# Supplementary material for: Minimal gene set discovery in single-cell mRNA-seq datasets with ActiveSVM
Source: Nat Comput Sci. 2022 Jun 27;2(6):387–98. doi: 10.1038/s43588-022-00263-8 (PMC10766518; doi:10.1038/s43588-022-00263-8)
Supplement: Supplementary file 2 — There are six folders for six subfigures. Fig. 2a: the min-cell strategy accuracy versus the number of genes selected by ActiveSVM and all comparison methods. Fig. 2b: the min-complexity strategy accuracy versus the number of genes selected by ActiveSVM and all comparison methods. Fig. 2c: the t-SNE coordinates and labels. Fig. 2d: the number of cells acquired by min-cell strategy versus the number of genes selected. Fig. 2e: t-SNE coordinates and the partial processed data matrix used to plot top gene markers. Fig. 2f: t-SNE coordinates and the partial processed data matrix for additional gene markers. [file 43588_2022_263_MOESM2_ESM.zip]

Archive with 33 entries (26 files):
- figure2/
- figure2/.DS_Store
- __MACOSX/figure2/._.DS_Store
- figure2/figure2f/
- figure2/figure2a/
- figure2/figure2b/
- figure2/figure2e/
- figure2/figure2d/
- figure2/figure2c/
- figure2/figure2f/.DS_Store
- __MACOSX/figure2/figure2f/._.DS_Store
- figure2/figure2f/tsne_coordinates.csv
- __MACOSX/figure2/figure2f/._tsne_coordinates.csv
- figure2/figure2f/gene 05.20.55.png
- __MACOSX/figure2/figure2f/._gene 05.20.55.png
- figure2/figure2f/matrix_additional_genes.csv
- __MACOSX/figure2/figure2f/._matrix_additional_genes.csv
- figure2/figure2a/accuracy_mincell.csv
- __MACOSX/figure2/figure2a/._accuracy_mincell.csv
- figure2/figure2b/accuracy_mincomplexity.csv
- __MACOSX/figure2/figure2b/._accuracy_mincomplexity.csv
- figure2/figure2e/tsne_coordinates.csv
- __MACOSX/figure2/figure2e/._tsne_coordinates.csv
- figure2/figure2e/matrix_top_genes.csv
- __MACOSX/figure2/figure2e/._matrix_top_genes.csv
- figure2/figure2d/number_of_acquired_cells.csv
- __MACOSX/figure2/figure2d/._number_of_acquired_cells.csv
- figure2/figure2c/labels.csv
- __MACOSX/figure2/figure2c/._labels.csv
- figure2/figure2c/.DS_Store
- __MACOSX/figure2/figure2c/._.DS_Store
- figure2/figure2c/tsne_coordinates.csv
- __MACOSX/figure2/figure2c/._tsne_coordinates.csv
