# Supplementary material for: Minimal gene set discovery in single-cell mRNA-seq datasets with ActiveSVM
Source: Nat Comput Sci. 2022 Jun 27;2(6):387–98. doi: 10.1038/s43588-022-00263-8 (PMC10766518; doi:10.1038/s43588-022-00263-8)
Supplement: Supplementary file 2 — There are six folders for six subfigures. Fig. 2a: the min-cell strategy accuracy versus the number of genes selected by ActiveSVM and all comparison methods. Fig. 2b: the min-complexity strategy accuracy versus the number of genes selected by ActiveSVM and all comparison methods. Fig. 2c: the t-SNE coordinates and labels. Fig. 2d: the number of cells acquired by min-cell strategy versus the number of genes selected. Fig. 2e: t-SNE coordinates and the partial processed data matrix used to plot top gene markers. Fig. 2f: t-SNE coordinates and the partial processed data matrix for additional gene markers. [file 43588_2022_263_MOESM2_ESM.zip › figure2/figure2f/tsne_coordinates.csv]

	tsne_x	tsne_y
0	44.26603	-48.16814
1	-78.45272	-16.597008
2	64.21638	-0.72455394
3	-3.267076	-39.683514
4	19.584126	-62.833664
5	-11.774095	62.280926
6	-22.192703	44.458668
7	20.386572	-2.944466
8	58.431248	-23.592888
9	38.211636	-42.24786
10	71.05318	-19.265734
11	43.108265	8.200584
12	-19.534561	4.069259
13	6.42117	33.012463
14	-15.394638	28.014719
15	-24.882948	12.268337
16	8.746731	31.282362
17	-37.980297	-38.37256
18	-9.718146	23.173157
19	27.39659	-0.17067935
20	42.646606	-1.6187483
21	53.332527	18.542196
22	83.54427	-3.2718716
23	30.61688	-1.0550886
24	44.519913	18.834766
25	0.27361053	15.502101
26	11.366958	31.375051
27	49.906326	-47.02671
28	-40.006332	8.307365
29	-42.07979	16.855309
30	23.122782	-17.747894
31	-23.145483	19.93922
32	-28.13664	-51.519176
33	-32.46387	-59.126526
34	1.609231	25.182064
35	-20.361174	-5.979739
36	-0.43108946	34.762142
37	5.6347466	64.02468
38	-27.714209	-20.080301
39	20.378687	-2.6128988
40	11.474506	38.545467
41	-14.147191	-26.023954
42	-67.46898	-22.825016
43	76.132225	-6.3960834
44	-41.234966	-34.81101
45	56.8045	6.1386228
46	14.310649	-22.311073
47	-3.7883906	-38.439754
48	-72.15091	-20.797678
49	10.028791	57.26227
50	32.767704	-2.1334453
51	-67.32753	-5.756569
52	-29.458105	-34.730152
53	81.344536	-0.5919482
54	-35.953163	17.926113
55	15.450305	-65.714874
56	-34.084415	22.640703
57	-5.8212385	34.843124
58	45.70737	-7.037779
59	43.77418	13.919793
60	-2.12198	53.149826
61	-6.6007752	-34.128937
62	74.60796	-5.5909986
63	24.757345	-5.151619
64	0.05993402	57.682068
65	6.616934	46.482872
66	-9.95004	46.04008
67	15.417805	-25.065784
68	5.4927177	50.392876
69	0.13412777	59.34645
70	16.274197	-7.737167
71	5.652312	26.704853
72	41.133865	5.5041823
73	27.743532	8.660996
74	-32.47638	3.7605429
75	12.459406	52.347317
76	-33.318016	0.45019475
77	-2.933172	-39.78127
78	-14.679806	-25.445696
79	44.21823	-41.922974
80	-6.039171	19.49331
81	13.626697	-0.72463185
82	-71.51639	1.9956179
83	-11.795993	-2.8885722
84	-42.13399	16.815481
85	-67.21741	-21.552246
86	2.2399046	-40.171627
87	-6.8886194	22.55916
88	-3.2762613	55.828358
89	-32.780983	-3.6933608
90	3.3682792	55.37691
91	-3.834024	26.234928
92	30.813936	14.650078
93	31.435825	-11.601225
94	-69.46583	-8.820389
95	-17.449808	-39.22122
96	60.35262	-6.6420913
97	-19.188917	20.71434
98	-71.154495	-23.014277
99	9.459403	53.290016
100	-28.02292	-36.606224
101	4.6692996	-35.52086
102	-48.55142	-24.845428
103	-11.9324465	-23.595562
104	-9.376516	58.538574
105	-0.6010293	59.676304
106	-36.44352	-7.6437187
107	-64.79998	-13.259216
108	-26.443235	-0.67922723
109	-25.93785	-31.551588
110	36.953865	1.5682876
111	-13.35101	-44.39664
112	-20.812096	9.669918
113	-20.22475	28.204687
114	25.960367	-9.885867
115	-68.90235	-22.920923
116	58.806793	-0.9814452
117	-21.022545	64.83658
118	-15.250823	67.58109
119	8.389512	54.706696
120	-76.38156	-2.5015178
121	10.672187	49.772987
122	-30.74379	0.5408516
123	-41.14579	-14.834846
124	73.999954	-2.852902
125	73.31001	-11.447722
126	28.10907	-12.376134
127	-1.8166349	27.29721
128	-27.626978	-23.623371
129	28.9642	-3.072294
130	2.1382306	-47.54474
131	42.2396	-14.78115
132	68.96083	-0.16564061
133	-0.82192814	60.114544
134	-68.05664	-9.416594
135	-12.916946	27.65079
136	-2.2751698	34.871964
137	-36.796284	-33.267616
138	-35.650692	14.48229
139	-2.291169	59.97845
140	-5.658296	28.317621
141	-73.54731	-18.495604
142	11.32741	-24.800287
143	0.52703506	66.77454
144	42.309677	13.584957
145	-0.89567524	42.779392
146	1.5785487	43.371655
147	34.67354	15.724717
148	-0.33634436	48.372673
149	53.484104	2.2801406
150	-69.39885	-17.178692
151	-42.365726	16.972372
152	54.638317	-23.633682
153	-1.0427176	55.624336
154	-12.121177	65.87689
155	-39.904007	-58.393776
156	-13.76414	8.38897
157	-8.621911	62.996555
158	3.3556788	57.774376
159	-27.823702	34.401756
160	15.76637	-12.294218
161	6.5557914	28.984802
162	-38.554806	-58.73011
163	13.993809	-22.358324
164	-30.705833	29.560095
165	27.755907	-23.265429
166	13.88697	-31.097313
167	-16.482027	6.700991
168	17.202412	1.216443
169	-14.079455	56.65158
170	-32.35646	-30.28893
171	24.613155	-18.927668
172	55.91875	-24.71142
173	15.888593	-30.043756
174	-1.3394907	61.370975
175	38.186813	-7.286623
176	-47.168354	-26.021086
177	-30.040377	-50.058956
178	-17.745325	-2.8045793
179	16.022005	-25.092607
180	39.31191	4.8955073
181	-0.11993691	57.40383
182	22.527933	-24.068302
183	-7.0660644	27.19983
184	48.57054	12.431426
185	53.161835	4.266806
186	50.17604	8.004885
187	-39.03709	-14.747013
188	-79.277145	-16.988403
189	18.035566	-63.685646
190	3.6992104	31.644815
191	11.2121725	-24.18477
192	-5.7521663	47.898888
193	73.606125	-5.3726616
194	-5.490893	32.962494
195	-0.73205924	51.472534
196	14.184328	-68.709564
197	-16.766447	26.021063
198	-29.494646	-2.7437067
199	53.335167	8.115598
200	-4.004039	35.538998
201	17.33211	-28.543064
202	-41.684666	13.243407
203	31.049412	-11.239091
204	56.23126	16.717905
205	-36.45862	-7.6204705
206	-73.93885	2.2398493
207	39.609844	2.2811124
208	7.851677	29.863035
209	31.28911	-41.937786
210	21.756296	-21.071333
211	-1.6258441	62.870148
212	42.44266	11.924128
213	-78.71047	-11.982447
214	-27.944866	21.307333
215	13.723448	-6.0168357
216	-11.837134	-1.2267679
217	-1.5111599	17.348083
218	31.317787	15.9237995
219	6.093075	35.7864
220	-69.08933	-18.924997
221	-32.37611	-30.211872
222	18.376993	-0.045469195
223	-18.826485	68.67193
224	-8.17016	-37.72552
225	-33.596508	-22.883198
226	3.380586	22.980257
227	77.65594	-0.4242312
228	5.850364	29.175112
229	0.771874	14.320623
230	-6.9962144	14.124581
231	0.8916611	27.4896
232	-2.5601218	55.10795
233	-75.846725	2.3982663
234	-63.016113	8.122578
235	45.974525	-11.776499
236	20.87102	-0.020490987
237	-11.782682	-46.379707
238	-15.426958	27.296904
239	13.670156	-68.44489
240	-27.780281	-34.652836
241	-44.628677	16.25332
242	31.35831	-10.519517
243	-28.385572	31.692741
244	16.354475	-67.04072
245	-40.970905	-34.8005
246	-30.79491	-2.509845
247	-6.7202115	-45.017815
248	-40.28928	11.924503
249	-72.04296	3.7009068
250	34.986916	-14.947042
251	-37.90408	-35.20106
252	-15.885848	-45.974045
253	57.651173	2.6583722
254	-13.692981	3.7626958
255	33.5593	16.262674
256	-73.49924	-21.285555
257	-25.72875	1.2102183
258	21.971941	-8.223404
259	9.815349	29.870642
260	-44.747707	-25.130157
261	-5.438866	33.742783
262	-74.54695	5.886376
263	-18.372015	37.201298
264	4.0566993	13.744683
265	5.181787	58.627064
266	-9.762217	18.928259
267	-5.2574434	56.350487
268	-37.855896	14.413011
269	6.181348	57.016544
270	-1.2822064	55.828854
271	-30.774511	-21.460222
272	-35.945892	-0.7677708
273	48.823036	8.919435
274	-10.59941	20.844358
275	-30.015823	7.0661798
276	8.972766	51.82445
277	71.299904	2.661314
278	9.9541645	33.500095
279	-13.348933	62.560974
280	-40.898174	22.339273
281	-21.590647	28.961369
282	-25.209932	-7.3642344
283	-75.338104	-0.6516913
284	10.3442	55.246033
285	11.379739	-36.82661
286	-78.88765	-19.759867
287	38.191917	-0.33698592
288	-72.44187	2.3672261
289	-16.036982	62.252445
290	-19.882074	35.102524
291	64.460625	-9.045065
292	31.20975	-10.393672
293	-77.93463	-1.9505379
294	-16.937658	-2.743266
295	-38.27127	2.6638982
296	-12.004294	64.12499
297	56.4428	-1.7383183
298	-13.087264	58.288464
299	40.545624	-0.23096934
300	11.779382	-11.67963
301	7.5477276	59.569897
302	-26.518232	0.6904209
303	-73.007614	-3.2430627
304	-17.047247	23.92534
305	-36.698456	22.917892
306	23.493086	9.251012
307	12.1413965	-38.915592
308	-27.43096	29.539173
309	19.139217	-14.546586
310	-20.231207	28.202599
311	-13.757635	7.981118
312	21.729538	-20.101938
313	11.956821	-28.666533
314	9.04216	48.38304
315	-23.412157	16.921156
316	-32.30245	-23.034515
317	-5.7333326	51.02089
318	16.87842	-14.762736
319	55.06434	-5.9195685
320	3.2116425	53.686623
321	-10.3292675	66.95548
322	-34.86028	-2.414495
323	-28.54822	-17.98933
324	-7.018301	-44.146008
325	50.938755	2.245038
326	25.19754	-15.456628
327	45.263756	-42.661083
328	-73.76161	-3.827954
329	-17.278952	31.993374
330	-37.894623	-38.00041
331	71.270256	-22.392286
332	-33.731674	-36.684242
333	49.733555	-7.0783687
334	-42.085453	1.1300597
335	27.703613	13.540115
336	-37.070587	-0.66942114
337	-39.820282	10.053301
338	8.014297	45.12269
339	-21.404446	-12.179724
340	-12.538952	-36.0483
341	52.373425	-3.8903651
342	-26.04166	24.07076
343	-20.900545	9.054282
344	28.78374	-10.540089
345	-8.3845825	64.11644
346	-21.86196	12.229761
347	-36.55301	-37.628716
348	-5.978754	-39.879387
349	18.196053	-25.31217
350	14.912403	-29.712294
351	-81.791595	-17.923435
352	-38.525116	-32.803165
353	-3.395475	63.312283
354	-23.818127	13.787005
355	-7.6161547	-33.23153
356	57.154007	-4.0857687
357	-69.245636	-16.875988
358	-38.358345	15.164521
359	15.425607	-22.954046
360	-45.310223	10.575246
361	44.678562	-10.702006
362	3.51439	21.726576
363	48.217335	20.207182
364	-34.163612	25.7023
365	-19.466885	33.30797
366	-27.379625	-28.60206
367	-14.894956	33.62414
368	-67.43036	-23.284315
369	20.446066	-3.1790423
370	-13.216682	26.821236
371	-2.4516475	33.842846
372	-35.995956	-33.98206
373	-24.721157	-7.9102654
374	-75.04532	-21.566074
375	30.380623	-21.62523
376	-61.292072	12.830699
377	-3.8854985	44.24167
378	24.803236	11.429421
379	83.628746	-5.08015
380	-5.754651	30.315544
381	-28.943384	-8.03199
382	-12.005618	-26.07685
383	50.40398	1.1022708
384	36.184338	-11.145879
385	5.1695	51.4697
386	17.728651	-6.8067317
387	30.036934	0.7236071
388	-9.57805	-25.752726
389	53.06954	12.273594
390	-11.349626	17.890041
391	19.557686	-18.568949
392	45.17267	-46.436634
393	-35.18535	-23.383635
394	41.164154	0.3047503
395	-5.622517	-34.92181
396	-40.726444	-34.431667
397	-5.5369654	-32.413956
398	4.433944	22.196625
399	13.188158	37.039482
400	45.493607	-44.667664
401	56.2008	-27.4006
402	45.80559	-8.380832
403	52.8148	5.453534
404	-0.91431737	53.00822
405	-60.80553	12.875465
406	-28.966734	-2.0867062
407	53.76448	-24.066446
408	-40.135128	5.8257627
409	11.239816	26.978361
410	-12.859208	-45.163208
411	44.116917	-46.56822
412	50.918762	-10.136896
413	-44.989594	17.04389
414	12.979153	-40.894085
415	21.29004	-14.515358
416	-7.7555833	25.412338
417	-20.592249	23.042452
418	40.3419	-41.182617
419	-7.5130157	64.908516
420	16.577087	-67.334755
421	9.298092	56.974022
422	15.629371	-66.233284
423	42.369675	3.1129544
424	18.99681	-25.91855
425	50.48936	-11.7515
426	35.278797	-30.197128
427	68.452385	-7.647017
428	31.856997	-22.821445
429	-33.550938	-35.851437
430	11.10052	33.40578
431	-12.319672	-0.87753737
432	-46.721256	-22.531603
433	45.895355	2.159861
434	40.776047	-44.05331
435	-26.193863	-19.307669
436	-28.330137	-17.961477
437	-68.991035	13.83127
438	-24.212849	-6.5113206
439	4.646333	21.073824
440	-12.513256	-1.1784797
441	16.955894	-13.983774
442	-3.6549795	-43.417553
443	62.235935	-13.392415
444	57.810993	-23.010565
445	49.830776	-0.4606788
446	75.754196	-3.7296772
447	-23.939342	29.152655
448	-25.377203	-0.45832497
449	51.75763	14.144216
450	65.830154	-6.5950475
451	-40.982876	-15.897767
452	47.406723	-4.3223596
453	-8.135329	24.455067
454	-16.30965	65.30626
455	40.92235	-11.662904
456	-60.89078	10.861853
457	53.642563	8.123094
458	-13.467167	28.435736
459	-33.011578	0.7896285
460	-33.62054	0.56518614
461	54.936653	0.9542193
462	9.974404	-45.588577
463	50.2317	-2.4462576
464	75.51218	-2.9721344
465	-21.549572	23.414965
466	55.028065	-1.2380496
467	57.40049	14.957693
468	82.56287	-3.7925258
469	44.51663	-49.264324
470	10.93953	-16.161444
471	-34.299324	-57.42205
472	64.626945	-13.154876
473	-14.016544	-8.407578
474	-16.46046	10.921998
475	-67.38606	-5.287204
476	-33.875015	-57.45877
477	83.864006	0.0919503
478	-27.016302	-1.6606177
479	19.749462	-10.924527
480	0.124966376	19.011509
481	8.369329	54.60954
482	-16.268415	60.037525
483	-33.654415	-59.834404
484	-24.775097	-54.445255
485	-9.612868	38.88788
486	-30.797918	10.625752
487	-74.45105	-3.9675508
488	-31.430634	6.2056103
489	-29.457275	-18.957403
490	-29.860722	-3.0158587
491	-24.851807	-0.2932364
492	60.771416	-4.3483477
493	61.459614	-6.689933
494	-69.87829	-8.663031
495	41.16702	0.33627793
496	-3.5249653	15.085065
497	19.46159	10.411766
498	18.96484	11.332867
499	11.27025	-18.390884
500	-71.55075	-2.8544307
501	-9.421539	62.167706
502	14.564527	-31.956348
503	-4.3559484	64.26404
504	30.16888	15.802599
505	-39.832005	18.014296
506	72.3026	-23.365055
507	-2.9271827	11.281626
508	29.965534	17.38262
509	60.88497	11.045243
510	11.559811	38.933704
511	-35.72569	-56.794125
512	-32.068947	-0.8644628
513	-2.6769297	50.214073
514	-26.132868	-17.589096
515	29.58096	-13.669206
516	-2.378202	28.34373
517	32.976875	1.2102116
518	-12.3434515	5.1571813
519	22.700434	12.575222
520	14.345251	-12.90713
521	-40.008377	13.399151
522	66.08808	-3.9151382
523	-36.522324	1.6087462
524	-61.697956	9.317167
525	42.946907	6.2417397
526	39.35172	-17.032682
527	-72.21594	-17.132181
528	-38.258434	-16.919481
529	-76.04829	-17.444086
530	-19.084578	63.846195
531	-27.295767	20.147125
532	-14.24763	-8.567822
533	-68.24924	13.758456
534	-38.790134	-17.027822
535	-17.480707	0.17828114
536	22.033615	1.7307755
537	-81.19717	-19.110308
538	-12.644289	29.158129
539	54.88251	8.925537
540	41.272396	-0.85970527
541	-7.520154	6.723202
542	8.834104	48.432903
543	38.15948	7.799688
544	34.102413	18.375484
545	40.45849	-41.24908
546	1.8957107	58.906765
547	57.668777	-22.757463
548	-11.422219	-43.86262
549	36.58686	11.677878
550	-21.625534	-8.860806
551	43.454308	17.831463
552	2.4946167	19.03445
553	58.485565	3.0116937
554	-42.575832	-18.23969
555	-3.3869774	-40.17444
556	-5.30733	22.240902
557	-5.3629184	-44.927235
558	-11.507377	69.5099
559	64.16282	-4.861767
560	-34.837315	-35.81151
561	-32.17556	-57.224403
562	-10.834558	-22.297451
563	-4.3109283	14.759606
564	43.720886	8.941779
565	60.44107	-29.05734
566	-13.604492	31.941223
567	-37.28221	-16.406029
568	-23.29805	-38.178513
569	-36.070335	-59.918564
570	29.618654	7.315396
571	39.287083	17.727169
572	-23.895344	13.532269
573	57.134853	-30.009409
574	45.06276	-41.151768
575	46.942963	-14.266839
576	-6.5374575	57.67551
577	-28.961359	-4.165591
578	-32.430916	-59.123924
579	-30.772642	-36.671677
580	-22.154762	9.493038
581	1.5849503	54.197666
582	42.849808	4.4577537
583	-7.5175405	-31.689423
584	-74.44359	-7.524848
585	-10.563802	15.158753
586	-35.94852	-30.351713
587	-35.47384	-36.029747
588	-1.666258	21.921064
589	-65.64536	-13.028578
590	-25.646406	-30.961851
591	65.77864	-5.2527447
592	-70.27252	-19.214783
593	9.8894825	51.74778
594	-2.551565	55.952248
595	33.547287	-41.986343
596	-1.3050139	21.950138
597	35.373325	-6.3102403
598	-24.01498	-38.782124
599	36.594494	15.391813
600	-64.28695	11.196148
601	-26.49332	-5.187988
602	6.890544	20.666475
603	-3.4942214	59.393253
604	53.321968	-3.346202
605	43.09928	0.16110316
606	12.527394	39.028416
607	62.411324	11.382491
608	57.431446	10.170015
609	14.898723	-67.18345
610	9.088658	34.40257
611	70.78627	-22.329006
612	20.373348	-15.220529
613	8.592837	32.600056
614	-6.2145534	45.541805
615	-35.323982	-10.958623
616	-39.557117	-14.17976
617	-34.679207	-21.945053
618	-28.052372	16.110653
619	-6.4420066	32.03893
620	-26.251595	-35.777657
621	21.298294	-14.54044
622	-2.0582023	30.80786
623	9.703225	-41.203262
624	-74.293434	6.696255
625	-63.52104	9.851187
626	-82.78193	-18.936644
627	70.769875	-18.892427
628	-24.648182	4.052353
629	-21.715788	35.77887
630	0.873015	24.849699
631	-70.13056	-14.91061
632	-19.253492	-6.0773406
633	-4.69162	16.053782
634	62.59254	-13.652076
635	15.358246	-10.010579
636	0.03275707	31.926477
637	-40.785267	8.803051
638	75.97028	-5.3519745
639	66.824646	-11.800187
640	8.141469	55.147194
641	-44.915676	-26.106937
642	-7.268034	21.634035
643	24.396648	-6.433845
644	32.78259	-16.842972
645	-42.56707	-18.207148
646	58.147675	-22.678247
647	7.250654	28.764336
648	-10.34389	36.08699
649	-37.388996	10.716365
650	2.6441317	24.870178
651	-13.332254	22.523643
652	27.109663	2.1559772
653	2.4107265	56.154804
654	14.784683	-67.81737
655	65.944916	-11.071853
656	-44.9954	-26.208382
657	47.127182	7.240008
658	70.27182	-20.852646
659	-3.7392845	-39.225346
660	-38.941082	-33.999474
661	-9.061917	-25.843739
662	-5.908583	66.664276
663	44.882954	18.36421
664	-5.1528955	22.870686
665	57.78524	-1.6563566
666	-72.23091	0.42373332
667	-76.0979	-5.303563
668	-22.10672	-53.76785
669	-5.6689916	12.703592
670	-33.967426	28.619968
671	-22.616138	11.100812
672	-34.149677	-39.537853
673	25.996126	3.1982303
674	-76.00184	-0.62770176
675	-21.511848	38.93529
676	-32.984703	-57.192207
677	-48.863323	10.950559
678	-18.707277	68.50259
679	-46.87497	-26.384233
680	-76.9058	-11.3916
681	-70.68601	13.369326
682	46.471046	15.900115
683	18.1946	-23.564356
684	-28.007677	36.708893
685	-35.907185	-38.148018
686	-69.19114	13.893339
687	2.0370803	64.55407
688	33.97881	-13.075984
689	58.52436	0.1674597
690	8.238629	54.093464
691	47.419823	18.001625
692	46.376293	14.469637
693	24.96484	9.964565
694	-68.506325	-5.618059
695	15.580141	-41.170517
696	-31.386766	-4.7919993
697	28.955288	15.166403
698	37.922356	-12.058686
699	47.19361	8.9933605
700	-32.32436	30.282068
701	-41.900642	-17.99495
702	10.5918	47.62874
703	-72.79375	-5.9422374
704	-26.071947	27.021677
705	33.763824	20.396955
706	-9.324349	30.751692
707	53.098763	17.719696
708	-19.691893	65.477715
709	-47.779606	12.301406
710	-36.448483	1.8414656
711	-74.826256	-7.4394526
712	56.74546	-0.75172603
713	80.950645	-1.3577968
714	-68.9829	-20.979475
715	25.99388	8.206214
716	-70.01335	-19.569244
717	1.4711994	54.49866
718	-35.411488	-5.7848916
719	-13.711422	-43.94217
720	49.968002	-51.575813
721	1.5657667	64.28629
722	23.870914	-22.019577
723	-46.382835	-23.63159
724	-32.746628	3.0394645
725	1.9468974	34.02137
726	47.08348	-42.31075
727	-11.293874	67.32392
728	-2.3469117	-37.2948
729	-10.642655	58.20525
730	10.709121	-7.417806
731	51.204155	-51.501194
732	-33.07689	-22.161757
733	-33.468994	-7.0016813
734	26.618412	-18.460125
735	-19.06423	17.546556
736	41.750896	14.292753
737	-4.7449794	-40.943768
738	61.409363	-2.737681
739	41.97209	-6.718411
740	-38.688156	-13.387597
741	-1.0499262	29.998066
742	-9.25566	-34.93022
743	-33.389874	6.977393
744	0.26861814	42.11408
745	-36.296906	-58.924458
746	-16.216312	38.733295
747	-6.9341164	27.194904
748	5.07427	60.817886
749	21.233126	-22.175829
750	-69.65065	13.689359
751	65.49898	-12.31831
752	30.292542	-3.2710028
753	32.911125	-0.6568114
754	-15.700549	4.834101
755	11.453574	-30.38866
756	39.022556	14.7378845
757	62.544964	-6.5131545
758	-36.336315	10.347083
759	34.147808	-42.753185
760	-26.546133	28.907238
761	-22.210339	12.58835
762	-41.1196	-23.834305
763	18.48	2.0156815
764	-36.96653	-4.855304
765	48.64821	-1.6616298
766	22.430885	-5.266141
767	25.873596	11.4562235
768	-31.50108	-56.388344
769	-63.074265	9.70883
770	-69.991974	-0.0066557983
771	-67.12074	-9.357179
772	16.561375	-27.266981
773	-64.28333	-11.521956
774	32.98972	-6.5055814
775	-35.678585	17.191738
776	-24.262571	-51.626175
777	62.555645	-0.53346735
778	-68.58685	-4.4567575
779	-74.98491	-15.464448
780	-32.90665	29.164831
781	-11.151622	60.516914
782	-15.291135	9.298877
783	70.769264	-18.966784
784	-35.46016	-24.023052
785	8.271555	28.458328
786	2.6369438	-47.331215
787	6.7802258	34.046837
788	47.619595	-39.036507
789	-11.668079	-46.581627
790	71.3332	-22.40211
791	-40.11839	1.376969
792	83.58738	1.3492233
793	36.04787	14.052531
794	48.381187	-4.938194
795	-70.88531	-17.665695
796	-10.8288555	64.42783
797	49.05752	-49.85547
798	-1.6179544	68.26127
799	41.69564	15.05279
800	3.8468056	18.685268
801	-38.891136	-16.085375
802	-5.87796	26.462912
803	2.1987612	-40.324314
804	-31.515259	27.880964
805	44.69439	16.49511
806	1.613117	29.62555
807	-0.6992617	22.233768
808	-29.340157	3.8510005
809	5.5396547	39.889877
810	-7.4151793	50.256863
811	-0.33410212	58.866955
812	-6.468396	58.980682
813	-17.607561	-5.896769
814	-40.9051	-37.97857
815	35.41083	-1.1188563
816	-8.084831	23.38465
817	1.2693107	-58.003616
818	-73.4891	-20.053278
819	14.94999	-32.762444
820	-5.6209617	25.947088
821	-2.44132	53.361794
822	37.13492	9.43048
823	81.237816	-3.9553795
824	-3.344	16.847729
825	-32.99594	-37.30827
826	51.177975	17.951338
827	-9.153389	-47.37903
828	25.095001	-19.030376
829	-0.89128935	57.565605
830	-20.901445	-6.5891685
831	-2.7158902	13.407512
832	-11.385367	54.949657
833	33.616535	0.80722815
834	-36.610065	-32.507946
835	2.3017704	-45.397152
836	13.167901	55.438725
837	-61.867977	9.377054
838	61.218452	-29.244585
839	-6.2118893	-37.613663
840	26.56656	5.434872
841	-16.705454	-5.540015
842	31.188341	-21.462858
843	-38.589695	10.415719
844	37.46199	-2.8380413
845	59.37205	2.7474673
846	-8.555349	29.151915
847	22.240694	-22.11221
848	-36.214397	11.934328
849	-3.6554084	37.57998
850	54.03421	10.694573
851	-27.177044	-1.4757829
852	-67.307915	-10.337217
853	-35.084454	-18.223171
854	48.6294	-44.76715
855	-31.27229	-19.492413
856	-47.332516	11.31833
857	45.854504	-38.733624
858	-11.267752	22.619192
859	-7.124605	50.215195
860	44.371773	2.0163536
861	49.60318	13.687969
862	41.99243	6.7894063
863	-27.133087	34.252544
864	-16.115704	15.581997
865	-34.096066	-58.846416
866	75.68783	-5.1964374
867	-22.938328	27.712334
868	48.687428	5.4582253
869	-1.2684481	26.40489
870	-26.397076	21.744822
871	-3.9584296	33.29763
872	66.85856	-4.796248
873	48.02592	11.366173
874	-8.952717	27.382835
875	68.76402	-7.486153
876	-73.249855	3.762976
877	-10.675081	17.10093
878	-70.769485	-6.8518524
879	-31.469643	-36.89864
880	-3.4272938	-42.55742
881	34.117653	-21.568762
882	-21.658932	32.230335
883	-40.557064	-18.365742
884	20.115063	-15.475395
885	71.15536	-22.771782
886	41.69289	-48.469948
887	-1.1837348	45.6742
888	-25.088057	-52.96069
889	-4.2155046	32.39782
890	39.612843	7.8824697
891	-26.006525	-18.51
892	40.17279	-46.9355
893	1.2428302	-58.188995
894	-4.7111883	32.0307
895	55.48671	8.360427
896	43.27103	-47.712288
897	-35.503586	-1.977337
898	-29.57094	-20.482037
899	-3.243015	19.519173
900	-75.01895	-16.955256
901	-25.675636	-18.219286
902	-70.24365	-22.936398
903	-36.486416	-34.389496
904	13.677486	-15.214061
905	19.509178	10.4564295
906	-38.30733	-32.364407
907	-6.172736	48.529537
908	-32.1209	-7.112609
909	-31.67743	2.4226518
910	-70.55363	-17.124275
911	73.92798	-4.59523
912	-28.315554	1.495513
913	16.258442	-9.695505
914	43.51687	19.875624
915	15.388915	-4.267789
916	3.314835	-47.67071
917	-18.307936	65.189
918	-12.701986	-35.889046
919	1.3540685	-57.399742
920	-13.471546	-41.888393
921	-28.78074	4.548692
922	13.074536	-39.05587
923	-45.7152	20.53727
924	61.062828	7.282212
925	-1.670954	35.63587
926	3.0255868	56.723106
927	60.49377	2.537284
928	-37.94361	8.76916
929	47.967056	14.7463455
930	-3.140285	67.595055
931	-73.38849	3.6409602
932	-15.738867	-6.174164
933	-75.37638	-3.3037465
934	-46.476612	22.14908
935	-14.053788	65.42757
936	56.285267	16.719637
937	-22.490145	25.299047
938	-25.110504	-56.19648
939	-24.665133	4.0767527
940	-2.6541069	-39.32906
941	-31.355944	30.134636
942	17.145864	-12.719326
943	-38.482277	-39.68402
944	41.584976	-6.8766317
945	82.23839	-3.1285233
946	10.518036	-44.718945
947	-71.37705	-18.72622
948	38.844315	-45.420597
949	5.0152636	43.404755
950	14.121465	-67.57859
951	-12.0118	51.11586
952	-18.944735	26.931725
953	-31.46784	-23.594017
954	-2.413371	55.25464
955	-73.25685	-1.4832416
956	38.943913	-5.3809013
957	-40.757095	4.7421308
958	-13.9868965	57.299374
959	62.404236	-5.4797015
960	60.178265	-29.299652
961	-71.075745	-13.884892
962	-46.399097	19.53696
963	-30.697065	-57.93147
964	14.145135	-40.926514
965	-4.715315	49.207756
966	-63.45859	9.614217
967	56.09957	-13.838146
968	24.796288	-10.823193
969	-14.082361	-2.164551
970	-31.185198	-55.505684
971	-36.19122	-4.362195
972	39.31902	11.687035
973	-32.577908	-3.835357
974	-33.393143	-33.372536
975	-9.61796	38.996433
976	43.91541	-2.4322824
977	-42.447495	12.502606
978	-5.110707	19.626556
979	-27.186626	-53.385536
980	-10.262581	61.972797
981	35.5749	-12.61356
982	-69.59509	-5.8740244
983	-30.08208	-36.29472
984	-14.794692	10.866991
985	23.94546	-2.7995827
986	-40.12254	13.978054
987	-7.545612	-29.056711
988	16.283686	-66.640205
989	-26.639893	-4.517639
990	-32.84436	15.168512
991	48.67193	15.53071
992	-8.195478	19.268915
993	54.284096	-5.846653
994	37.948826	-3.1409853
995	48.32848	7.59498
996	-32.57307	-58.322456
997	44.61619	15.005686
998	45.555447	-3.1576247
999	-33.50008	33.097027
1000	1.1241376	-58.97977
1001	-12.496789	19.049091
1002	-29.391973	0.21830553
1003	15.474826	-11.488652
1004	-16.707113	10.054199
1005	-9.430344	47.67297
1006	-11.529683	-46.446568
1007	-5.591743	15.841756
1008	70.40997	-20.797703
1009	35.854797	6.1511846
1010	17.598131	-24.967602
1011	-15.595572	-40.91063
1012	19.26008	8.676065
1013	-65.35139	-20.598942
1014	5.2001176	30.81621
1015	79.05154	1.5306714
1016	55.789257	-24.014248
1017	-24.833841	-34.54549
1018	46.670067	-40.754055
1019	35.24933	-30.052647
1020	31.00535	-7.172234
1021	-4.379484	13.095437
1022	-25.899294	28.31764
1023	-20.207773	8.7165985
1024	-15.151116	30.592625
1025	10.400388	49.305935
1026	61.8002	-14.691852
1027	-24.154596	36.34721
1028	-11.890226	25.788696
1029	-16.932405	58.653828
1030	44.891483	15.248365
1031	12.102576	26.507486
1032	46.08501	-5.4086056
1033	53.6343	-25.77704
1034	-33.153522	-56.81711
1035	-9.904271	-34.185684
1036	-42.551945	-19.43957
1037	35.634846	4.2866287
1038	-32.672657	4.838582
1039	83.021286	-2.4164233
1040	-17.285685	31.40778
1041	-32.437836	9.614235
1042	-20.803204	13.790965
1043	14.142387	-22.18947
1044	34.7981	13.0865555
1045	32.083584	21.276272
1046	14.439125	-8.98736
1047	-11.788087	16.328424
1048	41.7072	14.510894
1049	-1.9033084	66.8433
1050	-38.642933	10.36237
1051	-5.2903323	-44.20767
1052	-0.5107999	52.439518
1053	51.812393	9.199874
1054	-20.550585	26.405668
1055	35.01278	-16.150038
1056	-4.804522	31.8566
1057	20.1579	10.921484
1058	-69.960724	-19.416668
1059	12.081125	-25.15007
1060	-17.57783	27.512917
1061	-15.775575	60.700855
1062	13.979689	-68.904594
1063	-72.89605	-8.041406
1064	-37.46819	-35.528336
1065	-6.069746	28.723495
1066	-41.21179	-23.90911
1067	19.843658	6.6632786
1068	-18.834759	35.03584
1069	-20.166056	-2.0236607
1070	60.313824	-20.3614
1071	-45.28915	18.808813
1072	-35.269573	7.186732
1073	-19.093409	23.707138
1074	34.95777	11.958601
1075	-6.373284	48.235874
1076	27.973934	-18.399902
1077	39.66001	0.7284531
1078	46.695545	11.162618
1079	11.486276	-9.055651
1080	-31.371826	-53.620422
1081	-31.20035	33.622105
1082	43.39693	-50.647587
1083	-32.792393	-26.247435
1084	50.06883	-7.8978653
1085	77.91934	-0.22759569
1086	-2.741865	46.727547
1087	-8.095533	67.46257
1088	-27.739922	17.403559
1089	12.0982275	-17.010946
1090	15.823896	-66.72222
1091	-34.977253	31.731846
1092	43.615635	16.06399
1093	-72.71349	0.35975507
1094	-18.89029	1.3338778
1095	-5.4494343	36.08245
1096	-3.7128341	-33.431126
1097	-28.218338	-33.06477
1098	51.75811	7.593868
1099	-32.978836	25.232183
1100	-73.98533	2.3766725
1101	-20.197002	10.085579
1102	-69.569664	-25.04005
1103	50.293713	19.405176
1104	-4.6414175	-35.0475
1105	-15.695875	68.57297
1106	-30.824654	22.17882
1107	-33.26131	-58.934555
1108	16.017582	-13.536316
1109	13.450832	-18.208559
1110	24.057793	3.5839612
1111	-35.59775	-16.124506
1112	-63.39013	9.4211235
1113	-8.586412	21.92014
1114	-20.352924	32.853275
1115	-26.906301	-7.7607512
1116	-82.10056	-16.964657
1117	37.120533	-1.2245232
1118	13.150645	-12.635865
1119	53.107044	10.2259245
1120	-9.137493	-47.43195
1121	-9.854009	44.32911
1122	17.579771	-14.206545
1123	30.679943	-21.551073
1124	17.340935	-12.962937
1125	6.207795	18.071915
1126	40.24474	2.7982097
1127	-34.11137	1.2997916
1128	-2.568428	49.42939
1129	18.619179	-10.433952
1130	7.5221124	37.4783
1131	2.0761778	21.893162
1132	-10.366064	-36.987453
1133	34.0875	-11.414863
1134	49.712914	-9.424429
1135	-20.563816	-8.095042
1136	-27.957346	14.179771
1137	-61.773106	7.315807
1138	60.292576	-29.126768
1139	-33.117294	-55.625275
1140	-2.6762543	26.184187
1141	-5.515339	-40.133614
1142	-69.55581	-10.703105
1143	-4.2150235	25.934986
1144	51.22856	-44.61944
1145	-12.955027	21.183369
1146	-1.0707417	49.11418
1147	9.002992	54.68347
1148	-21.557388	-11.599128
1149	-30.419395	10.812792
1150	-31.577425	0.43298495
1151	24.273956	-3.8933053
1152	-36.59778	-4.192107
1153	37.765266	-9.605874
1154	-8.915914	49.956512
1155	12.584611	-26.469852
1156	72.198364	-7.1556253
1157	11.228651	-19.750614
1158	-9.650529	24.16252
1159	12.827139	-4.8633976
1160	62.845154	-4.158382
1161	-23.145685	-53.924484
1162	40.701527	-4.804275
1163	26.966337	12.854475
1164	-45.320694	10.4557085
1165	18.389791	1.7336528
1166	38.16696	-12.887035
1167	7.340524	20.129738
1168	33.54748	2.4789052
1169	-75.979866	-0.44648457
1170	-6.2037225	16.291859
1171	-46.516308	19.920603
1172	-73.75002	-7.853027
1173	43.415367	-50.320763
1174	5.8739343	56.009705
1175	-23.103977	6.0970516
1176	-71.576515	-7.283484
1177	58.23644	-20.005337
1178	49.72583	0.20725657
1179	-28.42305	0.111071065
1180	24.03411	-4.0848045
1181	65.04866	-12.860074
1182	-24.030178	-4.7210937
1183	-34.06309	2.760429
1184	50.941036	6.2178493
1185	54.378506	-24.948727
1186	33.82142	8.385322
1187	21.42617	-12.123628
1188	-19.804365	65.2822
1189	45.856194	-4.325792
1190	30.410343	0.52375704
1191	-69.99817	-3.6714675
1192	-34.38332	6.1072416
1193	-46.36264	20.809658
1194	-31.542171	-58.040417
1195	-15.469255	-41.05258
1196	33.453773	-45.901546
1197	-40.131725	-15.131563
1198	-29.471304	-19.063282
1199	2.3856478	48.533607
1200	56.361523	-5.9545326
1201	-27.046215	-1.9705291
1202	25.365555	-5.8277183
1203	-27.572573	-27.888159
1204	38.686462	11.942429
1205	-19.063072	2.1838171
1206	60.051052	-23.826275
1207	-15.333148	-4.855319
1208	-19.197725	-47.626194
1209	25.380121	-4.630279
1210	-34.455456	-56.840385
1211	4.3586874	17.114817
1212	-78.64562	-18.944271
1213	-3.484165	22.040064
1214	-34.262943	8.184018
1215	48.800564	6.400072
1216	66.215965	-2.8237236
1217	-16.03587	8.5649605
1218	-24.27664	17.973257
1219	-12.363932	61.88246
1220	11.596655	56.180374
1221	66.56088	-3.4065475
1222	-30.293259	-40.287834
1223	-79.586975	-18.383595
1224	-76.307625	-19.773298
1225	41.86343	-7.365094
1226	8.135106	49.59933
1227	-10.796133	-37.792038
1228	-69.36764	13.649093
1229	-17.394184	-11.335369
1230	-43.880497	12.246613
1231	32.595715	4.9016995
1232	8.914047	44.652874
1233	-23.917603	11.45857
1234	-27.983839	-36.544144
1235	-45.022152	15.659341
1236	-6.185625	-37.949528
1237	-38.347996	-20.52389
1238	50.58866	9.538479
1239	51.768127	7.9180408
1240	-71.65137	-10.484443
1241	-24.248453	-15.510262
1242	-33.701134	33.30718
1243	-2.0525227	-42.026775
1244	39.129963	21.048199
1245	37.6903	9.7940035
1246	-23.264517	-11.205461
1247	-21.769812	-6.995659
1248	-3.1345274	14.834577
1249	26.682966	2.150021
1250	45.503387	-52.06921
1251	35.9787	2.9147663
1252	-37.252007	24.364912
1253	59.33904	7.6905146
1254	5.458598	19.317232
1255	14.694384	-66.53928
1256	-72.582054	-14.040662
1257	-9.364133	20.615532
1258	16.212538	-66.367035
1259	-29.200937	-6.936457
1260	-26.181988	-6.9793315
1261	-9.504021	16.387774
1262	-28.250982	28.477861
1263	39.076477	-15.957734
1264	-11.99796	63.144756
1265	-32.602005	-60.056202
1266	16.631075	-66.848885
1267	35.259045	-7.7527533
1268	-18.50933	24.748495
1269	27.245747	-20.069258
1270	-7.044209	29.039978
1271	8.815935	-45.51836
1272	8.850916	-43.4064
1273	1.765455	26.895344
1274	48.125328	14.567623
1275	52.19191	-3.0278487
1276	49.28979	16.36413
1277	54.830208	-24.236856
1278	-64.00024	11.656807
1279	14.893858	-25.496172
1280	35.278286	-30.195103
1281	81.58382	-4.8136306
1282	-37.525566	5.304972
1283	-82.05419	-14.501141
1284	6.3998184	50.77844
1285	60.25795	-29.234245
1286	27.409014	-11.545225
1287	-38.18562	14.14384
1288	-71.1344	-11.830074
1289	7.495872	53.70549
1290	-3.5965915	-37.731247
1291	8.290317	34.067223
1292	-22.819983	-10.145161
1293	6.7081957	30.522633
1294	-73.936134	-20.05315
1295	41.63734	-40.96212
1296	-83.208336	-14.450761
1297	-26.133	7.0895715
1298	-69.10571	13.869611
1299	28.237885	14.096934
1300	-6.4696813	55.13199
1301	76.171455	-2.5298495
1302	-14.282649	15.916456
1303	51.169357	-10.5143385
1304	24.870037	-12.962471
1305	52.43123	2.34686
1306	53.821396	8.648362
1307	41.934963	-50.215813
1308	-30.938814	18.165783
1309	25.526272	-1.6849142
1310	-72.46694	-18.59383
1311	-32.8626	31.336977
1312	-37.897022	-15.419959
1313	-76.23566	-21.035442
1314	-65.8578	-22.623104
1315	-15.682811	31.606218
1316	53.460487	17.816227
1317	1.092156	-59.194218
1318	-75.567245	-4.082622
1319	-31.215633	-37.753376
1320	-12.341163	11.713553
1321	-41.186466	14.263441
1322	0.13320726	28.666073
1323	15.381779	-27.300024
1324	-63.130054	7.646979
1325	-30.214048	-5.6190405
1326	-5.054503	11.300835
1327	-10.468677	33.46213
1328	-29.400557	-5.498535
1329	10.504169	-6.8910885
1330	-36.325954	-1.1419272
1331	-32.82744	-7.5454254
1332	17.59734	-3.8466797
1333	-8.90521	15.058486
1334	38.186497	-44.918324
1335	33.043247	-6.4032526
1336	-10.970143	64.93446
1337	61.715782	-4.02058
1338	54.873703	0.8909054
1339	81.286064	-7.089256
1340	25.182508	-3.1416233
1341	-7.5641975	20.531836
1342	19.952923	-62.676907
1343	17.194014	-40.829212
1344	-2.8421502	-36.971344
1345	13.022104	54.665535
1346	10.175969	30.915367
1347	-44.426044	17.654234
1348	-7.606923	25.908
1349	7.886769	29.740671
1350	-68.82458	-2.9019897
1351	-15.590866	8.103691
1352	-27.26277	-52.77512
1353	47.855076	-47.75293
1354	60.831795	11.054377
1355	-8.8399315	3.671322
1356	36.208786	-42.848713
1357	-12.48964	-30.224918
1358	44.53515	-15.261655
1359	31.489416	17.998474
1360	-14.510596	24.933361
1361	46.23775	-0.3261298
1362	9.369659	-44.33778
1363	5.259324	51.243492
1364	-33.935635	33.619827
1365	-23.136312	-9.963974
1366	-29.125078	-17.71894
1367	36.01415	14.278177
1368	-11.378092	52.465984
1369	14.53547	-7.7153053
1370	66.49179	-2.922408
1371	-21.783176	-8.591737
1372	-35.54043	-5.6403704
1373	-15.166078	62.443714
1374	-8.923385	13.878288
1375	-13.447177	52.907475
1376	16.756508	-17.23647
1377	24.505842	-20.455057
1378	-6.5598583	29.157806
1379	-72.76142	-17.796747
1380	18.189466	-19.658772
1381	7.1112695	59.135918
1382	-68.60745	13.741891
1383	1.1649777	58.118652
1384	3.9436357	-36.06638
1385	-36.18606	-14.753026
1386	-66.29766	-5.660288
1387	80.58675	-2.1374128
1388	15.484672	-37.4417
1389	-36.543785	-15.036961
1390	-25.244177	-33.29714
1391	0.64484495	55.72297
1392	46.120045	-51.250748
1393	35.683228	-45.050613
1394	-25.17851	-35.04172
1395	31.846312	-3.5860128
1396	31.556887	-21.134527
1397	12.161215	-67.74469
1398	-5.8939686	-41.607437
1399	9.840536	-41.057938
1400	-24.28001	-11.179814
1401	-73.559395	-2.7607334
1402	15.056052	48.84689
1403	-14.008489	-5.8128867
1404	-15.272166	58.64839
1405	11.956597	54.138336
1406	-24.345638	1.641535
1407	-14.792292	22.27787
1408	-27.994053	-20.036707
1409	30.862745	-8.828925
1410	-15.853835	61.073055
1411	3.803959	-36.212124
1412	41.203606	0.25878084
1413	37.853733	12.429656
1414	-10.174506	49.044777
1415	-10.6342125	31.331135
1416	-4.151872	51.734135
1417	9.489515	53.10776
1418	-26.951563	-0.86910164
1419	-81.12582	-18.000525
1420	-31.523745	19.876223
1421	46.987694	-52.395187
1422	-64.99962	-12.458002
1423	20.849094	12.175323
1424	-19.234278	3.6286683
1425	-11.500116	14.976292
1426	-76.31421	-8.993123
1427	-7.1865597	-47.147587
1428	14.602808	-4.6530695
1429	-17.27038	29.681864
1430	-2.6732776	43.87257
1431	2.0271747	-40.44533
1432	83.29031	-1.9798337
1433	-28.291988	-4.8157825
1434	-34.026253	-21.769154
1435	48.130894	-7.417243
1436	-38.05536	4.3203244
1437	80.513016	-1.999533
1438	-24.330751	-52.4168
1439	62.393944	-13.194658
1440	22.776361	-9.750553
1441	-8.974868	31.774446
1442	-24.518147	-53.354946
1443	-35.089737	-50.995613
1444	37.344204	-18.1929
1445	70.18459	-2.7891874
1446	-4.2642775	39.21661
1447	22.625814	12.863924
1448	42.207157	-44.280056
1449	47.96519	5.7914476
1450	-20.92691	-7.28791
1451	16.90319	-23.8436
1452	-45.80789	-21.22927
1453	-37.257755	-38.703346
1454	-70.2726	-17.2932
1455	45.0775	10.436939
1456	-10.571742	67.292175
1457	-27.749107	15.660285
1458	-11.353114	23.682903
1459	67.85318	-0.7361475
1460	-70.6147	13.388732
1461	41.828182	-40.049896
1462	24.13803	-21.04161
1463	-73.10876	-24.862242
1464	-3.5093246	60.903114
1465	-22.435343	44.06565
1466	-11.335489	21.619038
1467	-17.672583	43.02224
1468	-13.209976	-22.812454
1469	46.996082	-49.409542
1470	42.22013	-7.0849724
1471	51.671013	1.4933643
1472	55.92907	-23.223736
1473	-36.205486	-22.377598
1474	-27.297934	-5.567318
1475	31.084524	2.339608
1476	-8.871716	-37.119537
1477	17.019634	-66.67559
1478	30.280357	17.009586
1479	65.96321	-13.78267
1480	39.782784	-48.77074
1481	-11.380834	-32.008415
1482	-46.642223	21.362007
1483	0.3465125	62.5131
1484	-27.293032	-52.753944
1485	-26.706282	11.47033
1486	-18.95415	22.446476
1487	-24.130033	23.22117
1488	57.07517	-30.051914
1489	24.103466	-14.2815485
1490	-77.91441	-17.232805
1491	27.67406	16.799633
1492	-80.577545	-17.834103
1493	-10.392774	66.91151
1494	7.3683996	22.395472
1495	-42.03629	11.004475
1496	1.0370181	-59.550907
1497	83.47715	-3.9266784
1498	40.167465	13.013328
1499	-16.129642	-6.497185
1500	10.058551	31.814083
1501	-17.413414	23.756573
1502	-74.49973	-3.1760194
1503	37.941372	-13.222871
1504	-4.2425094	-38.301235
1505	72.36587	-22.922642
1506	46.633865	-15.19095
1507	39.033264	-47.012085
1508	31.164804	-42.044857
1509	-16.51925	29.654444
1510	50.45838	-2.402625
1511	34.524994	-44.332508
1512	9.683498	29.904009
1513	-10.023474	25.706549
1514	1.4481561	57.10753
1515	28.270752	6.577884
1516	59.62114	-23.21332
1517	25.37869	-3.1612492
1518	-0.2965016	23.186985
1519	9.133145	56.236813
1520	-15.11074	35.336098
1521	-11.825069	-26.45994
1522	41.528423	-4.8267612
1523	6.9926753	30.43448
1524	2.7326977	29.71452
1525	-76.63972	-0.5084894
1526	50.028152	11.661215
1527	59.590473	-18.763216
1528	61.950382	10.68413
1529	-38.403664	-34.16986
1530	-9.311173	65.92979
1531	-2.2547588	62.306255
1532	-16.45863	19.865965
1533	-16.902428	24.871923
1534	-16.47453	-46.226234
1535	6.067289	56.959396
1536	48.075718	-46.520973
1537	47.123722	-5.678251
1538	-4.1347766	29.195421
1539	-13.816763	58.636383
1540	-4.5001903	14.541114
1541	-34.037235	12.052228
1542	-48.472057	-23.969587
1543	-69.96617	-20.936731
1544	0.877572	61.78428
1545	29.407944	-9.477055
1546	-5.3007197	56.178967
1547	37.675056	0.28881553
1548	-0.93008626	48.499676
1549	-48.743717	-25.785917
1550	-25.647182	15.923869
1551	-28.532234	-6.587465
1552	-13.0238695	0.22769184
1553	50.87449	-45.646782
1554	-26.74078	-10.061387
1555	-19.37979	64.91236
1556	8.8895235	27.682297
1557	11.946702	-28.79585
1558	-7.490669	46.099953
1559	-73.242584	-10.636574
1560	6.6580014	52.079067
1561	-36.31189	-58.48723
1562	-25.520275	-52.376835
1563	-17.614492	6.9597464
1564	24.364212	13.602418
1565	-40.66723	-16.908518
1566	-10.622749	47.202118
1567	-45.259186	17.92296
1568	44.654205	-40.175163
1569	-15.675384	-10.473835
1570	-63.900837	12.099996
1571	18.23993	-13.582995
1572	-13.46745	-46.651604
1573	78.39611	-10.241011
1574	-7.866261	61.37096
1575	13.802175	-20.671316
1576	9.443848	37.255135
1577	34.00176	-5.6754203
1578	57.543953	12.377265
1579	58.65289	0.3151183
1580	60.480415	6.203321
1581	-20.790783	33.471416
1582	56.067654	-23.912327
1583	-28.166468	-52.94544
1584	-70.43433	-5.812777
1585	-20.087471	-6.2548437
1586	-20.154451	-1.2297308
1587	54.097282	6.012689
1588	-11.470748	-27.992022
1589	-36.905087	-39.55918
1590	39.86633	-14.842518
1591	-19.289082	36.904602
1592	5.085017	25.00801
1593	1.990627	-39.63358
1594	-31.307106	-56.30961
1595	-24.181957	-50.772476
1596	-36.436317	-36.8796
1597	-12.236311	22.889227
1598	-29.283539	-0.4985012
1599	41.99165	-9.911164
1600	-64.60792	-14.574359
1601	45.69813	-44.620632
1602	2.5975802	-47.31163
1603	-14.819082	11.751039
1604	-30.060787	-17.8607
1605	4.3168993	21.250273
1606	65.7648	-3.9566433
1607	-73.47101	-9.907859
1608	-31.865438	19.913702
1609	-0.9618106	53.196198
1610	-4.67211	22.723833
1611	-30.927134	24.739504
1612	5.205039	58.3932
1613	76.31339	-4.177362
1614	-7.272782	57.442307
1615	50.97484	-5.6313896
1616	1.8342826	45.205433
1617	40.788998	-47.587933
1618	-36.50808	-17.943617
1619	13.227736	-68.324165
1620	-38.22003	-37.16446
1621	48.889904	-13.576272
1622	-71.2664	-1.9466773
1623	-41.435528	8.08302
1624	61.247475	-8.858434
1625	10.697517	60.27423
1626	-67.7549	-3.053129
1627	18.998192	-24.38876
1628	-29.113361	34.638844
1629	35.904457	-43.545437
1630	-10.198002	58.05895
1631	46.448177	5.407399
1632	30.21763	12.1786995
1633	-70.94423	-6.237497
1634	83.98292	-0.4427574
1635	50.792557	-49.609035
1636	24.706417	-24.359415
1637	37.335796	3.5478735
1638	-26.352234	33.645355
1639	50.22724	11.382612
1640	-68.668236	-23.658361
1641	-18.314987	64.42518
1642	8.133012	42.735126
1643	17.478052	-31.256828
1644	17.455524	-25.677658
1645	4.0472894	62.46249
1646	-7.097631	23.094751
1647	9.564491	57.806652
1648	2.5628557	-46.120834
1649	46.914448	9.189493
1650	-6.8525915	-36.340813
1651	13.264573	-8.931463
1652	37.687416	-46.22882
1653	56.838108	-19.570175
1654	-11.762399	58.71475
1655	-30.105766	7.011161
1656	-61.037457	13.062123
1657	4.7771387	62.750923
1658	-4.207278	20.93057
1659	41.378414	13.467865
1660	-9.988876	55.73137
1661	-7.9673085	55.566723
1662	-68.655754	-7.063125
1663	15.473963	-20.73921
1664	15.921368	-27.257513
1665	56.609196	18.74555
1666	-20.531086	-10.05015
1667	-24.253044	-4.5863395
1668	-24.842041	0.30566594
1669	-71.71695	-21.68989
1670	17.972336	-23.831793
1671	0.26465225	54.644634
1672	6.6274624	20.80534
1673	-30.140133	-28.429634
1674	9.741809	-42.357594
1675	-5.799352	52.667873
1676	16.442997	-24.931837
1677	22.733553	-14.748037
1678	56.002346	-22.591747
1679	-36.077164	-16.241787
1680	-26.08026	-53.123905
1681	70.61683	-2.8310068
1682	6.3663726	61.331863
1683	41.726112	9.444254
1684	31.815092	-14.535203
1685	-9.0797415	64.78302
1686	52.301548	3.7443812
1687	15.414045	-31.394423
1688	18.071701	-63.71727
1689	-70.12314	-5.5934052
1690	-17.086622	9.991199
1691	-72.8806	-5.6422715
1692	-31.97714	-57.71948
1693	24.463144	-24.669495
1694	-68.806145	-16.985342
1695	-19.526787	54.98211
1696	-35.66875	-35.004517
1697	-78.34075	-19.224726
1698	16.208044	-23.43028
1699	4.600019	-35.51929
1700	32.746914	-9.607765
1701	11.568577	42.08132
1702	-67.71293	-23.847763
1703	-21.157291	6.154063
1704	-73.97579	-24.515285
1705	-18.707542	39.157337
1706	83.6711	-1.2350832
1707	58.356903	-13.454013
1708	-11.142979	7.381505
1709	83.79234	-5.038505
1710	32.27046	-15.801822
1711	10.068186	-43.303486
1712	-19.122795	21.961203
1713	-25.911201	3.3214664
1714	34.760826	-13.382793
1715	59.677425	-20.999289
1716	-4.670171	54.630226
1717	56.616505	-1.9661769
1718	-26.05143	17.599712
1719	49.194263	11.206831
1720	1.287231	-57.879913
1721	22.57751	-2.8949466
1722	-1.7444106	24.272913
1723	-17.658537	6.147312
1724	18.235628	-9.379893
1725	59.66327	-3.2572553
1726	-14.91889	12.629039
1727	-24.15171	-53.96333
1728	1.0492628	53.424145
1729	28.965681	-5.7440386
1730	36.40357	0.64336073
1731	41.17111	-40.149536
1732	1.7193094	28.79257
1733	-6.7091665	15.314739
1734	-39.85844	14.553672
1735	-48.42317	-25.917896
1736	-26.689812	-10.255834
1737	-9.104038	6.4923296
1738	-76.9446	-18.697687
1739	-13.934476	14.12649
1740	-31.278185	-54.9742
1741	-27.435219	-1.2727396
1742	15.539607	-21.13962
1743	7.5329747	52.113567
1744	62.840763	-6.9106226
1745	-40.152454	13.855564
1746	13.95885	-24.081884
1747	-6.3915014	38.922607
1748	31.24465	-14.96728
1749	81.00938	-1.3381808
1750	13.833804	-1.1147442
1751	-15.468655	32.666817
1752	-4.0042396	17.327341
1753	16.05941	-25.046385
1754	-29.17086	-23.459333
1755	38.388176	18.299837
1756	-10.762812	21.913784
1757	-68.08655	-22.791542
1758	-8.739614	62.78556
1759	1.0556104	-59.42121
1760	1.7618853	21.730007
1761	-67.947296	-19.172213
1762	-34.326187	-32.51455
1763	3.8529615	36.121292
1764	-36.500164	-60.08854
1765	-39.131428	19.086842
1766	-12.822414	14.415866
1767	-71.18845	-9.147152
1768	-24.45821	19.555672
1769	25.190836	7.8097095
1770	-20.00485	10.147702
1771	-79.37	-19.16913
1772	-21.875002	36.09282
1773	51.08358	-4.422233
1774	35.43639	1.2769351
1775	1.2832096	49.157036
1776	11.295266	-10.557235
1777	-21.958498	29.622917
1778	21.155622	-21.511198
1779	42.91231	5.1787868
1780	-79.884476	-15.463614
1781	-28.709066	-50.778004
1782	19.635172	4.647042
1783	29.957771	5.5058117
1784	-19.043358	55.632717
1785	-39.53432	18.738964
1786	2.9476657	23.846094
1787	7.2883043	50.742367
1788	29.3146	-19.877594
1789	77.301926	-4.0862875
1790	-67.20959	-20.944645
1791	-69.71266	13.716557
1792	26.127325	-20.256226
1793	-4.080547	34.360435
1794	-26.1627	-52.6876
1795	50.92305	-44.59591
1796	-8.95396	-31.186634
1797	41.501778	7.97787
1798	12.368646	-68.465355
1799	-22.56533	28.743055
1800	-6.193142	-43.664764
1801	0.49456295	67.02716
1802	-65.1193	9.996691
1803	16.293047	-29.245152
1804	-26.14409	17.114151
1805	-36.73926	7.374212
1806	-9.51304	-41.651054
1807	4.0462856	53.536625
1808	2.8305476	62.9597
1809	32.04622	-12.919071
1810	76.40483	-6.027852
1811	-66.65196	-12.855475
1812	67.718765	-6.811258
1813	17.069134	-40.678715
1814	-14.195077	32.440887
1815	-0.31158638	48.301334
1816	4.506991	65.486336
1817	23.187239	-2.8832662
1818	-32.08125	-35.615417
1819	-2.0625505	47.596912
1820	-30.740013	-53.940903
1821	2.969058	-45.580555
1822	1.2896546	-57.864006
1823	-17.643713	63.29794
1824	-2.8210516	26.138079
1825	49.097065	17.575989
1826	84.35051	0.5957273
1827	59.579464	2.4955058
1828	4.900495	29.028648
1829	-70.95598	-10.284332
1830	-73.68643	-15.700848
1831	66.220795	-9.740571
1832	-13.631391	28.44439
1833	65.23434	-13.076982
1834	25.326468	-14.048562
1835	-29.188559	-11.300226
1836	30.971384	-20.960241
1837	55.150955	-0.8441296
1838	-37.739048	-34.26397
1839	29.823366	-4.3087564
1840	-36.63226	-39.599583
1841	34.90236	-3.1058595
1842	8.114349	-46.379402
1843	-12.524227	63.30155
1844	15.472187	-3.6634614
1845	32.115223	21.250341
1846	10.476173	39.51466
1847	8.0177	-44.85074
1848	-80.616325	-16.032007
1849	-69.188835	13.915157
1850	-13.939515	12.213904
1851	49.584866	-5.1921797
1852	-67.509346	-2.962383
1853	-18.033978	9.915445
1854	-28.296705	-30.20621
1855	-27.526703	-17.599566
1856	15.338751	-13.8912945
1857	21.55911	12.202273
1858	39.36502	-6.852673
1859	26.60145	14.33439
1860	-39.4529	-17.768404
1861	-34.279667	-7.2447987
1862	34.657585	4.9794283
1863	40.510643	-9.702175
1864	0.78156084	66.60739
1865	-3.285103	51.858624
1866	-11.739418	9.518452
1867	-44.389896	13.225908
1868	-8.528622	-39.931225
1869	68.09469	-6.6604967
1870	-42.14345	-34.562756
1871	-27.178005	-11.826656
1872	-44.476986	12.036468
1873	14.658326	-12.174352
1874	-4.27523	24.898668
1875	-65.683	-23.220903
1876	1.0782957	-59.284935
1877	61.190144	-29.372353
1878	0.053593654	12.34474
1879	-12.83335	25.809473
1880	-21.94624	7.387659
1881	44.769688	2.146258
1882	18.845789	-6.1536636
1883	-18.926563	64.14461
1884	-35.51587	4.663344
1885	5.792669	40.776127
1886	-82.04821	-13.097067
1887	-32.806248	-3.4799883
1888	36.53431	15.440872
1889	-3.8284125	-38.605568
1890	-40.207077	-37.958717
1891	-4.6676807	16.338234
1892	40.826668	-5.4335103
1893	-45.535107	17.829348
1894	-31.081491	-0.5121798
1895	4.758534	59.577244
1896	71.39406	-6.5184865
1897	32.79692	16.509876
1898	32.804413	14.050904
1899	-20.453104	21.719946
1900	29.671776	10.963272
1901	0.9341745	50.38864
1902	-28.335674	-10.013634
1903	9.078426	49.471874
1904	-32.599903	-0.21374641
1905	-18.133099	21.964664
1906	40.517292	-8.354682
1907	-62.197456	8.679609
1908	75.8613	-3.1307206
1909	-31.030262	2.5755281
1910	-16.20545	1.7122552
1911	12.593998	50.69303
1912	-23.330341	-53.84707
1913	-82.23385	-16.84546
1914	53.29348	12.276388
1915	-47.516838	-25.696661
1916	47.86661	0.20133938
1917	-19.567894	64.97367
1918	-75.80525	-1.8637022
1919	-13.78715	38.990585
1920	41.296795	12.811822
1921	-26.298784	33.73483
1922	-30.241251	4.738679
1923	-16.429705	-43.51873
1924	25.853632	-21.040733
1925	46.749317	-15.552789
1926	-31.76951	-34.484417
1927	39.143246	-14.726503
1928	63.860012	-7.8686104
1929	-62.71491	9.454169
1930	-28.199495	-36.42411
1931	-16.275972	30.253325
1932	-21.45782	22.854742
1933	11.768754	-12.469125
1934	-20.540762	31.14015
1935	38.51796	18.063213
1936	-28.480192	-32.6918
1937	-9.710597	-45.45551
1938	-35.34192	-34.343227
1939	31.099848	6.060825
1940	2.0944488	32.22695
1941	10.382959	52.780327
1942	-1.8697835	-39.710686
1943	-10.528714	3.8512619
1944	-71.76364	-8.855339
1945	32.789505	5.1087384
1946	54.13624	-6.623251
1947	7.8915997	40.14753
1948	-36.91113	-39.475677
1949	33.476765	-3.7603762
1950	-36.932842	-0.6423667
1951	-19.475054	33.29064
1952	46.90057	-5.4358497
1953	-7.172821	51.552444
1954	50.41556	-6.6158667
1955	5.757765	33.291237
1956	-17.537054	65.904564
1957	5.643382	22.867073
1958	19.771986	-62.75084
1959	-11.831498	28.329502
1960	36.88261	-0.889967
1961	-5.2911706	27.10631
1962	15.0515785	-23.56392
1963	46.14097	-40.777786
1964	-16.258148	-6.5228367
1965	-66.126526	-22.736073
1966	-4.27936	19.930088
1967	25.652987	-18.103363
1968	-36.398335	8.683799
1969	-24.571232	-1.608604
1970	60.49921	9.360241
1971	-17.478241	31.531654
1972	-8.424965	54.82701
1973	-25.019257	2.4025912
1974	-41.278305	24.000435
1975	-32.033424	-18.37098
1976	40.077675	-6.4532437
1977	59.304596	-22.817915
1978	-35.143127	1.2849824
1979	15.902895	-23.423157
1980	21.933416	-16.404457
1981	-18.977636	33.52207
1982	-9.74602	0.5653878
1983	-39.854248	21.435112
1984	46.526108	18.529081
1985	-46.97949	-26.54361
1986	-22.737165	12.412114
1987	-29.823965	-21.608166
1988	-25.64013	-32.385906
1989	59.19759	-24.114962
1990	-29.875612	14.358342
1991	-33.937416	-21.938583
1992	18.97825	-6.3171597
1993	56.64785	13.45842
1994	-15.866143	30.972841
1995	-15.138582	58.497963
1996	80.21729	-5.518208
1997	-39.38553	-34.024136
1998	0.7991807	-48.26389
[truncated: 8,195 more rows]
