# Supplementary material for: Minimal gene set discovery in single-cell mRNA-seq datasets with ActiveSVM
Source: Nat Comput Sci. 2022 Jun 27;2(6):387–98. doi: 10.1038/s43588-022-00263-8 (PMC10766518; doi:10.1038/s43588-022-00263-8)
Supplement: Supplementary file 2 — There are six folders for six subfigures. Fig. 2a: the min-cell strategy accuracy versus the number of genes selected by ActiveSVM and all comparison methods. Fig. 2b: the min-complexity strategy accuracy versus the number of genes selected by ActiveSVM and all comparison methods. Fig. 2c: the t-SNE coordinates and labels. Fig. 2d: the number of cells acquired by min-cell strategy versus the number of genes selected. Fig. 2e: t-SNE coordinates and the partial processed data matrix used to plot top gene markers. Fig. 2f: t-SNE coordinates and the partial processed data matrix for additional gene markers. [file 43588_2022_263_MOESM2_ESM.zip › figure2/figure2f/matrix_additional_genes.csv]

	CIITA	CD22	CLEC12A	FAU	HNRNPU	CTSS	KLRD1	NEAT1	TCF7	HLA-DRA	IGLC2	HLA-DRB1	HLA-DQA1	CTSW	HLA-DQB1	BANK1	CST3	HLA-DPA1	S100A11	CST7	S100A9	S100A8	TRBC1	B2M	S100A4	LUC7L3	TMEM259	UBC	LINC00926	RESF1	CD79A	RXRA	CD74	MARCH1	HSP90AB1	FLNA
0	5.464475854863692	0.0	0.0	6.376493595569987	5.997509279099932	6.354454989361251	0.0	6.3452817356111995	5.464475854863692	6.101274347931327	0.0	5.780299699705754	0.0	0.0	5.780299699705754	0.0	6.167811540986103	5.163966961718932	6.12625643093507	0.0	6.5941673583464135	6.514654499207892	5.997509279099932	6.590518995040365	6.31393919802257	5.710527598809467	5.163966961718932	6.185444120780468	0.0	5.163966961718932	0.0	5.163966961718932	6.229609433868814	5.710527598809467	6.0562420666311105	5.91479316353405
1	5.74016660450143	6.074885519829855	0.0	6.476704009045857	6.2441751174827065	5.74016660450143	0.0	6.074885519829855	0.0	6.594795643179598	6.494625395462498	6.510637091641905	6.390139116146747	0.0	6.307230926547208	5.962242446350928	5.74016660450143	6.353685653272356	0.0	0.0	0.0	0.0	0.0	6.590499274525075	5.74016660450143	6.074885519829855	5.74016660450143	6.202156494211765	6.074885519829855	0.0	6.307230926547208	0.0	6.675336808790412	6.074885519829855	6.202156494211765	0.0
2	5.738224949008206	0.0	5.197565933196362	6.32038157825682	5.642863716811065	6.376752201038166	0.0	6.403650789148771	0.0	6.5640790305624925	0.0	6.430551447450383	6.424274726812423	0.0	6.307091984848207	0.0	6.570051228937569	6.498921993967003	6.340294365572649	0.0	5.971569379647253	0.0	0.0	6.6498364024970895	6.246205438529903	5.738224949008206	5.494757582225742	6.181974036250129	0.0	0.0	0.0	5.642863716811065	6.57784779376439	5.738224949008206	5.998615930139768	0.0
3	0.0	0.0	0.0	0.0	6.767238990838178	0.0	0.0	6.632379674335579	6.632379674335579	0.0	0.0	0.0	0.0	0.0	0.0	0.0	0.0	6.632379674335579	0.0	0.0	6.632379674335579	0.0	6.767238990838178	6.767238990838178	0.0	0.0	0.0	0.0	0.0	0.0	0.0	0.0	6.632379674335579	0.0	0.0	0.0
4	5.542091266939096	0.0	5.542091266939096	6.238642942251095	6.078305152270719	6.244558680507605	0.0	6.385079153635167	0.0	6.360583571669829	0.0	6.172494619313959	5.875474451895569	0.0	6.062039207138534	0.0	6.219458606551834	6.119817258271714	6.062039207138534	0.0	6.425666284271344	6.340521956680505	5.273850333013295	6.518649088059096	6.27117290035289	5.9153024443041735	5.273850333013295	6.093247296452133	0.0	5.273850333013295	0.0	5.7632811535378945	6.298035321952242	5.9153024443041735	5.826395353288543	5.67640427740602
5	0.0	0.0	0.0	6.602334778932748	5.958510377021072	5.720357538296317	0.0	6.078621907246449	5.720357538296317	0.0	0.0	0.0	0.0	6.078621907246449	0.0	0.0	5.720357538296317	0.0	5.720357538296317	0.0	5.720357538296317	5.720357538296317	0.0	6.740178332273436	5.720357538296317	6.213776578171636	0.0	6.294426841611299	0.0	6.156753822749176	0.0	0.0	0.0	0.0	6.258223002990462	5.958510377021072
6	0.0	0.0	0.0	6.572343717531867	6.22419573034928	5.762268363462028	0.0	5.98432803959926	6.22419573034928	0.0	0.0	0.0	0.0	5.98432803959926	5.762268363462028	0.0	0.0	0.0	0.0	0.0	0.0	0.0	6.300462703413897	6.740266987451967	0.0	5.98432803959926	0.0	6.0969479612550375	0.0	5.98432803959926	0.0	0.0	5.762268363462028	0.0	5.762268363462028	0.0
7	0.0	0.0	5.67807059007939	6.16799199512411	6.127010056119419	6.428718228662937	0.0	6.570777102062174	0.0	6.2014451140466385	0.0	6.003008070728297	0.0	0.0	5.89351711476166	0.0	6.127010056119419	5.67807059007939	6.310655711512572	0.0	6.767564789197282	6.753478995516468	0.0	6.580998767204169	6.442900216682677	0.0	0.0	6.2014451140466385	0.0	5.89351711476166	0.0	5.67807059007939	5.89351711476166	6.003008070728297	0.0	5.67807059007939
8	5.707926721775965	0.0	5.008733316726101	6.383857960918409	6.065336285203445	6.079563039405558	0.0	6.226153080512611	5.008733316726101	6.693402675087868	0.0	6.617294362027003	6.546787534588861	0.0	6.440893663575166	0.0	6.608965030991981	6.576407968557925	6.265679947394531	5.008733316726101	0.0	5.707926721775965	0.0	6.61823516622766	5.707926721775965	5.52039873240195	5.629334118132572	6.191324172218906	0.0	5.350577278858109	0.0	0.0	6.6526357138297945	5.350577278858109	6.105266083892618	5.629334118132572
9	0.0	0.0	5.48587626784586	6.513050023464653	5.9560585637294805	6.1028791014938415	0.0	6.135176187836416	5.48587626784586	5.9560585637294805	0.0	5.48587626784586	0.0	5.743237467375357	0.0	0.0	6.135176187836416	5.48587626784586	5.87236168261445	0.0	6.660680575288604	6.6777353447786805	6.288695508370704	6.655496827558561	6.457693009228369	0.0	0.0	6.064369052568443	0.0	0.0	0.0	5.743237467375357	5.743237467375357	5.48587626784586	6.016955189698599	5.48587626784586
10	5.512800288632559	5.228668654332542	0.0	6.345191394230848	5.996804928779396	6.331599900270073	0.0	6.2957090488770096	0.0	6.436338055398911	0.0	6.335108474400839	6.143408212014312	0.0	6.059201772842191	5.228668654332542	6.423710200584826	6.331599900270073	6.164525453039715	0.0	6.192080720414623	5.746122411955379	0.0	6.550044724855584	6.2957090488770096	5.654623273059667	5.228668654332542	6.091746163233452	0.0	5.654623273059667	5.812500108853932	5.746122411955379	6.4988070712764845	5.746122411955379	5.746122411955379	6.059201772842191
11	0.0	0.0	5.750119066957592	6.168202323480841	6.124336632962562	6.444319620445425	0.0	6.426085176119414	0.0	6.087699784549076	0.0	5.981669668605719	0.0	0.0	5.750119066957592	0.0	6.323602090682001	5.942984049683082	6.203140850746569	0.0	6.490785363462046	6.413339014964471	0.0	6.574984116903471	6.277906743262027	5.750119066957592	0.0	6.124336632962562	0.0	0.0	0.0	5.834199986250243	6.313392053936616	5.834199986250243	5.750119066957592	5.895371877856511
12	0.0	0.0	0.0	6.578596289264358	5.94102663731761	6.13706864659978	0.0	6.059770371268437	0.0	5.705855396166727	0.0	0.0	0.0	0.0	0.0	0.0	0.0	5.705855396166727	5.94102663731761	0.0	5.705855396166727	0.0	0.0	6.772846704654696	6.389917723195794	0.0	5.705855396166727	6.351903083954571	0.0	6.193469107190824	0.0	0.0	5.705855396166727	0.0	6.13706864659978	5.705855396166727
13	0.0	0.0	0.0	6.627940054871554	0.0	0.0	0.0	6.275442964591027	6.275442964591027	6.0905628604973	0.0	0.0	0.0	0.0	0.0	0.0	0.0	0.0	6.0905628604973	0.0	0.0	6.0905628604973	6.370645724205811	6.790081130811729	0.0	6.275442964591027	0.0	6.4333414799930315	0.0	6.0905628604973	0.0	0.0	0.0	0.0	0.0	0.0
14	0.0	0.0	0.0	6.516472578310165	6.278350877007408	5.828025976931438	0.0	5.828025976931438	6.225789045146363	5.828025976931438	0.0	5.828025976931438	0.0	0.0	0.0	0.0	0.0	0.0	0.0	0.0	5.828025976931438	0.0	6.154001618700368	6.747335665140163	6.278350877007408	0.0	0.0	6.154001618700368	0.0	0.0	6.044172302404352	0.0	0.0	0.0	6.225789045146363	0.0
15	0.0	0.0	0.0	6.613679829499568	6.093400148367782	0.0	0.0	5.97566117315654	6.226041105177333	0.0	0.0	0.0	0.0	0.0	0.0	0.0	0.0	0.0	6.170063310622306	5.97566117315654	0.0	0.0	5.97566117315654	6.824896700012172	6.226041105177333	0.0	5.742595006520897	6.40324681181664	0.0	5.742595006520897	0.0	0.0	5.742595006520897	0.0	6.170063310622306	0.0
16	0.0	0.0	0.0	6.532428952788741	0.0	0.0	0.0	6.314674613322811	6.400462237514591	0.0	0.0	0.0	0.0	0.0	0.0	0.0	0.0	0.0	0.0	0.0	0.0	0.0	6.314674613322811	6.741501631353503	0.0	0.0	0.0	6.314674613322811	0.0	0.0	0.0	0.0	0.0	6.1497595461648675	0.0	0.0
17	0.0	0.0	0.0	6.467625362113134	6.0737607928022825	5.963794057670487	6.145623213542814	6.32552669691129	5.74734080804362	5.74734080804362	0.0	5.963794057670487	0.0	6.447676592764244	5.74734080804362	0.0	5.74734080804362	5.963794057670487	6.23940243109064	6.346791933061241	0.0	0.0	6.23940243109064	6.781651159199824	6.540089306473931	5.963794057670487	0.0	6.346791933061241	0.0	5.74734080804362	0.0	0.0	6.198254818033991	0.0	5.963794057670487	5.963794057670487
18	0.0	0.0	0.0	6.601706988030682	6.108045023439863	6.108045023439863	0.0	6.108045023439863	5.9016623817743765	0.0	0.0	0.0	0.0	0.0	0.0	0.0	0.0	0.0	6.108045023439863	0.0	0.0	0.0	6.494238024440341	6.803455726503412	6.213306410133874	5.9016623817743765	0.0	6.372458114731364	0.0	5.9016623817743765	0.0	0.0	5.9016623817743765	0.0	5.9016623817743765	0.0
19	0.0	0.0	5.798995798760967	6.250047670838915	6.150064440015173	6.461529185364246	0.0	6.468764197440185	0.0	6.150064440015173	0.0	6.085989788150721	5.57234578841593	0.0	5.988588155905079	5.798995798760967	6.34014240195595	5.57234578841593	6.29004278621155	0.0	6.674539994926312	6.626348544461203	0.0	6.573044879316777	6.356388450783165	0.0	0.0	6.3484864703852155	0.0	5.57234578841593	0.0	5.988588155905079	6.250047670838915	5.798995798760967	5.913762647042742	5.913762647042742
20	5.7756212392174575	0.0	5.535985316851933	6.341672598912051	5.7756212392174575	6.485285660955738	0.0	6.467298732791499	0.0	6.07700774321921	0.0	6.07700774321921	0.0	0.0	5.7756212392174575	0.0	6.406123288177044	5.896462361303522	6.366276077395309	0.0	6.618983496101695	6.551020827071791	0.0	6.590238630177072	6.4553091937793265	5.896462361303522	5.7756212392174575	6.193107073220552	0.0	0.0	0.0	5.535985316851933	6.312519661610947	5.7756212392174575	5.7756212392174575	5.7756212392174575
21	5.396455287092116	0.0	5.6567416137228514	6.288445904074638	6.080602132490189	6.436517022883369	0.0	6.461395255670718	0.0	6.1634286889908365	0.0	5.871850726279495	0.0	0.0	5.787292878949283	0.0	6.336461019480385	5.6567416137228514	6.390683138420192	0.0	6.756475907436922	6.7071394494483725	0.0	6.5218830207713125	6.4888841960503845	5.787292878949283	5.6567416137228514	6.1634286889908365	0.0	5.871850726279495	0.0	5.6567416137228514	6.219987140821723	5.933333118348617	0.0	6.020063949035154
22	0.0	0.0	0.0	6.4078684926431	5.927416537220572	6.402705370956666	0.0	6.35368099615656	0.0	6.373923014067086	0.0	6.105674701455318	6.105674701455318	0.0	6.105674701455318	0.0	6.4397332815388255	6.391827773176634	6.330463311637476	0.0	6.073535955775284	5.7157278404554415	0.0	6.687079453672559	6.524037541621542	5.7157278404554415	0.0	6.3129048644457795	0.0	0.0	5.459856166188665	5.7157278404554415	6.490973486774699	5.459856166188665	5.927416537220572	5.8441527021418755
23	0.0	0.0	5.916014196315068	6.3165107483283025	5.710949950084953	6.437773950659753	0.0	6.338165933189546	0.0	6.3240592472894885	0.0	5.974861408501553	0.0	0.0	5.916014196315068	0.0	6.331275393270792	5.46378683078075	6.272169923563133	0.0	6.7598155504140305	6.67874782735915	0.0	6.571225197502632	6.419455665035881	5.46378683078075	5.46378683078075	6.344755349050039	0.0	0.0	0.0	5.710949950084953	6.338165933189546	0.0	5.46378683078075	5.916014196315068
24	5.270652385801977	0.0	5.932416670339107	6.269619429227818	5.9960710256014735	6.376633320477814	0.0	6.481875148218628	0.0	6.229464067127392	0.0	5.8410269113782824	5.8410269113782824	0.0	5.8410269113782824	0.0	6.257301135056147	5.8410269113782824	6.257301135056147	0.0	6.6354500304031285	6.537560234177365	0.0	6.500001258859736	6.373647488843583	5.270652385801977	5.5479465033436615	6.315573032137367	0.0	0.0	0.0	5.686535938424644	6.31993467185232	5.8410269113782824	5.776051656675254	5.686535938424644
25	0.0	0.0	0.0	6.658082303413904	5.932801376762653	5.932801376762653	0.0	0.0	6.328630869665994	0.0	5.932801376762653	0.0	0.0	0.0	0.0	0.0	0.0	0.0	0.0	0.0	0.0	5.932801376762653	0.0	6.848336649091582	0.0	0.0	0.0	6.421896270690166	0.0	0.0	0.0	0.0	6.328630869665994	0.0	6.257161913941911	0.0
26	0.0	0.0	0.0	6.543912294233609	6.459731652156022	0.0	0.0	6.459731652156022	6.298186285526219	0.0	0.0	6.298186285526219	0.0	0.0	0.0	0.0	0.0	0.0	0.0	0.0	0.0	0.0	0.0	6.8658618268217655	0.0	0.0	0.0	0.0	0.0	6.298186285526219	0.0	0.0	0.0	0.0	6.543912294233609	0.0
27	0.0	0.0	5.684033567660521	6.231345575641763	5.991751033622077	6.413332738348861	0.0	6.442654549871595	5.139215109919632	6.157722195120082	0.0	6.073754408581389	5.753631344911422	0.0	5.438748005822405	0.0	6.273945818671522	6.188324769721894	6.251691335080634	0.0	6.044988537712863	5.139215109919632	0.0	6.530395628437925	6.41169645924869	5.684033567660521	5.139215109919632	6.225838876036636	0.0	5.438748005822405	0.0	5.684033567660521	6.293469698335067	5.684033567660521	5.753631344911422	6.02881334700151
28	0.0	0.0	0.0	6.516893366954883	5.601230287101096	5.601230287101096	0.0	6.312440390350751	6.050788324149009	0.0	0.0	0.0	0.0	0.0	0.0	0.0	5.601230287101096	0.0	6.312440390350751	0.0	5.84686123416198	0.0	6.223148061528387	6.7446814676889995	6.539752155006642	5.601230287101096	5.601230287101096	6.293919587509882	0.0	5.601230287101096	0.0	0.0	0.0	0.0	6.050788324149009	5.601230287101096
29	0.0	0.0	0.0	6.518395183452873	6.161198011276499	5.804096173842159	0.0	6.220825544795478	6.122934770762125	0.0	0.0	0.0	0.0	0.0	5.548821566243461	0.0	0.0	5.548821566243461	5.548821566243461	0.0	0.0	0.0	6.220825544795478	6.692849615594242	5.932292015010069	5.804096173842159	5.548821566243461	6.220825544795478	0.0	5.804096173842159	0.0	0.0	5.932292015010069	0.0	6.015360180349827	0.0
30	5.850084047258464	0.0	5.850084047258464	6.34730460332256	6.34730460332256	6.3890217275414445	0.0	6.544456576671297	0.0	6.140945390530543	0.0	6.042314019769526	0.0	0.0	6.140945390530543	0.0	6.4818973634611	6.042314019769526	6.421898658636615	0.0	6.767214757147144	6.760839449352938	0.0	6.6157908213307275	6.55648410756884	0.0	0.0	6.321491338615983	0.0	0.0	0.0	5.850084047258464	6.34730460332256	5.850084047258464	0.0	6.253482905712434
31	0.0	0.0	0.0	6.553801875328235	6.108653959322806	5.772024222370405	0.0	0.0	6.313198133023862	0.0	0.0	0.0	0.0	0.0	0.0	0.0	0.0	5.772024222370405	0.0	0.0	0.0	0.0	6.18254661023336	6.805657447225625	6.2365651089051495	6.108653959322806	5.995445961306784	6.3421281765885045	0.0	6.108653959322806	0.0	0.0	5.772024222370405	0.0	5.772024222370405	5.772024222370405
32	0.0	0.0	0.0	6.515409376840196	0.0	5.951167280056726	6.348899803386078	0.0	5.951167280056726	0.0	0.0	0.0	0.0	6.46361432426523	5.951167280056726	0.0	0.0	5.951167280056726	0.0	6.46361432426523	5.951167280056726	0.0	0.0	6.831134814353184	6.529370896821394	5.951167280056726	6.140490298176724	6.348899803386078	0.0	5.951167280056726	0.0	0.0	5.951167280056726	0.0	6.237795421293254	6.140490298176724
33	0.0	0.0	5.697299164055139	6.0829304937532385	5.697299164055139	5.90652893750059	6.377336239206828	6.258072031262652	0.0	0.0	0.0	0.0	0.0	6.313731535934668	0.0	0.0	0.0	0.0	0.0	6.258072031262652	0.0	0.0	0.0	6.680374029655595	6.3423659025581935	5.697299164055139	0.0	6.234369751030281	0.0	5.697299164055139	0.0	0.0	6.013144474364654	0.0	6.0829304937532385	6.013144474364654
34	0.0	0.0	0.0	6.701270468906076	6.140131599877304	0.0	0.0	6.318581964312085	0.0	0.0	0.0	0.0	0.0	0.0	0.0	0.0	0.0	0.0	0.0	0.0	0.0	0.0	6.593259899060355	6.892609167320413	0.0	0.0	0.0	6.370284546945582	0.0	0.0	0.0	0.0	5.928165305503466	0.0	6.248005062098557	0.0
35	0.0	0.0	0.0	6.762228730879888	6.116949751201269	0.0	0.0	5.889041228932774	0.0	5.889041228932774	0.0	0.0	0.0	5.889041228932774	0.0	0.0	5.889041228932774	0.0	6.116949751201269	0.0	0.0	0.0	6.494894335026714	6.834196471979532	6.651590557442114	5.889041228932774	0.0	6.40528952618099	0.0	5.889041228932774	0.0	0.0	5.889041228932774	0.0	6.469644332266909	0.0
36	0.0	0.0	0.0	6.5120747996668005	6.265868742990346	0.0	0.0	6.377507050204415	6.168075660456052	0.0	0.0	0.0	0.0	0.0	5.977674344954747	0.0	0.0	0.0	5.977674344954747	0.0	0.0	0.0	0.0	6.653388381732221	6.265868742990346	5.977674344954747	5.977674344954747	6.3301964350330255	0.0	0.0	0.0	0.0	0.0	0.0	6.3301964350330255	5.977674344954747
37	0.0	0.0	0.0	6.668359817960652	6.105841298234025	6.105841298234025	0.0	5.752234932113795	6.183037492402241	0.0	0.0	0.0	0.0	5.752234932113795	0.0	0.0	0.0	0.0	0.0	0.0	0.0	5.752234932113795	0.0	6.782119988506991	0.0	5.987193302986569	0.0	6.239412944708578	0.0	0.0	0.0	0.0	6.105841298234025	0.0	6.349302068655712	0.0
38	0.0	0.0	0.0	6.596920195180181	5.911336117783348	6.115757512514333	6.338653763106913	5.911336117783348	6.115757512514333	0.0	0.0	0.0	0.0	6.338653763106913	0.0	0.0	0.0	0.0	5.911336117783348	6.28848734013587	5.911336117783348	5.911336117783348	6.6138958331670255	6.817038053475149	6.37796028567472	5.911336117783348	0.0	6.220089025736472	0.0	5.911336117783348	0.0	0.0	5.911336117783348	0.0	6.220089025736472	6.115757512514333
39	5.6580034423152386	0.0	5.6580034423152386	6.250419593186407	6.269105868410315	6.436247523847556	0.0	6.467798818990009	0.0	0.0	0.0	5.6580034423152386	0.0	0.0	0.0	0.0	6.269105868410315	5.871622692794554	6.314937099276465	0.0	6.744527800487281	6.72767760985305	0.0	6.5686765838791885	6.527670981580112	0.0	0.0	6.327665516431693	0.0	5.6580034423152386	0.0	5.6580034423152386	6.177345087622628	5.871622692794554	0.0	5.6580034423152386
40	0.0	0.0	0.0	6.676222069606115	0.0	0.0	0.0	0.0	0.0	0.0	0.0	0.0	0.0	6.397370522877552	0.0	0.0	0.0	0.0	0.0	0.0	0.0	0.0	0.0	6.85346799218921	6.224436667015355	0.0	0.0	6.397370522877552	0.0	0.0	0.0	0.0	0.0	0.0	6.397370522877552	6.224436667015355
41	0.0	0.0	0.0	6.677987604185913	6.1678815678666785	0.0	0.0	6.424405382087893	6.1678815678666785	0.0	0.0	0.0	0.0	0.0	0.0	0.0	0.0	0.0	6.33676163784343	0.0	6.1678815678666785	0.0	6.33676163784343	6.8628716118548	6.732886922299634	6.424405382087893	0.0	6.424405382087893	0.0	0.0	0.0	0.0	6.1678815678666785	0.0	0.0	6.33676163784343
42	6.102880262792122	6.102880262792122	0.0	6.674671006331625	0.0	6.102880262792122	0.0	6.102880262792122	0.0	6.69477529265644	0.0	6.588214723335052	6.513958985409351	0.0	6.102880262792122	6.102880262792122	0.0	6.513958985409351	0.0	0.0	0.0	0.0	0.0	6.7349745553733396	0.0	0.0	0.0	6.281114868419745	6.281114868419745	0.0	6.373169206632548	0.0	6.727831025663035	0.0	0.0	6.102880262792122
43	5.697383665335889	0.0	5.55731187560671	6.317973678557613	5.787822917308405	6.457095011787864	0.0	6.511304499743497	0.0	6.291531604005814	0.0	6.157173104172044	5.945691646605041	0.0	0.0	0.0	6.363993091451478	6.273260612239244	6.3744540352105075	0.0	6.229181845147147	0.0	0.0	6.633793074447641	6.453235754168875	5.276859664937763	5.276859664937763	6.259827858380088	0.0	5.55731187560671	5.276859664937763	5.787822917308405	6.367557148182044	5.697383665335889	5.980280313503178	5.697383665335889
44	0.0	0.0	0.0	6.241099318142105	5.991666491783857	0.0	6.1890066268169734	6.297682008515207	5.882804808575297	5.6688046925504665	0.0	0.0	0.0	6.241099318142105	0.0	0.0	0.0	5.991666491783857	6.15571357426282	6.217000088489638	5.6688046925504665	0.0	0.0	6.683288299673455	6.470048932029669	0.0	5.6688046925504665	6.114939295728787	0.0	5.6688046925504665	0.0	0.0	5.6688046925504665	0.0	6.1890066268169734	5.882804808575297
45	5.851310581373522	0.0	5.892932424765196	6.228884355905376	6.006617197562185	6.418305814853459	0.0	6.47515018079564	0.0	6.423502928046526	0.0	6.235007404253894	6.09251247884189	0.0	6.027182762474585	0.0	6.281544592781722	6.194339489227344	6.26750652306681	0.0	6.442503897400092	6.28596022490204	0.0	6.54229437487446	6.29849323927722	5.642805717775221	5.501583397876348	6.1181546600312595	0.0	5.892932424765196	0.0	5.733908253413889	6.391130824154102	5.957616364714697	5.927782283425352	5.851310581373522
46	0.0	0.0	0.0	6.455257745417494	6.140235074607968	6.455257745417494	0.0	6.474103791259945	0.0	6.297247798514366	0.0	6.140235074607968	0.0	0.0	6.140235074607968	0.0	6.505947206166121	5.956554155097796	6.519610704804637	0.0	6.815874816342857	6.8578733004913905	0.0	6.6830525578243005	6.67500520969107	0.0	0.0	6.343181893992224	0.0	6.140235074607968	0.0	5.956554155097796	6.408819503709276	5.956554155097796	0.0	6.140235074607968
47	0.0	0.0	0.0	0.0	0.0	0.0	0.0	0.0	6.747704356514375	0.0	0.0	0.0	0.0	0.0	0.0	0.0	0.0	0.0	0.0	0.0	6.527879270330579	6.527879270330579	0.0	6.747704356514375	0.0	6.6718967878332585	0.0	0.0	0.0	6.527879270330579	0.0	0.0	0.0	0.0	6.527879270330579	0.0
48	5.923964506014633	5.923964506014633	0.0	6.593343430448095	6.224510871198116	6.122783804487787	0.0	0.0	0.0	6.610010115142728	0.0	6.436639130429855	6.340296931838549	0.0	6.224510871198116	0.0	6.122783804487787	6.340296931838549	0.0	0.0	0.0	0.0	0.0	6.699521496089582	0.0	6.122783804487787	0.0	6.224510871198116	6.224510871198116	0.0	6.459423008823835	0.0	6.749713755794413	6.122783804487787	6.378740441956487	0.0
49	0.0	0.0	0.0	6.766907909319893	0.0	0.0	0.0	6.390304091288726	5.80991631245112	0.0	0.0	0.0	0.0	6.251303291565252	0.0	0.0	0.0	0.0	0.0	0.0	0.0	0.0	6.251303291565252	6.900084317590766	6.251303291565252	5.80991631245112	6.0508888364051385	6.4209826121237406	0.0	0.0	0.0	0.0	0.0	0.0	6.251303291565252	0.0
50	0.0	0.0	5.80489198967047	6.321689189721672	6.000483455859428	6.455947345007912	0.0	6.559537128746914	0.0	6.166546219420686	0.0	6.056786692710043	0.0	0.0	5.923392980534904	0.0	6.342748019213624	6.000483455859428	6.252875461652656	0.0	6.70428963891957	6.656317049968359	0.0	6.540719873734128	6.43056465245021	6.000483455859428	0.0	6.2690953017944455	0.0	5.80489198967047	0.0	5.80489198967047	6.283898924816112	6.056786692710043	6.056786692710043	6.056786692710043
51	5.77429775237416	0.0	0.0	6.629535289450382	5.77429775237416	0.0	0.0	6.00079513025393	5.77429775237416	6.609316022349315	0.0	6.322386510856514	6.351639234637323	0.0	6.37676720918369	6.115491407997833	0.0	6.287586401275746	0.0	0.0	0.0	6.00079513025393	5.77429775237416	6.775956387185436	6.190256701444859	0.0	0.0	6.322386510856514	5.77429775237416	6.115491407997833	6.322386510856514	0.0	6.701447369159009	6.115491407997833	6.351639234637323	5.77429775237416
52	0.0	0.0	0.0	6.479951873161176	6.298534699100602	0.0	6.298534699100602	6.136869688728683	0.0	0.0	0.0	0.0	5.9471058016907055	6.345712120402313	0.0	0.0	0.0	6.136869688728683	0.0	6.438615546781458	6.234375182745976	0.0	0.0	6.827390926354266	6.479951873161176	5.9471058016907055	0.0	6.345712120402313	0.0	0.0	0.0	0.0	5.9471058016907055	0.0	5.9471058016907055	6.234375182745976
53	0.0	0.0	5.459989173812621	6.426731771344508	5.987983809507347	6.40254662367381	0.0	6.465745024946597	0.0	6.53884196210651	0.0	6.353533077518405	5.987983809507347	0.0	5.987983809507347	0.0	6.360579775196023	6.426731771344508	6.367317498827918	0.0	5.715746344975029	0.0	0.0	6.693007044740465	6.385934210479965	0.0	5.459989173812621	6.133185790777439	0.0	0.0	0.0	0.0	6.417530095102524	5.844155176585641	6.10561458757395	5.927388916993412
54	0.0	0.0	0.0	6.461075507030156	6.051505487351072	0.0	0.0	6.337609667833249	5.86432262489866	0.0	0.0	0.0	0.0	0.0	0.0	0.0	0.0	0.0	5.640819485587498	5.86432262489866	0.0	5.640819485587498	0.0	6.631964049554319	6.294481373697014	5.86432262489866	5.86432262489866	6.21118948190233	0.0	5.640819485587498	5.640819485587498	0.0	5.977598084772354	0.0	6.105576806241378	0.0
55	0.0	0.0	0.0	6.356960676582199	6.067279104823657	5.886393645602405	0.0	6.012242036054462	0.0	6.428327788459705	6.067279104823657	6.200003703278801	6.110253760361317	0.0	6.067279104823657	0.0	6.275249892836721	6.267490529855279	5.731743203075979	0.0	5.592966548178667	5.315281133620762	0.0	6.631882714404597	5.936921951127928	5.592966548178667	5.315281133620762	6.232213059591944	0.0	5.315281133620762	0.0	0.0	6.489613378641746	5.821358100260675	6.187804417171512	5.592966548178667
56	0.0	0.0	0.0	6.551645018842846	6.032251386883232	0.0	0.0	6.111520294235571	5.668187673374123	5.668187673374123	0.0	0.0	0.0	0.0	0.0	0.0	0.0	0.0	6.032251386883232	0.0	0.0	5.668187673374123	5.910274206727047	6.763584567036906	5.910274206727047	6.032251386883232	0.0	6.370202943156469	0.0	0.0	0.0	5.668187673374123	0.0	0.0	6.351863642474977	5.668187673374123
57	0.0	0.0	0.0	6.641059504567988	5.9379547391293634	6.148426240982555	0.0	5.9379547391293634	6.255621399990354	0.0	0.0	0.0	0.0	0.0	0.0	0.0	0.0	0.0	0.0	0.0	0.0	0.0	0.0	6.831102201030869	6.255621399990354	0.0	6.148426240982555	6.325788806762471	0.0	0.0	0.0	0.0	5.9379547391293634	0.0	6.377196431197569	0.0
58	5.473724487962572	0.0	5.984543222389271	6.326062559931237	5.473724487962572	6.48075175876984	0.0	6.583218554476986	0.0	6.4167830184975365	0.0	6.326062559931237	5.984543222389271	0.0	5.92572323604921	0.0	6.436589022240781	6.318139448110618	6.360626273212358	0.0	6.457238345272924	6.300974296306573	0.0	6.633588938610756	6.4911661356642805	5.473724487962572	0.0	6.291652574911759	0.0	5.7207332369855886	0.0	5.84504203082606	6.4167830184975365	5.7207332369855886	5.473724487962572	5.7207332369855886
59	0.0	0.0	5.674171773890189	6.328406549239166	5.941779195028552	6.443542697397479	0.0	6.429198752009909	0.0	6.360741731766916	0.0	6.148400968169654	5.423191782217287	0.0	6.057631651666185	0.0	6.1951921345028635	6.025961493295191	6.180949201945831	0.0	6.5728401907246985	6.472912810107813	0.0	6.5553697830162685	6.409769960390467	5.674171773890189	0.0	6.208358021712375	5.423191782217287	5.674171773890189	0.0	5.423191782217287	6.287364828683747	6.025961493295191	5.800314787696451	5.941779195028552
60	0.0	0.0	0.0	6.518055780824999	6.154091609293842	0.0	0.0	6.226186887519785	6.226186887519785	0.0	0.0	0.0	0.0	6.043692993376675	0.0	0.0	5.8264208636171055	0.0	0.0	0.0	5.8264208636171055	0.0	0.0	6.7404760669049715	6.278973529561818	5.8264208636171055	5.8264208636171055	6.278973529561818	0.0	6.154091609293842	0.0	0.0	0.0	0.0	6.154091609293842	5.8264208636171055
61	0.0	0.0	0.0	0.0	6.218546111913023	0.0	0.0	6.455852200251599	0.0	0.0	0.0	0.0	0.0	0.0	0.0	0.0	0.0	6.218546111913023	0.0	0.0	6.218546111913023	0.0	0.0	6.5817334301388835	0.0	0.0	6.374392647158737	0.0	0.0	0.0	0.0	0.0	0.0	0.0	0.0	6.218546111913023
62	5.772615810900985	0.0	5.931941884110846	6.321140516885985	5.539826190701894	6.450834719588181	0.0	6.4287135778933475	0.0	6.4287135778933475	5.256415158420634	6.274558401020332	6.2485332147488375	0.0	6.0664354834202685	0.0	6.407651127724625	6.38299888995239	6.29164746621294	0.0	6.21768484812545	5.539826190701894	0.0	6.607546036829243	6.426522501002524	5.256415158420634	5.256415158420634	6.311902896805342	0.0	5.838853781056293	0.0	5.256415158420634	6.426522501002524	0.0	5.9668317533978925	5.772615810900985
63	5.847879967696507	0.0	5.847879967696507	6.324449256263438	5.847879967696507	6.469468777672126	0.0	6.568913926597022	0.0	6.222307417823897	0.0	5.847879967696507	0.0	0.0	5.962060788353234	0.0	6.424160515250894	6.197252491916589	6.168112504892938	0.0	6.722615590015206	6.730911884942972	0.0	6.61221936947682	6.503797144993277	0.0	5.6224877917408564	6.133450860505777	0.0	6.036509368172087	0.0	5.962060788353234	6.222307417823897	5.6224877917408564	5.847879967696507	5.962060788353234
64	0.0	0.0	0.0	6.56265051342441	0.0	0.0	0.0	5.808399999505693	6.1389367569106135	0.0	0.0	0.0	0.0	0.0	0.0	0.0	5.808399999505693	0.0	0.0	0.0	5.808399999505693	0.0	0.0	6.73609850902282	6.211620317288358	5.808399999505693	0.0	6.34029766102176	0.0	0.0	0.0	0.0	6.211620317288358	0.0	5.808399999505693	5.808399999505693
65	0.0	0.0	0.0	6.721850643025436	5.940391569942796	0.0	0.0	0.0	5.940391569942796	0.0	0.0	0.0	0.0	0.0	0.0	0.0	5.940391569942796	0.0	0.0	0.0	0.0	0.0	5.940391569942796	6.823205135384624	0.0	6.146570597400045	0.0	6.410742355412276	0.0	5.940391569942796	0.0	0.0	6.146570597400045	0.0	6.320649757969092	0.0
66	0.0	0.0	0.0	6.582936293786926	6.040438741563631	0.0	0.0	0.0	6.2273069959466625	0.0	0.0	0.0	0.0	6.040438741563631	0.0	0.0	0.0	0.0	0.0	0.0	0.0	0.0	0.0	6.7648853853722715	6.281282257043444	6.2273069959466625	5.817356830557085	6.153539564504976	0.0	6.323437375247438	0.0	0.0	5.817356830557085	0.0	6.499852946823705	0.0
67	0.0	0.0	6.110436972236234	6.506463356402705	5.916851955415218	6.552578446031723	0.0	6.4173038627668975	0.0	6.209719268995652	0.0	6.209719268995652	0.0	0.0	5.916851955415218	0.0	6.391345454750361	0.0	6.459247734790619	0.0	6.897955004104712	6.908872579176979	0.0	6.735412141687872	6.519422053968959	0.0	0.0	6.391345454750361	0.0	0.0	0.0	0.0	6.274983836478359	5.916851955415218	0.0	6.110436972236234
68	0.0	0.0	0.0	6.612751997954562	6.282573862563253	5.8856070680330355	0.0	6.282573862563253	6.101311933923931	0.0	0.0	0.0	0.0	5.8856070680330355	0.0	0.0	0.0	0.0	5.8856070680330355	0.0	5.8856070680330355	0.0	0.0	6.847496936184148	5.8856070680330355	0.0	0.0	6.483163353710478	0.0	5.8856070680330355	0.0	0.0	6.210930035526056	0.0	6.282573862563253	5.8856070680330355
69	0.0	0.0	0.0	6.6604109585610605	6.1706492441092955	0.0	0.0	6.060032191588527	6.242910057914846	0.0	0.0	0.0	0.0	6.060032191588527	0.0	0.0	0.0	0.0	0.0	0.0	6.1706492441092955	6.1706492441092955	6.295810537760275	6.795009917782724	6.1706492441092955	0.0	0.0	6.44507699883695	0.0	0.0	0.0	5.8422399249183865	0.0	0.0	6.3709108687385845	0.0
70	5.7267143922421395	0.0	0.0	6.425523289470464	6.210007575445308	6.444003491114014	0.0	6.56540683977911	0.0	6.243081566904431	0.0	5.93902219211684	0.0	0.0	6.047048523613805	0.0	6.425523289470464	5.7267143922421395	6.488612810910514	0.0	6.812400482284424	6.7878514837076125	0.0	6.649184774889236	6.527522256981087	5.93902219211684	5.7267143922421395	6.1177099829622605	0.0	5.93902219211684	0.0	5.7267143922421395	6.2709170972654915	5.7267143922421395	5.7267143922421395	6.169511641931403
71	0.0	0.0	0.0	6.6831912822861685	6.2273037576122645	0.0	0.0	0.0	6.02620785997928	0.0	0.0	0.0	0.0	0.0	0.0	0.0	6.02620785997928	6.02620785997928	0.0	0.0	0.0	0.0	0.0	6.909500224616398	0.0	6.02620785997928	0.0	6.397509753540304	0.0	0.0	0.0	0.0	6.02620785997928	0.0	6.2273037576122645	0.0
72	5.346744124180663	0.0	5.615749193495039	6.3511688563120625	6.0232746590084485	6.4276133632326635	0.0	6.495950004635394	0.0	6.168119836774427	0.0	5.750388861092623	5.615749193495039	0.0	0.0	0.0	6.272693991816905	5.9007126906774	6.301207027697179	0.0	6.700026879580525	6.574800344653928	0.0	6.549612646868582	6.433186711060466	0.0	0.0	6.272693991816905	0.0	5.346744124180663	0.0	0.0	6.3413741917998205	5.346744124180663	6.136828824514794	5.615749193495039
73	5.498776714521095	0.0	5.8613508371321785	6.367411612352225	6.0794085196493235	6.477575274418714	0.0	6.524898528208147	0.0	6.198191049680582	0.0	5.8613508371321785	0.0	0.0	5.498776714521095	0.0	6.354696641441473	5.8613508371321785	6.333389960236997	0.0	6.63994621174162	6.610367845390721	0.0	6.653434314769366	6.409594268094826	0.0	5.498776714521095	6.0794085196493235	0.0	5.498776714521095	0.0	0.0	6.2298203801729395	5.498776714521095	5.739847494222278	5.498776714521095
74	0.0	0.0	0.0	6.49699198313364	5.917839321211746	0.0	0.0	6.235898089020066	5.694191529906188	0.0	0.0	0.0	0.0	5.694191529906188	0.0	0.0	0.0	5.917839321211746	6.201439641343818	0.0	0.0	0.0	6.330856342371728	6.734046662733248	6.348180072165951	0.0	5.917839321211746	6.363859464687088	0.0	6.105120767339559	0.0	0.0	5.917839321211746	0.0	6.159193279849365	5.917839321211746
75	0.0	0.0	0.0	6.680568361563416	6.284863308720995	6.21006366552399	0.0	5.868714998867529	6.21006366552399	5.868714998867529	0.0	0.0	0.0	6.284863308720995	0.0	0.0	0.0	0.0	0.0	0.0	0.0	0.0	6.573989708896252	6.904817902807825	0.0	0.0	0.0	6.47144909927725	0.0	6.095340446899911	6.095340446899911	0.0	6.284863308720995	0.0	6.339554661638598	5.868714998867529
76	0.0	0.0	0.0	6.512581853251746	5.679769517077099	0.0	0.0	6.100874678299465	5.679769517077099	0.0	0.0	0.0	0.0	5.679769517077099	0.0	0.0	0.0	0.0	6.199261221579157	5.679769517077099	0.0	0.0	6.311541649017903	6.728461286217658	6.534490349311263	6.025276686223284	0.0	6.311541649017903	0.0	6.199261221579157	0.0	0.0	0.0	0.0	5.909218571234795	5.909218571234795
77	0.0	0.0	0.0	6.607942700990354	6.607942700990354	0.0	0.0	6.742541371927439	0.0	0.0	0.0	0.0	0.0	0.0	0.0	0.0	0.0	0.0	0.0	0.0	6.607942700990354	0.0	6.813811172099394	6.96795083377065	0.0	6.607942700990354	6.607942700990354	0.0	0.0	0.0	0.0	0.0	0.0	0.0	0.0	0.0
78	0.0	0.0	0.0	6.735142047165533	0.0	0.0	0.0	6.441822664056475	0.0	0.0	0.0	0.0	0.0	0.0	0.0	0.0	0.0	0.0	6.111606066498738	0.0	0.0	0.0	6.111606066498738	6.8330425200981875	6.441822664056475	6.28937034970845	0.0	6.28937034970845	0.0	6.111606066498738	0.0	0.0	6.111606066498738	0.0	6.111606066498738	6.28937034970845
79	0.0	0.0	5.61122883794283	6.2116007208604245	5.828025769962698	6.402234310289687	0.0	6.341660244606671	0.0	6.2116007208604245	0.0	5.828025769962698	5.348654506440654	5.742828146020193	5.977361266616972	0.0	6.121671149352702	5.828025769962698	6.152398335212609	5.828025769962698	6.611959711761571	6.5163790216152	0.0	6.583193887445814	6.327823591986509	0.0	5.348654506440654	6.152398335212609	0.0	5.61122883794283	0.0	5.348654506440654	6.084609999652069	5.348654506440654	5.889999426825527	5.938188001990593
80	0.0	0.0	0.0	6.745076869062633	5.913791695234675	0.0	0.0	0.0	6.24834367996113	0.0	0.0	0.0	0.0	0.0	0.0	0.0	0.0	0.0	0.0	0.0	0.0	5.913791695234675	0.0	6.855319209287913	0.0	0.0	5.913791695234675	6.451803862613171	0.0	5.913791695234675	0.0	0.0	5.913791695234675	0.0	6.451803862613171	0.0
81	0.0	0.0	5.900553311345865	6.315347978907821	6.009389926421221	6.446991648900678	0.0	6.586947308292132	0.0	6.3572033209509735	0.0	5.686611186966795	5.686611186966795	0.0	5.900553311345865	0.0	6.379939467613863	5.900553311345865	6.206691024542541	0.0	6.568935193424507	6.579527212483403	0.0	6.566138531085357	6.4172306882777255	5.686611186966795	5.686611186966795	6.330551017463853	0.0	5.686611186966795	0.0	5.900553311345865	6.298560745889172	6.080521783600198	0.0	0.0
82	6.011255299177496	6.144291127986678	0.0	6.551529423988159	5.893132907812202	6.011255299177496	0.0	5.659268579811351	0.0	6.592844166801906	0.0	6.384384302109192	6.384384302109192	0.0	6.302029784715627	6.223790042576322	0.0	6.321972189718584	5.893132907812202	0.0	0.0	0.0	0.0	6.7140320128306294	6.144291127986678	5.659268579811351	5.659268579811351	6.384384302109192	6.144291127986678	5.659268579811351	6.499576898965091	0.0	6.656441128191745	5.659268579811351	6.144291127986678	5.659268579811351
83	0.0	0.0	0.0	6.505194342732571	6.414398608976788	0.0	0.0	6.414398608976788	6.210848575485879	0.0	0.0	0.0	0.0	0.0	0.0	0.0	0.0	0.0	6.450578415312055	0.0	0.0	0.0	0.0	6.837424457943832	6.450578415312055	6.026542666951481	0.0	6.414398608976788	0.0	6.026542666951481	0.0	0.0	6.210848575485879	0.0	6.026542666951481	6.026542666951481
84	0.0	0.0	0.0	6.549622720170891	5.980106868279962	0.0	0.0	6.2568242422848455	6.042233132671351	0.0	0.0	0.0	0.0	0.0	0.0	0.0	0.0	0.0	6.042233132671351	0.0	0.0	0.0	5.499270284377959	6.730754587862885	6.318861101793833	5.89467439645365	0.0	6.215518136981124	0.0	5.762693107241334	0.0	0.0	5.499270284377959	0.0	6.042233132671351	5.499270284377959
85	0.0	6.2192386863824005	0.0	6.457692282893031	6.2192386863824005	0.0	0.0	6.036031164553527	0.0	6.569065205525584	0.0	6.487184359916677	6.313644285505209	0.0	6.313644285505209	6.036031164553527	0.0	6.3758669003067805	0.0	0.0	0.0	6.036031164553527	0.0	6.708755767122587	6.036031164553527	6.2192386863824005	0.0	6.2192386863824005	6.036031164553527	0.0	6.487184359916677	0.0	6.6965449929841885	6.036031164553527	6.036031164553527	0.0
86	0.0	0.0	0.0	0.0	0.0	0.0	0.0	0.0	0.0	6.932548437359477	0.0	6.766416841987224	6.541582520605577	0.0	6.541582520605577	0.0	0.0	6.541582520605577	0.0	0.0	6.688986062126046	0.0	0.0	6.688986062126046	0.0	0.0	0.0	0.0	6.541582520605577	0.0	6.688986062126046	0.0	6.766416841987224	0.0	0.0	0.0
87	0.0	0.0	0.0	6.681778562769798	6.120672170239061	5.905828145604933	0.0	6.353618133085639	6.229908593150592	0.0	0.0	0.0	0.0	5.905828145604933	0.0	0.0	0.0	0.0	6.120672170239061	0.0	0.0	0.0	6.229908593150592	6.842820904507617	5.905828145604933	6.120672170239061	5.905828145604933	6.353618133085639	0.0	5.905828145604933	0.0	0.0	5.905828145604933	0.0	6.120672170239061	0.0
88	0.0	0.0	0.0	6.532328268819847	6.218134889775216	5.759355797250991	0.0	5.759355797250991	6.091692189425284	5.759355797250991	0.0	0.0	0.0	5.979831779311719	0.0	0.0	0.0	0.0	5.759355797250991	0.0	0.0	0.0	6.164707760232647	6.6889351114452165	5.979831779311719	5.759355797250991	5.759355797250991	6.368790199461059	0.0	5.979831779311719	5.759355797250991	0.0	6.25990867602699	0.0	6.25990867602699	0.0
89	0.0	0.0	0.0	6.486661857353724	6.234539766055481	0.0	0.0	6.359844563279371	5.9613232514881425	0.0	0.0	0.0	0.0	6.234539766055481	5.9613232514881425	0.0	0.0	0.0	5.9613232514881425	5.747065688328589	0.0	0.0	5.747065688328589	6.735067615489716	6.3918697999520555	5.747065688328589	5.747065688328589	6.359844563279371	0.0	5.9613232514881425	0.0	0.0	0.0	0.0	5.9613232514881425	5.9613232514881425
90	0.0	0.0	0.0	6.545070760260055	5.888492188730155	0.0	0.0	0.0	6.387876094975035	0.0	0.0	0.0	0.0	6.093194149305354	0.0	0.0	0.0	0.0	0.0	0.0	0.0	5.888492188730155	6.266144469297195	6.752410753554676	5.888492188730155	5.888492188730155	0.0	6.316397553349586	0.0	6.197677978714564	6.093194149305354	0.0	0.0	0.0	6.197677978714564	5.888492188730155
91	0.0	0.0	0.0	6.576276084025777	6.142175066461176	5.941069617045387	0.0	5.941069617045387	0.0	0.0	0.0	0.0	0.0	0.0	0.0	0.0	0.0	0.0	6.142175066461176	0.0	6.142175066461176	5.941069617045387	5.941069617045387	6.735818921636631	0.0	5.941069617045387	0.0	6.3619088304946025	0.0	6.142175066461176	0.0	0.0	5.941069617045387	0.0	6.244968131246338	5.941069617045387
92	0.0	0.0	5.872103874253921	6.158400359700283	5.789267250404194	6.427474892214761	0.0	6.52254990924861	0.0	5.93241444832765	0.0	5.93241444832765	0.0	0.0	5.6615314667444245	0.0	6.316669508206498	0.0	6.289167640837428	0.0	6.740614898301513	6.716441215586765	0.0	6.540476493420598	6.404896414777432	5.407123867883981	5.6615314667444245	6.225547865001152	0.0	0.0	0.0	5.872103874253921	6.049536979219461	5.789267250404194	5.407123867883981	5.6615314667444245
93	5.89660783417928	0.0	0.0	6.271846941085985	5.89660783417928	6.477933636242331	0.0	6.505123382774128	0.0	6.408012353522193	5.685368961933527	6.390661622588219	6.004145715440581	0.0	6.250972370023536	0.0	6.271846941085985	6.250972370023536	6.227115621334919	0.0	6.5856416482946365	6.462009148224534	0.0	6.643149833637503	6.307027039692855	0.0	0.0	6.12607977840375	0.0	0.0	0.0	5.685368961933527	6.43754456567531	6.199389948201755	0.0	5.685368961933527
94	6.147154015301204	6.21705077733214	0.0	6.476836224199224	6.04038211926267	6.04038211926267	0.0	6.21705077733214	0.0	6.664292356598114	6.57799378015916	6.521918578923681	6.368705314007518	0.0	6.463146405224077	6.308377674572575	0.0	6.448148575113911	5.83076858805529	0.0	0.0	0.0	0.0	6.689986789274966	0.0	6.147154015301204	0.0	6.368705314007518	6.04038211926267	0.0	6.341129855706937	0.0	6.636821894838775	6.04038211926267	6.341129855706937	5.83076858805529
95	0.0	0.0	0.0	6.5056685947816835	6.428042987841763	0.0	6.10857553270835	6.533706345322025	6.280224030641062	0.0	0.0	0.0	0.0	0.0	0.0	0.0	0.0	6.280224030641062	6.10857553270835	6.10857553270835	0.0	6.10857553270835	0.0	6.577820755770122	6.10857553270835	0.0	6.280224030641062	6.10857553270835	0.0	6.280224030641062	0.0	0.0	6.280224030641062	0.0	6.10857553270835	6.280224030641062
96	5.771408786532795	0.0	5.88650361222521	6.199244561528588	6.136487909043092	6.421908738418722	0.0	6.444571436469039	5.267668113976948	6.404456593271229	0.0	6.231064886884812	5.961534654456989	0.0	6.180767647894585	0.0	6.3139602634093706	6.32631596553823	6.223664837062927	0.0	6.459420369826703	6.413441931828126	0.0	6.586507929021535	6.330222808251231	5.771408786532795	0.0	6.148645443457022	0.0	5.267668113976948	0.0	5.267668113976948	6.3997341764035225	5.927336633085732	5.961534654456989	5.771408786532795
97	0.0	0.0	0.0	6.600051564807503	5.967733832099026	5.967733832099026	0.0	6.085338878805243	6.394852591949348	5.735010831574776	0.0	5.735010831574776	0.0	0.0	5.735010831574776	0.0	0.0	0.0	0.0	0.0	0.0	0.0	0.0	6.757056552099704	5.735010831574776	5.735010831574776	5.735010831574776	6.352542238650564	0.0	5.967733832099026	0.0	0.0	5.735010831574776	0.0	5.967733832099026	0.0
98	5.966463054755467	6.3139885139372485	0.0	6.585061138193428	6.1540293741328576	0.0	0.0	0.0	0.0	6.611467266847375	0.0	6.493765975363523	6.3139885139372485	0.0	6.493765975363523	6.1540293741328576	0.0	6.493765975363523	0.0	0.0	0.0	0.0	0.0	6.611467266847375	0.0	5.966463054755467	0.0	5.966463054755467	6.2504888734205	5.966463054755467	6.427453086282326	0.0	6.633633124843757	6.1540293741328576	6.1540293741328576	0.0
99	0.0	0.0	0.0	6.645684444910067	0.0	6.217298480520038	0.0	0.0	6.217298480520038	0.0	0.0	0.0	0.0	6.106966990609995	5.889752336863462	0.0	0.0	0.0	0.0	0.0	5.889752336863462	0.0	0.0	6.847351473975156	6.289396079629846	0.0	5.889752336863462	6.383435316135458	0.0	6.289396079629846	5.889752336863462	0.0	6.217298480520038	0.0	6.217298480520038	0.0
100	0.0	0.0	0.0	6.468582807089106	6.212247273998291	0.0	6.468582807089106	6.440250339153178	0.0	0.0	0.0	0.0	0.0	6.405718671538724	0.0	0.0	0.0	0.0	6.302296903410867	6.440250339153178	0.0	0.0	0.0	6.819897114213512	6.53125508388421	0.0	0.0	6.405718671538724	0.0	0.0	0.0	0.0	0.0	0.0	6.212247273998291	6.038310367005204
101	6.176286146935221	0.0	5.887492454184845	0.0	6.494268832931935	6.078315385383977	0.0	6.176286146935221	0.0	5.887492454184845	0.0	0.0	5.887492454184845	0.0	6.2881127203839045	0.0	0.0	0.0	0.0	0.0	0.0	5.887492454184845	0.0	6.5775594692317485	5.887492454184845	6.176286146935221	5.887492454184845	6.3557547282348095	5.887492454184845	0.0	0.0	0.0	6.455607502983137	5.887492454184845	6.2881127203839045	0.0
102	5.455852464903041	0.0	0.0	6.367469085235585	6.025256039287313	0.0	5.918495216269099	6.122501012561264	5.97853394683776	5.836037270115122	0.0	5.836037270115122	5.836037270115122	0.0	5.708907183363307	5.455852464903041	0.0	0.0	5.836037270115122	5.708907183363307	0.0	0.0	5.918495216269099	6.549264889072856	6.095146167110583	6.0632559518906595	5.708907183363307	6.0632559518906595	5.708907183363307	0.0	0.0	0.0	5.97853394683776	5.455852464903041	5.918495216269099	5.97853394683776
103	0.0	0.0	0.0	6.539671170128087	0.0	6.05952709395814	0.0	6.05952709395814	0.0	0.0	6.05952709395814	0.0	0.0	0.0	0.0	0.0	0.0	0.0	6.05952709395814	6.05952709395814	0.0	0.0	6.244476615040185	6.797699331117348	6.448625902987281	6.339710415229271	0.0	6.448625902987281	0.0	6.244476615040185	0.0	0.0	0.0	0.0	6.339710415229271	6.05952709395814
104	0.0	0.0	0.0	6.609052840909116	5.800206770976887	6.027966650257359	0.0	6.027966650257359	6.027966650257359	6.027966650257359	0.0	0.0	0.0	5.800206770976887	0.0	0.0	0.0	0.0	0.0	0.0	0.0	0.0	6.143250582074902	6.812487447675321	0.0	5.800206770976887	0.0	6.3511246488106075	0.0	6.027966650257359	0.0	0.0	5.800206770976887	0.0	6.218393671829137	5.800206770976887
105	0.0	0.0	0.0	6.662048986941127	0.0	6.131228088622734	0.0	6.208857039327636	6.34568863248775	0.0	0.0	5.775488504019767	0.0	6.011898061825887	0.0	0.0	0.0	0.0	0.0	0.0	0.0	0.0	5.775488504019767	6.7854242833974086	6.011898061825887	5.775488504019767	0.0	6.479032732262041	0.0	6.011898061825887	6.131228088622734	0.0	5.775488504019767	0.0	6.309708373063454	0.0
106	0.0	0.0	0.0	6.6375216010354485	6.013400901087587	0.0	0.0	6.095976270717288	5.88602074594004	0.0	0.0	0.0	0.0	5.632453367884241	5.632453367884241	0.0	0.0	0.0	6.381494161606992	0.0	5.632453367884241	5.632453367884241	6.013400901087587	6.8094316446357315	6.496204039296803	0.0	5.632453367884241	6.156088733878411	0.0	5.88602074594004	0.0	0.0	6.095976270717288	0.0	6.240969698398189	5.632453367884241
107	0.0	0.0	0.0	6.628583882224254	6.270260285242203	6.270260285242203	0.0	6.270260285242203	6.09104598954446	6.65428267135319	6.685772351904263	6.270260285242203	6.362786012116586	0.0	6.270260285242203	6.362786012116586	0.0	6.468859769601171	0.0	0.0	0.0	0.0	6.09104598954446	6.802861912914319	0.0	6.09104598954446	0.0	6.362786012116586	6.270260285242203	0.0	6.468859769601171	0.0	6.628583882224254	6.423849735505094	0.0	0.0
108	0.0	0.0	0.0	6.576853126845727	6.019392570351911	0.0	0.0	6.253583351835121	6.129227968076138	0.0	0.0	5.803232137345692	0.0	0.0	0.0	0.0	0.0	0.0	5.803232137345692	0.0	5.803232137345692	0.0	5.803232137345692	6.814711033707778	6.51303245956174	5.803232137345692	5.803232137345692	6.3807064417828805	0.0	0.0	0.0	0.0	5.803232137345692	0.0	6.129227968076138	6.019392570351911
109	0.0	0.0	0.0	6.567172882522164	6.036519318363601	6.036519318363601	0.0	6.036519318363601	0.0	0.0	0.0	0.0	0.0	6.374716322566775	0.0	0.0	0.0	6.036519318363601	6.036519318363601	6.420364529495799	6.218812378243504	0.0	6.510389862971606	6.890619207421188	6.420364529495799	0.0	6.218812378243504	6.312777332116093	0.0	0.0	0.0	0.0	6.036519318363601	0.0	0.0	0.0
110	5.584038081184147	0.0	0.0	6.228061633882183	5.810553930310233	6.502652209803348	0.0	6.547678876260565	0.0	6.382306739628112	0.0	6.186575427744674	5.810553930310233	0.0	6.054683615591353	0.0	6.359774864989223	6.097378184212099	6.1614429695832325	0.0	6.613772271020445	6.439382861506048	0.0	6.609960391101721	6.389126676588318	5.584038081184147	0.0	6.245551381003763	0.0	5.810553930310233	0.0	5.92524701483948	6.342622910119028	5.92524701483948	0.0	6.000028792111225
111	0.0	0.0	0.0	0.0	0.0	6.3098798160385705	0.0	6.595045523338533	0.0	0.0	0.0	0.0	0.0	0.0	0.0	0.0	0.0	0.0	0.0	0.0	0.0	0.0	0.0	6.731319745666002	0.0	6.541982370444698	0.0	0.0	0.0	6.3098798160385705	0.0	0.0	6.3098798160385705	0.0	6.3098798160385705	0.0
112	0.0	0.0	0.0	6.5361434306377095	6.030000666224508	0.0	0.0	6.030000666224508	6.13831011295207	0.0	0.0	0.0	0.0	0.0	0.0	0.0	0.0	0.0	6.13831011295207	0.0	5.817121889515327	0.0	6.458235715748026	6.756144276290067	6.209158172897039	0.0	0.0	6.334808616603999	0.0	6.030000666224508	0.0	0.0	0.0	0.0	0.0	5.817121889515327
113	0.0	0.0	0.0	6.6429833248495	6.328491645182351	5.882143645542199	0.0	6.526507968513922	6.205142902517506	5.882143645542199	0.0	0.0	0.0	0.0	0.0	0.0	0.0	0.0	5.882143645542199	0.0	5.882143645542199	0.0	0.0	6.75932837482432	0.0	6.09625799596014	5.882143645542199	6.205142902517506	0.0	0.0	0.0	0.0	0.0	0.0	6.430589257583683	0.0
114	5.81436740564307	0.0	5.81436740564307	6.318553644998738	6.166727705504975	6.445607108462972	0.0	6.543143014597301	0.0	6.339180715052415	0.0	6.28152178221546	0.0	0.0	6.004700075903077	0.0	6.373674865907027	6.21404153154149	6.3657505601887365	0.0	6.608643853452472	6.597082989074239	0.0	6.672551165671356	6.528492845299579	0.0	0.0	6.29483519520618	0.0	0.0	0.0	5.929592088311435	6.381200939430114	5.81436740564307	5.81436740564307	5.586746693379712
115	0.0	5.998165548334562	5.998165548334562	6.6596721550704	6.290469859477125	6.290469859477125	0.0	0.0	0.0	6.651248867457215	0.0	6.441045023516358	6.191373099033835	0.0	6.355584055601538	6.355584055601538	0.0	6.191373099033835	0.0	0.0	0.0	5.998165548334562	0.0	6.539550277657084	0.0	0.0	5.998165548334562	6.290469859477125	6.290469859477125	0.0	6.290469859477125	0.0	6.6596721550704	6.191373099033835	6.355584055601538	0.0
116	5.269105762336549	0.0	0.0	6.341615015666553	6.005603848441039	6.3572410456295945	0.0	6.438143183484988	0.0	6.438143183484988	0.0	6.293883264679262	6.16573193494117	0.0	6.005603848441039	0.0	6.217022011445913	6.32422645067398	6.256418409423517	0.0	6.233894291151672	6.188090734122461	0.0	6.563275335042774	6.412449331933011	0.0	5.269105762336549	6.217022011445913	0.0	5.269105762336549	0.0	5.782561786543249	6.429330068370545	5.899624537145256	6.005603848441039	5.848457621432145
117	0.0	0.0	0.0	6.566316558227056	6.213786686618529	6.158124770367457	0.0	5.7336293449176425	6.081967891429656	0.0	0.0	0.0	0.0	5.7336293449176425	0.0	0.0	0.0	0.0	0.0	0.0	0.0	0.0	6.292578264189771	6.754047534713407	5.965002843460282	5.7336293449176425	0.0	6.081967891429656	0.0	0.0	5.7336293449176425	0.0	0.0	5.7336293449176425	5.965002843460282	0.0
118	0.0	0.0	0.0	6.475918667721596	6.233089056678136	0.0	0.0	6.197090825531897	5.6625942274045356	0.0	0.0	0.0	0.0	5.899136613496281	0.0	0.0	0.0	0.0	5.899136613496281	0.0	5.6625942274045356	5.6625942274045356	6.233089056678136	6.701222073504607	6.332135367935863	5.6625942274045356	5.899136613496281	6.197090825531897	0.0	6.152856676376923	0.0	0.0	5.6625942274045356	0.0	6.096185528821857	5.899136613496281
119	0.0	0.0	0.0	6.668580887377436	5.881433408746382	5.881433408746382	0.0	0.0	6.097964848956575	0.0	0.0	0.0	0.0	6.097964848956575	0.0	0.0	0.0	5.881433408746382	0.0	0.0	0.0	0.0	0.0	6.8478170826447	0.0	5.881433408746382	0.0	6.3324932271028285	0.0	5.881433408746382	0.0	0.0	5.881433408746382	0.0	6.435497680658722	0.0
120	5.649149123590366	6.003548709914396	0.0	6.5065038837748945	5.649149123590366	5.884669161569761	0.0	0.0	0.0	6.588137689862517	0.0	6.403047464957036	6.2173430737548445	0.0	6.137389214227044	6.080919597822008	0.0	6.316046500561541	0.0	0.0	0.0	0.0	0.0	6.645743660369915	5.649149123590366	6.080919597822008	0.0	6.378758062882431	5.884669161569761	6.080919597822008	6.378758062882431	0.0	6.559228326907078	6.181454034150519	6.273368895164658	5.649149123590366
121	0.0	0.0	0.0	6.722170585651196	0.0	0.0	0.0	0.0	0.0	5.877071754375694	0.0	0.0	0.0	5.877071754375694	0.0	0.0	0.0	0.0	0.0	0.0	0.0	0.0	0.0	6.8510751996915005	6.282427899511822	0.0	5.877071754375694	6.282427899511822	0.0	0.0	0.0	0.0	0.0	0.0	6.440346031494281	5.877071754375694
122	0.0	0.0	0.0	6.426964549460185	6.124602698218573	5.659298424500698	0.0	5.996507442413926	5.883091621319023	0.0	0.0	5.659298424500698	0.0	6.070498207562464	5.659298424500698	0.0	0.0	5.659298424500698	6.070498207562464	5.883091621319023	0.0	5.659298424500698	6.296336305249738	6.711640729080294	6.418690914654721	5.883091621319023	5.883091621319023	6.343701182950446	0.0	6.070498207562464	0.0	5.659298424500698	5.883091621319023	0.0	6.277007918085253	5.659298424500698
123	0.0	0.0	0.0	6.4904987685397755	5.7311235184134075	0.0	6.190906780423098	5.7311235184134075	0.0	0.0	0.0	0.0	0.0	6.407933334311373	0.0	0.0	0.0	5.7311235184134075	6.2668848311782686	6.3202526238439205	5.952095640832595	5.952095640832595	0.0	6.8071617068555685	6.537859600660501	5.7311235184134075	0.0	6.232766954706026	0.0	0.0	0.0	0.0	5.952095640832595	0.0	6.064206403758957	5.7311235184134075
124	0.0	0.0	5.769204119995206	6.357020279599206	6.105215105554598	6.428043592489639	0.0	6.483756749805511	0.0	6.367961976524703	0.0	6.239319721867726	6.024538059073232	0.0	5.531023317546731	0.0	6.44361532096689	6.204799198128991	6.345257426767415	0.0	6.239319721867726	5.931912089138616	0.0	6.629060563917418	6.483756749805511	0.0	5.240608547160909	6.367961976524703	0.0	0.0	0.0	5.769204119995206	6.381419533943511	0.0	6.024538059073232	5.8368950710091045
125	0.0	0.0	5.492511411892561	6.29808973799012	5.846552597854692	6.3956994752911855	0.0	6.373062180022687	0.0	6.31347224373463	0.0	6.207876981197805	6.003514628719241	0.0	5.923853569768107	5.205914873871639	6.375501385485481	6.280998975270261	6.309757157165024	0.0	5.846552597854692	0.0	0.0	6.566881999191711	6.29808973799012	5.205914873871639	5.635521449457492	6.19304327690391	0.0	5.205914873871639	0.0	5.205914873871639	6.35199853961499	5.727759245326567	6.024304869938874	5.923853569768107
126	0.0	0.0	5.8705413976223095	6.3094446120231655	6.140142119190073	6.4563511595672844	0.0	6.245480137286764	0.0	6.435517160061454	0.0	6.263997099348407	0.0	0.0	5.8705413976223095	0.0	6.280635248363243	5.8705413976223095	6.295688124077693	0.0	6.598628502974157	6.520559711022929	0.0	6.606430927104989	6.42978885450921	5.6595076401348745	0.0	6.3094446120231655	0.0	5.8705413976223095	0.0	5.8705413976223095	6.224620813516142	0.0	5.8705413976223095	0.0
127	0.0	0.0	0.0	6.691320798322668	0.0	5.958360055025138	0.0	6.274589616034474	6.1678470630411635	0.0	0.0	0.0	0.0	0.0	5.958360055025138	0.0	0.0	0.0	0.0	0.0	0.0	0.0	6.435758643518261	6.885442373963648	0.0	6.274589616034474	5.958360055025138	6.1678470630411635	0.0	0.0	0.0	0.0	5.958360055025138	0.0	6.1678470630411635	5.958360055025138
128	0.0	0.0	0.0	6.421802439833133	5.973580291719834	0.0	5.973580291719834	6.155482493685494	0.0	0.0	0.0	0.0	0.0	6.356690995144353	0.0	0.0	0.0	0.0	0.0	0.0	0.0	0.0	5.973580291719834	6.681996912239671	6.155482493685494	6.155482493685494	0.0	5.973580291719834	0.0	0.0	0.0	0.0	6.249281253859035	0.0	5.973580291719834	6.155482493685494
129	5.503487607887519	0.0	5.748917911715942	6.326062278350088	6.056748342066406	6.475161324317343	0.0	6.505128204067282	0.0	6.151655135731943	0.0	5.503487607887519	0.0	0.0	5.872439833385981	5.503487607887519	6.296429726305695	6.011170497226779	6.260253118990013	0.0	6.703848725711648	6.629823022307188	0.0	6.536293564385457	6.445553920245315	0.0	5.748917911715942	6.296429726305695	0.0	0.0	0.0	5.748917911715942	6.214192075835254	5.748917911715942	5.952683302748311	5.952683302748311
130	0.0	0.0	0.0	0.0	0.0	0.0	0.0	7.609729827763816	0.0	7.609729827763816	0.0	0.0	0.0	0.0	0.0	0.0	0.0	0.0	0.0	0.0	0.0	0.0	0.0	7.609729827763816	0.0	0.0	0.0	0.0	0.0	0.0	0.0	0.0	0.0	0.0	0.0	0.0
131	5.94297417933313	0.0	5.483682897771543	6.406480180105766	5.734845539946113	6.467331187238637	0.0	6.389426790270903	0.0	6.499062221773455	0.0	6.401000983232392	6.049070764880391	0.0	6.209354042227992	0.0	6.493253100393977	6.431197211605261	6.389426790270903	0.0	6.463740684752031	6.303576330555094	0.0	6.673664144359021	6.484088688610684	6.002613451583788	5.483682897771543	6.118535538983404	0.0	5.483682897771543	0.0	5.734845539946113	6.524896354742048	0.0	5.483682897771543	5.861083019902774
132	0.0	0.0	5.347148135433554	6.3374329241668885	5.908421746418833	6.401395387871962	0.0	6.377161086808537	0.0	6.571330936851776	0.0	6.4567124337931	6.29928086824989	0.0	6.163602077974913	0.0	6.5657194517108115	6.488591001848135	6.443340319649273	0.0	6.163602077974913	6.147132770053331	0.0	6.681916846978301	6.517841857769789	5.347148135433554	5.347148135433554	6.249427619436668	0.0	0.0	0.0	5.619859078622606	6.568000589658374	5.347148135433554	5.908421746418833	5.347148135433554
133	0.0	0.0	0.0	6.613811801061197	6.336149180322702	0.0	0.0	5.731253586677812	5.969569637326665	0.0	0.0	0.0	0.0	6.225016886075521	0.0	0.0	0.0	0.0	0.0	0.0	0.0	0.0	5.731253586677812	6.735365753550831	6.089784890084651	6.167977883264528	0.0	6.4234657561186825	0.0	6.089784890084651	5.731253586677812	0.0	6.089784890084651	0.0	6.269495276257418	5.731253586677812
134	0.0	5.88561274458942	0.0	6.642733160744676	6.203649472138607	5.88561274458942	0.0	0.0	0.0	6.648954789663355	6.703695036863627	6.42615151979902	6.398481415342971	0.0	6.365588126385313	6.096360300520762	0.0	6.44996166946496	0.0	0.0	0.0	0.0	0.0	6.800674072008702	0.0	5.88561274458942	0.0	6.325325802854248	6.096360300520762	0.0	6.642733160744676	0.0	6.838733236249896	6.096360300520762	5.88561274458942	5.88561274458942
135	0.0	0.0	0.0	6.692019192943753	6.243825416992016	0.0	0.0	6.052091150113544	6.052091150113544	0.0	0.0	5.822564906232943	0.0	0.0	0.0	0.0	0.0	0.0	0.0	0.0	0.0	0.0	6.37737364174729	6.852499884889211	6.491852601208649	0.0	5.822564906232943	6.507831134113645	0.0	5.822564906232943	0.0	0.0	5.822564906232943	0.0	6.342232677588191	0.0
136	0.0	0.0	0.0	6.646536365755149	6.105679030758805	0.0	0.0	0.0	6.214799828763763	0.0	0.0	0.0	0.0	0.0	0.0	0.0	0.0	0.0	0.0	0.0	0.0	0.0	6.105679030758805	6.7862162597690805	5.891066517063325	0.0	0.0	6.338415954950728	0.0	0.0	0.0	5.891066517063325	0.0	0.0	6.105679030758805	0.0
137	0.0	0.0	0.0	6.526428319982376	5.9655184071945575	5.750784024685616	6.146084676329409	6.364755653513597	5.750784024685616	0.0	0.0	0.0	0.0	6.146084676329409	0.0	0.0	0.0	5.750784024685616	5.750784024685616	6.239262013745773	0.0	0.0	0.0	6.741658572520351	6.499371384986834	5.750784024685616	0.0	6.345997133877046	0.0	0.0	0.0	0.0	0.0	0.0	6.198369295551013	5.750784024685616
138	0.0	0.0	0.0	6.526349575050727	6.129656060605922	5.553171646865664	0.0	6.292487124654343	6.168065112626899	0.0	0.0	0.0	0.0	0.0	0.0	0.0	0.0	0.0	5.809571855825608	5.553171646865664	5.809571855825608	0.0	5.553171646865664	6.745868381487647	6.273368217635394	5.553171646865664	0.0	6.325558892347592	0.0	0.0	0.0	0.0	5.938291285249147	0.0	6.021697944638332	5.553171646865664
139	0.0	0.0	0.0	6.602062676026757	6.120746821064211	0.0	0.0	5.775206523205513	6.1963766169318175	0.0	0.0	0.0	0.0	5.775206523205513	0.0	0.0	0.0	0.0	0.0	0.0	5.775206523205513	0.0	0.0	6.751057750941783	6.00467882783923	6.1963766169318175	0.0	6.384855391873507	0.0	6.120746821064211	0.0	0.0	5.775206523205513	0.0	6.35946727351714	5.775206523205513
140	0.0	0.0	0.0	6.686574552814655	6.121648164943439	0.0	0.0	5.901800234723274	6.121648164943439	0.0	0.0	0.0	0.0	0.0	0.0	0.0	0.0	0.0	0.0	0.0	0.0	0.0	6.40099985275608	6.858003382676692	6.121648164943439	5.901800234723274	5.901800234723274	6.233201627645961	0.0	0.0	0.0	0.0	0.0	0.0	6.306041633837167	0.0
141	5.885973944314866	0.0	0.0	6.636607422714663	5.885973944314866	6.0888354156740165	0.0	0.0	0.0	6.6746146377199995	0.0	6.485705870866974	6.513730994728085	0.0	6.0888354156740165	6.260399981455592	0.0	6.526041624523299	0.0	0.0	0.0	0.0	0.0	6.641990535585137	0.0	5.885973944314866	0.0	6.349314664173842	6.349314664173842	0.0	6.500355018897377	0.0	6.71368006958624	6.192455898403372	6.0888354156740165	0.0
142	0.0	0.0	5.997537596244679	6.312910103744228	0.0	6.508882375459322	0.0	6.508882375459322	0.0	6.166895682938775	0.0	0.0	0.0	5.997537596244679	0.0	0.0	6.38967456570247	0.0	5.997537596244679	0.0	6.738982918232795	6.738982918232795	0.0	6.544459429661962	6.533587035055775	0.0	0.0	6.38967456570247	0.0	0.0	0.0	6.166895682938775	6.2547697360876535	5.997537596244679	0.0	0.0
143	0.0	0.0	0.0	6.645546180878501	6.090533876554853	5.969569942025794	0.0	6.169144540609947	6.226528004400015	0.0	0.0	0.0	0.0	5.7296837989420935	5.7296837989420935	0.0	0.0	0.0	0.0	0.0	0.0	0.0	0.0	6.77684504540606	6.169144540609947	5.969569942025794	5.7296837989420935	6.307666509962999	0.0	5.969569942025794	0.0	0.0	6.090533876554853	0.0	6.387423977636602	5.7296837989420935
144	5.856114321138214	0.0	5.856114321138214	6.1854119454647485	6.1059523384310275	6.4497231819994845	0.0	6.476248345826791	5.6458131247989	6.219924604034981	0.0	5.856114321138214	0.0	0.0	5.963235572430451	5.3917717554521785	6.219924604034981	5.856114321138214	6.256990789716478	0.0	6.593186270128048	6.5462091753989675	0.0	6.5429322296083665	6.416791676797531	5.773390651604205	0.0	6.256990789716478	0.0	5.773390651604205	0.0	5.91634834036568	6.230014899128387	6.033358715975119	5.856114321138214	5.91634834036568
145	0.0	0.0	0.0	6.544934175178597	6.278986106990337	5.987413591554199	0.0	6.343974759206755	6.278986106990337	0.0	0.0	0.0	0.0	6.343974759206755	0.0	0.0	0.0	0.0	0.0	0.0	6.278986106990337	0.0	6.1801333732788555	6.706391539774928	5.987413591554199	5.987413591554199	0.0	6.1801333732788555	0.0	6.343974759206755	0.0	0.0	0.0	0.0	6.343974759206755	0.0
146	0.0	0.0	0.0	6.559644172690499	5.9984702429260155	0.0	0.0	6.292132474517566	6.4056293349073945	0.0	0.0	0.0	0.0	5.9984702429260155	0.0	0.0	0.0	0.0	5.9984702429260155	0.0	0.0	0.0	0.0	6.790849722972722	5.9984702429260155	0.0	0.0	6.292132474517566	0.0	0.0	0.0	0.0	0.0	0.0	6.4056293349073945	5.9984702429260155
147	0.0	0.0	5.8321278657144004	6.317711739879673	6.179111147202351	6.390905945196598	0.0	6.500052324209693	0.0	6.245083920099684	0.0	6.0193785378808515	0.0	0.0	5.945473155019914	0.0	6.328988066168538	5.608563452700506	6.270442714314931	0.0	6.7712621654586425	6.680949553301242	5.337118455912754	6.541645105774198	6.449838899855441	0.0	5.337118455912754	6.262425477651646	0.0	5.608563452700506	0.0	5.608563452700506	6.1501597799546825	5.74433803712183	5.895911727584516	5.337118455912754
148	0.0	0.0	0.0	6.633588953742627	5.863738938952525	0.0	0.0	6.191126345993403	6.191126345993403	5.863738938952525	0.0	5.863738938952525	0.0	0.0	0.0	0.0	0.0	5.863738938952525	0.0	0.0	5.863738938952525	0.0	0.0	6.830625047291207	6.263188850550542	6.080824107552565	0.0	6.191126345993403	0.0	6.191126345993403	0.0	0.0	5.863738938952525	0.0	6.080824107552565	0.0
149	5.813765538078727	0.0	5.59282922578725	6.2397934438285265	6.112242097087848	6.384234510868185	0.0	6.396538711185914	0.0	6.506762089809495	0.0	6.3672603164006265	6.157212438568972	0.0	6.094378625973538	0.0	6.384234510868185	6.40787763441633	6.300321883469594	0.0	6.569346002854117	6.393569747406721	0.0	6.590143716450771	6.381006359171196	5.324831314107448	0.0	6.262583684865946	0.0	5.324831314107448	5.324831314107448	5.324831314107448	6.473929514618617	5.59282922578725	6.05254591351044	5.925833973620935
150	5.895388304900594	0.0	0.0	6.6775239641476	0.0	6.100300537888993	0.0	5.895388304900594	0.0	6.723615231621885	0.0	6.573122276975017	6.323719149825153	0.0	6.204891102095401	6.273421717994624	0.0	6.5152510577484914	5.895388304900594	0.0	5.895388304900594	5.895388304900594	0.0	6.7444934417431055	0.0	5.895388304900594	5.895388304900594	6.204891102095401	0.0	5.895388304900594	6.599430542939582	0.0	6.811188990374734	0.0	6.422340933155899	5.895388304900594
151	0.0	0.0	0.0	6.519982082196989	5.495971537689313	5.495971537689313	0.0	6.129258927094713	5.978962140412495	0.0	0.0	5.760602439525942	0.0	0.0	0.0	0.0	5.495971537689313	5.760602439525942	6.190590359053519	0.0	5.760602439525942	0.0	5.760602439525942	6.711732190118325	5.760602439525942	5.495971537689313	5.495971537689313	6.318968357468902	0.0	5.978962140412495	0.0	0.0	5.495971537689313	0.0	6.318968357468902	0.0
152	5.667617711365538	5.389157263143359	5.389157263143359	6.46971261792366	6.087926237817645	6.143089706461106	0.0	6.0535310739509205	0.0	6.684952512665556	0.0	6.53765365078313	6.462345823694663	0.0	6.428681773800589	5.389157263143359	6.611268577901942	6.562444348562868	6.263868632225807	0.0	6.143089706461106	0.0	0.0	6.641792895292569	6.492980001867161	6.186158323842816	5.667617711365538	6.186158323842816	0.0	5.667617711365538	0.0	5.389157263143359	6.669908503188845	5.896608451972726	5.896608451972726	5.8067657517006595
153	0.0	0.0	0.0	6.619277424860663	6.216970700093495	0.0	0.0	6.10717664189062	6.288694967236195	0.0	0.0	0.0	5.891136744980897	0.0	0.0	0.0	0.0	0.0	5.891136744980897	0.0	0.0	0.0	6.10717664189062	6.783137105364771	0.0	0.0	0.0	6.216970700093495	0.0	6.288694967236195	0.0	0.0	0.0	0.0	5.891136744980897	0.0
154	0.0	0.0	0.0	6.560161065025795	6.131781746509766	6.072909631581923	0.0	6.448551818903309	6.177660343812956	0.0	0.0	0.0	0.0	5.620213794588134	0.0	0.0	0.0	0.0	0.0	0.0	0.0	0.0	6.418775831222537	6.722031548403873	6.2463038990266	5.620213794588134	0.0	6.317459437521428	0.0	5.620213794588134	0.0	0.0	5.992113072127263	0.0	5.992113072127263	5.867641493898879
155	0.0	0.0	0.0	6.30563685427938	6.070703015887485	5.322566645579046	6.23498525264163	5.736744041230358	0.0	5.322566645579046	0.0	5.322566645579046	0.0	6.415577098036518	0.0	5.322566645579046	5.598722624542793	0.0	5.598722624542793	6.093287969323205	5.322566645579046	0.0	0.0	6.600537531293366	5.736744041230358	5.598722624542793	5.736744041230358	6.113509322223303	0.0	0.0	0.0	5.322566645579046	5.736744041230358	0.0	6.363771518347751	5.598722624542793
156	0.0	0.0	0.0	6.566163831845005	5.991460416125736	6.190856528118856	0.0	0.0	6.359794538563884	0.0	0.0	0.0	0.0	0.0	0.0	0.0	0.0	5.991460416125736	5.991460416125736	0.0	0.0	0.0	5.991460416125736	6.837229504104551	6.478972952555314	0.0	0.0	6.447485629738401	0.0	5.991460416125736	0.0	0.0	6.190856528118856	0.0	5.991460416125736	0.0
157	0.0	0.0	0.0	6.532926200425311	6.044108762908612	5.685707276733304	0.0	6.422781727783843	6.259970777821373	0.0	0.0	0.0	0.0	5.9239442939295195	0.0	0.0	5.685707276733304	0.0	5.685707276733304	0.0	5.9239442939295195	0.0	6.339332713107197	6.728691561219566	6.259970777821373	5.9239442939295195	6.12227185299293	6.044108762908612	0.0	6.044108762908612	0.0	0.0	5.685707276733304	0.0	6.290386235576769	5.685707276733304
158	0.0	0.0	0.0	6.657847338896479	6.234049935399225	0.0	0.0	6.041964004409094	6.234049935399225	0.0	0.0	0.0	0.0	5.811959535259589	0.0	0.0	0.0	0.0	0.0	0.0	0.0	0.0	6.158280472426104	6.816092357391838	6.289408274232523	0.0	0.0	6.158280472426104	0.0	6.158280472426104	0.0	0.0	6.041964004409094	0.0	6.158280472426104	0.0
159	0.0	0.0	0.0	6.489333348451268	6.2788304311766705	5.730433962667547	0.0	6.1466260273980105	6.244011621455595	5.957069744488504	0.0	0.0	0.0	5.730433962667547	0.0	0.0	5.957069744488504	5.730433962667547	0.0	0.0	5.957069744488504	0.0	0.0	6.69444067553413	6.071813944968558	5.730433962667547	5.730433962667547	5.957069744488504	0.0	0.0	0.0	0.0	0.0	0.0	6.1466260273980105	5.730433962667547
160	0.0	0.0	5.721440347297847	6.393948322076028	6.459497063441642	6.526164594650291	0.0	6.616161747427434	0.0	6.0333798493038255	0.0	5.9280359004375764	0.0	0.0	5.9280359004375764	0.0	6.330916338993675	5.9280359004375764	6.2250427051969215	0.0	6.62205417642985	6.607833665680934	5.721440347297847	6.570508387058518	6.48906328006724	0.0	0.0	6.330916338993675	0.0	0.0	0.0	0.0	6.2250427051969215	0.0	5.9280359004375764	5.9280359004375764
161	0.0	0.0	0.0	6.646755140134367	6.235085997762553	0.0	0.0	0.0	6.331911480309031	6.046686424937068	0.0	0.0	0.0	0.0	0.0	0.0	0.0	0.0	6.442563543502067	0.0	6.235085997762553	0.0	6.556836465978269	6.810260639256109	0.0	6.046686424937068	6.046686424937068	0.0	0.0	6.331911480309031	0.0	0.0	0.0	0.0	6.046686424937068	0.0
162	0.0	5.489721699430446	0.0	6.169495299561826	6.109195102548427	5.489721699430446	6.213975675740217	6.316052302097708	5.489721699430446	0.0	5.489721699430446	0.0	0.0	6.169495299561826	5.489721699430446	0.0	0.0	5.489721699430446	6.017879503846605	5.974108184941439	0.0	5.489721699430446	5.841235859793149	6.56980251100587	6.017879503846605	5.489721699430446	5.723245946259816	6.053519274675486	0.0	5.723245946259816	5.489721699430446	0.0	5.918039741733383	5.489721699430446	5.974108184941439	5.841235859793149
163	5.946375231512965	0.0	6.221512474507273	6.364479646897693	5.946375231512965	6.537912184969587	0.0	6.537912184969587	0.0	6.283244099275294	0.0	6.127897496509416	0.0	0.0	0.0	0.0	6.393756270146491	0.0	6.418479713321742	0.0	6.793844059341775	6.696499357043527	0.0	6.644766022687241	6.515969427437041	0.0	0.0	6.221512474507273	0.0	0.0	0.0	5.946375231512965	5.946375231512965	5.946375231512965	0.0	6.221512474507273
164	0.0	0.0	0.0	6.495213974080637	6.203910488418045	6.0272145571325275	0.0	6.424208685971662	6.0272145571325275	5.675564365576158	0.0	0.0	0.0	5.675564365576158	0.0	0.0	0.0	0.0	5.909184201944146	0.0	0.0	0.0	6.0272145571325275	6.632172865595498	6.104042312191323	0.0	5.675564365576158	6.160152022100728	0.0	5.909184201944146	5.675564365576158	0.0	0.0	0.0	6.104042312191323	5.675564365576158
165	5.689769060285202	0.0	0.0	6.372665879223431	6.019117541911968	6.476721829365243	0.0	6.514802000842687	0.0	6.536798146450993	0.0	6.456710657356023	5.689769060285202	0.0	6.219881882655089	0.0	6.456710657356023	6.415804142677887	6.345637302369387	0.0	6.4416535244905635	6.384616613862765	0.0	6.670436433709762	6.581428720850726	0.0	5.689769060285202	6.313178464960466	0.0	0.0	0.0	0.0	6.514802000842687	5.689769060285202	5.908221873059389	5.908221873059389
166	6.280019079004129	0.0	0.0	6.3640696466959925	0.0	6.46105719628594	0.0	6.493583498037277	0.0	6.419805931871116	0.0	6.46105719628594	0.0	0.0	6.118774024300377	0.0	6.493583498037277	0.0	6.118774024300377	0.0	6.594759364213504	6.685543000434903	0.0	6.642881565428311	6.520277743302058	0.0	0.0	6.3640696466959925	0.0	6.280019079004129	0.0	0.0	6.419805931871116	6.3640696466959925	0.0	0.0
167	0.0	0.0	0.0	6.589263822260779	6.118872852604056	0.0	0.0	6.29099530553969	0.0	5.915250154272018	0.0	0.0	0.0	0.0	0.0	0.0	0.0	0.0	6.380188589075282	0.0	5.915250154272018	0.0	6.380188589075282	6.8054805160298875	6.412194253377876	0.0	0.0	6.29099530553969	0.0	5.915250154272018	0.0	0.0	0.0	0.0	6.222845845708214	6.222845845708214
168	0.0	0.0	5.847599518014692	6.253887400076234	6.160306773745139	6.44089700911735	0.0	6.56280191380975	0.0	6.253887400076234	0.0	6.031592971982823	0.0	0.0	5.958886646947325	0.0	6.286438989892684	5.628297204007459	6.3659257725869764	0.0	6.614869481826051	6.596573461388876	0.0	6.556194394547569	6.44089700911735	0.0	0.0	6.160306773745139	0.0	5.628297204007459	0.0	0.0	6.286438989892684	6.084794459278515	5.847599518014692	5.958886646947325
169	0.0	0.0	0.0	6.518243604929747	6.147952243785884	0.0	0.0	6.401003006356219	5.716334024963511	0.0	0.0	0.0	0.0	6.147952243785884	0.0	0.0	0.0	0.0	0.0	0.0	6.070610139432417	0.0	5.716334024963511	6.7740550775552535	6.24845245552255	5.716334024963511	0.0	6.204402213994655	0.0	0.0	0.0	0.0	5.716334024963511	0.0	6.314472742933268	5.716334024963511
170	5.794473110997843	0.0	0.0	6.48007717389198	6.108023196502964	0.0	6.300505252706873	6.228188203546711	5.794473110997843	6.177339927323808	0.0	6.228188203546711	5.794473110997843	5.794473110997843	5.794473110997843	0.0	0.0	6.002145262325538	0.0	6.228188203546711	0.0	6.002145262325538	0.0	6.742164207380703	6.4700690228826705	5.794473110997843	0.0	6.267979729880048	0.0	6.002145262325538	0.0	0.0	6.267979729880048	0.0	6.300505252706873	5.794473110997843
171	0.0	0.0	5.821554297222527	6.350451231373814	0.0	6.507209895047625	0.0	6.566348555895233	0.0	6.017654459823858	0.0	6.118108335471147	0.0	0.0	6.118108335471147	0.0	6.527766139461378	6.184100621297715	6.387795842231535	0.0	6.646143640861344	6.617308127335303	0.0	6.638158871331695	6.584243774239854	6.017654459823858	0.0	6.301684534245822	0.0	0.0	0.0	5.821554297222527	6.184100621297715	0.0	0.0	0.0
172	5.962803098257905	0.0	5.9129949769004115	6.420859159568146	5.848861696971618	6.0914682589909726	0.0	6.183656164231999	0.0	6.556565679645017	0.0	6.505643104701586	6.353531401925836	5.623914682246121	6.183656164231999	0.0	6.53873147602001	6.427487176270984	6.27282098378291	0.0	6.210562612152451	6.0032596881083755	0.0	6.600721641022597	6.503743062898279	5.760567820886766	5.350736822850592	6.289373811886308	0.0	5.350736822850592	0.0	0.0	6.5960838736626055	0.0	5.962803098257905	5.760567820886766
173	0.0	0.0	0.0	6.477104560091094	6.255962911694675	6.477104560091094	0.0	6.477104560091094	0.0	6.40087329415505	0.0	6.0880750196026625	0.0	6.0880750196026625	0.0	0.0	6.477104560091094	6.0880750196026625	6.3431586114992475	0.0	6.674756828488498	6.76255735431442	0.0	6.688871735512536	6.620103401709279	0.0	6.255962911694675	6.54805262778975	0.0	0.0	0.0	0.0	6.40087329415505	6.0880750196026625	0.0	0.0
174	0.0	0.0	0.0	6.564344448561587	6.128922833505741	5.778355296748291	0.0	0.0	6.340716661152461	0.0	0.0	5.778355296748291	0.0	6.205537173048766	0.0	0.0	0.0	0.0	6.0112665163583365	0.0	0.0	0.0	0.0	6.787364160889692	6.261481608334276	5.778355296748291	5.778355296748291	6.205537173048766	5.778355296748291	6.205537173048766	0.0	0.0	5.778355296748291	0.0	6.128922833505741	0.0
175	0.0	0.0	5.605868351218653	6.320741759326153	6.006783658804039	6.363969859397964	0.0	6.442892331105826	5.605868351218653	6.447140217876873	0.0	6.287370990960307	5.8237909227079525	0.0	6.2603866077396075	0.0	6.299302562312595	6.187658370465151	6.2279824431404815	5.605868351218653	6.53354125239908	6.403210910152854	0.0	6.593106500646512	6.209014928432339	5.605868351218653	6.059690155309756	6.101079687009146	0.0	5.605868351218653	0.0	0.0	6.442892331105826	5.605868351218653	6.163235531790826	5.8237909227079525
176	0.0	0.0	0.0	6.430927950902782	6.08248080872372	0.0	6.08248080872372	6.225892302305072	5.934211658763201	5.458616239994912	0.0	5.458616239994912	0.0	6.143039555252229	0.0	0.0	5.458616239994912	0.0	5.8496179863222375	6.167456915845723	0.0	0.0	6.269952381003758	6.694331932368953	6.143039555252229	5.458616239994912	5.458616239994912	6.31530177491614	0.0	5.719041453913995	0.0	0.0	5.458616239994912	0.0	6.208396557928752	5.8496179863222375
177	0.0	0.0	0.0	6.3675596462627215	6.13036684028985	5.826392748000203	6.247341395699958	6.493379966205147	0.0	0.0	0.0	0.0	0.0	6.286122721384944	0.0	0.0	0.0	0.0	0.0	6.3675596462627215	6.13036684028985	0.0	6.247341395699958	6.758273460214741	6.405601138102492	5.826392748000203	6.0275405624552185	6.247341395699958	0.0	0.0	0.0	0.0	0.0	0.0	6.197806483813182	5.826392748000203
178	0.0	0.0	0.0	6.478054564521335	5.994318900744124	6.171893031737245	0.0	6.432795622994114	0.0	6.263645545317418	0.0	5.994318900744124	0.0	0.0	5.994318900744124	0.0	0.0	6.171893031737245	0.0	0.0	0.0	0.0	6.324227733897165	6.783309063594267	6.368885724861312	0.0	5.994318900744124	6.432795622994114	0.0	6.171893031737245	0.0	0.0	6.4040104092204055	0.0	5.994318900744124	5.994318900744124
179	0.0	0.0	6.112346515047563	6.462941351554792	6.112346515047563	6.526272574986485	0.0	6.427332497253974	0.0	6.206969391702765	0.0	0.0	0.0	0.0	0.0	0.0	6.315268396710311	6.112346515047563	6.206969391702765	0.0	6.666293397184015	6.720259035494976	5.92866311194465	6.6470604144990455	6.5698875802415975	5.92866311194465	0.0	6.405831477930058	0.0	0.0	0.0	0.0	6.206969391702765	0.0	5.92866311194465	6.206969391702765
180	5.407794870360568	0.0	5.407794870360568	6.302498198807097	6.033435993234506	6.470649260975124	0.0	6.420695151937118	0.0	6.350643033823041	0.0	6.233891984395958	0.0	0.0	6.094153652651631	0.0	6.344590047926162	5.799959785149389	6.302498198807097	5.407794870360568	6.6387513689379904	6.5227266012430904	0.0	6.650524691287507	6.453879757201253	0.0	0.0	6.350643033823041	0.0	0.0	0.0	5.407794870360568	6.453879757201253	0.0	5.799959785149389	5.8847638960439745
181	0.0	0.0	0.0	6.6268818365451665	6.079114219531792	0.0	0.0	6.423688055836097	6.360684483318869	0.0	0.0	0.0	0.0	6.318717612079257	0.0	0.0	5.857314747843657	5.857314747843657	5.857314747843657	0.0	6.079114219531792	5.857314747843657	6.394904771028342	6.856980783321565	6.079114219531792	0.0	5.857314747843657	6.44842589206774	0.0	0.0	0.0	0.0	6.079114219531792	0.0	6.265025901701729	5.857314747843657
182	5.875636709855706	0.0	5.875636709855706	6.313079655290403	6.066268865134458	6.369136262082756	0.0	6.588134043188378	0.0	6.492823666650311	0.0	6.313079655290403	0.0	0.0	6.066268865134458	0.0	6.228554661335142	6.369136262082756	6.164154932520177	0.0	6.391237496171118	6.343507882767584	0.0	6.670980779941451	6.275915373541631	0.0	0.0	6.164154932520177	0.0	0.0	0.0	0.0	6.521294100833929	5.875636709855706	6.164154932520177	5.875636709855706
183	0.0	0.0	0.0	6.561190447082645	6.195220621759004	0.0	0.0	5.865322713244535	6.195220621759004	0.0	0.0	0.0	0.0	0.0	0.0	0.0	0.0	0.0	0.0	0.0	0.0	5.865322713244535	6.195220621759004	6.830210006402694	5.865322713244535	0.0	0.0	6.084137459204436	0.0	0.0	0.0	0.0	5.865322713244535	0.0	6.362369874354295	0.0
184	5.292616197416356	0.0	5.703420694079703	6.2866295988274326	5.906145176995109	6.423088396429826	0.0	6.358060737662585	0.0	6.312692389404698	0.0	6.177754214468332	5.980618731084452	0.0	6.1122617113588475	5.292616197416356	6.322012095466103	6.1122617113588475	6.2866295988274326	0.0	6.586680786910563	6.495655206064076	0.0	6.5564557909433745	6.387071312192726	5.566470060946926	5.566470060946926	6.207810107225708	0.0	5.566470060946926	0.0	5.8562179358480915	6.339093005245488	5.566470060946926	6.095736496418335	5.980618731084452
185	5.340597466998237	0.0	5.7371987316918265	6.320116534770609	5.822892798485778	6.396775365397334	0.0	6.428716489297506	0.0	6.4213864492589385	0.0	6.2443169705153245	6.175178390480834	0.0	6.005985034090448	0.0	6.374203293255571	6.3250432770841245	6.347525541630159	0.0	6.516761307153406	6.464221584354148	0.0	6.579796300637571	6.446570808772672	5.7371987316918265	5.604826251928561	6.100338975015428	0.0	5.604826251928561	0.0	5.340597466998237	6.390674299126156	5.88518962884995	6.118009496969912	5.340597466998237
186	5.613744443567663	0.0	5.613744443567663	6.3227454635056874	5.9812183086646185	6.39516597924929	0.0	6.51261142870202	0.0	6.355190873363971	0.0	6.267533389779694	6.014143426667257	0.0	5.9812183086646185	0.0	6.359313588775996	6.067015553120536	6.126002984174022	0.0	6.449887418284974	6.359313588775996	5.350038146659437	6.542630097526998	6.355190873363971	5.613744443567663	0.0	6.08884311344936	0.0	5.350038146659437	0.0	5.89357454516089	6.371009863207016	5.613744443567663	5.9812183086646185	6.067015553120536
187	0.0	0.0	0.0	6.411127558404985	5.752322455827176	0.0	0.0	6.199085179235688	5.752322455827176	0.0	0.0	0.0	0.0	6.146892562669381	0.0	0.0	0.0	0.0	6.07562280414819	5.966654432930299	5.752322455827176	0.0	6.07562280414819	6.763155090885174	6.532715554661027	6.07562280414819	5.752322455827176	6.199085179235688	0.0	0.0	0.0	0.0	5.966654432930299	0.0	6.146892562669381	5.966654432930299
188	5.787187621454407	6.222920253497937	0.0	6.454902455239861	5.9958900352306115	5.787187621454407	0.0	5.787187621454407	0.0	6.485134629063132	0.0	6.346622737861006	6.26287662110789	0.0	5.9958900352306115	6.295511051485025	0.0	6.26287662110789	5.787187621454407	0.0	5.787187621454407	5.787187621454407	0.0	6.624604467218751	0.0	5.787187621454407	0.0	6.26287662110789	6.102241030799662	5.787187621454407	6.454902455239861	0.0	6.5945785113867466	0.0	6.295511051485025	0.0
189	5.902340684915863	5.603377376165799	0.0	6.413083661036165	6.148453138041318	5.953709604317288	0.0	5.902340684915863	0.0	6.526624900231518	0.0	6.3704580622305915	6.19526062281599	5.320032201814217	5.995402111572589	0.0	6.564926538985219	6.401480783747924	6.220937834250749	0.0	0.0	5.603377376165799	0.0	6.63991112703806	6.4920667441348465	5.603377376165799	5.603377376165799	6.220937834250749	0.0	0.0	5.320032201814217	5.836123266547012	6.559703256263537	5.902340684915863	6.2433607271634495	5.836123266547012
190	0.0	0.0	6.025164470737444	6.664099361121548	6.025164470737444	0.0	0.0	0.0	6.2199025480494115	0.0	0.0	6.025164470737444	0.0	0.0	0.0	0.0	0.0	0.0	0.0	0.0	0.0	6.025164470737444	6.471287876161196	6.859545248529402	6.025164470737444	6.025164470737444	6.025164470737444	6.2199025480494115	0.0	6.025164470737444	0.0	0.0	0.0	0.0	6.31970352817586	0.0
191	0.0	0.0	6.139006917618458	6.398711442270245	6.335063153276759	6.596360874825809	0.0	6.3700317323683855	0.0	6.335063153276759	0.0	5.962406603320035	0.0	0.0	5.962406603320035	0.0	6.2905911618565025	5.962406603320035	6.335063153276759	0.0	6.786465823384784	6.722442376221412	0.0	6.625615126784238	6.462100073166204	0.0	0.0	6.2905911618565025	0.0	0.0	0.0	0.0	6.3700317323683855	0.0	5.962406603320035	0.0
192	0.0	0.0	0.0	6.662586276239339	6.303775440235978	0.0	0.0	6.128365075346697	5.920417846633443	0.0	0.0	0.0	0.0	0.0	0.0	0.0	0.0	0.0	0.0	0.0	0.0	0.0	6.234352439415059	6.787781306254084	5.920417846633443	5.920417846633443	0.0	6.128365075346697	0.0	6.394512842413624	0.0	0.0	0.0	0.0	6.128365075346697	0.0
193	0.0	0.0	5.7065713830973905	6.2483490792783085	5.794483671262901	6.397636528338655	0.0	6.491900986643034	0.0	6.367819315435236	0.0	6.178093470274485	6.058463722771294	0.0	5.858343777556791	0.0	6.431087194840749	6.26852283592595	6.241030394098794	0.0	5.858343777556791	5.794483671262901	0.0	6.606154472895622	6.364466127206503	5.570570182529332	5.298687214794551	6.20799401856637	0.0	5.298687214794551	0.0	5.298687214794551	6.394919565603933	5.858343777556791	5.907983649580122	5.907983649580122
194	0.0	0.0	0.0	6.609232201685231	6.299132928670136	0.0	0.0	6.005768428577467	0.0	0.0	0.0	0.0	0.0	0.0	0.0	0.0	6.005768428577467	0.0	0.0	0.0	6.005768428577467	6.005768428577467	6.199688363795569	6.748316065255199	0.0	0.0	0.0	6.005768428577467	0.0	0.0	0.0	0.0	0.0	0.0	6.199688363795569	0.0
195	0.0	0.0	0.0	6.48488296423331	6.27116559923525	0.0	0.0	6.095246909018363	6.27116559923525	0.0	0.0	0.0	0.0	6.27116559923525	0.0	0.0	0.0	0.0	0.0	0.0	0.0	0.0	0.0	6.750886138930404	5.886674442378413	5.886674442378413	0.0	6.322185989598472	0.0	6.095246909018363	0.0	0.0	0.0	0.0	6.322185989598472	0.0
196	5.559592249358794	0.0	0.0	6.325228941734743	5.914433314439088	6.207175908685997	0.0	5.991876369317134	0.0	6.453604524954925	0.0	6.3026289259296675	6.290037994225478	0.0	6.227266156918752	0.0	6.184523347923756	6.335443413270705	0.0	0.0	5.559592249358794	0.0	0.0	6.628809975956638	5.559592249358794	5.559592249358794	0.0	6.345049593826082	0.0	5.559592249358794	0.0	0.0	6.585792639431875	0.0	5.991876369317134	0.0
197	0.0	0.0	0.0	6.611859075754153	6.0981426458844945	6.0981426458844945	0.0	0.0	6.369302839088725	0.0	0.0	0.0	0.0	0.0	0.0	0.0	0.0	0.0	5.88569638850746	0.0	5.88569638850746	0.0	6.20624438939986	6.7572956180827894	0.0	5.88569638850746	5.88569638850746	0.0	0.0	6.20624438939986	5.88569638850746	0.0	0.0	0.0	6.276950945473889	5.88569638850746
198	0.0	0.0	0.0	6.50348403948501	0.0	0.0	0.0	5.748290534348193	0.0	0.0	0.0	0.0	0.0	6.15205704576163	5.967841842440557	0.0	5.748290534348193	0.0	6.309454906281016	5.748290534348193	6.079294744361575	0.0	6.15205704576163	6.788798348630944	6.544777705574522	0.0	0.0	6.421262124578504	0.0	0.0	0.0	0.0	5.967841842440557	0.0	6.20531539946889	0.0
199	5.729847588145006	0.0	5.597395611481144	6.291557283532374	5.96576758060614	6.437381819835835	0.0	6.489669280728508	0.0	6.252609553586989	0.0	5.96576758060614	0.0	0.0	5.81558778024508	0.0	6.359959357770709	6.027056097664433	6.168005505568267	0.0	6.619433911599962	6.521521693513421	0.0	6.5291756889785715	6.3562573899087615	5.729847588145006	0.0	6.0735781291117625	0.0	5.597395611481144	0.0	5.597395611481144	6.302644674991034	6.0517280541195335	5.333069326458833	5.81558778024508
200	0.0	0.0	0.0	6.579056560572669	6.417102814744521	0.0	0.0	6.220241298262182	6.1116852758388385	0.0	0.0	0.0	0.0	0.0	0.0	0.0	0.0	5.89830833155956	5.89830833155956	0.0	5.89830833155956	0.0	6.445029097207095	6.775869235875983	0.0	6.291212482257657	5.89830833155956	6.1116852758388385	0.0	6.34322255061235	0.0	0.0	0.0	0.0	6.1116852758388385	5.89830833155956
201	0.0	0.0	0.0	6.273911659883146	5.936140107889772	6.529119395972807	0.0	6.664741447362488	0.0	6.481148807152187	0.0	6.449515272001395	5.936140107889772	0.0	6.273911659883146	0.0	6.409441709625095	0.0	6.384682596711395	0.0	6.548120323215732	6.610962016744169	0.0	6.726513826155794	6.649211745667532	0.0	0.0	6.449515272001395	0.0	0.0	0.0	5.936140107889772	6.430796603763619	0.0	0.0	6.118173873795302
202	0.0	0.0	0.0	6.470531947444866	6.134664574389762	5.82552906700298	0.0	6.134664574389762	5.949618225371223	5.57894418714039	0.0	0.0	0.0	6.171890596178219	0.0	0.0	0.0	5.57894418714039	6.171890596178219	0.0	5.82552906700298	0.0	5.82552906700298	6.754065319792066	6.46448383549292	5.949618225371223	5.57894418714039	6.253335842258349	0.0	5.82552906700298	0.0	0.0	5.82552906700298	0.0	6.088895959005406	5.57894418714039
203	5.865823761607314	0.0	0.0	6.4247008683703735	5.645690443633994	6.498172472097941	0.0	6.527466337269533	0.0	6.3765851769197095	0.0	6.320216920265085	5.645690443633994	0.0	5.977521045966351	0.0	6.3765851769197095	6.306059082800954	6.1455468138279	0.0	6.59734117604431	6.651181350422641	0.0	6.635245163590906	6.471181565240818	0.0	0.0	6.290539280371891	0.0	0.0	0.0	0.0	6.3668198710209145	5.977521045966351	5.977521045966351	5.977521045966351
204	0.0	0.0	5.901350389814953	6.3566908892091	5.961461433914568	6.502577871898959	0.0	6.455137411480918	0.0	6.1867692807477255	0.0	5.818816762294638	0.0	0.0	5.818816762294638	0.0	6.3094956859662	5.961461433914568	6.344600179026602	0.0	6.746413883278069	6.675143637797394	0.0	6.614572379231162	6.458085485022891	5.961461433914568	5.438158742428698	6.169611920762866	0.0	0.0	0.0	5.438158742428698	6.008236869006126	5.818816762294638	5.438158742428698	5.438158742428698
205	5.595967363836732	0.0	0.0	6.571022468622441	5.978113683689989	5.850368382088236	0.0	5.595967363836732	5.595967363836732	0.0	0.0	0.0	0.0	0.0	5.978113683689989	0.0	0.0	0.0	6.238339955702882	0.0	0.0	0.0	6.206338529976524	6.782887745080243	6.5341300821158095	0.0	0.0	6.330003103061532	0.0	5.595967363836732	0.0	0.0	5.850368382088236	0.0	6.1681717611739835	0.0
206	5.5858478485638745	5.5858478485638745	0.0	6.502473520510644	6.044772723351338	5.962930732044657	0.0	6.27109493262833	0.0	6.575703625212402	0.0	6.27109493262833	6.292107084195544	0.0	6.104357822371443	6.27109493262833	0.0	6.370879181398405	0.0	0.0	0.0	0.0	0.0	6.6767414797272195	0.0	5.962930732044657	0.0	6.370879181398405	6.044772723351338	5.8367909481014895	6.41511551045971	5.8367909481014895	6.600477786493861	5.5858478485638745	6.310933751989097	5.5858478485638745
207	0.0	0.0	0.0	6.260670944226858	5.9926986537688895	6.429641446334335	0.0	6.515389434631861	0.0	6.364905219157582	0.0	6.2224688818344385	0.0	0.0	6.0734068685064235	0.0	6.421998176366807	6.19109539795811	6.339640962461064	0.0	6.590890363583804	6.50509493838896	0.0	6.6136864662939105	6.450348037465817	5.857537667625507	0.0	6.260670944226858	0.0	0.0	0.0	5.857537667625507	6.3865189587864455	5.857537667625507	5.49916183924053	5.49916183924053
208	0.0	0.0	0.0	6.579574048724973	6.0988879009935975	0.0	0.0	6.0988879009935975	6.426603697088944	6.0988879009935975	0.0	0.0	0.0	6.0988879009935975	0.0	0.0	0.0	6.0988879009935975	6.0988879009935975	0.0	0.0	0.0	0.0	6.710677995355376	6.0988879009935975	6.275205274522747	6.0988879009935975	6.366382375547846	0.0	0.0	0.0	0.0	0.0	0.0	6.275205274522747	0.0
209	5.883128254274935	0.0	0.0	6.485777861939686	5.883128254274935	6.41777106895284	0.0	6.394998347754781	6.081586385028843	6.394998347754781	0.0	6.081586385028843	0.0	0.0	6.081586385028843	0.0	6.183164466637201	5.883128254274935	6.183164466637201	5.883128254274935	6.6961476518329315	6.683418309775739	6.081586385028843	6.7608336325783895	6.575817620796996	0.0	0.0	6.33718005733593	0.0	5.883128254274935	0.0	0.0	6.298792556080694	0.0	6.183164466637201	5.883128254274935
210	0.0	0.0	0.0	6.554899181102618	6.067689390048124	6.603912064720245	0.0	6.521876609926916	0.0	6.281478263006494	0.0	6.167592457075041	0.0	0.0	0.0	0.0	6.512271636123481	6.167592457075041	6.418488758999388	0.0	6.643591571479708	6.639723538407859	0.0	6.654519397704692	6.530875119918218	0.0	0.0	6.418488758999388	0.0	0.0	0.0	5.872784392319099	6.319313604892321	6.067689390048124	5.872784392319099	5.872784392319099
211	0.0	0.0	0.0	6.613687591482674	6.084239691114101	6.084239691114101	0.0	6.084239691114101	6.264077572544015	0.0	0.0	0.0	0.0	5.725415742958458	0.0	0.0	5.725415742958458	0.0	0.0	0.0	0.0	5.725415742958458	5.725415742958458	6.778706632388811	6.30032945855698	0.0	5.725415742958458	6.356910134113047	0.0	5.963958247978649	0.0	0.0	0.0	0.0	6.356910134113047	5.725415742958458
212	5.809357256873353	0.0	5.809357256873353	6.304121292209281	5.891214709995411	6.418920609259836	0.0	6.43528777221172	0.0	6.1745409085906875	0.0	5.891214709995411	0.0	0.0	5.683142630588497	0.0	6.331406595790932	5.432108897254335	6.3434264248644325	0.0	6.664474199930119	6.600873030704086	0.0	6.556068859817237	6.465712320580678	5.432108897254335	5.683142630588497	6.271131019783916	0.0	0.0	0.0	5.683142630588497	6.241049852608075	5.950831114210323	5.809357256873353	6.066712469899805
213	6.1010741893126	0.0	0.0	6.559679311313976	5.98984784554136	5.770774330431434	0.0	6.1010741893126	0.0	6.675768806243761	0.0	6.488896097731225	6.39581324267828	0.0	6.39581324267828	6.268410999745523	0.0	6.478517011668175	0.0	0.0	0.0	0.0	0.0	6.700171404414766	0.0	5.98984784554136	5.770774330431434	6.1010741893126	6.1010741893126	0.0	6.302307442553695	0.0	6.664551490091026	5.770774330431434	5.770774330431434	0.0
214	0.0	0.0	0.0	6.616705112098415	6.30844344724865	0.0	5.786736725386662	0.0	5.786736725386662	5.786736725386662	0.0	0.0	0.0	0.0	0.0	0.0	0.0	0.0	5.786736725386662	0.0	0.0	5.786736725386662	6.20968680702081	6.776200155911889	6.133786857639478	5.786736725386662	6.017237290320596	6.4211095712466735	0.0	5.786736725386662	0.0	0.0	0.0	0.0	6.30844344724865	0.0
215	5.658871012498145	0.0	0.0	6.295684169821778	6.259829116795936	6.398550650135693	0.0	6.389986393792294	0.0	6.337952162525122	0.0	6.185861976387936	0.0	0.0	6.152223720130509	0.0	6.325061790871477	5.875908932761764	6.259829116795936	0.0	6.730773434737071	6.625607058566026	0.0	6.587776824740705	6.441583305612345	5.658871012498145	0.0	5.98619081804464	0.0	5.658871012498145	0.0	5.875908932761764	6.389986393792294	5.875908932761764	5.875908932761764	5.98619081804464
216	0.0	0.0	0.0	6.708886844380709	6.325316540991909	6.040895961633272	0.0	6.435704588107704	6.040895961633272	0.0	0.0	0.0	0.0	0.0	6.040895961633272	0.0	0.0	0.0	0.0	0.0	0.0	0.0	6.388901594462056	6.754711245365078	6.4724165243065706	6.228741869068193	0.0	6.388901594462056	0.0	0.0	0.0	0.0	0.0	0.0	6.040895961633272	0.0
217	0.0	0.0	0.0	6.663002519333427	6.089421139930031	5.871467389343264	0.0	0.0	6.2001076803158925	0.0	5.871467389343264	0.0	0.0	0.0	5.871467389343264	0.0	5.871467389343264	0.0	0.0	0.0	0.0	5.871467389343264	0.0	6.782935846791531	0.0	6.089421139930031	5.871467389343264	6.325338859951335	0.0	5.871467389343264	0.0	0.0	0.0	0.0	6.325338859951335	5.871467389343264
218	0.0	0.0	5.742423532518515	6.264873724441043	6.157093614287688	6.417912215473328	0.0	6.400258728008648	0.0	6.1772889631517	0.0	5.504705816286725	5.504705816286725	0.0	0.0	0.0	6.1772889631517	0.0	6.157093614287688	0.0	6.692286358029962	6.589122512788569	0.0	6.530609761923562	6.385440360471743	5.504705816286725	5.504705816286725	6.264873724441043	0.0	5.742423532518515	0.0	6.0417011890019126	5.997315599352736	5.742423532518515	5.742423532518515	5.742423532518515
219	0.0	0.0	0.0	6.662249286724548	0.0	5.991725434505385	0.0	6.194132262363481	6.194132262363481	5.991725434505385	0.0	0.0	0.0	0.0	0.0	0.0	0.0	0.0	0.0	0.0	0.0	5.991725434505385	6.194132262363481	6.804997314865967	0.0	5.991725434505385	0.0	6.297534281001525	0.0	0.0	5.991725434505385	0.0	5.991725434505385	0.0	6.194132262363481	0.0
220	0.0	0.0	0.0	6.6559637994621355	6.142229335396172	6.142229335396172	0.0	0.0	0.0	6.771142277206511	0.0	6.614473496681349	6.315122926398565	0.0	6.463855159192356	0.0	0.0	6.246688156835749	0.0	0.0	5.937641933031709	0.0	0.0	6.714128842107465	5.937641933031709	6.142229335396172	0.0	6.142229335396172	6.142229335396172	6.142229335396172	6.436803245525044	0.0	6.829421482881489	6.246688156835749	5.937641933031709	0.0
221	0.0	0.0	0.0	6.305779199678734	5.9328354513890345	5.9328354513890345	0.0	6.261278290476495	0.0	6.109585224571554	0.0	6.039658072810633	5.723140274375136	6.109585224571554	0.0	0.0	0.0	5.723140274375136	0.0	6.109585224571554	0.0	0.0	0.0	6.690960254023593	6.432891977172837	6.109585224571554	0.0	6.382030058100467	0.0	5.723140274375136	0.0	0.0	5.9328354513890345	0.0	5.9328354513890345	6.109585224571554
222	0.0	0.0	5.61983166657213	6.313385363007995	6.1586074270648306	6.491185608390872	0.0	6.4793710965665285	5.842151196026556	6.12431621508971	0.0	5.842151196026556	0.0	0.0	0.0	0.0	6.325484207997716	0.0	6.286034611236817	0.0	6.738286734353177	6.681856226363789	0.0	6.5919700991181704	6.441883107176047	0.0	0.0	6.300274253892223	0.0	5.61983166657213	0.0	0.0	6.212234711738487	5.954887760289181	5.61983166657213	5.954887760289181
223	0.0	0.0	0.0	6.636770119700173	5.981443685910653	5.981443685910653	0.0	6.1769153971808235	6.099840733689594	0.0	0.0	0.0	0.0	0.0	0.0	0.0	0.0	0.0	0.0	0.0	5.981443685910653	5.746916249483807	6.099840733689594	6.73129779989528	5.746916249483807	6.1769153971808235	0.0	6.1769153971808235	0.0	5.746916249483807	0.0	0.0	5.981443685910653	0.0	6.1769153971808235	5.981443685910653
224	0.0	0.0	0.0	0.0	6.348777478776426	6.348777478776426	0.0	6.7625715954049745	0.0	0.0	0.0	6.348777478776426	0.0	0.0	0.0	0.0	0.0	0.0	0.0	0.0	6.348777478776426	6.348777478776426	0.0	6.806156673998434	6.498014131424266	0.0	6.348777478776426	6.348777478776426	0.0	0.0	0.0	0.0	0.0	0.0	0.0	6.348777478776426
225	0.0	0.0	0.0	6.419447957380347	5.666577400992598	5.88811384830653	0.0	5.666577400992598	0.0	5.666577400992598	0.0	0.0	0.0	6.0005042218181055	0.0	0.0	0.0	5.666577400992598	5.666577400992598	6.381305707681349	5.666577400992598	0.0	6.2323788598586845	6.7059259449436786	6.278747167615471	5.88811384830653	5.666577400992598	6.2323788598586845	5.666577400992598	5.666577400992598	0.0	0.0	6.127491510093718	0.0	6.0005042218181055	5.88811384830653
226	0.0	0.0	0.0	6.708355460454489	6.016824853809498	0.0	0.0	0.0	6.016824853809498	0.0	0.0	0.0	0.0	0.0	0.0	0.0	0.0	0.0	0.0	0.0	0.0	0.0	6.223314704517378	6.896206308865713	6.547431259883382	0.0	6.016824853809498	6.397611174945338	0.0	6.016824853809498	0.0	0.0	0.0	0.0	6.328622816421471	6.016824853809498
227	5.4460846147561455	0.0	5.4460846147561455	6.307463429798461	5.4460846147561455	6.41114886125832	0.0	6.390039142806866	0.0	6.4363458954089445	0.0	6.315070178910264	6.262791009602532	5.4460846147561455	6.1291020253920285	0.0	6.488119432275537	6.342283037063695	6.201310421027474	0.0	5.903425827730643	5.4460846147561455	0.0	6.588172371795254	6.429577557903267	5.821844080628228	0.0	6.1291020253920285	0.0	5.9628401815415675	0.0	5.4460846147561455	6.422494915361869	5.9628401815415675	6.009110501467726	5.4460846147561455
228	0.0	0.0	0.0	6.682509481300934	0.0	0.0	0.0	6.104962025199963	6.391234722480893	0.0	0.0	0.0	0.0	0.0	0.0	0.0	0.0	0.0	0.0	0.0	6.104962025199963	0.0	0.0	6.7373217291985155	6.104962025199963	6.104962025199963	0.0	6.294058096860813	0.0	0.0	0.0	0.0	6.294058096860813	0.0	6.294058096860813	0.0
229	0.0	0.0	0.0	6.607191249929364	0.0	5.852829591452593	0.0	0.0	6.069493827205119	0.0	0.0	0.0	0.0	0.0	0.0	0.0	0.0	0.0	0.0	0.0	0.0	5.852829591452593	6.069493827205119	6.7943682882020235	5.852829591452593	6.251543183424664	0.0	6.345385563664328	0.0	6.069493827205119	0.0	0.0	0.0	0.0	6.069493827205119	0.0
230	0.0	0.0	0.0	6.616178086027481	6.064969610329191	0.0	0.0	5.851871094046835	5.851871094046835	0.0	0.0	0.0	0.0	0.0	0.0	0.0	0.0	0.0	0.0	0.0	0.0	0.0	6.507340202956129	6.77514328116784	0.0	5.851871094046835	5.851871094046835	5.851871094046835	0.0	5.851871094046835	0.0	0.0	6.064969610329191	0.0	6.173374122193031	0.0
231	0.0	0.0	6.174442896242179	6.657680875321464	5.968941448599511	6.174442896242179	0.0	5.968941448599511	6.279310381127783	0.0	0.0	0.0	0.0	0.0	0.0	0.0	0.0	0.0	6.174442896242179	0.0	5.968941448599511	0.0	6.174442896242179	6.85583141774939	6.497280100337088	0.0	0.0	5.968941448599511	0.0	6.348000612998682	0.0	0.0	0.0	0.0	6.398403475664304	0.0
232	0.0	0.0	0.0	6.6266817019817035	6.166148539318545	6.054367762315769	0.0	0.0	5.834039882061594	5.834039882061594	0.0	0.0	0.0	6.054367762315769	0.0	0.0	0.0	0.0	6.054367762315769	0.0	0.0	5.834039882061594	6.239116731212524	6.745828528475631	5.834039882061594	5.834039882061594	6.054367762315769	6.368313860279484	0.0	5.834039882061594	0.0	0.0	5.834039882061594	0.0	6.292535016572828	0.0
233	5.646577485650639	5.883020947399714	0.0	6.47468828148571	5.883020947399714	6.180879634939573	0.0	5.883020947399714	0.0	6.533289489112841	5.646577485650639	6.0800035584782535	6.0800035584782535	0.0	6.002353787759662	6.2168681347926	5.646577485650639	6.273078225494007	5.646577485650639	0.0	5.646577485650639	5.646577485650639	0.0	6.67840615449501	6.002353787759662	5.646577485650639	5.646577485650639	6.136657933121837	5.646577485650639	5.646577485650639	6.424278859405639	0.0	6.559715798734282	5.646577485650639	6.136657933121837	5.646577485650639
234	5.477288868794331	5.744788186406398	0.0	6.564001034384784	5.8787360923009615	5.744788186406398	0.0	5.9653664454841335	5.9653664454841335	6.279646208994076	0.0	6.150338091341515	5.8787360923009615	0.0	5.8787360923009615	5.8787360923009615	0.0	5.8787360923009615	5.744788186406398	0.0	5.8787360923009615	0.0	5.744788186406398	6.6792947667364935	6.077286837421664	5.9653664454841335	5.744788186406398	6.308302444081192	5.8787360923009615	5.744788186406398	6.150338091341515	0.0	6.451244509411403	0.0	6.077286837421664	0.0
235	5.801473715096147	0.0	0.0	6.28288473300506	6.239128570200742	6.376554351334628	0.0	6.6025469643946195	0.0	6.4710989474635205	0.0	6.295206226560233	5.992209681398921	0.0	6.090141838144663	0.0	6.336679801483242	6.090141838144663	6.090141838144663	0.0	6.28288473300506	6.154547563511857	0.0	6.576109473613424	6.336679801483242	5.801473715096147	5.573299458365121	6.353915122540998	0.0	5.573299458365121	0.0	5.992209681398921	6.4474155933664425	5.801473715096147	6.154547563511857	5.992209681398921
236	0.0	0.0	5.829237693780505	6.344582095583388	6.174876408860804	6.399810509780515	0.0	6.489717255995268	0.0	6.324269167003565	0.0	6.240638783431781	0.0	0.0	5.942106786546259	0.0	6.240638783431781	6.069610799030597	6.30090093849778	0.0	6.744590978906152	6.700086463304252	0.0	6.618438155592039	6.471068899649151	6.069610799030597	5.606684594580526	6.240638783431781	0.0	5.606684594580526	0.0	0.0	6.313028315019824	5.942106786546259	0.0	0.0
237	0.0	0.0	0.0	6.31845781590437	0.0	0.0	0.0	6.464103172675149	0.0	0.0	0.0	0.0	0.0	0.0	0.0	0.0	6.31845781590437	0.0	0.0	6.31845781590437	0.0	6.31845781590437	0.0	6.659647866411088	6.464103172675149	0.0	0.0	0.0	0.0	0.0	0.0	0.0	6.464103172675149	0.0	0.0	6.540683387261081
238	0.0	0.0	0.0	6.534052752486611	5.821334620323811	5.821334620323811	0.0	5.821334620323811	6.042175629503882	0.0	0.0	0.0	0.0	0.0	0.0	0.0	0.0	0.0	5.821334620323811	0.0	5.821334620323811	0.0	0.0	6.7999048147737735	6.042175629503882	5.821334620323811	0.0	6.3227027265101245	0.0	5.821334620323811	0.0	0.0	0.0	0.0	6.431737511729392	5.821334620323811
239	5.7817554690797	0.0	0.0	6.27290536666893	6.210503558799967	5.7817554690797	0.0	5.8998487276038345	0.0	6.345093015696546	0.0	6.1905645842642105	6.168040346347023	0.0	6.032855612230489	0.0	6.3180616036341615	6.1905645842642105	6.210503558799967	0.0	5.54796003216612	5.54796003216612	5.54796003216612	6.593180926020871	6.112338981261369	5.54796003216612	0.0	6.297072136185779	0.0	0.0	0.0	0.0	6.540814343352358	5.7817554690797	5.8998487276038345	5.54796003216612
240	0.0	0.0	0.0	6.5143669193939555	6.43777441060015	6.010990110722375	0.0	6.401404633447954	0.0	0.0	0.0	6.010990110722375	0.0	6.010990110722375	0.0	0.0	0.0	0.0	6.010990110722375	6.43777441060015	0.0	0.0	6.401404633447954	6.866558796892605	6.633304687811948	0.0	0.0	6.533358871724305	0.0	0.0	0.0	0.0	0.0	0.0	0.0	6.010990110722375
241	0.0	0.0	0.0	6.490994841670012	5.730060818282633	0.0	0.0	6.24229478498826	6.009890385891175	5.466389658158321	0.0	5.466389658158321	0.0	0.0	0.0	0.0	0.0	0.0	6.058234216580848	0.0	5.730060818282633	0.0	5.466389658158321	6.672094588705716	6.158695945588825	5.466389658158321	5.466389658158321	6.0975244227505465	0.0	6.0975244227505465	0.0	0.0	5.947699254952863	0.0	5.947699254952863	5.862170730852343
242	5.621364575897845	0.0	5.621364575897845	6.385340388445202	0.0	6.493405527401642	0.0	6.543307258150967	0.0	6.338858535932616	0.0	6.084211796767178	0.0	0.0	0.0	0.0	6.25521868950948	6.126303762520217	6.315493204695178	0.0	6.657229883439535	6.56702981714461	0.0	6.6010561284294615	6.338858535932616	0.0	0.0	6.189464001195462	0.0	0.0	0.0	0.0	6.25521868950948	5.95672602950847	5.843905552873604	0.0
243	0.0	0.0	5.776342973984945	6.568907177178673	6.29072602342432	0.0	0.0	0.0	6.118270223455152	0.0	0.0	0.0	0.0	5.776342973984945	0.0	0.0	0.0	0.0	5.776342973984945	0.0	0.0	0.0	5.776342973984945	6.713352099972216	0.0	5.776342973984945	0.0	5.776342973984945	0.0	6.29072602342432	0.0	0.0	0.0	0.0	6.118270223455152	0.0
244	5.325178942504324	0.0	0.0	6.322152615774612	6.065572370729384	5.887157463306911	0.0	5.887157463306911	0.0	6.360674385034958	5.59824633423519	6.255328280555116	5.936968498568078	0.0	6.011238685448895	5.325178942504324	6.322152615774612	6.157720965255511	6.142601817331477	0.0	5.59824633423519	5.325178942504324	5.325178942504324	6.6237269081303225	5.59824633423519	6.011238685448895	5.325178942504324	6.24685105867186	0.0	5.59824633423519	0.0	0.0	6.4637310899045195	5.59824633423519	6.011238685448895	0.0
245	0.0	0.0	0.0	6.337358902160475	5.8935160486449885	0.0	6.002318506480411	6.401661827176448	0.0	0.0	0.0	0.0	0.0	6.272791262054327	5.679556401751249	0.0	0.0	0.0	5.679556401751249	6.1663481837857255	0.0	0.0	5.8935160486449885	6.686044691695178	6.073471703456744	5.8935160486449885	0.0	6.227620179550113	0.0	5.8935160486449885	0.0	0.0	6.002318506480411	0.0	5.679556401751249	5.8935160486449885
246	0.0	0.0	0.0	6.593704808757152	6.050372841260073	5.695782136345441	0.0	6.050372841260073	5.695782136345441	0.0	0.0	0.0	0.0	6.050372841260073	0.0	0.0	0.0	5.695782136345441	6.294414719660424	0.0	0.0	0.0	0.0	6.8243592389254655	6.606285059363823	5.695782136345441	6.050372841260073	6.228343026564729	0.0	5.931424408488884	0.0	0.0	0.0	0.0	6.184281699363107	0.0
247	0.0	0.0	0.0	0.0	6.630606484056046	6.630606484056046	0.0	6.827882511112279	0.0	0.0	0.0	0.0	0.0	0.0	0.0	0.0	0.0	0.0	6.630606484056046	6.630606484056046	6.630606484056046	0.0	0.0	6.827882511112279	0.0	0.0	6.759440193069425	0.0	0.0	0.0	0.0	0.0	0.0	0.0	0.0	0.0
248	0.0	0.0	0.0	6.489310860682017	5.795088483334419	0.0	0.0	5.926325762166993	5.926325762166993	0.0	0.0	0.0	0.0	0.0	0.0	0.0	0.0	0.0	6.121142882262425	5.53329662221613	5.53329662221613	5.53329662221613	6.489310860682017	6.751630807264242	0.0	5.53329662221613	5.53329662221613	6.372676243545974	0.0	5.53329662221613	0.0	0.0	6.286633333873262	0.0	5.926325762166993	0.0
249	6.048588321876517	6.28438009287986	0.0	6.480969647017172	5.970974700140165	5.970974700140165	0.0	6.491719758638637	0.0	6.630859114236906	0.0	6.469384548773856	6.411400657446392	0.0	6.4568300466784425	6.185395629685148	0.0	6.480969647017172	5.851703181947344	0.0	0.0	0.0	0.0	6.676370544688241	0.0	0.0	0.0	6.31871905393067	0.0	5.851703181947344	6.3598869279061585	0.0	6.70348090494239	6.149421437782634	6.048588321876517	5.615363954352452
250	0.0	0.0	0.0	6.229757306945841	6.005259278465101	6.438337205674021	0.0	6.571799372352739	0.0	6.101034331572698	0.0	6.164108743250154	0.0	0.0	6.005259278465101	0.0	6.333553434350745	6.059041599125873	6.323747988198301	0.0	6.485268485616486	6.374908572127511	0.0	6.625917811845661	6.5008853696472535	0.0	0.0	6.313271850610129	0.0	5.8191776990125526	0.0	5.8191776990125526	6.276858899438384	5.93178054210204	5.93178054210204	6.005259278465101
251	0.0	0.0	0.0	6.4572732046149515	5.93078343753461	5.711739992595705	5.93078343753461	5.93078343753461	5.711739992595705	0.0	0.0	5.711739992595705	0.0	6.353768247777312	5.711739992595705	0.0	0.0	6.0419701160934505	6.209294119671634	6.271708379517298	5.711739992595705	5.711739992595705	6.2962076865802	6.792448941225426	6.506662656587829	0.0	5.711739992595705	6.209294119671634	0.0	0.0	0.0	0.0	5.711739992595705	0.0	6.114598788485128	6.0419701160934505
252	0.0	0.0	6.271211611202318	6.4206734198286615	0.0	6.271211611202318	6.271211611202318	6.4206734198286615	0.0	0.0	0.0	0.0	0.0	0.0	0.0	0.0	0.0	6.271211611202318	0.0	0.0	0.0	6.4206734198286615	6.271211611202318	6.685540455702098	0.0	0.0	0.0	0.0	0.0	0.0	0.0	0.0	6.271211611202318	0.0	0.0	6.271211611202318
253	5.677661881780594	0.0	5.540868824585646	6.260317541401931	6.0089557022498115	6.351634600754079	0.0	6.331694631198296	5.267333325715434	6.374593450608047	0.0	6.276460853690732	6.0695893208843525	0.0	6.172124391225395	0.0	6.316727450913523	6.276460853690732	6.0089557022498115	0.0	6.276460853690732	6.0695893208843525	0.0	6.56016548463613	6.366413193960461	0.0	0.0	6.377221807513439	0.0	5.267333325715434	0.0	5.540868824585646	6.398936564029248	5.540868824585646	5.983604232972444	5.677661881780594
254	0.0	0.0	0.0	6.588385890443514	6.270075052748659	0.0	0.0	6.334583272538229	0.0	0.0	0.0	0.0	0.0	5.980919500438713	5.980919500438713	0.0	0.0	0.0	6.171973809186427	5.980919500438713	0.0	0.0	5.980919500438713	6.80708503074962	6.382035728860131	0.0	0.0	5.980919500438713	0.0	5.980919500438713	0.0	0.0	5.980919500438713	0.0	0.0	0.0
255	5.643508430586423	0.0	5.775240368485221	6.3830423296077745	5.970741044302145	6.473171150234327	0.0	6.413077767801875	0.0	6.288057233774504	0.0	6.136739499053075	0.0	0.0	5.970741044302145	5.380706657184579	6.334349817172573	6.070925866813558	6.295552897036503	0.0	6.727463649057199	6.674111931923872	0.0	6.550516488095066	6.419712351715901	5.380706657184579	0.0	6.2443455917639525	0.0	0.0	0.0	5.643508430586423	6.295552897036503	5.643508430586423	5.643508430586423	6.095502521391976
256	5.864314576553039	5.864314576553039	0.0	6.652941270577955	6.079445018533823	6.353576173195	0.0	5.864314576553039	0.0	6.73894454038242	0.0	6.606374164219349	6.549908753178901	0.0	6.260284942224551	6.260284942224551	0.0	6.496089795963949	0.0	0.0	0.0	0.0	0.0	6.652941270577955	0.0	6.079445018533823	0.0	6.260284942224551	6.312647533236165	5.864314576553039	6.58077021320697	0.0	6.824177346322949	5.864314576553039	6.079445018533823	5.864314576553039
257	0.0	0.0	0.0	6.515776549184002	0.0	5.7792341770014835	0.0	5.7792341770014835	6.113982910224364	0.0	0.0	0.0	0.0	0.0	5.7792341770014835	0.0	0.0	0.0	6.241251460191431	5.7792341770014835	0.0	0.0	6.577358162384056	6.8444995775940205	6.283246463103307	5.7792341770014835	5.7792341770014835	6.371089778404016	0.0	0.0	0.0	0.0	5.7792341770014835	0.0	6.113982910224364	5.7792341770014835
258	0.0	0.0	5.772038838973698	6.328713521297071	5.971341719995808	6.5003188333095885	0.0	6.549193655920353	0.0	6.40229007715495	0.0	6.073300440723288	0.0	0.0	5.772038838973698	0.0	6.376920634060888	6.227854267593485	6.140191221865773	0.0	6.663050275446684	6.5532350214317185	0.0	6.59667329291223	6.376920634060888	0.0	0.0	6.259332105126999	0.0	5.971341719995808	0.0	6.073300440723288	6.30869886188295	5.772038838973698	5.971341719995808	5.772038838973698
259	0.0	0.0	0.0	6.738717447533262	6.235543000637636	6.235543000637636	0.0	0.0	6.621124547370634	0.0	0.0	0.0	0.0	0.0	0.0	0.0	0.0	0.0	0.0	0.0	0.0	0.0	6.621124547370634	6.80977254350353	0.0	0.0	6.235543000637636	6.235543000637636	0.0	6.235543000637636	0.0	0.0	6.235543000637636	0.0	0.0	0.0
260	0.0	0.0	0.0	6.514485390030736	5.81215020640213	5.558219174683686	5.558219174683686	5.939675418009686	6.022376567065083	5.558219174683686	0.0	5.558219174683686	0.0	6.22692434649601	0.0	0.0	5.558219174683686	5.81215020640213	5.939675418009686	6.19949609540482	0.0	5.558219174683686	6.272054953411023	6.776854603950486	6.308214323312626	5.558219174683686	5.558219174683686	6.323881851668468	0.0	5.939675418009686	0.0	0.0	5.558219174683686	0.0	5.939675418009686	5.558219174683686
261	0.0	0.0	0.0	6.729719031137303	5.9632208745219675	0.0	0.0	5.9632208745219675	5.9632208745219675	0.0	0.0	0.0	0.0	0.0	5.9632208745219675	0.0	0.0	0.0	6.173035122314991	0.0	0.0	0.0	6.401130899635923	6.908748047712646	5.9632208745219675	5.9632208745219675	0.0	6.474045548128196	0.0	0.0	0.0	0.0	0.0	0.0	6.173035122314991	0.0
262	5.8646065066040265	5.8646065066040265	0.0	6.4463512742950595	6.086072506211905	6.190230762171831	0.0	5.3553358519355	0.0	6.518279152265447	0.0	6.383347748455822	6.378084986241235	0.0	6.205620151632315	6.190230762171831	0.0	6.372642808549963	0.0	0.0	5.3553358519355	0.0	0.0	6.623752482572171	5.634860348932728	5.9808132727995735	0.0	6.304794446151631	5.930032072841032	5.634860348932728	6.304794446151631	0.0	6.5686669422838895	5.9808132727995735	5.930032072841032	5.3553358519355
263	0.0	0.0	0.0	6.606440173535837	6.15122805018841	0.0	0.0	5.824062406299203	6.041003646063038	5.824062406299203	0.0	0.0	0.0	0.0	0.0	0.0	0.0	0.0	0.0	0.0	6.041003646063038	5.824062406299203	6.22324414630857	6.762702256263244	0.0	6.041003646063038	0.0	6.15122805018841	0.0	0.0	0.0	0.0	0.0	0.0	5.824062406299203	0.0
264	0.0	0.0	0.0	6.762403062490301	6.285506845638523	6.091987661944335	0.0	5.860106442047922	6.091987661944335	0.0	0.0	0.0	0.0	0.0	0.0	0.0	6.091987661944335	0.0	0.0	0.0	0.0	0.0	6.535547212698134	6.88072999038574	0.0	5.860106442047922	0.0	6.449984344824129	0.0	6.209190607692815	0.0	0.0	6.285506845638523	0.0	6.209190607692815	0.0
265	0.0	0.0	0.0	6.633747878055387	6.0557501242340654	0.0	0.0	0.0	6.0557501242340654	0.0	0.0	0.0	0.0	6.0557501242340654	0.0	0.0	0.0	0.0	0.0	0.0	5.829480545509772	0.0	6.406260368948413	6.859456097884936	6.299619162956321	5.829480545509772	5.829480545509772	6.342264965676343	0.0	5.829480545509772	0.0	0.0	6.0557501242340654	0.0	6.299619162956321	0.0
266	0.0	0.0	0.0	6.629368918612633	5.868238795915857	0.0	0.0	6.314771385165919	6.082464350167448	0.0	0.0	0.0	0.0	5.868238795915857	0.0	0.0	0.0	5.868238795915857	0.0	0.0	0.0	5.868238795915857	5.868238795915857	6.739836743216142	6.2626041012233635	0.0	5.868238795915857	6.462119093347943	0.0	0.0	0.0	0.0	0.0	0.0	6.355576505654788	0.0
267	0.0	0.0	0.0	6.637094177697526	6.045127297415977	0.0	0.0	5.821167453384191	6.158603389094291	0.0	0.0	0.0	5.821167453384191	5.821167453384191	5.821167453384191	0.0	0.0	0.0	0.0	0.0	0.0	0.0	6.43930958317343	6.7341421920883855	5.821167453384191	6.045127297415977	5.821167453384191	6.392574665258605	0.0	0.0	6.045127297415977	0.0	5.821167453384191	0.0	6.286789623514826	0.0
268	0.0	0.0	0.0	6.50685564075568	6.2151554261214965	0.0	0.0	6.3305185715805425	6.136172464512334	0.0	0.0	0.0	0.0	5.886855785112531	0.0	0.0	0.0	0.0	0.0	0.0	5.886855785112531	0.0	0.0	6.720611353351939	6.004068604179954	5.886855785112531	5.886855785112531	6.004068604179954	0.0	5.886855785112531	0.0	0.0	5.654924607638826	0.0	6.2151554261214965	5.654924607638826
269	0.0	0.0	0.0	6.614793714848818	6.400197807309865	0.0	0.0	6.324565148120599	6.0868763982363765	0.0	0.0	0.0	0.0	6.366209116297151	0.0	0.0	6.0868763982363765	0.0	5.867047605609705	0.0	0.0	5.867047605609705	6.198421645288734	6.830333301239686	0.0	0.0	5.867047605609705	6.271256760881412	0.0	0.0	0.0	0.0	5.867047605609705	0.0	6.198421645288734	0.0
270	0.0	0.0	0.0	6.698055833802862	6.069874776349839	5.847801446923644	0.0	6.069874776349839	5.847801446923644	5.847801446923644	0.0	0.0	0.0	6.069874776349839	0.0	0.0	0.0	0.0	0.0	0.0	0.0	0.0	6.309754177622961	6.785188321810919	6.069874776349839	6.255974880362053	5.847801446923644	6.35176754283727	0.0	6.182500546463469	0.0	0.0	5.847801446923644	5.847801446923644	6.255974880362053	0.0
271	0.0	0.0	0.0	6.524681122276343	5.982078998718854	6.091626679429701	0.0	5.766598399611084	0.0	0.0	0.0	0.0	0.0	6.2901062855205625	5.766598399611084	0.0	0.0	5.766598399611084	6.16321095409952	6.091626679429701	5.766598399611084	0.0	5.982078998718854	6.764800580187097	6.5445185677554925	0.0	5.766598399611084	6.2566465700292975	0.0	6.091626679429701	0.0	5.982078998718854	0.0	0.0	6.2566465700292975	5.982078998718854
272	0.0	0.0	0.0	6.5663151002294615	6.162920189531587	5.74484604309347	0.0	6.325004549873048	5.74484604309347	0.0	0.0	5.972569902552694	0.0	5.972569902552694	5.74484604309347	0.0	0.0	0.0	5.972569902552694	5.74484604309347	0.0	0.0	0.0	6.80263060267375	6.524059165974376	0.0	5.74484604309347	6.217829848655626	0.0	0.0	0.0	0.0	0.0	0.0	6.162920189531587	0.0
273	5.9679699089957365	0.0	5.3999842615512135	6.145962446140302	6.109965600224871	6.3946322736551355	0.0	6.570102217764088	0.0	6.2518486852001045	0.0	6.088857061984296	0.0	0.0	5.921332020798649	0.0	6.242919907503751	6.064999836164632	6.005907902413499	0.0	6.577964841680861	6.467180441435148	0.0	6.516899365907177	6.2518486852001045	5.3999842615512135	5.3999842615512135	6.242919907503751	0.0	5.652379009102709	0.0	0.0	6.3514278311684045	6.037727223502563	5.779203509357186	5.652379009102709
274	0.0	0.0	0.0	6.612609994795435	5.821642332632782	0.0	0.0	6.159293542772819	5.821642332632782	5.821642332632782	0.0	0.0	5.821642332632782	0.0	0.0	0.0	0.0	5.821642332632782	6.287555787364491	0.0	0.0	0.0	5.821642332632782	6.830916076213419	0.0	0.0	5.821642332632782	6.393396615069989	0.0	0.0	0.0	0.0	5.821642332632782	0.0	6.233383367701117	0.0
275	0.0	0.0	0.0	6.549147568553697	5.81506725418324	5.81506725418324	0.0	6.201829679328381	6.131848384851537	5.81506725418324	0.0	0.0	0.0	0.0	0.0	0.0	0.0	0.0	6.201829679328381	0.0	0.0	0.0	5.81506725418324	6.74682818917788	6.32602386855456	5.81506725418324	5.81506725418324	6.43314938425035	0.0	6.024935380268416	0.0	0.0	0.0	0.0	6.024935380268416	5.81506725418324
276	0.0	0.0	0.0	6.560517210850363	6.17495786002268	0.0	0.0	5.979088527237003	6.427649396018818	5.979088527237003	0.0	0.0	0.0	0.0	0.0	0.0	0.0	0.0	6.17495786002268	0.0	0.0	0.0	6.484885250052996	6.760424839126997	0.0	5.979088527237003	6.17495786002268	6.17495786002268	0.0	5.979088527237003	0.0	0.0	0.0	0.0	5.979088527237003	5.979088527237003
277	5.782616362308813	0.0	5.3765966352955825	6.3813210867129415	5.782616362308813	6.423941872803454	0.0	6.408289021578204	0.0	6.527887228976303	0.0	6.395400549608668	6.241086654852441	0.0	6.187342487673711	0.0	6.573073118614114	6.473822330401989	6.386151472488473	0.0	6.342422382872104	6.17097091584931	0.0	6.623215127284603	6.491177985975474	5.3765966352955825	0.0	6.13307762845104	0.0	0.0	0.0	5.647195736629928	6.508704173680745	5.647195736629928	5.933728792765464	5.933728792765464
278	0.0	0.0	0.0	6.551261577292697	0.0	0.0	0.0	6.115588192917949	6.305378014974417	0.0	0.0	0.0	0.0	0.0	0.0	0.0	0.0	0.0	6.115588192917949	0.0	6.115588192917949	0.0	0.0	6.869650904498136	6.115588192917949	0.0	0.0	6.402881229127874	0.0	6.115588192917949	0.0	0.0	0.0	0.0	6.467039362110286	0.0
279	0.0	0.0	0.0	6.541258241872188	6.141837804817858	5.638922314950896	0.0	6.22381759593082	6.004313351639209	0.0	0.0	5.638922314950896	0.0	6.004313351639209	0.0	0.0	0.0	0.0	0.0	0.0	0.0	0.0	0.0	6.691938807266655	5.881910383993052	5.638922314950896	5.638922314950896	6.187034458793168	0.0	5.638922314950896	5.638922314950896	0.0	5.638922314950896	0.0	6.281195437258137	5.638922314950896
280	0.0	0.0	0.0	6.564183723013639	6.243239602228978	6.024964340873897	0.0	6.300326887837468	6.104027249051852	5.661947078231527	0.0	0.0	0.0	6.161687658364972	0.0	0.0	0.0	0.0	6.024964340873897	0.0	0.0	5.661947078231527	0.0	6.7511373191327575	6.206642102101162	5.903350775757179	5.903350775757179	6.3621010938968245	0.0	6.024964340873897	0.0	0.0	5.903350775757179	0.0	6.104027249051852	5.661947078231527
281	0.0	0.0	0.0	6.65319215831076	5.837062003537599	5.837062003537599	0.0	6.392623435064053	6.2893673981388405	0.0	0.0	0.0	0.0	6.1645249896930885	0.0	0.0	0.0	0.0	0.0	0.0	0.0	0.0	0.0	6.801022958318786	6.392623435064053	5.837062003537599	0.0	6.2893673981388405	0.0	0.0	0.0	0.0	0.0	0.0	6.1645249896930885	0.0
282	0.0	0.0	0.0	6.578951451540808	6.109161650390998	5.755815831508855	0.0	6.286616944389589	5.99060315443434	5.755815831508855	0.0	0.0	0.0	0.0	0.0	0.0	0.0	0.0	6.109161650390998	0.0	0.0	5.755815831508855	6.438844385139396	6.8351217126454	6.675139608427802	5.755815831508855	6.109161650390998	6.438844385139396	0.0	6.286616944389589	0.0	0.0	0.0	0.0	6.242669527676477	5.755815831508855
283	5.655174991303956	5.89536429775726	0.0	6.51482351222051	6.095170192667449	6.1973789778635195	0.0	6.313662515055796	0.0	6.646933005446885	0.0	6.352245369544239	6.1973789778635195	0.0	6.233823373453306	6.016461644893563	0.0	6.368748161496151	0.0	0.0	0.0	6.016461644893563	0.0	6.721671601794069	0.0	5.89536429775726	0.0	6.368748161496151	5.655174991303956	6.095170192667449	6.368748161496151	0.0	6.678170823218686	5.89536429775726	6.152594810672989	5.655174991303956
284	0.0	0.0	0.0	6.570890285367125	5.794380556853941	0.0	0.0	5.794380556853941	5.794380556853941	5.794380556853941	0.0	0.0	5.794380556853941	5.794380556853941	0.0	0.0	0.0	0.0	0.0	0.0	5.794380556853941	0.0	6.024037100031025	6.83529436516818	5.794380556853941	5.794380556853941	5.794380556853941	6.271143765146472	0.0	0.0	0.0	0.0	6.024037100031025	0.0	6.314320896701601	0.0
285	6.17092767579581	0.0	6.264216513208993	5.990142644191861	6.481742890307098	6.17092767579581	0.0	6.778302489506546	0.0	5.990142644191861	0.0	6.17092767579581	0.0	0.0	5.990142644191861	0.0	0.0	5.990142644191861	0.0	0.0	6.17092767579581	0.0	0.0	6.531839886184464	5.990142644191861	6.17092767579581	0.0	6.264216513208993	0.0	0.0	0.0	5.990142644191861	6.406674354915263	0.0	0.0	0.0
286	5.989241844452196	6.101196095457186	0.0	6.518868018809264	6.101196095457186	0.0	0.0	6.101196095457186	0.0	6.600669296054909	0.0	6.35698595185678	6.174285411468162	0.0	6.227786921756077	5.768559435874328	0.0	6.378547553466787	5.768559435874328	0.0	0.0	5.989241844452196	0.0	6.645376056386459	5.768559435874328	5.989241844452196	0.0	6.174285411468162	5.989241844452196	5.768559435874328	6.303676444869704	0.0	6.691772313767341	5.989241844452196	6.101196095457186	5.768559435874328
287	0.0	0.0	0.0	6.393006834872155	6.0056375629439644	6.457830485491014	0.0	6.496951839473807	5.505353968834568	6.297973984357222	0.0	6.050618595742948	5.505353968834568	0.0	5.868773126333857	0.0	6.387471777316524	6.264614636474711	6.362988068938591	0.0	6.5392891955147885	6.4916164552818625	0.0	6.624968211823037	6.422506895173895	5.505353968834568	5.505353968834568	6.362988068938591	5.505353968834568	5.868773126333857	0.0	0.0	6.439291176883771	5.7469906859831354	5.868773126333857	6.0056375629439644
288	5.881665827282136	0.0	0.0	6.5712707989894055	0.0	6.004602292667223	0.0	6.188037507895369	0.0	6.64762168891939	0.0	6.488715223746419	6.34487284735957	0.0	6.084450596877144	6.255961392143038	0.0	6.447072046792695	6.084450596877144	0.0	5.637490276847565	0.0	0.0	6.7671416600726	6.084450596877144	6.084450596877144	6.084450596877144	6.41562961958606	5.637490276847565	0.0	6.426794188492337	0.0	6.64762168891939	5.881665827282136	6.142674697027719	0.0
289	0.0	0.0	0.0	6.4989263042659715	5.7292200187665845	0.0	0.0	6.146590569945347	5.956540812550455	0.0	0.0	0.0	0.0	5.7292200187665845	5.7292200187665845	0.0	0.0	5.7292200187665845	0.0	0.0	0.0	5.7292200187665845	6.308460074125799	6.728970774049051	6.146590569945347	5.7292200187665845	5.7292200187665845	6.279120466865311	0.0	5.956540812550455	0.0	0.0	0.0	0.0	6.201415700147691	5.7292200187665845
290	0.0	0.0	0.0	6.521769666463518	0.0	6.200991208616539	0.0	6.01995577985221	6.01995577985221	0.0	0.0	0.0	0.0	0.0	5.804578865176554	0.0	0.0	0.0	5.804578865176554	0.0	5.804578865176554	0.0	6.129416706182058	6.755717572167446	6.200991208616539	5.804578865176554	0.0	6.01995577985221	0.0	6.2533884243545526	0.0	0.0	6.01995577985221	0.0	6.129416706182058	0.0
291	5.423108889720637	0.0	5.423108889720637	6.316430232635964	5.914328662760829	6.415481139444095	0.0	6.42674253408415	0.0	6.4103701708243035	0.0	6.348668963379339	6.11979934316959	0.0	6.058026774928147	0.0	6.351275254361127	6.319670212155893	6.322826859758932	5.115999874826246	6.403268144565373	6.271448727213986	5.115999874826246	6.596250185754568	6.435716551776208	5.115999874826246	5.115999874826246	6.208849826503311	0.0	5.423108889720637	0.0	5.745421579483871	6.423617918147903	0.0	6.042836557132601	5.800537819030209
292	5.855465615057713	0.0	0.0	6.332201026580954	6.038974223915145	6.441945310932757	0.0	6.573267704637701	0.0	6.4304489252885935	0.0	6.260721545234321	0.0	0.0	5.966455652280867	5.636867493881945	6.3433033446705345	6.277757315965023	6.241709695391765	0.0	6.452556227245709	6.457582964653611	0.0	6.631836287314654	6.307287623867194	5.636867493881945	0.0	6.260721545234321	0.0	5.855465615057713	0.0	5.636867493881945	6.307287623867194	5.636867493881945	5.855465615057713	5.855465615057713
293	5.974420093005755	6.156008312809813	0.0	6.492425496039098	5.611596352218767	6.223297927238496	0.0	5.611596352218767	0.0	6.480689897089318	0.0	6.343045269127904	6.249652902166145	0.0	6.156008312809813	6.293111989162035	5.611596352218767	6.369698856958116	0.0	0.0	0.0	5.611596352218767	0.0	6.642149358708507	0.0	5.852842964352235	0.0	6.156008312809813	5.974420093005755	5.852842964352235	6.369698856958116	0.0	6.6212387418908705	6.223297927238496	6.249652902166145	5.611596352218767
294	0.0	0.0	0.0	6.53231337978897	5.995481104355447	5.995481104355447	0.0	6.319049964273086	0.0	0.0	0.0	5.995481104355447	0.0	0.0	5.995481104355447	0.0	0.0	0.0	0.0	0.0	0.0	0.0	6.584101626794876	6.763869099426494	6.449777327705536	5.995481104355447	0.0	6.259526028579719	0.0	0.0	5.995481104355447	0.0	5.995481104355447	0.0	0.0	6.3975163067431104
295	0.0	0.0	0.0	6.449799604997435	6.211774908968698	0.0	0.0	6.1686715084570665	0.0	0.0	0.0	5.692515323087165	5.692515323087165	0.0	0.0	0.0	0.0	5.692515323087165	6.037838182284056	5.692515323087165	0.0	0.0	0.0	6.764213223449948	6.459226364237028	0.0	0.0	6.377301859092006	0.0	0.0	0.0	0.0	0.0	0.0	6.324012975988586	5.692515323087165
296	0.0	0.0	0.0	6.61065180745146	6.139800550554346	0.0	0.0	5.696216213503248	6.27940606708084	0.0	0.0	0.0	0.0	6.242696834444273	0.0	0.0	0.0	0.0	5.696216213503248	0.0	5.696216213503248	5.696216213503248	6.06048813214275	6.762616649565888	0.0	6.06048813214275	0.0	6.3366596550790435	0.0	5.696216213503248	0.0	0.0	0.0	0.0	6.27940606708084	5.696216213503248
297	5.321856826511961	0.0	0.0	6.337447524484694	6.250291432979938	6.420087567467767	0.0	6.498222062991774	0.0	6.414489265142741	0.0	6.287088949912387	5.594361309498423	0.0	6.060813798255586	0.0	6.396230259417568	6.24182653164451	6.202978617866499	0.0	6.5745604536320235	6.420087567467767	0.0	6.625965516947699	6.389612678755769	5.730630359223305	0.0	6.305718178316654	0.0	5.594361309498423	0.0	5.932419261297006	6.411593527261777	5.730630359223305	5.730630359223305	5.594361309498423
298	0.0	0.0	0.0	6.513371915903733	0.0	0.0	0.0	5.7126009543744125	6.3229424526141615	0.0	0.0	0.0	0.0	5.7126009543744125	0.0	0.0	0.0	0.0	0.0	0.0	0.0	0.0	6.189587487107023	6.710679925396545	6.232759254411576	5.7126009543744125	5.7126009543744125	6.134279521727777	0.0	5.7126009543744125	0.0	0.0	6.058555646830039	0.0	6.232759254411576	0.0
299	5.796039376762826	0.0	5.669902249632357	6.248291629758765	5.87787188845169	6.457133088713403	0.0	6.475063309907698	0.0	6.2276406423585815	0.0	6.125282808897254	0.0	0.0	5.983924719548765	0.0	6.317977857963539	5.669902249632357	6.2040475357999485	0.0	6.688926868863327	6.608219117464862	0.0	6.613964186801983	6.405474567687033	0.0	5.418936428429025	6.29069826639972	5.418936428429025	5.937498008182621	0.0	5.87787188845169	6.2040475357999485	5.669902249632357	5.937498008182621	5.669902249632357
300	5.737533743369358	0.0	5.945015656320096	6.422651829905511	5.945015656320096	6.432035871129433	0.0	6.44918203600647	0.0	6.210679307973109	0.0	5.945015656320096	0.0	0.0	6.050810773252284	0.0	6.377863576662602	0.0	6.3146813287669845	0.0	6.719302567970698	6.779180555017533	0.0	6.577534753616884	6.58968610304258	5.737533743369358	0.0	6.294068074956464	0.0	5.737533743369358	0.0	5.737533743369358	6.120101514543059	5.737533743369358	5.945015656320096	6.050810773252284
301	0.0	0.0	0.0	6.660614991538526	6.385897035001429	6.221067711198761	0.0	6.111665036940156	6.221067711198761	0.0	0.0	5.896411316862511	0.0	5.896411316862511	0.0	0.0	0.0	0.0	0.0	0.0	0.0	0.0	0.0	6.812572430685838	6.221067711198761	0.0	0.0	6.292565450165083	0.0	5.896411316862511	0.0	0.0	0.0	0.0	6.4193433507909745	0.0
302	0.0	0.0	0.0	6.576111878730076	5.944530213763313	6.136667437907034	0.0	6.235257705327541	5.944530213763313	5.71448952865379	0.0	0.0	0.0	5.944530213763313	0.0	0.0	0.0	5.71448952865379	6.300093713393757	0.0	0.0	0.0	6.060878910247391	6.833358937834133	6.554963957769938	0.0	0.0	6.300093713393757	0.0	5.71448952865379	0.0	0.0	6.136667437907034	0.0	6.235257705327541	5.944530213763313
303	5.767654037920821	5.767654037920821	0.0	6.54489116740777	5.9895357508007905	6.102063219358957	0.0	0.0	0.0	6.593583062836556	6.551944659888249	6.4170545963480885	6.102063219358957	0.0	6.305435129627478	6.380627404745764	0.0	6.380627404745764	0.0	0.0	5.9895357508007905	0.0	0.0	6.73822846168345	0.0	5.767654037920821	0.0	6.229218311127403	5.767654037920821	5.9895357508007905	6.4170545963480885	0.0	6.708875185651169	6.102063219358957	5.9895357508007905	0.0
304	0.0	0.0	0.0	6.662976988317705	0.0	0.0	0.0	5.808236526939231	5.808236526939231	0.0	0.0	0.0	0.0	0.0	0.0	0.0	0.0	0.0	0.0	0.0	0.0	5.808236526939231	6.036105420420783	6.7785523772231535	0.0	0.0	5.808236526939231	6.226580546095945	0.0	6.036105420420783	0.0	0.0	6.036105420420783	0.0	6.281522014364857	5.808236526939231
305	0.0	0.0	0.0	6.594269150644546	5.936201353903486	5.700458584131464	0.0	5.936201353903486	6.189177619198438	0.0	0.0	0.0	0.0	0.0	0.0	0.0	0.0	0.0	0.0	0.0	0.0	6.055209507704618	5.700458584131464	6.737850859002041	5.700458584131464	5.700458584131464	5.700458584131464	6.347895417034904	0.0	5.700458584131464	0.0	0.0	0.0	0.0	6.269176713801108	0.0
306	5.868391263380342	0.0	5.979804902799644	6.307638055296528	6.3578896889583785	6.387185472766349	0.0	6.514831847733649	0.0	6.147442738536073	0.0	0.0	0.0	0.0	5.868391263380342	0.0	6.181399151943517	5.64886896716347	6.052586585570932	0.0	6.7363279655695845	6.683689587522399	0.0	6.563209076129747	6.445275322364137	5.868391263380342	5.64886896716347	6.27506020808729	0.0	5.64886896716347	0.0	5.979804902799644	6.181399151943517	5.979804902799644	6.052586585570932	5.868391263380342
307	0.0	0.0	0.0	0.0	6.258822810896241	6.083419492168416	0.0	6.409492579154916	0.0	6.349557025318509	0.0	0.0	0.0	0.0	0.0	0.0	6.083419492168416	0.0	6.083419492168416	0.0	6.409492579154916	0.0	0.0	6.488491802206521	0.0	6.083419492168416	0.0	6.083419492168416	0.0	6.083419492168416	0.0	0.0	6.4537024753663665	0.0	6.083419492168416	0.0
308	0.0	0.0	0.0	6.535062926748977	6.337588309240841	5.957411287994379	0.0	6.337588309240841	6.204367880143455	0.0	0.0	0.0	0.0	0.0	0.0	0.0	0.0	0.0	5.727921074347674	0.0	0.0	0.0	6.379464802535962	6.715814762095875	6.073458889433269	6.073458889433269	0.0	6.204367880143455	0.0	5.957411287994379	0.0	0.0	5.727921074347674	0.0	6.149095228172251	0.0
309	0.0	0.0	5.9903678268569305	6.2771262969881185	6.152957577508752	6.500165956905341	0.0	6.5969556671445755	0.0	6.30887272084666	0.0	5.9903678268569305	0.0	0.0	5.9903678268569305	0.0	6.347021445051942	5.882580609227328	6.377552315408111	0.0	6.729833225564911	6.631771317450381	0.0	6.637137285193064	6.437276897771311	0.0	0.0	6.335309373386079	0.0	0.0	0.0	5.882580609227328	6.293784603323837	0.0	0.0	0.0
310	0.0	0.0	0.0	6.608139378967877	6.2319462461239725	5.824444844890702	0.0	6.2856161709635865	6.046119706537161	0.0	0.0	0.0	0.0	0.0	0.0	0.0	0.0	0.0	0.0	0.0	0.0	0.0	6.516227241961372	6.755868347232193	6.046119706537161	0.0	0.0	6.2319462461239725	0.0	6.046119706537161	0.0	0.0	0.0	0.0	6.2856161709635865	0.0
311	0.0	0.0	0.0	6.6283684494068655	5.920432590601822	0.0	0.0	6.129492645248083	5.920432590601822	0.0	0.0	0.0	0.0	0.0	0.0	0.0	0.0	0.0	6.129492645248083	5.920432590601822	5.920432590601822	5.920432590601822	0.0	6.835427411129888	6.429608598844692	0.0	5.920432590601822	6.305775729091217	0.0	0.0	0.0	0.0	0.0	0.0	6.129492645248083	0.0
312	0.0	0.0	5.828087896507471	6.4903842690744975	0.0	6.450221022561645	0.0	6.541341887606651	0.0	6.024433255808431	0.0	6.191076214318709	5.828087896507471	0.0	0.0	0.0	6.438204376727595	6.277674671334341	6.239625079483716	0.0	6.661066746743629	6.645584536754255	0.0	6.683209450331792	6.5145260078968645	0.0	0.0	6.377426741134787	0.0	6.125023845875025	0.0	0.0	6.410803390349793	0.0	0.0	0.0
313	0.0	0.0	6.171286622269478	6.320832002906819	5.997365671276848	6.616460994315547	0.0	6.657186671199878	0.0	6.171286622269478	0.0	5.997365671276848	0.0	0.0	0.0	0.0	6.4276031639476106	0.0	6.320832002906819	0.0	6.769505191892034	6.759278921122178	5.997365671276848	6.657186671199878	6.5673663215352756	0.0	0.0	6.5063953167559605	0.0	0.0	0.0	6.171286622269478	6.364743245614445	5.997365671276848	0.0	0.0
314	0.0	0.0	0.0	6.650041073933318	6.175677414405059	0.0	0.0	0.0	5.969928544871066	5.969928544871066	0.0	0.0	0.0	6.175677414405059	0.0	0.0	0.0	5.969928544871066	5.969928544871066	0.0	0.0	0.0	6.560896852029574	6.839826239344979	6.349431858734874	5.969928544871066	5.969928544871066	6.349431858734874	0.0	0.0	0.0	0.0	6.175677414405059	0.0	6.349431858734874	0.0
315	0.0	0.0	0.0	6.559311356342588	6.112115336818671	0.0	0.0	6.112115336818671	5.998249355805721	0.0	0.0	0.0	0.0	0.0	0.0	0.0	5.998249355805721	0.0	5.773466253851444	0.0	0.0	0.0	0.0	6.765840467983018	5.773466253851444	0.0	5.773466253851444	6.412986015857501	0.0	0.0	0.0	0.0	5.773466253851444	0.0	6.2831014579255315	0.0
316	0.0	0.0	0.0	6.572955821036858	6.015961192671078	6.015961192671078	0.0	6.357078881420064	6.015961192671078	6.015961192671078	0.0	0.0	0.0	5.796791565903662	6.015961192671078	0.0	0.0	5.796791565903662	0.0	6.127244841408669	5.796791565903662	5.796791565903662	5.796791565903662	6.756169187046554	6.357078881420064	5.796791565903662	0.0	6.253089042148531	0.0	0.0	0.0	0.0	6.015961192671078	0.0	6.127244841408669	5.796791565903662
317	0.0	0.0	0.0	6.634894601205743	6.318793711546543	0.0	0.0	5.869449702796131	6.359806892753355	0.0	0.0	0.0	0.0	0.0	0.0	0.0	0.0	0.0	0.0	0.0	5.869449702796131	0.0	6.085096110979042	6.7934717583429975	5.869449702796131	5.869449702796131	0.0	6.194689000129269	0.0	0.0	0.0	0.0	0.0	0.0	6.085096110979042	0.0
318	0.0	0.0	0.0	6.54471896936071	6.169428282987331	6.528419404308369	0.0	6.464152632680237	0.0	6.434529189488439	0.0	5.879008928572353	0.0	0.0	0.0	0.0	6.464152632680237	0.0	6.434529189488439	0.0	6.728197428694582	6.720584483153535	0.0	6.664027791133185	6.584505429151259	5.879008928572353	0.0	6.070942326018848	0.0	5.879008928572353	0.0	5.879008928572353	6.3497621317335655	6.070942326018848	6.169428282987331	6.070942326018848
319	5.386570633730076	0.0	0.0	6.32174163814983	5.866235913910632	6.415239884127406	0.0	6.495472018989569	0.0	6.4435470083412785	0.0	6.277551383038535	0.0	0.0	5.9764296130685635	0.0	6.4463821583531855	6.361325241833205	6.356265125040152	0.0	6.431654992582982	6.160000619414016	0.0	6.628842201486442	6.356265125040152	5.649304462062917	5.386570633730076	6.351015369539105	0.0	5.386570633730076	0.0	5.386570633730076	6.434725036777926	5.649304462062917	6.0766119349514485	6.015623012604773
320	0.0	0.0	0.0	6.6059322781378285	6.05096991565185	0.0	0.0	6.33241239048987	6.05096991565185	0.0	0.0	0.0	0.0	5.829299736271062	0.0	0.0	0.0	0.0	0.0	0.0	0.0	6.05096991565185	6.2904861892397825	6.818529872872871	0.0	5.829299736271062	0.0	6.236793255628325	0.0	6.05096991565185	0.0	0.0	5.829299736271062	0.0	5.829299736271062	5.829299736271062
321	0.0	0.0	0.0	6.521089432925391	5.705384828034505	0.0	0.0	5.705384828034505	6.058669591283011	0.0	0.0	0.0	0.0	6.236101460053277	0.0	0.0	0.0	0.0	5.940129228830804	0.0	0.0	0.0	6.058669591283011	6.746868598986448	6.236101460053277	5.705384828034505	0.0	6.135828825421446	0.0	5.940129228830804	0.0	0.0	5.705384828034505	0.0	6.350371505174881	0.0
322	0.0	0.0	0.0	6.510780224803382	6.057225071086098	0.0	0.0	6.230893073844796	0.0	0.0	0.0	0.0	0.0	5.712499001658381	5.712499001658381	0.0	0.0	0.0	6.230893073844796	0.0	0.0	0.0	6.265982122105329	6.770491971658452	6.4952737659712385	0.0	5.712499001658381	6.39618174742658	0.0	6.057225071086098	0.0	0.0	5.712499001658381	0.0	6.1327091486516325	0.0
323	0.0	0.0	0.0	6.39651612542027	5.995527280672973	0.0	5.995527280672973	6.362036663773431	5.7900975744893985	5.7900975744893985	0.0	0.0	0.0	6.362036663773431	0.0	0.0	0.0	0.0	6.219394618995558	0.0	5.995527280672973	0.0	0.0	6.760130774074109	6.291079300023247	0.0	0.0	6.291079300023247	0.0	0.0	5.7900975744893985	0.0	6.100348504144085	0.0	6.258842426544046	5.995527280672973
324	0.0	0.0	0.0	0.0	0.0	0.0	6.7006289124524	0.0	0.0	0.0	0.0	0.0	0.0	0.0	0.0	0.0	0.0	0.0	0.0	0.0	0.0	0.0	0.0	7.006101628101935	0.0	6.7006289124524	0.0	0.0	0.0	0.0	0.0	0.0	0.0	0.0	0.0	0.0
325	5.7071251100075076	0.0	5.290579433788423	6.290940315873769	5.8618131379219465	6.417356829474815	0.0	6.365180450674974	0.0	6.398061136504439	0.0	6.3023857002384815	5.8618131379219465	0.0	6.065403235401614	0.0	6.424898587467512	6.272074583603398	6.265262218260653	0.0	6.590289176949279	6.504770375238748	0.0	6.590289176949279	6.4536337052768475	5.290579433788423	0.0	6.163282386258686	0.0	5.568348725192704	0.0	5.8618131379219465	6.449569588726261	5.912352516096582	5.8618131379219465	5.987688101699792
326	5.7032455608201715	0.0	5.9187430122902605	6.365250848445269	0.0	6.438379235087653	0.0	6.498644696147022	0.0	6.193305097120258	0.0	6.028271647784181	0.0	0.0	5.7032455608201715	5.7032455608201715	6.41118862069989	6.099862079770972	6.474884982182632	0.0	6.65813061060221	6.596181736485165	0.0	6.673419415821967	6.569734987580547	0.0	5.9187430122902605	6.254916859859248	0.0	5.7032455608201715	0.0	6.028271647784181	6.319129396209266	5.7032455608201715	5.7032455608201715	5.9187430122902605
327	5.629072704559327	0.0	5.722137081515527	6.27952636025095	5.78962558149955	6.364534972873469	5.78962558149955	6.394884095920499	0.0	6.232306826766526	0.0	6.101048723717702	0.0	5.950259228348918	6.0875604663358045	0.0	6.238291218177287	6.101048723717702	6.249633237126903	5.484705961490334	6.507786647893632	6.4284587241129785	0.0	6.595951293368665	6.367109543621626	5.484705961490334	0.0	6.165846984929684	0.0	5.722137081515527	0.0	5.722137081515527	6.27952636025095	5.629072704559327	5.629072704559327	5.919867989336069
328	5.722110802819539	5.9453090451021335	0.0	6.503300340924025	5.9453090451021335	6.186260853269179	0.0	5.9453090451021335	0.0	6.60002714786699	0.0	6.357676378534148	6.228437008828428	0.0	6.316635426048266	6.186260853269179	0.0	6.374975205543607	0.0	0.0	5.722110802819539	0.0	0.0	6.682454384470943	5.722110802819539	5.722110802819539	5.722110802819539	6.228437008828428	6.058448713892861	0.0	6.374975205543607	0.0	6.632584914275306	6.058448713892861	6.132282629826158	0.0
329	0.0	0.0	0.0	6.672392412598212	6.26768680420485	6.193578177739427	0.0	5.855821212737911	6.26768680420485	0.0	0.0	0.0	0.0	0.0	0.0	0.0	0.0	0.0	0.0	0.0	0.0	5.855821212737911	5.855821212737911	6.84609979252295	6.079994501259534	6.079994501259534	6.079994501259534	6.321872115506848	0.0	5.855821212737911	0.0	0.0	0.0	0.0	6.474482806558451	0.0
330	0.0	0.0	0.0	6.455664391714111	5.990923592320232	5.779061328643921	0.0	6.43127282396604	0.0	0.0	0.0	5.779061328643921	0.0	6.169326614466548	0.0	0.0	0.0	5.990923592320232	6.322305732946754	6.36714109570436	0.0	0.0	5.779061328643921	6.8301146737940615	6.557697060284594	5.990923592320232	5.990923592320232	6.402380697878088	0.0	5.990923592320232	0.0	0.0	5.779061328643921	0.0	6.169326614466548	6.29451318971959
331	5.614993367558901	5.464345415043256	0.0	6.3707135585037635	5.836576270786651	6.356223647332322	0.0	6.180851488436411	0.0	6.402881528021989	6.425485886581604	6.152089403381058	6.233853198651781	0.0	5.948943325497209	5.782198759039315	6.1717814649620175	6.197715632821495	6.220296988880326	0.0	6.60825386528838	6.532813457737143	0.0	6.563661236625119	6.340223148258002	5.161792644183291	0.0	6.240239698818545	5.711989752059113	5.161792644183291	6.162213357542219	5.161792644183291	6.465093748696086	5.948943325497209	5.880619491181322	5.836576270786651
332	0.0	0.0	0.0	6.525562486364934	0.0	5.865348151907534	5.865348151907534	5.865348151907534	0.0	0.0	0.0	0.0	0.0	6.232622660725849	0.0	0.0	0.0	5.865348151907534	6.165869610837452	6.3200890280931885	0.0	5.865348151907534	0.0	6.791060762782875	6.586044914118931	0.0	0.0	6.165869610837452	0.0	6.0641501512086835	0.0	0.0	6.0641501512086835	0.0	6.165869610837452	6.232622660725849
333	5.293642054174134	0.0	5.798100643980948	6.29096507241976	5.862956200925283	6.429461793081575	0.0	6.403642651952039	0.0	6.438623480299258	0.0	6.226434532113275	6.017794248247367	0.0	6.136443816900449	0.0	6.365044085954629	6.25085888984377	6.187174229777414	0.0	6.60684789801185	6.4899017513080235	0.0	6.601193466811085	6.451310444903588	5.293642054174134	5.570404546616654	6.318115745919569	0.0	5.570404546616654	0.0	5.293642054174134	6.394891698722138	5.913357422660761	5.798100643980948	6.065997486475332
334	0.0	0.0	0.0	6.368903454086738	6.001476405766944	0.0	0.0	6.4546268231319575	5.807137858231266	5.807137858231266	0.0	5.807137858231266	0.0	0.0	6.101124661683681	0.0	0.0	5.807137858231266	5.807137858231266	0.0	0.0	0.0	6.309374690780644	6.668572352039417	6.101124661683681	5.807137858231266	0.0	6.252468987492906	0.0	6.2147223468726995	0.0	0.0	0.0	0.0	6.101124661683681	6.001476405766944
335	5.885611334736158	0.0	5.885611334736158	6.252504284161343	6.094385855046035	6.339182548932431	0.0	6.484356676290034	0.0	6.01623156344427	0.0	5.961076249584568	0.0	0.0	5.540886533853277	0.0	6.191017342750375	5.540886533853277	6.315293840352	0.0	6.707090333277643	6.658185594362303	0.0	6.49933326840088	6.4084824399984495	0.0	5.7697904996673275	6.346380261494384	0.0	0.0	0.0	5.885611334736158	6.059294119431143	5.7697904996673275	5.540886533853277	5.885611334736158
336	0.0	0.0	0.0	6.502530942363941	5.827517759217526	0.0	0.0	6.617767135798316	0.0	0.0	0.0	0.0	0.0	5.827517759217526	0.0	0.0	0.0	0.0	6.140779921056209	0.0	5.827517759217526	0.0	6.26083504650683	6.74741261762501	6.480255955901646	6.034982167480187	0.0	6.3839678777852304	0.0	5.827517759217526	0.0	0.0	5.827517759217526	0.0	6.333092052865369	0.0
337	0.0	0.0	0.0	6.334616658596811	5.861021061014983	6.048343632637123	0.0	6.378427312683571	5.974411469169547	0.0	0.0	0.0	0.0	0.0	0.0	0.0	0.0	0.0	6.2081277826026895	5.637351155755643	5.637351155755643	0.0	5.637351155755643	6.692120545046816	6.427069794337003	5.637351155755643	5.637351155755643	6.419979377110464	0.0	5.861021061014983	0.0	0.0	5.861021061014983	0.0	5.974411469169547	5.861021061014983
338	0.0	0.0	0.0	6.668650708242764	5.932316648194093	0.0	0.0	0.0	5.932316648194093	0.0	0.0	0.0	0.0	0.0	0.0	0.0	0.0	0.0	0.0	0.0	0.0	0.0	6.43963490338222	6.842542349249518	0.0	0.0	0.0	6.367174251422603	0.0	5.932316648194093	0.0	0.0	5.932316648194093	0.0	6.316202889902022	0.0
339	5.928955560129836	0.0	0.0	6.636688622353493	0.0	5.928955560129836	0.0	6.137990629294333	0.0	0.0	0.0	0.0	0.0	6.365319873123922	0.0	0.0	0.0	0.0	6.314207653851523	0.0	0.0	0.0	0.0	6.899001173155274	6.597550044679165	0.0	0.0	6.405326553407823	0.0	0.0	0.0	0.0	5.928955560129836	0.0	6.365319873123922	0.0
340	0.0	0.0	0.0	6.264514353096107	0.0	0.0	0.0	6.699242985486908	6.264514353096107	0.0	0.0	0.0	0.0	0.0	0.0	0.0	0.0	6.264514353096107	0.0	0.0	6.264514353096107	0.0	0.0	6.657869288836229	6.264514353096107	0.0	0.0	0.0	0.0	0.0	0.0	0.0	6.4221966792966345	0.0	0.0	0.0
341	5.639048430604145	0.0	5.639048430604145	6.376352462426579	6.178913576308075	6.452301401482345	0.0	6.402900387710136	0.0	6.457124416509816	0.0	6.296226894656555	5.3772167114532206	0.0	6.148230675078846	0.0	6.425350820562516	6.303049609171969	6.303049609171969	0.0	6.44983235252637	6.289070847271763	0.0	6.605978708498941	6.412957508151467	0.0	5.3772167114532206	6.281593846753677	0.0	5.9651576753412705	0.0	0.0	6.4727914877902535	5.917096329629571	5.9651576753412705	0.0
342	0.0	0.0	0.0	6.566904680912007	6.010705807741884	5.788387585091939	0.0	0.0	6.355957107711125	5.788387585091939	0.0	0.0	0.0	5.788387585091939	0.0	0.0	0.0	0.0	0.0	0.0	6.123425570115303	0.0	6.355957107711125	6.751389614056609	6.327119286808564	0.0	5.788387585091939	5.788387585091939	0.0	0.0	0.0	0.0	6.010705807741884	0.0	5.788387585091939	5.788387585091939
343	0.0	0.0	0.0	6.658994067358587	6.171507905265956	0.0	0.0	0.0	0.0	5.84503991354427	0.0	0.0	0.0	0.0	0.0	0.0	0.0	0.0	5.84503991354427	0.0	5.84503991354427	0.0	6.370738259200958	6.8186673217880385	6.171507905265956	0.0	0.0	6.337154040888493	0.0	5.84503991354427	0.0	0.0	0.0	0.0	6.061508241282579	0.0
344	0.0	0.0	5.816639613707275	6.344696077267691	6.106623730177799	6.451629755494434	0.0	6.451629755494434	0.0	6.2188856815414395	0.0	5.587250517001978	0.0	0.0	5.932644262918761	0.0	6.436625376926041	5.932644262918761	6.3239608136507055	0.0	6.7069185864802705	6.629734239598449	5.587250517001978	6.597534725056709	6.485273225243244	5.816639613707275	5.587250517001978	6.141774479649815	0.0	0.0	0.0	5.816639613707275	6.286748634838718	5.587250517001978	6.00825517255243	5.932644262918761
345	0.0	0.0	0.0	6.6376402475918805	5.963348195740705	6.083055402510738	0.0	6.1608914433373405	6.1608914433373405	0.0	0.0	0.0	0.0	6.083055402510738	0.0	0.0	0.0	0.0	5.7261132096438825	0.0	5.963348195740705	0.0	6.1608914433373405	6.753779976610016	5.7261132096438825	5.7261132096438825	0.0	6.298142706606505	0.0	0.0	0.0	0.0	0.0	0.0	6.1608914433373405	0.0
346	0.0	0.0	0.0	6.57815593904332	6.150663786410175	5.8163792214556125	0.0	5.8163792214556125	6.038185036905084	0.0	0.0	0.0	0.0	0.0	0.0	0.0	5.8163792214556125	0.0	5.8163792214556125	6.038185036905084	6.038185036905084	0.0	6.585945912263775	6.820106675982493	6.407483659578169	5.8163792214556125	0.0	6.382744856636548	0.0	6.150663786410175	0.0	0.0	5.8163792214556125	0.0	6.319738711272121	0.0
347	0.0	0.0	0.0	6.477270908888694	6.304043946775324	5.784020141107119	6.304043946775324	6.177892864832907	0.0	0.0	0.0	5.997954598997279	0.0	6.332028741565325	5.784020141107119	0.0	0.0	6.177892864832907	5.997954598997279	6.270761522668176	0.0	0.0	5.997954598997279	6.823453822098423	6.568976137912044	5.784020141107119	6.1067461719219915	6.304043946775324	0.0	0.0	0.0	0.0	5.784020141107119	0.0	6.304043946775324	5.997954598997279
348	0.0	0.0	0.0	0.0	0.0	0.0	0.0	6.654098610082536	0.0	0.0	0.0	0.0	0.0	0.0	0.0	0.0	0.0	0.0	0.0	0.0	6.654098610082536	0.0	6.654098610082536	6.844265667176995	0.0	0.0	6.654098610082536	0.0	0.0	6.778154249820858	0.0	0.0	6.654098610082536	0.0	0.0	0.0
349	0.0	0.0	0.0	6.50990251274536	0.0	6.50990251274536	5.930424980039332	6.568246775384556	0.0	6.385928907982936	0.0	6.319895988462611	0.0	0.0	0.0	0.0	6.385928907982936	6.115555144865867	6.483588877922231	0.0	6.620369493055751	6.70152096740844	0.0	6.657632502882877	6.609117728848797	0.0	5.930424980039332	6.451600330237092	0.0	0.0	0.0	5.930424980039332	6.356208091857394	6.115555144865867	0.0	6.115555144865867
350	0.0	0.0	0.0	6.362499729676386	0.0	6.5934243123038865	0.0	6.619635494108424	0.0	6.362499729676386	0.0	6.116959911033691	0.0	0.0	6.116959911033691	0.0	6.518878683893361	6.116959911033691	6.418312611197036	0.0	6.816781474391404	6.80932490506616	0.0	6.668842410430017	6.660370606512704	0.0	0.0	6.362499729676386	0.0	6.116959911033691	0.0	6.116959911033691	6.49214268235983	0.0	0.0	0.0
351	0.0	5.740464269382566	0.0	6.539788048822077	5.740464269382566	6.139331485842914	0.0	0.0	5.740464269382566	6.528353198750736	6.509311601386716	6.1920048318889584	6.067374443237504	0.0	6.266824267339537	6.139331485842914	0.0	6.295104413719983	5.740464269382566	0.0	5.740464269382566	0.0	0.0	6.676504252069352	0.0	5.740464269382566	0.0	5.740464269382566	5.957249067250214	5.740464269382566	6.405878349695314	0.0	6.6376459234935234	6.067374443237504	6.067374443237504	5.740464269382566
352	0.0	0.0	0.0	6.513258013883965	5.789684984042826	0.0	6.216224112679605	6.166119368159701	0.0	5.789684984042826	0.0	0.0	0.0	6.216224112679605	0.0	0.0	5.993684895084961	5.993684895084961	5.789684984042826	6.358107479034289	5.789684984042826	0.0	0.0	6.734392688664925	6.519941065159799	0.0	0.0	6.287524711592859	0.0	0.0	0.0	0.0	0.0	0.0	5.789684984042826	6.166119368159701
353	0.0	0.0	0.0	6.591713014500137	5.751678636519894	0.0	0.0	0.0	5.751678636519894	0.0	0.0	0.0	0.0	6.228960385015033	0.0	0.0	0.0	0.0	0.0	0.0	0.0	0.0	6.528942052581181	6.760521914644595	6.27215529792299	5.751678636519894	5.981579413036763	5.981579413036763	0.0	0.0	0.0	0.0	0.0	0.0	6.33695723034824	5.981579413036763
354	0.0	0.0	0.0	6.533100057421577	0.0	0.0	0.0	5.9772613334178315	6.163411055736481	0.0	0.0	0.0	0.0	0.0	0.0	0.0	0.0	5.755115340287878	5.9772613334178315	0.0	5.755115340287878	0.0	0.0	6.771496318627097	6.448138041575037	0.0	6.089891116985549	6.2171791835737755	0.0	5.755115340287878	0.0	0.0	6.089891116985549	0.0	6.259202988682909	0.0
355	0.0	0.0	0.0	6.069002652074172	6.378947715856608	0.0	0.0	6.421270262526534	6.421270262526534	0.0	0.0	0.0	0.0	0.0	0.0	0.0	0.0	0.0	0.0	0.0	0.0	0.0	0.0	6.505056268823144	6.069002652074172	6.069002652074172	0.0	6.321704692121404	0.0	6.235283902503768	0.0	0.0	0.0	0.0	0.0	0.0
356	5.633569401454916	0.0	5.483767618922447	6.337600166316498	5.85395404546016	6.466289969696804	0.0	6.255779051137019	0.0	6.501048708131643	0.0	6.398924559283966	6.299435572017312	0.0	6.187587173474031	0.0	6.4384448800065	6.420016358851986	6.3298735708194345	0.0	6.279055644506342	6.017206603011834	0.0	6.652156474128194	6.294568194028303	5.483767618922447	5.483767618922447	6.133940482954184	0.0	5.483767618922447	0.0	5.7300129201985115	6.484068687875669	5.483767618922447	6.058231598460661	5.993078736753319
357	6.114973914874601	5.915007987240804	0.0	6.521718198922845	6.333667021794554	6.114973914874601	0.0	0.0	0.0	6.645399258055392	0.0	6.333667021794554	6.333667021794554	0.0	6.217257608689087	5.915007987240804	0.0	6.217257608689087	0.0	0.0	0.0	0.0	0.0	6.726897699633938	6.114973914874601	0.0	5.915007987240804	6.217257608689087	6.217257608689087	0.0	6.578642330691357	0.0	6.7447445244191195	0.0	6.372280991893149	0.0
358	0.0	0.0	0.0	6.518523333359256	5.980833153469418	5.858219204969388	0.0	6.060480200124631	0.0	0.0	0.0	0.0	0.0	6.163818355495187	0.0	0.0	0.0	0.0	5.614784832535731	0.0	5.980833153469418	5.614784832535731	6.118572996849922	6.723122875361432	6.281326294738577	5.980833153469418	0.0	6.390914864694074	0.0	5.614784832535731	0.0	5.858219204969388	5.614784832535731	0.0	5.858219204969388	0.0
359	0.0	0.0	0.0	6.434921668644611	6.217303627166551	6.522278738227876	0.0	6.667855481802166	0.0	6.324192547845712	0.0	5.943169429957734	0.0	0.0	0.0	5.943169429957734	6.453549234001136	0.0	6.124002366114591	0.0	6.575965080285214	6.674915997343888	0.0	6.614276852421898	6.614276852421898	5.943169429957734	0.0	6.359830874432946	0.0	0.0	0.0	0.0	6.434921668644611	5.943169429957734	0.0	0.0
360	0.0	0.0	0.0	6.356149728934047	5.758677809001961	5.519339578223499	0.0	6.4571392540008015	5.519339578223499	0.0	5.519339578223499	5.519339578223499	0.0	0.0	5.879358547101694	0.0	0.0	5.95782968249138	5.758677809001961	5.758677809001961	5.758677809001961	5.519339578223499	5.519339578223499	6.671672253318167	6.4571392540008015	5.95782968249138	5.519339578223499	6.283998250583957	0.0	5.758677809001961	0.0	0.0	6.1528081838500475	0.0	5.758677809001961	5.879358547101694
361	5.559759214329792	0.0	0.0	6.344422249035853	5.914190977360264	6.344422249035853	0.0	6.655089474251838	0.0	6.433592118692085	0.0	6.244720397353859	5.559759214329792	0.0	6.1279952327773355	0.0	6.46994390925545	6.048053025291621	6.244720397353859	0.0	6.244720397353859	6.260986928105608	0.0	6.545381953644334	6.31372709400568	5.559759214329792	0.0	5.991574669602221	0.0	5.914190977360264	0.0	0.0	6.49215365185404	5.795289719172234	5.795289719172234	5.991574669602221
362	0.0	0.0	0.0	6.745896899968912	6.288866589102573	6.18156743969313	0.0	6.18156743969313	0.0	0.0	0.0	0.0	0.0	0.0	0.0	0.0	5.970796874420971	0.0	0.0	0.0	0.0	5.970796874420971	6.619930391779605	6.885930793318364	6.288866589102573	0.0	6.18156743969313	6.450818414633334	0.0	0.0	0.0	0.0	5.970796874420971	0.0	6.41055301282703	0.0
363	0.0	0.0	5.9171346546726085	6.246615353597802	5.672714252722508	6.410460456537062	0.0	6.380945145114314	0.0	6.066809369964868	0.0	5.876410477983812	5.25970158509572	0.0	5.876410477983812	0.0	6.28457816723613	6.005898133456917	6.35319658792073	0.0	6.67729134535542	6.585777206585954	0.0	6.523962667219156	6.402010929809659	5.9512225554424125	5.25970158509572	6.098622057222243	0.0	5.25970158509572	0.0	5.7616662858884755	6.04860814356211	5.980430442984964	5.672714252722508	5.5350694298214345
364	0.0	0.0	0.0	6.556936450858752	6.260802705690286	5.7030055893896785	0.0	6.33827565593881	0.0	0.0	0.0	0.0	0.0	0.0	5.7030055893896785	0.0	0.0	5.933873213807456	5.7030055893896785	0.0	0.0	0.0	6.260802705690286	6.7167875379900215	6.358041557677607	5.7030055893896785	0.0	6.050584175005677	0.0	5.933873213807456	0.0	0.0	5.933873213807456	0.0	5.933873213807456	0.0
365	0.0	0.0	0.0	6.587893989429813	5.793998186104005	0.0	0.0	6.261797039572425	6.261797039572425	0.0	0.0	0.0	0.0	0.0	0.0	0.0	0.0	0.0	5.793998186104005	0.0	6.133066505328575	6.019059750744473	6.507258540775154	6.748331512331535	5.793998186104005	0.0	0.0	6.207437320397659	0.0	6.133066505328575	0.0	0.0	0.0	0.0	6.133066505328575	0.0
366	6.020570933708776	0.0	0.0	6.487085696299343	6.292230073310686	0.0	0.0	6.292230073310686	6.020570933708776	0.0	0.0	0.0	0.0	0.0	0.0	0.0	0.0	6.199729458459863	6.020570933708776	6.020570933708776	0.0	0.0	0.0	6.794156475863866	6.292230073310686	6.199729458459863	0.0	6.292230073310686	0.0	6.020570933708776	0.0	0.0	6.199729458459863	0.0	6.020570933708776	6.199729458459863
367	0.0	0.0	0.0	6.577334148576568	6.353553677807511	0.0	0.0	5.873690864005046	6.414082349109083	0.0	0.0	0.0	0.0	0.0	0.0	0.0	0.0	0.0	6.084371395356077	0.0	5.873690864005046	0.0	6.4378876645047445	6.778442354484918	5.873690864005046	6.3132784279412935	6.084371395356077	6.261830961860778	0.0	5.873690864005046	0.0	0.0	5.873690864005046	0.0	6.261830961860778	0.0
368	0.0	6.137912667111602	0.0	6.7167395189123695	0.0	0.0	0.0	0.0	0.0	6.8030559966791735	6.3186575915367	6.554361760918933	6.518760409857526	0.0	6.137912667111602	6.3186575915367	0.0	6.473420177933695	0.0	0.0	6.137912667111602	0.0	0.0	6.78445016647536	0.0	6.3186575915367	0.0	6.3186575915367	0.0	6.137912667111602	6.473420177933695	0.0	6.737038191873593	6.137912667111602	6.137912667111602	6.137912667111602
369	0.0	0.0	0.0	6.203223614650919	5.9443045878940906	6.422846222484398	0.0	6.525577848371169	0.0	6.01833665892781	0.0	5.9443045878940906	0.0	0.0	5.60679710629005	0.0	6.328367218623987	0.0	6.203223614650919	0.0	6.6822630506147735	6.550755065717954	0.0	6.599639010809133	6.4587171247081265	5.60679710629005	5.830807075739342	6.277417685567928	0.0	0.0	0.0	0.0	6.277417685567928	6.114793433037947	0.0	6.0725122682426
370	0.0	0.0	0.0	6.52332316080043	5.88324791260587	0.0	0.0	0.0	6.095754651882727	5.88324791260587	0.0	0.0	0.0	0.0	0.0	0.0	0.0	0.0	5.88324791260587	0.0	0.0	0.0	6.095754651882727	6.7878329036317355	5.88324791260587	6.203882575970701	0.0	6.326448331164773	0.0	0.0	0.0	0.0	0.0	0.0	6.203882575970701	0.0
371	0.0	0.0	0.0	6.633090823139461	6.296256564189621	0.0	0.0	5.998756443427621	6.195500122176505	0.0	0.0	0.0	0.0	0.0	0.0	0.0	5.998756443427621	0.0	0.0	0.0	0.0	0.0	0.0	6.837807305003096	5.998756443427621	6.195500122176505	5.998756443427621	6.296256564189621	0.0	0.0	0.0	0.0	0.0	0.0	5.998756443427621	0.0
372	0.0	0.0	0.0	6.522562399290241	6.119040202100696	0.0	6.277746444809243	6.238232462311404	5.808418408350275	0.0	0.0	0.0	0.0	6.399213451707569	0.0	0.0	0.0	5.808418408350275	6.0141029935211545	6.337162671595282	0.0	0.0	5.808418408350275	6.742071563865004	6.360551821197344	5.808418408350275	5.808418408350275	6.309997102266477	0.0	5.808418408350275	0.0	0.0	0.0	0.0	6.277746444809243	6.119040202100696
373	0.0	0.0	0.0	6.726601537098391	6.255357105719909	5.836659269086741	0.0	6.064738616780833	0.0	0.0	0.0	0.0	0.0	6.064738616780833	0.0	0.0	0.0	0.0	6.1801473817716115	0.0	0.0	0.0	6.518078333636293	6.874373766183087	6.518078333636293	0.0	0.0	6.465012235998089	0.0	0.0	0.0	0.0	6.1801473817716115	0.0	5.836659269086741	0.0
374	5.919714244807989	6.124387698523841	0.0	6.576218682697386	6.124387698523841	6.124387698523841	0.0	0.0	0.0	6.718282921792069	0.0	6.524206106218232	6.386894674287522	0.0	6.446117762645062	6.446117762645062	5.919714244807989	6.469417815912886	0.0	0.0	0.0	0.0	0.0	6.6813903366146015	0.0	6.124387698523841	0.0	5.919714244807989	5.919714244807989	0.0	6.469417815912886	0.0	6.781096468780149	6.124387698523841	6.228859077454612	0.0
375	5.83414371950022	0.0	5.83414371950022	6.410247753361701	6.027982110846613	6.533475385619283	0.0	6.4891350670199435	0.0	6.533475385619283	0.0	6.377167488708077	6.127390603670179	0.0	6.127390603670179	0.0	6.357548119681311	6.192709278316941	6.394590912175093	0.0	6.6255708237418505	6.580960648195147	0.0	6.7040756549150196	6.545583236533563	0.0	0.0	6.027982110846613	0.0	0.0	0.0	5.83414371950022	6.497577444219563	6.027982110846613	0.0	6.027982110846613
376	5.717513054701152	0.0	0.0	6.4865203851339	0.0	6.038233298258164	5.846475891335587	6.136664769717856	5.846475891335587	6.455900007816225	0.0	6.201388813213895	6.218709858562899	6.108983895126678	6.076723720036059	6.136664769717856	0.0	6.1822344956780055	5.846475891335587	6.038233298258164	5.717513054701152	5.460480122954273	5.460480122954273	6.653699848781429	6.218709858562899	5.846475891335587	5.846475891335587	6.274760849945798	5.717513054701152	5.460480122954273	6.274760849945798	0.0	6.495421389172945	5.460480122954273	6.038233298258164	5.460480122954273
377	0.0	0.0	0.0	6.587174022008799	6.382166990001115	0.0	0.0	6.263373640364653	0.0	0.0	0.0	0.0	0.0	6.158795321396151	0.0	0.0	0.0	0.0	0.0	0.0	6.158795321396151	5.953911130031359	6.331896899990254	6.768398116402767	0.0	0.0	5.953911130031359	6.331896899990254	0.0	5.953911130031359	0.0	0.0	5.953911130031359	0.0	6.421551174185279	5.953911130031359
378	0.0	0.0	5.8745549650910345	6.148743027632001	6.311323721408129	6.337329874746091	0.0	6.502414844316011	5.513370248309847	6.210278494387033	0.0	5.753475328551549	0.0	0.0	5.953253099621028	0.0	6.291292960955673	5.8745549650910345	6.171698684039074	0.0	6.756481514149331	6.7016810418728	0.0	6.532150517813047	6.494513496446796	5.753475328551549	0.0	6.301616728564182	0.0	5.513370248309847	0.0	5.753475328551549	6.320487051882498	5.8745549650910345	5.513370248309847	6.010670620987961
379	0.0	0.0	5.388482287484774	6.443979317195515	5.801619469202901	6.512373755940544	0.0	6.4035430469260675	0.0	6.491010621128494	0.0	6.362776883026044	6.254610062183833	0.0	5.955134715981606	0.0	6.4726533380985485	6.488113755310661	6.348947600580112	0.0	5.890544149355189	5.663929382622354	0.0	6.723337283600025	6.4182357325768775	5.388482287484774	0.0	6.288722705562557	0.0	0.0	0.0	5.663929382622354	6.558480953609838	5.890544149355189	5.801619469202901	5.801619469202901
380	0.0	0.0	0.0	6.508697780355106	5.982936423130123	5.982936423130123	0.0	6.42923570841356	6.3432009754816425	0.0	0.0	0.0	0.0	0.0	0.0	0.0	0.0	0.0	0.0	0.0	6.277605378957229	0.0	0.0	6.805671103043577	5.982936423130123	0.0	0.0	6.177728372863835	0.0	5.982936423130123	0.0	0.0	5.982936423130123	0.0	6.177728372863835	0.0
381	0.0	0.0	0.0	6.649455862493525	0.0	5.780853863045117	0.0	6.325944863724805	5.780853863045117	0.0	0.0	0.0	0.0	0.0	0.0	0.0	0.0	0.0	6.1944496064767485	0.0	6.120055177775774	0.0	5.780853863045117	6.833343065908454	6.588267776861475	0.0	5.780853863045117	6.325944863724805	0.0	6.006008635810217	0.0	0.0	6.1944496064767485	0.0	6.006008635810217	5.780853863045117
382	0.0	0.0	0.0	6.66391320193194	0.0	0.0	0.0	6.584464180599661	6.1497727036147225	6.1497727036147225	0.0	0.0	0.0	0.0	0.0	0.0	0.0	0.0	6.325664023996884	0.0	6.325664023996884	0.0	6.1497727036147225	6.820782390611608	6.60858872131315	6.1497727036147225	6.1497727036147225	6.60858872131315	0.0	6.325664023996884	0.0	0.0	0.0	0.0	6.325664023996884	0.0
383	5.302088145238067	0.0	5.714980665868322	6.344806547011402	6.04804119691691	6.446223600027675	0.0	6.504667659190562	0.0	6.420449943563241	0.0	6.282447788377952	5.803895651297475	0.0	5.993383151257013	0.0	6.389015552038824	6.238898860878312	6.201920267081732	0.0	6.537834447174005	6.361028847942306	0.0	6.593269726759589	6.398281440505443	0.0	5.302088145238067	6.090738162893269	0.0	5.302088145238067	0.0	5.918596669926772	6.412535900255519	5.868456904615564	5.918596669926772	5.993383151257013
384	0.0	0.0	5.9661002351288275	6.352474012467116	5.637389643873249	6.434961961672915	0.0	6.4947139397768305	0.0	6.259691614011477	0.0	6.2407393352668326	5.855400034850569	0.0	6.2407393352668326	0.0	6.276712267904104	5.637389643873249	6.276712267904104	0.0	6.569607912509342	6.49837841970326	0.0	6.616527276794891	6.4405920988249505	5.637389643873249	5.637389643873249	6.166536978842282	0.0	5.637389643873249	0.0	5.637389643873249	6.166536978842282	5.637389643873249	5.855400034850569	5.855400034850569
385	0.0	0.0	0.0	6.744606772467223	6.104169293164998	0.0	0.0	6.291570982089503	6.104169293164998	0.0	0.0	0.0	5.880383283869717	6.291570982089503	0.0	0.0	0.0	0.0	0.0	0.0	0.0	0.0	0.0	6.885773157081787	5.880383283869717	0.0	0.0	6.451411839412679	0.0	6.217582041624276	5.880383283869717	0.0	0.0	0.0	6.451411839412679	5.880383283869717
386	0.0	0.0	6.166913159823395	6.440860172073425	6.166913159823395	6.4869848068571025	0.0	6.515479453193857	0.0	6.099839090923882	0.0	6.099839090923882	0.0	0.0	6.099839090923882	0.0	6.404182807126924	5.797713469778032	6.417420279820711	0.0	6.779075772801325	6.736751746986589	5.797713469778032	6.6214639199040155	6.563882885229694	5.9976033477205455	6.099839090923882	6.254777567244538	0.0	0.0	0.0	0.0	6.335812213141171	5.797713469778032	0.0	5.9976033477205455
387	5.4960125095127	0.0	5.4960125095127	6.343152193396464	6.230170230982853	6.403291769741014	0.0	6.476008714639426	0.0	5.949626892159997	0.0	5.743956323052953	0.0	5.4960125095127	5.743956323052953	0.0	6.194635793212856	5.4960125095127	6.21329095136093	0.0	6.81745683835348	6.7698973428197755	0.0	6.521506086678296	6.423917833865457	5.743956323052953	6.008625781975742	6.296121516384783	0.0	5.4960125095127	0.0	5.743956323052953	6.259680900532598	5.743956323052953	5.868674006862267	6.150275775340625
388	0.0	0.0	0.0	6.466671528293155	6.055298173801788	6.055298173801788	0.0	6.4314378278902335	6.055298173801788	6.055298173801788	0.0	0.0	0.0	0.0	0.0	0.0	0.0	0.0	0.0	6.233660628076006	0.0	0.0	6.233660628076006	6.67312553320824	6.325785581303802	6.325785581303802	0.0	6.466671528293155	0.0	6.325785581303802	0.0	0.0	6.233660628076006	0.0	0.0	0.0
389	5.552094591109527	0.0	5.276030794853943	6.271061894726285	6.023929420086745	6.46184540197185	0.0	6.444635677010386	0.0	6.20664684548084	0.0	5.894193437816591	0.0	0.0	5.552094591109527	0.0	6.20664684548084	5.843919906456829	6.188165289470986	0.0	6.601453471361307	6.465045383964732	0.0	6.542786377182172	6.399583906655793	5.552094591109527	5.276030794853943	6.20664684548084	0.0	5.552094591109527	0.0	5.690057790945744	6.316902011438686	6.023929420086745	5.690057790945744	5.843919906456829
390	0.0	0.0	0.0	6.696699161487986	0.0	0.0	0.0	6.0935504128965015	6.335203900925263	5.869562603842476	0.0	0.0	0.0	0.0	0.0	0.0	0.0	0.0	5.869562603842476	0.0	0.0	0.0	6.411997992870194	6.8222479649896695	0.0	5.869562603842476	0.0	6.3775002832975645	0.0	6.0935504128965015	0.0	0.0	6.0935504128965015	0.0	6.207022088220655	0.0
391	0.0	0.0	5.815623705405618	6.30113915925711	6.115713020068706	6.388038082138429	0.0	6.515693357534708	0.0	6.541456161034405	0.0	6.269763663276614	0.0	0.0	6.231367923910475	0.0	6.454889202337418	6.350370974385609	5.815623705405618	0.0	6.558014683999805	6.443688223036958	0.0	6.581777428049568	6.231367923910475	0.0	6.014135600256917	6.388038082138429	0.0	5.815623705405618	0.0	0.0	6.500798174600532	0.0	5.815623705405618	6.115713020068706
392	5.1204427720978325	0.0	5.847532233651244	6.304202500665953	5.803033301589103	6.34730106287197	0.0	6.39507656502018	5.1204427720978325	6.190302056854413	0.0	6.059918468149028	0.0	5.4266538214998405	5.677104609181254	0.0	6.285363546103781	5.944245779850738	6.159243574648635	0.0	6.521464462376117	6.482125251074833	6.087044987719796	6.627310680951373	6.39507656502018	5.748085437788051	5.677104609181254	6.233949427408666	0.0	5.57905932840154	0.0	5.1204427720978325	6.293178135115729	5.57905932840154	5.847532233651244	5.803033301589103
393	0.0	0.0	0.0	6.443607101603953	0.0	0.0	5.873478513202811	6.394692171061	6.270279547290908	0.0	0.0	0.0	0.0	6.0623451050864166	0.0	0.0	0.0	5.873478513202811	0.0	6.223279933155586	5.873478513202811	0.0	6.350588816811309	6.715444783118295	6.270279547290908	5.64777718963933	0.0	6.33735587949412	0.0	5.873478513202811	0.0	0.0	5.64777718963933	0.0	6.194107443020361	5.64777718963933
394	5.409788447336318	0.0	5.7974888327224745	6.343185116655519	5.409788447336318	6.419964989162799	0.0	6.47723834898787	0.0	6.405131932305974	0.0	6.2273417723419575	6.061007303247207	0.0	6.2273417723419575	0.0	6.343185116655519	6.2786515013108755	6.343185116655519	0.0	6.581322954367256	6.479574312018347	0.0	6.617262087214153	6.451488367456098	0.0	5.6679730163827085	6.238935211940413	0.0	5.7974888327224745	0.0	5.409788447336318	6.388641370966244	0.0	5.7974888327224745	5.6679730163827085
395	0.0	0.0	0.0	6.318387801705106	0.0	0.0	0.0	6.699746863312516	0.0	0.0	0.0	0.0	0.0	0.0	0.0	0.0	0.0	0.0	0.0	0.0	0.0	0.0	6.318387801705106	6.603742448656233	0.0	0.0	0.0	0.0	0.0	6.318387801705106	0.0	0.0	0.0	0.0	0.0	0.0
396	0.0	0.0	0.0	6.317205708045212	6.045468770681676	5.859269097006669	6.204403035544386	5.971946010191098	5.637050944210106	5.637050944210106	0.0	0.0	0.0	6.229179534939046	5.637050944210106	0.0	5.859269097006669	5.859269097006669	6.045468770681676	6.045468770681676	0.0	0.0	5.637050944210106	6.68268863667874	6.496225309727748	5.859269097006669	0.0	6.330293003736477	0.0	5.971946010191098	0.0	5.637050944210106	6.045468770681676	0.0	5.971946010191098	6.045468770681676
397	0.0	0.0	0.0	6.4122808311986335	0.0	0.0	0.0	0.0	0.0	0.0	0.0	0.0	0.0	0.0	0.0	0.0	0.0	0.0	0.0	0.0	0.0	0.0	0.0	6.552562429984489	6.4122808311986335	0.0	0.0	6.552562429984489	0.0	6.626567148044097	0.0	0.0	0.0	0.0	0.0	6.4122808311986335
398	0.0	0.0	0.0	6.779375982609058	6.01236266658538	6.01236266658538	0.0	6.01236266658538	6.01236266658538	0.0	0.0	0.0	0.0	0.0	0.0	0.0	0.0	0.0	0.0	0.0	0.0	0.0	6.217080227479968	6.86353708221325	0.0	0.0	0.0	6.390041454441208	0.0	0.0	0.0	0.0	0.0	0.0	6.01236266658538	0.0
399	0.0	0.0	0.0	6.737309483966871	0.0	0.0	0.0	0.0	6.013663300081606	0.0	0.0	0.0	0.0	0.0	0.0	0.0	0.0	0.0	0.0	0.0	0.0	0.0	6.3942830379142155	6.897205813009381	6.2200550138304935	0.0	6.013663300081606	6.325320354713996	0.0	6.325320354713996	0.0	0.0	6.013663300081606	0.0	6.325320354713996	0.0
400	5.165560551049965	0.0	5.453503013302298	6.171666521527519	6.053705402810931	6.390171042708513	0.0	6.449647796809937	5.165560551049965	6.235684307263944	0.0	6.079652502291581	5.453503013302298	5.165560551049965	5.597174286053172	0.0	6.262157331962262	6.039215534835955	6.171666521527519	0.0	6.534468031443252	6.435858490349845	5.453503013302298	6.52990558531238	6.321797890374322	5.689787615666972	5.165560551049965	6.197951236093358	0.0	0.0	0.0	5.165560551049965	6.270064529286921	5.756956834671536	5.597174286053172	5.756956834671536
401	5.4287498187476535	0.0	0.0	6.5286911307281335	6.120599138570772	5.931005152484783	0.0	5.4287498187476535	0.0	6.5648291859066	0.0	6.218015289363537	6.236244771471189	6.045761475107839	6.086499816790075	5.842018968482538	5.704276006806018	6.444104515127383	5.4287498187476535	0.0	5.4287498187476535	0.0	0.0	6.637626844149088	6.120599138570772	5.704276006806018	5.4287498187476535	6.3186195889454195	0.0	0.0	0.0	0.0	6.6441718800380665	0.0	6.197856585272454	0.0
402	5.882399435464945	0.0	5.523146873695356	6.3173507870563865	6.129209921114659	6.431271113836309	5.523146873695356	6.497182539566486	0.0	6.358409298682458	0.0	6.017890848045761	5.523146873695356	0.0	6.09875256859766	0.0	6.351028605512881	6.216677443902236	6.23311243864678	0.0	6.596967715342717	6.5394723786057725	0.0	6.583421602925443	6.365466181078491	5.7619621756230215	5.7619621756230215	6.286360689259866	0.0	5.523146873695356	0.0	5.523146873695356	6.402001048231422	5.7619621756230215	0.0	5.7619621756230215
403	0.0	0.0	5.809792223826933	6.28840403207957	5.994105424815611	6.386966581880523	0.0	6.46706237297339	0.0	6.401239644927158	0.0	6.276406131415405	6.022544989144311	0.0	6.151552536028522	0.0	6.345658417540041	6.3099604313249325	6.276406131415405	0.0	6.511135085196433	6.439080147499313	0.0	6.576633951549502	6.434869008399573	5.723521894561099	0.0	6.122988426766463	0.0	5.3238571647193575	0.0	5.590135235033058	6.395698358534637	5.723521894561099	5.8725378511879605	5.994105424815611
404	0.0	0.0	0.0	6.632592298128605	6.086577259355382	0.0	0.0	6.086577259355382	0.0	0.0	0.0	0.0	0.0	6.26899868046964	0.0	0.0	0.0	0.0	0.0	0.0	0.0	0.0	5.8693737614065515	6.806938097784812	6.425037763145331	6.26899868046964	0.0	6.19690394579061	0.0	0.0	6.086577259355382	0.0	0.0	0.0	6.321766708957776	5.8693737614065515
405	5.528345324836345	5.897827382316087	0.0	6.434318150438919	5.978192392683753	0.0	0.0	5.774132171401003	0.0	6.454137842964025	0.0	6.377009371738647	6.200762601585174	5.897827382316087	5.978192392683753	5.528345324836345	5.528345324836345	6.332833479357957	6.036736087951357	5.978192392683753	5.528345324836345	0.0	0.0	6.686907985555293	6.322342219699195	5.528345324836345	5.897827382316087	6.2567837951078005	5.774132171401003	5.897827382316087	6.272079407081603	0.0	6.555827628713221	5.774132171401003	5.978192392683753	0.0
406	0.0	0.0	0.0	6.615512705770986	5.9747024566863605	5.750739891495805	0.0	6.162225135871427	5.750739891495805	5.750739891495805	0.0	5.750739891495805	0.0	5.9747024566863605	5.750739891495805	0.0	0.0	0.0	6.388207099642291	5.9747024566863605	0.0	5.750739891495805	6.388207099642291	6.7988686546280155	6.492605343357284	6.088179711257518	0.0	6.368888273888517	0.0	0.0	0.0	0.0	5.9747024566863605	0.0	6.162225135871427	5.750739891495805
407	5.797778090756558	0.0	0.0	6.326619014311778	6.18613620342066	6.094297135204663	0.0	6.315738274991704	0.0	6.602823805659043	0.0	6.445470846747927	6.372058652183955	0.0	6.336817023850358	0.0	6.494026677829529	6.315738274991704	6.291466350798298	0.0	6.379748368028188	6.050296311220475	0.0	6.57238718085619	6.430231183809141	5.797778090756558	0.0	6.18613620342066	0.0	5.562557727935088	0.0	5.562557727935088	6.540087404490039	0.0	6.094297135204663	6.050296311220475
408	0.0	0.0	0.0	6.521447771669969	6.004294538667201	5.6422187205004555	0.0	6.410768199635071	6.004294538667201	0.0	0.0	0.0	0.0	0.0	0.0	0.0	0.0	0.0	6.004294538667201	5.6422187205004555	5.8829677619411225	0.0	6.1406944083914246	6.761288683195779	6.475740881478477	5.6422187205004555	5.6422187205004555	6.222057699107906	0.0	6.1406944083914246	0.0	0.0	5.6422187205004555	0.0	6.25271189475389	5.6422187205004555
409	0.0	0.0	0.0	6.610787405817065	6.100471190039286	0.0	0.0	6.100471190039286	0.0	0.0	0.0	0.0	0.0	0.0	0.0	0.0	0.0	6.100471190039286	6.100471190039286	0.0	6.100471190039286	0.0	6.46881475538207	6.784638149769736	6.100471190039286	0.0	0.0	6.424814831449597	0.0	6.100471190039286	0.0	0.0	6.36515755131122	0.0	6.100471190039286	0.0
410	0.0	0.0	0.0	0.0	0.0	0.0	6.234131592176782	6.385357621208819	0.0	0.0	0.0	0.0	0.0	0.0	0.0	0.0	0.0	0.0	0.0	0.0	6.234131592176782	0.0	0.0	6.385357621208819	6.385357621208819	6.464638809386345	6.234131592176782	6.234131592176782	0.0	0.0	0.0	0.0	6.234131592176782	0.0	6.385357621208819	6.385357621208819
411	0.0	0.0	5.718995037825755	6.208111536064359	5.915999381610679	6.3513241542454635	0.0	6.356700793340869	0.0	6.083109110000323	0.0	5.915999381610679	0.0	0.0	5.915999381610679	0.0	6.208111536064359	5.718995037825755	6.201128219345373	0.0	6.613875991131838	6.554146293179019	5.482560347073367	6.540696765443727	6.310716655204196	0.0	5.194383226861255	6.28754212599588	0.0	5.626312072195739	0.0	5.626312072195739	6.1699247296698	5.194383226861255	5.718995037825755	5.94627327863936
412	5.814178542220703	0.0	5.430560218179728	6.315615882472289	5.957797969785949	6.448144753960599	0.0	6.322970588232242	5.430560218179728	6.532133592729419	0.0	6.3079015414590485	6.075302701427497	0.0	6.043189411961153	0.0	6.4280670578923775	6.412950117873645	6.329991772405534	0.0	6.451223588734537	6.343188509535296	0.0	6.649570194240144	6.366609587876879	5.6859481133573615	5.430560218179728	6.291245232522537	0.0	5.6859481133573615	0.0	5.6859481133573615	6.528698055940345	5.814178542220703	6.043189411961153	5.89728756793906
413	0.0	0.0	0.0	6.499360456949199	6.154768305808823	5.416437962344528	0.0	5.824832198234727	5.688678151697551	5.688678151697551	0.0	5.824832198234727	0.0	5.688678151697551	5.91285492292037	0.0	5.416437962344528	5.688678151697551	5.9767893704259425	0.0	5.416437962344528	0.0	6.260623874758654	6.7055764999299425	6.421339330250912	5.91285492292037	5.688678151697551	6.21516324606156	0.0	5.91285492292037	5.824832198234727	0.0	6.129520983064689	0.0	6.066781239959575	5.688678151697551
414	0.0	0.0	6.283142916680322	0.0	0.0	6.283142916680322	0.0	6.708230657883644	0.0	6.444810847632211	0.0	0.0	0.0	0.0	6.283142916680322	0.0	6.444810847632211	0.0	0.0	0.0	6.283142916680322	6.283142916680322	0.0	6.760227040038975	0.0	0.0	0.0	0.0	0.0	0.0	0.0	0.0	6.658850381095261	0.0	0.0	0.0
415	5.823450012458749	0.0	0.0	6.174341243230928	5.823450012458749	6.414790255575589	0.0	6.496375885067572	0.0	6.2584500752368415	0.0	6.012926152456452	5.823450012458749	0.0	5.823450012458749	0.0	6.372674076603669	6.221473842013221	6.012926152456452	0.0	6.5323246100252925	6.474062774541378	0.0	6.593927695693627	6.3880748760430235	0.0	0.0	6.221473842013221	0.0	0.0	0.0	6.012926152456452	6.288729432354379	0.0	0.0	0.0
416	0.0	0.0	0.0	6.660128565284578	6.197481156650459	5.863453540827861	0.0	6.197481156650459	6.0850908088287445	0.0	0.0	0.0	0.0	5.863453540827861	0.0	0.0	0.0	0.0	0.0	0.0	0.0	0.0	0.0	6.825944622146104	6.0850908088287445	6.0850908088287445	0.0	6.366463404151723	0.0	6.270840705731958	0.0	0.0	0.0	0.0	6.400663241731867	0.0
417	0.0	0.0	0.0	6.6238399963222445	6.152561792539057	0.0	0.0	6.226360131180159	6.039408923319149	5.816205366866236	0.0	0.0	0.0	0.0	0.0	0.0	0.0	0.0	5.816205366866236	0.0	0.0	0.0	0.0	6.770454759331322	0.0	0.0	0.0	6.356926727728752	0.0	6.152561792539057	0.0	0.0	5.816205366866236	0.0	6.039408923319149	0.0
418	0.0	0.0	0.0	6.269123758392284	5.584304486752613	6.239094696792668	5.8082284366397445	6.394253781262078	6.092190853496849	6.049892820378708	0.0	5.99575090113172	0.0	6.049892820378708	5.584304486752613	0.0	6.202413844806457	0.0	5.99575090113172	5.584304486752613	6.381582269726172	6.316269323313646	5.8082284366397445	6.602254899969263	6.305732691992151	5.584304486752613	5.584304486752613	6.049892820378708	0.0	6.092190853496849	0.0	0.0	5.99575090113172	0.0	5.921732887449815	5.8082284366397445
419	0.0	0.0	0.0	6.577848500011144	5.986088268636508	0.0	0.0	6.102303034278506	5.756283647969998	0.0	0.0	0.0	0.0	5.986088268636508	0.0	0.0	0.0	0.0	5.756283647969998	0.0	5.986088268636508	0.0	6.233354095429647	6.7490395789735205	0.0	5.756283647969998	0.0	6.311732788935333	0.0	6.102303034278506	5.756283647969998	0.0	0.0	0.0	6.4086257009728405	0.0
420	5.3221129461584855	0.0	0.0	6.314750465708064	6.1358103960627455	5.881393391904175	0.0	5.3221129461584855	0.0	6.412044017742561	6.081373788285141	6.230816591983759	5.93096869420148	0.0	6.004959128902002	0.0	6.177689014197724	6.200932508951568	6.15087210266495	0.0	0.0	0.0	0.0	6.549031616608382	5.97124843335006	5.72971368782363	5.5937997961689785	6.221424035789774	0.0	5.5937997961689785	5.3221129461584855	0.0	6.511843273652532	5.881393391904175	6.119387989373163	0.0
421	0.0	0.0	0.0	6.672292786305134	5.80154981581991	5.80154981581991	0.0	0.0	6.470308656072018	5.80154981581991	0.0	0.0	0.0	6.335389894291724	0.0	0.0	0.0	0.0	0.0	0.0	0.0	0.0	6.157037492235385	6.832583162202805	6.42753231208178	0.0	5.80154981581991	6.037806610471453	0.0	5.80154981581991	6.037806610471453	0.0	0.0	0.0	6.335389894291724	0.0
422	5.322770553884788	0.0	0.0	6.280089255451744	5.927872266525786	5.592654941125791	0.0	5.927872266525786	0.0	6.330181958941387	0.0	6.185332754894444	6.030230703456361	0.0	5.592654941125791	0.0	6.2926847090478235	6.160536848403714	5.878569038143642	0.0	0.0	5.322770553884788	0.0	6.591845709314314	6.001491187010819	5.8151063728157855	5.592654941125791	6.273404896243557	0.0	0.0	0.0	0.0	6.4853044873414	5.727769309785053	6.077521142489733	0.0
423	5.668387868042988	0.0	5.795933825387469	6.242290798251309	5.878618483610465	6.436223925151434	0.0	6.420812061211003	0.0	6.25237793647528	0.0	6.055765446786134	5.414452235371588	0.0	5.668387868042988	0.0	6.334696515426589	5.985693781852657	6.3024465649685	0.0	6.614715102665348	6.55723503303828	0.0	6.570637381434228	6.439101678488882	0.0	5.668387868042988	6.242290798251309	0.0	5.414452235371588	0.0	5.795933825387469	6.36614959683399	5.938826059530767	5.414452235371588	5.668387868042988
424	0.0	0.0	5.965469817778439	6.460396380219148	6.3344147487623745	6.547300270068115	0.0	6.5042997862191285	0.0	6.421508461928245	0.0	5.965469817778439	0.0	0.0	5.965469817778439	0.0	5.965469817778439	5.965469817778439	6.29035125911618	0.0	6.593674337700996	6.572497712946429	0.0	6.666250968350613	6.442224824901784	0.0	0.0	6.29035125911618	0.0	0.0	0.0	0.0	6.3344147487623745	0.0	0.0	0.0
425	0.0	0.0	0.0	6.228936918666036	5.916253089381909	6.477056594859472	0.0	6.355872382934485	0.0	6.485002067469075	0.0	6.379032863805348	6.276272932239936	0.0	6.059875372733383	0.0	6.436219463352969	6.403717474411039	6.321017173305781	0.0	6.276272932239936	5.457889967709001	0.0	6.628536712014521	6.394326336462451	0.0	0.0	6.321017173305781	0.0	5.708529822308822	0.0	5.83450646734168	6.501932962192764	5.975800101949802	6.091507539368397	6.059875372733383
426	0.0	0.0	0.0	6.340033881507437	5.6155145129809005	6.350605677525808	0.0	6.456449457445465	5.6155145129809005	6.028908609199723	0.0	6.028908609199723	5.6155145129809005	0.0	5.6155145129809005	0.0	6.402219158576461	5.6155145129809005	6.125739322074216	0.0	6.672477111986458	6.623980568736621	5.840549273673664	6.5134642765956405	6.386884569217005	5.9545720483369635	5.6155145129809005	6.189458200893323	0.0	5.6155145129809005	5.6155145129809005	5.6155145129809005	6.288916003742696	6.08326367423121	0.0	5.840549273673664
427	5.086069135817616	0.0	5.729908287185907	6.314316862168307	5.955485979038035	6.4164374750055755	0.0	6.383490631216587	0.0	6.45491125160466	0.0	6.300802546268676	6.174002166871571	0.0	6.088670137582559	0.0	6.4645301579966725	6.402699868669364	6.3540646785092925	0.0	6.220132639955166	6.241775961616743	0.0	6.6313556123681	6.4645301579966725	5.65725155691726	5.400404870654214	6.29722550858981	0.0	0.0	0.0	5.869703629591969	6.476756153599178	5.786168938466807	5.556722357173459	5.831681429045256
428	5.729316164778084	0.0	5.729316164778084	6.428129332275514	0.0	6.446609611231685	0.0	6.509234656709053	0.0	6.560463296057955	0.0	6.382647493048779	6.120314503846079	0.0	6.120314503846079	0.0	6.606047778898053	6.382647493048779	6.407072121283488	0.0	6.120314503846079	6.049652623916556	0.0	6.718158186037083	6.543972364470245	0.0	0.0	6.382647493048779	0.0	0.0	0.0	5.729316164778084	6.503485148661788	0.0	0.0	5.941625589154029
429	0.0	0.0	0.0	6.457995565899214	5.851915160386246	5.851915160386246	6.220872074223022	5.851915160386246	0.0	0.0	0.0	5.851915160386246	0.0	6.220872074223022	0.0	0.0	0.0	5.851915160386246	6.153821543179769	6.220872074223022	5.851915160386246	0.0	0.0	6.80601303192765	6.548416568945199	5.851915160386246	0.0	6.220872074223022	0.0	5.851915160386246	0.0	0.0	6.153821543179769	0.0	0.0	6.153821543179769
430	0.0	0.0	0.0	0.0	0.0	0.0	0.0	6.369503485594445	6.1020658307363655	0.0	0.0	0.0	0.0	0.0	0.0	0.0	0.0	0.0	0.0	0.0	0.0	6.1020658307363655	6.1020658307363655	6.645120340862737	0.0	6.1020658307363655	6.369503485594445	6.1020658307363655	0.0	6.1020658307363655	6.1020658307363655	0.0	6.1020658307363655	0.0	6.369503485594445	0.0
431	0.0	0.0	0.0	6.670880598983319	6.207219496763503	6.016425248746723	0.0	6.36959893619932	6.207219496763503	6.016425248746723	0.0	0.0	0.0	0.0	0.0	0.0	0.0	0.0	6.36959893619932	0.0	0.0	0.0	6.41701195593384	6.8278313064126	6.484625785188763	0.0	0.0	6.207219496763503	0.0	6.016425248746723	0.0	0.0	6.016425248746723	0.0	6.016425248746723	0.0
432	0.0	0.0	0.0	6.463188275800676	5.703720489617322	5.43566279504741	0.0	6.138614725214007	5.8379312205350296	0.0	0.0	0.0	0.0	5.987815038150852	0.0	0.0	0.0	0.0	6.036852647516515	5.987815038150852	0.0	0.0	5.924727095864472	6.753150456740643	6.39365250188029	0.0	5.703720489617322	6.23955394370863	0.0	5.924727095864472	0.0	0.0	0.0	0.0	6.076674357793654	5.924727095864472
433	5.382854952312681	0.0	5.645207803830587	6.335041936351018	6.0964975820205405	6.449531605345394	0.0	6.462151536131675	0.0	6.199533043490734	0.0	6.0964975820205405	5.382854952312681	0.0	6.043823386372959	0.0	6.296289443193828	6.043823386372959	6.272699459623699	0.0	6.618735693939529	6.510479154101237	0.0	6.578854964323894	6.462151536131675	5.645207803830587	5.382854952312681	6.199533043490734	0.0	5.382854952312681	0.0	5.776709132496287	6.323159810360302	0.0	5.645207803830587	6.011042073725205
434	5.3883926438460605	0.0	0.0	6.332733355583855	5.859783229691021	6.348308522968562	0.0	6.366852048711886	5.3883926438460605	6.332733355583855	0.0	6.179732165382065	5.859783229691021	5.3883926438460605	6.039320686316952	0.0	6.256892981810029	6.091310347761291	6.091310347761291	5.7759130441469475	6.5308523993850525	6.432472484988487	6.067071209414551	6.626924879928444	6.309174906442086	5.7759130441469475	0.0	6.256892981810029	0.0	0.0	0.0	5.7759130441469475	6.281414483827125	5.3883926438460605	5.7759130441469475	5.859783229691021
435	0.0	0.0	0.0	6.5524918865613495	0.0	0.0	0.0	5.870882813720539	6.073935420001465	0.0	0.0	0.0	0.0	6.17763954475909	0.0	0.0	5.870882813720539	6.17763954475909	0.0	6.073935420001465	0.0	0.0	6.295526002912703	6.784708466072352	6.334609517995075	5.870882813720539	5.870882813720539	6.334609517995075	0.0	6.073935420001465	0.0	0.0	6.17763954475909	5.870882813720539	6.073935420001465	0.0
436	0.0	0.0	0.0	6.5302665621630505	5.8133992900378715	0.0	0.0	6.336398963975802	6.02864702937646	0.0	0.0	0.0	0.0	6.02864702937646	0.0	0.0	0.0	0.0	6.138078510824924	5.8133992900378715	5.8133992900378715	6.02864702937646	6.428680089117578	6.815244881167923	6.602472236370337	0.0	0.0	6.428680089117578	0.0	5.8133992900378715	0.0	0.0	5.8133992900378715	0.0	6.138078510824924	5.8133992900378715
437	0.0	0.0	0.0	6.389174473680683	5.90518839929778	5.945666016864421	0.0	6.487037950572257	0.0	6.289988765903887	6.289988765903887	6.177707477127737	6.036801578735148	0.0	6.06046365691465	0.0	0.0	6.036801578735148	0.0	0.0	5.718878821279462	5.611132719747507	0.0	6.672937814343221	0.0	5.856644364344867	5.611132719747507	6.11896439955169	0.0	5.105248397211344	6.4563325134419705	0.0	6.48269321210791	0.0	5.856644364344867	5.718878821279462
438	0.0	0.0	0.0	6.5527388727507265	6.054864069189934	5.841565137934452	0.0	6.054864069189934	5.841565137934452	5.841565137934452	0.0	5.841565137934452	0.0	6.163370802081738	0.0	0.0	0.0	0.0	6.234312535487417	0.0	0.0	5.841565137934452	0.0	6.870773065082934	6.5702000542575965	6.054864069189934	0.0	6.3269567502005355	0.0	6.054864069189934	0.0	0.0	5.841565137934452	0.0	6.054864069189934	0.0
439	0.0	0.0	0.0	6.705413917682802	6.216435933478551	6.016753093636443	0.0	0.0	6.016753093636443	0.0	0.0	0.0	0.0	0.0	0.0	0.0	0.0	0.0	0.0	0.0	6.016753093636443	0.0	6.216435933478551	6.814215567627027	6.216435933478551	6.016753093636443	6.016753093636443	6.434840810933088	0.0	0.0	0.0	0.0	0.0	0.0	6.216435933478551	0.0
440	0.0	0.0	0.0	6.492637642014222	6.191223713928017	0.0	0.0	6.191223713928017	6.191223713928017	0.0	0.0	0.0	0.0	0.0	0.0	0.0	0.0	0.0	6.2886108319201846	0.0	0.0	6.001664003357157	6.3998468045028645	6.8112598915521	6.492637642014222	6.001664003357157	0.0	6.436834840898198	0.0	0.0	0.0	0.0	0.0	0.0	6.3526985135553105	6.191223713928017
441	5.767526105056244	0.0	5.767526105056244	6.347089509169152	6.37773152860396	6.495878177692411	0.0	6.501938595139879	0.0	6.329192320300131	0.0	6.139193741287296	0.0	0.0	0.0	0.0	6.403279030520736	5.968809262571572	6.30902717595451	0.0	6.741147052437318	6.685419746697302	0.0	6.59598677991475	6.598871076835015	6.071709539387548	0.0	6.286023476108623	0.0	5.767526105056244	0.0	5.767526105056244	6.30902717595451	5.767526105056244	5.767526105056244	5.767526105056244
442	0.0	0.0	0.0	0.0	0.0	0.0	0.0	6.9441580493069495	0.0	0.0	0.0	0.0	0.0	0.0	0.0	0.0	0.0	6.9441580493069495	0.0	0.0	0.0	0.0	0.0	6.9441580493069495	0.0	0.0	0.0	0.0	0.0	0.0	0.0	0.0	0.0	0.0	0.0	0.0
443	0.0	0.0	5.684229927243252	6.205953565026882	6.092992468384382	6.352356448985649	0.0	6.391927927726745	0.0	6.236107062571935	0.0	6.12213612686467	5.547313615013556	0.0	5.836965115664982	0.0	6.307168698038103	5.927426557145575	6.147172919523298	0.0	6.621644478075365	6.606608978365571	0.0	6.5006647315420585	6.376266501424394	5.836965115664982	5.273493421219521	6.147172919523298	0.0	5.273493421219521	0.0	5.273493421219521	6.331447414139293	5.990438487312096	5.273493421219521	5.836965115664982
444	5.853203314869985	0.0	5.722299303308543	6.406533596267509	5.970930378955371	5.999602864570478	0.0	5.853203314869985	5.141582548069628	6.684875722731065	0.0	6.5876780847596885	6.4960436714267145	5.141582548069628	6.400611970925404	0.0	6.597208111938437	6.564343679211759	6.212701041865217	5.141582548069628	0.0	5.141582548069628	0.0	6.653533772777397	6.267735204240251	5.93794979492858	5.461236687842438	6.2383795068235885	0.0	0.0	0.0	5.461236687842438	6.697288315547742	5.620205673038561	5.999602864570478	5.620205673038561
445	5.586473784623928	0.0	5.586473784623928	6.345118480961388	5.925450649922477	6.399678337849153	0.0	6.434641029941311	0.0	6.3965974232684655	0.0	6.185336755493191	5.313169236407061	0.0	5.9659197208084045	0.0	6.424756749843393	6.217200417415987	6.2809062850853135	0.0	6.616835353877366	6.492399542735156	0.0	6.6095051932545275	6.492399542735156	5.586473784623928	5.7231448145313655	6.259784596853099	0.0	5.313169236407061	0.0	5.586473784623928	6.349440689379952	5.9659197208084045	5.925450649922477	5.999805225008614
446	0.0	0.0	5.768112621733363	6.295858488909261	5.768112621733363	6.380502214769362	0.0	6.480231298394091	0.0	6.289071134096711	0.0	6.12491414095423	5.379726920101972	0.0	5.913351649453718	0.0	6.4390697515831	6.3365401940037716	6.250014218527243	0.0	6.240915417949955	5.9996421506389686	0.0	6.600444782587052	6.398369654030386	5.852185319534961	0.0	6.142320149005985	0.0	0.0	0.0	5.852185319534961	6.308614147806565	5.768112621733363	5.960959721827273	5.960959721827273
447	0.0	0.0	0.0	6.48591550076195	0.0	5.795385511766834	0.0	0.0	0.0	6.01662242174333	0.0	0.0	0.0	5.795385511766834	0.0	0.0	0.0	0.0	0.0	0.0	0.0	0.0	6.40673792509098	6.727603615629531	6.01662242174333	6.01662242174333	5.795385511766834	6.1288358782397365	0.0	0.0	0.0	0.0	6.01662242174333	0.0	6.2020722550463825	5.795385511766834
448	0.0	0.0	0.0	6.510202362542772	0.0	0.0	0.0	6.109484716520272	5.920670335693301	0.0	0.0	0.0	0.0	0.0	0.0	0.0	0.0	0.0	5.920670335693301	5.920670335693301	5.695045821081391	0.0	6.241238451034044	6.769357686969287	6.503968380839114	6.034955777821956	5.695045821081391	6.109484716520272	0.0	0.0	0.0	0.0	5.695045821081391	0.0	6.270382207393615	0.0
449	0.0	0.0	5.705928235658052	6.290472313630481	6.068712432434586	6.388993717692186	0.0	6.508024464594458	0.0	6.443570806939099	0.0	6.313609648243156	6.2125195722084285	0.0	6.179982412976721	0.0	6.328991212154835	6.296562455057887	6.239898943020702	0.0	6.653176121950599	6.5585236568739225	0.0	6.559502150891065	6.426706320757633	5.705928235658052	5.283259925596423	6.107784541172689	0.0	5.862667234705991	0.0	5.705928235658052	6.424113762337743	5.565156392356275	5.91383767421532	5.91383767421532
450	5.759264441183385	0.0	5.759264441183385	6.15764195303007	6.070303882203163	6.35112498864089	0.0	6.602290207909744	0.0	6.362854658923691	0.0	6.15764195303007	6.070303882203163	0.0	6.04636750783699	0.0	6.342725939201366	6.29773839372251	6.0915010358691895	0.0	6.143284503796535	6.070303882203163	5.378079455940847	6.515390066404609	6.333836464907826	5.378079455940847	5.378079455940847	6.04636750783699	0.0	5.378079455940847	0.0	5.378079455940847	6.418272105993174	5.948922755666949	5.841919221866217	5.378079455940847
451	0.0	0.0	0.0	6.499231318978874	6.152479084255719	0.0	5.659231166128923	6.152479084255719	5.659231166128923	5.659231166128923	0.0	0.0	0.0	6.367175192603237	0.0	0.0	0.0	0.0	6.312433975195317	6.017382861648015	0.0	5.659231166128923	0.0	6.766691231013113	6.577577520447606	6.095495120787552	0.0	6.095495120787552	0.0	6.017382861648015	0.0	0.0	5.897304708358686	0.0	6.289634524796683	5.897304708358686
452	5.751905588463054	0.0	5.3517775292117555	6.245521965694364	5.618379263207697	6.418895098526596	0.0	6.440657085769442	0.0	6.366420277673236	0.0	6.180346861809682	5.751905588463054	0.0	5.8382784660907205	0.0	6.412898390599709	6.278140333278614	6.305279023251952	0.0	6.559232078038684	6.3577813119187185	0.0	6.609928183965025	6.362163448928765	0.0	5.618379263207697	6.403409040215428	0.0	5.3517775292117555	0.0	0.0	6.440657085769442	0.0	5.949886042848606	5.949886042848606
453	0.0	0.0	0.0	6.677196999259494	6.112382876354812	5.898668254544749	0.0	0.0	5.898668254544749	0.0	0.0	0.0	0.0	0.0	0.0	0.0	0.0	0.0	0.0	0.0	5.898668254544749	0.0	6.446193987579865	6.785570284833312	6.112382876354812	5.898668254544749	5.898668254544749	6.112382876354812	0.0	5.898668254544749	0.0	0.0	5.898668254544749	0.0	6.112382876354812	5.898668254544749
454	0.0	0.0	0.0	6.522250437268427	6.139780678141654	0.0	0.0	5.885184123474203	6.082912867605471	5.647754855147582	0.0	0.0	0.0	5.647754855147582	0.0	0.0	0.0	0.0	0.0	0.0	0.0	0.0	6.418016221235204	6.679626053654012	5.885184123474203	0.0	5.647754855147582	6.2505807498552945	0.0	5.647754855147582	0.0	0.0	0.0	5.647754855147582	6.368937574168836	0.0
455	0.0	0.0	0.0	6.4067701039505405	6.043350966792687	6.470176312069491	0.0	6.4567518921382225	0.0	6.433907238679865	0.0	6.339013773807434	5.4867768925921965	0.0	6.201567010276573	0.0	6.460228217833713	6.294711806018106	6.294711806018106	0.0	6.546705592283983	6.441933754610514	0.0	6.617763966126247	6.496368809649821	5.733774083276441	0.0	6.304607561154224	0.0	6.138741671165683	0.0	5.8580296286009	6.379628552416768	0.0	6.138741671165683	5.733774083276441
456	0.0	5.503723653412065	0.0	6.563650518151892	5.764881676829722	5.980594205029373	5.764881676829722	5.895792932759862	5.764881676829722	6.413506164497601	0.0	5.980594205029373	5.980594205029373	6.129211926274686	5.980594205029373	5.895792932759862	0.0	6.161886525499929	5.503723653412065	5.895792932759862	5.503723653412065	5.503723653412065	6.129211926274686	6.740056096433418	5.980594205029373	5.503723653412065	0.0	6.389971118305034	6.042262686250546	5.503723653412065	6.3296062953545595	0.0	6.446326750711918	5.764881676829722	5.895792932759862	5.503723653412065
457	5.5164412722145455	0.0	5.5164412722145455	6.205528733683924	6.0332179293349935	6.386113074260569	0.0	6.482484034619404	0.0	6.296982146851155	0.0	6.068235446453259	5.860039748083582	0.0	5.744594143100495	0.0	6.212618468448281	5.9352897961274	6.155104746571121	5.239075229095578	6.561112770513319	6.469914595738419	0.0	6.558762086287941	6.308729969032919	5.5164412722145455	5.239075229095578	6.270370969805963	0.0	5.809561468565809	0.0	5.239075229095578	6.296982146851155	5.901008291816972	5.744594143100495	5.990278920000295
458	0.0	0.0	0.0	6.577012469539079	6.082474523234474	5.865845146852661	0.0	5.865845146852661	5.865845146852661	0.0	0.0	0.0	0.0	0.0	0.0	0.0	0.0	0.0	0.0	0.0	0.0	0.0	6.484633860107717	6.810909040611881	6.391922099848457	6.192559392628196	0.0	6.192559392628196	0.0	6.082474523234474	0.0	0.0	5.865845146852661	0.0	0.0	0.0
459	0.0	0.0	0.0	6.410853327087094	6.076847468481598	0.0	0.0	6.199699579364551	6.076847468481598	0.0	0.0	5.755302319888084	0.0	0.0	0.0	0.0	0.0	0.0	6.076847468481598	0.0	0.0	5.755302319888084	6.365120541584903	6.7225708537205335	6.46601179816838	5.968419396607721	5.755302319888084	6.273509556379559	0.0	0.0	0.0	0.0	6.076847468481598	0.0	5.755302319888084	5.968419396607721
460	0.0	0.0	0.0	6.488617683610818	6.127963009590891	5.633397268717483	0.0	6.208792966873289	0.0	0.0	0.0	0.0	0.0	5.992530926215315	0.0	0.0	5.633397268717483	5.633397268717483	6.343105418999596	0.0	5.872120721172948	0.0	6.172510257726539	6.779993837110014	6.5412216517005835	5.872120721172948	5.633397268717483	6.3580974399835135	0.0	5.633397268717483	0.0	0.0	0.0	0.0	6.239261774647266	0.0
461	5.589532011064792	0.0	5.725527677587772	6.2672894842112346	6.1469475856706115	6.421869033533182	0.0	6.4641609600550565	0.0	6.372891909175838	0.0	6.217537872469584	6.131877334557161	0.0	6.029862212207123	0.0	6.349329158781585	6.293655995877553	6.115445463508276	0.0	6.340585198570563	6.207597264708975	0.0	6.561896244680232	6.244276259691196	5.725527677587772	5.725527677587772	6.197035483539887	0.0	5.317662640573644	0.0	5.317662640573644	6.4269539949978025	5.877294722858006	5.589532011064792	5.317662640573644
462	6.721601127062644	0.0	0.0	0.0	6.475386375187066	6.63725829989454	0.0	7.192490640565528	0.0	0.0	0.0	0.0	0.0	0.0	0.0	0.0	6.63725829989454	0.0	0.0	0.0	0.0	6.475386375187066	0.0	6.77753158982406	0.0	0.0	0.0	0.0	0.0	0.0	0.0	0.0	0.0	0.0	6.475386375187066	0.0
463	0.0	0.0	5.896906558345881	6.296602987775806	6.041699431896497	6.453152363119174	0.0	6.4889008903709895	0.0	6.4241693477916675	0.0	6.304654973835418	5.95694852153416	0.0	6.182031401346668	0.0	6.409134632901097	6.339750603981576	6.304654973835418	0.0	6.507754959591031	6.431126753989217	0.0	6.549369289876211	6.486627602653393	0.0	0.0	6.288119480749379	0.0	5.687305590298872	0.0	5.814443843953971	6.420545783345063	5.896906558345881	6.073566492057525	6.003672998693997
464	5.725991167954088	0.0	5.725991167954088	6.285817236377718	5.814694958457342	6.460031683357234	0.0	6.427492395293496	0.0	6.321281624218302	0.0	6.221926489136488	5.588675141216838	0.0	5.929137976065905	0.0	6.407950602921876	6.350223654915407	6.430086062453892	0.0	6.058318021950989	5.929137976065905	0.0	6.6232158137603	6.5010084057407225	5.314093160736142	5.314093160736142	6.315900996076891	0.0	5.725991167954088	0.0	5.588675141216838	6.3045406582542665	5.314093160736142	6.003753118862821	5.969753130665447
465	0.0	0.0	0.0	6.5859297201525475	6.114549190626809	5.778160161530221	0.0	0.0	6.114549190626809	0.0	0.0	0.0	0.0	5.778160161530221	0.0	0.0	0.0	0.0	5.778160161530221	5.778160161530221	0.0	0.0	6.431110371001146	6.697144372883765	6.114549190626809	0.0	6.001394206554769	5.778160161530221	0.0	6.001394206554769	0.0	0.0	0.0	0.0	6.284557471849707	0.0
466	5.59489463162548	0.0	5.59489463162548	6.256159810778586	5.812657490691885	6.344801622677717	0.0	6.443770315177109	0.0	6.435648012853032	0.0	6.332463188974213	6.089750652069812	0.0	5.962574981681634	0.0	6.304218471271832	6.282029893951824	6.164503742158018	0.0	6.340799111702034	6.164503742158018	5.331081830628285	6.578133487114554	6.304218471271832	0.0	0.0	6.216600274335672	0.0	5.331081830628285	0.0	0.0	6.43976500068789	6.123503874608326	5.995515157932348	5.923261887149864
467	0.0	0.0	5.661887771548827	6.3448657595513875	5.878157702205465	6.495697175619274	0.0	6.451199886435573	0.0	6.32596470568679	0.0	6.187129036269985	5.878157702205465	0.0	5.661887771548827	0.0	6.386250233361563	6.02713255172506	6.338803392308759	0.0	6.657081341641651	6.503913083295083	0.0	6.568870294716807	6.386250233361563	5.400068484975891	5.661887771548827	6.187129036269985	0.0	5.400068484975891	0.0	5.661887771548827	6.3448657595513875	5.9880560690607965	5.9880560690607965	6.02713255172506
468	0.0	0.0	5.683899348336246	6.352621483748115	5.817836155609364	6.449777072561269	0.0	6.3787046788929365	0.0	6.477301233337648	0.0	6.329841979173561	5.9044600830959855	5.416427181990649	6.089419737693279	0.0	6.483428684626583	6.474121179306633	6.5030626869762	0.0	6.218720696744164	0.0	0.0	6.717582748084652	6.575050915608199	0.0	5.683899348336246	6.4338388210873525	0.0	5.416427181990649	0.0	5.416427181990649	6.464175887033282	5.416427181990649	5.817836155609364	5.416427181990649
469	0.0	0.0	5.816630456075588	6.233501606252269	5.908178320260718	6.3529530291346505	0.0	6.239783235765583	5.751564955299634	6.197848561632332	0.0	5.908178320260718	0.0	5.245278391322505	5.751564955299634	0.0	6.162559439054852	5.867152844681786	6.090912215467302	0.0	6.606203756823852	6.544498776099863	0.0	6.524485815414986	6.3004479317085424	5.523090662485475	5.245278391322505	6.0755924531166485	0.0	5.751564955299634	0.0	5.245278391322505	6.141760095596203	5.751564955299634	5.245278391322505	5.661905454307803
470	5.866667192573181	0.0	0.0	6.437253876607757	0.0	6.421719977950394	0.0	6.611100688177242	5.866667192573181	6.306461787149038	0.0	6.058401680815615	0.0	0.0	6.221540872929292	0.0	6.306461787149038	6.058401680815615	6.3370320021109015	0.0	6.703625113964488	6.681367707278413	0.0	6.553170332683461	6.40443563264379	5.866667192573181	0.0	6.40443563264379	0.0	5.866667192573181	0.0	0.0	6.26913912541915	0.0	5.866667192573181	5.866667192573181
471	0.0	0.0	0.0	6.312784546870254	5.715476870294046	5.715476870294046	6.273784415513677	6.150304590263734	0.0	0.0	0.0	0.0	0.0	6.312784546870254	0.0	0.0	0.0	0.0	0.0	6.294451930836389	0.0	5.715476870294046	5.92370529908505	6.675496036627901	6.329259912751452	6.0298452966383245	0.0	6.3577936794275205	0.0	5.715476870294046	0.0	0.0	0.0	0.0	6.099336097433293	5.92370529908505
472	5.334670901201492	0.0	5.816153714432718	6.26305585491227	5.849413388552878	6.395134962215188	0.0	6.3176203864308915	5.011665573712067	6.276224531702258	0.0	5.947309422140673	5.011665573712067	0.0	5.849413388552878	5.011665573712067	6.302363242376033	5.96601393370389	6.210798881469192	0.0	6.6626142188659525	6.600700335300531	5.011665573712067	6.511594446624995	6.390765399746401	5.777221958279676	0.0	6.206005049985118	5.011665573712067	5.011665573712067	0.0	5.598409357128153	6.305025518124172	5.816153714432718	5.495258552891839	5.878343210219038
473	0.0	0.0	0.0	6.542154431109815	0.0	0.0	0.0	6.16794334665411	0.0	0.0	0.0	0.0	0.0	0.0	0.0	0.0	0.0	0.0	6.16794334665411	0.0	6.16794334665411	0.0	0.0	6.791044717176115	6.2650281323902	0.0	0.0	6.443016528522106	0.0	5.979022794456762	0.0	0.0	5.979022794456762	0.0	5.979022794456762	6.16794334665411
474	0.0	0.0	0.0	6.526294891312312	0.0	0.0	0.0	6.198410727745954	6.265061148186036	0.0	0.0	0.0	0.0	0.0	0.0	0.0	0.0	5.8983806142982695	0.0	0.0	5.8983806142982695	0.0	6.352423830442763	6.77607224540678	0.0	0.0	0.0	6.383792363996896	0.0	5.8983806142982695	5.8983806142982695	0.0	5.8983806142982695	0.0	6.096834509700627	0.0
475	5.758021785307008	0.0	0.0	6.4383750079444155	5.758021785307008	6.15818070271581	0.0	0.0	0.0	6.554065471581501	0.0	6.39604237355483	6.3790700545507555	0.0	6.314398974918521	6.314398974918521	0.0	6.314398974918521	5.975541055485134	0.0	5.758021785307008	5.758021785307008	0.0	6.71501492740247	0.0	5.758021785307008	0.0	6.3387850082609845	5.758021785307008	5.758021785307008	6.286060598485942	0.0	6.634404113663419	5.975541055485134	6.086008854068368	5.758021785307008
476	0.0	0.0	0.0	6.054699689790297	5.746313959975464	0.0	6.294749844585808	6.212408935533904	0.0	0.0	0.0	0.0	0.0	6.411989250293228	0.0	0.0	5.746313959975464	6.054699689790297	6.123024664564965	6.364173619144544	0.0	0.0	0.0	6.7340522029568595	6.477032255172365	5.746313959975464	0.0	6.173140394507999	0.0	6.054699689790297	0.0	0.0	5.746313959975464	0.0	5.950462433981453	6.123024664564965
477	5.679381152046748	0.0	5.679381152046748	6.408405608661592	5.679381152046748	6.518511061146654	0.0	6.452269034335892	0.0	6.347109098561348	0.0	6.219469333792834	5.679381152046748	0.0	5.679381152046748	0.0	6.347109098561348	6.273185420911191	6.503247063770352	0.0	6.219469333792834	5.902290710729426	0.0	6.699777418080378	6.508527132902349	5.679381152046748	0.0	6.294914001204547	0.0	0.0	0.0	5.679381152046748	6.273185420911191	5.679381152046748	5.679381152046748	6.089015435871833
478	0.0	0.0	0.0	6.41344403458511	0.0	5.746018331407168	0.0	5.9635228951001595	0.0	0.0	0.0	5.746018331407168	0.0	5.746018331407168	0.0	0.0	0.0	5.9635228951001595	6.3670317976248505	5.9635228951001595	0.0	0.0	6.24033064219076	6.811762035412383	6.612424322449541	0.0	0.0	6.3023845528825895	0.0	5.746018331407168	0.0	0.0	6.24033064219076	0.0	6.199012582505101	5.746018331407168
479	0.0	0.0	6.105418881767952	6.421852154478542	0.0	6.461915907973196	0.0	6.430780922202621	0.0	6.230410239921761	0.0	6.034980971681983	0.0	0.0	5.715802968046379	0.0	6.366982730559084	6.157025679641418	6.454740700565113	0.0	6.702839619648344	6.709233079160532	0.0	6.6077634709471385	6.589853234962481	0.0	5.715802968046379	6.321482515964984	0.0	0.0	0.0	0.0	6.282021641811579	6.034980971681983	5.927311020909111	5.927311020909111
480	0.0	0.0	0.0	6.678666633346099	0.0	0.0	0.0	0.0	5.95701642708134	0.0	0.0	0.0	0.0	0.0	5.95701642708134	0.0	0.0	0.0	6.1627335080902474	0.0	0.0	0.0	0.0	6.833795318411241	6.1627335080902474	0.0	0.0	6.267684891852495	0.0	5.95701642708134	0.0	0.0	6.267684891852495	0.0	6.1627335080902474	0.0
481	0.0	0.0	0.0	6.695437630912956	0.0	0.0	0.0	5.9217529627838665	6.137906915525114	0.0	0.0	0.0	0.0	6.137906915525114	0.0	0.0	0.0	0.0	0.0	0.0	5.9217529627838665	0.0	6.137906915525114	6.851751900157844	5.9217529627838665	6.247781680920226	0.0	6.137906915525114	0.0	6.247781680920226	0.0	0.0	0.0	0.0	6.137906915525114	0.0
482	0.0	0.0	0.0	6.5492020369177695	5.802820792717708	0.0	0.0	6.375104124423466	6.01683605478345	0.0	0.0	0.0	0.0	6.01683605478345	0.0	0.0	0.0	0.0	5.802820792717708	0.0	0.0	0.0	0.0	6.667557941906193	6.125662544183035	5.802820792717708	5.802820792717708	6.196830100349846	0.0	5.802820792717708	0.0	0.0	5.802820792717708	0.0	6.196830100349846	0.0
483	0.0	0.0	0.0	6.2433070062744065	5.828160292307283	5.828160292307283	5.942141712135995	6.1132952058418235	0.0	0.0	0.0	0.0	0.0	6.260710434315004	0.0	0.0	0.0	5.828160292307283	5.942141712135995	6.357365511399838	5.828160292307283	0.0	5.942141712135995	6.680826840650156	6.396875097961585	5.828160292307283	0.0	6.070846904803052	0.0	0.0	0.0	5.603119530437993	6.1132952058418235	0.0	6.1479310809217935	5.942141712135995
484	0.0	0.0	0.0	6.390316462140695	5.936320166977663	0.0	6.324459451258181	6.436883237438102	0.0	0.0	0.0	0.0	0.0	6.415312575771273	0.0	0.0	0.0	0.0	5.936320166977663	6.436883237438102	0.0	5.936320166977663	5.936320166977663	6.725933236700181	6.120785091141776	6.120785091141776	0.0	5.936320166977663	0.0	6.215775275924895	0.0	0.0	6.215775275924895	0.0	5.936320166977663	6.120785091141776
485	0.0	0.0	0.0	6.670244982120979	6.106636878286362	6.106636878286362	0.0	5.8905840016531625	6.2164522908882756	5.8905840016531625	0.0	0.0	0.0	0.0	0.0	0.0	5.8905840016531625	0.0	5.8905840016531625	0.0	0.0	0.0	0.0	6.782698241485357	6.106636878286362	6.2164522908882756	5.8905840016531625	6.2164522908882756	0.0	6.2164522908882756	0.0	0.0	5.8905840016531625	0.0	6.106636878286362	0.0
486	0.0	0.0	0.0	6.595522958025414	6.07646536864382	0.0	0.0	5.726775867732237	5.959086217960502	0.0	0.0	0.0	0.0	0.0	0.0	0.0	0.0	0.0	6.152923372868842	0.0	0.0	0.0	6.07646536864382	6.779751665579706	6.208766429558134	0.0	0.0	6.317649662433308	0.0	5.959086217960502	0.0	0.0	5.959086217960502	0.0	0.0	0.0
487	0.0	0.0	0.0	6.51525253496104	0.0	6.201518018421139	0.0	5.903888885637845	0.0	6.595361667332927	0.0	6.411916947726791	6.267710490588929	0.0	6.267710490588929	6.201518018421139	5.667625758242498	6.370781381252234	0.0	0.0	5.667625758242498	0.0	0.0	6.722953566667832	0.0	6.02313978905839	0.0	6.237503087731758	5.903888885637845	0.0	6.49515234214714	0.0	6.6302448322361	0.0	0.0	5.667625758242498
488	0.0	0.0	0.0	6.377572351936194	5.834660224209809	0.0	0.0	6.357974059756145	0.0	5.834660224209809	0.0	0.0	0.0	6.028459455086462	0.0	0.0	5.834660224209809	0.0	6.309630201092176	0.0	0.0	6.028459455086462	5.834660224209809	6.701118712089981	6.4979697592545165	5.834660224209809	5.834660224209809	6.241157849087514	0.0	6.193158816618094	0.0	0.0	0.0	0.0	5.834660224209809	5.834660224209809
489	0.0	0.0	0.0	6.541469651256599	5.783162050113906	5.783162050113906	0.0	5.783162050113906	6.0037940544603305	0.0	0.0	0.0	0.0	5.783162050113906	0.0	0.0	0.0	0.0	6.242263530691352	0.0	5.783162050113906	5.783162050113906	0.0	6.771548278281846	6.318132544233822	5.783162050113906	6.115710576380061	6.115710576380061	0.0	6.0037940544603305	0.0	0.0	5.783162050113906	0.0	6.3467932717656765	0.0
490	0.0	0.0	0.0	6.583167853857751	6.145395429133992	0.0	0.0	6.069963573782953	6.145395429133992	0.0	0.0	0.0	0.0	6.069963573782953	0.0	0.0	0.0	5.954167235482509	6.3556138138165466	5.725347136483231	5.725347136483231	0.0	6.375249880199857	6.7942595689280925	6.507883811409728	0.0	0.0	6.471214964793334	0.0	0.0	0.0	0.0	5.725347136483231	0.0	5.954167235482509	0.0
491	0.0	0.0	0.0	6.607982006469532	5.961942044647793	5.729613046446412	0.0	6.290708278220113	5.729613046446412	0.0	0.0	0.0	5.729613046446412	0.0	0.0	0.0	0.0	0.0	6.320526975420516	0.0	5.729613046446412	0.0	6.437020373740298	6.835963496129712	6.552254382444422	5.729613046446412	0.0	6.450528034159272	0.0	5.961942044647793	0.0	0.0	5.729613046446412	0.0	6.079329092788779	0.0
492	5.84083297302077	0.0	5.84083297302077	6.281410917336867	6.060197885060616	6.3824989091125754	0.0	6.266510385265956	0.0	6.45883811480444	0.0	6.326522909751233	6.07625830331487	0.0	6.218499604854906	0.0	6.409337350490237	6.374932497701524	6.281410917336867	0.0	6.503714315364597	6.407286585896672	0.0	6.6033421401152665	6.403087912121117	0.0	0.0	6.271630424610709	0.0	5.884118688207386	0.0	5.623402930900682	6.443669237149485	5.884118688207386	6.091072690402326	5.84083297302077
493	5.820361880432598	0.0	0.0	6.297511152971346	6.027131762874744	6.289103455652776	0.0	6.383405604642031	0.0	6.507965916591064	0.0	6.371197999956803	6.183976773903832	0.0	6.148248802224681	0.0	6.378648726082528	6.412984396836869	6.260857359374836	0.0	6.383405604642031	5.820361880432598	0.0	6.574461040583051	6.412984396836869	5.139898925031448	5.139898925031448	6.199452824740984	0.0	5.139898925031448	5.139898925031448	5.765560409453971	6.496916452851105	5.86475234705473	6.103660267487376	6.007428017722057
494	0.0	0.0	0.0	6.509270170579666	6.056647826027534	6.161319792140405	0.0	6.056647826027534	0.0	6.655502950495019	0.0	6.280236579227958	6.422735543236372	0.0	6.229916039423983	6.161319792140405	0.0	6.3518574932309	5.851525881600349	0.0	6.056647826027534	5.851525881600349	0.0	6.72625748976067	0.0	6.161319792140405	0.0	6.3196585525149604	0.0	0.0	6.161319792140405	0.0	6.643197723807046	5.851525881600349	6.056647826027534	0.0
495	5.753702786260723	0.0	5.753702786260723	6.305397601240502	6.221643547374497	6.400000654979215	0.0	6.559814985034211	0.0	6.378463019554053	0.0	6.18724459362613	5.753702786260723	0.0	6.118374396556743	0.0	6.3144771393703305	6.221643547374497	6.205307859662483	0.0	6.570208776907747	6.492355416058202	0.0	6.601539163085382	6.384151295307351	0.0	5.5168235664618015	6.295780205893129	0.0	5.951006858701583	0.0	0.0	6.414290772863469	5.951006858701583	5.753702786260723	5.951006858701583
496	0.0	0.0	0.0	6.685098432225046	0.0	5.924551174065685	0.0	5.924551174065685	5.924551174065685	0.0	0.0	0.0	0.0	6.140863518800541	0.0	0.0	5.924551174065685	0.0	5.924551174065685	0.0	6.140863518800541	6.140863518800541	6.3752173847521725	6.923433649173805	6.250780168252805	5.924551174065685	0.0	6.322619704138171	0.0	0.0	0.0	0.0	5.924551174065685	0.0	6.416339691255743	5.924551174065685
497	0.0	0.0	6.086286751981989	6.190438442235742	6.033021659515739	6.384487152741127	0.0	6.447952831506801	0.0	5.96024955166795	0.0	5.629227837073706	0.0	5.629227837073706	6.086286751981989	0.0	6.40658492356292	5.96024955166795	6.161883722176822	0.0	6.697212360956581	6.604925384659255	0.0	6.498939746196398	6.399578371105879	0.0	5.629227837073706	6.272652074013359	0.0	0.0	0.0	5.96024955166795	6.236485789765087	5.629227837073706	5.96024955166795	5.96024955166795
498	5.789053500220972	0.0	5.904980364668826	6.168822717425424	6.035737621180265	6.244265483722236	0.0	6.5260916255890615	0.0	6.210660258755556	0.0	5.980526623720549	0.0	0.0	5.980526623720549	0.0	6.210660258755556	5.980526623720549	6.244265483722236	0.0	6.62509112685208	6.635773026474393	0.0	6.484295164243226	6.379579425262489	5.789053500220972	0.0	6.168822717425424	0.0	0.0	0.0	0.0	6.272197589187375	6.035737621180265	5.980526623720549	5.559873806912659
499	6.0053157216993105	0.0	6.176033889841013	6.400422905252458	6.0053157216993105	6.520359338884914	0.0	6.506058094044348	0.0	6.451914398519577	0.0	6.472288746681719	6.0053157216993105	0.0	6.0053157216993105	0.0	6.451914398519577	6.176033889841013	6.400422905252458	6.0053157216993105	6.692888554009993	6.614748461667691	0.0	6.673300950696547	6.506058094044348	0.0	0.0	6.264580926386709	0.0	6.176033889841013	0.0	0.0	6.451914398519577	6.0053157216993105	0.0	6.0053157216993105
500	5.921492107019434	5.690531426232069	0.0	6.573554664487232	6.169883687493946	6.038276386327796	0.0	0.0	0.0	6.640872196771885	6.248607194166736	6.379667288159201	6.36361384493829	0.0	6.461980793019534	6.248607194166736	0.0	6.394303058673072	0.0	0.0	0.0	5.690531426232069	0.0	6.677718705461261	6.169883687493946	5.690531426232069	0.0	6.169883687493946	5.690531426232069	5.921492107019434	6.407734857070868	0.0	6.648617305905888	6.038276386327796	6.326094785141752	0.0
501	0.0	0.0	0.0	6.532188172058933	6.19544476882226	0.0	0.0	6.064929069451529	6.064929069451529	0.0	0.0	0.0	0.0	5.720519708014201	0.0	0.0	5.720519708014201	5.720519708014201	0.0	0.0	5.9492376025752245	0.0	6.387691934546343	6.741967928267548	0.0	5.720519708014201	0.0	6.19544476882226	0.0	5.9492376025752245	0.0	0.0	0.0	0.0	6.370078323713469	5.9492376025752245
502	6.250793997754355	0.0	6.250793997754355	6.488585335894897	6.406964218492407	6.583004506693213	0.0	6.681823087634917	0.0	6.488585335894897	0.0	6.542819506386188	0.0	0.0	0.0	0.0	6.640733596919918	6.488585335894897	0.0	0.0	6.75023142044412	6.794936617261638	0.0	6.802263380092867	6.640733596919918	0.0	0.0	6.406964218492407	0.0	0.0	0.0	0.0	6.61469169070274	0.0	0.0	6.250793997754355
503	0.0	0.0	0.0	6.499269208815555	5.774977099538262	5.774977099538262	0.0	5.996224035593783	6.340058867224655	0.0	0.0	0.0	0.0	5.996224035593783	0.0	0.0	0.0	0.0	0.0	0.0	5.774977099538262	0.0	0.0	6.759630335676863	0.0	5.774977099538262	0.0	6.386352617906725	0.0	6.1817058186318015	6.108441789928107	0.0	5.996224035593783	0.0	6.235303559030291	5.774977099538262
504	5.345613541513001	0.0	5.345613541513001	6.280978209872192	6.147167719105017	6.385461149005496	0.0	6.344319059879372	5.6128182270463105	6.1620637880194815	0.0	5.9846890030523685	5.345613541513001	0.0	5.6128182270463105	5.6128182270463105	6.329432983341408	5.6128182270463105	6.249880564173754	0.0	6.721147159928142	6.669955071883481	0.0	6.5361023638131925	6.433940954219127	5.746605615461243	0.0	6.175802136945271	0.0	5.345613541513001	0.0	5.6128182270463105	6.266164951786052	5.746605615461243	5.345613541513001	5.345613541513001
505	0.0	0.0	0.0	6.500500840561992	5.986499652877284	0.0	0.0	6.1665198057901645	6.1665198057901645	0.0	0.0	0.0	0.0	5.986499652877284	0.0	0.0	0.0	5.627258901213625	0.0	0.0	5.627258901213625	0.0	6.064791532989156	6.726408254374198	6.202786412915931	5.866057733952699	5.866057733952699	6.30254291399018	0.0	6.064791532989156	0.0	0.0	6.064791532989156	0.0	6.30254291399018	0.0
506	5.457480258807645	0.0	0.0	6.181429520204264	6.075842033181334	6.373191673404053	0.0	6.284914589863228	0.0	6.196647331778664	0.0	5.824475256949065	5.457480258807645	0.0	5.824475256949065	5.457480258807645	6.164725684682801	5.824475256949065	6.24666266557495	0.0	6.6399547791578835	6.555228739186957	5.457480258807645	6.573733668365542	6.35276543659214	0.0	0.0	6.2106244133511606	5.824475256949065	5.824475256949065	5.701581631271944	5.824475256949065	6.3471777070916495	5.904345730051945	5.904345730051945	5.457480258807645
507	0.0	0.0	0.0	6.559386339590424	6.190878580594005	5.858155256372199	0.0	0.0	5.858155256372199	0.0	0.0	0.0	0.0	6.078898315713232	0.0	0.0	0.0	0.0	0.0	0.0	0.0	0.0	6.422050946277538	6.779087081775237	6.468283225589251	0.0	5.858155256372199	0.0	0.0	5.858155256372199	0.0	0.0	0.0	0.0	6.359291243930549	0.0
508	5.4689420698516775	0.0	5.83795742238217	6.3003930918651205	6.117184510719208	6.44726890313902	0.0	6.478548175038013	0.0	6.250769153991841	5.4689420698516775	6.1965026235291605	0.0	0.0	5.83795742238217	0.0	6.3312922143596815	5.714382975003775	6.225795839032368	0.0	6.705346910884611	6.639888765895988	0.0	6.503976890434113	6.475969374474181	5.714382975003775	0.0	6.250769153991841	0.0	5.4689420698516775	0.0	5.4689420698516775	6.211782723729721	5.918184128793416	5.4689420698516775	5.918184128793416
509	5.861682641627842	0.0	5.388493750089401	6.2201385854323705	5.861682641627842	6.405073423143872	0.0	6.5883611345452655	0.0	6.492254736803404	0.0	6.3867141207616225	5.861682641627842	5.388493750089401	6.069617634828071	0.0	6.374494206965254	6.446661010739927	6.284556609816499	0.0	6.394344912060789	6.009297375127366	0.0	6.632025592852667	6.408472250642729	6.0417774087551015	5.7774767113258205	6.2201385854323705	0.0	5.647522276268316	0.0	5.7774767113258205	6.482692838566359	6.093933108240262	5.861682641627842	5.922911658928708
510	0.0	0.0	0.0	6.840771881606258	6.14266867319592	0.0	0.0	6.14266867319592	6.334102106004696	0.0	0.0	0.0	0.0	6.14266867319592	0.0	0.0	6.14266867319592	0.0	6.14266867319592	0.0	6.14266867319592	0.0	0.0	6.877284284014201	6.14266867319592	0.0	0.0	6.14266867319592	0.0	0.0	0.0	0.0	0.0	0.0	6.14266867319592	0.0
511	0.0	0.0	0.0	6.334060406222663	6.096290272460035	5.848006623052453	6.139644897726039	6.096290272460035	5.848006623052453	0.0	0.0	0.0	0.0	6.4212354125410736	0.0	0.0	5.617133541014512	5.617133541014512	6.096290272460035	6.252446006527385	0.0	0.0	5.848006623052453	6.6905007925890585	6.139644897726039	5.617133541014512	5.617133541014512	6.358013232781842	0.0	5.964736815555662	0.0	0.0	5.617133541014512	0.0	6.289953007779212	5.617133541014512
512	0.0	0.0	0.0	6.542646359202567	5.708322013122226	0.0	0.0	6.476675321924986	0.0	5.708322013122226	0.0	5.708322013122226	0.0	0.0	5.708322013122226	0.0	5.929706401235746	5.708322013122226	6.2984495795057285	5.708322013122226	0.0	0.0	6.2984495795057285	6.748006679957237	6.521977923718972	5.708322013122226	0.0	6.1689125287255075	0.0	0.0	0.0	0.0	5.708322013122226	0.0	6.041999237549628	5.708322013122226
513	0.0	0.0	0.0	6.676469315267094	6.199903467822102	5.869264074798656	0.0	6.199903467822102	6.199903467822102	5.869264074798656	0.0	5.869264074798656	0.0	6.088593798994785	0.0	0.0	0.0	0.0	0.0	0.0	0.0	0.0	6.429835084576644	6.825475904661946	6.088593798994785	6.199903467822102	6.088593798994785	5.869264074798656	0.0	0.0	0.0	0.0	5.869264074798656	0.0	6.3673659386185015	5.869264074798656
514	0.0	0.0	0.0	6.533134826656042	6.083132370358579	5.879474078123548	0.0	6.447040600929611	6.18713574756911	0.0	0.0	0.0	0.0	6.083132370358579	0.0	0.0	0.0	0.0	0.0	0.0	0.0	0.0	0.0	6.746924208806501	6.305332634593267	0.0	0.0	6.344518861570856	0.0	5.879474078123548	0.0	0.0	0.0	0.0	6.18713574756911	6.083132370358579
515	0.0	0.0	5.611028027966684	6.3392118875486245	5.833622363799244	6.52790575464097	0.0	6.4673022541110425	0.0	6.2450792484137825	0.0	6.074030815416659	5.611028027966684	0.0	5.833622363799244	0.0	6.317457686712661	6.150438531153021	6.305347814802844	0.0	6.668151216182626	6.651254637050081	0.0	6.6254516667157155	6.453979175475796	0.0	5.611028027966684	6.26234439916718	0.0	0.0	0.0	0.0	6.305347814802844	5.611028027966684	5.611028027966684	5.946509113299579
516	0.0	0.0	0.0	6.699527808731528	6.158742139801742	0.0	0.0	0.0	5.947562231288321	0.0	0.0	0.0	0.0	6.158742139801742	0.0	0.0	0.0	0.0	0.0	0.0	0.0	0.0	6.4891575468677125	6.823231224616331	0.0	6.266264878673761	0.0	6.461440567300845	0.0	6.388154579710741	0.0	0.0	0.0	0.0	6.336597508212945	5.947562231288321
517	5.591238122202577	0.0	5.822827216468079	6.344947950866316	6.1152860511449445	6.496450638012652	0.0	6.467310704717677	0.0	6.334165540879612	0.0	6.150696931699027	0.0	0.0	6.016148571734983	0.0	6.334165540879612	5.9398893582253	6.3101595964123405	0.0	6.5957506515919055	6.558774491118798	0.0	6.570139514611576	6.418281315236656	5.9398893582253	0.0	6.248191360527906	0.0	5.591238122202577	0.0	5.822827216468079	6.180462949930761	5.9398893582253	5.822827216468079	5.9398893582253
518	0.0	0.0	0.0	6.5785057314174855	6.190420146607062	0.0	0.0	6.25931170971502	6.085245259353714	0.0	0.0	0.0	0.0	0.0	0.0	0.0	5.879118864950203	0.0	6.085245259353714	0.0	0.0	0.0	6.349420052894353	6.838732883569892	6.452883648545298	0.0	0.0	6.528214871941661	0.0	5.879118864950203	0.0	0.0	6.085245259353714	0.0	6.190420146607062	0.0
519	5.559403261875133	0.0	5.788320978032707	6.25763044580379	5.904130894947241	6.396381276110514	0.0	6.407316717767342	0.0	6.294788209139803	0.0	6.142373727582766	5.788320978032707	0.0	6.112888661709648	0.0	6.396381276110514	6.034740236117083	6.294788209139803	0.0	6.63336864129543	6.5757542196335725	0.0	6.549117084577911	6.455886775279494	0.0	0.0	6.2095135025701556	0.0	5.559403261875133	0.0	5.979589346789693	6.324909247085177	6.034740236117083	0.0	5.559403261875133
520	0.0	0.0	0.0	6.413023197709248	6.135313549387586	6.52300966291134	0.0	6.494910533415331	0.0	6.185318227111542	0.0	5.963209062539407	0.0	0.0	0.0	0.0	6.442765716757225	0.0	6.413023197709248	0.0	6.678384158820829	6.736357664022734	0.0	6.589668380766168	6.4674687353219324	0.0	0.0	6.306628346903236	5.7596791210305875	5.963209062539407	0.0	0.0	6.224464835030568	6.067156306358394	0.0	5.963209062539407
521	0.0	0.0	0.0	6.513577879256498	0.0	5.800629099903651	5.543962470762156	6.219315235179259	0.0	0.0	0.0	0.0	0.0	0.0	0.0	0.0	0.0	0.0	6.191665245275428	0.0	5.800629099903651	0.0	6.331524892546003	6.742643143003093	6.379647708673255	5.543962470762156	0.0	6.264835940980472	0.0	6.012960871121971	0.0	0.0	6.120997579927431	0.0	6.243471183184687	5.800629099903651
522	0.0	0.0	5.904799563946988	6.2163845472128845	6.008698688567871	6.434203726010374	0.0	6.418612532114746	0.0	6.462685123527927	0.0	6.374909811320769	6.240701815548143	0.0	6.14082655616505	5.288826425024042	6.354437127039307	6.346938998164168	6.197951393386168	0.0	6.0950092209243385	6.008698688567871	0.0	6.578356611317976	6.354437127039307	5.701345777450637	0.0	6.187929714611348	0.0	5.790204072903461	0.0	5.563878308477168	6.455656383836817	5.904799563946988	5.904799563946988	5.904799563946988
523	0.0	0.0	0.0	6.577418849391646	5.676604309949879	5.913148200362478	0.0	6.454563467236018	0.0	0.0	0.0	0.0	0.0	6.0325233903884135	0.0	0.0	0.0	0.0	6.1668695264626	0.0	5.913148200362478	0.0	6.4216797030532184	6.763316095993586	6.303327070774255	0.0	0.0	6.211103864874848	0.0	0.0	5.676604309949879	0.0	5.676604309949879	0.0	6.110198123877682	5.676604309949879
524	6.005727088622489	0.0	0.0	6.481871265386592	5.726832124558245	5.943758269637865	0.0	6.053933862400392	6.005727088622489	6.474193874473842	0.0	6.253507597296794	6.200406068000936	0.0	6.053933862400392	5.858526673866857	0.0	6.2818033957104165	5.943758269637865	0.0	5.726832124558245	5.726832124558245	6.093121287974054	6.689917296518489	5.726832124558245	0.0	0.0	6.154101367538424	5.726832124558245	5.858526673866857	6.21988852265227	0.0	6.5605748731391795	5.464152032101271	6.005727088622489	5.464152032101271
525	0.0	0.0	6.064072168047239	6.2726445078331725	6.306243216073379	6.378035158354612	0.0	6.520721360841721	5.670963283700656	6.156773953713545	0.0	5.670963283700656	0.0	0.0	5.800529519058095	0.0	6.41206936326968	5.412779702493941	6.378035158354612	0.0	6.709502452794978	6.62115463708513	0.0	6.537125123123921	6.439658502362777	5.800529519058095	5.670963283700656	6.241992817339441	0.0	5.412779702493941	0.0	5.412779702493941	6.252851232671158	5.884446608895906	5.884446608895906	6.064072168047239
526	0.0	0.0	0.0	6.283451180002191	5.842461512564956	6.438513856830312	0.0	6.523606503188781	0.0	6.479841879348239	0.0	6.36326082524285	6.2507597509306345	0.0	5.954394231368765	0.0	6.380094968215136	6.408962201229577	6.297629713832781	0.0	6.39523067529239	6.297629713832781	0.0	6.665256875772326	6.333870893618654	0.0	0.0	6.310648863519296	0.0	0.0	5.621892067428857	0.0	6.4215124948301945	5.954394231368765	6.080909490903831	5.621892067428857
527	5.880915171573695	0.0	0.0	6.654435074383947	0.0	6.200948265298782	0.0	0.0	0.0	6.742415631727037	6.722543722266987	6.448569379075445	6.488090927273172	0.0	6.56897794578517	5.880915171573695	0.0	6.579129909668091	0.0	0.0	0.0	5.880915171573695	0.0	6.748413417444641	0.0	5.880915171573695	0.0	6.323297677618203	6.200948265298782	5.880915171573695	6.504769629643161	0.0	6.806421361140134	6.093005595100662	6.363780987192681	0.0
528	0.0	0.0	0.0	6.581037049181494	6.013570930452088	6.013570930452088	5.798569587272903	6.41318551167453	0.0	0.0	0.0	0.0	5.798569587272903	6.122864690254406	0.0	0.0	0.0	0.0	5.798569587272903	6.122864690254406	5.798569587272903	0.0	5.798569587272903	6.732359523458585	6.472013679711067	5.798569587272903	0.0	0.0	0.0	0.0	0.0	0.0	0.0	0.0	6.122864690254406	6.013570930452088
529	5.818092259298249	5.818092259298249	0.0	6.6052267758975525	5.818092259298249	6.030945411673278	0.0	6.139228258980851	0.0	6.693884779972687	5.818092259298249	6.528018932625928	6.3635778332796935	0.0	6.3635778332796935	6.030945411673278	0.0	6.472911208469046	0.0	0.0	5.818092259298249	0.0	0.0	6.72607622325705	0.0	5.818092259298249	0.0	6.387574497359693	6.139228258980851	5.818092259298249	6.518473367658815	0.0	6.7405310669603224	6.210060414498656	5.818092259298249	0.0
530	0.0	0.0	0.0	6.519814619362159	6.083258122722538	0.0	0.0	5.651688423005206	6.139703158950574	5.651688423005206	0.0	0.0	0.0	5.651688423005206	0.0	0.0	0.0	0.0	0.0	0.0	5.651688423005206	6.083258122722538	0.0	6.639112829819797	6.005923246903144	6.005923246903144	5.651688423005206	6.083258122722538	0.0	6.183749739155841	0.0	0.0	5.887072402653118	0.0	6.249764832454858	0.0
531	0.0	0.0	0.0	6.614371458498801	6.169238179688104	0.0	0.0	6.388438704100007	0.0	5.8568103014075925	0.0	0.0	0.0	5.8568103014075925	5.8568103014075925	0.0	0.0	0.0	0.0	0.0	0.0	0.0	6.169238179688104	6.758575704124422	6.289049563006133	6.063725067086654	0.0	6.289049563006133	0.0	5.8568103014075925	0.0	0.0	6.063725067086654	0.0	6.467147658130407	0.0
532	0.0	0.0	0.0	6.438064110983404	6.017792794152873	6.017792794152873	0.0	6.017792794152873	0.0	0.0	0.0	0.0	0.0	0.0	6.017792794152873	0.0	0.0	0.0	0.0	0.0	6.017792794152873	0.0	0.0	6.7909071930276435	6.438064110983404	6.017792794152873	0.0	6.294439454576436	0.0	6.017792794152873	0.0	0.0	0.0	0.0	6.294439454576436	6.200335830127767
533	0.0	0.0	0.0	6.450481554750901	5.92265270695555	5.641820095088483	0.0	6.407107474831415	5.344070973156369	5.7255554804013515	4.979159412731541	5.8856402637499246	5.525596148500104	5.525596148500104	4.979159412731541	0.0	5.525596148500104	5.7255554804013515	5.790119811301677	0.0	5.344070973156369	4.979159412731541	4.979159412731541	6.755186374913573	6.3908271475597775	5.7255554804013515	5.525596148500104	6.119289144166118	0.0	5.8422247978247395	6.252255541340958	0.0	6.30934713192991	0.0	5.7255554804013515	5.641820095088483
534	0.0	0.0	0.0	6.4490062552028435	6.0105458682655435	0.0	6.0105458682655435	6.0105458682655435	5.799746289551359	0.0	0.0	0.0	0.0	0.0	0.0	0.0	0.0	0.0	6.11787295070344	6.188112512223406	5.799746289551359	0.0	6.3850983159885795	6.733058540586957	6.512655920295343	0.0	5.799746289551359	6.4490062552028435	0.0	5.799746289551359	0.0	0.0	5.799746289551359	0.0	5.799746289551359	0.0
535	0.0	0.0	0.0	6.568232002003942	6.1162652657938485	0.0	0.0	6.1162652657938485	5.904979907054547	0.0	0.0	0.0	0.0	0.0	0.0	0.0	0.0	0.0	6.1162652657938485	6.22382329731017	0.0	0.0	6.294218302553479	6.844984059878173	6.1162652657938485	0.0	0.0	6.510118321791092	0.0	5.904979907054547	0.0	0.0	5.904979907054547	0.0	0.0	5.904979907054547
536	5.602884297818549	0.0	5.602884297818549	6.381167616736265	5.830276026509559	6.435172170071813	0.0	6.524382481131865	0.0	6.02040038370126	0.0	5.602884297818549	0.0	0.0	5.602884297818549	0.0	6.440699730264636	5.602884297818549	6.249117849924267	0.0	6.718217315829296	6.706438729874173	0.0	6.610828210765242	6.440699730264636	5.602884297818549	5.602884297818549	6.297001292182587	0.0	5.830276026509559	0.0	5.830276026509559	6.1823012545895555	0.0	0.0	5.945369903607513
537	6.167906549467713	5.872073019082659	0.0	6.3511054584935405	6.282133106598025	6.067676389869201	0.0	0.0	0.0	6.437052417879343	6.563455535714695	6.3511054584935405	6.282133106598025	0.0	5.872073019082659	6.282133106598025	0.0	6.282133106598025	0.0	0.0	0.0	0.0	0.0	6.659553072691818	5.872073019082659	6.067676389869201	0.0	0.0	5.872073019082659	0.0	6.3511054584935405	0.0	6.583010114959762	6.167906549467713	5.872073019082659	0.0
538	0.0	0.0	0.0	6.636963237129377	6.248150899120085	0.0	0.0	0.0	5.84141829345792	0.0	0.0	0.0	0.0	0.0	0.0	0.0	0.0	0.0	0.0	0.0	0.0	0.0	6.301752963052177	6.733341471382923	5.84141829345792	0.0	6.062682444537826	6.248150899120085	0.0	0.0	0.0	0.0	0.0	0.0	6.301752963052177	0.0
539	5.480097019822019	0.0	5.623620116441981	6.261608226351441	6.013615016997662	6.428920060478341	0.0	6.490871754903717	0.0	6.283950460545614	0.0	6.138696102152836	5.969454067081933	0.0	5.943108157459148	0.0	6.310634474606065	6.14845507936984	6.223902217203105	0.0	6.553291994834741	6.498412051477846	0.0	6.538198208957055	6.279728706065595	5.480097019822019	5.623620116441981	6.182766332399289	0.0	0.0	0.0	5.7832824316557305	6.310634474606065	5.7832824316557305	5.623620116441981	5.480097019822019
540	0.0	0.0	0.0	6.187724995115519	6.050969667559016	6.388950578345062	0.0	6.502609808917534	0.0	6.335555323952569	0.0	6.050969667559016	5.910276930231625	0.0	6.014011407693098	0.0	6.388950578345062	5.968585853989275	6.229875150829382	0.0	6.64228287907788	6.561906836673852	0.0	6.5667944140311745	6.359254104640636	0.0	0.0	6.282591946196771	0.0	5.707222501137871	0.0	5.830303956238367	6.39336481732692	5.830303956238367	5.830303956238367	5.707222501137871
541	0.0	0.0	0.0	6.727589219407562	5.906228444536059	0.0	0.0	0.0	5.906228444536059	5.906228444536059	0.0	0.0	0.0	0.0	0.0	0.0	0.0	0.0	5.906228444536059	0.0	5.906228444536059	5.906228444536059	6.396971637122709	6.860577558217717	6.355930513698236	0.0	0.0	6.303417117280462	0.0	6.122049830318203	0.0	0.0	5.906228444536059	0.0	6.355930513698236	0.0
542	0.0	0.0	0.0	6.7015791710634645	6.345467781644056	0.0	0.0	6.163127248723996	0.0	0.0	0.0	0.0	0.0	5.946040521983986	0.0	0.0	0.0	0.0	0.0	0.0	0.0	0.0	0.0	6.9128515723770025	6.163127248723996	0.0	6.163127248723996	6.273414320002083	0.0	6.163127248723996	0.0	0.0	0.0	0.0	6.345467781644056	5.946040521983986
543	5.857032593880808	0.0	5.640650393804346	6.305098060294277	5.857032593880808	6.503456840731066	0.0	6.474925999019569	5.378615085365318	6.436096364537238	0.0	6.267539607334095	5.857032593880808	0.0	6.038862661119034	0.0	6.40844017230614	6.180889162661903	6.329853668219079	0.0	6.564153329872007	6.4770228706382795	0.0	6.64668349013361	6.3654311497867795	5.857032593880808	0.0	6.329853668219079	0.0	5.77198213950457	0.0	0.0	6.444246242194554	6.006113782134764	5.640650393804346	6.038862661119034
544	5.836067830560489	0.0	5.469342578567624	6.296211040272044	6.221959921425682	6.268414545854023	0.0	6.442528077057115	0.0	6.056287635132721	0.0	6.019381671729454	5.469342578567624	0.0	5.91584920264736	0.0	6.257978864450327	5.469342578567624	6.087256247789612	0.0	6.638721842420921	6.532278011310873	0.0	6.45756909763334	6.287486437258147	0.0	5.7132117614463604	6.176086813897353	0.0	0.0	0.0	5.7132117614463604	6.296211040272044	5.836067830560489	5.91584920264736	5.7132117614463604
545	0.0	0.0	5.57166126183653	6.225931576729939	5.795390434727606	6.408533365954441	5.982779464110618	6.3309471249171105	6.036879468611897	6.142589633579837	0.0	5.795390434727606	5.57166126183653	6.0791462979720166	5.57166126183653	0.0	6.189273281556199	5.795390434727606	6.0791462979720166	0.0	6.3810209162328455	6.3309471249171105	5.57166126183653	6.58106151012439	6.167501302898435	5.57166126183653	0.0	6.0791462979720166	0.0	5.57166126183653	0.0	0.0	6.167501302898435	0.0	6.0791462979720166	5.57166126183653
546	0.0	0.0	0.0	6.681878812913597	5.842083008778486	5.842083008778486	0.0	5.842083008778486	6.071916699521376	5.842083008778486	0.0	0.0	5.842083008778486	5.842083008778486	0.0	0.0	0.0	0.0	0.0	0.0	5.842083008778486	5.842083008778486	0.0	6.843904960661982	0.0	6.071916699521376	5.842083008778486	6.427171011052017	0.0	6.188143810181628	5.842083008778486	5.842083008778486	6.188143810181628	0.0	6.319207175122201	0.0
547	5.911725105783803	0.0	0.0	6.367954378211351	6.018333417520348	6.044434040671498	0.0	6.364070608897801	0.0	6.624632404915077	0.0	6.517142096143449	6.48875739318606	5.560811218039632	6.410884148816959	5.276909416845112	6.51303366282176	6.527524390136637	6.255711519877528	5.560811218039632	0.0	5.276909416845112	0.0	6.571617794786902	6.385946753745949	5.276909416845112	0.0	6.343129316354854	0.0	5.276909416845112	0.0	0.0	6.6084485152234285	5.702511959360478	6.1237267670473	5.702511959360478
548	0.0	0.0	0.0	0.0	6.544903845911956	0.0	0.0	6.319561946377189	6.319561946377189	0.0	0.0	0.0	0.0	6.319561946377189	0.0	0.0	0.0	0.0	0.0	6.319561946377189	6.319561946377189	0.0	6.319561946377189	6.665288923594571	0.0	6.319561946377189	6.319561946377189	6.319561946377189	0.0	0.0	0.0	0.0	0.0	0.0	0.0	0.0
549	0.0	0.0	5.644962858850075	6.271536588726845	5.776238177537888	6.507368929644642	0.0	6.455885012073888	0.0	6.29509910921817	0.0	6.2337274987021685	0.0	0.0	5.923050560317139	0.0	6.425330683640586	6.071055364440692	6.30909898974625	0.0	6.704767066357418	6.611299937314779	0.0	6.625636635333674	6.445518767905158	5.383047884016576	0.0	6.3022563280743205	0.0	5.383047884016576	0.0	5.644962858850075	6.321938972619943	5.923050560317139	5.923050560317139	5.861234585190594
550	0.0	0.0	0.0	6.672286217497355	0.0	0.0	0.0	0.0	5.964345172690483	0.0	0.0	0.0	0.0	5.964345172690483	0.0	0.0	0.0	0.0	6.400843872921628	0.0	0.0	0.0	6.173435584373631	6.90578414610537	6.759719989052863	0.0	0.0	6.473525259588643	0.0	0.0	0.0	0.0	5.964345172690483	0.0	6.473525259588643	5.964345172690483
551	0.0	0.0	5.887024100189326	6.37689565257341	6.044879976411163	6.416156542635499	0.0	6.450961861139548	0.0	6.191189401613916	0.0	5.995109417611916	5.24209334140926	0.0	5.929356050510103	0.0	6.344864708961253	5.964794101507105	6.145554453169492	0.0	6.706699408334639	6.652497768826922	0.0	6.536043125384472	6.445040439944798	5.767519834651545	5.530725019414679	6.219010143453675	0.0	5.767519834651545	0.0	5.767519834651545	6.219010143453675	5.24209334140926	5.530725019414679	5.674675712865706
552	0.0	0.0	0.0	6.708127563332333	0.0	0.0	0.0	6.396471559319132	6.014313843208927	0.0	0.0	0.0	0.0	0.0	0.0	0.0	0.0	0.0	6.014313843208927	0.0	6.014313843208927	0.0	0.0	6.900868350334416	6.014313843208927	0.0	0.0	6.519426190151155	0.0	6.014313843208927	0.0	0.0	6.014313843208927	0.0	6.014313843208927	0.0
553	5.87711622795267	0.0	5.527627373595932	6.266511311999604	5.98335491196272	6.368869212937905	0.0	6.388361962686216	0.0	6.487268292322604	0.0	6.324058963102686	6.248146861227879	0.0	6.166207437922692	0.0	6.368869212937905	6.371827824472626	6.17640462290161	0.0	6.385741617825941	6.342907827234352	0.0	6.5819962859574295	6.320009670578287	5.98335491196272	0.0	6.118197791342022	0.0	5.527627373595932	0.0	5.2450216749852085	6.460436088806056	5.87711622795267	6.118197791342022	5.759796775834477
554	5.5622347251582696	0.0	0.0	6.471632633252577	5.924181960377823	5.802860033812041	5.5622347251582696	6.221853769130639	5.802860033812041	0.0	0.0	0.0	0.0	6.221853769130639	0.0	0.0	0.0	0.0	6.060544249982243	6.003014871314768	0.0	0.0	5.802860033812041	6.6918354188307765	6.410026209593784	6.003014871314768	0.0	6.198838387751245	0.0	6.003014871314768	0.0	0.0	5.802860033812041	0.0	6.305913980577412	5.5622347251582696
555	0.0	0.0	0.0	0.0	6.632411611867952	0.0	0.0	6.767504097764289	6.632411611867952	0.0	0.0	0.0	0.0	0.0	0.0	0.0	0.0	0.0	0.0	0.0	6.632411611867952	0.0	6.632411611867952	0.0	0.0	0.0	6.632411611867952	0.0	0.0	0.0	0.0	0.0	6.632411611867952	0.0	0.0	0.0
556	0.0	0.0	0.0	6.671557900496169	6.120973501013432	5.904969882238061	0.0	6.230767671071582	0.0	5.904969882238061	0.0	0.0	0.0	0.0	0.0	0.0	0.0	0.0	0.0	0.0	5.904969882238061	0.0	6.302516556789593	6.836440486458731	0.0	5.904969882238061	0.0	6.429654565617151	0.0	0.0	0.0	0.0	5.904969882238061	0.0	6.230767671071582	0.0
557	0.0	0.0	0.0	0.0	0.0	6.647608724818204	0.0	6.647608724818204	0.0	0.0	0.0	0.0	0.0	6.77104307623556	6.647608724818204	0.0	0.0	0.0	0.0	0.0	6.647608724818204	0.0	0.0	6.914124466928629	0.0	0.0	0.0	0.0	0.0	0.0	0.0	0.0	6.647608724818204	0.0	0.0	0.0
558	0.0	0.0	0.0	6.552781608903957	6.119065461560064	5.676592749836591	0.0	6.176778244002739	6.258375578139721	5.676592749836591	0.0	5.676592749836591	0.0	6.119065461560064	0.0	0.0	0.0	0.0	0.0	0.0	5.676592749836591	0.0	0.0	6.736183676815515	0.0	6.176778244002739	5.676592749836591	6.258375578139721	0.0	5.676592749836591	0.0	0.0	5.676592749836591	0.0	6.393906141919825	0.0
559	5.213801870860421	0.0	0.0	6.254901276848651	5.806932058855931	6.332319920091336	0.0	6.393398498760246	0.0	6.493173270294236	0.0	6.40484382785546	6.199703712994054	0.0	6.163500405553421	0.0	6.47716566786503	6.378367469059243	6.304898248973097	0.0	6.317249730186014	6.104374312424873	0.0	6.596214806749914	6.4327257108574285	5.806932058855931	5.213801870860421	6.199703712994054	0.0	5.213801870860421	0.0	0.0	6.50535791306371	5.8591792889839	6.117841194468657	5.99374540366847
560	0.0	0.0	0.0	6.527570103464651	0.0	0.0	6.168775231036225	5.869203060636721	5.869203060636721	0.0	0.0	5.869203060636721	0.0	6.403065222417028	0.0	0.0	5.869203060636721	0.0	0.0	6.284238010751913	0.0	5.869203060636721	6.067358985204875	6.825746869719386	6.235329163134541	0.0	0.0	6.322574717993934	0.0	0.0	0.0	0.0	6.067358985204875	0.0	6.067358985204875	5.869203060636721
561	0.0	0.0	0.0	6.324691608247492	5.714591157257973	5.714591157257973	6.260977555830171	6.260977555830171	0.0	0.0	0.0	5.714591157257973	0.0	6.370459969025363	0.0	0.0	0.0	0.0	6.199872690883227	6.285008342726122	0.0	0.0	0.0	6.698801856389725	6.394941166283581	5.92783510410206	5.714591157257973	6.199872690883227	0.0	5.714591157257973	0.0	0.0	5.714591157257973	0.0	6.036318055696808	5.92783510410206
562	0.0	0.0	0.0	6.604063252445908	6.168262781573976	0.0	6.334426875372045	6.580961992007751	6.420814651487394	0.0	0.0	0.0	0.0	6.168262781573976	0.0	0.0	0.0	0.0	0.0	0.0	0.0	6.168262781573976	6.168262781573976	6.844164790813851	6.55362201511964	6.168262781573976	0.0	6.4780234778160555	0.0	6.168262781573976	0.0	0.0	0.0	0.0	0.0	0.0
563	0.0	0.0	0.0	6.7302839875198135	5.955745996740297	0.0	0.0	6.166307082368151	0.0	0.0	0.0	0.0	0.0	0.0	0.0	0.0	0.0	0.0	0.0	0.0	0.0	0.0	0.0	6.839635074505412	6.468242078332044	0.0	0.0	6.3437078083995795	0.0	5.955745996740297	0.0	0.0	0.0	0.0	6.3437078083995795	5.955745996740297
564	5.4269646368404665	0.0	5.796554806899027	6.241526296789475	6.275847284599933	6.43009322780166	0.0	6.555939433809554	5.4269646368404665	6.018272756871718	0.0	5.672814946539879	0.0	0.0	5.672814946539879	0.0	6.184943071292377	5.672814946539879	6.138818858763909	0.0	6.60771953369608	6.531049020273869	0.0	6.535965073308504	6.382311706074506	5.4269646368404665	0.0	6.120260795160629	0.0	5.672814946539879	5.4269646368404665	0.0	6.155592507243	5.935481349231183	5.672814946539879	0.0
565	5.31219205978877	0.0	5.671223204692281	6.368350448985543	6.014790739658109	6.070207444125808	0.0	6.081964567428334	4.968771715103989	6.5575370082582465	0.0	6.468577954599439	6.390754713984304	4.968771715103989	6.245764307155923	0.0	6.5408257677880215	6.408618729569266	6.185043795512705	5.7814306861117934	6.093031319463836	5.592289971995998	5.31219205978877	6.5920615158675675	6.421498312623145	5.7814306861117934	4.968771715103989	6.2634465549946565	0.0	5.4828451353235454	0.0	0.0	6.575446380985039	5.592289971995998	6.014790739658109	5.822506823682418
566	0.0	0.0	0.0	6.637802259504755	6.25680078700029	0.0	0.0	6.310192206818674	5.851944386231935	0.0	0.0	0.0	0.0	0.0	0.0	0.0	0.0	0.0	5.851944386231935	0.0	5.851944386231935	0.0	6.183871689466201	6.82167381381458	5.851944386231935	6.183871689466201	5.851944386231935	6.414550911179102	0.0	5.851944386231935	0.0	0.0	5.851944386231935	0.0	6.385935317918426	0.0
567	0.0	0.0	0.0	6.459169944581906	0.0	0.0	0.0	6.30415552454122	5.893791700807966	0.0	0.0	0.0	0.0	6.25573714701796	5.893791700807966	0.0	0.0	0.0	6.0895668061863715	6.189872767028123	0.0	0.0	0.0	6.703656036199082	6.535691689937987	0.0	0.0	6.25573714701796	0.0	6.0895668061863715	0.0	0.0	5.893791700807966	0.0	6.0895668061863715	5.893791700807966
568	0.0	0.0	0.0	6.091106127404339	6.256199863681407	0.0	0.0	6.474177889728878	0.0	0.0	0.0	0.0	0.0	6.256199863681407	0.0	0.0	0.0	0.0	6.091106127404339	6.091106127404339	0.0	0.0	0.0	6.6537911916169765	6.091106127404339	6.091106127404339	0.0	0.0	0.0	6.398983833947194	0.0	0.0	0.0	0.0	6.091106127404339	6.256199863681407
569	0.0	0.0	0.0	6.201041794518973	6.019067459799807	5.615240721001013	6.258711972318164	6.201041794518973	0.0	0.0	0.0	0.0	0.0	6.334862581339629	0.0	0.0	0.0	0.0	5.615240721001013	6.17649387926521	5.834842558223807	5.615240721001013	6.147937521862342	6.620062477884728	6.113972925740152	5.615240721001013	0.0	6.17649387926521	0.0	5.615240721001013	0.0	0.0	0.0	0.0	5.946290357591645	6.072335984229552
570	0.0	0.0	0.0	6.351152126668026	6.0513262342107845	6.413317592176154	0.0	6.424338724533578	0.0	6.278207987133191	0.0	6.0513262342107845	5.725848705798442	0.0	5.464648027736352	0.0	6.513698309939894	5.941650568918099	6.278207987133191	0.0	6.817470821928037	6.78513340141669	0.0	6.622394985971246	6.568305733530453	5.464648027736352	0.0	6.250028925785862	0.0	0.0	0.0	5.464648027736352	6.333344238059674	5.8568484654206125	6.003341241274367	6.003341241274367
571	5.325891532699735	0.0	5.596735575359189	6.27941503777226	5.973162966551519	6.377787717498874	0.0	6.470769794782332	5.325891532699735	6.152395517876999	0.0	5.973162966551519	5.325891532699735	0.0	5.732283812848326	5.325891532699735	6.398074449540491	5.883556500016678	6.272437521913114	0.0	6.696685756662469	6.620398905631424	0.0	6.545587263073584	6.441392622433446	5.732283812848326	5.325891532699735	6.241032460131521	0.0	5.596735575359189	0.0	5.732283812848326	6.179131489320805	5.325891532699735	5.596735575359189	5.732283812848326
572	0.0	0.0	0.0	6.603052144444583	5.990749750766699	5.764954203941004	0.0	5.764954203941004	6.179628504221797	0.0	0.0	0.0	0.0	0.0	5.764954203941004	0.0	0.0	0.0	5.990749750766699	0.0	5.764954203941004	0.0	6.179628504221797	6.796860425387814	5.990749750766699	5.764954203941004	6.105091648010367	6.38760182235498	0.0	6.105091648010367	0.0	0.0	0.0	0.0	6.234139740662977	5.764954203941004
573	5.211392088441341	0.0	0.0	6.439135499094589	6.057916926986047	5.856878027931261	0.0	5.784056413376716	5.211392088441341	6.2941390855572035	0.0	6.143878177311052	5.683307334885596	5.856878027931261	5.211392088441341	5.526566561314856	5.526566561314856	6.176188489073207	0.0	0.0	0.0	5.526566561314856	0.0	6.541354226148284	5.913252866771506	6.029561154072295	5.211392088441341	6.125514560717879	0.0	5.211392088441341	5.211392088441341	0.0	6.323196914168789	0.0	6.448758041807565	0.0
574	0.0	0.0	5.808154054769399	6.282484130517032	6.146707377362517	6.326130540979087	5.511787811218051	6.46125256482996	0.0	5.9005072408780155	0.0	5.9005072408780155	5.231124921270541	5.652008524649263	5.964763174490522	0.0	6.234604585618267	5.742501779127829	6.11211922363797	5.231124921270541	6.607703881574486	6.622403736099734	5.808154054769399	6.5417904361140815	6.442782755784807	5.231124921270541	5.231124921270541	6.175554109034994	0.0	5.742501779127829	0.0	5.511787811218051	6.156854764297443	5.231124921270541	5.511787811218051	5.652008524649263
575	5.491288102606942	0.0	5.73116083749641	6.306351593253127	5.491288102606942	6.471620121247231	0.0	6.517188172905267	0.0	6.411399435037682	0.0	6.204067003715879	5.73116083749641	0.0	6.032831103374922	0.0	6.3838893834653465	6.149029143910725	6.278848350127356	0.0	6.4447355077414805	6.268512665114342	5.491288102606942	6.613737740907974	6.3500276633154416	0.0	0.0	6.2190919288424515	0.0	0.0	0.0	5.852107507507943	6.336804776339945	5.491288102606942	6.032831103374922	5.491288102606942
576	0.0	0.0	0.0	6.587724826268979	0.0	5.950863273202692	0.0	5.718347770732831	6.144839473892755	0.0	0.0	0.0	0.0	5.950863273202692	0.0	0.0	5.718347770732831	0.0	0.0	0.0	0.0	0.0	5.718347770732831	6.716736364555667	6.200725933977189	5.718347770732831	5.718347770732831	6.144839473892755	0.0	0.0	0.0	0.0	0.0	0.0	6.395411331480266	0.0
577	0.0	0.0	0.0	6.571099800591319	6.04820204295828	5.685929156628015	0.0	5.926804520867851	5.685929156628015	0.0	0.0	0.0	0.0	6.266072514848387	0.0	0.0	0.0	0.0	6.266072514848387	0.0	0.0	0.0	6.127098885984277	6.852459518780683	6.6005203364635365	0.0	0.0	6.366465952880101	0.0	6.04820204295828	0.0	0.0	6.229541376811664	0.0	6.184671837345843	5.685929156628015
578	0.0	0.0	0.0	6.356757576552467	5.982862538818783	0.0	6.2384852191080205	6.339044665492903	0.0	5.784355883886839	0.0	0.0	0.0	6.269860144267503	0.0	0.0	0.0	0.0	5.784355883886839	6.269860144267503	0.0	0.0	0.0	6.660402289281133	6.20009020309707	5.784355883886839	0.0	6.08443765375677	0.0	5.784355883886839	0.0	0.0	0.0	0.0	5.784355883886839	5.784355883886839
579	0.0	0.0	0.0	6.392348297226706	0.0	0.0	6.357502262220156	6.445034031821829	5.986312949959557	5.986312949959557	0.0	5.986312949959557	0.0	6.313192415623077	0.0	0.0	0.0	0.0	5.986312949959557	6.392348297226706	0.0	0.0	0.0	6.755049704851236	6.420930640847627	6.162170512657548	0.0	6.392348297226706	0.0	5.986312949959557	0.0	0.0	0.0	0.0	6.162170512657548	5.986312949959557
580	0.0	0.0	0.0	6.655695832121211	5.749084185386891	0.0	0.0	6.1001145101218395	6.1001145101218395	0.0	0.0	0.0	0.0	0.0	0.0	0.0	0.0	0.0	5.982284544865081	0.0	0.0	0.0	6.444153552950051	6.802780519757685	6.232820997178278	5.749084185386891	5.982284544865081	6.444153552950051	0.0	5.749084185386891	0.0	0.0	0.0	0.0	6.1001145101218395	0.0
581	0.0	0.0	0.0	6.509933767559777	6.372624848089951	0.0	0.0	6.175995753970662	6.175995753970662	0.0	0.0	5.854530210426737	0.0	5.854530210426737	0.0	0.0	0.0	0.0	0.0	0.0	0.0	5.854530210426737	0.0	6.7338379119303475	5.854530210426737	0.0	0.0	6.246893883579137	0.0	5.854530210426737	0.0	0.0	0.0	0.0	6.067602560660269	5.854530210426737
582	5.433341281849876	0.0	5.678349136824554	6.201952294572179	5.881832342312464	6.436304861428468	0.0	6.490005422384975	0.0	6.307786070780874	0.0	6.235616486674382	5.678349136824554	0.0	5.985744333729429	0.0	6.3519914915281745	6.159736193489692	6.159736193489692	0.0	6.5155844719071005	6.407002267265819	0.0	6.535652912660111	6.342103128763775	5.433341281849876	0.0	6.225147837720563	0.0	5.678349136824554	0.0	5.801718236982532	6.374117124123587	5.985744333729429	5.881832342312464	5.678349136824554
583	0.0	0.0	0.0	0.0	6.083999530786214	6.083999530786214	0.0	6.402580638826554	6.255160166426358	0.0	0.0	0.0	0.0	0.0	0.0	0.0	0.0	0.0	0.0	0.0	6.083999530786214	0.0	0.0	6.655606558050645	0.0	6.083999530786214	6.083999530786214	6.083999530786214	0.0	0.0	0.0	0.0	6.083999530786214	0.0	6.083999530786214	6.255160166426358
584	0.0	6.001134917066389	0.0	6.577949632335834	6.238550060145122	6.314100291436808	0.0	6.112531878631013	0.0	6.64380522404647	6.740356692547312	6.500983420547118	6.342668012847373	0.0	6.314100291436808	6.280147873454388	0.0	6.454454456608907	0.0	0.0	5.781614145484526	0.0	0.0	6.69071635202961	5.781614145484526	6.001134917066389	0.0	6.238550060145122	6.001134917066389	0.0	6.519865096884645	0.0	6.676852814081291	5.781614145484526	6.314100291436808	6.001134917066389
585	0.0	0.0	0.0	6.628949955529082	6.13856092055928	0.0	0.0	6.023271418403699	5.795498453847189	0.0	0.0	0.0	0.0	0.0	0.0	0.0	0.0	0.0	0.0	0.0	0.0	6.023271418403699	6.423141752288186	6.781239727489827	0.0	0.0	5.795498453847189	6.346443543443942	0.0	6.13856092055928	0.0	0.0	5.795498453847189	0.0	6.023271418403699	5.795498453847189
586	0.0	0.0	0.0	6.40492862470808	5.963960349809686	5.963960349809686	6.234899295152703	5.751698820675181	0.0	0.0	0.0	5.751698820675181	0.0	6.234899295152703	0.0	0.0	0.0	6.1426161287852405	6.0719666494753834	6.340696073323012	0.0	0.0	0.0	6.727529197480608	6.417599191075002	0.0	0.0	6.359311874635917	0.0	0.0	0.0	0.0	0.0	0.0	6.2679684327055165	6.1426161287852405
587	0.0	0.0	0.0	6.4737519357603865	5.834293609301712	0.0	0.0	6.297170911476995	5.834293609301712	0.0	0.0	5.834293609301712	5.834293609301712	6.208339990329119	0.0	0.0	5.834293609301712	6.036932164202107	6.355921928740091	6.399310175135689	0.0	5.834293609301712	0.0	6.7981240847499755	6.514765933938527	5.834293609301712	5.834293609301712	6.258149355968708	0.0	0.0	0.0	0.0	5.834293609301712	0.0	6.258149355968708	5.834293609301712
588	0.0	0.0	0.0	6.6463419562659505	5.895838105041309	6.10882369154751	0.0	0.0	6.10882369154751	0.0	0.0	0.0	0.0	0.0	0.0	0.0	0.0	0.0	6.10882369154751	0.0	5.895838105041309	5.895838105041309	6.550988901459854	6.774807831289898	0.0	5.895838105041309	5.895838105041309	6.10882369154751	0.0	5.895838105041309	0.0	0.0	5.895838105041309	0.0	6.339950180815826	5.895838105041309
589	0.0	0.0	0.0	6.611621190679772	0.0	5.989344618044902	0.0	0.0	0.0	6.642746206323692	6.753048152373279	6.439043534074998	6.18574518779235	0.0	6.18574518779235	6.439043534074998	0.0	6.18574518779235	0.0	0.0	0.0	0.0	0.0	6.789351999330186	0.0	0.0	5.989344618044902	6.286360130584285	0.0	0.0	6.400986281152411	0.0	6.719912224126836	5.989344618044902	6.496407059069493	0.0
590	0.0	0.0	0.0	6.724829442769987	0.0	0.0	0.0	5.99136173638878	0.0	0.0	0.0	0.0	0.0	6.190480185702787	0.0	0.0	0.0	5.99136173638878	5.99136173638878	6.292343350222637	0.0	0.0	0.0	6.90686379679121	6.359199337747686	0.0	0.0	6.292343350222637	0.0	0.0	0.0	0.0	6.190480185702787	0.0	5.99136173638878	0.0
591	5.43801871398645	0.0	0.0	5.945418229375391	5.945418229375391	6.347614344523859	0.0	6.47866448549666	0.0	6.3067330012165215	0.0	6.1803996124666165	6.0591547891435455	0.0	5.886956842661781	0.0	6.430896350650044	6.109190919777638	6.194426707746058	0.0	6.219388414605313	6.028039225884071	0.0	6.541303220111153	6.352643690610694	5.43801871398645	0.0	6.148382368768191	0.0	0.0	0.0	5.945418229375391	6.3067330012165215	5.990976983095616	5.990976983095616	5.886956842661781
592	6.113295341417973	0.0	0.0	6.544313329967404	0.0	6.113295341417973	0.0	5.913959661724388	0.0	6.63002547063639	0.0	6.427864300448416	5.913959661724388	0.0	6.215268476932297	6.28219078059918	0.0	6.215268476932297	0.0	0.0	5.913959661724388	0.0	0.0	6.682773914923085	0.0	5.913959661724388	0.0	6.4013432062449604	6.369862451532615	0.0	6.565984413575689	0.0	6.752129895508958	6.113295341417973	6.28219078059918	5.913959661724388
593	0.0	0.0	0.0	6.751858806616556	5.956980543650744	5.956980543650744	0.0	0.0	6.17230588694928	0.0	0.0	0.0	0.0	6.17230588694928	0.0	0.0	0.0	5.956980543650744	0.0	0.0	0.0	0.0	0.0	6.871287310418727	6.553648751749976	0.0	5.956980543650744	6.28177086022516	0.0	6.17230588694928	5.956980543650744	0.0	5.956980543650744	0.0	6.353330260551883	5.956980543650744
594	0.0	0.0	0.0	6.619429716798041	6.14987299261214	5.8204960250204705	0.0	6.038950108854962	6.22233378547491	0.0	0.0	0.0	0.0	6.14987299261214	0.0	0.0	0.0	0.0	0.0	0.0	5.8204960250204705	0.0	6.038950108854962	6.7432088357024345	6.038950108854962	6.038950108854962	5.8204960250204705	6.275348224243501	0.0	6.22233378547491	0.0	0.0	5.8204960250204705	0.0	6.44392830853206	0.0
595	0.0	0.0	5.696783496025891	6.469344649776111	5.696783496025891	6.2209990353863045	0.0	6.531211639082183	0.0	6.372427105196096	0.0	6.146433943949406	6.093943049648069	5.696783496025891	5.912572756195182	0.0	6.2209990353863045	5.696783496025891	6.146433943949406	0.0	6.440866520918772	6.481721814792224	5.912572756195182	6.6389519142558004	6.498492038600335	0.0	0.0	6.372427105196096	0.0	5.912572756195182	0.0	5.696783496025891	6.372427105196096	5.912572756195182	0.0	0.0
596	0.0	0.0	0.0	6.581936386904718	6.142108496939384	5.937737128526952	0.0	5.937737128526952	6.142108496939384	0.0	0.0	0.0	0.0	0.0	0.0	0.0	0.0	0.0	0.0	0.0	6.142108496939384	0.0	6.463410134086844	6.8005060695498765	6.246443158373004	5.937737128526952	0.0	6.314803334516684	0.0	0.0	0.0	0.0	5.937737128526952	0.0	6.3649828830429245	5.937737128526952
597	5.538753449387111	0.0	6.0274013057310425	6.396796266597021	5.893459493274109	6.481695521769485	0.0	6.3573507297679805	0.0	6.445469781765304	0.0	6.281572627138987	0.0	0.0	6.0274013057310425	0.0	6.4495529485335945	6.137579245878438	6.453504491519394	0.0	6.644128545241869	6.601457830090361	0.0	6.659290898450639	6.517888077652559	0.0	0.0	6.390900747900971	0.0	5.7744524854730495	0.0	5.538753449387111	6.396796266597021	5.538753449387111	0.0	5.97087892444011
598	0.0	0.0	0.0	6.21483019925051	0.0	0.0	6.358548897005582	6.504658412755921	0.0	6.048474748910994	0.0	0.0	0.0	6.301284944843618	0.0	0.0	0.0	0.0	0.0	0.0	6.048474748910994	6.048474748910994	0.0	6.596918994199271	6.434197542037777	0.0	6.048474748910994	6.358548897005582	0.0	6.048474748910994	0.0	0.0	0.0	0.0	0.0	6.301284944843618
599	0.0	0.0	5.8832709046466345	6.355311386017995	5.8832709046466345	6.4248198929223825	0.0	6.421541859768474	0.0	6.344496901759262	0.0	6.224304481039084	5.9902074520838005	0.0	5.8832709046466345	0.0	6.25654499916199	6.168790968304059	6.198767276233864	0.0	6.652975926855432	6.59935715314413	0.0	6.533622296372919	6.355311386017995	5.673348557252628	0.0	6.212007963287778	0.0	5.673348557252628	0.0	0.0	6.306558232605771	5.8006947819895105	6.028265513053743	5.9902074520838005
600	5.790830989755104	5.567818904662927	0.0	6.348456133770654	5.790830989755104	5.790830989755104	0.0	6.091741424543137	5.790830989755104	6.380836502815373	0.0	6.108118268441646	6.031590746956743	5.567818904662927	5.977651620199889	6.031590746956743	5.297123030386127	6.091741424543137	0.0	5.567818904662927	5.297123030386127	0.0	5.903874714965859	6.565483164832364	6.220183857365024	5.85444096645879	5.297123030386127	6.173087670307049	5.85444096645879	6.006459807931442	6.183616531629377	0.0	6.399862622122307	5.977651620199889	5.790830989755104	5.297123030386127
601	0.0	0.0	0.0	6.688460597963871	0.0	6.212619817931908	0.0	6.011050719262937	0.0	0.0	0.0	0.0	0.0	5.76848166594947	0.0	0.0	0.0	0.0	6.409697041664721	0.0	5.76848166594947	5.76848166594947	6.35238438598841	6.898819035305816	6.664256614080261	5.76848166594947	0.0	6.432830874405856	0.0	0.0	0.0	0.0	5.76848166594947	0.0	6.35238438598841	5.76848166594947
602	0.0	0.0	0.0	6.686300809659576	0.0	0.0	0.0	6.255055364338409	6.255055364338409	0.0	0.0	0.0	0.0	0.0	0.0	0.0	0.0	0.0	0.0	0.0	6.05556528615574	6.05556528615574	0.0	6.883584695996464	6.255055364338409	0.0	6.05556528615574	6.424059560137413	0.0	0.0	0.0	0.0	6.255055364338409	0.0	6.255055364338409	0.0
603	0.0	0.0	0.0	6.597115909946537	6.176719532119071	5.841273226057323	0.0	6.0638659874091765	6.176719532119071	0.0	0.0	0.0	0.0	5.841273226057323	0.0	0.0	5.841273226057323	0.0	0.0	0.0	0.0	5.841273226057323	0.0	6.784847561706891	5.841273226057323	0.0	6.0638659874091765	6.176719532119071	0.0	6.176719532119071	0.0	0.0	5.841273226057323	0.0	6.409462131554671	5.841273226057323
604	5.291299436082915	0.0	5.570912225204354	6.329734376292104	5.9582526390215	6.43442445515624	0.0	6.4777932247108945	0.0	6.536066346803056	0.0	6.446026975736972	6.285107936615869	0.0	6.264574387953845	0.0	6.429513653800298	6.39899452152023	6.31443206399496	0.0	6.518867490142073	6.360518401952542	0.0	6.659121641073754	6.460823829614772	0.0	5.291299436082915	6.232521405031412	0.0	5.291299436082915	0.0	5.710599951900974	6.5804668767737935	5.710599951900974	6.109746537168249	5.570912225204354
605	6.0074453446073965	0.0	5.9610533773547125	6.290107623905282	6.127768274137743	6.3893305531470075	0.0	6.624868536090375	0.0	6.580255185264109	0.0	6.398159485225698	5.901439879388929	0.0	6.2397617882509	0.0	6.418153076885711	6.3893305531470075	6.364627862256077	0.0	6.508641965013617	6.335076052849819	0.0	6.641553659175895	6.448362654961297	0.0	5.442541949121963	6.384703634791172	0.0	0.0	0.0	5.8196259618719	6.526804921088175	5.8196259618719	5.9610533773547125	5.693485846462845
606	0.0	0.0	0.0	6.8314518412880085	6.100942816883992	0.0	0.0	0.0	6.307256801986542	0.0	0.0	6.100942816883992	0.0	6.307256801986542	0.0	0.0	0.0	0.0	0.0	0.0	6.100942816883992	6.100942816883992	6.100942816883992	6.977495390828225	6.307256801986542	6.307256801986542	6.100942816883992	6.412513491370164	0.0	0.0	0.0	0.0	6.307256801986542	0.0	6.100942816883992	0.0
607	5.40923366180573	0.0	5.6683520245581835	6.271738206842538	5.9914311803810705	6.525480411704938	0.0	6.425963503292082	0.0	6.518571105127708	0.0	6.395381643493504	6.155593231480291	0.0	6.155593231480291	0.0	6.4911607951539825	6.411460003674024	6.289447641173953	0.0	6.456853953149917	6.305435785667478	0.0	6.671537444575501	6.356889041701364	0.0	5.40923366180573	6.155593231480291	0.0	5.798324187724207	0.0	5.40923366180573	6.505562326018253	5.882511265467113	5.882511265467113	5.882511265467113
608	5.89643281582201	0.0	5.552533782800315	6.18159922734676	5.971717093391322	6.487321225484956	0.0	6.542136531585497	0.0	6.307024452866943	0.0	6.191688813302539	0.0	0.0	5.845911627041167	0.0	6.3117998736965415	6.159482802759761	6.201205192313658	0.0	6.507850852737735	6.396053475303271	0.0	6.543056519559491	6.242144154271048	6.026773186533472	5.274858477201953	6.147284812263475	0.0	5.552533782800315	0.0	5.691251129638373	6.384917154543977	5.937407879638008	5.691251129638373	5.552533782800315
609	5.417406022307455	0.0	0.0	6.31828985597557	5.95014251668754	6.120698226056462	0.0	5.805130869175595	5.417406022307455	6.222577008796927	5.805130869175595	5.805130869175595	5.805130869175595	0.0	5.6755943078828155	0.0	6.420440715274367	6.120698226056462	6.194616315227951	0.0	5.6755943078828155	0.0	0.0	6.659534525192075	5.997673544009459	5.805130869175595	5.417406022307455	6.31828985597557	0.0	5.417406022307455	0.0	0.0	6.487274540410992	0.0	6.09644783654306	0.0
610	0.0	0.0	0.0	6.706689119431749	6.043326900771625	0.0	0.0	6.043326900771625	6.043326900771625	0.0	0.0	0.0	0.0	0.0	0.0	0.0	6.043326900771625	0.0	0.0	0.0	6.237159599823932	6.043326900771625	0.0	6.798651222676421	6.043326900771625	6.54431351974745	0.0	6.336551474351186	0.0	0.0	6.043326900771625	0.0	6.043326900771625	0.0	0.0	0.0
611	5.561784939191223	5.784403194949167	5.291596603348616	6.32998785464706	6.066892252605946	6.2950086502502565	0.0	6.36769678309828	0.0	6.370680033729981	0.0	6.213138868053049	5.696977182315512	0.0	5.937353370754265	5.784403194949167	6.13009676511259	6.154910091326844	6.116244564616482	0.0	6.344825728807895	6.176618647260783	0.0	6.535848214108361	6.22115073642652	5.561784939191223	0.0	6.195872283987402	5.696977182315512	0.0	5.897273014027165	5.291596603348616	6.450118344874227	5.970928478242808	6.024808229986893	5.847925786999075
612	5.815182459744138	0.0	5.815182459744138	6.3467389708399535	6.179645175893839	6.56344186752068	0.0	6.577136501602774	0.0	6.113337527039135	0.0	0.0	0.0	0.0	0.0	0.0	6.366593527873661	5.815182459744138	6.228349632120873	0.0	6.593415997440158	6.581397758429677	0.0	6.640879158025989	6.518185551219652	0.0	0.0	6.4000731865301	0.0	0.0	0.0	0.0	6.113337527039135	6.012377612862241	5.815182459744138	6.012377612862241
613	0.0	0.0	0.0	6.536202705434564	6.4936350938032605	0.0	0.0	0.0	6.34903228283291	0.0	0.0	0.0	0.0	0.0	0.0	0.0	0.0	0.0	0.0	0.0	6.181507480184072	0.0	6.597235772074868	6.767045892205327	0.0	6.181507480184072	0.0	0.0	0.0	6.34903228283291	0.0	0.0	0.0	0.0	0.0	6.181507480184072
614	0.0	0.0	0.0	6.486621452704945	6.344528041734022	0.0	0.0	5.9870987319502795	0.0	0.0	0.0	0.0	0.0	5.9870987319502795	0.0	0.0	0.0	0.0	0.0	0.0	6.180312597993389	5.9870987319502795	0.0	6.766582153137477	0.0	6.2793884542200225	0.0	5.9870987319502795	0.0	6.2793884542200225	0.0	0.0	5.9870987319502795	0.0	6.486621452704945	5.9870987319502795
615	5.755828009898462	0.0	0.0	6.625186018194541	0.0	5.989948351328256	0.0	6.185144771728179	5.755828009898462	0.0	0.0	0.0	0.0	5.755828009898462	0.0	0.0	5.989948351328256	0.0	5.989948351328256	0.0	0.0	0.0	6.108196157499283	6.830469039816732	6.576904100729201	0.0	0.0	6.453295961128822	0.0	5.755828009898462	0.0	0.0	0.0	0.0	6.185144771728179	5.755828009898462
616	0.0	0.0	0.0	6.458660800276429	6.070205572942545	5.958807262220998	0.0	5.958807262220998	0.0	0.0	0.0	0.0	0.0	6.30034406081821	0.0	0.0	0.0	0.0	5.958807262220998	6.30034406081821	5.739283348895641	0.0	6.271776075822635	6.740034858447343	6.486171135291112	5.739283348895641	5.739283348895641	6.324883373212763	0.0	0.0	0.0	0.0	6.070205572942545	0.0	6.237823334620303	5.739283348895641
617	0.0	0.0	0.0	6.419096394018626	5.876155977257042	5.876155977257042	0.0	6.234661595795603	5.643895810475898	0.0	0.0	5.643895810475898	0.0	5.876155977257042	0.0	0.0	5.876155977257042	5.643895810475898	6.320339592384842	5.643895810475898	5.643895810475898	0.0	6.302541832000332	6.739191737480991	6.496845838585195	5.876155977257042	0.0	6.302541832000332	0.0	5.876155977257042	0.0	0.0	5.643895810475898	0.0	6.1257937870257235	5.876155977257042
618	0.0	0.0	0.0	6.564728376470376	6.131531489976629	0.0	0.0	6.054932735933635	6.266731361311174	5.7043040548195005	0.0	0.0	0.0	5.7043040548195005	0.0	0.0	0.0	0.0	5.7043040548195005	0.0	0.0	0.0	6.34474024242924	6.706061310741757	5.937226265412244	0.0	5.937226265412244	6.266731361311174	0.0	6.131531489976629	0.0	0.0	0.0	0.0	5.937226265412244	5.937226265412244
619	0.0	0.0	0.0	6.618941444942821	6.276690395550115	0.0	0.0	5.897161161606452	6.207897202015013	0.0	0.0	0.0	0.0	0.0	0.0	0.0	0.0	0.0	0.0	0.0	0.0	0.0	5.897161161606452	6.751842836343791	6.207897202015013	5.897161161606452	0.0	6.276690395550115	0.0	5.897161161606452	0.0	0.0	6.276690395550115	0.0	6.207897202015013	0.0
620	0.0	0.0	0.0	6.434616509724854	6.294324535063949	0.0	6.0251412422785835	6.0251412422785835	0.0	0.0	0.0	0.0	0.0	6.354874006468869	0.0	0.0	0.0	0.0	6.202625501935222	6.527010509928999	6.0251412422785835	6.0251412422785835	0.0	6.790533749347335	6.623896075107276	6.0251412422785835	6.0251412422785835	6.354874006468869	0.0	0.0	0.0	0.0	0.0	0.0	0.0	6.294324535063949
621	5.825419701982115	0.0	5.825419701982115	6.3465593671208955	5.825419701982115	6.477699891721719	0.0	6.564763348622012	0.0	6.383470512782266	0.0	6.182346835729196	0.0	0.0	6.018327053980721	0.0	6.298388292891493	6.117290901396721	6.117290901396721	0.0	6.628474925644458	6.39907315547433	0.0	6.597038554376079	6.3465593671208955	0.0	0.0	6.182346835729196	0.0	0.0	0.0	6.018327053980721	6.36610840559981	5.825419701982115	0.0	6.117290901396721
622	0.0	0.0	0.0	6.618934677307703	6.151866674260808	0.0	0.0	6.151866674260808	0.0	0.0	0.0	0.0	0.0	0.0	0.0	0.0	0.0	5.950052719027274	0.0	0.0	5.950052719027274	0.0	6.372302067933802	6.848311875598278	6.255004308246038	0.0	5.950052719027274	5.950052719027274	0.0	0.0	0.0	0.0	5.950052719027274	0.0	5.950052719027274	0.0
623	0.0	0.0	0.0	6.580193143307398	0.0	6.440760334759227	0.0	6.440760334759227	0.0	6.6537925161155975	0.0	6.580193143307398	0.0	0.0	6.440760334759227	0.0	6.70296052479709	6.440760334759227	0.0	0.0	6.580193143307398	6.829964404709887	0.0	6.792281515143741	6.6537925161155975	0.0	0.0	6.580193143307398	0.0	0.0	0.0	0.0	6.882681908575113	0.0	0.0	6.440760334759227
624	5.718059414394845	5.954920979584846	0.0	6.339150397445305	5.923425060696512	6.047785689552667	0.0	6.258186766158305	5.168098023407005	6.358980120932034	6.233063385051477	6.18673139063592	6.239693433790062	0.0	6.096887924128789	6.18673139063592	0.0	6.285028899490456	5.718059414394845	0.0	5.470529734649013	5.470529734649013	0.0	6.572808478861095	5.470529734649013	5.842579840194989	5.470529734649013	6.20358927164949	5.621120496846847	5.842579840194989	6.246098005077693	0.0	6.38458215113746	5.168098023407005	6.0818589048366665	5.168098023407005
625	5.636497744715944	5.863746163461165	0.0	6.459595159445723	5.928492121307019	5.863746163461165	0.0	5.928492121307019	5.9787623814809505	6.382920473925357	0.0	6.1311474214528126	5.774547027576382	0.0	5.863746163461165	6.019596238274753	0.0	6.108583811997657	0.0	0.0	5.36027301487817	0.0	0.0	6.632726929404823	5.36027301487817	5.928492121307019	5.36027301487817	6.108583811997657	5.636497744715944	5.928492121307019	6.299895030904319	0.0	6.5179517560806355	5.774547027576382	6.053772564756156	0.0
626	0.0	6.0220039855282135	0.0	6.412347346688767	6.2533214629501845	5.689078285592748	0.0	0.0	0.0	6.422116997592234	0.0	6.4399731962334865	6.2533214629501845	0.0	6.0220039855282135	6.224631464288057	5.689078285592748	6.318698080497743	0.0	0.0	0.0	0.0	0.0	6.526539315356206	5.909940403835284	5.689078285592748	0.0	6.0220039855282135	6.0951583453092715	6.0220039855282135	6.351422651993159	0.0	6.612976780871258	6.0220039855282135	6.0220039855282135	5.689078285592748
627	5.744396438944609	0.0	5.123880853709567	6.246372990955938	6.004108351361097	6.264547241642984	0.0	6.444960384264743	5.123880853709567	6.3123443619013155	5.577180484872945	6.175387036978477	5.87969147980415	0.0	5.87969147980415	5.842871029625395	6.16000361422944	6.214630000505084	6.175387036978477	0.0	5.577180484872945	5.577180484872945	0.0	6.530061028436898	6.208681136562707	5.842871029625395	0.0	6.175387036978477	5.674202398339933	5.577180484872945	5.842871029625395	5.123880853709567	6.35362544776589	5.842871029625395	6.067200502615941	5.123880853709567
628	0.0	0.0	0.0	6.583081415776761	0.0	5.8308885633790055	0.0	6.2283182310028256	6.2283182310028256	0.0	0.0	0.0	0.0	6.046852320139289	0.0	0.0	0.0	5.8308885633790055	6.156587175273794	0.0	6.046852320139289	0.0	6.3836240948890355	6.81882444196941	6.2283182310028256	0.0	5.8308885633790055	6.3836240948890355	0.0	0.0	0.0	0.0	6.321907905760985	0.0	6.2283182310028256	6.046852320139289
629	0.0	0.0	0.0	6.612397586079108	6.035592389963093	5.813092244507653	0.0	6.275854998033632	6.317912811031955	0.0	0.0	0.0	0.0	0.0	0.0	0.0	0.0	0.0	0.0	0.0	0.0	0.0	6.275854998033632	6.7925893246840205	5.813092244507653	6.035592389963093	5.813092244507653	6.275854998033632	0.0	5.813092244507653	0.0	0.0	6.035592389963093	0.0	6.352245379402479	0.0
630	0.0	0.0	0.0	6.640163844137697	0.0	6.230448595110568	0.0	6.395319043512046	0.0	0.0	0.0	0.0	0.0	0.0	0.0	0.0	0.0	0.0	6.036440286423195	0.0	0.0	0.0	6.481074154613625	6.848694170039948	6.443384099313253	6.036440286423195	0.0	6.036440286423195	0.0	6.230448595110568	0.0	0.0	6.036440286423195	0.0	6.230448595110568	6.036440286423195
631	6.260598638453029	5.968901545200947	0.0	6.637142925328571	6.161681559429686	5.968901545200947	0.0	6.260598638453029	0.0	6.658547680741051	6.743602045248828	6.4415799700835095	6.4674523366660965	0.0	6.161681559429686	6.325610443944456	5.968901545200947	6.542208834566592	0.0	0.0	0.0	0.0	0.0	6.682688066146177	0.0	5.968901545200947	0.0	6.161681559429686	6.161681559429686	0.0	6.4674523366660965	0.0	6.68811662035248	0.0	6.161681559429686	0.0
632	0.0	0.0	0.0	6.578676515575554	0.0	0.0	0.0	0.0	0.0	0.0	0.0	0.0	0.0	6.106120271536493	6.106120271536493	0.0	0.0	0.0	6.275389560551763	0.0	0.0	6.106120271536493	0.0	6.851636376342599	6.672287313649301	0.0	0.0	6.394803225328196	0.0	6.106120271536493	0.0	0.0	5.906254855321689	0.0	6.106120271536493	5.906254855321689
633	0.0	0.0	0.0	6.481228640146862	5.900660913455323	5.900660913455323	0.0	0.0	6.376710300234116	6.109535913864227	0.0	5.900660913455323	0.0	0.0	0.0	0.0	0.0	0.0	5.900660913455323	0.0	0.0	0.0	6.376710300234116	6.8320890732487625	5.900660913455323	0.0	0.0	6.376710300234116	0.0	5.900660913455323	0.0	0.0	0.0	0.0	6.285641686089358	0.0
634	0.0	0.0	6.0048450650967276	6.212966591165689	6.212966591165689	6.37966928159793	0.0	6.417966331382412	0.0	6.121929065836667	0.0	5.9597250434933065	5.16236996309158	0.0	5.769207519608855	0.0	6.231184261433338	5.86574267925289	6.271670292759221	0.0	6.638528717248798	6.57477504878657	0.0	6.505408557286494	6.300246575020723	5.700444326712085	0.0	6.257654267904328	0.0	5.60550196188253	0.0	5.700444326712085	6.262468855736852	5.932793220218114	5.700444326712085	5.901868356135427
635	5.917077185457294	0.0	5.69669409654944	6.428347862519829	6.305983637568024	6.408152708043284	0.0	6.527913051979816	0.0	6.25980490647496	0.0	5.917077185457294	5.69669409654944	0.0	5.917077185457294	0.0	6.437526027075052	5.917077185457294	6.342248941860555	0.0	6.795006039318989	6.751570952964674	0.0	6.630616587883468	6.608801608154459	0.0	0.0	6.231165612344257	0.0	5.917077185457294	0.0	0.0	6.25980490647496	5.69669409654944	5.69669409654944	6.028913831037861
636	0.0	0.0	0.0	6.573381250815271	6.163410485093392	5.969228274885661	0.0	6.414195599338359	6.163410485093392	0.0	0.0	0.0	0.0	0.0	0.0	0.0	5.969228274885661	0.0	5.969228274885661	0.0	6.163410485093392	0.0	6.328382063989509	6.818704771807971	5.969228274885661	5.969228274885661	0.0	6.2629613533189765	0.0	5.969228274885661	0.0	0.0	0.0	0.0	6.163410485093392	0.0
637	0.0	0.0	0.0	6.5509984426738574	6.133727311653025	5.871219516837972	0.0	6.2476136508927045	5.871219516837972	0.0	0.0	0.0	0.0	5.871219516837972	0.0	0.0	0.0	0.0	6.075209733487582	0.0	5.625536707593504	0.0	5.625536707593504	6.7598599393845165	6.525781246067005	5.625536707593504	0.0	6.216458791626371	0.0	5.625536707593504	0.0	0.0	0.0	5.625536707593504	6.133727311653025	5.625536707593504
638	0.0	0.0	5.296341203491404	6.32247499926446	5.917165301099143	6.498949927073831	0.0	6.476485821227545	0.0	6.306725684859515	0.0	6.202061952752057	5.866704814275528	0.0	5.573629240299665	0.0	6.390030749206387	6.345625306613952	6.332152479296462	0.0	5.958093333483128	5.801730512510682	0.0	6.611484257684476	6.488174137649586	5.573629240299665	5.573629240299665	6.202061952752057	0.0	5.712216212766833	0.0	5.573629240299665	6.383487356431395	5.801730512510682	6.070023901455939	5.917165301099143
639	5.604064192753741	0.0	5.713103604008962	6.20281751171636	5.999081506100793	6.4101470566557515	0.0	6.444201410678692	0.0	6.341403387969954	0.0	6.249697915285576	5.999081506100793	0.0	5.9441768881898795	0.0	6.341403387969954	6.249697915285576	6.249697915285576	0.0	6.22457669620534	5.927747559294494	0.0	6.549756355645266	6.355138861198836	4.9097083138568225	5.525992952153106	6.092206841245139	0.0	4.9097083138568225	0.0	5.818630898153043	6.350701502905032	5.713103604008962	5.890444303510844	5.890444303510844
640	0.0	0.0	0.0	6.566185563788773	5.814058768659457	5.814058768659457	0.0	0.0	6.152006961838963	0.0	0.0	0.0	0.0	6.038354554662539	0.0	0.0	0.0	0.0	6.038354554662539	0.0	0.0	0.0	0.0	6.806382784406225	0.0	6.038354554662539	0.0	6.386262606117256	0.0	5.814058768659457	0.0	0.0	0.0	0.0	6.152006961838963	0.0
641	0.0	0.0	0.0	6.36047606201762	5.842047983276276	5.96094666543839	5.606523581112767	6.138876692394064	6.0948061571162855	0.0	0.0	5.606523581112767	0.0	5.842047983276276	0.0	0.0	0.0	0.0	6.038328838378948	6.0948061571162855	5.606523581112767	5.606523581112767	0.0	6.655075417735434	6.0948061571162855	6.038328838378948	0.0	6.174746993442855	0.0	5.96094666543839	0.0	0.0	0.0	0.0	5.96094666543839	6.038328838378948
642	0.0	0.0	0.0	6.635673805659748	6.099427129951281	0.0	0.0	0.0	6.207466845320454	0.0	0.0	0.0	0.0	5.887088413486195	0.0	0.0	0.0	0.0	6.207466845320454	0.0	0.0	6.099427129951281	0.0	6.793287046194417	5.887088413486195	0.0	0.0	6.099427129951281	0.0	0.0	0.0	0.0	5.887088413486195	0.0	6.207466845320454	0.0
643	5.663329159219859	0.0	5.663329159219859	6.297014125795116	6.240066572030639	6.44236287706387	0.0	6.562654901147156	0.0	6.215826527975361	0.0	6.240066572030639	0.0	0.0	6.113084004748561	0.0	6.350966054282379	6.060583201347659	6.350966054282379	0.0	6.638996332905034	6.624248620514939	0.0	6.6019680881166884	6.422504002750865	0.0	5.988884474805093	6.312314145921916	0.0	0.0	0.0	0.0	6.350966054282379	5.663329159219859	5.879174372976297	5.879174372976297
644	6.026482071926426	0.0	6.094158114255572	6.21455123304251	6.241323120369054	6.445297297399988	0.0	6.536420803173423	0.0	6.474458240196316	0.0	6.346592577223091	6.14383477306805	0.0	6.094158114255572	0.0	6.26440114153463	6.346592577223091	6.284593846245939	0.0	6.5330905725412105	6.390546692654486	0.0	6.609443982655956	6.380726986138368	5.923290504056554	0.0	6.14383477306805	0.0	0.0	0.0	0.0	6.424349967209652	5.721386999108085	0.0	5.721386999108085
645	0.0	0.0	0.0	6.384082053192739	5.594628000903893	5.94693583381798	0.0	6.2757888765050645	5.594628000903893	0.0	0.0	0.0	0.0	6.2154064510512175	6.023880996906777	0.0	5.594628000903893	0.0	6.123922880775832	6.080065432123798	0.0	5.828693876693483	0.0	6.6756011871107805	6.458663669220109	0.0	5.594628000903893	6.189634111491071	0.0	5.94693583381798	0.0	0.0	6.023880996906777	0.0	6.159630043787059	5.594628000903893
646	5.951544096451048	0.0	0.0	6.233881758319313	6.053574092575087	6.1780999769298575	0.0	6.396140034694861	5.112522983727365	6.6258614339767625	0.0	6.554298010079836	6.400345161878255	0.0	6.245380174001792	0.0	6.628888937648063	6.525567860706625	6.266271346393771	0.0	5.424734246238825	0.0	0.0	6.673497698065872	6.382749865290848	5.951544096451048	5.424734246238825	6.068965841645365	0.0	5.424734246238825	5.112522983727365	5.58005446712986	6.5956397007851795	5.923425915579313	6.1608717421379735	5.808040266172134
647	0.0	0.0	0.0	6.623685969828592	6.345774638987681	0.0	0.0	6.537569291726794	6.345774638987681	0.0	0.0	0.0	0.0	0.0	0.0	0.0	0.0	0.0	0.0	0.0	6.345774638987681	0.0	6.345774638987681	6.787508130348935	0.0	6.173541583309252	0.0	6.173541583309252	0.0	0.0	0.0	0.0	0.0	0.0	0.0	0.0
648	0.0	0.0	0.0	6.620776024231467	6.299648824877093	0.0	0.0	5.928843805889168	6.469155897920061	0.0	0.0	0.0	0.0	0.0	0.0	0.0	0.0	5.928843805889168	0.0	0.0	0.0	0.0	6.387831834692872	6.7794392538334165	5.928843805889168	5.928843805889168	6.1296481592641	5.928843805889168	0.0	5.928843805889168	0.0	0.0	6.1296481592641	0.0	5.928843805889168	0.0
649	0.0	0.0	5.624488228081615	6.452740721726654	5.9803398624688	0.0	0.0	6.328278186546427	0.0	0.0	0.0	0.0	0.0	0.0	0.0	0.0	0.0	5.860984677173845	6.158894533289786	0.0	0.0	5.9803398624688	6.225122274209538	6.733589842785415	6.392090888653646	5.860984677173845	5.624488228081615	6.328278186546427	0.0	6.194888245927045	0.0	0.0	5.624488228081615	0.0	6.273809583091784	5.860984677173845
650	0.0	0.0	0.0	6.652520513439771	0.0	0.0	0.0	0.0	6.294553440886744	0.0	0.0	0.0	5.99588071161467	0.0	0.0	0.0	0.0	0.0	5.99588071161467	0.0	0.0	0.0	0.0	6.83290750742169	0.0	0.0	6.1934152937147315	6.294553440886744	0.0	5.99588071161467	0.0	0.0	5.99588071161467	0.0	5.99588071161467	0.0
651	5.803857962595104	0.0	0.0	6.662234911597423	0.0	0.0	0.0	6.221562790807156	6.354172776084248	0.0	0.0	0.0	0.0	0.0	5.803857962595104	0.0	0.0	0.0	0.0	0.0	0.0	0.0	6.2764223445147165	6.790429903436556	6.3192458558575	5.803857962595104	0.0	6.354172776084248	0.0	5.803857962595104	0.0	0.0	6.0313779654164525	0.0	6.408721623538504	0.0
652	0.0	0.0	5.572961766506661	6.152497198002974	5.990561052856139	6.374009342029308	0.0	6.533248001019716	0.0	6.2368695861866525	0.0	5.915539939647506	5.572961766506661	0.0	0.0	0.0	6.280524538944612	5.572961766506661	6.21932676584055	0.0	6.562999648090401	6.545991159925536	0.0	6.571547860768094	6.387378739340455	5.800418418901638	0.0	6.0454177905430235	0.0	5.572961766506661	0.0	5.572961766506661	6.314878655667751	5.572961766506661	5.990561052856139	0.0
653	0.0	0.0	0.0	6.540128548827376	6.382969208225958	5.827173807134937	0.0	0.0	6.044447153580996	0.0	0.0	0.0	0.0	6.154803914191207	0.0	0.0	0.0	0.0	0.0	0.0	0.0	5.827173807134937	0.0	6.717759658446821	6.354637272597692	5.827173807134937	0.0	6.407331637650145	0.0	5.827173807134937	6.044447153580996	0.0	0.0	0.0	6.279696941202846	5.827173807134937
654	5.703084287177852	0.0	0.0	6.382494149096881	6.1644032916328815	5.97439569571968	0.0	6.091658934754787	0.0	6.387814201808893	0.0	6.143159829083867	5.831050247583304	0.0	5.831050247583304	0.0	6.298258114752778	6.200661519917325	5.913992453596899	0.0	5.448303255923115	0.0	0.0	6.608685787697035	5.913992453596899	5.703084287177852	5.703084287177852	6.331577144547289	0.0	0.0	5.448303255923115	0.0	6.5606668086407804	5.831050247583304	6.1644032916328815	5.448303255923115
655	5.645209493781009	0.0	5.7164945271147465	6.243233338684246	6.043640415761467	6.418846414435049	0.0	6.447743175841505	5.085931112663792	6.407685280405231	0.0	6.309589288014573	6.186771831584604	0.0	6.101613516040914	0.0	6.442203362300394	6.359822566942381	6.101613516040914	0.0	6.069055380035326	6.14550125812777	0.0	6.544066943191013	6.384048590993853	5.085931112663792	0.0	6.111300480899789	0.0	5.816363608373208	0.0	5.816363608373208	6.434049883303654	6.05677575580163	5.997805845495007	5.393582937807332
656	0.0	0.0	0.0	6.411589824860214	6.202673447685961	5.615420347285287	6.094355711754312	6.344454971997623	5.962833850814968	0.0	0.0	0.0	0.0	6.038825874185801	0.0	0.0	5.615420347285287	5.615420347285287	5.962833850814968	5.8461601893521555	5.615420347285287	5.8461601893521555	5.8461601893521555	6.641254182818066	6.038825874185801	5.615420347285287	0.0	6.228154419676806	0.0	5.615420347285287	0.0	0.0	0.0	0.0	5.962833850814968	5.962833850814968
657	5.6548153318599095	0.0	6.008420092143749	6.225962245369484	6.067522290488673	6.403836249196214	0.0	6.477563136513406	0.0	6.203842489068456	0.0	5.970475181622183	0.0	0.0	6.008420092143749	0.0	6.292867698468992	6.091360841191495	6.040221176921522	0.0	6.507946657841072	6.463580337449253	0.0	6.545564259147145	6.299548430633871	5.781670178072492	0.0	6.278582241909513	0.0	5.781670178072492	0.0	0.0	6.31210562794686	6.040221176921522	5.863926444224275	5.781670178072492
658	4.983304611628404	0.0	5.694175420226288	6.183639420755154	6.034040410737866	6.326696362843853	0.0	6.465898664964577	0.0	6.203941907839569	0.0	6.070934987228704	5.563390114192863	0.0	5.908779611951642	5.637096538997653	6.160453219440492	6.053416797829557	6.1015316799721155	0.0	6.321470446139981	6.21501382759172	5.302568764916197	6.4842675956051705	6.23817017396706	5.637096538997653	5.461360126059423	6.053416797829557	5.302568764916197	5.563390114192863	5.81180821035638	5.637096538997653	6.326696362843853	5.959997726337252	5.778852928348877	5.694175420226288
659	0.0	0.0	0.0	0.0	6.5893704273489	0.0	0.0	6.727591362401835	0.0	0.0	0.0	0.0	0.0	0.0	0.0	0.0	0.0	6.5893704273489	0.0	0.0	0.0	0.0	0.0	6.727591362401835	0.0	6.5893704273489	0.0	0.0	0.0	6.5893704273489	0.0	0.0	0.0	0.0	0.0	0.0
660	5.663492202185715	0.0	0.0	6.340702251949978	5.663492202185715	5.663492202185715	6.225116715738075	6.18958249661597	5.663492202185715	5.896046204484336	0.0	5.663492202185715	0.0	6.18958249661597	5.896046204484336	0.0	5.663492202185715	6.013562625780663	6.090075462255352	6.303008485803937	0.0	0.0	0.0	6.776930968641755	6.448516686835722	5.896046204484336	5.663492202185715	6.303008485803937	0.0	5.896046204484336	0.0	0.0	6.1459753935285795	0.0	6.25496078237296	6.013562625780663
661	0.0	0.0	0.0	6.462735957954923	6.013971832418334	0.0	0.0	6.3519191576415	6.433362458572427	0.0	0.0	6.013971832418334	0.0	0.0	0.0	0.0	0.0	0.0	6.013971832418334	0.0	0.0	0.0	6.3519191576415	6.487504645528817	0.0	6.1961076576154595	6.013971832418334	6.1961076576154595	0.0	6.013971832418334	0.0	0.0	0.0	0.0	6.013971832418334	6.013971832418334
662	0.0	0.0	0.0	6.5653647491999125	6.05094778118609	0.0	0.0	5.69134328224119	6.129344558337974	0.0	0.0	0.0	0.0	6.129344558337974	5.69134328224119	0.0	0.0	0.0	0.0	0.0	0.0	0.0	5.69134328224119	6.781595059655433	6.324098343217717	0.0	5.69134328224119	6.297936290471948	0.0	6.1865168598371305	0.0	0.0	5.69134328224119	0.0	6.267435774624201	5.69134328224119
663	5.744323077563741	0.0	0.0	6.200641671714649	5.904812389477075	6.378147058460147	0.0	6.513559657445749	0.0	6.192334577398152	0.0	6.164685715750094	5.509704014645814	0.0	5.509704014645814	0.0	6.255447958536825	5.904812389477075	6.26669660841941	0.0	6.686166066808958	6.620583944467251	0.0	6.528387201094319	6.412956833763782	5.652338481549789	5.223872070145954	6.287080452971793	0.0	0.0	0.0	5.652338481549789	6.249513256357508	5.904812389477075	5.223872070145954	5.86281048162276
664	0.0	0.0	0.0	6.672488438442781	5.901958594977035	5.901958594977035	0.0	0.0	6.113074611020324	5.901958594977035	0.0	0.0	0.0	0.0	0.0	0.0	0.0	0.0	6.113074611020324	0.0	5.901958594977035	0.0	6.382779994419818	6.814444783737355	0.0	5.901958594977035	5.901958594977035	6.415702064511665	0.0	5.901958594977035	0.0	0.0	6.113074611020324	0.0	6.415702064511665	0.0
665	5.338041115716732	0.0	5.338041115716732	6.240914188265479	5.936397665327985	6.419560514345271	0.0	6.566111217289137	0.0	6.411326915846641	0.0	6.3203787763752715	5.976045536190671	0.0	6.122109071785683	0.0	6.419560514345271	6.315096624562058	6.213039420463911	0.0	6.335249178911745	5.936397665327985	0.0	6.597337408571698	6.365165027347099	0.0	5.6047623158319775	6.330461789164514	0.0	5.6047623158319775	0.0	0.0	6.448378900625103	5.6047623158319775	6.062630155444824	5.88755561624813
666	5.932843397118839	5.7009476997382	0.0	6.492445592144217	6.261061987320109	6.050024183872903	0.0	6.126346126231657	0.0	6.586880611353366	0.0	6.290834534625771	6.376402406485849	0.0	6.225592009198185	6.290834534625771	0.0	6.3586267532594976	5.7009476997382	0.0	0.0	0.0	0.0	6.723175979201362	5.932843397118839	5.7009476997382	5.7009476997382	6.316413437303769	5.7009476997382	5.932843397118839	6.3925024450537515	0.0	6.648927363905595	6.225592009198185	5.932843397118839	0.0
667	5.9470119307743685	6.1324980494298025	0.0	6.428405936165068	6.1324980494298025	6.059232403588889	0.0	0.0	0.0	6.645905128900911	6.493693799695062	6.459847432392822	6.2279758749358445	0.0	6.290854213632067	6.389074338300348	0.0	6.428405936165068	5.725758652921768	0.0	0.0	5.725758652921768	0.0	6.617649503988724	0.0	5.9470119307743685	0.0	5.9470119307743685	6.290854213632067	5.9470119307743685	6.356311383438959	0.0	6.632524224246872	5.9470119307743685	5.9470119307743685	0.0
668	0.0	5.975577494520676	0.0	0.0	0.0	5.975577494520676	6.310642165264196	6.249207920578162	0.0	0.0	0.0	0.0	0.0	6.156065686411175	0.0	0.0	5.975577494520676	0.0	0.0	0.0	5.975577494520676	0.0	0.0	6.55368980020126	0.0	6.310642165264196	0.0	0.0	0.0	5.975577494520676	0.0	0.0	6.249207920578162	0.0	0.0	5.975577494520676
669	0.0	0.0	0.0	6.560905118921077	0.0	6.14549449537933	0.0	5.9481717074737555	5.9481717074737555	0.0	0.0	0.0	0.0	5.9481717074737555	0.0	0.0	0.0	0.0	5.9481717074737555	0.0	0.0	5.9481717074737555	0.0	6.810658114442625	5.9481717074737555	5.9481717074737555	0.0	6.361609266100742	0.0	5.9481717074737555	0.0	0.0	6.14549449537933	0.0	5.9481717074737555	5.9481717074737555
670	0.0	0.0	0.0	6.4934958431549745	6.141923253329896	6.004567522988987	0.0	5.639716049031237	6.084010054146694	0.0	0.0	0.0	0.0	0.0	5.639716049031237	0.0	5.639716049031237	5.639716049031237	5.639716049031237	0.0	5.639716049031237	0.0	6.359757540939928	6.711990950990852	5.882361670897344	6.18706044712625	5.639716049031237	6.084010054146694	0.0	0.0	0.0	5.639716049031237	5.639716049031237	0.0	5.882361670897344	0.0
671	0.0	0.0	0.0	6.597806766072922	5.8023747380871376	0.0	0.0	6.477216121786322	6.127417462900931	5.8023747380871376	0.0	0.0	0.0	0.0	0.0	0.0	0.0	5.8023747380871376	6.292457502664742	5.8023747380871376	0.0	5.8023747380871376	6.3994970791641705	6.780917498322986	6.435162810445294	5.8023747380871376	5.8023747380871376	6.519974423340355	0.0	6.127417462900931	5.8023747380871376	0.0	0.0	0.0	5.8023747380871376	0.0
672	0.0	0.0	0.0	6.475765357267836	5.8323861434209565	6.14732472921554	6.14732472921554	6.216938149531478	0.0	0.0	0.0	0.0	0.0	6.216938149531478	6.216938149531478	0.0	0.0	0.0	6.216938149531478	6.391639206644375	5.8323861434209565	5.8323861434209565	0.0	6.823187647258087	6.530137074736768	6.041008527021937	0.0	6.462121189574045	0.0	5.8323861434209565	0.0	0.0	6.041008527021937	0.0	6.041008527021937	6.041008527021937
673	5.724666218973242	0.0	5.845062897681892	6.29753710808171	5.845062897681892	6.421694987398144	0.0	6.5337958425678595	0.0	6.2797929612931584	0.0	6.179177832870764	5.724666218973242	0.0	5.724666218973242	0.0	6.2370506948000735	5.845062897681892	6.288919386166913	0.0	6.676749704160552	6.654147213200257	0.0	6.590900333472913	6.499832894808768	0.0	5.845062897681892	6.2797929612931584	0.0	0.0	0.0	5.724666218973242	6.140752315505698	5.923355103334099	5.48597491461573	5.9804561443983655
674	5.86950895878939	5.86950895878939	0.0	6.393461893685756	5.642343894165504	5.9845174016669525	0.0	0.0	0.0	6.427909168211758	0.0	6.114275653495098	6.059478816986104	0.0	6.191942884186759	6.059478816986104	0.0	5.86950895878939	5.86950895878939	0.0	5.642343894165504	0.0	5.642343894165504	6.662598416447749	5.86950895878939	6.114275653495098	0.0	6.288035506036121	6.059478816986104	6.114275653495098	6.361462343315805	0.0	6.479490841483646	5.86950895878939	6.221269059841877	0.0
675	0.0	0.0	0.0	6.620560725099078	6.014246395410417	0.0	0.0	0.0	6.12617019296807	0.0	0.0	0.0	0.0	0.0	0.0	0.0	6.014246395410417	0.0	5.793660198412106	0.0	5.793660198412106	0.0	6.199223472784689	6.725932480649026	0.0	6.014246395410417	0.0	6.328534832925919	0.0	0.0	0.0	0.0	0.0	0.0	0.0	5.793660198412106
676	0.0	0.0	0.0	6.35914293155451	0.0	5.953221283380646	6.252555602842226	5.953221283380646	0.0	5.744759708739013	0.0	0.0	0.0	6.38769893173905	0.0	0.0	0.0	0.0	6.129014779303293	6.35914293155451	0.0	5.744759708739013	6.129014779303293	6.732046383453839	6.432610461842631	5.953221283380646	5.953221283380646	6.4118141106770175	0.0	6.252555602842226	0.0	0.0	6.252555602842226	0.0	6.059452380921656	5.953221283380646
677	0.0	0.0	0.0	6.274493783821356	6.0375695922277	5.934853796727258	0.0	6.328547657817291	0.0	6.07420065761149	0.0	6.22482224082518	5.733980589339211	0.0	6.104926283374162	0.0	0.0	5.855735225463798	5.99257219990282	5.733980589339211	5.492410150560737	0.0	0.0	6.637845128895255	6.467131280995749	5.855735225463798	5.492410150560737	6.294627763453594	0.0	5.492410150560737	0.0	0.0	6.284861158869916	0.0	5.855735225463798	6.0375695922277
678	0.0	0.0	0.0	6.505781408513898	6.255235647184784	0.0	0.0	5.6847435773548805	6.2192375475419395	0.0	0.0	5.6847435773548805	0.0	6.2192375475419395	0.0	0.0	0.0	0.0	5.6847435773548805	0.0	0.0	0.0	0.0	6.726498198209866	6.040658618391459	6.175003566595338	0.0	6.255235647184784	0.0	5.6847435773548805	0.0	0.0	5.6847435773548805	0.0	6.334166068175937	5.6847435773548805
679	0.0	0.0	0.0	6.541649761673725	5.498001587071453	5.886585200221129	6.1506008931672715	6.178436037245864	5.886585200221129	0.0	0.0	0.0	0.0	6.178436037245864	0.0	0.0	0.0	0.0	5.7567794762228495	6.1506008931672715	5.498001587071453	5.498001587071453	6.0794620380151425	6.677908087040833	6.339685865184789	5.970683581758771	5.498001587071453	6.291304098090252	0.0	6.118155423936758	0.0	0.0	5.7567794762228495	0.0	5.498001587071453	5.886585200221129
680	6.0066155802024515	5.799295185793305	0.0	6.493266999238156	6.1815406047709285	6.0066155802024515	0.0	0.0	0.0	6.644890057825537	0.0	6.5104024066903765	6.425546665283923	0.0	6.410686053328193	6.0066155802024515	0.0	6.331861085019172	5.799295185793305	0.0	6.0066155802024515	5.799295185793305	0.0	6.659236403554622	0.0	5.799295185793305	0.0	6.232311757258188	6.112310172473137	5.799295185793305	6.355372934169242	0.0	6.641819800302444	6.1815406047709285	6.1815406047709285	0.0
681	0.0	0.0	0.0	6.152070227573717	6.0454329403577525	5.836059123060586	0.0	6.467757543448726	0.0	6.0454329403577525	0.0	0.0	0.0	0.0	0.0	0.0	0.0	0.0	5.836059123060586	0.0	0.0	0.0	0.0	6.582508358123069	5.836059123060586	5.836059123060586	0.0	6.0454329403577525	0.0	5.836059123060586	5.836059123060586	0.0	6.221910195060968	0.0	6.0454329403577525	6.152070227573717
682	0.0	0.0	5.709488255250249	6.305600390248271	6.2700772260554976	6.454490734266098	0.0	6.4870327519405215	5.2969203279475465	6.196088030574356	0.0	5.862831404895485	0.0	0.0	5.798323661238716	0.0	6.310809617502697	5.912959553744656	6.241155000256061	0.0	6.727255681831343	6.664947172156919	0.0	6.5471704785395435	6.386252868130561	5.571967921406	5.571967921406	6.366230612150766	0.0	5.2969203279475465	0.0	5.798323661238716	6.294609598389478	5.912959553744656	5.987689052020025	5.862831404895485
683	0.0	0.0	0.0	6.395925167277685	6.259215409343171	6.436329261197148	0.0	6.505886420574582	0.0	6.436329261197148	0.0	6.259215409343171	6.101957068245594	0.0	6.196758061568758	0.0	6.259215409343171	5.917935611919109	6.341355682472627	0.0	6.710754379985419	6.769152148427007	0.0	6.619636710796027	6.604448189817665	0.0	0.0	6.436329261197148	0.0	0.0	0.0	0.0	6.196758061568758	0.0	5.917935611919109	5.917935611919109
684	0.0	0.0	0.0	6.570770598139273	6.305151517559257	5.767918822682927	0.0	6.101962148711901	6.101962148711901	0.0	0.0	0.0	0.0	0.0	0.0	0.0	0.0	0.0	0.0	0.0	0.0	0.0	6.305151517559257	6.71046390808622	5.767918822682927	6.17532449980157	0.0	6.17532449980157	0.0	6.270950555183464	0.0	0.0	0.0	0.0	6.101962148711901	0.0
685	0.0	0.0	0.0	6.612905105756265	0.0	5.831631982368931	0.0	6.040910293078608	0.0	0.0	0.0	5.831631982368931	0.0	6.268490905383491	0.0	0.0	0.0	0.0	5.831631982368931	6.040910293078608	5.831631982368931	0.0	6.448132234263245	6.848226177614713	6.612905105756265	0.0	0.0	6.463093620646085	0.0	6.147531678006078	0.0	0.0	6.217321201162422	0.0	6.268490905383491	6.040910293078608
686	0.0	0.0	0.0	6.415310925659176	5.938879941974838	5.40144006045456	0.0	5.779938014041522	0.0	5.844053474101925	5.581512250488201	5.40144006045456	5.696864092813712	0.0	5.039221845263009	0.0	5.039221845263009	5.844053474101925	5.581512250488201	0.0	0.0	5.581512250488201	0.0	6.768118720344009	6.2429523602956625	5.696864092813712	5.039221845263009	6.1848690470231675	0.0	0.0	6.287793926942065	0.0	6.252780767051204	0.0	6.2101288181462175	5.938879941974838
687	0.0	0.0	0.0	6.593048569171427	5.777794078502536	5.777794078502536	0.0	6.0077023894007135	6.123961186222717	0.0	0.0	0.0	0.0	6.0077023894007135	0.0	0.0	0.0	5.777794078502536	0.0	0.0	6.0077023894007135	0.0	5.777794078502536	6.8005484188850875	6.123961186222717	5.777794078502536	6.123961186222717	6.363020958488875	5.777794078502536	6.0077023894007135	0.0	0.0	6.0077023894007135	0.0	6.410674615579706	0.0
688	5.594346302964424	0.0	5.818223606190956	6.397912939357229	5.594346302964424	6.397912939357229	0.0	6.345282767057156	0.0	6.44591990635361	0.0	6.354025223633517	5.931691744414319	0.0	5.594346302964424	0.0	6.421242053266544	6.292150737908627	6.2122987622767605	0.0	6.520826780387387	6.5041504636172345	0.0	6.647982387853291	6.466904512304744	0.0	5.594346302964424	6.278993949548955	0.0	0.0	0.0	5.594346302964424	6.462945072030937	5.594346302964424	5.594346302964424	5.818223606190956
689	0.0	0.0	0.0	6.288904531238191	5.84189737522886	6.492229647902817	0.0	6.541104559122676	0.0	6.344227308834943	0.0	6.17440436431506	5.932461724440351	0.0	6.1133879677671255	0.0	6.30355882947612	6.127395903119678	6.193861492747939	0.0	6.407022460535926	6.381788312633885	0.0	6.592881177564503	6.30355882947612	0.0	5.277547749250251	6.283704818201452	0.0	5.777544668927531	0.0	5.777544668927531	6.381788312633885	5.966427428159219	5.551781936850056	5.891889080870101
690	0.0	0.0	0.0	6.6850830377210695	6.105635813853485	0.0	0.0	0.0	6.215079745650911	0.0	0.0	0.0	5.8903228479966625	6.105635813853485	0.0	0.0	0.0	0.0	0.0	0.0	0.0	0.0	0.0	6.844492183787682	6.105635813853485	6.215079745650911	0.0	6.413398004317338	0.0	5.8903228479966625	0.0	0.0	5.8903228479966625	0.0	6.379963296426164	0.0
691	5.856672228668752	0.0	5.740135508800558	6.181474793968745	6.357108038594486	6.401565947179861	0.0	6.550428018435492	0.0	6.109468696429036	0.0	6.066646647486432	5.229261641002068	0.0	5.89799619926539	0.0	6.189693345557058	5.962224800921378	6.212119738663011	0.0	6.584132921117646	6.481470995960492	0.0	6.531587030101414	6.339648596705517	5.805754441120294	5.229261641002068	6.189693345557058	0.0	5.649701467184193	0.0	5.649701467184193	6.181474793968745	5.649701467184193	5.229261641002068	5.856672228668752
692	0.0	0.0	0.0	6.269311966281178	5.88344280016521	6.402675682116093	0.0	6.411865667293709	0.0	6.290750735812164	0.0	6.244538152587165	5.537819500419118	0.0	6.037127466011316	0.0	6.409617451443503	6.269311966281178	6.179933830804821	0.0	6.650761406221003	6.543727007243835	0.0	6.6342413015330495	6.3928452374977995	5.537819500419118	5.258615463298417	6.280390169415921	0.0	0.0	0.0	5.767326460172655	6.405022673658785	5.88344280016521	5.88344280016521	5.67729180348811
693	5.7853297593077775	0.0	0.0	6.3128421246403645	6.195238153039253	6.416243748431588	0.0	6.3128421246403645	0.0	6.215223848116712	0.0	5.903780741659959	0.0	0.0	5.903780741659959	0.0	6.332570433802115	5.550823869567022	6.277765984135525	0.0	6.763352891484891	6.745517291641212	0.0	6.544061986496574	6.515785217515109	0.0	0.0	6.116819963628217	0.0	0.0	0.0	5.7853297593077775	6.249366873589003	5.903780741659959	5.550823869567022	5.903780741659959
694	6.115432741983991	0.0	0.0	6.402161344405128	5.79601245220839	6.278014811275829	0.0	6.0076968282309045	0.0	6.579524705875091	0.0	6.418816878341522	6.383583280934564	0.0	6.338781158120225	6.278014811275829	0.0	6.49307843315892	0.0	0.0	0.0	5.79601245220839	0.0	6.712451446516382	6.278014811275829	6.0076968282309045	0.0	6.115432741983991	6.0076968282309045	5.79601245220839	6.278014811275829	0.0	6.69779473400385	6.237596109138959	6.338781158120225	0.0
695	6.312603715155692	0.0	0.0	6.312603715155692	6.312603715155692	6.398715298763667	0.0	6.672719070754777	0.0	0.0	0.0	6.146989763024921	0.0	0.0	0.0	0.0	6.455753884877202	0.0	6.398715298763667	0.0	0.0	0.0	0.0	6.634394579615083	6.455753884877202	6.455753884877202	0.0	6.146989763024921	0.0	0.0	0.0	0.0	0.0	0.0	0.0	0.0
696	0.0	0.0	0.0	6.580133273022308	6.377405044506292	0.0	0.0	6.5335965031536505	6.00101717865899	0.0	0.0	0.0	0.0	0.0	0.0	0.0	0.0	0.0	6.245414818574552	0.0	0.0	0.0	6.436430846299519	6.783063479880925	6.480011862854307	5.774225704428111	0.0	6.3522504329428955	0.0	6.115844315360183	0.0	0.0	6.00101717865899	0.0	6.115844315360183	6.00101717865899
697	0.0	0.0	5.492918279033574	6.2942051798730665	6.162557690400544	6.440555881051978	0.0	6.432574635479502	5.492918279033574	5.940796245190822	0.0	5.940796245190822	5.492918279033574	0.0	5.737592627151408	0.0	6.322059933042005	5.737592627151408	6.247629197733518	0.0	6.726712431597727	6.711180418829015	0.0	6.558546537396953	6.448108581028421	5.492918279033574	5.492918279033574	6.338244680468955	0.0	0.0	0.0	5.860768102835239	6.112624711803218	5.492918279033574	5.492918279033574	5.940796245190822
698	6.0239162999547355	0.0	5.540370708756181	6.327005017617334	5.967918066343739	6.390328306843463	0.0	6.500576084502497	0.0	6.434532143170658	0.0	6.287543725746718	6.0239162999547355	0.0	6.158791620739046	0.0	6.390328306843463	6.287543725746718	6.2759355312523475	0.0	6.365393085518356	6.133103188506755	0.0	6.625897259971737	6.457853141174684	5.540370708756181	0.0	6.133103188506755	0.0	0.0	0.0	5.540370708756181	6.430243463961998	0.0	5.773467363996901	5.773467363996901
699	5.6529893180359085	0.0	5.863878309718424	6.248098377339984	6.166214123146803	6.446916591474662	0.0	6.515012207401743	0.0	6.332331497381162	0.0	6.238596930306071	5.780943166012132	0.0	5.9242497551301385	0.0	6.30250900690608	6.041507476014775	6.273714100934739	0.0	6.542852641851361	6.449347970529263	0.0	6.552049674843516	6.326820650127783	5.3982375475062705	5.3982375475062705	6.093006143956967	0.0	0.0	0.0	5.3982375475062705	6.295788226173151	5.971259527529289	5.6529893180359085	5.863878309718424
700	0.0	0.0	0.0	6.497801086659913	6.054467677674373	5.939479094141083	0.0	6.129417325316205	5.939479094141083	5.712321623926742	0.0	5.712321623926742	0.0	0.0	0.0	0.0	0.0	0.0	5.712321623926742	0.0	5.712321623926742	0.0	0.0	6.673796518313621	6.129417325316205	6.184206100827902	0.0	6.226976995495101	5.712321623926742	5.939479094141083	0.0	0.0	0.0	0.0	6.31637115902309	0.0
701	0.0	0.0	0.0	6.386777073315169	5.6378550855242615	0.0	0.0	5.978917047291714	0.0	5.6378550855242615	0.0	5.6378550855242615	0.0	6.240118372876929	5.6378550855242615	0.0	0.0	0.0	6.053659007740027	5.6378550855242615	0.0	5.864260132182607	6.185751614620183	6.694957225508767	6.455351372774516	5.6378550855242615	0.0	6.214996745572979	0.0	6.108286556522051	0.0	0.0	5.978917047291714	0.0	6.053659007740027	0.0
702	0.0	0.0	0.0	6.59912624211508	6.259056274921937	5.957967941022171	0.0	5.957967941022171	5.957967941022171	0.0	0.0	0.0	0.0	6.259056274921937	0.0	0.0	0.0	0.0	0.0	0.0	5.957967941022171	0.0	5.957967941022171	6.826935064912498	6.157160525316632	5.957967941022171	0.0	6.413546987815277	0.0	5.957967941022171	0.0	0.0	0.0	0.0	6.413546987815277	0.0
703	0.0	6.024293768874414	0.0	6.543429616730631	6.1580684940980435	6.1580684940980435	0.0	5.670076553074383	6.024293768874414	6.567193724406864	0.0	6.385743789544276	6.399358575945604	0.0	6.336671645569391	6.1580684940980435	0.0	6.316609715709383	0.0	0.0	5.905448152201408	0.0	0.0	6.666254989062788	5.905448152201408	0.0	5.670076553074383	6.293989773938494	6.101625562025361	5.670076553074383	6.454300018166818	0.0	6.61503506519541	6.1580684940980435	6.336671645569391	5.670076553074383
704	0.0	0.0	0.0	6.580213197086665	6.1093443870642625	5.7676412756342454	0.0	6.517791833383302	6.1093443870642625	0.0	0.0	0.0	0.0	0.0	0.0	0.0	0.0	0.0	0.0	0.0	0.0	5.9944920021250905	0.0	6.709242057907874	5.7676412756342454	6.1093443870642625	5.7676412756342454	6.281659499221934	0.0	5.9944920021250905	0.0	0.0	0.0	0.0	0.0	0.0
705	5.3833432418455365	0.0	5.959158637653533	6.217371666199862	5.997530896223057	6.36801169895979	0.0	6.4767932127748775	0.0	6.0572967266865545	0.0	5.91195385988471	0.0	0.0	5.851311829971098	0.0	6.304326820080689	0.0	6.121842966888958	0.0	6.598829164119084	6.563316258684554	0.0	6.471177153295874	6.316027179028603	5.639407075769223	0.0	6.0572967266865545	0.0	0.0	0.0	5.639407075769223	6.02969546832477	5.851311829971098	5.76796842915983	0.0
706	0.0	0.0	0.0	6.499790905631159	5.937075264246914	5.937075264246914	0.0	6.29719017445205	6.345385596454531	0.0	0.0	0.0	0.0	0.0	0.0	0.0	0.0	0.0	0.0	0.0	0.0	0.0	0.0	6.707263575631134	0.0	0.0	0.0	6.29719017445205	0.0	6.131792964273571	0.0	0.0	0.0	0.0	0.0	5.937075264246914
707	0.0	0.0	5.76795450938304	6.272413114252125	6.129090066645413	6.424232085405938	0.0	6.453655325209337	0.0	6.215288028749994	0.0	6.177410162395492	5.636375375677885	0.0	5.76795450938304	0.0	6.308323297424158	6.035198525633973	6.301760738315192	0.0	6.663310959919373	6.508615107174152	0.0	6.526675479091505	6.387149660963068	5.915070450444444	0.0	6.087894465079571	0.0	0.0	0.0	5.853119109027577	6.264161286955341	5.76795450938304	5.636375375677885	5.96324260451726
708	0.0	0.0	0.0	6.460726610867664	6.168020048814598	5.76677671684665	0.0	5.76677671684665	6.095660853040829	0.0	0.0	0.0	0.0	5.984908455442877	5.76677671684665	0.0	0.0	0.0	0.0	0.0	5.76677671684665	0.0	5.984908455442877	6.645145246308789	0.0	6.095660853040829	5.76677671684665	5.984908455442877	0.0	5.984908455442877	5.76677671684665	0.0	5.76677671684665	0.0	6.168020048814598	0.0
709	5.358436237992996	0.0	0.0	6.374297130972668	6.093933312234843	5.358436237992996	0.0	6.440580333137845	5.852852484420176	5.7651835151245505	0.0	0.0	0.0	0.0	5.358436237992996	0.0	0.0	0.0	6.0062568998637875	0.0	5.358436237992996	0.0	5.916554948812762	6.673866978132036	6.349233937517758	5.916554948812762	5.358436237992996	6.282709235760656	0.0	5.7651835151245505	5.7651835151245505	0.0	5.916554948812762	0.0	6.136129022984071	0.0
710	0.0	0.0	0.0	6.4479644562351695	6.41990166301785	5.681795581666317	0.0	6.258216235118193	5.681795581666317	0.0	0.0	0.0	0.0	5.681795581666317	0.0	0.0	0.0	0.0	6.151626836894483	0.0	0.0	5.681795581666317	6.151626836894483	6.708761083927003	6.478798472813951	5.681795581666317	0.0	6.324758059156515	0.0	5.681795581666317	0.0	0.0	5.681795581666317	0.0	5.907899236383172	0.0
711	6.154400177881992	6.207899504918895	0.0	6.554485917201691	6.154400177881992	5.748695172764972	0.0	0.0	0.0	6.659044231311931	5.748695172764972	6.410480635807112	6.3586545771810705	0.0	6.377779855980902	6.249685686978221	0.0	6.471363056754231	0.0	0.0	5.748695172764972	0.0	0.0	6.678992714542983	6.283786124838467	5.748695172764972	0.0	6.249685686978221	5.969365129625225	6.207899504918895	6.471363056754231	0.0	6.650696030122875	5.748695172764972	6.283786124838467	0.0
712	5.586875997000597	0.0	5.809703921345399	6.29393827253153	6.0725262083698395	6.413163956334127	0.0	6.4459760892953915	0.0	6.459867542300376	0.0	6.29393827253153	5.9627688457902845	0.0	5.922679759303386	0.0	6.366966222942464	6.26171706738668	6.281801002950537	0.0	6.459867542300376	6.366966222942464	0.0	6.607600677646932	6.32068824457028	5.809703921345399	5.586875997000597	6.254404913893669	0.0	5.3164140650303	0.0	5.809703921345399	6.43283646159411	5.586875997000597	6.025184735115791	5.9627688457902845
713	0.0	0.0	0.0	6.332774859661651	5.8682325979554895	6.380600958332331	0.0	6.407366743484701	0.0	6.407366743484701	0.0	6.250801720127967	5.9472799606439	0.0	6.166588829847128	0.0	6.508228898260749	6.315858843287755	6.361895167298248	0.0	6.0864440726291	5.505347181353938	0.0	6.624623226613237	6.380600958332331	5.7466122066495124	5.505347181353938	6.348024662976542	0.0	5.7466122066495124	0.0	5.7466122066495124	6.361895167298248	0.0	5.8682325979554895	5.505347181353938
714	0.0	6.014163133405862	0.0	6.678386088220771	6.312093478053531	0.0	0.0	6.211195482022367	0.0	6.831122145156842	0.0	6.5827781367831415	6.465170387998463	0.0	6.565162802829861	6.014163133405862	0.0	6.565162802829861	0.0	0.0	0.0	0.0	0.0	6.709793065498423	0.0	6.014163133405862	0.0	6.211195482022367	6.312093478053531	0.0	6.5453021132135785	0.0	6.839293032441987	0.0	6.312093478053531	0.0
715	0.0	0.0	6.022310663179196	6.2524534588728296	6.1597628979475125	6.470686657208573	0.0	6.411625680733399	0.0	6.312012691716806	0.0	6.1597628979475125	0.0	0.0	5.965170570954994	0.0	6.4063347762765845	5.965170570954994	6.2789321294767495	0.0	6.708212743325324	6.683831019017475	0.0	6.615799605512048	6.480666564115749	0.0	5.5276559534382885	6.339429050134701	0.0	5.5276559534382885	0.0	5.5276559534382885	6.362751217570117	0.0	5.76642783283262	5.8868584123756795
716	6.030279345506667	6.030279345506667	0.0	6.629707381261924	6.2227327429295896	6.321477102620609	0.0	0.0	0.0	6.796734466529231	6.030279345506667	6.629707381261924	6.47156451398829	0.0	6.5022030770400585	6.321477102620609	0.0	6.386384333842717	0.0	0.0	0.0	0.0	0.0	6.7484323977468685	0.0	6.2227327429295896	0.0	6.030279345506667	6.2227327429295896	0.0	6.550280551792382	0.0	6.869658780760171	0.0	6.321477102620609	0.0
717	0.0	0.0	0.0	6.711857794661703	5.837882691510964	5.837882691510964	0.0	6.320087895277057	5.837882691510964	0.0	0.0	0.0	0.0	5.837882691510964	0.0	0.0	5.837882691510964	0.0	0.0	0.0	0.0	0.0	6.496926840673025	6.825987750466229	0.0	6.070290964910297	0.0	6.264247475841622	0.0	0.0	0.0	0.0	0.0	0.0	6.264247475841622	0.0
718	0.0	0.0	0.0	6.608568311727438	5.98886262911442	0.0	0.0	6.22354237875526	0.0	0.0	0.0	0.0	0.0	5.857164659978181	5.594350033160281	0.0	0.0	0.0	6.424855135946816	0.0	0.0	0.0	0.0	6.809614507205077	6.665105644220792	0.0	5.98886262911442	6.18434695311798	0.0	5.98886262911442	0.0	0.0	0.0	0.0	6.284510335033797	5.98886262911442
719	0.0	0.0	0.0	0.0	0.0	6.253429487423882	6.253429487423882	6.6845123599791965	0.0	0.0	0.0	0.0	0.0	0.0	0.0	0.0	0.0	0.0	0.0	6.253429487423882	6.253429487423882	0.0	0.0	6.617374032671428	6.253429487423882	6.491272806755745	0.0	6.253429487423882	0.0	0.0	0.0	0.0	6.253429487423882	0.0	0.0	0.0
720	5.734617573800699	5.762559589811919	5.5087789051377305	6.263588212089937	5.923578248441371	6.244100007300416	0.0	6.305013338054867	4.774744385294827	6.314453915297135	6.0353729598040005	6.165169980986928	5.978110389092481	0.0	6.004783992879211	5.866170917178509	6.042302773857532	6.0489818277449166	6.004783992879211	0.0	6.412027437443122	6.306409825503638	4.774744385294827	6.480640828442434	6.26540726767177	5.762559589811919	5.312051742068596	6.055414801540429	5.5087789051377305	5.312051742068596	5.787487734766256	5.312051742068596	6.365688722962844	5.8099484782163575	5.968349606244612	5.787487734766256
721	0.0	0.0	0.0	6.605664923088233	5.747950760887105	0.0	0.0	5.980021587900246	6.173669415082003	0.0	0.0	0.0	0.0	6.30844799988966	0.0	0.0	0.0	0.0	0.0	0.0	0.0	0.0	0.0	6.7869600485845645	6.38622481633386	5.747950760887105	5.747950760887105	5.980021587900246	0.0	0.0	5.747950760887105	0.0	5.747950760887105	0.0	6.30844799988966	5.747950760887105
722	0.0	0.0	0.0	6.161752664624333	6.281482777033601	6.504492496525192	0.0	6.48255010791248	0.0	6.399589654971483	0.0	6.3511693558217095	5.791447056060672	0.0	6.281482777033601	0.0	6.331063107664665	6.249850253083139	6.331063107664665	0.0	6.523472790954098	6.554993712982092	0.0	6.683419567156779	6.490248470267999	0.0	0.0	6.094486236294286	0.0	0.0	0.0	0.0	6.281482777033601	0.0	6.094486236294286	5.991958435539221
723	0.0	0.0	0.0	6.386534591633356	5.532052551714317	5.7772673377434325	6.153034138148973	6.121951433963253	6.039331310627514	0.0	0.0	5.900711077625111	5.532052551714317	6.121951433963253	5.7772673377434325	0.0	0.0	5.532052551714317	0.0	6.084876090344285	0.0	5.532052551714317	0.0	6.655573759192677	6.371122072705056	6.084876090344285	0.0	6.084876090344285	0.0	0.0	0.0	0.0	5.980888813522515	0.0	6.313226301277298	5.7772673377434325
724	0.0	0.0	0.0	6.483165541511666	6.057948831389406	0.0	0.0	6.372651988243001	6.115291328921808	0.0	0.0	0.0	0.0	0.0	0.0	0.0	0.0	5.618851434784818	6.226921542082155	0.0	0.0	0.0	0.0	6.761756925210727	6.46376114258513	6.159970172521061	5.618851434784818	6.405820409925808	0.0	5.858536473325226	0.0	0.0	5.618851434784818	0.0	6.196375775604202	5.979398240710505
725	0.0	0.0	0.0	6.5602161998375825	5.978994175144742	5.978994175144742	0.0	5.978994175144742	5.978994175144742	5.978994175144742	0.0	0.0	0.0	0.0	0.0	0.0	0.0	0.0	6.1694557191707124	0.0	5.978994175144742	0.0	6.4160764513358	6.667996859807538	0.0	5.978994175144742	0.0	0.0	0.0	6.1694557191707124	0.0	0.0	0.0	0.0	5.978994175144742	0.0
726	5.706969827611708	0.0	5.576165079848164	6.238215187351197	6.1463526291571355	6.234827201019193	5.649916613588028	6.391949831513499	0.0	6.268474847532356	0.0	6.056836288618702	5.957168794741642	5.8246180594153705	6.00082603799214	0.0	6.234827201019193	6.157658675216058	6.00082603799214	5.706969827611708	6.494436628277308	6.397733634766641	4.9959548890149605	6.529475313260939	6.327066391010678	5.474118056571218	5.576165079848164	6.127892084177711	0.0	5.576165079848164	0.0	5.474118056571218	6.317443864915798	5.576165079848164	5.878601593812719	5.9401760344004995
727	0.0	0.0	0.0	6.566580105230367	0.0	0.0	0.0	6.32629398103545	6.107513732001759	0.0	0.0	0.0	0.0	6.107513732001759	0.0	0.0	0.0	0.0	0.0	0.0	0.0	0.0	6.492115876274984	6.760324373563585	0.0	0.0	5.666814507413175	6.028675926285719	0.0	6.2098513541902305	5.666814507413175	0.0	5.907391855886433	0.0	6.364925658739238	0.0
728	0.0	0.0	0.0	0.0	6.6295905420507015	0.0	0.0	6.786289811806754	0.0	0.0	0.0	0.0	0.0	0.0	0.0	0.0	0.0	0.0	0.0	0.0	0.0	0.0	0.0	0.0	0.0	6.492764363103415	0.0	0.0	0.0	0.0	0.0	0.0	6.492764363103415	0.0	0.0	0.0
729	0.0	0.0	0.0	6.548173171286967	6.186341476541077	0.0	0.0	6.319321664912045	6.11105554353998	5.767214783036085	0.0	5.767214783036085	0.0	5.767214783036085	0.0	0.0	0.0	0.0	0.0	0.0	0.0	0.0	6.319321664912045	6.708576778059888	0.0	5.995518087964576	0.0	6.11105554353998	0.0	5.767214783036085	0.0	0.0	0.0	5.767214783036085	6.433351380581819	0.0
730	5.648880656207544	0.0	6.057248808062007	6.394905283488394	6.187363688438632	6.4650468941679415	0.0	6.53408344571455	0.0	6.187363688438632	0.0	5.648880656207544	5.648880656207544	0.0	5.983733560734538	0.0	6.262618364848143	0.0	6.299104056176836	0.0	6.7652903131701265	6.742098401190056	0.0	6.613346339489958	6.49950528882169	5.648880656207544	0.0	6.262618364848143	0.0	0.0	0.0	5.648880656207544	6.153067594433284	5.871069288980814	0.0	5.871069288980814
731	0.0	5.385081500972626	5.690892379358056	6.1407196630819385	6.027533680032842	6.274848909439744	5.852009044804277	6.394098316521358	0.0	6.228861937268591	5.5298856795726525	6.100992424095109	5.785942922151474	5.690892379358056	5.878571449447303	5.6232298451529665	5.959250538318117	5.959250538318117	6.003166104377418	5.92303404721512	6.382073546513766	6.320937562110923	0.0	6.457269613579117	6.235443056970738	5.690892379358056	5.385081500972626	6.172683192104668	5.094721830350991	5.690892379358056	6.05881572456712	5.385081500972626	6.284407424933208	5.5298856795726525	5.690892379358056	5.6232298451529665
732	0.0	0.0	0.0	6.441815612309357	6.05823926166762	0.0	0.0	6.431536630371679	6.05823926166762	5.7324826947955305	0.0	0.0	0.0	5.948486947720643	0.0	0.0	0.0	0.0	5.7324826947955305	6.129980736771829	0.0	0.0	6.129980736771829	6.696990000641052	6.366532745373039	5.7324826947955305	0.0	6.223582929210258	0.0	5.7324826947955305	0.0	0.0	5.7324826947955305	0.0	6.05823926166762	0.0
733	0.0	0.0	0.0	6.593111195281115	5.951320236441992	5.716533834873329	0.0	5.716533834873329	5.951320236441992	0.0	0.0	0.0	0.0	0.0	0.0	0.0	0.0	0.0	6.2831302027468015	6.069878343160529	0.0	0.0	5.716533834873329	6.815753145517968	6.6073231702879625	0.0	6.069878343160529	6.247333134343656	0.0	0.0	0.0	0.0	5.951320236441992	0.0	6.069878343160529	5.951320236441992
734	5.79171331963506	0.0	5.991635991828746	5.991635991828746	0.0	6.538551613714427	0.0	6.586341942226593	0.0	6.367774389008174	0.0	6.248864787406829	0.0	0.0	6.093886138266041	0.0	6.307004511136933	6.160991781396096	6.329906720906198	0.0	6.618438365121702	6.533232801457247	0.0	6.586341942226593	6.329906720906198	0.0	5.79171331963506	6.248864787406829	0.0	0.0	0.0	5.991635991828746	6.349948863593787	5.79171331963506	0.0	6.093886138266041
735	0.0	0.0	0.0	6.615353384862042	6.227705372563616	0.0	0.0	6.122687205329508	0.0	0.0	0.0	0.0	0.0	0.0	0.0	0.0	0.0	0.0	5.9168170064241545	0.0	0.0	0.0	0.0	6.769090498887837	6.122687205329508	0.0	5.9168170064241545	5.9168170064241545	0.0	0.0	0.0	0.0	0.0	5.9168170064241545	6.2965028506257275	0.0
736	5.279110263665115	0.0	5.698481429963097	6.191706514842867	6.1298519441594905	6.393038812127696	0.0	6.4071283292090255	0.0	6.079259029262024	0.0	6.079259029262024	0.0	0.0	5.788683175449977	0.0	6.36366484776435	5.698481429963097	6.291311154210132	0.0	6.734469573512501	6.66533258836785	0.0	6.595512331528403	6.440555394341639	5.698481429963097	5.279110263665115	6.279382544665758	0.0	0.0	0.0	5.854123048278756	6.191706514842867	5.854123048278756	5.698481429963097	5.698481429963097
737	0.0	0.0	0.0	0.0	0.0	0.0	0.0	7.04683409512694	0.0	0.0	0.0	0.0	0.0	0.0	0.0	0.0	0.0	0.0	0.0	0.0	6.6956939545624845	0.0	0.0	0.0	0.0	0.0	0.0	6.6956939545624845	0.0	6.6956939545624845	0.0	0.0	0.0	0.0	0.0	0.0
738	5.234860411938251	0.0	5.660082950188641	6.286220209593481	6.328873978432994	6.43003676295061	0.0	6.498781494433353	0.0	6.4615154933987204	0.0	6.346437683445491	6.205039320613414	0.0	6.124199418878021	0.0	6.35292563230708	6.36511891339915	6.227660548559072	0.0	6.41840092121249	6.196776139014799	5.234860411938251	6.602020114385852	6.346437683445491	5.817729677335842	5.234860411938251	6.247544430648357	0.0	0.0	0.0	5.660082950188641	6.490690611115603	5.518481671450837	6.064070860284524	5.9108842757180255
739	5.510613339902472	0.0	0.0	6.2980481120135465	6.137217607610226	6.497164571430741	0.0	6.43546611915143	0.0	6.352566967810989	0.0	6.198055711436447	0.0	0.0	6.045002970568001	0.0	6.42785580068433	6.1800357547588645	6.255560339820533	0.0	6.540911354556396	6.387454339914712	0.0	6.566791015459177	6.382177568302171	0.0	5.510613339902472	6.32380816336211	0.0	0.0	0.0	5.747081066084692	6.331506438143428	5.510613339902472	5.747081066084692	5.510613339902472
740	0.0	0.0	0.0	6.411178194884662	6.269991134859597	5.954788517159876	0.0	6.364196555154345	5.733492881442594	0.0	0.0	0.0	0.0	0.0	0.0	0.0	0.0	0.0	5.733492881442594	5.954788517159876	0.0	0.0	6.269991134859597	6.759517467223171	6.493827642525759	0.0	0.0	6.140304265390043	0.0	0.0	0.0	0.0	6.140304265390043	0.0	6.2987034364924765	0.0
741	0.0	0.0	0.0	6.588705112509818	0.0	0.0	0.0	0.0	5.953553282583186	0.0	0.0	0.0	0.0	5.953553282583186	0.0	0.0	0.0	0.0	5.953553282583186	0.0	5.953553282583186	0.0	6.544092020046835	6.838616401660162	0.0	0.0	0.0	6.4226556637308105	0.0	0.0	0.0	0.0	0.0	0.0	6.332762619957384	0.0
742	0.0	0.0	0.0	6.481670152050053	6.626963953027257	0.0	0.0	6.669722667394144	0.0	6.313262691876633	0.0	0.0	0.0	0.0	0.0	0.0	6.313262691876633	0.0	0.0	0.0	0.0	0.0	0.0	6.774482661273727	6.313262691876633	6.313262691876633	0.0	6.313262691876633	0.0	0.0	0.0	0.0	6.481670152050053	0.0	6.313262691876633	0.0
743	0.0	0.0	0.0	6.5643862621526035	6.37121883898694	5.663713050250436	0.0	6.316508381392047	6.021626382310435	0.0	0.0	0.0	0.0	0.0	5.663713050250436	0.0	0.0	0.0	6.021626382310435	0.0	0.0	5.663713050250436	0.0	6.755350396434243	6.293700128111955	5.663713050250436	5.663713050250436	6.201061791324319	0.0	5.901610719899492	0.0	0.0	6.021626382310435	0.0	5.901610719899492	0.0
744	0.0	0.0	0.0	6.6003011989916125	5.8858418482993295	5.8858418482993295	0.0	6.1036373856199475	0.0	0.0	0.0	0.0	0.0	0.0	0.0	0.0	0.0	0.0	0.0	0.0	0.0	0.0	6.554028363664256	6.791719406517475	6.214266543003219	5.8858418482993295	6.1036373856199475	5.8858418482993295	0.0	6.1036373856199475	0.0	0.0	0.0	0.0	6.3394101415709505	0.0
745	0.0	0.0	0.0	6.160711559991948	6.033500139119025	5.635726369365592	6.2131954528090985	6.270202675269839	0.0	5.635726369365592	0.0	0.0	0.0	6.033500139119025	0.0	0.0	0.0	0.0	5.851864125053677	6.285518155213878	5.635726369365592	0.0	6.033500139119025	6.644057366205242	6.234438464173526	5.635726369365592	0.0	6.270202675269839	0.0	5.635726369365592	0.0	0.0	0.0	0.0	6.08606692574364	5.9617055107442285
746	0.0	0.0	0.0	6.5497906478147225	6.104437691485421	0.0	0.0	6.324144320839965	6.207217319344964	0.0	0.0	0.0	0.0	0.0	0.0	0.0	0.0	5.903362881557548	0.0	0.0	5.903362881557548	0.0	5.903362881557548	6.733937161657457	0.0	5.903362881557548	5.903362881557548	6.207217319344964	0.0	6.2746518804766085	5.903362881557548	0.0	5.903362881557548	0.0	6.207217319344964	0.0
747	0.0	0.0	0.0	6.682044658305186	5.910877153526742	0.0	0.0	6.232667061959699	6.303605952966944	5.910877153526742	0.0	0.0	0.0	0.0	0.0	0.0	0.0	0.0	6.303605952966944	0.0	0.0	0.0	6.481393903577733	6.813582857534422	6.39624674674506	0.0	0.0	6.429444347537092	0.0	5.910877153526742	0.0	0.0	0.0	0.0	6.124165085999428	0.0
748	0.0	0.0	0.0	6.6131946577582195	0.0	5.7658151293736095	0.0	6.231560266866938	6.177407230592941	0.0	0.0	0.0	0.0	0.0	0.0	0.0	5.7658151293736095	0.0	5.7658151293736095	5.989841257008111	0.0	0.0	6.103345673836582	6.787750906070373	6.273866575759378	5.7658151293736095	5.7658151293736095	6.231560266866938	0.0	5.989841257008111	0.0	0.0	6.177407230592941	0.0	6.177407230592941	5.989841257008111
749	5.911724782198875	0.0	6.090694999089478	6.2890438668025626	6.244086356465629	6.576951475950788	0.0	6.377774628921461	0.0	6.2890438668025626	0.0	6.244086356465629	0.0	0.0	5.911724782198875	5.911724782198875	6.4173553485701875	0.0	6.3533410389853415	0.0	6.705663329389834	6.640573821748722	0.0	6.618833387201508	6.514817539429819	0.0	0.0	6.377774628921461	0.0	0.0	0.0	6.183097772258015	5.911724782198875	6.183097772258015	5.911724782198875	5.911724782198875
750	0.0	0.0	0.0	6.606762572379976	5.8048221672670355	5.277266500195869	0.0	6.477416465134765	0.0	5.277266500195869	0.0	0.0	0.0	0.0	0.0	5.277266500195869	0.0	5.277266500195869	5.997924970571868	0.0	5.277266500195869	5.277266500195869	5.277266500195869	6.832804866474032	6.379441439064042	5.8048221672670355	0.0	6.247302682082356	0.0	5.917039141205663	6.4498494134476285	5.277266500195869	6.060393371731672	0.0	6.152795975778776	5.8048221672670355
751	5.658919152336639	0.0	5.764846041368638	6.2638855811323415	5.989773808656733	6.39338210568151	0.0	6.481747442778648	0.0	6.249979076778808	0.0	6.031278222972714	5.478292408871958	0.0	5.717493535067259	0.0	6.31225345679239	6.154606629330608	6.285621954547471	0.0	6.562127816632436	6.4554008058180425	0.0	6.543178655985633	6.384629728275041	5.3149200328264055	5.3149200328264055	6.222367751604149	0.0	5.3149200328264055	0.0	5.764846041368638	6.307279528464011	5.838099031298402	5.916552888415101	5.804365422905857
752	5.574787150706639	0.0	5.994379656060299	6.257563166774209	5.994379656060299	6.473866587409834	0.0	6.500227833265059	0.0	6.224044338323144	0.0	5.8033672599738395	0.0	0.0	6.049457400792591	0.0	6.364502274189993	5.8033672599738395	6.285442205136033	0.0	6.6582428837391	6.575671442484503	0.0	6.557646721864151	6.379238969720761	5.8033672599738395	0.0	6.329913834304777	0.0	0.0	0.0	5.919028037846475	6.339319757908962	5.994379656060299	5.574787150706639	0.0
753	0.0	0.0	0.0	6.354472125075539	5.892023126102853	6.407852559219001	5.531180243014185	6.459457647088649	0.0	6.442730253821969	0.0	6.0280397352173365	5.771069509229641	0.0	5.892023126102853	0.0	6.442730253821969	6.139759571673654	6.272827115431408	0.0	6.66061795087042	6.55904079706249	0.0	6.555185445400269	6.402136383106403	5.531180243014185	0.0	6.139759571673654	0.0	5.531180243014185	0.0	6.0280397352173365	6.337640401781512	6.0280397352173365	5.892023126102853	6.0280397352173365
754	0.0	0.0	0.0	6.52865509329417	6.335521077983842	5.856362330521575	0.0	5.856362330521575	6.066698817263928	5.856362330521575	0.0	0.0	0.0	5.856362330521575	0.0	0.0	0.0	0.0	6.066698817263928	0.0	0.0	0.0	6.066698817263928	6.8202275241046335	6.066698817263928	0.0	0.0	6.368365884844121	0.0	6.066698817263928	0.0	0.0	5.856362330521575	0.0	6.295320306759664	0.0
755	0.0	0.0	6.00046150752827	6.00046150752827	6.534318777689122	6.173337090908235	0.0	6.698774935116236	0.0	6.400147546248983	0.0	6.173337090908235	6.00046150752827	0.0	6.00046150752827	0.0	6.262888802931851	6.00046150752827	6.173337090908235	0.0	6.472701063664656	6.452167025448623	0.0	6.546302499800075	6.36578600634392	6.173337090908235	0.0	6.262888802931851	0.0	0.0	0.0	0.0	6.173337090908235	6.173337090908235	6.00046150752827	6.262888802931851
756	5.4265846225299725	0.0	5.803907690338992	6.291144902335059	6.029637844680876	6.417021810124227	0.0	6.478942557508426	0.0	6.224302915781488	0.0	5.945415941582907	0.0	0.0	5.945415941582907	0.0	6.326063056828969	6.029637844680876	6.291144902335059	0.0	6.739725931675935	6.679295663300562	0.0	6.569350440187614	6.441807621143125	5.803907690338992	5.4265846225299725	6.283134515903776	0.0	5.4265846225299725	0.0	0.0	6.338084733862446	5.677692823989469	5.4265846225299725	5.803907690338992
757	5.563201414262442	0.0	0.0	6.182558290867883	5.990428906877958	6.392200027845576	0.0	6.3904986156597925	0.0	6.445906289900782	0.0	6.313867459957769	6.0245446462764285	0.0	6.1381726405991515	0.0	6.324926228392766	6.305010778087912	6.242154555035677	0.0	6.431490907394149	6.18894932560891	0.0	6.577091715628113	6.3644711202569235	5.660275315476254	0.0	6.232810486225054	0.0	5.563201414262442	5.1095449152622585	5.563201414262442	6.4050402773721675	5.784964159461589	6.18894932560891	5.829080733946631
758	0.0	0.0	0.0	6.508564468980953	6.169180823180088	0.0	0.0	5.641136612557972	6.069370423194344	0.0	0.0	0.0	0.0	5.641136612557972	0.0	0.0	0.0	0.0	6.169180823180088	0.0	5.992591209568639	0.0	6.400213163273564	6.71020054264606	6.320777795457927	5.641136612557972	0.0	6.3893702421466605	0.0	0.0	0.0	0.0	6.069370423194344	0.0	6.125446964027368	5.641136612557972
759	5.758094957109682	0.0	0.0	6.441216328522243	6.139446748656665	6.312945037503997	0.0	6.382991079851569	0.0	6.0703499687079	0.0	6.0703499687079	0.0	0.0	0.0	5.758094957109682	6.368137991820241	5.964889312649942	6.333505464065092	0.0	6.643083015813456	6.541544317551785	5.964889312649942	6.6535815970574514	6.496815082094869	0.0	0.0	6.3517449150242635	0.0	0.0	0.0	0.0	6.312945037503997	5.758094957109682	6.0703499687079	0.0
760	0.0	0.0	0.0	6.555871879857789	6.1497579863915375	5.728046893246693	0.0	6.248274175341049	5.957841019575953	0.0	0.0	0.0	0.0	0.0	0.0	0.0	0.0	5.728046893246693	6.07405132852391	0.0	5.728046893246693	5.957841019575953	6.465871235753533	6.707078914895603	5.728046893246693	6.07405132852391	0.0	6.1497579863915375	0.0	5.728046893246693	0.0	0.0	0.0	0.0	6.205097947790585	0.0
761	0.0	0.0	0.0	6.5834644468433705	6.135946237495023	0.0	0.0	6.135946237495023	6.304117171381223	5.803783692778915	0.0	0.0	0.0	0.0	0.0	0.0	0.0	5.803783692778915	6.024138024573622	0.0	0.0	0.0	6.464747080210481	6.76724790074189	6.135946237495023	0.0	5.803783692778915	6.135946237495023	0.0	0.0	0.0	0.0	0.0	0.0	6.33815401890524	0.0
762	0.0	0.0	0.0	6.4082494397712	6.067803765594963	5.932387187072238	0.0	6.205272402697121	6.148641024656131	0.0	0.0	0.0	0.0	6.297957526972695	0.0	0.0	0.0	0.0	5.932387187072238	5.932387187072238	5.811966933416199	5.57321959742497	6.376309719075955	6.657807865678913	6.376309719075955	0.0	5.57321959742497	6.112355110809033	0.0	0.0	0.0	0.0	5.57321959742497	0.0	6.282984902000176	5.57321959742497
763	5.8211341865266295	0.0	0.0	6.374110743101841	6.174586376169155	6.433821398060321	0.0	6.4633133262624405	0.0	6.1101163050093215	0.0	6.012052146253458	5.592654215389405	0.0	5.592654215389405	0.0	6.389597558943837	5.93673564447621	6.428260653040365	0.0	6.75371374075369	6.696725353894794	0.0	6.520680533742431	6.480033251021134	0.0	0.0	6.1451480351826	0.0	0.0	0.0	5.592654215389405	6.199888403927119	5.93673564447621	5.93673564447621	5.93673564447621
764	0.0	0.0	0.0	6.4953001998924735	6.020396175045148	0.0	0.0	5.745126961347918	5.959169133507328	0.0	0.0	5.486186126455931	0.0	0.0	5.486186126455931	5.486186126455931	0.0	5.486186126455931	6.212854411337289	0.0	6.020396175045148	5.486186126455931	6.212854411337289	6.704999052418684	6.484032924587591	0.0	5.486186126455931	6.317516713771412	0.0	0.0	0.0	0.0	5.959169133507328	0.0	6.279968779547508	5.745126961347918
765	5.692258088202304	0.0	5.445390097828383	6.297236143160362	6.038934927367983	6.471930377787649	0.0	6.383598131556353	0.0	6.451858924479511	0.0	6.120459097716763	6.038934927367983	0.0	6.120459097716763	0.0	6.343674999012907	6.289316717568269	6.252930794736395	0.0	6.443500306863707	6.3547045400497755	0.0	6.59156860708154	6.437634973605022	0.0	5.816471673642703	6.297236143160362	0.0	0.0	0.0	0.0	6.459736208304405	5.816471673642703	5.445390097828383	5.816471673642703
766	0.0	0.0	5.840699071200987	6.019512989612493	6.172811667708123	6.2946903802376735	0.0	6.502706654113321	0.0	6.144960527699075	0.0	6.019512989612493	0.0	0.0	5.948804330948472	0.0	6.019512989612493	5.948804330948472	6.111867414831924	0.0	6.523432318976084	6.377194461603685	0.0	6.438918143538848	6.327497073853859	5.948804330948472	5.628280452504888	6.2946903802376735	0.0	0.0	0.0	5.948804330948472	6.144960527699075	5.628280452504888	5.628280452504888	6.019512989612493
767	5.715593773696576	0.0	5.715593773696576	6.367982222489309	5.841341971161707	6.5031079802294816	0.0	6.46855733382463	0.0	6.235090360646697	0.0	5.841341971161707	0.0	0.0	5.922914448478314	0.0	6.438406470518786	5.982369810408574	6.3270353479477714	0.0	6.731019495224777	6.647050742859129	0.0	6.5742426973631085	6.498317117728199	5.841341971161707	0.0	6.2208636023087545	0.0	5.922914448478314	0.0	0.0	6.292336966340453	5.982369810408574	5.922914448478314	5.46547242181694
768	0.0	0.0	0.0	6.216672013056807	6.167659639242661	5.800504503195321	6.355733137863384	6.100925158525782	0.0	0.0	0.0	0.0	0.0	6.355733137863384	0.0	0.0	0.0	5.800504503195321	6.216672013056807	6.460531155006002	0.0	0.0	5.999236488541005	6.722314772531271	6.373479699156688	0.0	0.0	6.100925158525782	0.0	0.0	0.0	0.0	0.0	0.0	0.0	0.0
769	5.811645111324198	6.007653417669035	0.0	6.403118771832632	5.811645111324198	5.415966501197047	0.0	6.132702184945996	5.897148230145326	6.428918751457725	6.383117054490532	6.300776112262502	6.191671157191855	0.0	6.132702184945996	6.007653417669035	0.0	6.22250805031214	0.0	0.0	5.679542086187848	0.0	0.0	6.606035762966808	5.811645111324198	5.679542086187848	5.415966501197047	6.132702184945996	6.007653417669035	5.959322205266767	6.31777226601328	0.0	6.432816198486818	5.679542086187848	6.007653417669035	5.415966501197047
770	5.918024449429625	5.683823998853404	0.0	6.572715302257512	6.279096848007587	5.918024449429625	0.0	6.169509408854239	0.0	6.548215569435512	5.918024449429625	6.3653033842035045	6.2491043671711	0.0	6.113302041815761	6.213359942326506	0.0	6.279096848007587	0.0	0.0	0.0	0.0	0.0	6.697387437543463	6.279096848007587	6.036294728247125	0.0	6.169509408854239	6.036294728247125	6.113302041815761	6.409870812071865	0.0	6.63386908923835	6.169509408854239	5.918024449429625	0.0
771	5.8583671177274885	5.8583671177274885	0.0	6.677671487370686	5.8583671177274885	6.079821067223619	0.0	5.8583671177274885	0.0	6.723013971655181	0.0	6.42392195557268	6.470248366162198	0.0	6.319086911700616	6.192116691009156	0.0	6.536425751787114	5.8583671177274885	0.0	5.8583671177274885	6.079821067223619	0.0	6.806587974381519	6.2654450255027605	0.0	0.0	6.561564118503205	5.8583671177274885	0.0	6.448629897065021	0.0	6.762943769735501	6.079821067223619	6.079821067223619	0.0
772	0.0	0.0	6.210550336541163	6.413809206298128	0.0	6.641371041230377	0.0	6.501347562649587	0.0	6.413809206298128	0.0	6.274373424837473	6.11354796283473	0.0	5.92486469583224	0.0	6.556064396123039	6.358187064223955	6.274373424837473	0.0	6.68605623322174	6.675336561857873	5.92486469583224	6.716341097214794	6.608471537758646	0.0	5.92486469583224	6.487420302505876	0.0	0.0	0.0	0.0	6.435738092718887	5.92486469583224	5.92486469583224	6.274373424837473
773	5.863321853761807	0.0	0.0	6.5268009623391565	6.070510538386512	6.070510538386512	0.0	5.863321853761807	5.863321853761807	6.615785945119775	6.621692574257494	5.863321853761807	6.335793798982493	0.0	6.368255456292352	6.245319671955231	0.0	6.335793798982493	5.863321853761807	0.0	0.0	5.863321853761807	0.0	6.705390105523948	5.863321853761807	6.070510538386512	5.863321853761807	6.245319671955231	0.0	6.070510538386512	6.296060810002067	0.0	6.6957344312036495	6.070510538386512	0.0	0.0
774	5.880875837870576	0.0	5.670749285874456	6.0579500555929755	6.254449546677657	6.398046767794384	0.0	6.509482778487116	0.0	6.330811966162456	0.0	6.0579500555929755	5.880875837870576	0.0	5.880875837870576	0.0	6.272906799546844	6.0579500555929755	5.670749285874456	0.0	6.571537698375364	6.454720656755321	0.0	6.555610069889254	6.254449546677657	0.0	5.670749285874456	6.149451135030617	0.0	5.670749285874456	0.0	5.880875837870576	6.398046767794384	5.880875837870576	5.880875837870576	5.987890660947712
775	0.0	0.0	0.0	6.356838483505075	6.127224826542484	5.744010368134003	0.0	6.464600547713381	6.127224826542484	0.0	0.0	0.0	0.0	0.0	0.0	0.0	0.0	0.0	0.0	0.0	0.0	5.744010368134003	6.385335911966152	6.5645541843915325	0.0	6.057849263544592	0.0	6.217935651474207	0.0	5.951873205349944	0.0	0.0	6.057849263544592	0.0	5.744010368134003	6.057849263544592
776	0.0	0.0	0.0	6.367450279339366	0.0	0.0	6.367450279339366	6.423588230228732	0.0	0.0	0.0	0.0	0.0	6.497846234898866	0.0	0.0	0.0	0.0	0.0	6.465122587764282	6.282793662939783	6.120221674719247	0.0	6.757309862210328	6.465122587764282	0.0	0.0	6.465122587764282	0.0	6.120221674719247	0.0	0.0	0.0	0.0	6.120221674719247	6.120221674719247
777	0.0	0.0	5.818035639321538	6.234969119753679	5.868569830587893	6.399671152235114	0.0	6.354457651976115	0.0	6.451216630483944	0.0	6.3322188498545735	6.2216180375080175	0.0	6.042009780261483	0.0	6.3322188498545735	6.371147143689493	6.338914694792143	0.0	6.338914694792143	6.1735568150010485	0.0	6.586773683739977	6.417804909390703	0.0	0.0	6.241251859018026	0.0	0.0	0.0	5.752922725849278	6.417804909390703	5.752922725849278	5.973349081482879	5.943939218763802
778	5.738393998453132	0.0	0.0	6.621519463301341	5.965552896848569	5.965552896848569	0.0	6.080542088685431	0.0	6.609212616638139	0.0	6.253075522695874	6.210281119214785	0.0	6.253075522695874	6.287937982869838	0.0	6.342446720216633	0.0	0.0	5.738393998453132	0.0	0.0	6.739195796810323	5.738393998453132	0.0	0.0	6.342446720216633	5.738393998453132	5.738393998453132	6.210281119214785	0.0	6.621519463301341	5.965552896848569	6.253075522695874	0.0
779	0.0	0.0	0.0	6.573545048357958	6.151181397595032	5.8219538440053915	0.0	0.0	0.0	6.694505066683925	0.0	6.537993064221522	6.445114921934444	0.0	6.445114921934444	6.151181397595032	5.8219538440053915	6.404735650550968	0.0	0.0	6.151181397595032	6.040314588892831	0.0	6.655884833292568	0.0	0.0	0.0	6.223583983620684	6.040314588892831	0.0	6.445114921934444	0.0	6.772993688503257	6.223583983620684	6.223583983620684	5.8219538440053915
780	0.0	0.0	0.0	6.494524197215007	5.637894639888926	5.875059589218991	0.0	5.637894639888926	5.875059589218991	0.0	0.0	0.0	0.0	0.0	5.637894639888926	0.0	0.0	0.0	0.0	0.0	5.875059589218991	0.0	0.0	6.654403425677996	5.994754712916202	5.637894639888926	0.0	6.209823628087244	0.0	6.0725836383909515	0.0	0.0	5.637894639888926	0.0	6.309064992490772	0.0
781	0.0	0.0	0.0	6.559850617308047	6.079466027876619	0.0	0.0	6.079466027876619	6.1572999886994255	0.0	0.0	0.0	0.0	5.722689093760983	0.0	0.0	0.0	5.722689093760983	6.079466027876619	0.0	5.722689093760983	6.079466027876619	0.0	6.756860982196276	6.29450210412046	0.0	5.722689093760983	6.393719143344913	0.0	5.722689093760983	0.0	0.0	6.1572999886994255	0.0	6.258405088576548	0.0
782	0.0	5.914884333854505	0.0	6.680466352827651	0.0	0.0	0.0	6.444200230716701	0.0	0.0	0.0	0.0	0.0	0.0	0.0	0.0	6.120808941838276	0.0	5.914884333854505	0.0	5.914884333854505	0.0	6.345179605803063	6.743162491317386	0.0	6.120808941838276	0.0	6.444200230716701	0.0	0.0	0.0	0.0	0.0	0.0	5.914884333854505	0.0
783	5.118120161536824	5.580542497511956	5.8062333394179175	6.324179486565435	6.014961878615234	6.29942820908219	0.0	6.336737932592573	0.0	6.303211177649286	5.8062333394179175	6.126850913730003	5.851067058715007	0.0	5.42692335621086	5.973071542040536	6.274628787960523	6.2606331367716415	6.29942820908219	0.0	5.995092806768275	5.118120161536824	0.0	6.557843239854882	6.478405218298335	5.8062333394179175	5.42692335621086	6.1560225401348045	5.851067058715007	0.0	5.580542497511956	0.0	6.387508423917217	5.118120161536824	6.033017330952284	5.750877740477681
784	0.0	0.0	0.0	6.408411858309051	6.117592884343558	0.0	6.0457918993262165	6.211298285609267	5.719640658768373	0.0	0.0	0.0	0.0	6.211298285609267	0.0	0.0	0.0	0.0	5.935898670378164	6.244856882614005	5.719640658768373	0.0	6.117592884343558	6.673892253382529	6.244856882614005	0.0	0.0	6.117592884343558	0.0	5.719640658768373	0.0	0.0	0.0	0.0	6.0457918993262165	0.0
785	0.0	0.0	0.0	6.634351241022138	6.105348528100664	0.0	0.0	6.567855480467769	6.390385567764205	0.0	0.0	0.0	0.0	0.0	0.0	0.0	0.0	0.0	6.105348528100664	0.0	6.105348528100664	6.105348528100664	6.454070068354072	6.8251944047438435	6.293611474625043	0.0	0.0	6.105348528100664	0.0	0.0	0.0	0.0	6.105348528100664	0.0	0.0	0.0
786	0.0	0.0	0.0	7.421169707978065	0.0	7.421169707978065	0.0	0.0	0.0	7.546736711326846	0.0	0.0	0.0	0.0	0.0	0.0	0.0	0.0	0.0	0.0	0.0	7.421169707978065	0.0	7.421169707978065	0.0	0.0	0.0	0.0	0.0	0.0	0.0	0.0	0.0	0.0	0.0	0.0
787	0.0	0.0	0.0	6.617216601362673	6.256349124725007	0.0	0.0	6.502678396570993	6.256349124725007	0.0	0.0	0.0	0.0	6.0661554520892516	0.0	0.0	0.0	0.0	0.0	0.0	6.0661554520892516	0.0	6.58069303824014	6.848449865693827	6.0661554520892516	6.256349124725007	0.0	6.0661554520892516	0.0	0.0	0.0	0.0	0.0	0.0	6.0661554520892516	0.0
788	5.571857220780831	0.0	5.300397590798124	6.281111014737269	5.795463248308054	6.342991125793775	5.908799045044738	6.4565644625708565	0.0	6.32203494767373	0.0	6.241497883450424	5.795463248308054	5.795463248308054	5.300397590798124	0.0	6.392452470955861	6.3079260062971825	6.281111014737269	5.908799045044738	6.2868498042845875	6.262507061456506	5.795463248308054	6.644772254821198	6.4808083594610215	5.571857220780831	5.571857220780831	6.07908310379147	0.0	5.300397590798124	0.0	5.571857220780831	6.302914706208446	5.571857220780831	5.300397590798124	5.571857220780831
789	0.0	0.0	0.0	0.0	0.0	0.0	6.385530560736106	6.767898238168438	0.0	0.0	0.0	0.0	0.0	0.0	0.0	0.0	0.0	0.0	0.0	0.0	0.0	0.0	0.0	6.529366829906103	0.0	6.605088966012329	0.0	0.0	0.0	0.0	0.0	0.0	0.0	0.0	0.0	0.0
790	5.852179351021269	5.8941678988824355	5.733648801592121	6.344970546351896	6.081005397368033	6.4492729386039	0.0	6.380200460013597	0.0	6.321868009923594	6.285819573250688	6.0483016409720864	6.081005397368033	0.0	5.95939919770282	5.8941678988824355	6.219760306888323	6.008825974278954	6.173046949386635	0.0	6.509763703699857	6.3849197303152145	0.0	6.549509824440391	6.31824379802769	5.641591641283945	0.0	6.266681153813881	5.213042671157733	5.213042671157733	5.852179351021269	5.733648801592121	6.310756547666807	5.852179351021269	6.081005397368033	5.852179351021269
791	0.0	0.0	0.0	6.43028354255605	6.107713105140003	6.107713105140003	0.0	6.352666452652271	0.0	5.692893606202545	0.0	5.918759945357249	0.0	0.0	6.033148553134528	0.0	5.692893606202545	0.0	6.204826145982066	5.692893606202545	0.0	0.0	6.315753622663828	6.792718456532873	6.482019519934664	0.0	5.692893606202545	6.419685864522153	0.0	6.033148553134528	0.0	0.0	5.692893606202545	0.0	6.204826145982066	5.692893606202545
792	0.0	0.0	5.622324287113431	6.45851724090331	5.622324287113431	6.541022894742379	0.0	6.525453847307675	0.0	6.335887439950557	0.0	5.856920627447633	5.622324287113431	0.0	0.0	0.0	6.587537930171131	5.9754098380101315	6.429908669225415	0.0	5.9754098380101315	5.9754098380101315	0.0	6.691974839752266	6.5794178445570735	0.0	6.052519870606553	6.321084790760039	0.0	0.0	5.622324287113431	0.0	6.335887439950557	0.0	5.856920627447633	6.218542865118867
793	5.479767234111919	0.0	5.975879157843865	6.175124069965438	6.020560117626094	6.421789150815235	0.0	6.483596099367949	0.0	6.156930034817041	0.0	5.918593807269658	0.0	0.0	5.975879157843865	0.0	6.175124069965438	5.719273657385573	6.220411690699268	0.0	6.624333247412401	6.567165782583889	0.0	6.52406498001595	6.444620243971553	0.0	0.0	6.136617984095602	0.0	5.975879157843865	0.0	5.719273657385573	6.136617984095602	5.918593807269658	0.0	6.020560117626094
794	5.640699635305347	0.0	0.0	6.354536373154531	6.244209441440903	6.437424715903478	0.0	6.492824367205101	0.0	6.394936812149367	0.0	6.317976762883843	6.189362483003367	0.0	6.128029257548587	0.0	6.299201908108834	6.329350743632734	6.285317435055075	0.0	6.383945009731303	6.224345626258745	5.640699635305347	6.614578061876903	6.394936812149367	5.640699635305347	5.381560296454552	6.175908487435611	0.0	0.0	0.0	5.640699635305347	6.363558901299962	5.640699635305347	6.002588491203696	6.002588491203696
795	5.911307232393509	5.911307232393509	0.0	6.6693044077713335	6.122306310599811	6.229750639317124	0.0	0.0	0.0	6.756360915281205	5.911307232393509	6.6248710716181485	6.547420684072556	0.0	6.424825055426437	6.122306310599811	5.911307232393509	6.532369556385686	0.0	0.0	0.0	5.911307232393509	0.0	6.648776974945195	0.0	6.229750639317124	5.911307232393509	6.424825055426437	6.122306310599811	5.911307232393509	6.497218631671212	5.911307232393509	6.803955744098313	6.122306310599811	6.229750639317124	6.122306310599811
796	0.0	0.0	0.0	6.5928950964521835	5.928115570123405	0.0	0.0	6.3186114235056845	6.125338657390746	0.0	0.0	0.0	0.0	6.125338657390746	0.0	0.0	0.0	0.0	5.691355865409253	0.0	0.0	0.0	0.0	6.710209394622491	6.125338657390746	6.047616532755148	0.0	6.226310877567107	0.0	0.0	0.0	0.0	5.691355865409253	0.0	6.125338657390746	0.0
797	5.349821113175893	0.0	5.827572083114395	6.268285018766103	5.611436250436026	6.372598599217099	0.0	6.310870705986205	5.349821113175893	6.433022283219617	0.0	6.341321380638526	6.096575706865097	0.0	6.0617182724138505	0.0	6.412376196642128	6.335400699198915	6.164570247981593	0.0	6.33839193180598	6.222872891863247	4.809676963002464	6.573065911116764	6.377233286589345	5.611436250436026	5.170411392673017	6.225923184996655	0.0	4.809676963002464	0.0	5.663023841574834	6.4345484739847345	5.802518573314076	5.92256090939526	5.802518573314076
798	0.0	0.0	0.0	6.651967073219898	6.206966075836694	5.7951870407578	0.0	0.0	0.0	0.0	0.0	0.0	0.0	0.0	0.0	0.0	0.0	0.0	0.0	0.0	5.7951870407578	0.0	6.366990352552062	6.782080233526511	0.0	5.7951870407578	0.0	6.433079976072215	0.0	6.132870514672677	0.0	6.0193088395713925	5.7951870407578	0.0	6.303466094492414	0.0
799	0.0	0.0	6.012439223853406	6.242243991393688	6.087168949563598	6.427398690435751	0.0	6.508333120311323	0.0	6.298964435863631	0.0	6.1404240360095255	5.61183471210201	0.0	5.979500136004613	0.0	6.258407818774102	5.940214975887867	6.340544663684939	0.0	6.704782517187034	6.641109187478271	0.0	6.557164190179294	6.3935771015273275	0.0	5.348036556767373	5.979500136004613	0.0	0.0	0.0	5.61183471210201	6.233517893695288	5.61183471210201	6.012439223853406	5.744036138860209
800	0.0	0.0	0.0	6.741495104470661	0.0	6.176918008695819	0.0	0.0	5.966092399592253	0.0	0.0	0.0	0.0	0.0	5.966092399592253	0.0	5.966092399592253	0.0	6.176918008695819	0.0	0.0	0.0	5.966092399592253	6.879594082922632	0.0	6.176918008695819	0.0	6.479204580017735	0.0	5.966092399592253	0.0	0.0	5.966092399592253	0.0	5.966092399592253	0.0
801	0.0	0.0	5.816675109006856	6.618573277229663	0.0	0.0	0.0	6.307523895196658	0.0	0.0	0.0	0.0	0.0	6.213947379914349	0.0	0.0	0.0	0.0	6.142272234734316	6.213947379914349	5.816675109006856	6.03256053364392	0.0	6.803024706121833	6.575879530365654	0.0	5.816675109006856	6.266473375548294	0.0	6.142272234734316	0.0	0.0	6.142272234734316	0.0	6.213947379914349	6.03256053364392
802	0.0	0.0	0.0	6.679073986982861	0.0	0.0	0.0	5.92679467308278	6.1339121977938005	6.1339121977938005	0.0	0.0	0.0	5.92679467308278	5.92679467308278	0.0	0.0	0.0	0.0	0.0	5.92679467308278	5.92679467308278	6.502988864105423	6.791375883843233	6.239528698537208	5.92679467308278	6.1339121977938005	6.359422512887027	0.0	5.92679467308278	0.0	0.0	5.92679467308278	0.0	6.359422512887027	0.0
803	0.0	6.62045976352575	0.0	0.0	0.0	0.0	0.0	0.0	0.0	6.62045976352575	0.0	6.62045976352575	6.62045976352575	0.0	6.62045976352575	0.0	0.0	6.62045976352575	0.0	0.0	0.0	0.0	0.0	6.952989965925441	0.0	0.0	0.0	0.0	0.0	0.0	6.62045976352575	0.0	6.83678516678448	0.0	0.0	0.0
804	0.0	0.0	0.0	6.577534597071677	5.8898618461951235	5.650254372206224	0.0	6.258110938771758	6.010673380304189	0.0	0.0	0.0	0.0	0.0	0.0	0.0	0.0	0.0	0.0	0.0	5.8898618461951235	0.0	6.508098216213241	6.696410518825446	5.8898618461951235	6.191205126075469	5.8898618461951235	6.191205126075469	0.0	6.0892214684170325	0.0	0.0	5.8898618461951235	0.0	6.258110938771758	0.0
805	5.738885264782882	5.344097097906823	5.607074266693619	6.186960523951007	6.149006111520219	6.40758859270132	0.0	6.485384730803468	0.0	6.175212091656013	0.0	5.934532025930485	0.0	0.0	5.824227138929852	0.0	6.333988586237772	5.886270430549504	6.259512328472132	0.0	6.642250542350293	6.553045137109251	0.0	6.54347181468043	6.4231777144661155	5.344097097906823	0.0	6.3146328467479504	0.0	5.344097097906823	0.0	5.344097097906823	6.292488262648833	6.006589090335637	5.824227138929852	5.973736612860267
806	0.0	0.0	0.0	6.697494334879039	0.0	5.940181757450066	0.0	6.1470033603977985	6.1470033603977985	5.940181757450066	0.0	0.0	0.0	0.0	0.0	0.0	0.0	0.0	5.940181757450066	0.0	5.940181757450066	0.0	6.411923062633324	6.825269733569746	6.1470033603977985	0.0	0.0	6.444340577192285	0.0	5.940181757450066	0.0	0.0	5.940181757450066	0.0	6.1470033603977985	0.0
807	0.0	0.0	0.0	6.623647395251297	0.0	0.0	0.0	6.035891963707019	6.228806927436549	0.0	0.0	0.0	0.0	6.035891963707019	0.0	0.0	0.0	0.0	6.228806927436549	0.0	0.0	0.0	6.228806927436549	6.760688104387209	0.0	6.035891963707019	0.0	6.228806927436549	0.0	6.228806927436549	0.0	0.0	0.0	0.0	6.327760113155658	6.228806927436549
808	0.0	0.0	0.0	6.519677782583653	6.319184527250366	6.160671324183392	0.0	6.055835563253345	5.850372541470493	0.0	0.0	0.0	0.0	0.0	0.0	0.0	0.0	0.0	5.850372541470493	0.0	5.850372541470493	0.0	0.0	6.774330447372633	6.471655048913114	0.0	6.055835563253345	6.279732202679349	0.0	6.055835563253345	0.0	0.0	0.0	5.850372541470493	6.160671324183392	0.0
809	0.0	0.0	0.0	6.613279812141401	6.088538300618147	0.0	0.0	0.0	6.088538300618147	0.0	0.0	0.0	0.0	6.268526509432634	0.0	0.0	0.0	0.0	0.0	0.0	6.088538300618147	0.0	0.0	6.718769902823883	0.0	6.088538300618147	6.088538300618147	6.088538300618147	0.0	6.088538300618147	0.0	0.0	6.088538300618147	0.0	6.268526509432634	0.0
810	0.0	0.0	0.0	6.4581792106309726	6.317617005866188	0.0	0.0	6.09751421232693	5.896009195999957	0.0	0.0	0.0	0.0	6.09751421232693	0.0	0.0	0.0	0.0	5.896009195999957	0.0	0.0	0.0	6.09751421232693	6.802818994668904	6.09751421232693	5.896009195999957	0.0	5.896009195999957	0.0	0.0	0.0	0.0	5.896009195999957	0.0	6.20048710359513	6.09751421232693
811	0.0	0.0	0.0	6.59022750424508	6.001240853867356	6.001240853867356	0.0	6.119968870569524	6.119968870569524	5.766133891365596	0.0	0.0	0.0	6.001240853867356	0.0	0.0	0.0	0.0	0.0	0.0	0.0	0.0	0.0	6.822757820636166	5.766133891365596	5.766133891365596	6.001240853867356	6.389405926350124	0.0	5.766133891365596	0.0	0.0	6.001240853867356	0.0	6.253619936149353	0.0
812	0.0	0.0	0.0	6.551432741093367	6.26546608836419	5.749607838247332	0.0	5.749607838247332	5.97732680389992	0.0	0.0	0.0	0.0	5.97732680389992	0.0	0.0	0.0	0.0	0.0	0.0	0.0	0.0	6.092576650787528	6.74229456826276	0.0	5.97732680389992	5.97732680389992	0.0	0.0	5.97732680389992	5.749607838247332	0.0	5.749607838247332	0.0	6.167673774016786	0.0
813	0.0	0.0	0.0	6.597386039321778	5.83628926851293	0.0	0.0	5.83628926851293	0.0	5.83628926851293	0.0	5.83628926851293	0.0	5.83628926851293	5.83628926851293	0.0	0.0	0.0	6.3475113302519	6.046283007543894	6.046283007543894	0.0	0.0	6.85400514108999	6.634559957318705	5.83628926851293	0.0	6.48338333455719	0.0	6.153250550387413	0.0	0.0	6.046283007543894	0.0	6.153250550387413	0.0
814	0.0	0.0	0.0	6.402756595853313	0.0	5.692761684129978	0.0	6.366596674783198	0.0	5.692761684129978	0.0	0.0	0.0	5.692761684129978	0.0	0.0	0.0	5.692761684129978	6.279240692679974	6.024215105741648	0.0	0.0	6.3369441798195085	6.74813767794182	6.5832194131981945	5.692761684129978	5.692761684129978	6.379586294641889	0.0	5.692761684129978	0.0	0.0	0.0	0.0	6.024215105741648	5.692761684129978
815	0.0	0.0	5.894315333284448	6.301831618213313	6.29099098636148	6.399494360975518	0.0	6.597399815150007	0.0	6.399494360975518	0.0	6.222413611169468	5.776406717291076	0.0	6.027131819940324	0.0	6.410161360452844	6.3214957473232305	6.29099098636148	0.0	6.588178163515274	6.49327736423956	0.0	6.546418703121951	6.42479595831025	5.542993649516681	0.0	6.311974662525141	0.0	0.0	0.0	5.9710712198175555	6.433803866634302	5.894315333284448	5.9710712198175555	6.027131819940324
816	0.0	0.0	0.0	6.671066154739876	6.108973826968666	6.108973826968666	0.0	6.339584063457851	0.0	0.0	0.0	0.0	0.0	0.0	0.0	0.0	0.0	0.0	0.0	0.0	0.0	0.0	6.441034450031171	6.784240827201023	0.0	5.896527224708899	0.0	6.339584063457851	0.0	0.0	0.0	0.0	0.0	0.0	0.0	0.0
817	0.0	0.0	0.0	0.0	0.0	0.0	0.0	0.0	0.0	0.0	0.0	0.0	0.0	0.0	6.653178564898942	0.0	6.842793117619179	0.0	0.0	0.0	6.653178564898942	0.0	0.0	7.121226021852548	0.0	0.0	0.0	0.0	0.0	0.0	0.0	0.0	0.0	0.0	0.0	0.0
818	5.903235366658123	5.903235366658123	0.0	6.5154853336244685	6.100382149015466	5.903235366658123	0.0	0.0	0.0	6.636093892036317	0.0	6.567807861546457	6.434680437599356	0.0	6.412022723786157	6.201320752957804	0.0	6.412022723786157	0.0	0.0	5.903235366658123	5.903235366658123	0.0	6.699176812387797	5.903235366658123	0.0	5.903235366658123	6.201320752957804	6.316311063417151	5.903235366658123	6.472174230361213	0.0	6.741318491775736	6.201320752957804	6.267615531658452	0.0
819	6.3979609013267495	0.0	0.0	6.3979609013267495	0.0	6.7988119998856495	0.0	0.0	0.0	6.657574268829275	0.0	0.0	0.0	0.0	0.0	0.0	6.766195142719079	0.0	6.3979609013267495	0.0	6.986531103877991	6.8723712443627765	0.0	6.812424761999421	6.746153444635387	0.0	0.0	6.3979609013267495	0.0	6.608835051556347	0.0	6.3979609013267495	6.5359442395186695	0.0	0.0	6.3979609013267495
820	0.0	0.0	0.0	6.655749815004579	6.183635195597174	0.0	0.0	6.40194134746573	6.40194134746573	0.0	0.0	0.0	0.0	0.0	0.0	0.0	0.0	0.0	6.183635195597174	0.0	0.0	0.0	0.0	6.8375613055769	6.183635195597174	6.40194134746573	0.0	6.472033170344264	0.0	5.984005987949321	0.0	0.0	0.0	0.0	6.440495344631861	0.0
821	0.0	0.0	0.0	6.500393586099487	6.059990356762157	0.0	0.0	6.298090161024573	6.244710629702689	5.839740918880399	0.0	5.839740918880399	0.0	6.244710629702689	0.0	0.0	0.0	0.0	0.0	0.0	0.0	0.0	0.0	6.737402855689152	5.839740918880399	6.059990356762157	0.0	6.37387266262355	0.0	6.059990356762157	0.0	0.0	0.0	0.0	6.402493884162858	0.0
822	5.3948693887248265	0.0	5.659022393208981	6.306324595888208	6.027145298353023	6.431754729673686	0.0	6.306324595888208	0.0	6.2814113893409935	0.0	6.027145298353023	5.3948693887248265	0.0	5.877069580237367	0.0	6.438409647836289	5.939352445142658	6.409741006789685	0.0	6.7680768882634075	6.724057154880121	0.0	6.607184054072302	6.438409647836289	5.791396202036378	5.3948693887248265	6.088395628433027	0.0	5.659022393208981	0.0	5.659022393208981	6.313846291305219	5.987812229882021	5.877069580237367	5.939352445142658
823	0.0	0.0	0.0	6.3884431299957525	6.004278130688298	6.5317717057229325	0.0	6.32981394863105	0.0	6.529704330097767	0.0	6.476972119733939	6.3217649399637	0.0	6.078354332389696	0.0	6.529704330097767	6.476972119733939	6.460960031084125	0.0	5.394614924627614	0.0	0.0	6.711162498365538	6.491405591432195	5.394614924627614	5.666703540227793	6.3989644213462356	0.0	5.890749054630868	0.0	5.394614924627614	6.584274961089828	5.394614924627614	5.666703540227793	5.802788426068925
824	0.0	0.0	0.0	6.719506089408358	6.236947786546481	5.914806243519326	0.0	6.1283361374701935	6.236947786546481	5.914806243519326	0.0	0.0	0.0	0.0	0.0	0.0	0.0	5.914806243519326	5.914806243519326	0.0	5.914806243519326	0.0	0.0	6.831565115035005	6.1283361374701935	6.360014510936284	0.0	6.4619051023750895	0.0	0.0	0.0	0.0	0.0	0.0	6.236947786546481	0.0
825	0.0	0.0	0.0	6.383080214075308	6.035858177881188	0.0	6.141071995213845	6.141071995213845	0.0	0.0	0.0	5.8296425143446005	0.0	6.260522711555612	0.0	0.0	0.0	6.035858177881188	6.332442504294761	6.383080214075308	5.8296425143446005	0.0	6.300101989692212	6.850052416089293	6.624859973028853	0.0	0.0	6.141071995213845	0.0	6.209963385869705	0.0	0.0	6.209963385869705	0.0	6.035858177881188	6.141071995213845
826	5.9581827823395725	0.0	5.900757931540584	6.24917932547209	5.822049042174432	6.444766590017066	0.0	6.393833359854797	0.0	6.2766852993812146	0.0	6.070008854755104	0.0	0.0	5.9581827823395725	0.0	6.238835468201486	5.900757931540584	6.284895053084265	0.0	6.616228480222789	6.544464214675255	0.0	6.5394116090507195	6.354298789662274	5.900757931540584	0.0	5.9581827823395725	0.0	0.0	0.0	5.70098420745405	6.2766852993812146	6.0394116523988695	5.70098420745405	5.822049042174432
827	0.0	0.0	0.0	0.0	0.0	0.0	0.0	6.575715100900447	0.0	0.0	0.0	0.0	0.0	0.0	0.0	0.0	0.0	0.0	0.0	0.0	0.0	0.0	0.0	6.867824221715956	0.0	6.575715100900447	0.0	6.575715100900447	0.0	6.575715100900447	0.0	0.0	6.575715100900447	0.0	6.575715100900447	0.0
828	5.809001876038513	0.0	0.0	6.09579395419425	5.809001876038513	6.474813473599015	0.0	6.565653945000903	0.0	6.321731550166332	0.0	6.09579395419425	0.0	0.0	5.809001876038513	0.0	6.341017613871106	6.09579395419425	6.321731550166332	0.0	6.579406261329813	6.532694794866261	0.0	6.603068943380427	6.474813473599015	0.0	5.809001876038513	5.998454465638735	0.0	0.0	0.0	5.809001876038513	6.341017613871106	5.809001876038513	0.0	0.0
829	0.0	0.0	0.0	6.530749266006969	6.034652638936977	0.0	0.0	5.811497699738597	6.147801019068522	0.0	0.0	0.0	0.0	6.147801019068522	0.0	0.0	5.811497699738597	0.0	6.034652638936977	0.0	0.0	0.0	0.0	6.7756112717697885	6.147801019068522	6.034652638936977	0.0	6.317760881383185	0.0	5.811497699738597	0.0	0.0	6.147801019068522	0.0	6.3521590283430855	0.0
830	0.0	0.0	0.0	6.581749632889369	6.114493463145836	0.0	0.0	6.28533796708119	5.912556436276154	5.912556436276154	0.0	0.0	0.0	0.0	0.0	0.0	0.0	6.28533796708119	6.217685026063412	0.0	6.217685026063412	0.0	6.217685026063412	6.812865239496477	6.622880925127294	0.0	0.0	6.524445409233777	0.0	5.912556436276154	0.0	0.0	6.114493463145836	0.0	0.0	6.114493463145836
831	0.0	0.0	0.0	6.679706640833369	6.245008180136009	5.918417288597885	0.0	0.0	5.918417288597885	0.0	0.0	0.0	0.0	0.0	0.0	0.0	0.0	0.0	0.0	0.0	5.918417288597885	0.0	6.6724211814468735	6.806649968937907	0.0	0.0	0.0	6.369554028302903	0.0	0.0	0.0	0.0	5.918417288597885	0.0	6.316925907289601	5.918417288597885
832	0.0	0.0	0.0	6.652075559669336	6.106027470111104	5.752749044127653	0.0	6.397655505110396	6.183144785280156	5.752749044127653	0.0	0.0	0.0	6.106027470111104	0.0	0.0	0.0	0.0	0.0	0.0	0.0	0.0	0.0	6.764498764091856	5.752749044127653	5.752749044127653	5.752749044127653	6.349258790820198	0.0	6.106027470111104	0.0	0.0	5.752749044127653	0.0	6.283401628036911	0.0
833	0.0	0.0	5.966976409069252	6.330849793568931	0.0	6.525895757914101	0.0	6.577943404929537	0.0	6.312134353704609	0.0	6.160561972960361	5.532164401051658	0.0	5.966976409069252	0.0	6.355289177857036	6.068131646132459	6.321761311687783	0.0	6.41133110153804	6.362655707627647	0.0	6.601566331623666	6.4213631194645275	5.769403024772305	0.0	6.2215673969898635	0.0	5.769403024772305	0.0	0.0	6.279181804804954	6.068131646132459	6.023804933041295	5.769403024772305
834	0.0	0.0	0.0	6.407823662114643	6.189336713630408	0.0	5.758290944990474	6.228927919918643	5.964594747390318	0.0	0.0	5.964594747390318	0.0	6.288486694504859	5.758290944990474	0.0	0.0	5.964594747390318	5.964594747390318	6.288486694504859	0.0	5.964594747390318	0.0	6.713759973335777	6.395385538986135	5.964594747390318	0.0	6.2612570036921396	0.0	0.0	0.0	0.0	6.189336713630408	0.0	6.189336713630408	5.758290944990474
835	0.0	0.0	0.0	7.05780471914664	0.0	0.0	0.0	7.265501886482883	0.0	7.05780471914664	0.0	0.0	0.0	0.0	0.0	0.0	0.0	0.0	0.0	0.0	7.05780471914664	0.0	0.0	7.265501886482883	0.0	0.0	0.0	7.05780471914664	0.0	0.0	0.0	0.0	0.0	0.0	7.05780471914664	7.05780471914664
836	0.0	0.0	0.0	6.636657853341534	6.069412717781596	0.0	0.0	6.069412717781596	0.0	0.0	0.0	0.0	0.0	5.848436313694717	0.0	0.0	0.0	0.0	0.0	0.0	0.0	0.0	0.0	6.825820047582776	5.848436313694717	6.181509179237326	0.0	6.308218969801773	0.0	5.848436313694717	5.848436313694717	0.0	6.069412717781596	0.0	6.254683097856358	0.0
837	0.0	5.903637502771226	0.0	6.556371427725618	5.971428755054618	5.903637502771226	0.0	5.903637502771226	5.810054864996489	6.396620957234222	5.373710085088849	6.024046432377823	6.182993521309708	5.664875349913434	5.373710085088849	5.903637502771226	0.0	6.182993521309708	0.0	0.0	0.0	0.0	6.222998814622315	6.72267086566724	6.182993521309708	0.0	5.810054864996489	6.182993521309708	5.664875349913434	5.903637502771226	6.240283061266647	0.0	6.553869929050925	5.664875349913434	6.240283061266647	0.0
838	5.715697547697849	0.0	5.75844936138277	6.340242535660269	5.974111947271499	6.318598204166549	0.0	6.282292417500236	4.866493937976522	6.5014411408244674	0.0	6.329796614787521	6.323160342346168	5.225521674207485	6.210829672042935	0.0	6.406504491507436	6.386985759378762	6.223668484532114	0.0	6.424919262168973	6.260564012285645	0.0	6.550664072288895	6.419023701303332	5.7949606793148085	5.518385030447831	6.235605745040103	0.0	0.0	0.0	5.664370441031384	6.514791473277964	5.854582100232786	5.941038890028674	5.922371403968189
839	0.0	0.0	0.0	6.5118562990118605	0.0	0.0	6.646035546994684	6.717105032893125	6.5118562990118605	0.0	0.0	0.0	0.0	0.0	0.0	0.0	0.0	0.0	0.0	0.0	0.0	0.0	0.0	6.828149668776894	0.0	6.5118562990118605	0.0	6.5118562990118605	0.0	0.0	0.0	0.0	0.0	0.0	0.0	0.0
840	5.7623645806109955	0.0	5.881458580921198	6.366612699159067	5.7623645806109955	6.4252400647598655	0.0	6.520105060761611	0.0	6.257179454389602	0.0	6.12570486765567	0.0	0.0	5.7623645806109955	0.0	6.329789380551854	5.526500489667758	6.2286610622400405	0.0	6.629743074336369	6.564421371656694	0.0	6.530659178542668	6.312185982432306	0.0	0.0	6.30259618695439	0.0	0.0	0.0	5.7623645806109955	6.429559442212648	5.7623645806109955	5.958929289725798	5.958929289725798
841	0.0	0.0	0.0	6.424634159145552	6.1636368217904085	5.854431146144312	0.0	5.854431146144312	0.0	0.0	0.0	6.2823625403412695	0.0	0.0	0.0	0.0	0.0	6.1636368217904085	6.059146947536168	0.0	5.854431146144312	0.0	6.442755291713974	6.790127535943926	6.511028017569793	5.854431146144312	0.0	6.499586314882109	0.0	5.854431146144312	0.0	0.0	6.232106944354849	0.0	6.059146947536168	5.854431146144312
842	0.0	0.0	0.0	6.2591458615800395	0.0	6.536826068269814	0.0	6.557679004368713	0.0	6.591605497495321	0.0	6.444448161326524	6.2591458615800395	0.0	6.22070917792142	0.0	6.464598275554219	6.473715208599201	6.31703475158308	0.0	6.5423592906865995	6.498050195800033	0.0	6.632811923117875	6.473715208599201	0.0	5.804470217217689	6.171689850372977	0.0	0.0	0.0	5.804470217217689	6.552759244441624	5.804470217217689	6.0032400306742195	6.1049453365003
843	0.0	0.0	0.0	6.555392726584505	6.084787994680506	5.888237994472213	0.0	6.338219718986458	6.141341658500212	0.0	0.0	0.0	0.0	0.0	0.0	0.0	0.0	0.0	5.65235477576068	5.65235477576068	5.65235477576068	5.65235477576068	0.0	6.727779328621117	6.141341658500212	5.65235477576068	0.0	6.3001409345921235	0.0	6.221383436913465	0.0	0.0	5.65235477576068	5.65235477576068	6.007322740478276	5.888237994472213
844	5.678733548090278	0.0	5.809018748579274	6.402976373102268	6.215042730540601	6.444647424784428	0.0	6.430818126867801	0.0	6.457256898976564	0.0	6.241013164758373	6.041389920906667	0.0	6.002587089080372	0.0	6.384356930110734	6.357343848587814	6.317176973022268	0.0	6.523365370393265	6.5689154553008695	0.0	6.64529117683258	6.544144444014315	5.809018748579274	0.0	6.184540219525126	0.0	5.678733548090278	0.0	5.418982486152826	6.427154949411638	5.809018748579274	5.678733548090278	5.809018748579274
845	5.655295754990545	0.0	5.811306934233667	6.270878110492326	5.938156749971609	6.345200798170911	0.0	6.451428261681097	0.0	6.41301867103851	0.0	6.27581886412354	6.016473118901147	0.0	6.055383059681651	0.0	6.325398570426338	6.210536319082719	6.23742963689967	0.0	6.505664513989865	6.41301867103851	0.0	6.563504882531794	6.370658645897624	5.515245720453869	5.234847391038687	6.195232240760103	0.0	5.7457224953058414	0.0	0.0	6.378241824908259	5.8622507294452255	5.655295754990545	5.515245720453869
846	0.0	0.0	0.0	6.719469901661432	5.91959533763464	0.0	0.0	6.244238923014072	5.91959533763464	0.0	0.0	0.0	0.0	0.0	0.0	0.0	0.0	0.0	6.315734357630217	0.0	5.91959533763464	5.91959533763464	5.91959533763464	6.837908366420559	0.0	6.134810789628884	6.134810789628884	6.134810789628884	0.0	5.91959533763464	0.0	0.0	6.134810789628884	0.0	6.134810789628884	0.0
847	5.833504799998134	0.0	5.833504799998134	6.5031702143963575	5.833504799998134	6.518776014731554	0.0	6.545557111558489	0.0	6.4856353059849505	0.0	6.029487766391772	0.0	0.0	6.129875681691893	0.0	6.5031702143963575	6.24426949707957	6.1958281031142	0.0	6.646897967322788	6.676702640198117	0.0	6.707655193629223	6.545557111558489	0.0	0.0	6.1958281031142	0.0	0.0	0.0	5.833504799998134	6.415197057219776	0.0	5.833504799998134	0.0
848	0.0	0.0	0.0	6.444781295687762	6.077817008656363	5.651108432131234	0.0	6.0012854430942095	6.133704880401917	0.0	0.0	5.651108432131234	0.0	0.0	5.651108432131234	0.0	0.0	0.0	6.177322548466018	5.883737313809797	0.0	5.651108432131234	6.077817008656363	6.690746899832031	6.344613864850305	5.883737313809797	5.651108432131234	6.328496012362782	0.0	6.077817008656363	0.0	0.0	0.0	0.0	5.883737313809797	0.0
849	0.0	0.0	0.0	6.494592600672024	5.920932431276505	5.920932431276505	0.0	6.113842482362848	6.212831193611038	0.0	0.0	0.0	0.0	0.0	0.0	0.0	0.0	0.0	5.920932431276505	0.0	5.920932431276505	0.0	6.363226277209472	6.6556283720778895	6.277886360886696	0.0	5.920932431276505	6.113842482362848	0.0	5.920932431276505	0.0	0.0	0.0	0.0	5.920932431276505	0.0
850	0.0	0.0	5.4518490758013955	6.343773813622766	5.868149986230489	6.424027398048722	0.0	6.256513161307505	0.0	6.40721089445485	0.0	6.298151260000078	6.063501109774301	0.0	6.063501109774301	0.0	6.435866025278582	6.324365489295672	6.289790238487459	0.0	6.6054996798395464	6.602350099859169	0.0	6.6054996798395464	6.40521575185675	5.4518490758013955	0.0	6.233931244759008	0.0	5.4518490758013955	0.0	5.4518490758013955	6.366320391264343	5.963926909346787	6.0098263833666845	5.769723878626168
851	0.0	0.0	0.0	6.53600428129309	6.058394213217701	5.716267065130097	0.0	6.133340514528338	0.0	0.0	0.0	5.716267065130097	0.0	5.716267065130097	5.716267065130097	0.0	0.0	5.716267065130097	6.295101752862084	5.716267065130097	0.0	0.0	6.379381784862415	6.836092618587664	6.573541247885761	5.943411276898531	5.943411276898531	6.467268460294176	0.0	6.18812699773464	0.0	0.0	6.058394213217701	0.0	5.716267065130097	5.716267065130097
852	0.0	5.912383929217131	0.0	6.72657726199069	6.39540634506919	6.124552498402401	0.0	6.124552498402401	6.124552498402401	6.72657726199069	6.877549246744111	6.232529010558007	6.4562799278265635	0.0	6.303167556586316	6.39540634506919	0.0	6.354912613118762	0.0	0.0	0.0	0.0	0.0	6.822297380824928	0.0	5.912383929217131	0.0	6.519745773702148	0.0	0.0	6.480195012575883	0.0	6.801694797750408	0.0	6.303167556586316	6.124552498402401
853	0.0	0.0	0.0	6.5216143512263045	5.949136857215392	0.0	0.0	6.296017689062067	0.0	0.0	0.0	0.0	0.0	5.949136857215392	0.0	0.0	0.0	0.0	0.0	6.342683602969118	0.0	0.0	0.0	6.687072614386411	6.55668584082602	6.232629417949386	5.949136857215392	6.296017689062067	0.0	6.136353194717509	0.0	0.0	5.949136857215392	0.0	6.296017689062067	5.949136857215392
854	5.763024558118313	0.0	5.223960554273384	6.370955883740682	6.0227250272012105	6.195689315811038	5.223960554273384	6.384579090570335	0.0	6.5046610443050525	0.0	6.355997258226632	6.262926305459457	5.763024558118313	6.149223922599257	0.0	6.36733784084817	6.414080184361114	6.262926305459457	5.667924665843805	6.359877831825539	6.162005664639905	5.223960554273384	6.651444863732639	6.3812809154693415	5.763024558118313	5.667924665843805	6.195689315811038	0.0	5.520266438767399	0.0	5.223960554273384	6.491231075912217	5.520266438767399	6.18515825220448	5.885313300771703
855	0.0	0.0	0.0	6.5620097057079105	5.775157862180342	5.775157862180342	0.0	6.107555871090225	6.27581129404772	0.0	0.0	0.0	0.0	6.180589149672626	0.0	0.0	0.0	6.107555871090225	0.0	0.0	0.0	0.0	6.403849267510588	6.785683783829084	6.5409100201189645	5.775157862180342	5.775157862180342	6.363166275549604	0.0	6.107555871090225	0.0	0.0	5.775157862180342	0.0	6.107555871090225	0.0
856	0.0	0.0	0.0	6.317055668277452	6.143807447555971	0.0	0.0	6.173809833064742	5.812893604676078	6.064247548981447	0.0	5.812893604676078	5.812893604676078	0.0	6.064247548981447	0.0	0.0	5.812893604676078	6.064247548981447	0.0	0.0	0.0	5.812893604676078	6.608759004127193	6.359260059940956	6.008066675158198	0.0	6.276172156524405	0.0	5.57884862474588	0.0	5.57884862474588	6.276172156524405	0.0	5.93112672572248	5.57884862474588
857	5.489378184604778	0.0	0.0	6.195976384426341	5.981616322803208	5.981616322803208	5.981616322803208	6.495153130112388	0.0	5.489378184604778	0.0	0.0	5.489378184604778	6.062131305371914	5.489378184604778	0.0	5.9247405282514665	5.726912676065211	6.02599797177197	6.179606113610625	0.0	5.489378184604778	0.0	6.607634596636108	6.195976384426341	5.9247405282514665	0.0	5.846757907612279	0.0	5.981616322803208	0.0	5.489378184604778	5.981616322803208	5.726912676065211	6.062131305371914	6.092478776463598
858	0.0	0.0	0.0	6.657232508145491	0.0	0.0	0.0	5.894115368364036	6.209196216011076	0.0	0.0	0.0	0.0	0.0	0.0	0.0	5.894115368364036	0.0	0.0	0.0	0.0	0.0	6.550283981614229	6.814986149038325	0.0	5.894115368364036	0.0	6.278835477307164	0.0	0.0	0.0	0.0	0.0	0.0	0.0	0.0
859	0.0	0.0	0.0	6.617741127469611	6.048719329939719	6.048719329939719	0.0	5.8235384784935995	0.0	0.0	0.0	0.0	0.0	5.8235384784935995	0.0	0.0	0.0	0.0	0.0	0.0	6.048719329939719	6.162777003060789	0.0	6.780401277640981	6.162777003060789	6.162777003060789	0.0	6.048719329939719	0.0	0.0	0.0	0.0	0.0	0.0	6.2915584656674355	5.8235384784935995
860	0.0	0.0	5.73603060601605	6.344951729008692	6.1285331021690705	6.42059293906157	0.0	6.527129292143438	0.0	6.331196907683739	0.0	6.206110766068376	5.73603060601605	0.0	6.035815670777174	0.0	6.374714763068731	6.234811143919065	6.2805385615984575	0.0	6.570669150081225	6.4751461214266195	0.0	6.56810440462683	6.438974712830108	5.856155337995716	0.0	6.171590397696455	0.0	5.991330163098448	0.0	5.856155337995716	6.385116196705456	5.73603060601605	0.0	6.035815670777174
861	5.713031394228289	0.0	5.8027895245789205	6.314456959993476	6.110483521724578	6.492415016046745	0.0	6.424114243930601	0.0	6.181988843663734	0.0	6.1934211164668955	0.0	0.0	5.867944277100721	0.0	6.33914025735648	6.1271864395262705	6.2495429805287595	0.0	6.695189935116769	6.635726939310467	0.0	6.528387547754178	6.3718884923587105	5.573990876780647	0.0	6.1934211164668955	0.0	5.713031394228289	0.0	5.573990876780647	6.319723007583344	5.993950633971808	5.295828838304124	5.959581475178916
862	5.407471111606704	0.0	5.663532739980174	6.356138510390781	6.12682686405665	6.39983004890821	0.0	6.433409352527052	0.0	6.322175710928782	0.0	6.1934005074335845	5.792105488378137	0.0	6.081389391183362	0.0	6.392051825165939	6.145927360698962	6.334348319417976	0.0	6.679985940548303	6.593730912935981	0.0	6.589208050615205	6.328372192484896	0.0	5.407471111606704	6.370634371223554	0.0	0.0	0.0	5.407471111606704	6.345636127894579	5.875405926390126	5.663532739980174	5.407471111606704
863	0.0	0.0	0.0	6.547783017975516	6.101233671017629	0.0	0.0	5.763269272477137	6.306491166801972	5.763269272477137	0.0	0.0	0.0	0.0	5.763269272477137	0.0	0.0	0.0	5.763269272477137	0.0	0.0	0.0	0.0	6.6774583618975525	6.101233671017629	6.101233671017629	0.0	6.306491166801972	0.0	0.0	0.0	0.0	0.0	0.0	6.175392812246423	5.763269272477137
864	0.0	0.0	0.0	6.540153857130728	6.063628341585018	6.063628341585018	0.0	5.856713627741516	5.856713627741516	0.0	0.0	0.0	0.0	0.0	0.0	0.0	5.856713627741516	0.0	5.856713627741516	0.0	6.063628341585018	5.856713627741516	6.432386553136815	6.7525813631006475	5.856713627741516	0.0	0.0	6.063628341585018	0.0	6.063628341585018	0.0	0.0	6.169141431606315	0.0	6.169141431606315	5.856713627741516
865	0.0	0.0	0.0	6.3616478859216645	6.016122486875195	0.0	6.303376145161212	6.212080322760894	5.695957343474811	5.695957343474811	0.0	0.0	0.0	6.239882308717212	5.695957343474811	0.0	0.0	0.0	6.13852311334415	6.303376145161212	0.0	0.0	5.908129123369277	6.697928259611598	6.394426407081222	5.695957343474811	5.695957343474811	6.179000008942597	0.0	5.695957343474811	0.0	0.0	0.0	0.0	5.908129123369277	6.016122486875195
866	5.282468745398025	0.0	0.0	6.28761309002119	5.282468745398025	6.398630770053686	0.0	6.364759105699213	0.0	6.315998535157673	0.0	6.2746925906218785	6.1996049588805455	0.0	5.7041314352926324	0.0	6.43587679385348	6.360897786380151	6.344460557210952	0.0	6.043316534385197	5.7041314352926324	0.0	6.654294607396692	6.483250883682401	5.7041314352926324	5.563715232433772	6.2746925906218785	0.0	5.563715232433772	0.0	5.860579682863922	6.413047227020301	5.7041314352926324	5.953063797462801	5.794805871241636
867	0.0	0.0	0.0	6.68072005249142	6.09881129953136	5.749119762295735	0.0	5.981411631089378	6.365590446912163	0.0	0.0	0.0	5.749119762295735	0.0	0.0	0.0	0.0	0.0	6.09881129953136	0.0	0.0	0.0	0.0	6.7524228941034625	6.175236332892602	6.175236332892602	0.0	6.274638769542904	0.0	5.749119762295735	0.0	0.0	6.09881129953136	0.0	6.09881129953136	0.0
868	0.0	0.0	5.348054264896486	6.173024443395761	5.972812354611684	6.48007171166429	0.0	6.514376211907539	0.0	6.38981398088383	0.0	6.241577130614751	0.0	0.0	6.160495128962237	0.0	6.270801399041054	6.1847027440331095	6.146977880898723	0.0	6.483175856475462	6.316736577195843	0.0	6.567681542942784	6.392811802900529	0.0	5.348054264896486	6.146977880898723	5.348054264896486	5.608850343616089	0.0	5.348054264896486	6.355868507109305	5.933871664840406	5.608850343616089	6.033450917058972
869	0.0	0.0	0.0	6.642616246273703	6.286989192432406	0.0	0.0	6.44390007768184	6.183301964177186	0.0	0.0	0.0	0.0	0.0	0.0	0.0	0.0	0.0	0.0	0.0	0.0	0.0	0.0	6.792022505568336	0.0	6.183301964177186	0.0	6.286989192432406	0.0	5.980378472142163	0.0	0.0	0.0	0.0	5.980378472142163	5.980378472142163
870	0.0	0.0	0.0	6.658338855940324	6.143734188608987	0.0	0.0	6.375586672949343	6.143734188608987	0.0	0.0	0.0	0.0	0.0	0.0	0.0	0.0	0.0	5.809853121575906	0.0	0.0	5.809853121575906	0.0	6.8014733013541555	5.809853121575906	5.809853121575906	5.809853121575906	6.375586672949343	0.0	5.809853121575906	0.0	0.0	0.0	0.0	6.143734188608987	0.0
871	0.0	0.0	0.0	6.632558214720791	6.167764189370327	5.961797254709386	0.0	6.272839531120322	6.4317074753340675	0.0	0.0	0.0	0.0	0.0	0.0	0.0	0.0	0.0	0.0	0.0	0.0	0.0	0.0	6.825038036089335	5.961797254709386	6.4317074753340675	0.0	6.341671335973977	0.0	0.0	0.0	0.0	5.961797254709386	0.0	6.341671335973977	0.0
872	5.650858853237882	0.0	0.0	6.302944071265194	6.095983712403865	6.385499395951741	0.0	6.448795626959169	0.0	6.470784871986908	0.0	6.4164020119399385	6.1797293256254795	0.0	5.999486730330656	0.0	6.428712182974833	6.3981764345044	6.311791926827422	0.0	6.255625246920996	6.124087550578277	0.0	6.606521940157254	6.359528749040582	5.215690997224109	5.50604371790141	6.2983211023634125	0.0	5.215690997224109	0.0	5.744185493128437	6.4805966585711605	5.215690997224109	6.022954825886746	5.864327383010185
873	5.73367975560762	0.0	5.5966587989562235	6.305425742890585	5.886553274700923	6.487855393768424	0.0	6.560281635846815	0.0	6.247281258939974	0.0	6.1427475461641485	5.97708721211479	0.0	6.108057717422625	0.0	6.2638506078888865	6.171910482858362	6.171910482858362	0.0	6.426204009430131	6.311423794614584	0.0	6.566313023278363	6.255780332220479	5.322548792602675	5.322548792602675	6.311423794614584	0.0	5.5966587989562235	0.0	0.0	6.333360765828756	5.886553274700923	5.73367975560762	6.011032004437128
874	0.0	0.0	0.0	6.700316927440252	0.0	5.901216753089167	0.0	6.112979655509511	0.0	0.0	0.0	0.0	0.0	0.0	0.0	0.0	0.0	0.0	5.901216753089167	0.0	0.0	0.0	6.383376526937149	6.8138792443920915	6.220749586664954	5.901216753089167	0.0	0.0	0.0	5.901216753089167	0.0	0.0	5.901216753089167	0.0	6.291264547029202	6.112979655509511
875	5.620117931723	0.0	5.515890432331807	6.2721175212725235	5.9027226642523685	6.391221881920895	0.0	6.448338075500459	0.0	6.488864840797605	0.0	6.324509592955189	6.2064838746896855	0.0	6.168181872956232	0.0	6.417446478647292	6.420406008006574	6.300456645402289	0.0	5.991144341187454	6.039110084832334	0.0	6.63465486974642	6.4756540999805345	5.353603001048043	5.353603001048043	6.217568683892974	0.0	5.027083210884983	0.0	5.695373426813621	6.456533781916353	5.7535887757630935	5.80067514701738	5.9027226642523685
876	5.834085482403981	5.5938504309442285	0.0	6.519215983069037	5.834085482403981	5.5938504309442285	0.0	6.401285665998571	0.0	6.5451074440055494	6.392138609254055	6.392138609254055	6.172613853324316	0.0	6.229487234709277	6.0913637787013855	0.0	6.382428942959341	5.5938504309442285	0.0	5.5938504309442285	5.5938504309442285	0.0	6.638961546470285	0.0	5.95519040037321	0.0	6.3226115626102315	0.0	5.5938504309442285	6.440423055750027	0.0	6.608848560106774	5.5938504309442285	6.172613853324316	0.0
877	0.0	0.0	0.0	6.662007460961696	6.064393747080726	5.845502295348092	0.0	0.0	5.845502295348092	5.845502295348092	0.0	0.0	0.0	0.0	0.0	0.0	0.0	5.845502295348092	6.064393747080726	0.0	5.845502295348092	0.0	6.301185769917648	6.790842639460222	6.175509877943406	0.0	6.064393747080726	6.342702322319485	0.0	5.845502295348092	0.0	0.0	0.0	0.0	6.064393747080726	0.0
878	6.013612254029597	6.199436384070641	0.0	6.640982137760272	0.0	6.253137271554013	0.0	6.199436384070641	0.0	6.645274006916572	6.745081034018106	6.295069393328448	6.382810334887045	0.0	6.329303194061709	6.329303194061709	0.0	6.329303194061709	0.0	0.0	6.013612254029597	0.0	0.0	6.781226054502726	6.199436384070641	5.791866323673518	0.0	6.404448916329008	6.013612254029597	6.013612254029597	6.5273133562646946	0.0	6.718608000132208	5.791866323673518	6.199436384070641	0.0
879	0.0	0.0	0.0	6.303948815647032	0.0	5.965175871403691	6.303948815647032	6.303948815647032	0.0	5.965175871403691	0.0	0.0	0.0	6.349643966915403	0.0	0.0	0.0	6.303948815647032	6.147766323845082	5.965175871403691	5.965175871403691	5.965175871403691	0.0	6.797972273121301	6.61729834545532	5.965175871403691	5.965175871403691	6.511645331481936	0.0	0.0	0.0	5.965175871403691	5.965175871403691	0.0	6.241891212036811	6.147766323845082
880	0.0	0.0	0.0	0.0	0.0	0.0	0.0	6.839209328195781	0.0	0.0	0.0	0.0	0.0	0.0	0.0	0.0	0.0	0.0	0.0	0.0	6.839209328195781	0.0	0.0	0.0	0.0	0.0	6.839209328195781	0.0	0.0	0.0	0.0	0.0	0.0	0.0	6.839209328195781	0.0
881	5.686666248334864	0.0	5.901443052264277	6.260863594892673	6.208638242160815	6.485242326328508	0.0	6.449587440832028	0.0	6.382358724601297	0.0	6.01066611302078	5.686666248334864	0.0	5.901443052264277	0.0	6.317604880279353	6.208638242160815	6.4197495884017695	0.0	6.569020176135756	6.5540485872706	0.0	6.642295292978917	6.521953556028525	5.686666248334864	0.0	6.260863594892673	0.0	5.686666248334864	0.0	0.0	6.317604880279353	0.0	5.901443052264277	6.082063593012864
882	5.79984046452247	0.0	0.0	6.632113310150742	5.79984046452247	0.0	0.0	6.023771821645128	6.211272533834763	0.0	0.0	0.0	0.0	0.0	5.79984046452247	0.0	0.0	0.0	5.79984046452247	0.0	0.0	5.79984046452247	0.0	6.7480157676737464	6.137246699557555	5.79984046452247	0.0	6.137246699557555	0.0	0.0	0.0	0.0	0.0	0.0	6.211272533834763	0.0
883	0.0	0.0	0.0	6.460590195552498	5.919169645827278	5.692352845419599	0.0	6.163564543824935	5.692352845419599	0.0	0.0	5.919169645827278	0.0	6.2704105165287025	0.0	0.0	0.0	0.0	6.034007574636793	6.163564543824935	0.0	0.0	0.0	6.724347682511052	6.398182964769538	5.692352845419599	0.0	6.163564543824935	0.0	5.919169645827278	0.0	0.0	6.2704105165287025	0.0	6.241145695370499	0.0
884	0.0	0.0	0.0	6.273842628822993	6.175802756113714	6.523049992534832	0.0	6.5321789198037585	0.0	6.433051635047903	0.0	6.379631925475693	0.0	0.0	6.246924628483867	0.0	6.44996785478453	0.0	6.335371155430748	0.0	6.677187193132666	6.614592135008856	0.0	6.6454190725904745	6.502690417430438	0.0	5.750633863597861	6.335371155430748	0.0	0.0	0.0	5.750633863597861	6.297023899964583	5.953929893993427	5.953929893993427	0.0
885	5.500075330423842	5.202040049953297	5.813438686122993	6.374895752996455	5.910606043087853	6.358360757738949	0.0	6.1788988343803855	0.0	6.445878259027089	0.0	6.145068752874593	5.946958435531201	0.0	6.132253005682383	5.648566791083921	6.2661503495654385	5.946958435531201	6.15705328669327	0.0	6.62668070641131	6.521805106184653	0.0	6.559577011078543	6.327556014168939	5.910606043087853	5.500075330423842	6.207366779598867	5.648566791083921	5.202040049953297	6.005179105010011	0.0	6.405968053050713	5.8671151730132225	6.050564194137899	5.8671151730132225
886	0.0	0.0	5.688878512150221	6.262949602856152	6.0952097750432905	6.390293634686006	0.0	6.379897218723685	5.688878512150221	6.268693700123443	0.0	6.137110330153107	5.688878512150221	0.0	5.688878512150221	0.0	6.244347411161875	5.776813578950299	6.223298990496589	0.0	6.676407244755166	6.584510413093062	5.688878512150221	6.548548221907924	6.3976093639976765	5.552890870108879	0.0	6.124195896657748	0.0	6.040743243022065	0.0	0.0	6.199152816490637	5.688878512150221	5.552890870108879	5.890273800376581
887	0.0	0.0	0.0	6.681587732538056	5.848955327196741	6.0783580693695916	0.0	5.848955327196741	6.0783580693695916	0.0	0.0	0.0	0.0	5.848955327196741	0.0	0.0	0.0	0.0	6.194379708678432	0.0	0.0	0.0	6.269982068848439	6.780019337160475	0.0	6.194379708678432	0.0	6.403487770576323	0.0	6.0783580693695916	0.0	0.0	6.0783580693695916	0.0	6.368340428655761	5.848955327196741
888	0.0	0.0	0.0	6.4059982462254865	6.050870612337038	0.0	0.0	6.4059982462254865	0.0	0.0	0.0	0.0	0.0	6.4059982462254865	0.0	0.0	0.0	6.218605830874716	0.0	6.363383737950227	0.0	0.0	6.050870612337038	6.7677112669487665	6.050870612337038	0.0	6.050870612337038	6.218605830874716	0.0	6.050870612337038	0.0	0.0	0.0	0.0	0.0	6.218605830874716
889	0.0	0.0	0.0	6.623153697238569	6.346848001527347	5.990838470758537	0.0	5.990838470758537	6.281932128558779	0.0	0.0	0.0	0.0	0.0	0.0	0.0	0.0	0.0	0.0	0.0	0.0	0.0	5.990838470758537	6.723857599030613	0.0	6.183210033313848	0.0	6.394562789957355	0.0	0.0	0.0	0.0	0.0	0.0	6.281932128558779	0.0
890	5.61618624494396	0.0	5.988465436327095	6.28502979267288	5.8997397482075264	6.427402211095299	0.0	6.424612151910432	0.0	6.28502979267288	0.0	6.075237635440391	0.0	0.0	5.948714511838521	0.0	6.3619767271515055	6.179765240295433	6.291969219639408	0.0	6.631197268097537	6.562513340400087	0.0	6.614304325427382	6.343605455539033	5.34867468649301	0.0	6.262246440048727	0.0	5.34867468649301	0.0	5.34867468649301	6.317021981618539	5.8997397482075264	5.61618624494396	5.836773955487685
891	0.0	0.0	0.0	6.605340278955639	5.873912262219798	0.0	5.873912262219798	6.259116079207551	5.873912262219798	5.873912262219798	0.0	0.0	0.0	6.259116079207551	0.0	0.0	0.0	0.0	5.873912262219798	0.0	0.0	0.0	6.259116079207551	6.793985621054315	6.542433124215365	0.0	6.082918848710275	6.454767809892551	0.0	5.873912262219798	0.0	0.0	6.082918848710275	0.0	6.082918848710275	0.0
892	0.0	0.0	5.771290655659566	6.316705833783925	6.005133024126855	6.289877879043999	0.0	6.322747683963002	5.378353660636737	6.06592316430743	0.0	5.640080217329875	0.0	5.378353660636737	5.918004282298411	0.0	6.165086751422411	5.640080217329875	6.005133024126855	0.0	6.416931542503576	6.310421506511827	0.0	6.5816657544411195	6.274561683285016	5.918004282298411	5.640080217329875	6.217572224821706	0.0	5.856228130485309	0.0	5.640080217329875	6.179753849806057	5.918004282298411	5.918004282298411	5.771290655659566
893	0.0	0.0	0.0	6.6837686363027675	0.0	0.0	0.0	6.556165025340895	0.0	0.0	0.0	0.0	0.0	0.0	0.0	0.0	6.6837686363027675	0.0	6.556165025340895	0.0	6.556165025340895	0.0	0.0	7.0065704920365866	6.556165025340895	0.0	0.0	0.0	0.0	0.0	0.0	0.0	0.0	0.0	0.0	6.6837686363027675
894	0.0	0.0	0.0	6.579184213537504	6.2342693026901586	0.0	0.0	6.3022041930191	6.2342693026901586	0.0	0.0	0.0	0.0	0.0	0.0	0.0	0.0	0.0	0.0	0.0	0.0	0.0	6.542131335297515	6.769923692966811	0.0	6.2342693026901586	0.0	6.3022041930191	0.0	5.927803814368457	0.0	0.0	5.927803814368457	0.0	6.3022041930191	5.927803814368457
895	5.760371582087338	0.0	5.255476936978151	6.205642769871485	6.126092972232703	6.394437467741594	0.0	6.374510010166574	5.532504461296409	6.290372595944266	0.0	6.113019735068387	0.0	0.0	6.0836424738343045	0.0	6.264962448227519	6.066971603735371	6.285604057829843	0.0	6.562603896010098	6.4724218391966595	0.0	6.54739344664871	6.377157502103033	5.255476936978151	5.532504461296409	6.126092972232703	0.0	0.0	0.0	0.0	6.341675126553905	5.980202257687304	5.875690037974688	5.670957194556205
896	5.511732399355318	0.0	5.511732399355318	6.379602862503735	5.659443262085144	6.40591386996295	0.0	6.274378930021355	5.659443262085144	6.312816237233138	0.0	6.187453656082586	5.956449670541279	5.215259106524376	6.140971450838083	0.0	6.413729534640593	6.038253327347003	6.176896878120227	0.0	6.623026038512052	6.502090243299995	6.096375278085903	6.596734241609966	6.453534586585415	5.511732399355318	0.0	6.247594060599908	0.0	5.659443262085144	0.0	0.0	6.385862549525538	0.0	5.920247905548365	5.956449670541279
897	0.0	0.0	0.0	6.602390185800193	6.151518060850993	5.64241635289242	0.0	6.265557330041055	6.012429941472164	0.0	0.0	0.0	0.0	5.888552547036022	0.0	5.64241635289242	5.64241635289242	0.0	6.2343554896303015	0.0	0.0	0.0	0.0	6.759405024119243	6.492119894615661	5.64241635289242	5.64241635289242	6.2343554896303015	0.0	6.0928740377303665	0.0	0.0	6.012429941472164	0.0	6.151518060850993	5.64241635289242
898	0.0	0.0	0.0	6.508343949471348	6.040811076428342	6.146579191307716	0.0	6.428694799788958	0.0	0.0	0.0	0.0	0.0	6.215853733878584	0.0	0.0	0.0	5.833356484871459	6.266655347455638	0.0	0.0	0.0	6.445106369752583	6.806676680043002	6.508343949471348	6.040811076428342	5.833356484871459	6.30641197574247	0.0	6.266655347455638	0.0	0.0	6.146579191307716	0.0	6.040811076428342	5.833356484871459
899	0.0	0.0	0.0	6.651576310773605	6.3249959494154195	5.946127063233735	0.0	0.0	5.946127063233735	0.0	0.0	0.0	0.0	0.0	0.0	0.0	0.0	0.0	5.946127063233735	0.0	0.0	0.0	6.552481461279196	6.772648797242379	5.946127063233735	5.946127063233735	0.0	6.447053191043327	0.0	0.0	0.0	0.0	0.0	0.0	6.3249959494154195	0.0
900	0.0	5.884065769191465	0.0	6.656863461577178	6.277728737981073	6.2066195988768404	0.0	5.884065769191465	0.0	6.716167908890458	0.0	6.431812712559635	6.476960255260307	0.0	6.277728737981073	6.2066195988768404	0.0	6.476960255260307	0.0	0.0	5.884065769191465	0.0	0.0	6.783905679327824	0.0	5.884065769191465	0.0	6.403819457708689	6.277728737981073	6.097890870608957	6.476960255260307	0.0	6.7512996976081	0.0	6.277728737981073	0.0
901	0.0	0.0	0.0	6.506886461031628	5.818999928998771	0.0	0.0	6.395957378615599	6.268936630265679	0.0	0.0	0.0	0.0	6.1446947582354365	0.0	0.0	0.0	0.0	6.1446947582354365	5.818999928998771	0.0	0.0	6.034942617756524	6.744067755674604	6.268936630265679	0.0	0.0	6.395957378615599	0.0	6.1446947582354365	0.0	0.0	5.818999928998771	0.0	6.216418567913379	0.0
902	5.972854070425432	5.972854070425432	0.0	6.600205172834327	5.972854070425432	6.266696170373672	0.0	0.0	0.0	6.701917356017077	0.0	6.534353509196856	6.448840268977014	0.0	6.167102081405264	6.417988366272427	0.0	6.448840268977014	0.0	0.0	0.0	0.0	0.0	6.716472431006496	5.972854070425432	5.972854070425432	5.972854070425432	6.3321430280745385	0.0	0.0	6.497270404518229	0.0	6.741515304909869	6.167102081405264	6.167102081405264	0.0
903	0.0	0.0	0.0	6.329162235054698	6.259121591965769	0.0	6.259121591965769	6.209956156577616	0.0	0.0	0.0	0.0	0.0	6.329162235054698	0.0	0.0	0.0	5.841545392911544	0.0	6.416352780229109	0.0	0.0	5.841545392911544	6.775516960589626	6.1430007924239005	0.0	5.841545392911544	6.1430007924239005	0.0	6.329162235054698	0.0	0.0	5.841545392911544	0.0	5.841545392911544	0.0
904	0.0	0.0	0.0	6.427626272212216	5.844719714552487	6.50795624722458	0.0	6.427626272212216	0.0	6.198441781766112	0.0	0.0	0.0	0.0	0.0	0.0	6.413590378904076	0.0	6.380853418803503	0.0	6.737427075769842	6.7502378077090235	0.0	6.652215296351498	6.5827297804684175	5.844719714552487	0.0	6.339301523913587	0.0	5.844719714552487	0.0	5.844719714552487	6.198441781766112	0.0	0.0	0.0
905	0.0	0.0	5.5450554262066385	6.309810807892461	5.976805305921788	6.24617097125174	0.0	6.564927341306906	0.0	6.229906911835506	0.0	5.899437486069683	0.0	0.0	5.780563139524527	0.0	6.383959120828793	5.780563139524527	6.261014329653793	0.0	6.695784377154973	6.549849930847198	0.0	6.515866347210635	6.493461676585379	5.780563139524527	0.0	6.298903395361364	0.0	5.5450554262066385	0.0	5.5450554262066385	6.320015679438601	6.11322391800633	0.0	5.780563139524527
906	0.0	0.0	0.0	6.390593464594035	6.077616962829158	0.0	6.077616962829158	6.269663385640943	5.764887962705278	5.764887962705278	0.0	5.764887962705278	0.0	6.341054500035061	0.0	0.0	5.972001986772102	5.972001986772102	0.0	6.2969773083993985	0.0	0.0	6.146782734695548	6.706450090127549	6.359333028701521	5.972001986772102	5.972001986772102	6.269663385640943	0.0	0.0	0.0	0.0	6.077616962829158	0.0	6.077616962829158	6.077616962829158
907	0.0	0.0	0.0	6.476487885913718	5.864001734673815	0.0	0.0	6.17765393028099	6.17765393028099	0.0	0.0	0.0	0.0	5.864001734673815	0.0	0.0	0.0	0.0	0.0	0.0	0.0	0.0	0.0	6.735791471337792	0.0	6.071745030353222	0.0	6.337651446054475	0.0	6.071745030353222	0.0	0.0	0.0	0.0	5.864001734673815	5.864001734673815
908	0.0	0.0	5.776139665178787	6.499905576753916	0.0	0.0	0.0	6.3870770654739735	5.776139665178787	0.0	0.0	0.0	0.0	5.776139665178787	0.0	0.0	0.0	0.0	5.997200092043754	0.0	5.776139665178787	0.0	6.182553674209411	6.817514025403056	6.466206947719248	6.1093487237361686	0.0	6.406226923113871	0.0	5.776139665178787	0.0	0.0	6.1093487237361686	0.0	6.236110853297906	5.776139665178787
909	0.0	0.0	0.0	6.476092171113739	6.140699877210471	0.0	0.0	6.235814272762672	5.735786536997077	0.0	0.0	0.0	0.0	0.0	6.067756469946416	0.0	0.0	0.0	6.067756469946416	5.735786536997077	0.0	0.0	6.235814272762672	6.736507460772961	6.435577012012026	5.735786536997077	0.0	6.344626803785819	0.0	0.0	0.0	0.0	5.735786536997077	0.0	6.194101130843486	5.956017346205507
910	5.8743994064874965	6.085100537907204	0.0	6.660100932812312	5.8743994064874965	0.0	0.0	5.8743994064874965	0.0	6.6838930131338214	0.0	6.5359810472770326	6.192369576955344	0.0	6.262574387409699	6.192369576955344	0.0	6.414836162604366	0.0	0.0	0.0	0.0	0.0	6.643580348417379	0.0	0.0	0.0	6.387170050769697	6.085100537907204	5.8743994064874965	6.558493488236101	0.0	6.794995255332869	5.8743994064874965	6.192369576955344	5.8743994064874965
911	0.0	0.0	5.842367885781302	6.3572592881248084	6.137869942746392	6.393719803686154	0.0	6.518767156467799	0.0	6.364565287671681	0.0	6.2690058826087425	6.001652062663161	0.0	5.894253378358377	0.0	6.503420956506923	6.374928441727932	6.360954949424917	0.0	6.186337659715673	5.253922463181347	0.0	6.660732190678332	6.349571965305714	5.253922463181347	5.540378699977587	6.281591319230112	0.0	5.253922463181347	0.0	5.683324110223275	6.381454873972096	5.842367885781302	6.123416340760437	5.894253378358377
912	0.0	0.0	0.0	6.5814758930620565	6.301501878846633	0.0	0.0	6.100646805201615	6.100646805201615	5.771094000976898	0.0	0.0	0.0	6.100646805201615	5.989678554276528	0.0	0.0	0.0	6.329972866726417	0.0	0.0	5.771094000976898	6.329972866726417	6.787207860936774	6.545427779791474	0.0	0.0	6.375856187872742	0.0	5.989678554276528	0.0	0.0	5.989678554276528	0.0	5.989678554276528	5.989678554276528
913	5.755858831007057	0.0	0.0	6.415826123762117	6.066819415703568	6.462862750127882	0.0	6.462862750127882	0.0	6.391915328857267	0.0	6.308570998176774	6.186137349267976	0.0	6.066819415703568	0.0	6.470696120912582	6.135642593078251	6.285161062905321	0.0	6.703765476409856	6.611102588107354	0.0	6.6333578218806135	6.47811813677214	0.0	0.0	6.3472659376410645	0.0	0.0	0.0	6.066819415703568	6.426498911369235	0.0	0.0	6.186137349267976
914	5.576312259594124	0.0	5.576312259594124	6.247880689204192	6.285679459863812	6.403953324133353	0.0	6.398788625103886	0.0	6.198489387183537	0.0	6.155059460391313	5.861154907603646	0.0	6.037343228296075	0.0	6.296510710618085	5.983686511974277	6.261490452294871	0.0	6.6229996236071855	6.543299744507207	0.0	6.534050271179784	6.379095274513867	5.576312259594124	5.307492962107444	6.198489387183537	0.0	5.576312259594124	0.0	0.0	6.36319409447352	6.059465972187173	5.576312259594124	6.0123291024324015
915	0.0	0.0	0.0	6.273173922358739	6.344913248570924	6.423034309085713	0.0	6.439538428140674	0.0	6.023992077536879	0.0	6.187897530825415	0.0	0.0	0.0	0.0	6.371526819453164	0.0	6.329722028184921	0.0	6.829376661376131	6.755091588853972	0.0	6.601135045703393	6.565410403522401	5.91530082561007	0.0	6.187897530825415	0.0	5.91530082561007	0.0	0.0	6.095078820273235	5.701562440225265	0.0	6.023992077536879
916	0.0	0.0	0.0	0.0	0.0	0.0	0.0	7.264539858854086	0.0	0.0	0.0	0.0	0.0	0.0	0.0	0.0	0.0	0.0	0.0	0.0	0.0	7.3888277012862265	0.0	7.264539858854086	0.0	0.0	0.0	7.264539858854086	0.0	0.0	0.0	0.0	0.0	0.0	0.0	0.0
917	0.0	0.0	0.0	6.556777133287545	6.233336660401449	5.704496901041111	0.0	6.133381785251157	6.133381785251157	0.0	0.0	0.0	0.0	0.0	0.0	0.0	0.0	0.0	0.0	0.0	5.938359513425576	0.0	0.0	6.7016642574250715	5.704496901041111	5.938359513425576	0.0	5.704496901041111	0.0	6.133381785251157	0.0	0.0	0.0	0.0	6.269014814870786	5.938359513425576
918	0.0	0.0	0.0	6.241043788246458	6.389001927752253	0.0	0.0	6.587225401490515	6.389001927752253	0.0	0.0	0.0	0.0	0.0	0.0	0.0	0.0	0.0	0.0	0.0	0.0	0.0	0.0	6.587225401490515	0.0	6.389001927752253	0.0	6.241043788246458	0.0	6.241043788246458	0.0	0.0	0.0	0.0	6.241043788246458	6.241043788246458
919	0.0	0.0	0.0	0.0	0.0	6.905275631794493	0.0	0.0	0.0	0.0	0.0	0.0	0.0	0.0	0.0	0.0	7.028214655462576	0.0	0.0	0.0	0.0	6.905275631794493	0.0	7.360019607373636	0.0	0.0	0.0	0.0	0.0	0.0	0.0	0.0	6.905275631794493	0.0	0.0	0.0
920	0.0	0.0	0.0	6.242162813631535	6.242162813631535	0.0	6.242162813631535	6.49758385422824	6.41029665638805	0.0	0.0	0.0	0.0	0.0	0.0	0.0	0.0	6.242162813631535	0.0	0.0	0.0	0.0	0.0	6.682573649277267	6.242162813631535	6.41029665638805	6.41029665638805	6.41029665638805	0.0	6.49758385422824	0.0	0.0	0.0	0.0	6.49758385422824	0.0
921	0.0	0.0	0.0	6.456631935706602	6.035039246651957	0.0	0.0	6.205142732112058	6.137774390536817	0.0	0.0	0.0	0.0	0.0	0.0	0.0	0.0	5.834121942594334	6.325057581464694	0.0	0.0	0.0	5.834121942594334	6.738899597098441	6.3948731038529605	5.834121942594334	0.0	6.293372572853965	0.0	0.0	0.0	0.0	5.834121942594334	0.0	6.035039246651957	6.035039246651957
922	6.229912653580452	0.0	0.0	0.0	0.0	6.567148118671499	0.0	6.712824841692815	0.0	6.38861659374305	0.0	6.229912653580452	0.0	0.0	6.229912653580452	0.0	6.229912653580452	0.0	0.0	0.0	6.599255740911235	6.6841661046248175	0.0	6.599255740911235	6.229912653580452	0.0	0.0	6.471452292180861	0.0	0.0	0.0	0.0	6.471452292180861	6.229912653580452	0.0	0.0
923	0.0	0.0	0.0	6.588348183442171	6.209540739541439	0.0	0.0	6.083951960393402	6.1157520113939485	5.876326265149848	0.0	0.0	0.0	5.876326265149848	0.0	0.0	0.0	0.0	5.3194876742753445	0.0	5.3194876742753445	0.0	6.415823840214908	6.7477512161894575	6.002254153509807	5.778243375000075	6.002254153509807	6.286264358322695	0.0	0.0	0.0	0.0	5.3194876742753445	0.0	6.259137962768337	0.0
924	5.8814714123828615	0.0	5.830865656831208	6.282758071542957	5.956915130719198	6.433141326863517	0.0	6.47741128735039	0.0	6.379209865138461	0.0	6.248274800420012	5.986362848360231	0.0	6.055107703119224	0.0	6.306680700388824	6.3194315267961425	6.227785696959871	0.0	6.348997715650068	6.287849045902085	0.0	6.55958022024964	6.338567474884708	5.9225347451889645	5.765686384522936	6.012055933402983	0.0	5.675891748067112	0.0	5.8814714123828615	6.397161998766494	5.986362848360231	5.830865656831208	5.765686384522936
925	0.0	0.0	0.0	6.65790501115522	5.9436193981430705	0.0	0.0	6.323101151884145	5.9436193981430705	0.0	0.0	0.0	0.0	0.0	0.0	0.0	0.0	0.0	0.0	0.0	0.0	0.0	5.9436193981430705	6.792707807480486	5.9436193981430705	0.0	5.9436193981430705	6.323101151884145	0.0	6.149355571756598	0.0	0.0	0.0	0.0	6.323101151884145	0.0
926	0.0	0.0	0.0	6.610489409220591	5.885317865523275	6.10347473726661	0.0	6.10347473726661	6.214264576104863	0.0	0.0	0.0	0.0	6.214264576104863	0.0	0.0	0.0	0.0	0.0	0.0	5.885317865523275	0.0	0.0	6.781693078500481	6.10347473726661	6.214264576104863	0.0	6.489006294324979	0.0	0.0	0.0	0.0	0.0	0.0	6.414772440529511	0.0
927	5.511850284092521	0.0	5.90433630084804	6.247162177689807	6.038889845459457	6.369894750297882	0.0	6.483011820538171	0.0	6.407809437985593	0.0	6.221139832411288	6.057524139497843	0.0	6.090029351212267	0.0	6.326059172020196	6.247162177689807	6.1724092808570505	0.0	6.407809437985593	6.349589664175657	0.0	6.566138343471972	6.403580543970475	5.6534854954909735	0.0	6.264262184317749	0.0	5.6534854954909735	0.0	5.6534854954909735	6.397003541073895	0.0	5.93925549527811	5.969144079842825
928	0.0	0.0	0.0	6.489662956257909	5.989120184848432	5.520261171303885	0.0	6.355755533413964	5.776879241630805	0.0	0.0	5.520261171303885	0.0	0.0	5.520261171303885	0.0	0.0	0.0	5.989120184848432	0.0	5.520261171303885	0.0	6.260096355975214	6.695330943743006	6.442800724340496	5.520261171303885	5.520261171303885	6.320998643835593	0.0	5.520261171303885	0.0	0.0	5.776879241630805	0.0	5.520261171303885	0.0
929	5.603439348331527	0.0	5.975472313876833	6.231961459760221	6.008739009562951	6.3763735090503015	0.0	6.441817401181962	0.0	6.361243579034385	0.0	6.084214307876505	5.886804999368876	0.0	5.823883887163943	5.336098166178063	6.271875190826052	6.138017508861096	6.24074729934412	0.0	6.660541213515591	6.546151764533457	0.0	6.508929706052518	6.3763735090503015	5.603439348331527	5.603439348331527	6.008739009562951	0.0	5.603439348331527	0.0	5.603439348331527	6.285453241116144	6.008739009562951	5.975472313876833	5.823883887163943
930	0.0	0.0	0.0	6.670138153199028	5.745216580862871	5.745216580862871	0.0	6.1896574061429686	0.0	0.0	0.0	0.0	0.0	6.1896574061429686	0.0	0.0	0.0	5.987933337373396	0.0	0.0	0.0	5.987933337373396	5.745216580862871	6.816334675755226	6.110216501065884	5.987933337373396	5.987933337373396	6.1896574061429686	0.0	5.745216580862871	0.0	0.0	5.745216580862871	0.0	6.386836265427741	0.0
931	5.914146625622854	0.0	0.0	6.524098608740109	5.914146625622854	6.17691483819237	0.0	6.342840210052492	0.0	6.603479190846538	5.5276629921234095	6.458421547121943	6.342840210052492	0.0	6.106093006540421	6.3849836336874715	0.0	6.375397869557694	0.0	0.0	5.5276629921234095	0.0	0.0	6.7193954230401385	5.5276629921234095	6.144622807168221	0.0	6.418503678144132	5.914146625622854	6.106093006540421	6.394030146645723	0.0	6.688425648546815	6.058713167249968	5.5276629921234095	5.5276629921234095
932	0.0	0.0	0.0	6.559526064189371	5.912402923891936	0.0	0.0	6.11001001671772	0.0	0.0	0.0	5.912402923891936	0.0	0.0	5.912402923891936	0.0	0.0	5.912402923891936	6.11001001671772	0.0	5.912402923891936	0.0	5.912402923891936	6.834995798801143	6.569220531169087	0.0	5.912402923891936	6.364635687858631	0.0	6.11001001671772	0.0	0.0	0.0	0.0	6.364635687858631	6.11001001671772
933	0.0	5.663833403975412	0.0	6.510377788884192	0.0	6.0927713043154315	0.0	6.14894033389317	0.0	6.624039382844673	6.714817297410691	6.452767164614525	6.306698716203025	0.0	6.284167889492385	6.1927428041873425	0.0	6.258411488739655	0.0	0.0	5.663833403975412	0.0	0.0	6.721280705729034	5.897743518520052	0.0	5.897743518520052	6.34453508860074	0.0	6.0927713043154315	6.41321630627501	0.0	6.626692728462341	6.015885270637777	6.0927713043154315	0.0
934	0.0	0.0	0.0	6.423274058277269	6.2223670338716195	5.787394649833188	0.0	6.1714050614529565	5.787394649833188	5.536034515063895	0.0	5.536034515063895	0.0	5.787394649833188	0.0	0.0	0.0	0.0	5.536034515063895	0.0	5.536034515063895	0.0	6.375992206219376	6.659873072424543	5.536034515063895	5.536034515063895	0.0	6.1714050614529565	0.0	0.0	0.0	0.0	5.913751389507842	0.0	6.139694608928819	5.787394649833188
935	0.0	0.0	0.0	6.436013002799363	6.194395145459833	0.0	0.0	5.981086373789045	6.158584956281816	0.0	0.0	0.0	0.0	6.058260507660763	0.0	0.0	5.6276059591913725	0.0	0.0	0.0	5.6276059591913725	0.0	0.0	6.660406578223145	6.158584956281816	0.0	5.862475784160911	6.058260507660763	0.0	6.158584956281816	5.6276059591913725	0.0	0.0	0.0	6.2244829768879395	5.6276059591913725
936	5.465745514041016	0.0	5.465745514041016	6.2633281372864555	5.83170261624168	6.475725224031757	0.0	6.531637848860712	0.0	6.014669522409547	0.0	5.83170261624168	0.0	0.0	5.465745514041016	0.0	6.282352773788087	5.83170261624168	6.341443587593908	0.0	6.586714746272782	6.59068819592556	0.0	6.599209063885897	6.364160130987684	5.83170261624168	5.83170261624168	6.216924561879935	0.0	0.0	0.0	5.465745514041016	6.2633281372864555	5.83170261624168	5.7091365386630475	5.911341286582374
937	0.0	0.0	0.0	6.574840930023274	5.779244371945068	5.779244371945068	0.0	6.468614783608089	0.0	0.0	0.0	0.0	0.0	0.0	0.0	0.0	5.779244371945068	0.0	6.19368274996951	0.0	6.19368274996951	0.0	5.779244371945068	6.7730983528155155	5.779244371945068	0.0	0.0	6.248165632534725	0.0	0.0	0.0	0.0	5.779244371945068	0.0	6.1191597175118035	5.779244371945068
938	0.0	0.0	0.0	6.1972463969434575	6.104075549910686	0.0	6.490501113201557	6.464662078171331	0.0	0.0	0.0	0.0	0.0	6.33959646940455	0.0	0.0	0.0	0.0	0.0	6.33959646940455	5.923474221939084	5.923474221939084	0.0	6.734237728592178	5.923474221939084	5.923474221939084	0.0	6.1972463969434575	0.0	0.0	0.0	0.0	6.104075549910686	0.0	6.258713014065157	5.923474221939084
939	0.0	0.0	0.0	6.556314298450719	0.0	5.818956046824702	0.0	6.035210327615567	5.818956046824702	5.818956046824702	0.0	0.0	0.0	0.0	0.0	0.0	0.0	0.0	6.2695139585046675	5.818956046824702	0.0	0.0	0.0	6.802836101180206	6.436795130382901	6.035210327615567	6.035210327615567	6.436795130382901	0.0	0.0	0.0	0.0	0.0	0.0	6.344186072492874	0.0
940	0.0	0.0	0.0	0.0	6.587180013526862	6.587180013526862	0.0	6.724765337994303	0.0	6.587180013526862	0.0	0.0	0.0	0.0	0.0	0.0	0.0	0.0	0.0	0.0	0.0	0.0	0.0	6.587180013526862	6.724765337994303	0.0	0.0	0.0	0.0	0.0	0.0	0.0	0.0	0.0	0.0	0.0
941	0.0	0.0	0.0	6.534594400682593	6.1610874218847504	5.757373479047053	0.0	5.976893594296923	6.088333096483736	0.0	0.0	0.0	0.0	0.0	0.0	0.0	0.0	0.0	5.976893594296923	0.0	5.976893594296923	0.0	5.976893594296923	6.721443295590719	5.757373479047053	5.757373479047053	0.0	6.364508181398049	0.0	5.976893594296923	0.0	0.0	5.757373479047053	0.0	6.25596556940881	5.757373479047053
942	0.0	0.0	5.736770563981926	6.38494212926882	6.166833137682538	6.485043721382934	0.0	6.586114364988544	0.0	6.2386342515	0.0	5.736770563981926	0.0	0.0	5.736770563981926	0.0	6.327892441063114	5.942571333839338	6.38494212926882	0.0	6.676412223228614	6.599495096968723	0.0	6.655745651931356	6.580339273433056	5.736770563981926	0.0	6.426392715026117	0.0	5.942571333839338	0.0	5.736770563981926	6.2386342515	6.047574201197974	5.736770563981926	6.116362492892929
943	0.0	0.0	0.0	6.163064116982999	6.163064116982999	5.882350610987955	0.0	6.163064116982999	0.0	0.0	5.882350610987955	6.067663639574762	0.0	6.308501176640102	0.0	0.0	0.0	5.882350610987955	5.882350610987955	6.163064116982999	6.067663639574762	0.0	0.0	6.735436858410773	6.462318490545149	0.0	5.882350610987955	6.3382663847028535	0.0	5.882350610987955	0.0	0.0	5.882350610987955	0.0	5.882350610987955	6.163064116982999
944	5.4248719678249495	0.0	5.8023906583734695	6.304698430859011	5.943955216213711	6.401460182507272	0.0	6.479774732216094	0.0	6.463938784911369	0.0	6.1677633195523205	5.4248719678249495	0.0	6.210715114482513	0.0	6.2343043354188135	6.304698430859011	6.324701368255763	0.0	6.401460182507272	6.1677633195523205	5.4248719678249495	6.5712560495958465	6.401460182507272	5.4248719678249495	5.8023906583734695	6.222932333101194	0.0	5.6761183838168	0.0	0.0	6.425499749304122	6.0870939869485765	0.0	5.8023906583734695
945	5.439353157641057	0.0	5.439353157641057	6.343973404497382	5.698780533212171	6.473458775914593	0.0	6.376655705767768	0.0	6.511101766694037	0.0	6.442650928022134	6.376655705767768	0.0	5.974515915252304	0.0	6.490835977466199	6.503831301467729	6.364380524569329	0.0	6.02222692115226	5.439353157641057	0.0	6.697570653120877	6.417817507020518	0.0	5.828906185093695	6.302815624808309	0.0	0.0	0.0	5.439353157641057	6.530823270681938	5.698780533212171	5.974515915252304	5.828906185093695
946	0.0	0.0	0.0	0.0	6.708097043127899	0.0	0.0	6.949440226307134	0.0	0.0	0.0	0.0	0.0	0.0	6.348634579088864	0.0	0.0	0.0	0.0	0.0	6.348634579088864	6.348634579088864	0.0	6.63701654031554	0.0	0.0	0.0	0.0	0.0	6.348634579088864	0.0	0.0	6.502757825982469	0.0	0.0	0.0
947	5.937551770023213	0.0	0.0	6.689088467459309	6.369721219789818	6.249934409145017	0.0	5.937551770023213	0.0	6.725918160873896	6.725918160873896	6.6001919015983646	6.249934409145017	5.937551770023213	6.492584168822473	6.319048140103641	0.0	6.492584168822473	0.0	0.0	0.0	0.0	0.0	6.71636522901806	5.937551770023213	6.144445513550638	0.0	6.144445513550638	6.144445513550638	6.249934409145017	6.588667407601779	0.0	6.803886391864626	6.144445513550638	6.319048140103641	0.0
948	0.0	0.0	5.6857905547417	6.406809401651308	6.185980325439832	6.393585484273472	0.0	6.506253710358744	5.429401558303036	6.168691129435213	0.0	0.0	0.0	0.0	5.429401558303036	0.0	6.229556518220277	5.958613576435968	6.185980325439832	0.0	6.610438190524211	6.53612557476763	6.0764657472652175	6.599678067247919	6.398129623115942	0.0	5.6857905547417	6.216207439657291	0.0	5.429401558303036	0.0	0.0	6.104091092434721	5.6857905547417	6.104091092434721	5.6857905547417
949	0.0	0.0	0.0	6.613519795045862	6.501705940555873	6.044142596450922	0.0	6.3259304519550925	6.230185992928128	0.0	0.0	0.0	0.0	0.0	0.0	6.044142596450922	0.0	0.0	0.0	0.0	0.0	0.0	6.230185992928128	6.809486393526912	0.0	0.0	0.0	6.230185992928128	0.0	0.0	0.0	0.0	0.0	0.0	6.044142596450922	0.0
950	5.494480060800064	0.0	0.0	6.32674509101202	6.092230586705396	6.1742396891919835	0.0	0.0	0.0	6.335585897514837	0.0	6.150658560988511	5.868303127679683	0.0	6.008666211427	5.494480060800064	6.1236861021352675	6.32674509101202	6.054745399014685	0.0	0.0	0.0	0.0	6.61381663958031	6.054745399014685	5.74320895395718	5.74320895395718	6.351949962749352	0.0	5.74320895395718	0.0	0.0	6.5151920411383735	5.494480060800064	6.054745399014685	0.0
951	0.0	0.0	0.0	6.587857656918915	6.003190619619405	5.773669364547895	0.0	5.773669364547895	6.003190619619405	0.0	0.0	0.0	0.0	6.003190619619405	0.0	0.0	0.0	0.0	6.003190619619405	0.0	6.003190619619405	5.773669364547895	0.0	6.770963200428823	0.0	5.773669364547895	0.0	6.293365902220616	0.0	0.0	0.0	0.0	0.0	0.0	6.119296219203578	6.003190619619405
952	0.0	0.0	0.0	6.592774824859098	0.0	5.823919225857808	0.0	0.0	5.823919225857808	0.0	0.0	0.0	0.0	0.0	0.0	0.0	0.0	0.0	6.045496151812335	0.0	5.823919225857808	5.823919225857808	6.32677176968821	6.750085381295181	0.0	6.157844466001662	5.823919225857808	6.414457976746346	0.0	5.823919225857808	0.0	0.0	5.823919225857808	0.0	6.231204146606223	0.0
953	0.0	0.0	0.0	6.438443081163598	6.017819905730997	0.0	0.0	6.316997002877832	5.809517986119693	0.0	0.0	0.0	0.0	0.0	0.0	0.0	0.0	5.809517986119693	0.0	5.809517986119693	0.0	0.0	6.244491529348935	6.721839134857397	6.244491529348935	5.809517986119693	0.0	6.284410114229399	0.0	6.124007040545739	0.0	0.0	6.017819905730997	0.0	6.193526099379361	0.0
954	0.0	0.0	0.0	6.605897873639146	6.28464922689454	0.0	0.0	6.04626864580612	6.28464922689454	0.0	0.0	0.0	0.0	0.0	0.0	0.0	0.0	0.0	5.825767653736483	0.0	0.0	0.0	5.825767653736483	6.7328378945885365	0.0	5.825767653736483	0.0	6.326407468825758	0.0	6.04626864580612	0.0	0.0	0.0	0.0	6.435329155364221	0.0
955	5.958004014189381	5.839306393122829	0.0	6.396652118292365	6.035275082541387	5.60420346725212	0.0	6.171494795746425	5.839306393122829	6.568448519615802	0.0	6.396652118292365	6.270088176553906	0.0	6.378051134963747	5.839306393122829	0.0	6.378051134963747	0.0	0.0	0.0	0.0	0.0	6.6279440657152335	0.0	5.60420346725212	5.60420346725212	6.250044067511552	6.035275082541387	0.0	6.171494795746425	0.0	6.576271354555353	0.0	6.035275082541387	0.0
956	0.0	0.0	5.569184682265046	6.291981061771314	5.91330433405588	6.481835349878901	0.0	6.533086045849414	0.0	6.393099670395112	0.0	6.198627857375838	5.91330433405588	0.0	5.988634536311445	5.569184682265046	6.266297938368983	6.198627857375838	6.198627857375838	0.0	6.508573432218212	6.266297938368983	0.0	6.533086045849414	6.3734064298818955	0.0	0.0	6.235846374373198	0.0	5.569184682265046	0.0	5.569184682265046	6.314093220001031	5.91330433405588	0.0	5.797679733441613
957	0.0	0.0	0.0	6.425341290429563	5.635862744284756	5.983942750853687	0.0	6.291800274727253	0.0	0.0	0.0	5.635862744284756	5.635862744284756	0.0	0.0	0.0	0.0	0.0	5.635862744284756	0.0	0.0	0.0	5.983942750853687	6.774542551571805	6.597202183281829	0.0	0.0	6.272010622552483	0.0	0.0	0.0	0.0	6.19443991524716	0.0	6.2496825796535385	5.867066592256428
958	0.0	0.0	0.0	6.497917571980118	5.945095646005697	0.0	0.0	6.191027613050408	6.269019647084849	0.0	0.0	0.0	0.0	6.0606806067440075	0.0	0.0	5.71671998057638	5.71671998057638	0.0	0.0	5.945095646005697	5.71671998057638	5.71671998057638	6.706424762944435	5.71671998057638	5.71671998057638	5.71671998057638	6.269019647084849	0.0	6.0606806067440075	5.945095646005697	0.0	5.71671998057638	0.0	6.233999202940915	5.945095646005697
959	5.406085770734639	0.0	5.406085770734639	6.382188543134206	5.794572129854607	6.379932919957056	0.0	6.346896721279281	0.0	6.51221957983458	0.0	6.417976975687366	6.332016612752698	0.0	6.14200736558891	0.0	6.499041963532992	6.419741689276547	6.379932919957056	0.0	6.3440297987334775	6.289230928417205	5.089477290170593	6.593179602535262	6.445217536890358	5.406085770734639	0.0	6.176887904238646	0.0	5.089477290170593	0.0	5.563573929735328	6.490880718500876	5.878624867746309	5.987413041256455	5.911344139308086
960	5.185880427824282	0.0	0.0	6.416343107816556	6.1047590048594165	5.86430987086702	0.0	6.119835689906995	5.86430987086702	6.449696006774748	0.0	6.287553681742847	6.181185967111366	0.0	6.1047590048594165	5.641640156079144	6.3920324558684145	6.327513451099233	6.1590234937551935	5.185880427824282	6.400575650119624	5.185880427824282	6.0047569045546965	6.555990848207065	6.435068878658539	5.86430987086702	0.0	6.1590234937551935	0.0	5.739103359417627	0.0	5.185880427824282	6.506346633294944	5.185880427824282	6.119835689906995	5.86430987086702
961	5.875494521996533	5.875494521996533	0.0	6.6197943003882	6.190466616682269	6.0841402604700665	0.0	0.0	0.0	6.6383968610419455	0.0	6.4554993568307335	6.383698047328191	0.0	6.4554993568307335	0.0	0.0	6.518932585934894	0.0	0.0	0.0	5.875494521996533	0.0	6.781358996019806	0.0	6.311120876715543	0.0	6.35106962116029	5.875494521996533	0.0	6.4348007149610735	0.0	6.745246791145835	0.0	6.35106962116029	5.875494521996533
962	0.0	0.0	0.0	6.457074605836018	5.949560353287518	5.735917144140535	0.0	6.307288143222479	6.084767950538936	5.591025603408749	0.0	0.0	0.0	0.0	0.0	0.0	0.0	0.0	5.30044756698754	0.0	0.0	0.0	0.0	6.6686550948125	5.30044756698754	5.735917144140535	5.735917144140535	6.2832226509774864	0.0	5.30044756698754	5.30044756698754	0.0	5.992128910022216	0.0	5.829344079602006	0.0
963	0.0	0.0	0.0	6.321376455869863	6.037236061263029	0.0	6.203740536712063	6.347589107204769	0.0	5.84105403987385	0.0	0.0	0.0	6.252253207705158	0.0	0.0	6.037236061263029	0.0	5.84105403987385	6.4075221513773	5.84105403987385	5.84105403987385	6.037236061263029	6.760817418553431	6.389961204293053	6.037236061263029	0.0	6.347589107204769	0.0	5.84105403987385	0.0	0.0	0.0	0.0	0.0	0.0
964	0.0	0.0	0.0	6.566608747123953	6.52186347668439	6.369223942671761	0.0	6.738876290801995	0.0	0.0	0.0	6.369223942671761	6.191230773952859	0.0	0.0	0.0	0.0	0.0	6.191230773952859	0.0	6.191230773952859	0.0	0.0	6.8293610720199185	0.0	6.191230773952859	6.369223942671761	0.0	0.0	0.0	0.0	0.0	0.0	0.0	0.0	0.0
965	0.0	0.0	0.0	6.6458311167893855	6.101632438653467	0.0	0.0	6.101632438653467	6.211540101702401	0.0	0.0	0.0	0.0	6.101632438653467	0.0	0.0	0.0	5.885340941935815	0.0	0.0	5.885340941935815	5.885340941935815	0.0	6.8051615306797455	5.885340941935815	6.101632438653467	6.101632438653467	6.335968268195108	0.0	6.335968268195108	0.0	0.0	0.0	0.0	6.335968268195108	0.0
966	5.693492436027006	5.826505034283013	0.0	6.439113224975617	6.023778877865268	5.826505034283013	0.0	5.912575272898668	5.826505034283013	6.395779937496003	6.505437187993828	6.266219115750105	5.826505034283013	0.0	6.096417632822436	6.023778877865268	0.0	6.14957269577308	0.0	0.0	5.693492436027006	0.0	0.0	6.628339086726619	6.191125056605351	5.826505034283013	0.0	6.191125056605351	6.063293232260598	5.975141821819727	6.239850037862419	0.0	6.488508106165715	5.693492436027006	5.975141821819727	0.0
967	0.0	0.0	6.040011522252807	6.280462672569522	6.059022604376604	6.42596735990852	0.0	6.557946091832864	0.0	6.3468024554852045	0.0	6.185573595114422	5.938126013439963	0.0	5.938126013439963	0.0	6.336340156848556	6.120435626317288	6.336340156848556	0.0	6.651804112457603	6.523507657831398	5.2080299133683585	6.595822737320147	6.392916474791368	5.645251756884117	0.0	6.1330474158779404	0.0	5.499771425774856	0.0	5.739045165044094	6.359728255186111	6.018939772401777	6.018939772401777	5.99537645312614
968	5.6957519738576305	0.0	5.6957519738576305	6.396936169085589	6.180801508006945	6.478232306649132	0.0	6.5371675026589	0.0	6.286923207110039	0.0	6.088210446600156	0.0	0.0	6.017286839874252	0.0	6.305576836000067	6.017286839874252	6.337495926392134	0.0	6.640625840675274	6.544324870999318	0.0	6.59796278580104	6.423926571121828	0.0	0.0	6.265906843622926	0.0	5.6957519738576305	0.0	5.6957519738576305	6.337495926392134	5.6957519738576305	5.908851029202619	5.908851029202619
969	0.0	0.0	0.0	6.520877400066799	6.241888912596223	5.9535142327278106	0.0	6.144040383646863	0.0	5.9535142327278106	0.0	0.0	0.0	0.0	0.0	0.0	0.0	0.0	6.241888912596223	0.0	0.0	0.0	6.306228294710963	6.809951215780408	6.390728414268548	0.0	0.0	6.390728414268548	0.0	0.0	0.0	0.0	0.0	0.0	0.0	0.0
970	0.0	0.0	0.0	6.268006048101194	6.151283673194658	6.085845210774683	6.268006048101194	6.294039350774641	0.0	0.0	0.0	0.0	0.0	6.419399473552201	0.0	0.0	5.791928032194913	0.0	0.0	6.294039350774641	5.986228104084633	0.0	0.0	6.677485132720828	6.369220053293327	5.791928032194913	0.0	6.199410972589004	0.0	0.0	0.0	0.0	0.0	0.0	5.791928032194913	6.085845210774683
971	0.0	0.0	0.0	6.568179966142849	5.867080509617453	0.0	0.0	6.381465335688374	5.995344495856937	5.611565598149641	0.0	0.0	0.0	5.867080509617453	0.0	0.0	0.0	0.0	6.224405566551133	0.0	5.611565598149641	5.611565598149641	6.365747555267025	6.805060653415993	6.635541918477569	5.611565598149641	5.611565598149641	6.4810606804756885	0.0	6.078501846844786	0.0	0.0	0.0	0.0	6.224405566551133	6.078501846844786
972	5.3315659264881985	0.0	5.823025970986985	6.3223994572443365	6.009083666009449	6.413864062265099	0.0	6.375036068160279	0.0	6.27370275184216	0.0	6.104848052994114	0.0	0.0	6.08502004698018	0.0	6.419442616076868	6.104848052994114	6.293735931114052	0.0	6.6631959163203005	6.593728389393566	0.0	6.590748789491464	6.405090084701153	5.600977868667628	5.600977868667628	6.332527740610428	0.0	0.0	0.0	0.0	6.317065278958583	5.886370358015676	0.0	5.735798241406314
973	0.0	0.0	0.0	6.650878440080224	0.0	6.036617028121028	0.0	6.036617028121028	0.0	5.8188737495940215	0.0	0.0	0.0	0.0	0.0	0.0	0.0	0.0	5.8188737495940215	0.0	0.0	0.0	0.0	6.818175978194903	6.34740136834627	5.8188737495940215	0.0	6.40018794841761	0.0	6.036617028121028	0.0	5.8188737495940215	6.147197109691915	0.0	6.2723212166039355	0.0
974	0.0	0.0	0.0	6.288812463950455	6.02730948276965	5.823570698688376	6.391372197804591	6.347801811294145	6.131362886771526	0.0	0.0	6.02730948276965	0.0	6.288812463950455	0.0	0.0	0.0	6.02730948276965	6.131362886771526	6.288812463950455	0.0	0.0	0.0	6.781163139855008	6.347801811294145	5.823570698688376	0.0	6.425647110352063	0.0	0.0	0.0	0.0	0.0	0.0	6.19956069046528	0.0
975	0.0	0.0	0.0	6.673300419327599	5.965430038267331	0.0	0.0	0.0	6.269353944680077	0.0	0.0	0.0	0.0	0.0	0.0	0.0	0.0	0.0	0.0	0.0	0.0	0.0	6.483490809919415	6.781036911248615	0.0	6.336778248881134	0.0	6.336778248881134	0.0	5.965430038267331	0.0	0.0	5.965430038267331	0.0	6.269353944680077	0.0
976	5.825946101661598	0.0	5.706912448143022	6.214107534705454	6.282214516732687	6.434943259135425	0.0	6.468689065102365	0.0	6.297234563573943	0.0	6.070111522239245	5.471150286650363	0.0	5.471150286650363	0.0	6.34047084707038	5.9599143443358145	6.156729254508362	0.0	6.585381183190318	6.448004055912911	5.471150286650363	6.520595348907441	6.310916785643393	5.471150286650363	5.471150286650363	6.214107534705454	0.0	0.0	0.0	5.706912448143022	6.310916785643393	5.706912448143022	5.9599143443358145	5.90338123986968
977	0.0	0.0	0.0	6.63645066825392	5.518522211715094	5.518522211715094	0.0	6.074955124509591	6.074955124509591	0.0	0.0	0.0	0.0	5.788752264430217	5.518522211715094	0.0	0.0	5.518522211715094	6.197991446053704	5.518522211715094	0.0	0.0	6.164415012870766	6.81694263179557	6.522082365140999	5.923994713764968	5.518522211715094	6.357165445937302	0.0	0.0	0.0	0.0	5.923994713764968	0.0	6.251873234335307	5.788752264430217
978	0.0	0.0	0.0	6.683794270286131	6.1883937070851385	5.855016293587129	0.0	0.0	5.855016293587129	0.0	0.0	0.0	0.0	5.855016293587129	0.0	0.0	5.855016293587129	0.0	0.0	0.0	0.0	0.0	6.622753261459416	6.772345080483844	5.855016293587129	5.855016293587129	6.076213445656112	6.391226288186565	0.0	0.0	0.0	0.0	5.855016293587129	0.0	6.261635431739339	0.0
979	0.0	0.0	0.0	6.195407108543665	0.0	0.0	6.305705014200837	0.0	0.0	0.0	0.0	5.911143913403822	0.0	6.372469187318888	0.0	0.0	0.0	0.0	6.258929557675152	6.372469187318888	0.0	0.0	5.911143913403822	6.767037802277917	6.471135615906553	0.0	0.0	6.372469187318888	0.0	0.0	0.0	0.0	6.0988744331580635	0.0	0.0	0.0
980	0.0	0.0	0.0	6.667670120332896	6.002869414799572	0.0	0.0	6.197202351410497	5.769945145033721	0.0	0.0	0.0	5.769945145033721	5.769945145033721	0.0	0.0	0.0	5.769945145033721	5.769945145033721	0.0	0.0	0.0	5.769945145033721	6.8251366004545515	6.362280873729394	5.769945145033721	0.0	6.4302877788226755	0.0	6.002869414799572	0.0	0.0	0.0	0.0	6.410386019506688	0.0
981	5.935510422340016	0.0	0.0	6.33373523285151	6.0103221409686975	6.510082251512476	0.0	6.445006600445377	0.0	6.434903835233676	0.0	6.238433602826027	6.064997473203858	0.0	6.218920427975419	0.0	6.238433602826027	6.1969343947502225	6.218920427975419	0.0	6.385571926704256	6.361841832008105	0.0	6.606800190631309	6.31173057673816	0.0	5.594171399417675	6.238433602826027	0.0	0.0	0.0	5.935510422340016	6.406060726082378	6.064997473203858	5.594171399417675	5.935510422340016
982	5.809960461723205	6.029711976433694	0.0	6.58778129043381	5.809960461723205	6.141224046270062	0.0	6.21403941153285	0.0	6.639077809412876	0.0	6.508412299234149	6.37153965585794	0.0	6.342970755579337	6.141224046270062	0.0	6.436672874738658	0.0	0.0	5.809960461723205	5.809960461723205	0.0	6.799515276331906	0.0	6.141224046270062	0.0	6.21403941153285	6.029711976433694	0.0	6.58778129043381	0.0	6.699955351979867	6.141224046270062	0.0	0.0
983	0.0	0.0	0.0	6.426766783934455	0.0	0.0	6.337669119478929	6.231262048529886	0.0	0.0	0.0	0.0	0.0	6.138420273558971	0.0	0.0	5.958512640601232	5.958512640601232	0.0	0.0	0.0	0.0	0.0	6.749798096570374	6.337669119478929	0.0	5.958512640601232	6.292512850735901	0.0	6.231262048529886	0.0	0.0	0.0	0.0	6.138420273558971	0.0
984	0.0	0.0	0.0	6.665537034240874	6.113841933925505	0.0	0.0	6.113841933925505	5.900533082564223	0.0	0.0	0.0	0.0	5.900533082564223	0.0	0.0	0.0	0.0	6.113841933925505	0.0	0.0	0.0	6.49219213139473	6.83218141715929	6.49219213139473	0.0	5.900533082564223	6.447125406413153	0.0	0.0	0.0	5.900533082564223	0.0	0.0	6.385980571691233	0.0
[truncated: 9,209 more rows]
