# Supplementary material for: Minimal gene set discovery in single-cell mRNA-seq datasets with ActiveSVM
Source: Nat Comput Sci. 2022 Jun 27;2(6):387–98. doi: 10.1038/s43588-022-00263-8 (PMC10766518; doi:10.1038/s43588-022-00263-8)
Supplement: Supplementary file 2 — There are six folders for six subfigures. Fig. 2a: the min-cell strategy accuracy versus the number of genes selected by ActiveSVM and all comparison methods. Fig. 2b: the min-complexity strategy accuracy versus the number of genes selected by ActiveSVM and all comparison methods. Fig. 2c: the t-SNE coordinates and labels. Fig. 2d: the number of cells acquired by min-cell strategy versus the number of genes selected. Fig. 2e: t-SNE coordinates and the partial processed data matrix used to plot top gene markers. Fig. 2f: t-SNE coordinates and the partial processed data matrix for additional gene markers. [file 43588_2022_263_MOESM2_ESM.zip › figure2/figure2a/accuracy_mincell.csv]

	number_of_genes_selected	ActiveSVM_accuracy	random_accuracy	correlation_accuracy	mutual_accuracy	chi2_accuracy	decision_tree_accuracy	naive_svm_accuracy
0	1	0.624816086316822	0.3864639529180971	0.636096125551741	0.6346248160863168	0.5468366846493379	0.6385483079941148	0.3536047081902894
1	2	0.7042667974497303	0.3864639529180971	0.6498283472290338	0.6459048553212359	0.5468366846493379	0.6517900931829328	0.35213339872486515
2	3	0.706718979892104	0.3884256988719961	0.6478666012751348	0.6454144188327612	0.5468366846493379	0.6503187837175086	0.35213339872486515
3	4	0.8067680235409515	0.38940657184894556	0.6508092202059833	0.6552231486022561	0.5468366846493379	0.6517900931829328	0.35311427170181464
4	5	0.8087297694948504	0.4384502206964198	0.6532614026483571	0.6542422756253066	0.5473271211378127	0.6522805296714076	0.35213339872486515
5	6	0.8087297694948504	0.43795978420794507	0.6537518391368318	0.657184894556155	0.6238352133398725	0.6503187837175086	0.35311427170181464
6	7	0.8160863168219715	0.43795978420794507	0.6537518391368318	0.7023050514958313	0.6537518391368318	0.6557135850907307	0.35311427170181464
7	8	0.8249141736145169	0.43795978420794507	0.7307503678273664	0.672388425698872	0.6537518391368318	0.6503187837175086	0.35311427170181464
8	9	0.8249141736145169	0.43894065718489456	0.7297694948504169	0.6929867582148111	0.6562040215792055	0.6522805296714076	0.35311427170181464
9	10	0.8244237371260422	0.4394310936733693	0.7297694948504169	0.719960765080922	0.6562040215792055	0.6566944580676802	0.3545855811672388
10	11	0.8244237371260422	0.4507111329082884	0.7287886218734674	0.6821971554683669	0.6527709661598823	0.7493869543894066	0.45953898970083373
11	12	0.8234428641490927	0.4639529180971064	0.7327121137812653	0.7189798921039725	0.63805787150564	0.6655223148602256	0.45953898970083373
12	13	0.8489455615497793	0.47327121137812656	0.7322216772927905	0.7248651299656694	0.6375674350171653	0.7238842569887199	0.45953898970083373
13	14	0.8464933791074056	0.4904364884747425	0.7327121137812653	0.7243746934771947	0.6375674350171653	0.7170181461500735	0.4600294261893085
14	15	0.8518881804806278	0.491417361451692	0.73320255026974	0.7282981853849927	0.6718979892103972	0.7253555664541442	0.4600294261893085
15	16	0.8509073075036783	0.4904364884747425	0.7322216772927905	0.7253555664541442	0.6709171162334477	0.7390877881314369	0.46101029916625796
16	17	0.8518881804806278	0.49190779794016676	0.7322216772927905	0.7248651299656694	0.6709171162334477	0.7341834232466895	0.6316821971554684
17	18	0.8523786169691026	0.4845512506130456	0.7317312408043158	0.7292790583619422	0.6866110838646395	0.7076998528690535	0.6316821971554684
18	19	0.8504168710152036	0.47523295733202553	0.7322216772927905	0.7302599313388917	0.6866110838646395	0.7626287395782246	0.6336439431093673
19	20	0.8528690534575772	0.4776851397743992	0.73320255026974	0.7317312408043158	0.7145659637076999	0.7263364394310937	0.6336439431093673
