# Supplementary material for: Minimal gene set discovery in single-cell mRNA-seq datasets with ActiveSVM
Source: Nat Comput Sci. 2022 Jun 27;2(6):387–98. doi: 10.1038/s43588-022-00263-8 (PMC10766518; doi:10.1038/s43588-022-00263-8)
Supplement: Supplementary file 2 — There are six folders for six subfigures. Fig. 2a: the min-cell strategy accuracy versus the number of genes selected by ActiveSVM and all comparison methods. Fig. 2b: the min-complexity strategy accuracy versus the number of genes selected by ActiveSVM and all comparison methods. Fig. 2c: the t-SNE coordinates and labels. Fig. 2d: the number of cells acquired by min-cell strategy versus the number of genes selected. Fig. 2e: t-SNE coordinates and the partial processed data matrix used to plot top gene markers. Fig. 2f: t-SNE coordinates and the partial processed data matrix for additional gene markers. [file 43588_2022_263_MOESM2_ESM.zip › figure2/figure2b/accuracy_mincomplexity.csv]

	number_of_genes_selected	ActiveSVM_accuracy	ActiveSVM(balance)_accuracy	random_accuracy	correlation_accuracy	mutual_accuracy	chi2_accuracy	decision_tree_accuracy	naive_svm_accuracy
0	1	0.36292300147130946	0.4404119666503188	0.35115252574791567	0.4335458558116724	0.6429622363903874	0.4153997057381069	0.6061794997547818	0.6468857282981854
1	2	0.36292300147130946	0.6277587052476704	0.4315841098577734	0.4335458558116724	0.6429622363903874	0.42226581657675333	0.6272682687591957	0.6988719960765081
2	3	0.37910740559097594	0.6454144188327612	0.43207454634624815	0.6061794997547818	0.6552231486022561	0.42226581657675333	0.6468857282981854	0.7802844531633154
3	4	0.6257969592937714	0.7327121137812653	0.43207454634624815	0.6527709661598823	0.6591466405100539	0.42373712604217756	0.6591466405100539	0.7861696910250122
4	5	0.6395291809710643	0.7587052476704267	0.443845022069642	0.6606179499754782	0.7145659637076999	0.4374693477194703	0.7430112800392349	0.8003923491907798
5	6	0.6983815595880334	0.7817557626287396	0.443845022069642	0.6596370769985287	0.7111329082883766	0.5041687101520353	0.7479156449239823	0.8028445316331535
6	7	0.7949975478175576	0.7827366356056891	0.443845022069642	0.6954389406571849	0.7361451692005885	0.5365375183913683	0.7739087788131437	0.8062775870524767
7	8	0.8121628249141736	0.7974497302599314	0.4497302599313389	0.7170181461500735	0.7665522314860226	0.5551741049534086	0.7783227072094164	0.8263854830799412
8	9	0.8126532614026484	0.799901912702305	0.4526728788621873	0.7302599313388917	0.7665522314860226	0.5615497793035802	0.8092202059833251	0.8249141736145169
9	10	0.8180480627758705	0.8013732221677293	0.47523295733202553	0.7743992153016185	0.7758705247670427	0.7817557626287396	0.8106915154487494	0.832270720941638
10	11	0.8180480627758705	0.8239333006375674	0.47523295733202553	0.8067680235409515	0.7797940166748406	0.8165767533104463	0.8116723884256989	0.8352133398724865
11	12	0.8415890142226582	0.8268759195684159	0.4845512506130456	0.815105443845022	0.7817557626287396	0.8219715546836684	0.8102010789602746	0.8357037763609613
12	13	0.8528690534575772	0.830308974987739	0.4845512506130456	0.8165767533104463	0.7871505640019617	0.8273663560568907	0.815105443845022	0.836194212849436
13	14	0.8577734183423247	0.8312898479646885	0.4845512506130456	0.817067189798921	0.788621873467386	0.8273663560568907	0.8205002452182443	0.8366846493379108
14	15	0.8607160372731731	0.8327611574301128	0.4845512506130456	0.8180480627758705	0.7891123099558607	0.8278567925453654	0.8205002452182443	0.8386463952918097
15	16	0.8754291319274154	0.8376655223148602	0.4845512506130456	0.8185384992643453	0.7900931829328102	0.8288376655223149	0.8200098087297695	0.8386463952918097
16	17	0.8734673859735165	0.8406081412457087	0.4845512506130456	0.8185384992643453	0.7964688572829819	0.8327611574301128	0.8214811181951938	0.8386463952918097
17	18	0.8749386954389407	0.8401177047572339	0.592447278077489	0.8131436978911231	0.8013732221677293	0.8332515939185875	0.8234428641490927	0.8391368317802844
18	19	0.8749386954389407	0.8410985777341834	0.592447278077489	0.8131436978911231	0.8082393330063756	0.8332515939185875	0.8258950465914664	0.8401177047572339
19	20	0.874448258950466	0.8415890142226582	0.592447278077489	0.8205002452182443	0.8077488965179009	0.8357037763609613	0.8268759195684159	0.8415890142226582
20	21	0.8759195684158901	0.8406081412457087	0.592447278077489	0.8244237371260422	0.8072584600294261	0.8357037763609613	0.8244237371260422	0.8410985777341834
21	22	0.8754291319274154	0.8489455615497793	0.6012751348700344	0.8258950465914664	0.8082393330063756	0.8352133398724865	0.8239333006375674	0.8440411966650319
22	23	0.8759195684158901	0.8484551250613046	0.6022560078469839	0.8258950465914664	0.8082393330063756	0.8347229033840118	0.8249141736145169	0.8450220696419813
23	24	0.8788621873467386	0.8607160372731731	0.6022560078469839	0.8258950465914664	0.805787150564002	0.8347229033840118	0.830308974987739	0.8460029426189308
24	25	0.8798430603236881	0.8616969102501226	0.6262873957822462	0.8258950465914664	0.8126532614026484	0.836194212849436	0.8298185384992643	0.8469838155958803
25	26	0.8783717508582638	0.8646395291809711	0.6262873957822462	0.8258950465914664	0.8175576262873958	0.8376655223148602	0.8317802844531633	0.8469838155958803
26	27	0.8813143697891123	0.8661108386463953	0.6292300147130947	0.8263854830799412	0.8180480627758705	0.8376655223148602	0.8410985777341834	0.8469838155958803
27	28	0.8818048062775871	0.8666012751348701	0.6733692986758215	0.8254046101029917	0.8175576262873958	0.8381559588033349	0.8406081412457087	0.8494359980382541
28	29	0.8818048062775871	0.8675821481118196	0.6733692986758215	0.8332515939185875	0.817067189798921	0.8396272682687592	0.8420794507111329	0.8509073075036783
29	30	0.8803334968121628	0.8700343305541932	0.6748406081412457	0.8332515939185875	0.8165767533104463	0.8430603236880824	0.8420794507111329	0.8513977439921531
30	31	0.8803334968121628	0.8862187346738597	0.6900441392839627	0.8337420304070623	0.8165767533104463	0.8435507601765572	0.8425698871996077	0.853359489946052
31	32	0.8822952427660617	0.8847474252084355	0.6900441392839627	0.8332515939185875	0.817067189798921	0.8450220696419813	0.8425698871996077	0.8518881804806278
32	33	0.8803334968121628	0.8842569887199607	0.6900441392839627	0.8337420304070623	0.817067189798921	0.8450220696419813	0.8435507601765572	0.8518881804806278
33	34	0.8813143697891123	0.8852378616969102	0.693477194703286	0.834232466895537	0.8165767533104463	0.8455125061304561	0.8430603236880824	0.8538499264345267
34	35	0.8803334968121628	0.8852378616969102	0.693477194703286	0.8371750858263854	0.8175576262873958	0.8455125061304561	0.8430603236880824	0.8538499264345267
35	36	0.8798430603236881	0.887690044139284	0.6949485041687101	0.8410985777341834	0.8165767533104463	0.8464933791074056	0.8464933791074056	0.8553212358999509
36	37	0.8818048062775871	0.8871996076508092	0.6949485041687101	0.8450220696419813	0.8165767533104463	0.8464933791074056	0.8464933791074056	0.8553212358999509
37	38	0.8827856792545365	0.8867091711623345	0.6949485041687101	0.8445316331535067	0.8200098087297695	0.8464933791074056	0.8518881804806278	0.8558116723884257
38	39	0.8827856792545365	0.887690044139284	0.7076998528690535	0.8450220696419813	0.8195193722412948	0.8469838155958803	0.8518881804806278	0.8563021088769004
39	40	0.883766552231486	0.8891613536047082	0.7062285434036293	0.8455125061304561	0.8195193722412948	0.8469838155958803	0.8513977439921531	0.8567925453653752
40	41	0.8867091711623345	0.8881804806277587	0.7062285434036293	0.8474742520843551	0.820990681706719	0.8469838155958803	0.8513977439921531	0.8563021088769004
41	42	0.8852378616969102	0.8881804806277587	0.7072094163805788	0.8464933791074056	0.8205002452182443	0.8469838155958803	0.8523786169691026	0.8592447278077489
42	43	0.887690044139284	0.887690044139284	0.706718979892104	0.8464933791074056	0.8214811181951938	0.8479646885728298	0.8513977439921531	0.8616969102501226
43	44	0.8862187346738597	0.8891613536047082	0.706718979892104	0.8464933791074056	0.8219715546836684	0.8474742520843551	0.8518881804806278	0.8607160372731731
44	45	0.8862187346738597	0.8916135360470819	0.7072094163805788	0.8464933791074056	0.8214811181951938	0.8479646885728298	0.8523786169691026	0.8602256007846983
45	46	0.8862187346738597	0.8921039725355566	0.7072094163805788	0.8469838155958803	0.8214811181951938	0.8474742520843551	0.8523786169691026	0.8602256007846983
46	47	0.8871996076508092	0.8921039725355566	0.7072094163805788	0.8464933791074056	0.8200098087297695	0.8474742520843551	0.8538499264345267	0.8607160372731731
47	48	0.887690044139284	0.8906326630701324	0.7072094163805788	0.8464933791074056	0.8195193722412948	0.8479646885728298	0.8538499264345267	0.8626777832270721
48	49	0.8891613536047082	0.8955370279548799	0.7072094163805788	0.8469838155958803	0.8185384992643453	0.8479646885728298	0.8528690534575772	0.8616969102501226
49	50	0.8891613536047082	0.8960274644433546	0.7072094163805788	0.8469838155958803	0.81902893575282	0.8484551250613046	0.853359489946052	0.8641490926924963
