# Supplementary material for: Minimal gene set discovery in single-cell mRNA-seq datasets with ActiveSVM
Source: Nat Comput Sci. 2022 Jun 27;2(6):387–98. doi: 10.1038/s43588-022-00263-8 (PMC10766518; doi:10.1038/s43588-022-00263-8)
Supplement: Supplementary file 2 — There are six folders for six subfigures. Fig. 2a: the min-cell strategy accuracy versus the number of genes selected by ActiveSVM and all comparison methods. Fig. 2b: the min-complexity strategy accuracy versus the number of genes selected by ActiveSVM and all comparison methods. Fig. 2c: the t-SNE coordinates and labels. Fig. 2d: the number of cells acquired by min-cell strategy versus the number of genes selected. Fig. 2e: t-SNE coordinates and the partial processed data matrix used to plot top gene markers. Fig. 2f: t-SNE coordinates and the partial processed data matrix for additional gene markers. [file 43588_2022_263_MOESM2_ESM.zip › figure2/figure2e/matrix_top_genes.csv]

	MS4A1	IL7R	CD3G	FPR1	LINC00861	MARCH1
0	0.0	5.997509279099932	5.464475854863692	5.464475854863692	5.163966961718932	5.710527598809467
1	6.332017948608919	0.0	0.0	0.0	0.0	6.074885519829855
2	0.0	0.0	0.0	5.494757582225742	0.0	5.738224949008206
3	0.0	0.0	6.632379674335579	0.0	0.0	0.0
4	5.542091266939096	5.273850333013295	0.0	5.542091266939096	0.0	5.9153024443041735
5	0.0	6.294426841611299	6.294426841611299	0.0	6.078621907246449	0.0
6	0.0	6.375700848786532	6.0969479612550375	0.0	5.762268363462028	0.0
7	0.0	0.0	0.0	6.16799199512411	0.0	6.003008070728297
8	0.0	0.0	0.0	5.008733316726101	0.0	5.350577278858109
9	5.48587626784586	5.9560585637294805	5.9560585637294805	5.743237467375357	5.48587626784586	5.48587626784586
10	5.746122411955379	0.0	0.0	5.654623273059667	0.0	5.746122411955379
11	0.0	0.0	0.0	5.895371877856511	0.0	5.834199986250243
12	0.0	6.3034507714776105	6.193469107190824	0.0	0.0	0.0
13	0.0	6.370645724205811	0.0	0.0	6.275442964591027	0.0
14	0.0	6.462471187570843	6.044172302404352	0.0	5.828025976931438	0.0
15	0.0	6.269725538612632	0.0	0.0	5.742595006520897	0.0
16	0.0	6.1497595461648675	6.314674613322811	0.0	6.1497595461648675	6.1497595461648675
17	0.0	6.0737607928022825	0.0	0.0	5.963794057670487	0.0
18	0.0	6.282266719556491	6.372458114731364	0.0	5.9016623817743765	0.0
19	0.0	0.0	0.0	6.043272933607415	0.0	5.798995798760967
20	0.0	0.0	0.0	0.0	5.535985316851933	5.7756212392174575
21	0.0	0.0	0.0	6.020063949035154	0.0	5.933333118348617
22	0.0	5.459856166188665	0.0	0.0	0.0	5.459856166188665
23	0.0	0.0	0.0	5.835292942160152	0.0	0.0
24	0.0	0.0	0.0	5.5479465033436615	0.0	5.8410269113782824
25	0.0	6.421896270690166	6.257161913941911	0.0	6.257161913941911	0.0
26	0.0	6.298186285526219	6.459731652156022	0.0	0.0	0.0
27	5.139215109919632	5.684033567660521	5.807524986008775	5.438748005822405	5.139215109919632	5.684033567660521
28	0.0	6.433155334643228	6.273233397769754	0.0	0.0	0.0
29	0.0	6.266173567012941	6.220825544795478	0.0	5.548821566243461	0.0
30	0.0	0.0	0.0	6.140945390530543	0.0	5.850084047258464
31	0.0	6.491922634372125	6.278771254084841	0.0	0.0	0.0
32	0.0	0.0	0.0	0.0	5.951167280056726	0.0
33	0.0	0.0	0.0	0.0	5.697299164055139	0.0
34	0.0	6.495492982357097	6.140131599877304	0.0	6.140131599877304	0.0
35	0.0	6.554114586256537	0.0	0.0	0.0	0.0
36	0.0	6.168075660456052	5.977674344954747	0.0	5.977674344954747	0.0
37	0.0	6.319207125037019	6.2833881872510515	0.0	0.0	0.0
38	0.0	5.911336117783348	6.115757512514333	0.0	0.0	0.0
39	0.0	0.0	0.0	5.871622692794554	0.0	5.871622692794554
40	0.0	0.0	6.224436667015355	0.0	0.0	0.0
41	0.0	6.630285545284396	0.0	0.0	0.0	0.0
42	6.373169206632548	0.0	0.0	0.0	0.0	0.0
43	0.0	0.0	0.0	0.0	0.0	5.697383665335889
44	0.0	5.6688046925504665	6.312887469357857	0.0	5.991666491783857	0.0
45	0.0	0.0	0.0	5.80000302457898	0.0	5.957616364714697
46	0.0	0.0	0.0	5.956554155097796	0.0	5.956554155097796
47	0.0	6.527879270330579	0.0	0.0	0.0	0.0
48	6.378740441956487	0.0	0.0	0.0	0.0	6.122783804487787
49	0.0	5.80991631245112	6.30887249722481	0.0	0.0	0.0
50	0.0	0.0	0.0	5.80489198967047	5.570267773979838	6.056786692710043
51	6.465987868615981	0.0	0.0	0.0	0.0	6.115491407997833
52	0.0	0.0	6.136869688728683	0.0	6.136869688728683	0.0
53	0.0	0.0	0.0	5.459989173812621	0.0	5.844155176585641
54	0.0	6.051505487351072	6.105576806241378	0.0	5.86432262489866	0.0
55	0.0	0.0	0.0	0.0	0.0	5.821358100260675
56	0.0	6.415820651469613	6.111520294235571	0.0	6.032251386883232	0.0
57	0.0	6.377196431197569	5.9379547391293634	0.0	6.255621399990354	0.0
58	0.0	5.473724487962572	0.0	6.125766561396612	0.0	5.7207332369855886
59	0.0	0.0	0.0	5.941779195028552	0.0	6.025961493295191
60	0.0	6.427949368007634	0.0	0.0	0.0	0.0
61	0.0	6.218546111913023	0.0	0.0	6.218546111913023	0.0
62	0.0	0.0	0.0	0.0	0.0	0.0
63	0.0	0.0	0.0	5.6224877917408564	0.0	5.6224877917408564
64	0.0	6.264806164608335	6.027657927976693	0.0	0.0	0.0
65	0.0	6.371172695917645	6.146570597400045	0.0	0.0	0.0
66	0.0	6.499852946823705	6.357824196105988	0.0	6.2273069959466625	0.0
67	0.0	0.0	0.0	5.916851955415218	0.0	5.916851955415218
68	0.0	6.282573862563253	6.210930035526056	0.0	0.0	0.0
69	0.0	6.242910057914846	6.060032191588527	0.0	6.060032191588527	0.0
70	0.0	0.0	0.0	5.93902219211684	0.0	5.7267143922421395
71	6.02620785997928	0.0	6.330092633533414	0.0	0.0	0.0
72	0.0	0.0	0.0	5.837437945813455	0.0	5.346744124180663
73	0.0	0.0	0.0	5.8613508371321785	0.0	5.498776714521095
74	0.0	6.105120767339559	5.694191529906188	0.0	6.031176629681858	0.0
75	5.868714998867529	5.868714998867529	6.21006366552399	0.0	5.868714998867529	0.0
76	0.0	6.156140246596065	6.025276686223284	0.0	0.0	0.0
77	0.0	0.0	0.0	0.0	0.0	0.0
78	0.0	6.595789904974152	0.0	0.0	6.111606066498738	0.0
79	0.0	0.0	5.889999426825527	5.889999426825527	5.348654506440654	5.348654506440654
80	0.0	5.913791695234675	6.417538211314635	0.0	0.0	0.0
81	5.686611186966795	0.0	0.0	6.080521783600198	0.0	6.080521783600198
82	6.396921108271567	0.0	0.0	0.0	0.0	5.659268579811351
83	0.0	6.3683333216123	6.210848575485879	0.0	0.0	0.0
84	0.0	6.042233132671351	6.09055579852116	0.0	0.0	0.0
85	6.3758669003067805	0.0	0.0	0.0	0.0	6.036031164553527
86	6.541582520605577	0.0	0.0	0.0	0.0	0.0
87	0.0	6.427901516640557	6.229908593150592	0.0	6.120672170239061	0.0
88	0.0	6.091692189425284	6.164707760232647	0.0	5.759355797250991	0.0
89	0.0	6.376650284190154	6.070301272710002	0.0	6.14155935853161	0.0
90	0.0	6.266144469297195	6.266144469297195	0.0	6.093194149305354	0.0
91	0.0	6.482096175331986	6.31241078707014	0.0	5.941069617045387	0.0
92	0.0	0.0	0.0	5.979358157129662	0.0	5.789267250404194
93	0.0	0.0	0.0	6.199389948201755	0.0	6.199389948201755
94	6.413170002668641	0.0	0.0	0.0	0.0	6.04038211926267
95	0.0	6.10857553270835	6.280224030641062	0.0	6.10857553270835	0.0
96	0.0	0.0	0.0	0.0	0.0	5.927336633085732
97	0.0	5.735010831574776	6.326867138837554	0.0	6.26144963282073	0.0
98	5.966463054755467	0.0	0.0	0.0	0.0	6.1540293741328576
99	0.0	6.289396079629846	5.889752336863462	0.0	0.0	0.0
100	0.0	0.0	6.212247273998291	0.0	6.038310367005204	0.0
101	0.0	0.0	0.0	0.0	5.887492454184845	5.887492454184845
102	5.918495216269099	0.0	5.708907183363307	0.0	5.836037270115122	5.455852464903041
103	0.0	0.0	6.05952709395814	0.0	6.244476615040185	0.0
104	0.0	6.3511246488106075	6.143250582074902	0.0	6.273290534908613	0.0
105	0.0	0.0	6.309708373063454	0.0	6.011898061825887	0.0
106	0.0	6.487710827341184	5.632453367884241	0.0	0.0	0.0
107	6.09104598954446	0.0	0.0	0.0	0.0	6.423849735505094
108	0.0	6.356440934155406	5.803232137345692	0.0	0.0	0.0
109	0.0	6.036519318363601	0.0	0.0	6.036519318363601	0.0
110	0.0	0.0	0.0	0.0	0.0	5.92524701483948
111	0.0	0.0	0.0	0.0	0.0	0.0
112	0.0	5.817121889515327	6.334808616603999	0.0	6.209158172897039	0.0
113	0.0	6.430589257583683	6.09625799596014	0.0	5.882143645542199	0.0
114	0.0	0.0	0.0	6.137375139706129	0.0	5.81436740564307
115	6.441045023516358	0.0	0.0	0.0	0.0	6.191373099033835
116	0.0	0.0	0.0	5.550971255996536	0.0	5.899624537145256
117	0.0	5.965002843460282	6.158124770367457	0.0	5.965002843460282	5.7336293449176425
118	0.0	6.233089056678136	6.381385227080135	0.0	0.0	0.0
119	0.0	0.0	6.097964848956575	0.0	0.0	0.0
120	6.378758062882431	0.0	0.0	0.0	0.0	6.181454034150519
121	0.0	0.0	6.411701898125944	0.0	0.0	0.0
122	0.0	6.070498207562464	6.201350002481703	0.0	0.0	0.0
123	0.0	6.232766954706026	6.2668848311782686	0.0	0.0	0.0
124	0.0	0.0	0.0	0.0	0.0	0.0
125	0.0	0.0	0.0	5.727759245326567	0.0	5.727759245326567
126	0.0	0.0	0.0	5.6595076401348745	0.0	0.0
127	0.0	6.5904429373128295	6.435758643518261	0.0	0.0	0.0
128	0.0	6.155482493685494	0.0	0.0	6.155482493685494	0.0
129	0.0	0.0	0.0	5.748917911715942	0.0	5.748917911715942
130	0.0	0.0	0.0	0.0	0.0	0.0
131	0.0	0.0	0.0	5.483682897771543	0.0	0.0
132	0.0	0.0	0.0	5.619859078622606	0.0	5.347148135433554
133	0.0	6.336149180322702	6.089784890084651	0.0	5.731253586677812	0.0
134	6.44996166946496	0.0	0.0	0.0	0.0	6.096360300520762
135	0.0	6.37737364174729	0.0	0.0	5.822564906232943	0.0
136	0.0	6.3792645520317866	6.214799828763763	0.0	6.105679030758805	0.0
137	0.0	0.0	6.324860212317323	0.0	5.750784024685616	0.0
138	0.0	6.200259455609789	6.200259455609789	0.0	5.938291285249147	0.0
139	0.0	6.35946727351714	6.1963766169318175	0.0	6.120746821064211	0.0
140	0.0	6.463568105314076	6.233201627645961	0.0	6.233201627645961	0.0
141	6.408117125983358	0.0	0.0	0.0	0.0	6.192455898403372
142	0.0	0.0	0.0	0.0	0.0	5.997537596244679
143	0.0	6.364467010224615	6.169144540609947	0.0	0.0	0.0
144	0.0	0.0	0.0	6.001364202431346	0.0	6.033358715975119
145	0.0	6.343974759206755	5.987413591554199	0.0	6.278986106990337	0.0
146	0.0	6.522578997504264	6.192603327120862	0.0	5.9984702429260155	0.0
147	0.0	0.0	0.0	5.74433803712183	0.0	5.74433803712183
148	0.0	6.419144540909846	6.3571859528734835	0.0	5.863738938952525	0.0
149	0.0	0.0	5.324831314107448	5.324831314107448	0.0	5.59282922578725
150	6.500496195522413	0.0	0.0	0.0	0.0	0.0
151	0.0	6.318968357468902	6.237143253070077	0.0	6.041340799477763	0.0
152	0.0	0.0	0.0	0.0	0.0	5.896608451972726
153	0.0	6.48954580402253	6.48954580402253	0.0	0.0	0.0
154	0.0	6.395423180428857	6.072909631581923	0.0	5.992113072127263	0.0
155	0.0	0.0	0.0	0.0	5.322566645579046	0.0
156	0.0	6.621970435466016	6.292880640710941	0.0	0.0	0.0
157	0.0	6.223753751965535	6.044108762908612	0.0	5.9239442939295195	0.0
158	0.0	6.3678433859927805	6.397439702336928	0.0	5.811959535259589	0.0
159	0.0	6.470040413380144	6.071813944968558	0.0	5.730433962667547	0.0
160	0.0	0.0	0.0	6.102406566692579	0.0	0.0
161	0.0	0.0	0.0	0.0	6.046686424937068	0.0
162	0.0	0.0	0.0	0.0	5.489721699430446	5.489721699430446
163	0.0	0.0	0.0	5.946375231512965	0.0	5.946375231512965
164	0.0	6.495213974080637	6.269539081350024	0.0	5.909184201944146	0.0
165	0.0	0.0	0.0	5.689769060285202	0.0	5.689769060285202
166	0.0	0.0	0.0	0.0	0.0	6.3640696466959925
167	0.0	6.439162111455306	5.915250154272018	0.0	0.0	0.0
168	0.0	0.0	0.0	5.628297204007459	0.0	6.084794459278515
169	0.0	5.95174703689239	6.070610139432417	0.0	5.716334024963511	0.0
170	0.0	0.0	6.228188203546711	0.0	0.0	0.0
171	0.0	0.0	0.0	5.821554297222527	0.0	0.0
172	0.0	0.0	5.350736822850592	5.350736822850592	0.0	0.0
173	0.0	0.0	0.0	0.0	0.0	6.0880750196026625
174	0.0	6.0112665163583365	6.30514127459129	0.0	5.778355296748291	0.0
175	0.0	0.0	0.0	6.209014928432339	0.0	5.605868351218653
176	0.0	5.934211658763201	5.719041453913995	0.0	5.719041453913995	0.0
177	0.0	0.0	0.0	0.0	0.0	0.0
178	0.0	0.0	5.994318900744124	0.0	0.0	0.0
179	0.0	5.92866311194465	0.0	0.0	0.0	0.0
180	0.0	0.0	0.0	5.946455925380965	0.0	0.0
181	0.0	6.44842589206774	6.318717612079257	0.0	6.079114219531792	0.0
182	0.0	0.0	0.0	5.875636709855706	0.0	5.875636709855706
183	0.0	5.865322713244535	6.267769842932574	0.0	5.865322713244535	0.0
184	0.0	0.0	0.0	5.79195309449336	0.0	5.566470060946926
185	0.0	5.340597466998237	0.0	5.933633067252571	0.0	5.88518962884995
186	0.0	0.0	0.0	5.941923846857853	0.0	5.613744443567663
187	0.0	6.538499375860685	6.07562280414819	0.0	5.752322455827176	0.0
188	6.222920253497937	0.0	0.0	0.0	0.0	0.0
189	0.0	0.0	0.0	0.0	0.0	5.902340684915863
190	0.0	6.550717354661527	6.550717354661527	0.0	6.31970352817586	0.0
191	0.0	0.0	0.0	0.0	0.0	0.0
192	0.0	6.394512842413624	0.0	0.0	6.303775440235978	0.0
193	0.0	0.0	0.0	5.794483671262901	0.0	5.858343777556791
194	0.0	6.548986091852233	0.0	0.0	6.199688363795569	0.0
195	0.0	6.322185989598472	5.886674442378413	0.0	5.886674442378413	0.0
196	0.0	0.0	0.0	0.0	0.0	0.0
197	0.0	5.88569638850746	0.0	0.0	6.3287836969121205	0.0
198	0.0	6.20531539946889	5.748290534348193	0.0	5.967841842440557	0.0
199	0.0	0.0	0.0	5.597395611481144	0.0	6.0517280541195335
200	0.0	6.383892140618576	6.1116852758388385	0.0	5.89830833155956	0.0
201	0.0	0.0	0.0	0.0	0.0	0.0
202	0.0	6.088895959005406	6.229918907212892	0.0	5.82552906700298	0.0
203	0.0	0.0	0.0	6.103823700143395	0.0	5.977521045966351
204	0.0	0.0	0.0	5.818816762294638	0.0	5.818816762294638
205	0.0	6.377258590578447	6.121235589130039	0.0	0.0	0.0
206	6.292107084195544	0.0	0.0	0.0	0.0	5.5858478485638745
207	0.0	0.0	0.0	5.857537667625507	0.0	5.857537667625507
208	0.0	6.597870444263526	0.0	0.0	0.0	0.0
209	0.0	6.437721136171039	6.183164466637201	0.0	0.0	0.0
210	0.0	0.0	5.872784392319099	0.0	0.0	6.067689390048124
211	0.0	6.162490985067306	6.30032945855698	0.0	5.725415742958458	0.0
212	0.0	0.0	0.0	5.432108897254335	0.0	5.950831114210323
213	6.22686082089646	0.0	0.0	0.0	5.770774330431434	5.770774330431434
214	0.0	6.502619862205598	6.20968680702081	0.0	6.20968680702081	0.0
215	0.0	0.0	0.0	6.05821652755653	0.0	5.875908932761764
216	0.0	6.627774673504877	6.325316540991909	0.0	6.040895961633272	0.0
217	0.0	5.871467389343264	6.325338859951335	0.0	0.0	0.0
218	0.0	0.0	0.0	5.862363410419374	0.0	5.742423532518515
219	0.0	6.297534281001525	6.194132262363481	0.0	5.991725434505385	0.0
220	6.404670200883626	0.0	0.0	0.0	0.0	6.246688156835749
221	0.0	0.0	6.305779199678734	0.0	5.723140274375136	0.0
222	0.0	0.0	0.0	5.61983166657213	0.0	5.954887760289181
223	0.0	6.31286993570142	6.1769153971808235	0.0	0.0	0.0
224	0.0	0.0	0.0	0.0	0.0	0.0
225	0.0	0.0	6.0738457922820075	0.0	5.666577400992598	0.0
226	0.0	6.016824853809498	6.016824853809498	0.0	6.328622816421471	0.0
227	0.0	0.0	0.0	5.4460846147561455	0.0	5.9628401815415675
228	0.0	6.455179096238386	6.294058096860813	0.0	6.455179096238386	0.0
229	0.0	0.0	6.304200445837139	0.0	5.852829591452593	0.0
230	0.0	6.173374122193031	6.442945900349713	0.0	5.851871094046835	0.0
231	0.0	6.348000612998682	6.174442896242179	0.0	6.279310381127783	0.0
232	0.0	6.574602348871955	6.166148539318545	0.0	6.054367762315769	0.0
233	6.2168681347926	0.0	0.0	0.0	0.0	5.646577485650639
234	6.077286837421664	6.028320618884349	6.077286837421664	0.0	5.477288868794331	0.0
235	0.0	0.0	0.0	0.0	0.0	5.801473715096147
236	0.0	0.0	0.0	6.015743746201348	0.0	5.942106786546259
237	0.0	0.0	0.0	0.0	6.31845781590437	0.0
238	0.0	0.0	6.280865558828595	0.0	5.821334620323811	0.0
239	0.0	0.0	0.0	0.0	0.0	5.7817554690797
240	0.0	6.010990110722375	6.43777441060015	0.0	6.292141779650894	0.0
241	0.0	6.311138794628473	6.158695945588825	0.0	5.466389658158321	0.0
242	0.0	0.0	0.0	5.621364575897845	0.0	5.95672602950847
243	0.0	6.545151608233493	6.003358651068757	0.0	6.003358651068757	0.0
244	0.0	0.0	0.0	0.0	0.0	5.59824633423519
245	0.0	0.0	6.002318506480411	0.0	5.679556401751249	0.0
246	0.0	6.514110110030031	6.050372841260073	0.0	0.0	0.0
247	0.0	0.0	0.0	0.0	0.0	0.0
248	0.0	5.926325762166993	6.26720435867846	0.0	5.926325762166993	0.0
249	6.496796087977659	0.0	0.0	0.0	0.0	6.149421437782634
250	0.0	0.0	0.0	5.93178054210204	0.0	5.93178054210204
251	0.0	0.0	6.1677469237072255	0.0	5.711739992595705	0.0
252	0.0	6.271211611202318	6.271211611202318	0.0	0.0	0.0
253	0.0	0.0	0.0	5.267333325715434	0.0	5.540868824585646
254	0.0	6.270075052748659	6.171973809186427	0.0	5.980919500438713	0.0
255	0.0	0.0	0.0	6.009945116657903	0.0	5.643508430586423
256	6.387008919927857	0.0	0.0	0.0	0.0	5.864314576553039
257	0.0	6.392757596098389	6.113982910224364	0.0	6.001342255624684	0.0
258	0.0	0.0	0.0	6.140191221865773	0.0	5.772038838973698
259	0.0	6.235543000637636	6.235543000637636	0.0	6.235543000637636	0.0
260	0.0	6.167542452710376	6.022376567065083	0.0	5.939675418009686	0.0
261	0.0	6.349867572764818	5.9632208745219675	0.0	5.9632208745219675	0.0
262	6.41171693926273	0.0	0.0	0.0	0.0	5.9808132727995735
263	0.0	6.424748316015448	6.275958102550024	0.0	5.824062406299203	0.0
264	0.0	0.0	0.0	0.0	5.860106442047922	0.0
265	0.0	6.299619162956321	6.24500425978336	0.0	5.829480545509772	0.0
266	0.0	6.1913973023592	6.4169070733321565	0.0	6.082464350167448	0.0
267	0.0	6.158603389094291	6.329087344893437	0.0	6.158603389094291	0.0
268	0.0	6.270518109725751	6.179701658938847	0.0	5.886855785112531	0.0
269	0.0	6.0868763982363765	0.0	0.0	0.0	0.0
270	0.0	6.069874776349839	6.069874776349839	0.0	6.255974880362053	5.847801446923644
271	0.0	6.215632997331849	6.16321095409952	0.0	0.0	0.0
272	0.0	6.572323422081489	0.0	0.0	5.74484604309347	0.0
273	0.0	0.0	0.0	5.861442058247695	0.0	6.037727223502563
274	0.0	6.440133707809522	6.329876525320398	0.0	6.0457415269901835	0.0
275	0.0	6.32602386855456	6.024935380268416	0.0	6.024935380268416	0.0
276	0.0	5.979088527237003	6.17495786002268	0.0	0.0	0.0
277	0.0	0.0	0.0	5.3765966352955825	0.0	5.647195736629928
278	0.0	6.514215821352449	6.115588192917949	0.0	6.115588192917949	0.0
279	0.0	6.141837804817858	6.083844271429564	0.0	6.004313351639209	0.0
280	0.0	6.343803387935961	6.104027249051852	0.0	6.024964340873897	0.0
281	0.0	6.416977096494844	5.837062003537599	0.0	6.2893673981388405	0.0
282	0.0	6.400900018213042	6.186331583820285	0.0	0.0	0.0
283	6.368748161496151	0.0	0.0	0.0	0.0	5.89536429775726
284	0.0	6.552581923536971	6.271143765146472	0.0	6.140172155380247	0.0
285	0.0	0.0	0.0	0.0	0.0	0.0
286	6.397673479517416	5.768559435874328	0.0	0.0	0.0	5.989241844452196
287	0.0	0.0	0.0	5.505353968834568	0.0	5.7469906859831354
288	6.32641595951782	0.0	0.0	0.0	0.0	5.881665827282136
289	0.0	6.244236961357615	6.201415700147691	0.0	5.956540812550455	0.0
290	0.0	6.29438345971304	6.327828604941904	0.0	0.0	0.0
291	5.115999874826246	0.0	0.0	5.845166469072141	0.0	0.0
292	0.0	0.0	0.0	5.966455652280867	0.0	5.636867493881945
293	6.223297927238496	5.611596352218767	0.0	5.611596352218767	0.0	6.223297927238496
294	0.0	5.995481104355447	6.169449457525303	0.0	5.995481104355447	0.0
295	0.0	5.921835028567875	5.692515323087165	0.0	5.692515323087165	0.0
296	0.0	6.490464432504627	6.06048813214275	0.0	5.696216213503248	0.0
297	0.0	0.0	0.0	5.730630359223305	0.0	5.730630359223305
298	0.0	0.0	5.942360165860545	0.0	6.058555646830039	0.0
299	0.0	0.0	0.0	5.87787188845169	0.0	5.669902249632357
300	0.0	0.0	0.0	0.0	0.0	5.737533743369358
301	0.0	6.221067711198761	6.292565450165083	0.0	5.896411316862511	0.0
302	0.0	6.45306276818444	5.944530213763313	0.0	5.71448952865379	0.0
303	6.380627404745764	0.0	0.0	0.0	0.0	6.102063219358957
304	0.0	6.151407953485635	5.808236526939231	0.0	0.0	0.0
305	0.0	6.132629614425188	6.233256770585839	0.0	6.189177619198438	0.0
306	0.0	0.0	0.0	6.105816214750729	0.0	5.979804902799644
307	0.0	0.0	0.0	6.083419492168416	0.0	0.0
308	0.0	5.957411287994379	6.204367880143455	0.0	6.073458889433269	0.0
309	0.0	0.0	0.0	6.060875890697974	0.0	0.0
310	0.0	6.158569406937834	6.046119706537161	0.0	5.824444844890702	0.0
311	0.0	6.129492645248083	5.920432590601822	0.0	5.920432590601822	0.0
312	0.0	0.0	0.0	6.024433255808431	0.0	0.0
313	0.0	0.0	0.0	0.0	0.0	5.997365671276848
314	0.0	6.349431858734874	6.43938609923355	0.0	5.969928544871066	0.0
315	0.0	6.24067429226374	0.0	0.0	6.2831014579255315	0.0
316	0.0	6.481721398800377	6.127244841408669	0.0	0.0	0.0
317	0.0	5.869449702796131	6.266317780674495	0.0	6.194689000129269	0.0
318	0.0	0.0	0.0	5.879008928572353	0.0	6.070942326018848
319	0.0	0.0	0.0	5.649304462062917	0.0	5.649304462062917
320	0.0	6.420141718397609	6.236793255628325	0.0	6.05096991565185	0.0
321	0.0	0.0	6.236101460053277	0.0	5.940129228830804	0.0
322	0.0	6.3802330237780565	5.712499001658381	0.0	0.0	0.0
323	0.0	6.291079300023247	5.995527280672973	0.0	5.7900975744893985	0.0
324	0.0	0.0	0.0	0.0	0.0	0.0
325	0.0	0.0	0.0	0.0	0.0	5.912352516096582
326	0.0	0.0	0.0	5.9187430122902605	0.0	5.7032455608201715
327	0.0	0.0	5.722137081515527	5.841950294939714	5.484705961490334	5.629072704559327
328	6.338386124402523	0.0	0.0	0.0	0.0	6.058448713892861
329	0.0	6.364179385003373	6.193578177739427	0.0	0.0	0.0
330	0.0	5.779061328643921	6.098793321137213	0.0	0.0	0.0
331	6.1049295635413445	0.0	0.0	5.161792644183291	0.0	5.948943325497209
332	0.0	0.0	5.865348151907534	0.0	0.0	0.0
333	0.0	0.0	0.0	5.862956200925283	0.0	5.913357422660761
334	0.0	6.166604285923661	6.001476405766944	0.0	6.001476405766944	0.0
335	0.0	0.0	0.0	5.885611334736158	0.0	5.7697904996673275
336	0.0	6.539058892451486	6.034982167480187	0.0	0.0	0.0
337	0.0	5.861021061014983	5.974411469169547	0.0	6.102450672155243	0.0
338	0.0	0.0	5.932316648194093	0.0	6.1405610074139805	0.0
339	0.0	6.597550044679165	5.928955560129836	0.0	6.244475877141873	0.0
340	0.0	6.559205844111595	0.0	0.0	0.0	0.0
341	0.0	0.0	0.0	5.639048430604145	0.0	5.917096329629571
342	0.0	6.292832081405906	6.010705807741884	0.0	6.010705807741884	0.0
343	0.0	6.061508241282579	6.296005379182558	0.0	0.0	0.0
344	0.0	0.0	0.0	5.932644262918761	0.0	5.587250517001978
345	0.0	6.26203340719036	6.328450985633477	0.0	5.963348195740705	0.0
346	0.0	6.481149188297066	6.150663786410175	0.0	0.0	0.0
347	0.0	0.0	6.332028741565325	0.0	5.784020141107119	0.0
348	0.0	0.0	0.0	0.0	0.0	0.0
349	0.0	0.0	0.0	5.930424980039332	0.0	6.115555144865867
350	0.0	0.0	0.0	6.116959911033691	0.0	0.0
351	6.139331485842914	0.0	0.0	0.0	0.0	6.067374443237504
352	0.0	0.0	6.166119368159701	0.0	5.789684984042826	0.0
353	0.0	6.097851848872632	6.228960385015033	0.0	0.0	0.0
354	0.0	6.089891116985549	6.2171791835737755	0.0	5.755115340287878	0.0
355	0.0	6.454588542641255	0.0	0.0	0.0	0.0
356	0.0	5.183010512724965	0.0	5.633569401454916	0.0	5.483767618922447
357	6.372280991893149	0.0	0.0	0.0	0.0	0.0
358	0.0	6.431523007457172	6.281326294738577	0.0	5.614784832535731	0.0
359	0.0	0.0	0.0	0.0	0.0	5.943169429957734
360	0.0	6.09608469025554	6.1528081838500475	0.0	5.519339578223499	0.0
361	0.0	0.0	0.0	5.795289719172234	0.0	5.795289719172234
362	0.0	6.450818414633334	5.970796874420971	0.0	6.18156743969313	0.0
363	0.0	0.0	0.0	5.9171346546726085	0.0	5.980430442984964
364	0.0	6.2254673328464225	6.2254673328464225	0.0	6.1265982534958425	0.0
365	0.0	6.580775277322251	6.019059750744473	0.0	0.0	0.0
366	0.0	6.433641140121276	0.0	0.0	0.0	0.0
367	0.0	6.49384522433489	5.873690864005046	0.0	6.084371395356077	0.0
368	6.411928400691452	0.0	0.0	0.0	0.0	6.137912667111602
369	0.0	0.0	0.0	5.9443045878940906	0.0	6.114793433037947
370	0.0	6.095754651882727	6.203882575970701	0.0	6.366975529263676	0.0
371	0.0	5.998756443427621	6.296256564189621	0.0	6.3624251982828035	0.0
372	0.0	0.0	5.808418408350275	0.0	0.0	0.0
373	0.0	6.484597180075306	6.255357105719909	0.0	0.0	0.0
374	6.538948910856878	0.0	0.0	0.0	0.0	6.124387698523841
375	0.0	0.0	0.0	6.027982110846613	0.0	6.027982110846613
376	6.201388813213895	0.0	5.990904007566456	0.0	0.0	5.460480122954273
377	0.0	6.453720335028719	6.263373640364653	0.0	6.421551174185279	0.0
378	0.0	0.0	0.0	5.513370248309847	0.0	5.8745549650910345
379	0.0	0.0	0.0	5.663929382622354	0.0	5.890544149355189
380	0.0	6.177728372863835	6.177728372863835	0.0	5.982936423130123	0.0
381	5.780853863045117	6.468935342123434	5.780853863045117	0.0	5.780853863045117	0.0
382	0.0	6.47671053693028	6.1497727036147225	0.0	6.1497727036147225	0.0
383	0.0	0.0	0.0	6.022581553810261	0.0	5.868456904615564
384	0.0	0.0	0.0	0.0	0.0	5.637389643873249
385	0.0	6.345698247420083	6.291570982089503	0.0	6.217582041624276	0.0
386	0.0	0.0	0.0	0.0	0.0	5.797713469778032
387	0.0	0.0	0.0	5.949626892159997	0.0	5.743956323052953
388	0.0	0.0	0.0	0.0	0.0	0.0
389	0.0	0.0	0.0	5.998410229145735	0.0	6.023929420086745
390	0.0	6.507057688015354	6.207022088220655	0.0	6.281064199135154	0.0
391	0.0	0.0	0.0	0.0	0.0	0.0
392	0.0	6.099278937767151	5.847532233651244	5.944245779850738	5.1204427720978325	5.57905932840154
393	5.873478513202811	6.116845357835151	6.159405881329723	0.0	0.0	0.0
394	0.0	5.409788447336318	0.0	5.7974888327224745	0.0	0.0
395	0.0	0.0	6.318387801705106	0.0	0.0	0.0
396	0.0	0.0	6.17557354239985	0.0	0.0	0.0
397	0.0	0.0	0.0	0.0	0.0	0.0
398	0.0	6.645169351499604	6.217080227479968	0.0	6.217080227479968	0.0
399	0.0	0.0	6.484455776460053	0.0	6.2200550138304935	0.0
400	0.0	5.689787615666972	0.0	5.453503013302298	5.689787615666972	5.756956834671536
401	0.0	0.0	0.0	0.0	0.0	0.0
402	0.0	0.0	0.0	5.882399435464945	0.0	5.7619621756230215
403	0.0	0.0	0.0	5.9608974687773015	0.0	5.723521894561099
404	0.0	6.19690394579061	6.19690394579061	0.0	5.8693737614065515	0.0
405	6.11950197805649	0.0	6.177403939043175	0.0	0.0	5.774132171401003
406	0.0	6.088179711257518	6.088179711257518	0.0	0.0	0.0
407	0.0	0.0	0.0	0.0	0.0	0.0
408	0.0	6.4970258136859345	6.302042245564141	0.0	6.083149797833218	0.0
409	0.0	6.531822564739478	6.36515755131122	0.0	0.0	0.0
410	0.0	0.0	0.0	0.0	0.0	0.0
411	0.0	5.94627327863936	5.718995037825755	5.88063903145092	5.718995037825755	5.194383226861255
412	0.0	0.0	0.0	5.6859481133573615	0.0	5.814178542220703
413	0.0	6.197080990038782	6.026456474995586	0.0	5.688678151697551	0.0
414	0.0	0.0	0.0	0.0	0.0	0.0
415	0.0	0.0	0.0	5.823450012458749	0.0	0.0
416	0.0	6.400663241731867	6.366463404151723	0.0	0.0	0.0
417	0.0	6.226360131180159	6.039408923319149	0.0	5.816205366866236	0.0
418	0.0	5.584304486752613	5.584304486752613	0.0	5.584304486752613	0.0
419	0.0	5.986088268636508	6.311732788935333	0.0	6.102303034278506	0.0
420	0.0	0.0	0.0	0.0	0.0	5.881393391904175
421	0.0	6.450192602944773	6.291233525307432	0.0	6.157037492235385	0.0
422	0.0	0.0	0.0	0.0	0.0	5.727769309785053
423	0.0	0.0	0.0	5.414452235371588	0.0	5.938826059530767
424	0.0	0.0	0.0	5.965469817778439	0.0	0.0
425	0.0	0.0	0.0	5.708529822308822	0.0	5.975800101949802
426	0.0	5.6155145129809005	0.0	5.6155145129809005	5.6155145129809005	6.08326367423121
427	0.0	0.0	0.0	5.65725155691726	5.086069135817616	5.786168938466807
428	0.0	0.0	0.0	0.0	0.0	0.0
429	0.0	0.0	6.308678280486767	0.0	0.0	0.0
430	0.0	6.1020658307363655	6.1020658307363655	0.0	0.0	0.0
431	0.0	6.36959893619932	6.41701195593384	0.0	0.0	0.0
432	0.0	6.205409743733092	6.110018797816955	0.0	0.0	0.0
433	0.0	0.0	0.0	5.861828561192491	0.0	0.0
434	0.0	5.9683456686185075	5.7759130441469475	5.646427413415287	5.3883926438460605	5.3883926438460605
435	0.0	0.0	6.245610735739785	0.0	6.073935420001465	5.870882813720539
436	0.0	6.409887478075645	6.02864702937646	0.0	0.0	0.0
437	0.0	0.0	0.0	0.0	0.0	0.0
438	0.0	6.3601555017597065	6.163370802081738	0.0	0.0	0.0
439	0.0	6.531490578658211	6.318590655308442	0.0	6.216435933478551	0.0
440	0.0	6.191223713928017	6.001664003357157	0.0	6.001664003357157	0.0
441	0.0	0.0	0.0	6.071709539387548	0.0	5.767526105056244
442	0.0	0.0	0.0	0.0	0.0	0.0
443	0.0	0.0	0.0	5.886911499793938	0.0	5.990438487312096
444	5.141582548069628	0.0	0.0	0.0	0.0	5.620205673038561
445	0.0	0.0	0.0	5.875626452353374	0.0	5.9659197208084045
446	0.0	0.0	0.0	0.0	0.0	5.768112621733363
447	0.0	6.385135107450427	6.2020722550463825	0.0	6.1288358782397365	0.0
448	0.0	6.354260819751924	6.163971646880158	0.0	0.0	0.0
449	0.0	5.283259925596423	0.0	5.705928235658052	0.0	5.565156392356275
450	0.0	0.0	0.0	5.759264441183385	0.0	5.948922755666949
451	0.0	6.152479084255719	6.152479084255719	0.0	0.0	0.0
452	0.0	0.0	0.0	5.751905588463054	0.0	0.0
453	0.0	6.344229920926925	6.292168775405897	0.0	6.112382876354812	0.0
454	0.0	6.276623588474993	6.319570425692504	0.0	6.139780678141654	5.647754855147582
455	0.0	0.0	0.0	5.4867768925921965	0.0	0.0
456	6.2553850422689	6.129211926274686	5.764881676829722	0.0	0.0	5.764881676829722
457	0.0	0.0	0.0	5.990278920000295	0.0	5.901008291816972
458	0.0	6.082474523234474	6.264474665633637	0.0	6.082474523234474	0.0
459	0.0	6.273509556379559	6.076847468481598	0.0	6.076847468481598	0.0
460	0.0	6.445062146250745	6.265397388787214	0.0	0.0	0.0
461	0.0	0.0	0.0	5.725527677587772	0.0	5.877294722858006
462	0.0	0.0	0.0	0.0	0.0	0.0
463	0.0	0.0	0.0	0.0	0.0	5.896906558345881
464	0.0	0.0	0.0	5.588675141216838	0.0	5.314093160736142
465	0.0	6.486332347302247	6.284557471849707	0.0	5.778160161530221	0.0
466	0.0	0.0	0.0	5.8748886307689725	0.0	6.123503874608326
467	0.0	0.0	0.0	6.02713255172506	0.0	5.9880560690607965
468	0.0	0.0	0.0	0.0	0.0	5.416427181990649
469	0.0	6.058907151911053	5.245278391322505	5.867152844681786	5.751564955299634	5.751564955299634
470	0.0	0.0	0.0	5.866667192573181	0.0	0.0
471	0.0	0.0	0.0	0.0	0.0	0.0
472	0.0	0.0	0.0	5.816153714432718	0.0	5.816153714432718
473	0.0	0.0	6.2650281323902	0.0	6.2650281323902	0.0
474	5.8983806142982695	6.265061148186036	6.383792363996896	0.0	0.0	0.0
475	6.4383750079444155	0.0	0.0	0.0	0.0	5.975541055485134
476	0.0	0.0	0.0	0.0	5.746313959975464	0.0
477	0.0	0.0	0.0	5.902290710729426	0.0	5.679381152046748
478	0.0	0.0	6.199012582505101	0.0	0.0	0.0
479	0.0	0.0	0.0	5.715802968046379	0.0	6.034980971681983
480	0.0	0.0	6.426388468970376	0.0	5.95701642708134	0.0
481	0.0	5.9217529627838665	6.372123732979526	0.0	6.137906915525114	0.0
482	0.0	5.802820792717708	6.01683605478345	0.0	6.01683605478345	0.0
483	0.0	5.603119530437993	6.260710434315004	0.0	5.603119530437993	0.0
484	0.0	0.0	0.0	0.0	6.278362990954451	0.0
485	0.0	6.288189293824224	0.0	0.0	6.106636878286362	0.0
486	0.0	6.343265870227431	6.152923372868842	0.0	5.726775867732237	0.0
487	6.293650081870318	0.0	0.0	0.0	0.0	0.0
488	0.0	6.241157849087514	6.193158816618094	0.0	5.834660224209809	0.0
489	0.0	6.284039852952879	6.284039852952879	0.0	6.0037940544603305	0.0
490	0.0	6.449062723883505	5.725347136483231	0.0	0.0	0.0
491	0.0	6.5139354968000935	6.211613175683297	0.0	0.0	0.0
492	0.0	0.0	0.0	5.623402930900682	0.0	5.884118688207386
493	0.0	0.0	0.0	5.139898925031448	0.0	5.86475234705473
494	6.457178447785409	0.0	0.0	0.0	0.0	5.851525881600349
495	0.0	0.0	0.0	5.5168235664618015	0.0	5.951006858701583
496	0.0	6.140863518800541	6.250780168252805	0.0	6.140863518800541	0.0
497	0.0	0.0	0.0	0.0	0.0	5.629227837073706
498	0.0	0.0	0.0	5.789053500220972	0.0	6.035737621180265
499	0.0	0.0	0.0	0.0	0.0	6.0053157216993105
500	6.36361384493829	0.0	0.0	0.0	0.0	6.038276386327796
501	0.0	6.370078323713469	6.273527700464721	0.0	6.064929069451529	0.0
502	0.0	0.0	0.0	6.488585335894897	0.0	0.0
503	0.0	6.340058867224655	6.108441789928107	0.0	6.1817058186318015	0.0
504	0.0	5.746605615461243	0.0	5.9846890030523685	0.0	5.746605615461243
505	0.0	6.25942529910058	6.121937672257967	0.0	0.0	0.0
506	5.824475256949065	0.0	0.0	0.0	0.0	5.904345730051945
507	0.0	6.190878580594005	5.858155256372199	0.0	5.858155256372199	0.0
508	0.0	0.0	0.0	6.022264806594022	0.0	5.918184128793416
509	0.0	0.0	0.0	5.647522276268316	0.0	6.093933108240262
510	0.0	6.660215081080549	6.14266867319592	0.0	6.14266867319592	0.0
511	0.0	0.0	0.0	0.0	5.617133541014512	0.0
512	0.0	6.2984495795057285	6.210814491084429	0.0	0.0	0.0
513	0.0	6.475833038259089	6.3673659386185015	0.0	5.869264074798656	0.0
514	0.0	6.403505951667715	6.255303475370815	0.0	0.0	0.0
515	0.0	0.0	0.0	5.946509113299579	0.0	5.611028027966684
516	0.0	5.947562231288321	6.336597508212945	0.0	0.0	0.0
517	0.0	0.0	0.0	5.591238122202577	0.0	5.9398893582253
518	0.0	6.349420052894353	6.30985372689589	0.0	0.0	0.0
519	0.0	0.0	0.0	6.034740236117083	0.0	6.034740236117083
520	0.0	0.0	0.0	5.7596791210305875	0.0	6.067156306358394
521	0.0	6.4472635503853155	5.929465352608779	0.0	5.543962470762156	0.0
522	0.0	0.0	0.0	5.701345777450637	0.0	5.904799563946988
523	0.0	6.4899327253025	6.211103864874848	0.0	5.913148200362478	0.0
524	6.093121287974054	6.125938484974627	5.726832124558245	0.0	5.464152032101271	5.464152032101271
525	0.0	0.0	0.0	5.945535005330857	0.0	5.884446608895906
526	0.0	5.621892067428857	0.0	0.0	0.0	5.954394231368765
527	6.323297677618203	0.0	0.0	0.0	0.0	6.093005595100662
528	0.0	6.394410173598	6.194321865906361	0.0	5.798569587272903	0.0
529	6.335685278895556	0.0	0.0	0.0	0.0	6.210060414498656
530	0.0	6.416166676915178	6.183749739155841	0.0	6.2982496933525915	0.0
531	0.0	6.063725067086654	0.0	0.0	6.169238179688104	0.0
532	0.0	0.0	6.356462970891046	0.0	6.017792794152873	0.0
533	0.0	5.641820095088483	4.979159412731541	0.0	4.979159412731541	0.0
534	0.0	6.503747374760134	6.239587628931936	0.0	0.0	0.0
535	0.0	6.386154681657682	6.1162652657938485	0.0	0.0	0.0
536	0.0	0.0	0.0	5.830276026509559	0.0	0.0
537	6.437052417879343	0.0	0.0	0.0	0.0	6.167906549467713
538	0.0	5.84141829345792	0.0	0.0	6.062682444537826	0.0
539	0.0	0.0	0.0	5.7832824316557305	0.0	5.7832824316557305
540	0.0	0.0	0.0	6.108645052029426	0.0	5.830303956238367
541	0.0	6.430471299116679	6.122049830318203	0.0	6.122049830318203	0.0
542	0.0	6.5014059961402	6.273414320002083	0.0	6.163127248723996	0.0
543	0.0	0.0	0.0	5.967010921668307	5.378615085365318	6.006113782134764
544	0.0	0.0	0.0	0.0	0.0	5.836067830560489
545	0.0	5.982779464110618	6.036879468611897	0.0	5.57166126183653	0.0
546	0.0	5.842083008778486	6.3975924925556535	0.0	6.071916699521376	0.0
547	0.0	0.0	0.0	0.0	0.0	5.702511959360478
548	0.0	0.0	0.0	0.0	0.0	0.0
549	0.0	0.0	0.0	6.154256082319217	0.0	5.923050560317139
550	0.0	6.173435584373631	5.964345172690483	0.0	5.964345172690483	0.0
551	5.24209334140926	0.0	0.0	5.995109417611916	5.24209334140926	5.24209334140926
552	0.0	6.396471559319132	6.014313843208927	0.0	0.0	0.0
553	0.0	0.0	0.0	5.759796775834477	0.0	5.87711622795267
554	0.0	6.221853769130639	6.060544249982243	0.0	0.0	0.0
555	0.0	6.632411611867952	0.0	0.0	0.0	0.0
556	0.0	6.503343004964078	6.230767671071582	0.0	5.904969882238061	0.0
557	0.0	0.0	0.0	0.0	0.0	0.0
558	0.0	6.119065461560064	6.393906141919825	0.0	5.676592749836591	0.0
559	5.213801870860421	0.0	0.0	5.502632331038955	0.0	5.8591792889839
560	0.0	0.0	6.353923799510228	0.0	0.0	0.0
561	0.0	0.0	0.0	0.0	6.107245578902439	0.0
562	0.0	6.168262781573976	6.168262781573976	0.0	0.0	0.0
563	0.0	6.3437078083995795	6.273541110925128	0.0	6.166307082368151	0.0
564	0.0	5.4269646368404665	0.0	5.935481349231183	0.0	5.935481349231183
565	0.0	5.9389359623443285	5.4828451353235454	4.968771715103989	5.31219205978877	5.592289971995998
566	0.0	6.43916923019282	6.310192206818674	0.0	5.851944386231935	0.0
567	0.0	6.399338372083413	6.30415552454122	0.0	0.0	0.0
568	0.0	0.0	0.0	0.0	0.0	0.0
569	0.0	0.0	0.0	0.0	5.615240721001013	0.0
570	0.0	0.0	0.0	5.464648027736352	0.0	5.8568484654206125
571	5.325891532699735	5.325891532699735	0.0	5.596735575359189	0.0	5.325891532699735
572	0.0	6.38760182235498	6.2767084347810655	0.0	0.0	0.0
573	0.0	5.211392088441341	0.0	0.0	0.0	0.0
574	0.0	0.0	5.511787811218051	5.652008524649263	0.0	5.231124921270541
575	0.0	0.0	0.0	5.491288102606942	5.491288102606942	5.491288102606942
576	0.0	5.950863273202692	6.068346340048049	0.0	0.0	0.0
577	0.0	5.926804520867851	6.127098885984277	0.0	0.0	0.0
578	0.0	0.0	0.0	0.0	5.784355883886839	0.0
579	0.0	0.0	6.313192415623077	0.0	0.0	0.0
580	0.0	6.390213870790578	5.982284544865081	0.0	0.0	0.0
581	0.0	6.298835673835382	5.854530210426737	0.0	0.0	0.0
582	0.0	0.0	0.0	5.801718236982532	0.0	5.985744333729429
583	0.0	6.531631414046699	0.0	0.0	6.083999530786214	0.0
584	6.467447508266219	0.0	0.0	0.0	0.0	5.781614145484526
585	0.0	6.375808579858529	6.31147851857285	0.0	6.13856092055928	0.0
586	0.0	0.0	6.0719666494753834	0.0	5.751698820675181	0.0
587	0.0	0.0	6.208339990329119	0.0	0.0	0.0
588	0.0	6.465599937597719	6.441614074732858	0.0	6.217163831269877	0.0
589	6.352427207919025	0.0	0.0	0.0	0.0	5.989344618044902
590	0.0	6.446790576859631	6.190480185702787	0.0	5.99136173638878	0.0
591	0.0	0.0	0.0	5.43801871398645	0.0	5.990976983095616
592	6.4013432062449604	0.0	0.0	0.0	0.0	6.113295341417973
593	0.0	5.956980543650744	5.956980543650744	0.0	0.0	0.0
594	0.0	6.515365326606624	6.275348224243501	0.0	6.14987299261214	0.0
595	0.0	6.273415089316691	0.0	5.696783496025891	5.696783496025891	5.912572756195182
596	0.0	6.314803334516684	6.314803334516684	0.0	0.0	0.0
597	0.0	0.0	0.0	5.893459493274109	0.0	5.538753449387111
598	0.0	0.0	6.301284944843618	0.0	6.048474748910994	0.0
599	0.0	0.0	0.0	5.943410763460356	0.0	5.8006947819895105
600	6.031590746956743	5.903874714965859	5.790830989755104	0.0	5.567818904662927	5.977651620199889
601	0.0	6.011050719262937	6.011050719262937	0.0	0.0	0.0
602	0.0	6.255055364338409	6.424059560137413	0.0	6.424059560137413	0.0
603	0.0	6.535493426153333	6.0638659874091765	0.0	6.250347253930066	0.0
604	0.0	0.0	0.0	5.866207515073112	0.0	5.710599951900974
605	0.0	0.0	0.0	5.8196259618719	0.0	5.8196259618719
606	0.0	6.100942816883992	6.307256801986542	0.0	6.100942816883992	0.0
607	0.0	0.0	0.0	5.9914311803810705	0.0	5.882511265467113
608	0.0	0.0	0.0	5.552533782800315	0.0	5.937407879638008
609	0.0	0.0	0.0	0.0	0.0	0.0
610	0.0	6.518351996221401	6.043326900771625	0.0	6.237159599823932	0.0
611	6.024808229986893	0.0	0.0	5.561784939191223	0.0	5.970928478242808
612	0.0	0.0	0.0	5.815182459744138	0.0	6.012377612862241
613	0.0	6.436037609166737	6.436037609166737	0.0	0.0	0.0
614	0.0	6.344528041734022	5.9870987319502795	0.0	0.0	0.0
615	5.755828009898462	6.437082820050724	0.0	0.0	0.0	0.0
616	0.0	6.30034406081821	6.14297812577114	0.0	0.0	0.0
617	0.0	6.260274412423513	6.0699593168076476	0.0	5.876155977257042	0.0
618	0.0	6.398609790225636	6.187509589275306	0.0	6.054932735933635	0.0
619	0.0	6.449476107364225	6.276690395550115	0.0	6.102925294619615	0.0
620	0.0	0.0	6.0251412422785835	0.0	0.0	0.0
621	0.0	0.0	0.0	6.117290901396721	0.0	5.825419701982115
622	0.0	6.561651800031486	6.372302067933802	0.0	6.255004308246038	0.0
623	0.0	0.0	0.0	0.0	0.0	0.0
624	6.376510957868956	0.0	0.0	0.0	0.0	5.168098023407005
625	6.1311474214528126	5.928492121307019	5.774547027576382	0.0	5.636497744715944	5.774547027576382
626	6.299558521836268	0.0	0.0	0.0	0.0	6.0220039855282135
627	5.938636225786589	0.0	0.0	0.0	0.0	5.842871029625395
628	0.0	6.494110903634078	6.046852320139289	0.0	6.156587175273794	0.0
629	0.0	6.464096260422685	6.035592389963093	0.0	0.0	0.0
630	0.0	6.395319043512046	6.036440286423195	0.0	6.036440286423195	0.0
631	6.4415799700835095	0.0	0.0	0.0	0.0	0.0
632	0.0	6.275389560551763	6.106120271536493	0.0	0.0	0.0
633	0.0	6.436865198672992	6.409367411271018	0.0	5.900660913455323	0.0
634	0.0	0.0	5.16236996309158	5.60550196188253	0.0	5.932793220218114
635	0.0	0.0	0.0	0.0	0.0	5.69669409654944
636	0.0	6.2629613533189765	6.163410485093392	0.0	0.0	0.0
637	0.0	6.50201036734456	6.133727311653025	0.0	5.871219516837972	5.625536707593504
638	0.0	0.0	0.0	5.712216212766833	5.296341203491404	5.801730512510682
639	0.0	0.0	0.0	5.417797975925125	0.0	5.713103604008962
640	0.0	6.038354554662539	6.038354554662539	0.0	6.152006961838963	0.0
641	0.0	6.0948061571162855	5.842047983276276	0.0	6.138876692394064	0.0
642	0.0	6.099427129951281	6.2781363086812485	0.0	6.207466845320454	0.0
643	0.0	0.0	0.0	6.113084004748561	0.0	5.663329159219859
644	0.0	0.0	0.0	6.094158114255572	0.0	5.721386999108085
645	0.0	6.441722600704425	5.94693583381798	0.0	6.080065432123798	0.0
646	0.0	0.0	0.0	5.112522983727365	0.0	5.923425915579313
647	0.0	6.435018167145172	0.0	0.0	0.0	0.0
648	0.0	6.349085692929706	5.928843805889168	0.0	0.0	0.0
649	0.0	6.328278186546427	6.251106112168051	0.0	0.0	0.0
650	0.0	6.565834102833021	6.294553440886744	0.0	5.99588071161467	0.0
651	0.0	6.408721623538504	6.2764223445147165	0.0	5.803857962595104	0.0
652	0.0	0.0	0.0	5.990561052856139	0.0	5.572961766506661
653	0.0	6.479907623507328	5.827173807134937	0.0	6.044447153580996	0.0
654	0.0	0.0	0.0	0.0	0.0	5.831050247583304
655	0.0	0.0	0.0	5.771683397041668	0.0	6.05677575580163
656	0.0	6.303966442434873	5.8461601893521555	0.0	6.094355711754312	0.0
657	5.402392548739901	0.0	0.0	5.863926444224275	0.0	6.040221176921522
658	5.865785244834238	0.0	0.0	5.302568764916197	0.0	5.959997726337252
659	0.0	0.0	0.0	0.0	0.0	0.0
660	0.0	0.0	5.896046204484336	0.0	0.0	0.0
661	0.0	6.462735957954923	6.013971832418334	0.0	6.290002083172847	0.0
662	0.0	5.930406327094909	6.1865168598371305	0.0	6.1865168598371305	0.0
663	0.0	0.0	0.0	5.86281048162276	0.0	5.904812389477075
664	0.0	6.443413555498414	6.290885702740055	0.0	5.901958594977035	0.0
665	0.0	0.0	0.0	5.6047623158319775	0.0	5.6047623158319775
666	6.420649699697288	0.0	0.0	0.0	0.0	6.225592009198185
667	6.059232403588889	0.0	0.0	0.0	0.0	5.9470119307743685
668	0.0	0.0	0.0	0.0	5.975577494520676	0.0
669	0.0	6.399814762935452	6.312875256660334	0.0	0.0	0.0
670	0.0	6.304269323345087	6.004567522988987	0.0	6.004567522988987	0.0
671	0.0	5.8023747380871376	6.127417462900931	0.0	0.0	0.0
672	0.0	0.0	6.216938149531478	0.0	5.8323861434209565	0.0
673	0.0	0.0	0.0	5.923355103334099	0.0	5.923355103334099
674	6.114275653495098	0.0	0.0	0.0	0.0	5.86950895878939
675	0.0	6.12617019296807	6.381844651093196	0.0	0.0	0.0
676	0.0	0.0	0.0	0.0	5.744759708739013	0.0
677	0.0	5.733980589339211	6.2097185625489635	0.0	5.733980589339211	0.0
678	0.0	6.2192375475419395	6.118332645706006	0.0	5.6847435773548805	0.0
679	0.0	6.178436037245864	5.886585200221129	0.0	5.7567794762228495	0.0
680	6.439129929118999	0.0	0.0	0.0	0.0	6.1815406047709285
681	0.0	0.0	0.0	0.0	0.0	0.0
682	0.0	0.0	0.0	5.9536380138246905	0.0	5.912959553744656
683	0.0	0.0	0.0	5.917935611919109	0.0	0.0
684	0.0	6.358643708037099	6.229008304332566	0.0	6.101962148711901	0.0
685	0.0	0.0	6.268490905383491	0.0	5.831631982368931	0.0
686	0.0	0.0	0.0	0.0	0.0	0.0
687	0.0	0.0	6.2982469412635345	5.777794078502536	0.0	0.0
688	0.0	0.0	0.0	0.0	0.0	5.594346302964424
689	0.0	0.0	0.0	5.777544668927531	0.0	5.966427428159219
690	0.0	6.413398004317338	6.339004767260784	0.0	0.0	0.0
691	0.0	0.0	0.0	5.509638737280777	0.0	5.649701467184193
692	0.0	0.0	0.0	5.924598119484921	0.0	5.88344280016521
693	0.0	0.0	0.0	5.9808682210147275	0.0	5.903780741659959
694	6.519945693728368	0.0	0.0	0.0	0.0	6.237596109138959
695	6.146989763024921	0.0	0.0	0.0	0.0	0.0
696	0.0	6.573308591575285	5.774225704428111	0.0	0.0	0.0
697	0.0	0.0	0.0	5.737592627151408	0.0	5.492918279033574
698	0.0	0.0	0.0	5.540370708756181	0.0	0.0
699	0.0	0.0	0.0	5.780943166012132	0.0	5.971259527529289
700	0.0	6.226976995495101	6.33839611620068	0.0	5.939479094141083	0.0
701	0.0	6.3768239186192615	5.864260132182607	0.0	5.6378550855242615	0.0
702	0.0	6.259056274921937	6.3259319135485725	0.0	6.157160525316632	0.0
703	6.293989773938494	0.0	0.0	0.0	0.0	6.1580684940980435
704	0.0	6.4124809441719375	6.392954345684811	0.0	6.1093443870642625	0.0
705	0.0	0.0	0.0	5.639407075769223	5.3833432418455365	5.851311829971098
706	0.0	6.414122221447636	6.231622982029611	0.0	5.937075264246914	0.0
707	0.0	0.0	0.0	5.636375375677885	0.0	5.76795450938304
708	0.0	6.168020048814598	6.324579087249113	0.0	6.168020048814598	0.0
709	0.0	5.358436237992996	6.235565004517436	0.0	5.7651835151245505	0.0
710	0.0	6.097066289069896	6.1942512568876085	0.0	0.0	0.0
711	6.424663131029562	0.0	0.0	0.0	0.0	5.748695172764972
712	0.0	0.0	0.0	5.722187149593759	0.0	5.586875997000597
713	0.0	0.0	0.0	5.505347181353938	0.0	0.0
714	6.496376306083615	0.0	0.0	0.0	0.0	0.0
715	0.0	0.0	5.5276559534382885	5.5276559534382885	0.0	0.0
716	6.528020318020701	0.0	0.0	0.0	0.0	0.0
717	0.0	6.070290964910297	6.070290964910297	0.0	5.837882691510964	0.0
718	0.0	6.447588151903226	6.1361298979836105	0.0	0.0	0.0
719	0.0	0.0	6.253429487423882	0.0	0.0	0.0
720	5.923578248441371	5.312051742068596	0.0	5.623684895586314	0.0	5.8099484782163575
721	0.0	5.980021587900246	6.229431496008748	0.0	5.980021587900246	0.0
722	0.0	0.0	0.0	6.094486236294286	0.0	0.0
723	0.0	6.334900236515942	6.153034138148973	0.0	6.039331310627514	0.0
724	0.0	6.359914603705626	6.226921542082155	0.0	0.0	0.0
725	0.0	6.267275553820933	5.978994175144742	0.0	6.267275553820933	0.0
726	0.0	0.0	5.706969827611708	5.315296470898505	5.576165079848164	5.576165079848164
727	0.0	6.4839156134142755	6.165000802879239	0.0	6.165000802879239	0.0
728	0.0	6.6295905420507015	6.492764363103415	0.0	0.0	0.0
729	0.0	6.319321664912045	6.284312441115044	0.0	6.186341476541077	5.767214783036085
730	0.0	0.0	0.0	5.871069288980814	0.0	5.871069288980814
731	5.785942922151474	0.0	0.0	5.5298856795726525	0.0	5.5298856795726525
732	0.0	6.18251095373432	0.0	5.7324826947955305	5.7324826947955305	0.0
733	0.0	6.588038556770639	6.203385833970124	0.0	0.0	0.0
734	0.0	0.0	0.0	5.79171331963506	0.0	5.79171331963506
735	0.0	5.9168170064241545	5.9168170064241545	0.0	5.9168170064241545	5.9168170064241545
736	0.0	0.0	0.0	5.904937801645805	0.0	5.854123048278756
737	0.0	0.0	0.0	0.0	0.0	0.0
738	0.0	0.0	0.0	5.518481671450837	0.0	5.518481671450837
739	0.0	0.0	0.0	5.747081066084692	0.0	5.510613339902472
740	0.0	6.0670433085055135	5.954788517159876	0.0	0.0	0.0
741	0.0	6.383181496496743	6.159143153706346	0.0	6.264049222418281	0.0
742	0.0	0.0	0.0	0.0	6.313262691876633	0.0
743	0.0	6.237259086692166	5.901610719899492	0.0	5.663713050250436	0.0
744	0.0	0.0	6.524580998135733	0.0	0.0	0.0
745	0.0	0.0	0.0	0.0	5.635726369365592	0.0
746	0.0	5.903362881557548	5.903362881557548	0.0	6.207217319344964	0.0
747	0.0	6.39624674674506	6.303605952966944	0.0	0.0	0.0
748	0.0	6.525870935840928	6.231560266866938	0.0	5.7658151293736095	0.0
749	0.0	0.0	0.0	5.911724782198875	0.0	6.183097772258015
750	0.0	5.277266500195869	0.0	0.0	0.0	0.0
751	0.0	0.0	0.0	5.838099031298402	0.0	5.838099031298402
752	0.0	0.0	0.0	5.8033672599738395	0.0	5.994379656060299
753	0.0	0.0	0.0	5.531180243014185	0.0	6.0280397352173365
754	0.0	6.335521077983842	6.335521077983842	0.0	5.856362330521575	0.0
755	0.0	0.0	0.0	0.0	6.00046150752827	6.173337090908235
756	0.0	0.0	0.0	5.991866632161886	0.0	5.677692823989469
757	0.0	0.0	0.0	5.784964159461589	0.0	5.784964159461589
758	0.0	6.320777795457927	6.125446964027368	0.0	5.992591209568639	0.0
759	0.0	6.139446748656665	0.0	5.758094957109682	0.0	5.758094957109682
760	0.0	6.205097947790585	6.205097947790585	0.0	6.07405132852391	0.0
761	0.0	6.464747080210481	6.304117171381223	0.0	5.803783692778915	0.0
762	0.0	5.932387187072238	6.010666320284812	0.0	5.57321959742497	0.0
763	0.0	0.0	0.0	5.592654215389405	0.0	5.93673564447621
764	0.0	6.433322735519245	6.0680228513413175	0.0	0.0	0.0
765	0.0	0.0	0.0	5.897097121306213	0.0	5.816471673642703
766	0.0	0.0	0.0	5.840699071200987	0.0	5.628280452504888
767	0.0	0.0	0.0	5.922914448478314	0.0	5.982369810408574
768	0.0	0.0	0.0	0.0	6.100925158525782	0.0
769	6.154522787639151	6.26050106713188	5.811645111324198	0.0	0.0	5.679542086187848
770	6.327410093948888	0.0	0.0	0.0	0.0	6.169509408854239
771	6.506641094512104	0.0	0.0	0.0	0.0	6.079821067223619
772	0.0	0.0	0.0	5.92486469583224	0.0	5.92486469583224
773	6.335793798982493	0.0	0.0	0.0	0.0	6.070510538386512
774	0.0	0.0	0.0	5.880875837870576	0.0	5.880875837870576
775	0.0	5.951873205349944	0.0	0.0	5.951873205349944	0.0
776	0.0	0.0	0.0	0.0	6.120221674719247	0.0
777	0.0	0.0	0.0	6.042009780261483	0.0	5.752922725849278
778	6.5581716506541445	0.0	0.0	0.0	0.0	5.965552896848569
779	6.491636793243733	0.0	0.0	0.0	0.0	6.223583983620684
780	0.0	6.0725836383909515	6.173717146315553	0.0	5.994754712916202	0.0
781	0.0	6.3508158922935545	0.0	0.0	6.079466027876619	0.0
782	0.0	6.225865824038959	6.29471005475391	0.0	6.225865824038959	0.0
783	5.9205470812172925	0.0	0.0	0.0	0.0	5.118120161536824
784	0.0	6.0457918993262165	5.935898670378164	0.0	6.117592884343558	0.0
785	0.0	6.666730877397644	6.293611474625043	0.0	0.0	0.0
786	0.0	0.0	7.421169707978065	0.0	0.0	0.0
787	0.0	6.354036120361399	6.0661554520892516	0.0	6.0661554520892516	0.0
788	0.0	0.0	0.0	5.859257374124279	5.300397590798124	5.571857220780831
789	0.0	0.0	0.0	6.385530560736106	0.0	0.0
790	5.92930627606705	0.0	0.0	5.733648801592121	0.0	5.852179351021269
791	0.0	5.918759945357249	6.162243328279411	0.0	0.0	0.0
792	0.0	0.0	0.0	5.622324287113431	0.0	0.0
793	0.0	0.0	0.0	5.975879157843865	0.0	5.918593807269658
794	0.0	0.0	0.0	5.770699739675929	0.0	5.640699635305347
795	6.452525918441652	0.0	0.0	0.0	0.0	6.122306310599811
796	0.0	6.437072977789156	6.262363609716748	0.0	6.182062093886672	0.0
797	0.0	5.170411392673017	5.5475385492485305	5.464734575177061	0.0	5.802518573314076
798	0.0	0.0	6.337985217618283	0.0	0.0	0.0
799	0.0	0.0	0.0	5.940214975887867	0.0	5.61183471210201
800	0.0	6.284297500947361	6.176918008695819	0.0	0.0	0.0
801	0.0	6.03256053364392	5.816675109006856	0.0	5.816675109006856	0.0
802	0.0	6.537658699992224	6.359422512887027	0.0	0.0	0.0
803	6.7621233980652	0.0	0.0	0.0	0.0	0.0
804	0.0	6.480419020028291	6.0892214684170325	0.0	6.146516782080369	0.0
805	0.0	0.0	0.0	5.824227138929852	0.0	6.006589090335637
806	0.0	0.0	6.252501177986742	0.0	6.1470033603977985	0.0
807	0.0	6.327760113155658	6.035891963707019	0.0	0.0	0.0
808	0.0	6.4019320509097355	6.279732202679349	0.0	6.055835563253345	5.850372541470493
809	0.0	6.503373653228233	6.467875904643052	0.0	0.0	0.0
810	0.0	5.896009195999957	6.2680314853014325	0.0	0.0	0.0
811	0.0	6.297619087332794	6.001240853867356	0.0	5.766133891365596	0.0
812	0.0	6.41419527989836	5.97732680389992	0.0	5.749607838247332	0.0
813	0.0	6.314710846550184	5.83628926851293	0.0	0.0	0.0
814	0.0	6.024215105741648	6.097077782506687	0.0	6.024215105741648	0.0
815	0.0	0.0	0.0	5.542993649516681	0.0	5.894315333284448
816	0.0	6.339584063457851	5.896527224708899	0.0	0.0	0.0
817	0.0	0.0	0.0	0.0	0.0	0.0
818	6.412022723786157	0.0	0.0	0.0	0.0	6.201320752957804
819	0.0	0.0	0.0	0.0	0.0	0.0
820	0.0	6.285751825838013	6.183635195597174	0.0	6.183635195597174	0.0
821	0.0	6.059990356762157	6.339828461193063	0.0	6.059990356762157	0.0
822	0.0	0.0	0.0	5.791396202036378	0.0	5.987812229882021
823	0.0	0.0	0.0	5.394614924627614	0.0	5.394614924627614
824	0.0	5.914806243519326	6.307993868654632	0.0	5.914806243519326	0.0
825	0.0	0.0	6.383080214075308	0.0	0.0	0.0
826	0.0	0.0	0.0	5.46084457844005	0.0	6.0394116523988695
827	0.0	0.0	0.0	0.0	0.0	0.0
828	0.0	0.0	0.0	5.809001876038513	0.0	5.809001876038513
829	0.0	6.317760881383185	0.0	0.0	5.811497699738597	0.0
830	0.0	6.114493463145836	0.0	0.0	5.912556436276154	0.0
831	0.0	0.0	6.369554028302903	0.0	0.0	0.0
832	0.0	6.283401628036911	6.183144785280156	0.0	6.106027470111104	0.0
833	0.0	5.532164401051658	0.0	5.769403024772305	0.0	6.068131646132459
834	0.0	6.138761447373826	6.0698217687617735	0.0	5.964594747390318	0.0
835	0.0	0.0	0.0	0.0	0.0	0.0
836	0.0	6.437549044815503	6.308218969801773	0.0	6.069412717781596	0.0
837	6.182993521309708	5.903637502771226	5.810054864996489	0.0	5.664875349913434	5.664875349913434
838	0.0	5.403989436206776	5.403989436206776	5.225521674207485	4.866493937976522	5.854582100232786
839	0.0	0.0	0.0	0.0	6.5118562990118605	0.0
840	5.526500489667758	0.0	0.0	5.881458580921198	0.0	5.7623645806109955
841	0.0	6.1636368217904085	6.1636368217904085	5.854431146144312	0.0	0.0
842	0.0	0.0	0.0	0.0	0.0	5.804470217217689
843	5.65235477576068	6.383020696123093	5.888237994472213	0.0	5.65235477576068	5.65235477576068
844	0.0	0.0	0.0	5.809018748579274	0.0	5.809018748579274
845	0.0	0.0	0.0	5.655295754990545	0.0	5.8622507294452255
846	0.0	6.534769257623272	5.91959533763464	0.0	5.91959533763464	0.0
847	0.0	0.0	0.0	6.1958281031142	0.0	0.0
848	0.0	6.427341678841546	6.212865042380616	0.0	5.651108432131234	0.0
849	0.0	6.363226277209472	6.277886360886696	0.0	6.277886360886696	0.0
850	0.0	0.0	0.0	5.868149986230489	0.0	5.963926909346787
851	0.0	5.716267065130097	5.943411276898531	0.0	0.0	0.0
852	6.536428160862605	0.0	0.0	0.0	0.0	0.0
853	0.0	6.342683602969118	6.379312274412462	0.0	5.949136857215392	0.0
854	0.0	5.885313300771703	5.520266438767399	0.0	0.0	5.520266438767399
855	0.0	6.363166275549604	5.995665695662537	0.0	5.775157862180342	0.0
856	0.0	0.0	6.064247548981447	0.0	5.57884862474588	0.0
857	0.0	0.0	0.0	0.0	0.0	5.726912676065211
858	0.0	6.57265089350827	6.209196216011076	0.0	5.894115368364036	0.0
859	5.8235384784935995	0.0	5.8235384784935995	0.0	6.048719329939719	0.0
860	0.0	0.0	5.497818920254003	0.0	0.0	5.73603060601605
861	0.0	5.295828838304124	0.0	5.573990876780647	0.0	5.993950633971808
862	0.0	0.0	0.0	5.875405926390126	0.0	5.875405926390126
863	0.0	6.382290814992305	6.335517668086513	0.0	5.9875649226947685	0.0
864	0.0	6.432386553136815	6.169141431606315	0.0	0.0	0.0
865	0.0	0.0	0.0	0.0	5.695957343474811	0.0
866	0.0	0.0	0.0	5.860579682863922	0.0	5.7041314352926324
867	0.0	6.231076227503961	6.365590446912163	0.0	5.981411631089378	0.0
868	0.0	0.0	0.0	5.348054264896486	5.348054264896486	5.933871664840406
869	0.0	6.183301964177186	6.183301964177186	0.0	0.0	0.0
870	0.0	6.4583284090288124	6.217060862488852	0.0	6.217060862488852	0.0
871	0.0	6.392172054866607	5.961797254709386	0.0	6.272839531120322	0.0
872	0.0	0.0	0.0	5.50604371790141	0.0	5.215690997224109
873	0.0	0.0	0.0	5.322548792602675	0.0	5.886553274700923
874	0.0	6.488970459454104	5.901216753089167	0.0	5.901216753089167	0.0
875	0.0	0.0	0.0	5.7535887757630935	0.0	5.7535887757630935
876	6.382428942959341	0.0	0.0	0.0	0.0	5.5938504309442285
877	0.0	5.845502295348092	6.064393747080726	0.0	6.175509877943406	0.0
878	6.126049153864326	0.0	0.0	0.0	0.0	5.791866323673518
879	0.0	0.0	5.965175871403691	0.0	6.147766323845082	0.0
880	0.0	6.839209328195781	0.0	0.0	0.0	0.0
881	0.0	0.0	0.0	5.686666248334864	0.0	0.0
882	0.0	6.307689147213629	6.023771821645128	0.0	5.79984046452247	0.0
883	0.0	6.476824618220229	6.034007574636793	0.0	0.0	0.0
884	0.0	0.0	0.0	5.953929893993427	0.0	5.953929893993427
885	6.029143740483263	0.0	0.0	5.910606043087853	0.0	5.8671151730132225
886	0.0	5.688878512150221	0.0	5.776813578950299	5.281041215444625	5.688878512150221
887	0.0	5.848955327196741	6.325231465487048	0.0	0.0	0.0
888	0.0	0.0	0.0	0.0	0.0	0.0
889	0.0	6.510710482501848	5.990838470758537	0.0	0.0	0.0
890	5.34867468649301	0.0	0.0	5.836773955487685	0.0	5.8997397482075264
891	0.0	6.563282642161241	5.873912262219798	0.0	0.0	0.0
892	0.0	5.378353660636737	5.771290655659566	5.378353660636737	5.378353660636737	5.918004282298411
893	0.0	0.0	0.0	0.0	0.0	0.0
894	0.0	6.423036126964547	6.130636567182864	0.0	6.2342693026901586	0.0
895	0.0	0.0	0.0	5.916606633374101	0.0	5.980202257687304
896	0.0	5.920247905548365	5.876948990017128	6.038253327347003	0.0	0.0
897	0.0	6.447904482653794	6.265557330041055	0.0	0.0	0.0
898	0.0	6.146579191307716	6.266655347455638	0.0	6.040811076428342	0.0
899	0.0	5.946127063233735	6.256340359859462	0.0	5.946127063233735	0.0
900	6.431812712559635	0.0	0.0	0.0	0.0	0.0
901	0.0	6.395957378615599	6.268936630265679	0.0	0.0	0.0
902	6.448840268977014	0.0	0.0	0.0	0.0	6.167102081405264
903	5.841545392911544	0.0	6.040999875347423	0.0	5.841545392911544	0.0
904	0.0	0.0	0.0	6.1339244067113565	0.0	0.0
905	0.0	0.0	0.0	5.899437486069683	0.0	6.11322391800633
906	0.0	0.0	5.764887962705278	0.0	6.077616962829158	0.0
907	0.0	6.4600605181790005	6.297850328996927	0.0	0.0	0.0
908	0.0	6.3870770654739735	6.1093487237361686	0.0	5.776139665178787	0.0
909	0.0	6.323099851465137	6.067756469946416	0.0	5.735786536997077	0.0
910	6.387170050769697	0.0	0.0	0.0	0.0	5.8743994064874965
911	0.0	0.0	5.253922463181347	5.253922463181347	0.0	5.842367885781302
912	0.0	6.487817505237032	5.989678554276528	0.0	5.771094000976898	0.0
913	0.0	0.0	0.0	0.0	0.0	0.0
914	0.0	5.307492962107444	0.0	5.710876101183534	0.0	6.059465972187173
915	0.0	0.0	0.0	5.91530082561007	0.0	5.701562440225265
916	0.0	0.0	0.0	0.0	0.0	0.0
917	0.0	6.133381785251157	5.938359513425576	0.0	0.0	0.0
918	0.0	6.466685133509861	0.0	0.0	0.0	0.0
919	0.0	0.0	0.0	0.0	0.0	0.0
920	0.0	6.41029665638805	6.242162813631535	0.0	0.0	0.0
921	0.0	6.500454640829756	5.834121942594334	0.0	5.834121942594334	0.0
922	0.0	0.0	0.0	0.0	0.0	6.229912653580452
923	0.0	6.286264358322695	6.046752824807692	0.0	5.778243375000075	0.0
924	0.0	0.0	5.258521080248883	5.536827212821777	0.0	5.986362848360231
925	0.0	6.323101151884145	6.3735527304371935	0.0	6.2543404447958375	0.0
926	0.0	6.467614940750314	6.214264576104863	0.0	5.885317865523275	0.0
927	0.0	0.0	0.0	5.811164755872447	0.0	0.0
928	0.0	6.502505344881251	6.097158970648636	0.0	0.0	0.0
929	0.0	0.0	0.0	5.823883887163943	0.0	6.008739009562951
930	0.0	5.987933337373396	6.360351988584886	0.0	0.0	0.0
931	6.446211192251271	0.0	0.0	0.0	0.0	6.058713167249968
932	0.0	0.0	6.326385522405689	0.0	6.11001001671772	0.0
933	6.228449578681024	0.0	0.0	0.0	0.0	6.015885270637777
934	0.0	6.2223670338716195	6.139694608928819	0.0	5.536034515063895	0.0
935	0.0	6.400808739923444	6.058260507660763	0.0	5.862475784160911	0.0
936	0.0	0.0	0.0	5.465745514041016	0.0	5.83170261624168
937	0.0	6.1191597175118035	6.248165632534725	0.0	0.0	0.0
938	0.0	0.0	0.0	0.0	5.923474221939084	0.0
939	5.818956046824702	6.310628601225485	6.310628601225485	0.0	0.0	0.0
940	0.0	0.0	0.0	0.0	6.724765337994303	0.0
941	0.0	6.443261835599423	6.088333096483736	0.0	0.0	0.0
942	0.0	0.0	0.0	6.047574201197974	0.0	6.047574201197974
943	0.0	5.882350610987955	6.163064116982999	0.0	6.067663639574762	0.0
944	0.0	0.0	0.0	5.4248719678249495	0.0	6.0870939869485765
945	0.0	0.0	0.0	5.439353157641057	0.0	5.698780533212171
946	0.0	0.0	0.0	0.0	0.0	0.0
947	6.492584168822473	0.0	0.0	0.0	0.0	6.144445513550638
948	0.0	5.6857905547417	5.6857905547417	5.897909310771941	5.429401558303036	5.6857905547417
949	0.0	6.3889862572824825	6.3889862572824825	0.0	0.0	0.0
950	0.0	0.0	0.0	0.0	0.0	5.494480060800064
951	0.0	5.773669364547895	6.1949482718261315	0.0	0.0	0.0
952	0.0	6.284843735363359	6.436083781449222	0.0	0.0	0.0
953	0.0	6.284410114229399	5.809517986119693	0.0	6.124007040545739	0.0
954	0.0	6.360485954520598	6.326407468825758	0.0	5.825767653736483	0.0
955	6.171494795746425	0.0	0.0	0.0	0.0	0.0
956	0.0	0.0	0.0	5.797679733441613	0.0	5.91330433405588
957	0.0	6.115673064289953	5.867066592256428	0.0	0.0	0.0
958	0.0	6.413521687368404	5.945095646005697	0.0	6.13596882213683	0.0
959	0.0	0.0	5.089477290170593	5.089477290170593	0.0	5.878624867746309
960	0.0	5.908558808360357	5.641640156079144	5.185880427824282	5.185880427824282	5.185880427824282
961	6.518932585934894	0.0	0.0	0.0	0.0	0.0
962	0.0	5.949560353287518	6.058220992333919	0.0	5.30044756698754	0.0
963	0.0	0.0	0.0	0.0	6.037236061263029	0.0
964	0.0	0.0	0.0	6.191230773952859	0.0	0.0
965	0.0	6.2833742759682965	6.335968268195108	0.0	6.101632438653467	0.0
966	6.14957269577308	5.912575272898668	5.975141821819727	0.0	0.0	5.693492436027006
967	0.0	0.0	0.0	5.2080299133683585	0.0	6.018939772401777
968	0.0	0.0	0.0	5.6957519738576305	0.0	5.6957519738576305
969	0.0	6.241888912596223	5.9535142327278106	0.0	0.0	0.0
970	0.0	0.0	6.151283673194658	0.0	5.791928032194913	0.0
971	0.0	6.496878551949152	6.224405566551133	0.0	6.13902381190123	0.0
972	0.0	0.0	0.0	5.735798241406314	0.0	5.886370358015676
973	0.0	6.147197109691915	5.8188737495940215	0.0	5.8188737495940215	0.0
974	0.0	0.0	6.02730948276965	0.0	0.0	0.0
975	0.0	6.526628349731281	5.965430038267331	0.0	0.0	0.0
976	0.0	0.0	0.0	5.9599143443358145	0.0	5.706912448143022
977	0.0	6.328290965519449	6.197991446053704	0.0	5.923994713764968	0.0
978	0.0	0.0	6.261635431739339	0.0	0.0	0.0
979	0.0	0.0	0.0	0.0	5.911143913403822	0.0
980	0.0	6.3879505354475015	6.120576757113194	0.0	6.002869414799572	0.0
981	0.0	0.0	0.0	5.820766835510302	0.0	6.064997473203858
982	6.342970755579337	0.0	0.0	0.0	0.0	6.141224046270062
983	0.0	0.0	6.292512850735901	0.0	0.0	0.0
984	0.0	6.471142600756921	6.385980571691233	0.0	5.900533082564223	0.0
985	0.0	0.0	0.0	6.053822470080553	0.0	0.0
986	0.0	6.40089889432321	6.002940945457613	0.0	5.8040110942934575	0.0
987	0.0	6.385618962469446	0.0	0.0	0.0	0.0
988	0.0	0.0	0.0	0.0	0.0	5.331934647361064
989	0.0	6.462094421489227	6.207988447245772	0.0	6.106633651109702	0.0
990	0.0	6.356454872085816	6.180318024772568	0.0	5.931658461823731	0.0
991	0.0	0.0	0.0	5.790131899597853	0.0	5.942885937940384
992	0.0	6.4072259963588865	6.334351729557363	0.0	5.896557081265296	0.0
993	0.0	0.0	0.0	5.8384434665672025	0.0	0.0
994	0.0	0.0	0.0	6.0581560607396625	0.0	5.958763954390677
995	0.0	0.0	0.0	0.0	0.0	5.418323360227347
996	0.0	0.0	0.0	0.0	0.0	0.0
997	0.0	0.0	0.0	5.9928642341494	0.0	5.9928642341494
998	0.0	0.0	0.0	6.034605049646816	0.0	5.760881609848771
999	0.0	6.3144566685739605	6.130369141577307	0.0	6.056665499444706	0.0
1000	0.0	0.0	0.0	0.0	0.0	0.0
1001	0.0	6.473101022736486	6.0910605140620255	0.0	5.875248699421048	0.0
1002	0.0	6.307957614591506	6.178700022654711	0.0	5.773320898088365	0.0
1003	0.0	0.0	0.0	5.935050502074713	0.0	6.160909910371961
1004	0.0	6.223094352750578	0.0	0.0	0.0	0.0
1005	0.0	6.283758962377564	6.155747863098726	0.0	6.042416098482742	0.0
1006	0.0	0.0	0.0	0.0	0.0	0.0
1007	0.0	6.091831289523346	6.274885917868968	0.0	5.8737455448629445	0.0
1008	5.607530002435254	0.0	0.0	5.858208830978369	0.0	5.858208830978369
1009	0.0	0.0	0.0	5.997798583418965	0.0	5.745338636330189
1010	0.0	0.0	0.0	0.0	0.0	6.193232808389239
1011	0.0	0.0	0.0	0.0	6.031096028649851	0.0
1012	0.0	0.0	0.0	0.0	0.0	6.121068693967452
1013	6.548486360731011	0.0	0.0	0.0	0.0	6.0698104575355405
1014	0.0	6.1393485044471445	6.1393485044471445	0.0	6.1393485044471445	0.0
1015	0.0	0.0	0.0	5.560975336992062	0.0	0.0
1016	0.0	0.0	0.0	0.0	0.0	5.846051729135016
1017	0.0	0.0	6.493232568758306	0.0	0.0	0.0
1018	0.0	5.153655162705477	0.0	5.7507371558617795	5.444445801945916	5.6829724598273215
1019	6.03961596695346	0.0	0.0	5.861701706366803	0.0	5.861701706366803
1020	0.0	0.0	0.0	5.821774342238693	0.0	5.821774342238693
1021	0.0	6.118700525510734	6.348861685435351	0.0	6.118700525510734	0.0
1022	0.0	6.0140181492971605	6.196045500363855	0.0	0.0	0.0
1023	0.0	5.978435786417649	6.094074202593089	0.0	5.978435786417649	0.0
1024	0.0	6.472299036639805	6.396436236847051	0.0	0.0	0.0
1025	0.0	6.508101216976456	6.353980084941754	0.0	6.406082731309683	0.0
1026	0.0	0.0	0.0	0.0	0.0	5.957028137139953
1027	0.0	6.348734953236613	5.783129647287917	0.0	5.783129647287917	0.0
1028	0.0	6.209825579062252	6.370697568450709	0.0	0.0	0.0
1029	0.0	6.008918218853764	6.008918218853764	0.0	6.12180651644696	5.786282266642961
1030	0.0	0.0	0.0	5.844068016581855	0.0	5.76138444686662
1031	0.0	6.450861790734308	6.0272623705698765	0.0	6.211371159292925	0.0
1032	0.0	0.0	0.0	0.0	0.0	5.852899986544442
1033	0.0	0.0	0.0	0.0	0.0	0.0
1034	0.0	0.0	0.0	0.0	5.757210744290128	0.0
1035	0.0	6.3854196910278995	0.0	0.0	6.615233035129986	0.0
1036	0.0	6.269873152825137	6.102253367178033	0.0	5.808036207720806	0.0
1037	0.0	0.0	0.0	6.009715074394393	0.0	5.751671730014502
1038	0.0	6.393317291782867	0.0	5.825208521833912	5.825208521833912	0.0
1039	0.0	0.0	0.0	0.0	0.0	5.408072702467655
1040	0.0	6.300971890830457	6.353691496103492	0.0	6.118800395168074	0.0
1041	0.0	6.426500432872697	5.9298926022383185	0.0	6.133347430383731	0.0
1042	0.0	6.145641325071474	0.0	0.0	6.145641325071474	0.0
1043	0.0	0.0	0.0	6.240983511431464	0.0	0.0
1044	5.399753189922606	0.0	0.0	5.788080796166049	0.0	5.399753189922606
1045	0.0	0.0	0.0	5.495523642148315	0.0	5.495523642148315
1046	0.0	0.0	0.0	5.692422870999838	0.0	0.0
1047	0.0	6.5284203919785355	6.290933482989154	0.0	0.0	0.0
1048	0.0	0.0	0.0	6.136619310761326	0.0	5.771071039930011
1049	5.770102841590608	6.254360266027672	6.003580599375205	0.0	6.254360266027672	0.0
1050	0.0	6.252553798334953	6.1165988341554405	0.0	5.6865978874314065	0.0
1051	0.0	0.0	0.0	0.0	0.0	0.0
1052	0.0	6.524299957095219	6.185805352324484	0.0	5.85890770339716	0.0
1053	0.0	0.0	0.0	5.8941194841183515	0.0	5.8941194841183515
1054	0.0	6.245638874666033	6.1909737167205146	0.0	6.001553552190443	0.0
1055	0.0	0.0	0.0	5.6593265594600535	0.0	5.6593265594600535
1056	0.0	6.446853394101812	6.140972229190169	0.0	5.927228796694167	0.0
1057	0.0	0.0	0.0	0.0	0.0	5.547804876534145
1058	6.090446795151639	0.0	0.0	0.0	0.0	6.36271733057952
1059	0.0	0.0	0.0	5.968229872449103	0.0	6.2431052108859255
1060	0.0	6.3804834546196965	6.305175523750907	0.0	5.850179125445996	0.0
1061	0.0	6.559991679996339	6.170923661113781	5.693108439245755	5.693108439245755	0.0
1062	0.0	0.0	0.0	0.0	0.0	5.918370388588542
1063	6.462061498273635	0.0	0.0	0.0	0.0	6.1835661758677425
1064	0.0	5.924037419269686	0.0	0.0	0.0	0.0
1065	0.0	6.4453854540526905	0.0	0.0	5.925850205597992	0.0
1066	0.0	6.0989386007156545	6.046222840800773	0.0	0.0	0.0
1067	0.0	0.0	0.0	5.836131555853679	0.0	5.9511532765841055
1068	0.0	6.535904958399048	6.33297452248339	0.0	6.0252014298161845	0.0
1069	0.0	6.493053338429227	6.17092253470999	0.0	5.846988560540738	0.0
1070	0.0	0.0	0.0	5.1410326579811345	0.0	5.981447534735713
1071	5.483623984120674	6.244562583069548	6.089029944287237	0.0	6.004528023752675	0.0
1072	0.0	6.14398757726831	6.087140019040253	0.0	5.652140325098783	0.0
1073	0.0	6.166512101644308	0.0	0.0	0.0	0.0
1074	0.0	0.0	0.0	5.925474892793358	0.0	5.725216446912261
1075	0.0	6.581762484563379	6.09964295494566	0.0	6.204211076457878	5.894724715074268
1076	0.0	0.0	0.0	0.0	0.0	5.785076116648107
1077	0.0	0.0	0.0	5.956010509543501	0.0	5.897957586629582
1078	0.0	0.0	0.0	6.14276319330987	0.0	5.863867926261717
1079	0.0	0.0	0.0	0.0	0.0	6.11644374776743
1080	0.0	0.0	0.0	0.0	5.820691741292582	0.0
1081	0.0	6.220077395335597	5.975293645147972	0.0	6.090295081440502	0.0
1082	0.0	0.0	5.604263868388604	5.770445511850011	0.0	5.824530688388277
1083	0.0	5.861220663195332	6.061781666264436	0.0	0.0	0.0
1084	0.0	0.0	0.0	5.775456708732017	0.0	5.64189164371613
1085	0.0	5.504821406534484	0.0	0.0	0.0	6.050991388720017
1086	0.0	6.145316427235872	6.145316427235872	0.0	5.942523451401621	5.942523451401621
1087	0.0	6.407025438916849	6.357495269570383	0.0	5.6830161943244235	0.0
1088	0.0	6.0812374841434975	6.250971467876161	0.0	5.968279776413949	0.0
1089	0.0	0.0	0.0	5.917821872275665	0.0	5.917821872275665
1090	0.0	0.0	0.0	0.0	0.0	5.5235240444143505
1091	0.0	5.79901159643573	6.133103713233612	0.0	5.79901159643573	0.0
1092	0.0	0.0	0.0	5.805986890362646	0.0	5.424763798703726
1093	6.363382431508276	0.0	0.0	0.0	0.0	6.010424544108364
1094	0.0	6.168303551300054	6.168303551300054	0.0	0.0	0.0
1095	0.0	6.160276151290996	6.262616988482842	0.0	6.160276151290996	0.0
1096	0.0	6.377033082930634	0.0	0.0	0.0	0.0
1097	0.0	0.0	6.183998120656438	0.0	0.0	0.0
1098	0.0	0.0	0.0	5.5918826150393715	0.0	5.725726296037092
1099	0.0	6.129798272148946	6.187165095767557	0.0	0.0	0.0
1100	6.459361844788436	0.0	0.0	0.0	0.0	6.014976660359365
1101	0.0	6.427171344847436	6.211395247125798	0.0	0.0	0.0
1102	6.345256983739377	0.0	0.0	0.0	0.0	5.997132585863782
1103	0.0	0.0	0.0	5.290119220315489	0.0	5.907042440331778
1104	0.0	6.314623070473292	0.0	0.0	6.314623070473292	0.0
1105	0.0	6.171696199232786	6.171696199232786	0.0	5.66988535808937	0.0
1106	0.0	6.2620785580433065	6.2620785580433065	0.0	5.710044119967387	0.0
1107	5.7380970682973125	0.0	0.0	0.0	0.0	0.0
1108	0.0	0.0	0.0	0.0	0.0	5.975309258589295
1109	0.0	0.0	0.0	6.101522687593695	0.0	6.194127159039209
1110	0.0	0.0	0.0	5.988185054924074	0.0	5.795634627470042
1111	0.0	6.478790943669245	6.252361451387444	0.0	0.0	0.0
1112	6.118521840656759	5.3533958759387685	5.3533958759387685	0.0	5.636359614514659	5.8687580586278
1113	0.0	6.3426725660749055	6.104487322119547	0.0	6.216277076624151	0.0
1114	0.0	6.476525997349661	6.17359798275375	0.0	6.228595919112084	0.0
1115	0.0	6.383560669616366	6.155079674601524	0.0	6.280166572904536	0.0
1116	6.33837994339778	0.0	0.0	0.0	0.0	5.76314687712202
1117	0.0	0.0	0.0	5.709672768593601	0.0	5.467340971902085
1118	0.0	0.0	0.0	5.992407262087666	0.0	0.0
1119	0.0	5.262865597409265	0.0	5.951376600061097	0.0	5.262865597409265
1120	0.0	0.0	0.0	0.0	0.0	0.0
1121	0.0	5.86216609904093	6.3063531108703765	0.0	5.86216609904093	0.0
1122	0.0	0.0	0.0	5.805658509585443	0.0	6.000050938779616
1123	0.0	0.0	0.0	5.984799867684684	0.0	5.984799867684684
1124	0.0	0.0	0.0	5.743396535868909	0.0	5.743396535868909
1125	0.0	6.337283998738875	6.234365980072794	0.0	6.032952722629284	0.0
1126	0.0	0.0	0.0	0.0	0.0	5.485973463103377
1127	5.691297344660988	6.371830775511891	6.109406193544027	0.0	5.691297344660988	0.0
1128	0.0	6.1732943608988515	6.062346855538612	0.0	6.374071052516265	0.0
1129	0.0	0.0	0.0	5.681836044574039	0.0	0.0
1130	0.0	0.0	6.39150782105366	0.0	0.0	6.294914835154717
1131	0.0	0.0	6.315318912714735	0.0	6.001795843022003	0.0
1132	0.0	0.0	0.0	0.0	0.0	0.0
1133	0.0	0.0	0.0	6.027554268610472	0.0	5.546094725539818
1134	0.0	0.0	0.0	5.766828434459586	0.0	5.8529805624023235
1135	0.0	6.463085793494157	6.002365461698997	0.0	0.0	0.0
1136	0.0	6.274435492863109	6.274435492863109	0.0	0.0	0.0
1137	6.188345895915727	6.280165528101449	5.544953778369392	0.0	6.010700262348364	5.7997875148838895
1138	0.0	5.925412810601721	5.743832458849701	0.0	5.061114257727914	5.560595312539537
1139	0.0	0.0	0.0	0.0	5.967730223511221	0.0
1140	0.0	6.474955690873506	6.299896059523852	0.0	6.230146885985324	0.0
1141	0.0	6.712763641295951	0.0	0.0	0.0	0.0
1142	6.401351782406668	0.0	0.0	0.0	0.0	6.273320131786274
1143	0.0	6.096697313795249	6.275866042574396	0.0	5.883766444649016	0.0
1144	5.204610541707426	6.207611037581665	5.762453408297995	0.0	0.0	5.5114552359532345
1145	0.0	6.18585662106836	6.382475398144643	0.0	0.0	0.0
1146	0.0	6.280426610468291	6.4967645087315935	0.0	0.0	0.0
1147	0.0	6.09105612093869	6.2033106936920905	0.0	6.2033106936920905	5.869723288281046
1148	0.0	6.537263297279892	5.999350512287915	0.0	6.301359866170773	0.0
1149	0.0	6.3194556458521545	6.210296710085837	0.0	5.726932193305069	0.0
1150	0.0	6.345850526231949	6.126493577073829	0.0	5.813770907886263	0.0
1151	0.0	0.0	0.0	5.554336131472091	0.0	5.792175062425646
1152	0.0	6.442915169408683	6.099149003998098	0.0	5.833236128494792	0.0
1153	0.0	5.567264605216651	0.0	5.567264605216651	0.0	0.0
1154	0.0	6.171556029731877	6.3461758560976005	0.0	6.055034818996044	0.0
1155	0.0	0.0	0.0	6.041958042441141	0.0	6.299912417177282
1156	0.0	0.0	0.0	5.41059394822897	0.0	5.665113823764144
1157	0.0	0.0	0.0	5.8993299135606945	0.0	6.086053254517913
1158	0.0	6.343983968404984	6.385400222131421	0.0	0.0	0.0
1159	0.0	0.0	0.0	5.775765150787684	0.0	5.775765150787684
1160	0.0	0.0	0.0	5.638292417565463	0.0	5.926057354916313
1161	0.0	0.0	0.0	0.0	6.026681662994005	0.0
1162	0.0	0.0	0.0	5.839843011854849	0.0	6.019927647674925
1163	0.0	0.0	0.0	5.908630351617088	0.0	5.827788498580962
1164	0.0	5.954855457080142	6.010279492049141	0.0	5.532283192736038	0.0
1165	0.0	5.6018877599795145	0.0	5.831230022643513	0.0	5.831230022643513
1166	0.0	0.0	0.0	5.9445283687184425	0.0	5.8668276192346385
1167	0.0	0.0	6.048943458497863	0.0	6.048943458497863	0.0
1168	0.0	0.0	0.0	5.598251346028183	0.0	5.942056699312191
1169	6.274744546122686	0.0	0.0	0.0	0.0	6.137488112296966
1170	0.0	0.0	6.3787096688799005	0.0	5.803297195413111	0.0
1171	0.0	6.179148381934439	6.104409280814736	0.0	5.573180534526739	0.0
1172	6.37079220180272	0.0	0.0	0.0	0.0	0.0
1173	0.0	5.748432874802755	5.581138666787922	5.6781732705946055	5.581138666787922	5.6781732705946055
1174	0.0	6.5158615614895234	5.806094339871023	0.0	5.806094339871023	0.0
1175	0.0	6.31939422336562	6.110566718798112	0.0	0.0	0.0
1176	6.3284964741265695	0.0	0.0	0.0	0.0	5.941848092767694
1177	0.0	0.0	0.0	0.0	0.0	5.623884032957537
1178	0.0	0.0	0.0	0.0	0.0	5.410980078419843
1179	0.0	6.315147616410657	6.186343875805748	0.0	0.0	0.0
1180	0.0	0.0	0.0	6.011983543661104	0.0	5.81312893054125
1181	0.0	0.0	0.0	5.492908630136292	0.0	5.903415179096021
1182	0.0	6.578343528251273	6.212571972611698	0.0	0.0	0.0
1183	0.0	6.46758519913709	6.078908113180344	0.0	0.0	0.0
1184	0.0	0.0	0.0	5.8959651679498135	0.0	6.045974183283783
1185	0.0	0.0	0.0	0.0	0.0	5.866196589632426
1186	0.0	0.0	0.0	5.530321506822739	0.0	5.961542557620943
1187	0.0	0.0	0.0	5.764608174096818	0.0	5.764608174096818
1188	0.0	0.0	6.257844022717493	0.0	5.9161819801998945	0.0
1189	0.0	0.0	0.0	5.955203254549481	0.0	5.814485255554545
1190	0.0	0.0	0.0	5.987893782006167	0.0	5.724902923940069
1191	6.511217436482597	0.0	0.0	0.0	0.0	6.162071815930529
1192	0.0	6.5134288913736675	5.69413527944333	0.0	6.196758504292348	0.0
1193	0.0	6.0817188711129715	6.0472276131359	0.0	5.799769808337207	0.0
1194	0.0	0.0	0.0	0.0	5.829929568551487	0.0
1195	0.0	0.0	6.242793476370124	0.0	0.0	0.0
1196	0.0	6.099802128900174	5.848396274629707	0.0	0.0	5.6142897004509535
1197	0.0	6.383401162376343	6.197606206652924	0.0	0.0	0.0
1198	0.0	6.4144567809859625	6.305884790768092	0.0	0.0	0.0
1199	0.0	6.488337047051154	5.9111646278354	0.0	0.0	0.0
1200	0.0	0.0	0.0	5.91026313771716	0.0	5.284632528176384
1201	0.0	6.003167316720952	0.0	0.0	5.78928549098948	0.0
1202	0.0	0.0	0.0	5.653521218881599	0.0	5.653521218881599
1203	5.881126128177087	6.450247621797515	0.0	0.0	6.0854122629755345	0.0
1204	0.0	0.0	0.0	6.024052889874039	0.0	5.792921580766775
1205	0.0	6.377684495707396	6.140660788984671	0.0	6.025513505785532	0.0
1206	0.0	0.0	0.0	0.0	0.0	5.97357909502201
1207	0.0	0.0	6.198841501171196	0.0	0.0	0.0
1208	0.0	0.0	0.0	0.0	0.0	0.0
1209	0.0	0.0	0.0	5.972883563394291	0.0	5.85881267939773
1210	0.0	0.0	0.0	0.0	0.0	0.0
1211	0.0	6.107987040286461	6.467178060690144	0.0	0.0	0.0
1212	6.540671417273018	0.0	0.0	0.0	0.0	6.008085077221202
1213	0.0	6.365972796609594	5.934405083975659	0.0	0.0	0.0
1214	0.0	6.312921259409262	6.012112394763779	0.0	5.673629133265531	0.0
1215	5.357311771413904	0.0	0.0	5.8382800141264335	0.0	5.752807735166143
1216	0.0	0.0	0.0	5.672334515421036	0.0	5.672334515421036
1217	0.0	5.904238704349015	5.904238704349015	0.0	5.904238704349015	0.0
1218	0.0	6.116429960539831	6.289577794495876	0.0	6.116429960539831	0.0
1219	0.0	6.330753129156864	6.273531929438239	0.0	0.0	0.0
1220	0.0	5.820450667284519	5.820450667284519	0.0	6.046929113972475	0.0
1221	0.0	0.0	0.0	0.0	0.0	5.909478932569529
1222	0.0	0.0	6.196553531044673	0.0	0.0	0.0
1223	6.304471798181039	0.0	0.0	0.0	0.0	6.074142734118235
1224	6.236227928551652	0.0	0.0	0.0	0.0	6.061448312389793
1225	5.529345439055519	0.0	0.0	5.761676804024361	0.0	5.87908188908639
1226	0.0	6.442017268900554	6.095172284808524	0.0	6.2084591373196565	0.0
1227	0.0	0.0	0.0	0.0	0.0	0.0
1228	5.790471862679819	0.0	0.0	0.0	0.0	5.342691098262604
1229	0.0	6.5966273686100205	6.177540573878005	0.0	5.984955255989277	0.0
1230	0.0	6.429739825821822	6.197965520492634	0.0	5.838854785162796	0.0
1231	0.0	0.0	0.0	5.521865551586795	0.0	5.765213689226358
1232	0.0	6.400670560639444	5.961510133596036	0.0	0.0	0.0
1233	0.0	6.531216612466185	6.099705418632804	0.0	5.733788229643712	0.0
1234	0.0	0.0	6.218964183180303	0.0	6.051434101441003	0.0
1235	0.0	6.294063933883428	6.001003163081852	0.0	5.950926452607204	0.0
1236	0.0	6.538135486628979	6.6742536262932015	0.0	0.0	0.0
1237	0.0	6.124694843474938	6.014882088875441	0.0	0.0	0.0
1238	0.0	0.0	0.0	5.339877020369898	0.0	5.339877020369898
1239	0.0	0.0	0.0	5.709999469245951	0.0	5.796985036779423
1240	6.235973603768977	5.764075510561701	0.0	0.0	0.0	0.0
1241	0.0	6.325953150721352	6.098902708789298	0.0	0.0	0.0
1242	0.0	6.258416225088006	6.049373671248503	0.0	0.0	0.0
1243	0.0	0.0	0.0	0.0	0.0	0.0
1244	0.0	0.0	0.0	5.763684195821982	0.0	5.63299643150703
1245	0.0	0.0	0.0	5.980844664669226	0.0	5.7185363092305455
1246	0.0	6.538327697216312	6.080772890757877	0.0	5.87288300513772	0.0
1247	0.0	6.346621550747622	5.856926861387544	0.0	0.0	0.0
1248	0.0	6.27214147030995	6.201138909834197	0.0	0.0	0.0
1249	0.0	0.0	0.0	5.81227777977222	0.0	5.999749832463731
1250	0.0	6.169004083072101	5.981016083042144	5.461694176120291	5.461694176120291	5.154403898360954
1251	0.0	0.0	0.0	5.740751956313477	0.0	5.740751956313477
1252	0.0	6.377479274280493	6.264234913441274	0.0	5.841017258458907	0.0
1253	0.0	0.0	0.0	5.906374936379072	5.633554276809523	5.762250239135384
1254	0.0	6.442401797937651	6.401421346979821	0.0	6.3490436637161105	0.0
1255	0.0	0.0	0.0	0.0	5.293855842050652	5.293855842050652
1256	6.464967789398386	0.0	0.0	0.0	0.0	0.0
1257	0.0	6.442362597318333	6.286257751883549	0.0	0.0	0.0
1258	0.0	0.0	0.0	0.0	0.0	5.71916457999699
1259	0.0	6.283904242670316	5.771260819098326	0.0	5.99744001027576	0.0
1260	0.0	6.257910658856798	6.363874466895714	0.0	0.0	0.0
1261	0.0	6.238049435103023	6.3067594966890494	0.0	5.9275717860267045	0.0
1262	0.0	6.366990307566726	6.186327327867292	0.0	5.785932195267784	0.0
1263	0.0	0.0	0.0	0.0	0.0	5.556436274280034
1264	0.0	6.409448479118764	6.178926689341374	0.0	5.7574441781267645	0.0
1265	0.0	0.0	0.0	0.0	6.04084928100407	0.0
1266	0.0	0.0	0.0	0.0	0.0	5.536226864049133
1267	0.0	0.0	0.0	5.5781868686875145	0.0	5.8052403859668775
1268	0.0	6.189708765082459	5.9934302418446554	0.0	6.189708765082459	0.0
1269	0.0	0.0	0.0	5.958398561351081	0.0	5.751670553014118
1270	0.0	6.203807004555461	6.095798526956356	0.0	5.883591848320346	0.0
1271	0.0	0.0	0.0	0.0	0.0	0.0
1272	0.0	0.0	0.0	0.0	0.0	0.0
1273	0.0	6.437701607342322	6.0445446398736005	0.0	6.0445446398736005	0.0
1274	0.0	0.0	0.0	5.224925883917134	0.0	6.009002019044354
1275	0.0	5.3223021640491925	0.0	5.887926203716146	0.0	6.041888105480535
1276	0.0	0.0	0.0	5.81388796495192	0.0	5.927791711572853
1277	0.0	0.0	0.0	0.0	0.0	5.9145257044370485
1278	6.048197207231538	5.953237914478713	5.953237914478713	0.0	5.241410563055678	5.786126916864865
1279	0.0	0.0	0.0	6.172906084952711	0.0	0.0
1280	0.0	5.778301405181536	0.0	5.894365825413859	0.0	5.548811158213815
1281	0.0	0.0	0.0	5.319327944717543	0.0	5.596322306156814
1282	0.0	5.771462062640345	5.986111840919042	0.0	5.986111840919042	0.0
1283	6.401949738293591	0.0	0.0	0.0	0.0	6.253677272566858
1284	0.0	6.6025690571475515	5.89818010059373	0.0	6.106043940029351	0.0
1285	6.004780737907692	5.722459152159026	5.722459152159026	0.0	5.661577527481484	5.847724459477926
1286	0.0	0.0	0.0	0.0	0.0	6.239536301975539
1287	0.0	6.195852212812469	6.159304178899338	0.0	0.0	0.0
1288	6.331879662738938	0.0	0.0	0.0	0.0	5.89456626995054
1289	0.0	6.374009212544375	5.872960591455793	0.0	6.205648119454189	0.0
1290	0.0	0.0	0.0	0.0	0.0	0.0
1291	0.0	6.337919626193347	6.0430405750201714	0.0	6.451796309817116	0.0
1292	0.0	6.642259454073125	5.939048876150516	0.0	5.939048876150516	0.0
1293	0.0	6.289837472366004	6.111726795179883	0.0	0.0	0.0
1294	6.341144487213331	0.0	0.0	0.0	0.0	6.037516006939904
1295	0.0	0.0	5.720511633555822	5.4837769892048245	0.0	0.0
1296	6.423335799182776	0.0	0.0	0.0	0.0	6.061737798277878
1297	0.0	6.397489208518294	0.0	0.0	5.744426148116525	0.0
1298	0.0	0.0	0.0	0.0	0.0	0.0
1299	0.0	0.0	0.0	5.656300049743015	0.0	5.656300049743015
1300	0.0	6.510963808668994	6.012663775006613	0.0	5.788244436803945	0.0
1301	0.0	0.0	0.0	5.953560974257606	0.0	5.70072077520127
1302	0.0	6.354117697430493	5.82952046930225	0.0	6.320595105975037	0.0
1303	0.0	0.0	0.0	5.628702915483539	0.0	5.354761928401392
1304	0.0	0.0	0.0	6.110126593970662	0.0	5.737535735465251
1305	0.0	0.0	0.0	5.334152454809623	0.0	5.603349182293395
1306	0.0	0.0	0.0	5.929688874576053	0.0	6.016214145350397
1307	0.0	5.881108284111226	5.975956283877829	5.917579760815728	5.170205151214771	5.783632026400567
1308	0.0	6.3524608211040965	5.712619469874626	0.0	5.945293649626961	0.0
1309	0.0	0.0	0.0	0.0	0.0	0.0
1310	6.207066825356019	0.0	0.0	0.0	0.0	0.0
1311	0.0	6.172907283307005	6.217143263685784	0.0	0.0	0.0
1312	0.0	6.519307967454542	0.0	0.0	0.0	0.0
1313	6.413082908889802	0.0	0.0	0.0	0.0	0.0
1314	6.298553815239841	0.0	0.0	0.0	0.0	0.0
1315	0.0	6.498483991399051	6.348592472087811	0.0	6.348592472087811	0.0
1316	0.0	0.0	0.0	5.774398495952859	0.0	5.861085266651992
1317	0.0	0.0	0.0	0.0	0.0	0.0
1318	6.389727392679202	0.0	0.0	0.0	0.0	6.106767021728971
1319	0.0	0.0	6.353820800175258	0.0	6.2693143548022885	0.0
1320	0.0	6.16201470628833	6.235459262495337	0.0	6.049511696262624	0.0
1321	0.0	5.79267979226449	5.919972471707726	0.0	0.0	0.0
1322	0.0	6.416553150951324	6.203770263663146	0.0	6.203770263663146	0.0
1323	0.0	0.0	0.0	0.0	0.0	0.0
1324	5.935593550279926	5.8030880252572725	6.1321955094959915	0.0	5.538582887192199	5.8030880252572725
1325	0.0	6.5593107187273825	5.8234421722416645	0.0	0.0	0.0
1326	0.0	6.152166081834194	6.152166081834194	0.0	0.0	0.0
1327	0.0	6.342318907341003	5.8899889264736345	0.0	6.342318907341003	0.0
1328	0.0	6.605688611350144	5.794511872432722	0.0	5.794511872432722	0.0
1329	0.0	0.0	0.0	5.824529285230027	0.0	5.6043883782969335
1330	0.0	6.506880468131251	5.980561374723441	0.0	0.0	0.0
1331	0.0	6.391812351959106	6.215295589163122	0.0	6.215295589163122	0.0
1332	0.0	0.0	0.0	0.0	0.0	5.651809031460823
1333	0.0	6.4587339572650535	6.254990340118092	0.0	5.792565061400568	0.0
1334	0.0	5.42125798894318	5.67740241143149	5.8059970770567615	5.67740241143149	5.8059970770567615
1335	0.0	0.0	0.0	0.0	0.0	6.007059064248531
1336	0.0	6.193999157155466	6.09154050933681	0.0	5.650321010326327	0.0
1337	0.0	0.0	0.0	5.843629847933208	0.0	5.7897336173794365
1338	0.0	0.0	0.0	0.0	0.0	5.832767340111502
1339	0.0	0.0	0.0	0.0	5.410556529508957	5.791689325862706
1340	0.0	0.0	0.0	5.992031132593793	0.0	5.666438095237647
1341	0.0	6.07146033254556	6.07146033254556	0.0	6.184724987952841	0.0
1342	0.0	0.0	4.968873208890993	5.786989317334993	0.0	5.747498608029515
1343	0.0	0.0	0.0	0.0	0.0	0.0
1344	0.0	6.427075733512371	0.0	0.0	0.0	0.0
1345	0.0	6.285471774015936	6.285471774015936	0.0	5.8846513808724445	0.0
1346	0.0	6.4561698528346545	6.511570804699408	0.0	0.0	0.0
1347	0.0	6.464085476840587	6.248538165143852	0.0	5.458741872318576	0.0
1348	0.0	6.4103477619828135	6.285443495167357	0.0	6.215033852980462	0.0
1349	0.0	6.47160430169192	6.318912266323953	0.0	6.140904043160842	0.0
1350	6.365961717754959	0.0	5.739882544463929	0.0	0.0	5.976170478140582
1351	0.0	6.2058108960628795	6.101608888571299	0.0	5.897507069437389	0.0
1352	0.0	0.0	0.0	0.0	0.0	0.0
1353	0.0	5.8997816722285075	5.701530217013556	5.802083682605872	5.376283248467201	5.629749261618342
1354	5.671178430751929	0.0	0.0	5.412175102593681	0.0	5.671178430751929
1355	0.0	5.943958774652716	5.943958774652716	0.0	0.0	0.0
1356	0.0	6.108903891379115	5.580219540608055	5.580219540608055	0.0	5.932108820979294
1357	0.0	6.240068000441673	6.392042572700416	0.0	0.0	0.0
1358	0.0	0.0	0.0	5.977334682156313	0.0	5.540837124762531
1359	0.0	0.0	0.0	5.809151043363036	0.0	5.809151043363036
1360	0.0	6.255360113246571	6.307028759826319	0.0	6.077012490646316	0.0
1361	0.0	0.0	0.0	5.979595408794867	0.0	5.598273443474807
1362	6.572508065558895	6.572508065558895	0.0	0.0	0.0	0.0
1363	0.0	5.893605695576254	6.393819474319731	0.0	5.893605695576254	0.0
1364	0.0	6.169838634275397	5.682262226666284	0.0	0.0	0.0
1365	0.0	6.5294394339310635	6.230110501335863	0.0	6.230110501335863	0.0
1366	0.0	6.408188225428901	6.217008134881361	0.0	5.745367897738686	0.0
1367	0.0	0.0	0.0	5.652005504501643	0.0	5.980953693237357
1368	0.0	6.2636252362506335	6.135065927518719	0.0	6.021223699036833	0.0
1369	0.0	0.0	0.0	6.032909441338117	5.619890155875256	5.844717461963015
1370	0.0	0.0	0.0	5.845917725788727	0.0	5.778767864236853
1371	0.0	6.459506623235539	6.122685342740601	0.0	0.0	0.0
1372	0.0	6.452087857494162	5.640163124984638	0.0	5.640163124984638	0.0
1373	0.0	6.133661602852023	6.271012929393878	0.0	0.0	0.0
1374	0.0	6.4098425436078985	6.059439805027493	0.0	6.059439805027493	0.0
1375	0.0	6.385229907333472	6.3194999855391325	0.0	5.7900000250501895	0.0
1376	0.0	0.0	0.0	5.842895544587105	0.0	0.0
1377	0.0	0.0	0.0	6.015180051248125	0.0	5.822520959478383
1378	0.0	6.310524380155746	6.189878970877717	0.0	0.0	0.0
1379	6.504526470005011	0.0	5.881552849288671	0.0	0.0	5.881552849288671
1380	0.0	0.0	0.0	0.0	0.0	5.880369894961557
1381	0.0	6.1758813647696185	5.843764681348375	0.0	6.248850990502495	0.0
1382	0.0	6.238741267135557	5.749091327670215	0.0	5.461113661733988	0.0
1383	0.0	6.094823706657431	6.205118254278012	0.0	0.0	0.0
1384	0.0	0.0	0.0	0.0	0.0	6.406106588398813
1385	0.0	6.468760903010132	6.0694211023760145	0.0	0.0	0.0
1386	6.489159944443542	0.0	0.0	0.0	0.0	6.337930008269359
1387	0.0	0.0	0.0	0.0	0.0	5.804043510824327
1388	0.0	0.0	0.0	0.0	0.0	5.956751332349922
1389	0.0	6.307198153089284	6.071112251728803	0.0	0.0	0.0
1390	0.0	0.0	6.095791002572432	0.0	0.0	0.0
1391	0.0	6.400518638347287	6.294265664107171	0.0	6.0513918837467084	5.826209031050172
1392	0.0	6.139657986565827	5.8214915194269095	5.641292522866373	5.537282482770712	5.7745341638225085
1393	0.0	5.5616646607171365	0.0	0.0	5.5616646607171365	0.0
1394	0.0	0.0	6.365298498969072	0.0	0.0	0.0
1395	0.0	0.0	0.0	5.876199809486653	0.0	5.757147824969724
1396	0.0	0.0	0.0	6.175750344985692	0.0	5.898267276844874
1397	0.0	5.605080459348561	6.043110218535522	0.0	0.0	5.605080459348561
1398	0.0	6.919639796088073	0.0	0.0	0.0	0.0
1399	0.0	0.0	0.0	0.0	0.0	0.0
1400	0.0	6.4240470827557115	6.374729868664287	0.0	5.887983386101767	0.0
1401	6.273639335876084	0.0	0.0	0.0	0.0	5.905657158351553
1402	0.0	6.521632704592133	6.118469927892597	0.0	5.888452766198349	0.0
1403	0.0	6.363017565121279	5.896086322330394	0.0	5.896086322330394	0.0
1404	0.0	6.386414714509455	6.319100533826266	0.0	5.963896768267449	0.0
1405	0.0	6.26520121560293	6.157722706344101	0.0	0.0	0.0
1406	0.0	6.457381897381284	6.299494166954717	0.0	5.746924281122346	0.0
1407	0.0	6.44527388918517	6.26292552760816	0.0	5.909333170447989	0.0
1408	0.0	6.255436153132345	6.213305294070049	0.0	0.0	0.0
1409	0.0	0.0	0.0	5.603885053588779	0.0	5.830854045659045
1410	0.0	6.283480651645433	6.216932896670265	0.0	6.1155268907625535	0.0
1411	0.0	0.0	0.0	0.0	0.0	0.0
1412	0.0	0.0	0.0	6.0794785939797915	0.0	0.0
1413	0.0	0.0	0.0	5.754628949026644	0.0	5.8411276734821875
1414	5.797289100418449	6.269762530759438	6.347506540771251	0.0	6.139861906345439	0.0
1415	0.0	6.522717243725119	6.167015956869555	0.0	6.167015956869555	0.0
1416	0.0	6.099770944952286	6.33659897392626	0.0	0.0	0.0
1417	0.0	6.37237852311681	6.093341583849104	0.0	0.0	0.0
1418	0.0	6.268804387980996	5.822849541414007	0.0	0.0	0.0
1419	6.1840910886628455	0.0	0.0	0.0	0.0	6.1111464324153335
1420	0.0	6.420694545404713	6.121146218892002	0.0	6.175470475526492	0.0
1421	0.0	6.119068459355899	5.915837181702841	5.378902353916779	5.537368933466317	5.639235326166605
1422	6.197787306049819	0.0	0.0	0.0	0.0	0.0
1423	5.587155737557207	0.0	0.0	5.587155737557207	0.0	0.0
1424	0.0	6.4613531209865345	6.222989004617661	0.0	5.821763752018889	0.0
1425	0.0	6.031365220011812	6.148920340633562	0.0	6.031365220011812	0.0
1426	6.409648423963509	0.0	0.0	0.0	0.0	6.328531108127714
1427	0.0	0.0	0.0	0.0	6.33515457144898	0.0
1428	0.0	0.0	0.0	6.0686235119128655	0.0	0.0
1429	0.0	6.339628708367471	6.21561137833423	0.0	0.0	0.0
1430	0.0	6.550785344073719	0.0	0.0	5.860230122217178	0.0
1431	6.818046815368408	0.0	0.0	0.0	0.0	0.0
1432	0.0	0.0	0.0	5.500416618412777	0.0	0.0
1433	0.0	6.381395978458044	6.288198549446844	5.758752587304857	6.087681653809944	0.0
1434	0.0	6.1871525467874005	6.222145525827876	0.0	0.0	0.0
1435	0.0	0.0	0.0	5.977018809924861	0.0	5.8644796356273705
1436	0.0	5.9888911469055035	6.098807837584438	0.0	0.0	0.0
1437	0.0	0.0	0.0	5.382487861576774	0.0	5.646883003687034
1438	0.0	0.0	0.0	0.0	0.0	0.0
1439	0.0	0.0	0.0	5.564734364213135	5.108061329389394	5.6624064958895115
1440	0.0	0.0	0.0	6.086040339230715	0.0	0.0
1441	0.0	6.496095345176462	5.874889087133179	0.0	5.874889087133179	0.0
1442	0.0	0.0	0.0	0.0	0.0	0.0
1443	0.0	0.0	0.0	0.0	0.0	0.0
1444	0.0	0.0	0.0	0.0	0.0	5.653397396321001
1445	0.0	0.0	0.0	5.538543741967196	0.0	5.538543741967196
1446	0.0	6.41239025825567	6.339822165658495	0.0	6.2887942026617765	0.0
1447	0.0	0.0	0.0	5.949734835436318	0.0	6.02339062230504
1448	0.0	5.794903524859035	0.0	5.66504756314136	0.0	5.8790521462074
1449	0.0	0.0	0.0	5.655162698627309	0.0	5.393712676393449
1450	0.0	6.451632428162912	0.0	0.0	0.0	0.0
1451	0.0	0.0	0.0	6.08769650715866	0.0	6.08769650715866
1452	0.0	6.271523995458241	6.0336239997082615	0.0	5.35531810990666	0.0
1453	0.0	0.0	5.740880352995631	0.0	5.740880352995631	0.0
1454	6.496630234579557	0.0	0.0	0.0	0.0	6.332038219799995
1455	5.381664727341629	0.0	0.0	5.857527096339612	0.0	5.772906131186491
1456	0.0	6.128671220160393	6.0506425978822085	0.0	5.692845631361584	0.0
1457	0.0	6.353656329089713	6.2428606838286615	0.0	5.988276365732118	0.0
1458	0.0	5.879378885526697	6.329246145210764	0.0	0.0	0.0
1459	0.0	0.0	0.0	5.799246938962957	0.0	5.30909183083573
1460	0.0	0.0	0.0	0.0	0.0	0.0
1461	5.518838097023133	5.518838097023133	5.858045717722014	0.0	0.0	0.0
1462	0.0	0.0	0.0	5.822488462329494	5.822488462329494	5.822488462329494
1463	6.381495203519657	0.0	0.0	0.0	0.0	5.927929748536411
1464	0.0	6.44226169534783	6.376514884491538	0.0	6.313339794246717	0.0
1465	0.0	6.442803679845158	6.21258558563284	0.0	5.956657516953538	0.0
1466	0.0	6.290825046662009	6.238164742607766	0.0	0.0	0.0
1467	0.0	6.573508913330915	6.336477195111815	0.0	6.212292998930931	0.0
1468	0.0	0.0	6.059481188157547	0.0	6.237226108955279	0.0
1469	0.0	5.93811998223618	5.586347681014394	5.586347681014394	5.146760935030273	5.680578114184878
1470	0.0	0.0	0.0	0.0	0.0	5.992480280420334
1471	0.0	0.0	0.0	5.355635291667627	0.0	0.0
1472	0.0	0.0	0.0	0.0	0.0	5.345450047344195
1473	0.0	6.232493466606884	6.153952032834631	0.0	0.0	0.0
1474	0.0	6.438167705141047	6.297479377372284	0.0	0.0	0.0
1475	0.0	0.0	0.0	6.1202934382147784	0.0	0.0
1476	0.0	6.412315412858881	0.0	0.0	0.0	0.0
1477	0.0	0.0	0.0	0.0	0.0	5.830480922486888
1478	0.0	0.0	0.0	5.418664710986991	0.0	5.67612110812055
1479	4.843017875441852	4.843017875441852	0.0	5.629585873705689	0.0	5.566841541731496
1480	0.0	5.394466834134485	5.656023729263188	5.78716442413106	5.394466834134485	5.394466834134485
1481	0.0	0.0	0.0	0.0	0.0	0.0
1482	0.0	6.000409507830414	6.000409507830414	0.0	5.9384867154567615	0.0
1483	0.0	5.986190722072053	6.178114827514913	0.0	6.102405516037237	0.0
1484	0.0	0.0	0.0	0.0	0.0	0.0
1485	0.0	6.444534695063268	6.251459212828433	0.0	0.0	0.0
1486	0.0	6.21777253339784	6.08662565349254	0.0	0.0	0.0
1487	0.0	6.470930849603965	5.845456075910921	0.0	6.166383591680453	0.0
1488	0.0	0.0	0.0	0.0	0.0	0.0
1489	0.0	0.0	0.0	6.1732139401243735	0.0	6.1231194202841355
1490	6.217310653348369	0.0	0.0	0.0	0.0	6.040508389835795
1491	0.0	0.0	0.0	5.531301737247734	0.0	6.01747217079056
1492	6.260748349171257	5.757550428581153	0.0	0.0	0.0	5.757550428581153
1493	0.0	5.960519046966709	6.081272215169821	0.0	6.081272215169821	0.0
1494	0.0	6.569242596335794	6.23519449216544	0.0	6.23519449216544	0.0
1495	0.0	6.057857985219033	6.193126927859528	0.0	0.0	0.0
1496	0.0	0.0	0.0	0.0	0.0	0.0
1497	0.0	0.0	0.0	0.0	0.0	5.374940875540797
1498	0.0	0.0	0.0	6.161759402521791	0.0	6.080344538772275
1499	0.0	0.0	6.3144641506585355	0.0	5.823664097863004	0.0
1500	0.0	6.440131372195806	6.349944828836499	0.0	6.175686332901621	0.0
1501	0.0	6.273692659806425	6.177676120733603	0.0	5.768367790770884	0.0
1502	6.378170988628908	0.0	0.0	0.0	0.0	6.185955029440394
1503	0.0	0.0	0.0	6.0482982619503245	0.0	5.806553490934998
1504	0.0	0.0	0.0	0.0	6.567244109028399	0.0
1505	5.761504165205017	0.0	0.0	5.373871618636032	0.0	5.953995482490035
1506	0.0	0.0	0.0	5.727152064614459	0.0	5.985972085074218
1507	0.0	6.103445694802403	5.785936979615844	6.0511402616025896	5.395373977662491	5.655493265954064
1508	0.0	6.309544195770771	5.91580759406831	5.91580759406831	0.0	5.91580759406831
1509	0.0	6.47515702727035	6.255792359909892	0.0	6.298122593738453	0.0
1510	0.0	0.0	0.0	5.374717942616346	0.0	5.6396333361741435
1511	0.0	6.171521246821313	6.042209270166191	6.042209270166191	5.857231160059585	5.63668099629413
1512	0.0	6.592126198613198	6.25091117476378	0.0	0.0	0.0
1513	0.0	6.360657781404274	6.360657781404274	0.0	0.0	0.0
1514	0.0	6.388789182779237	5.826720648949916	0.0	5.826720648949916	0.0
1515	0.0	0.0	0.0	5.730281529854189	0.0	5.730281529854189
1516	0.0	0.0	0.0	5.443702984289466	0.0	5.598948685814721
1517	0.0	0.0	0.0	6.145837190500932	0.0	5.59930893683077
1518	0.0	6.379275759029645	6.25923412010376	0.0	0.0	0.0
1519	0.0	0.0	5.906518965329544	0.0	6.116781367717056	0.0
1520	0.0	6.473115300111486	6.382086536809237	0.0	6.186813219958675	0.0
1521	0.0	6.3729719427636935	0.0	0.0	0.0	0.0
1522	0.0	0.0	0.0	5.436785618779866	0.0	5.688354403920229
1523	0.0	6.304492392930161	6.4014736174634015	0.0	6.1158257924913695	0.0
1524	0.0	6.078795036107123	6.415964009718273	0.0	6.078795036107123	0.0
1525	6.351056581838949	0.0	0.0	0.0	0.0	5.599228663390686
1526	0.0	0.0	0.0	5.565445431559228	0.0	5.79260843620567
1527	0.0	0.0	0.0	5.239085028111643	5.239085028111643	5.880266445473394
1528	0.0	0.0	0.0	0.0	0.0	5.794707115801121
1529	0.0	6.092816248847114	6.019292820343763	0.0	5.684394005588643	0.0
1530	0.0	6.345976805253153	6.086911648257823	0.0	5.885283450328465	0.0
1531	0.0	6.259031505524062	6.259031505524062	0.0	5.803144574643096	0.0
1532	0.0	6.621137697296581	6.186116030040973	0.0	6.186116030040973	0.0
1533	0.0	6.454509285098339	6.027053380675396	0.0	6.212966065115562	0.0
1534	0.0	0.0	0.0	0.0	0.0	0.0
1535	0.0	6.528027537203317	6.302353858666292	0.0	6.169911368690397	0.0
1536	0.0	6.184772820235269	5.809574261743451	5.530213255501404	5.051329661713926	5.371174385553653
1537	0.0	0.0	0.0	5.417923239632231	0.0	5.417923239632231
1538	0.0	6.158362653160725	5.958745135604872	0.0	6.260474147242369	0.0
1539	0.0	6.412749642784779	5.935019504830445	0.0	0.0	0.0
1540	0.0	6.314633311152341	6.40708054749789	0.0	6.243829224757629	0.0
1541	0.0	6.517962915889191	6.222321352813673	0.0	0.0	0.0
1542	0.0	6.012112274434999	6.075620959681953	0.0	5.628553278978253	5.628553278978253
1543	6.402919881474152	0.0	0.0	0.0	0.0	6.234552192607964
1544	0.0	6.066714611279994	6.1828680444122375	0.0	0.0	0.0
1545	0.0	0.0	0.0	6.015003987559202	0.0	5.5976828636245495
1546	0.0	6.432020319752675	5.817513176686816	0.0	6.226448604201621	0.0
1547	0.0	0.0	0.0	0.0	0.0	6.014826609379136
1548	0.0	6.411956570382863	6.143213994094883	0.0	6.143213994094883	0.0
1549	0.0	5.587100154654682	5.87401709568093	0.0	5.722678454552799	0.0
1550	0.0	6.508510659372859	6.365125969520001	0.0	5.780135464315238	0.0
1551	0.0	6.482036141989275	6.16886273955057	0.0	0.0	0.0
1552	0.0	6.18683987266139	0.0	0.0	0.0	0.0
1553	0.0	5.886288676062519	5.934642474743965	5.343041816310474	0.0	5.824120108766118
1554	0.0	6.346827704416029	6.180313090208223	0.0	0.0	0.0
1555	0.0	5.930653629114265	5.930653629114265	0.0	0.0	0.0
1556	0.0	0.0	6.25454495782116	0.0	0.0	0.0
1557	0.0	0.0	0.0	5.960962750240491	0.0	0.0
1558	0.0	6.62444118651502	6.052068021370946	0.0	6.052068021370946	0.0
1559	6.446407093192861	0.0	0.0	0.0	0.0	0.0
1560	0.0	6.0912068849983685	6.2070736248038525	0.0	6.2070736248038525	0.0
1561	0.0	0.0	0.0	0.0	5.965921091244668	0.0
1562	0.0	0.0	6.437734565909744	0.0	0.0	0.0
1563	0.0	6.475375310665917	6.068333604791827	0.0	6.068333604791827	0.0
1564	0.0	0.0	0.0	6.076026551142618	0.0	6.141283748545476
1565	0.0	5.895002868571551	6.307132311791608	0.0	5.658965287144743	0.0
1566	0.0	6.423692668753993	6.220042560827343	0.0	6.315033499767263	0.0
1567	0.0	6.348134416646641	6.142733158229424	0.0	5.4329169565308435	0.0
1568	0.0	0.0	6.1177446440231416	5.66082478525941	0.0	0.0
1569	0.0	6.607047434035674	0.0	0.0	0.0	0.0
1570	6.077673000347655	5.229324461042029	5.956509297666961	0.0	5.786086162208288	5.229324461042029
1571	0.0	0.0	0.0	5.96414266808008	0.0	5.96414266808008
1572	0.0	0.0	0.0	0.0	6.323009804488441	0.0
1573	5.946244609802295	0.0	0.0	5.86796505681185	0.0	5.508949657853058
1574	0.0	6.331634891526983	6.15256851453544	0.0	5.971655126596253	0.0
1575	0.0	0.0	0.0	5.895167336000248	0.0	0.0
1576	0.0	0.0	6.477554536893374	0.0	0.0	0.0
1577	0.0	0.0	0.0	6.060304210768735	0.0	0.0
1578	0.0	0.0	0.0	5.784972069686863	0.0	5.92926100672946
1579	0.0	0.0	0.0	5.880505099564275	0.0	0.0
1580	0.0	0.0	0.0	5.636574336302859	0.0	5.765768045668884
1581	0.0	6.022888620934246	6.13499903210735	0.0	6.022888620934246	0.0
1582	5.197920428926083	0.0	0.0	5.197920428926083	0.0	5.763481147415909
1583	0.0	0.0	0.0	0.0	0.0	0.0
1584	6.152078915540584	0.0	0.0	0.0	0.0	0.0
1585	0.0	6.510139116307785	0.0	0.0	0.0	0.0
1586	0.0	6.470178251676302	5.8027385065863	0.0	5.8027385065863	0.0
1587	0.0	0.0	0.0	5.848118149788571	0.0	5.954861957571158
1588	0.0	6.4103534503434405	0.0	0.0	0.0	0.0
1589	0.0	0.0	0.0	0.0	5.851492237407175	0.0
1590	0.0	0.0	0.0	0.0	0.0	0.0
1591	0.0	6.379439827814869	6.307216036133553	0.0	0.0	0.0
1592	0.0	6.192740364627424	6.418452425489523	0.0	0.0	0.0
1593	6.5176496326050914	0.0	0.0	0.0	0.0	6.362038783507205
1594	0.0	0.0	0.0	0.0	5.988533609551397	0.0
1595	0.0	0.0	0.0	0.0	0.0	0.0
1596	0.0	0.0	6.156485394440391	0.0	0.0	0.0
1597	0.0	6.555165524628056	6.198258559414234	0.0	0.0	0.0
1598	0.0	6.180993748211146	6.055289204992799	0.0	5.725223941121567	0.0
1599	0.0	0.0	0.0	5.764035156311785	0.0	5.88397538938269
1600	6.653627567064281	0.0	0.0	0.0	0.0	5.938868062372775
1601	0.0	5.255682742331019	5.664036459452406	5.664036459452406	0.0	5.527894129977406
1602	0.0	0.0	0.0	0.0	0.0	0.0
1603	0.0	6.490327343738337	5.923067817546278	0.0	0.0	0.0
1604	5.689652641994778	5.916778752327418	6.031753978469233	0.0	6.031753978469233	0.0
1605	0.0	6.5683305644105525	6.242615835375447	0.0	6.034923756708613	0.0
1606	0.0	0.0	0.0	5.244829840849397	0.0	5.670582519249203
1607	6.142047856967718	0.0	0.0	0.0	0.0	5.826016148247128
1608	0.0	6.191630974250814	6.3225116214266395	0.0	6.004138487355176	0.0
1609	0.0	6.399762057375086	6.216306382926873	0.0	6.142882007713278	0.0
1610	0.0	0.0	6.351222684875199	0.0	0.0	0.0
1611	0.0	6.317044246258822	6.0826371810348	0.0	0.0	0.0
1612	0.0	6.462764270432459	6.284677080072603	0.0	6.1048795335146755	0.0
1613	0.0	0.0	0.0	5.206324939857178	0.0	5.500921126938794
1614	0.0	6.4379272860258885	6.233310553253458	0.0	5.826718813185365	0.0
1615	0.0	0.0	0.0	5.732964748667524	0.0	5.732964748667524
1616	0.0	6.3527028773354415	6.3527028773354415	0.0	0.0	0.0
1617	0.0	5.956961788603462	5.79980009579385	5.8651272549556435	5.291555622618641	5.8651272549556435
1618	0.0	6.12398816771023	6.294421795061006	0.0	0.0	0.0
1619	0.0	0.0	0.0	0.0	0.0	0.0
1620	0.0	0.0	6.124524679491452	0.0	5.732538859018977	0.0
1621	0.0	0.0	0.0	5.892404086849094	0.0	5.809996456087016
1622	6.292810420251982	0.0	0.0	0.0	5.682783660518509	5.682783660518509
1623	0.0	6.358595889297177	6.255120715475165	0.0	0.0	0.0
1624	0.0	0.0	0.0	5.742210583766882	0.0	5.858335144236046
1625	0.0	6.015138969998906	6.132012797075125	0.0	6.132012797075125	0.0
1626	6.295365315555998	0.0	0.0	0.0	0.0	5.9739718349852735
1627	0.0	0.0	0.0	6.238772699290533	0.0	5.893908449953463
1628	0.0	6.376927398128169	5.759288655146239	0.0	6.266789380394429	0.0
1629	0.0	6.062492467330603	5.5837901209426	5.814422066252039	0.0	5.814422066252039
1630	0.0	6.512174925437394	6.145676726442168	0.0	6.029990090494675	0.0
1631	0.0	0.0	0.0	5.65330115057023	0.0	5.77952914953163
1632	0.0	0.0	0.0	6.1478267657900805	0.0	5.485621119130068
1633	6.481844580473478	0.0	0.0	0.0	0.0	6.115698471967757
1634	0.0	0.0	0.0	5.559548750974993	0.0	5.920224750288063
1635	5.449748330130521	5.958786909885413	5.554075974181824	5.554075974181824	4.960300420838697	5.629452390298791
1636	0.0	0.0	0.0	0.0	0.0	6.018746804303759
1637	0.0	0.0	0.0	5.943656647048693	0.0	5.865748400603145
1638	0.0	5.9719703741301835	6.25859646487568	0.0	5.745626234288025	0.0
1639	0.0	0.0	0.0	5.762447172561781	0.0	5.829879397081681
1640	6.405433581389015	0.0	0.0	0.0	0.0	6.163639460694505
1641	0.0	6.412643104366203	6.05760670139161	0.0	6.188831411813209	0.0
1642	0.0	6.554394029154951	6.3283145329992445	0.0	0.0	0.0
1643	0.0	0.0	0.0	0.0	0.0	0.0
1644	0.0	0.0	0.0	0.0	0.0	0.0
1645	0.0	6.408491331225506	5.79004395734825	0.0	6.201752795673635	0.0
1646	0.0	6.5280212965682765	6.266845761584751	0.0	5.957362636532417	0.0
1647	0.0	6.21723096228238	6.108969115587019	0.0	6.108969115587019	0.0
1648	0.0	0.0	0.0	0.0	7.096220240343518	0.0
1649	0.0	0.0	0.0	5.672437908956602	5.418394629878293	5.418394629878293
1650	0.0	0.0	6.4636837834427885	0.0	0.0	0.0
1651	0.0	0.0	0.0	5.972753120991034	0.0	6.147219073625799
1652	0.0	5.854963151480892	5.734760649108325	0.0	0.0	5.990215009435716
1653	0.0	0.0	0.0	0.0	0.0	5.887337599703495
1654	0.0	6.39641525377527	5.7518943551645885	0.0	0.0	0.0
1655	0.0	5.994132563722648	6.22987588170663	0.0	5.776408046879644	0.0
1656	6.182065187791846	0.0	0.0	0.0	5.730999795665014	5.494450142303195
1657	0.0	6.479449734712489	6.014741799253619	0.0	0.0	0.0
1658	0.0	6.45613482751301	6.279062987764543	0.0	6.100447698867807	0.0
1659	0.0	0.0	0.0	5.9953367125291255	0.0	5.962695213176026
1660	5.847716590306283	6.063111159554645	5.847716590306283	0.0	6.172606005789457	0.0
1661	0.0	6.548276284256744	6.3036404736176435	0.0	5.791883875515193	0.0
1662	6.2766824799416305	0.0	0.0	0.0	0.0	0.0
1663	0.0	0.0	0.0	5.833487287067237	0.0	0.0
1664	0.0	0.0	6.017066537530883	0.0	0.0	6.017066537530883
1665	0.0	0.0	0.0	5.54015309682339	0.0	6.076229918906688
1666	0.0	6.272193181868613	6.172135839341703	0.0	5.9768595107086036	0.0
1667	0.0	6.089487028642677	6.089487028642677	0.0	5.974576543702033	0.0
1668	0.0	5.8933330886259165	6.3020013103260695	0.0	0.0	0.0
1669	6.439878501198607	0.0	0.0	0.0	0.0	6.1555137099389645
1670	0.0	0.0	0.0	6.135358200045069	0.0	5.959011699456734
1671	0.0	6.574769874045821	6.421729811125835	0.0	0.0	0.0
1672	0.0	6.020498237532293	6.228183777726896	0.0	0.0	0.0
1673	0.0	6.253601413427445	6.253601413427445	0.0	0.0	0.0
1674	0.0	0.0	0.0	6.651274476267337	0.0	6.651274476267337
1675	0.0	6.221803832230473	5.90299108941949	0.0	6.3437717494348265	0.0
1676	0.0	0.0	0.0	6.307833465749518	0.0	5.974281106960285
1677	0.0	0.0	0.0	5.953403627383978	0.0	5.7471064640363645
1678	0.0	0.0	0.0	5.202008755098061	0.0	5.51069037301509
1679	0.0	6.292971608847717	6.066776976536201	0.0	0.0	0.0
1680	0.0	0.0	0.0	0.0	0.0	0.0
1681	0.0	0.0	0.0	5.771973484379486	0.0	5.961742203071171
1682	0.0	6.2614682625736675	6.072523628980193	0.0	6.2614682625736675	0.0
1683	0.0	0.0	0.0	5.751809568871049	0.0	5.837721028404591
1684	0.0	0.0	0.0	5.879376438664107	0.0	5.879376438664107
1685	0.0	6.133686701492561	6.133686701492561	0.0	0.0	0.0
1686	0.0	0.0	0.0	5.876380026878785	0.0	5.724998533566343
1687	0.0	0.0	0.0	0.0	0.0	6.224019480480894
1688	0.0	5.18409540636727	0.0	0.0	0.0	5.18409540636727
1689	6.357145837609776	0.0	0.0	0.0	0.0	6.095455097184144
1690	0.0	6.500683619412235	6.106528452006355	0.0	6.284642500421831	0.0
1691	6.366291616727885	0.0	0.0	0.0	0.0	0.0
1692	0.0	0.0	0.0	0.0	5.964880491630406	0.0
1693	0.0	0.0	0.0	6.04899072501315	0.0	0.0
1694	6.578582162214097	0.0	0.0	0.0	0.0	6.23742084408595
1695	0.0	6.26628699557588	5.787696247663008	0.0	6.0182726724111495	0.0
1696	0.0	0.0	6.160941070057377	0.0	0.0	0.0
1697	6.24216231322256	0.0	0.0	0.0	0.0	6.119233880216902
1698	0.0	0.0	0.0	6.32076389076239	0.0	6.073779416957047
1699	0.0	0.0	0.0	0.0	0.0	0.0
1700	0.0	0.0	0.0	5.788543587876056	0.0	5.904470280913293
1701	0.0	5.965824620458524	6.286789557489455	0.0	0.0	0.0
1702	0.0	0.0	0.0	0.0	0.0	6.0789645055946355
1703	0.0	6.385601572360039	6.161331493013675	0.0	6.053064918861483	0.0
1704	6.378374510264114	0.0	0.0	0.0	0.0	6.129133493755886
1705	0.0	6.145580725620607	6.219055487167347	0.0	6.219055487167347	0.0
1706	0.0	0.0	0.0	0.0	0.0	5.5297960587917245
1707	0.0	0.0	0.0	5.619959307414324	0.0	5.835887417991442
1708	0.0	6.489778406872406	0.0	0.0	6.168997870734458	0.0
1709	0.0	0.0	0.0	5.370654392019758	0.0	5.860866799491141
1710	0.0	0.0	0.0	5.661524117973336	0.0	6.108815197713156
1711	0.0	0.0	0.0	0.0	0.0	0.0
1712	0.0	6.447118172105231	6.148080168544667	0.0	0.0	0.0
1713	0.0	6.078450119700375	5.737595235834659	0.0	0.0	0.0
1714	0.0	0.0	5.683769843922286	6.081695123736983	0.0	5.683769843922286
1715	5.106423980354637	0.0	0.0	5.106423980354637	0.0	5.849189015554536
1716	0.0	6.342827656518184	6.371254151139458	0.0	6.031524657225355	0.0
1717	0.0	0.0	0.0	5.725090981900517	0.0	5.319346504621908
1718	0.0	6.38970663091002	6.262900129087568	0.0	6.0293659792923515	0.0
1719	5.225503108704635	0.0	0.0	5.661323555377179	0.0	5.661323555377179
1720	0.0	0.0	0.0	0.0	0.0	0.0
1721	0.0	0.0	0.0	5.844980980162154	0.0	5.844980980162154
1722	0.0	6.425309958590359	5.946731645412296	0.0	6.385154990166899	0.0
1723	0.0	6.417330203780847	6.040611035216506	0.0	0.0	0.0
1724	0.0	0.0	0.0	5.79168062411604	0.0	5.9884383364863005
1725	0.0	0.0	0.0	5.6722475635328	0.0	5.989339103551339
1726	0.0	6.0312810546806945	6.341500332106355	0.0	0.0	0.0
1727	0.0	0.0	0.0	0.0	0.0	0.0
1728	0.0	6.3632025239325944	6.269420782971689	0.0	0.0	0.0
1729	0.0	0.0	0.0	5.972340086826072	0.0	6.044861095996878
1730	0.0	0.0	0.0	5.816867439037186	0.0	5.5943691090704455
1731	0.0	0.0	0.0	0.0	5.599808093388098	5.817517223570539
1732	0.0	6.531770484965599	6.379325982743983	0.0	0.0	0.0
1733	0.0	5.825501195479727	6.236078804475199	0.0	5.825501195479727	0.0
1734	0.0	6.219607051305608	5.961576851572717	0.0	5.583230428684958	0.0
1735	0.0	5.929557139518862	5.977990399183662	0.0	5.929557139518862	0.0
1736	0.0	6.505237725226974	5.832862549037787	0.0	0.0	0.0
1737	0.0	6.364268852442876	6.403112678156816	0.0	5.942560192001072	0.0
1738	6.3759997784388	0.0	0.0	0.0	0.0	5.811365280078707
1739	0.0	5.758382921519351	5.983406578413001	0.0	5.758382921519351	0.0
1740	0.0	0.0	0.0	0.0	6.118546302825181	0.0
1741	0.0	6.259889034801604	6.126734164797671	0.0	5.7070342331404085	0.0
1742	0.0	0.0	0.0	6.099549439796553	0.0	0.0
1743	0.0	6.361613786174831	5.911714200274661	0.0	0.0	0.0
1744	0.0	0.0	0.0	5.16156780049737	0.0	5.901003580143098
1745	0.0	6.434436938747409	6.224729400562621	0.0	5.603915596030537	0.0
1746	0.0	0.0	0.0	6.163925646333611	0.0	0.0
1747	0.0	6.229583189000119	6.229583189000119	0.0	6.299304381069677	5.9141211662973205
1748	0.0	0.0	0.0	5.988778894996554	0.0	5.660077024888637
1749	0.0	0.0	0.0	0.0	0.0	5.4987769168002405
1750	0.0	0.0	0.0	5.742769630004942	0.0	5.742769630004942
1751	0.0	6.557696656151048	5.8203665188281235	0.0	5.8203665188281235	0.0
1752	0.0	5.947035213551245	6.465087029926704	0.0	6.160087241039595	0.0
1753	0.0	0.0	0.0	0.0	0.0	0.0
1754	0.0	6.280885532307681	0.0	0.0	6.059367540430308	0.0
1755	0.0	0.0	0.0	0.0	0.0	5.815520669299541
1756	0.0	6.120261349108571	6.356268721311731	0.0	6.120261349108571	0.0
1757	6.246732197300429	0.0	0.0	0.0	0.0	6.40225226684371
1758	0.0	6.149979303320027	6.149979303320027	0.0	5.950658738687273	0.0
1759	0.0	0.0	0.0	0.0	0.0	0.0
1760	0.0	6.437896639656947	6.276830019342314	0.0	6.346645708923799	0.0
1761	6.347966678001998	0.0	0.0	0.0	0.0	5.991889954857182
1762	0.0	0.0	0.0	0.0	5.869168126310194	0.0
1763	0.0	6.247376090290944	0.0	0.0	6.247376090290944	0.0
1764	0.0	0.0	5.98507901972382	0.0	0.0	0.0
1765	0.0	6.276424496793572	6.098646187380532	0.0	0.0	0.0
1766	0.0	6.324158154009426	6.16042724571883	0.0	5.838328806569479	0.0
1767	6.511801887285115	0.0	0.0	0.0	0.0	5.822325141025908
1768	0.0	6.388387431143276	6.261234704154403	0.0	5.810778826494537	0.0
1769	0.0	0.0	0.0	5.736320949034502	0.0	5.485699765153091
1770	0.0	6.336293824257116	6.069120949268198	0.0	6.175535991575168	0.0
1771	6.240867266915854	0.0	0.0	0.0	0.0	5.966976358900247
1772	0.0	6.2692754032317906	6.234348349933	0.0	0.0	0.0
1773	0.0	0.0	0.0	5.849191819228974	0.0	5.365032824798837
1774	0.0	0.0	0.0	5.540821563189092	0.0	5.9677563165104495
1775	0.0	6.2215428596577835	6.473255536487625	0.0	6.02653240599285	0.0
1776	0.0	0.0	0.0	5.791890054415053	0.0	6.092477802674303
1777	0.0	6.328411170698089	6.0530751097209485	0.0	6.162931192610935	0.0
1778	0.0	0.0	0.0	6.040899359448387	0.0	5.842842917439066
1779	0.0	0.0	0.0	5.911814627561645	0.0	5.361664749682377
1780	6.342463238776301	0.0	0.0	0.0	0.0	6.211921041176966
1781	0.0	0.0	0.0	0.0	0.0	0.0
1782	0.0	0.0	0.0	5.92960646210424	0.0	0.0
1783	0.0	0.0	0.0	5.741162344030091	0.0	5.499847440182029
1784	0.0	6.4607461421506125	6.051269182454402	0.0	5.697845725096161	0.0
1785	0.0	5.8776206115265195	6.211676500581768	0.0	5.641022208355575	0.0
1786	0.0	6.0074440099080295	6.0074440099080295	0.0	6.0074440099080295	0.0
1787	0.0	6.3572556751861224	6.120811725461759	0.0	6.120811725461759	0.0
1788	0.0	0.0	0.0	5.708032306763657	0.0	6.029935557240928
1789	0.0	5.289275063674069	0.0	0.0	0.0	5.875268327531237
1790	0.0	0.0	0.0	0.0	0.0	6.265268394281973
1791	5.8772238336293565	0.0	0.0	0.0	0.0	0.0
1792	0.0	0.0	0.0	5.827430972601233	0.0	6.021085775687804
1793	0.0	6.353528941988862	0.0	0.0	0.0	0.0
1794	0.0	0.0	0.0	0.0	0.0	0.0
1795	0.0	6.040958719678073	5.677861490701837	5.222138773526552	5.677861490701837	5.222138773526552
1796	6.239541829727457	6.239541829727457	6.395981687398033	0.0	0.0	0.0
1797	0.0	0.0	5.433945015018074	6.119391348077835	0.0	5.981605894303997
1798	0.0	0.0	0.0	0.0	0.0	6.111095936061135
1799	0.0	6.275880700958476	6.275880700958476	0.0	6.029338352270266	0.0
1800	0.0	0.0	0.0	0.0	0.0	0.0
1801	0.0	6.408751321956273	6.053800822335026	0.0	0.0	0.0
1802	5.631462576977917	5.631462576977917	5.973249417906029	0.0	5.631462576977917	5.858379789967499
1803	0.0	0.0	0.0	0.0	0.0	0.0
1804	0.0	0.0	6.180648101164359	0.0	5.7561986008699995	0.0
1805	0.0	6.338177892667782	5.912998279069462	0.0	5.692558086589639	0.0
1806	0.0	0.0	0.0	0.0	0.0	0.0
1807	0.0	6.393144083181395	6.301608299329199	0.0	5.914338022355133	0.0
1808	0.0	0.0	6.286100821413086	0.0	0.0	0.0
1809	0.0	0.0	0.0	5.660909263790755	0.0	5.660909263790755
1810	0.0	0.0	0.0	5.532643641083768	0.0	5.679188164737731
1811	6.591143593336791	0.0	0.0	0.0	0.0	6.448310462562582
1812	0.0	0.0	0.0	5.942208284973178	0.0	5.70963720428167
1813	0.0	5.983339136918233	5.983339136918233	0.0	0.0	0.0
1814	0.0	6.353206075495647	6.226812750731531	0.0	6.226812750731531	0.0
1815	0.0	6.575962051884222	6.1547612656379735	0.0	0.0	0.0
1816	0.0	6.3503291733311755	6.141756045692737	0.0	5.797402375240783	0.0
1817	0.0	0.0	0.0	5.961497258737974	0.0	5.629041066527275
1818	0.0	0.0	6.288354063737641	0.0	0.0	0.0
1819	0.0	6.328167068910292	6.202345368481962	0.0	6.202345368481962	0.0
1820	0.0	0.0	0.0	0.0	0.0	0.0
1821	0.0	0.0	0.0	0.0	0.0	0.0
1822	0.0	0.0	0.0	0.0	0.0	0.0
1823	0.0	6.290848276829975	6.127991836059552	0.0	5.707594658786666	5.707594658786666
1824	0.0	6.443008468368047	6.443008468368047	0.0	0.0	0.0
1825	0.0	0.0	0.0	5.8404429833984715	0.0	5.9207118371423455
1826	0.0	0.0	0.0	5.685857013078524	0.0	5.685857013078524
1827	0.0	5.205998126470937	0.0	5.7978298648322415	0.0	5.730613677322396
1828	0.0	0.0	6.2507490258785	0.0	0.0	0.0
1829	6.372720402369444	0.0	0.0	0.0	0.0	5.836526309698226
1830	6.465171934358311	0.0	0.0	0.0	0.0	6.178099300931977
1831	5.043935820797095	0.0	0.0	5.690524358533123	0.0	5.516669421044591
1832	0.0	6.523987859618087	6.09515995460566	0.0	6.09515995460566	0.0
1833	0.0	0.0	0.0	5.96587744423881	0.0	5.880829904386659
1834	0.0	0.0	0.0	5.8777594023115345	0.0	5.8777594023115345
1835	0.0	6.194751208120209	6.023387602076753	0.0	6.023387602076753	0.0
1836	5.685988936234985	0.0	0.0	0.0	0.0	6.010436014204562
1837	0.0	0.0	0.0	5.824277816559304	0.0	5.887157361042531
1838	0.0	0.0	6.251320707419786	0.0	0.0	0.0
1839	0.0	0.0	0.0	6.076974661377777	0.0	5.977140304766637
1840	0.0	0.0	6.368275961347422	0.0	6.08701946256303	0.0
1841	0.0	0.0	0.0	5.763565145799395	0.0	5.763565145799395
1842	0.0	0.0	0.0	0.0	0.0	0.0
1843	0.0	6.344365194150889	6.209746398314249	0.0	5.727289098904828	0.0
1844	0.0	0.0	0.0	5.6402176005405655	0.0	0.0
1845	0.0	0.0	0.0	5.9908973515416175	0.0	5.934981365237369
1846	0.0	6.423312704425704	6.140842960723783	0.0	0.0	0.0
1847	0.0	0.0	0.0	0.0	0.0	0.0
1848	6.326178342161324	0.0	0.0	0.0	0.0	6.200510818347984
1849	0.0	0.0	0.0	0.0	0.0	0.0
1850	0.0	6.293173443520491	0.0	0.0	6.385638631746981	0.0
1851	0.0	0.0	0.0	5.790497311001271	5.404652736807689	5.934841834141572
1852	6.431463264945195	0.0	0.0	0.0	0.0	0.0
1853	0.0	6.436442691753251	6.195087486616931	0.0	6.090241105032287	0.0
1854	0.0	6.114785461736031	6.216349926293293	0.0	0.0	0.0
1855	0.0	6.573696467196321	5.845373864164857	0.0	6.254605805067047	0.0
1856	0.0	0.0	0.0	6.18577269407876	0.0	5.813852800434913
1857	0.0	0.0	0.0	5.5590252905654145	0.0	0.0
1858	0.0	0.0	0.0	0.0	0.0	5.898592720898415
1859	0.0	0.0	0.0	5.543934973111818	0.0	5.966718660610176
1860	0.0	6.467858431198992	5.7774390860802685	0.0	5.986790930552777	0.0
1861	0.0	6.45755719193856	6.256239610188019	0.0	0.0	0.0
1862	0.0	0.0	0.0	5.801739053461711	0.0	5.566969917368061
1863	0.0	0.0	0.0	0.0	0.0	5.963381298830949
1864	0.0	6.097571460961754	6.308785446124617	0.0	6.097571460961754	0.0
1865	0.0	6.533767857602614	6.338699792070156	0.0	6.246072904546802	0.0
1866	0.0	0.0	5.877922397290991	0.0	0.0	0.0
1867	0.0	6.325654211743981	6.0835558263320095	0.0	5.829960255708241	0.0
1868	0.0	6.618635579627119	0.0	0.0	0.0	0.0
1869	0.0	0.0	0.0	5.625766085702274	0.0	5.625766085702274
1870	0.0	0.0	5.658186461794356	0.0	5.658186461794356	0.0
1871	0.0	6.491936051248867	6.097097760793891	0.0	0.0	0.0
1872	0.0	6.248143091307131	6.039713812390326	0.0	5.72311941901713	0.0
1873	0.0	0.0	0.0	5.736544000652046	0.0	5.736544000652046
1874	0.0	0.0	6.204047886853894	0.0	6.275547746345233	0.0
1875	6.352524928325924	0.0	0.0	0.0	0.0	0.0
1876	0.0	0.0	0.0	0.0	0.0	0.0
1877	4.9631722578398865	5.704185694753847	5.568195426073142	5.2963393179224	4.9631722578398865	5.882193452942781
1878	0.0	5.965631328654815	6.268384533079433	0.0	5.965631328654815	0.0
1879	0.0	6.276847018815204	6.093502123573978	0.0	0.0	0.0
1880	0.0	6.511014433935228	6.13891296934514	0.0	0.0	0.0
1881	5.4894689669845205	0.0	0.0	5.9306502601702675	0.0	5.4894689669845205
1882	0.0	0.0	0.0	0.0	0.0	5.963845968527357
1883	0.0	6.2685006042291675	6.218758308043759	0.0	5.602064546127315	0.0
1884	0.0	6.480503234428587	5.6271500284592495	0.0	5.6271500284592495	0.0
1885	0.0	6.548753905172685	6.256518626118823	0.0	6.073779606891254	0.0
1886	6.412003843281724	0.0	0.0	0.0	0.0	5.766253601388713
1887	5.755163703685552	6.3401360643556925	6.158391280451696	0.0	5.755163703685552	0.0
1888	0.0	0.0	5.376438309293739	5.962900256312355	0.0	5.914928585699947
1889	0.0	6.656039235919496	0.0	0.0	0.0	0.0
1890	0.0	0.0	6.078033336044624	0.0	0.0	0.0
1891	0.0	6.094790084154434	6.094790084154434	0.0	0.0	0.0
1892	0.0	0.0	0.0	5.912227180242423	0.0	5.912227180242423
1893	0.0	6.31143520928043	5.905883439233819	0.0	5.680997146560336	0.0
1894	0.0	6.359885146135198	6.171254612524257	0.0	0.0	0.0
1895	0.0	6.337893811613763	6.0567820319980195	0.0	0.0	0.0
1896	0.0	0.0	0.0	5.524019753878999	0.0	5.872791015995
1897	0.0	0.0	0.0	5.994725052603567	0.0	5.847694826087007
1898	0.0	0.0	0.0	6.011526457128029	5.452634351762192	5.906524837528288
1899	0.0	5.864182992373551	5.864182992373551	0.0	6.075116578644918	0.0
1900	0.0	0.0	0.0	5.777741445787045	0.0	5.643589937252273
1901	0.0	6.435085619825333	6.12204441319149	0.0	6.12204441319149	0.0
1902	0.0	6.506299471779874	6.200764100631988	0.0	6.09804399710068	0.0
1903	0.0	0.0	6.480467310818156	0.0	6.129325435926797	0.0
1904	0.0	6.234138321194055	6.0279686046892005	0.0	0.0	0.0
1905	0.0	6.10577833565784	5.765066814753998	0.0	5.991249385283905	0.0
1906	0.0	0.0	0.0	5.831632855527743	0.0	5.9414404606758895
1907	6.388925663893041	6.19128272686	5.701087364104749	0.0	5.427754075674841	0.0
1908	0.0	0.0	0.0	5.61724182155021	0.0	5.463192423196166
1909	0.0	6.384390429162261	5.997230659812424	0.0	0.0	0.0
1910	0.0	6.465089804437542	6.126809909861643	0.0	5.926865258314003	0.0
1911	0.0	6.462248880812897	6.2631502353374815	0.0	6.334980413075255	0.0
1912	0.0	0.0	0.0	0.0	6.041783220693555	0.0
1913	6.324715635857543	5.806072550821708	0.0	0.0	0.0	5.806072550821708
1914	0.0	0.0	0.0	5.901881543054305	0.0	5.743254518172264
1915	0.0	6.063421090952155	5.957103312642323	0.0	5.496799727425475	0.0
1916	0.0	0.0	0.0	5.9344167384687525	0.0	5.66532859755749
1917	5.684280809563893	6.115482933680748	6.17188226250065	0.0	0.0	0.0
1918	6.413234372344679	0.0	0.0	0.0	0.0	5.583777430827131
1919	0.0	6.334945973723932	6.240923899208922	0.0	5.8413740932172935	0.0
1920	0.0	0.0	0.0	5.945008184914852	0.0	5.836199425894811
1921	0.0	6.484594787729946	6.072846312321091	0.0	0.0	0.0
1922	0.0	6.544156523052435	6.183140111236184	0.0	6.006424631503625	0.0
1923	0.0	0.0	0.0	0.0	6.361306844383594	0.0
1924	0.0	0.0	0.0	5.976320676037333	0.0	0.0
1925	0.0	0.0	0.0	5.830777347677923	0.0	0.0
1926	0.0	0.0	0.0	0.0	0.0	0.0
1927	0.0	0.0	0.0	6.061085479466559	0.0	6.0073505293035625
1928	0.0	0.0	0.0	5.878883462227891	0.0	5.878883462227891
1929	6.115129903356069	6.211499835861386	5.703956290605482	0.0	0.0	5.703956290605482
1930	6.028628673884337	0.0	6.291161937800716	0.0	6.028628673884337	0.0
1931	0.0	6.263628426670158	6.082966592786207	0.0	6.390227874934176	0.0
1932	0.0	6.135814978998938	6.399775576369575	0.0	5.822364170896825	0.0
1933	5.852563244235001	0.0	0.0	5.852563244235001	0.0	6.144349946920952
1934	0.0	6.36306054585469	0.0	0.0	6.008864029393715	0.0
1935	0.0	0.0	0.0	5.6019860178047605	0.0	5.936801464166593
1936	0.0	0.0	6.183968265799094	0.0	0.0	0.0
1937	0.0	0.0	0.0	0.0	0.0	0.0
1938	0.0	0.0	5.987416268400228	0.0	5.783558070310486	5.783558070310486
1939	0.0	0.0	0.0	6.052372305938153	0.0	5.506634842691684
1940	0.0	6.424390785083365	6.267532616845254	0.0	0.0	0.0
1941	0.0	6.214563775098951	6.289077440476735	0.0	0.0	0.0
1942	0.0	0.0	0.0	0.0	0.0	0.0
1943	0.0	6.161388346568052	6.333211891872718	0.0	0.0	0.0
1944	6.475040193876831	0.0	0.0	5.7603466101303615	0.0	5.7603466101303615
1945	0.0	0.0	0.0	5.8909144466791	0.0	5.8909144466791
1946	0.0	0.0	0.0	5.780856011248972	0.0	5.646736273391414
1947	0.0	6.490968707916442	6.34299095800316	0.0	6.245761034438248	0.0
1948	0.0	5.794695861002002	6.11154659436478	0.0	5.794695861002002	0.0
1949	0.0	0.0	0.0	5.785784096339209	0.0	0.0
1950	0.0	6.438518101403705	5.964615598207771	0.0	5.964615598207771	0.0
1951	0.0	6.478559666309897	6.129964812957961	0.0	5.79107752427185	0.0
1952	0.0	0.0	0.0	6.026265700387749	0.0	0.0
1953	0.0	5.8844273208213975	6.19018103436567	0.0	0.0	0.0
1954	0.0	0.0	0.0	5.588937498141699	0.0	5.725978537701407
1955	0.0	6.342962120726038	6.342962120726038	0.0	6.168978451456783	0.0
1956	0.0	6.313735660418858	6.064412257041743	0.0	6.14360374354636	0.0
1957	0.0	6.524140067555005	6.066342352480547	0.0	0.0	0.0
1958	0.0	5.075623109901753	0.0	5.882142878095933	0.0	5.639805661358645
1959	0.0	6.534517995536879	5.903621901018908	0.0	6.298987040281685	0.0
1960	0.0	0.0	0.0	5.893906481021138	0.0	5.7786970307391545
1961	0.0	6.482367628222226	6.1908842838212195	0.0	6.1908842838212195	0.0
1962	0.0	0.0	0.0	6.085878205898212	0.0	0.0
1963	0.0	0.0	0.0	5.146804341566596	5.146804341566596	5.8520980768682564
1964	0.0	0.0	6.0758272118410925	0.0	5.869149666055266	0.0
1965	6.470077717119292	0.0	0.0	0.0	0.0	6.212572064152579
1966	0.0	6.3488349074686905	6.298624732592959	0.0	0.0	0.0
1967	0.0	0.0	0.0	5.986910177297808	0.0	5.790593056866103
1968	0.0	6.555807133050476	6.139605297018327	0.0	6.004733823401848	0.0
1969	0.0	6.466305778580492	5.841768740076227	0.0	6.06064285342755	0.0
1970	0.0	0.0	0.0	5.706461311086014	0.0	5.8615888761415755
1971	0.0	6.418009131099394	5.835566124437559	0.0	6.23695183249327	0.0
1972	0.0	6.514995832359574	6.132357406927767	0.0	5.817566055572038	0.0
1973	0.0	6.452719100626729	6.287736624095694	0.0	5.9287952508841295	0.0
1974	0.0	6.230754601184884	6.2026883870546685	0.0	5.805032079794397	0.0
1975	0.0	6.3323798692202	6.1793567394567	0.0	0.0	0.0
1976	0.0	0.0	0.0	5.750179606672734	0.0	5.511619786684612
1977	0.0	0.0	0.0	5.033704049008512	0.0	5.630183931252763
1978	0.0	6.09138917165939	5.990362401175722	0.0	5.793048059219308	0.0
1979	0.0	0.0	0.0	0.0	0.0	0.0
1980	0.0	0.0	0.0	5.743837795390983	0.0	0.0
1981	0.0	6.2352107746119065	6.163162207098341	0.0	0.0	0.0
1982	0.0	6.469449612794059	5.989697030314227	0.0	6.185628725875968	0.0
1983	0.0	6.277197926694896	5.8552473894550605	0.0	5.8552473894550605	0.0
1984	0.0	0.0	0.0	5.648908824198475	5.507067430595747	5.806803304370514
1985	0.0	6.187161643762943	5.5138327095600586	0.0	0.0	0.0
1986	0.0	6.195925257875179	6.006476180038497	0.0	6.006476180038497	0.0
1987	0.0	5.806127202470414	6.236386045726758	0.0	0.0	0.0
1988	0.0	0.0	6.036467974544862	0.0	6.036467974544862	0.0
1989	0.0	0.0	0.0	0.0	0.0	5.810303735319816
1990	0.0	6.364745137499014	6.194043467699906	0.0	0.0	0.0
1991	0.0	6.300708553444673	6.119696573586585	0.0	5.8280088224082	0.0
1992	0.0	0.0	0.0	6.126371286510133	0.0	5.951404297942318
1993	0.0	0.0	0.0	5.39276591277792	0.0	5.972712658996009
1994	0.0	6.569295528953744	6.204181092146436	0.0	5.8752585117793465	0.0
1995	0.0	6.418841093595274	6.1891700761511865	0.0	5.769469871595279	0.0
1996	0.0	0.0	0.0	5.357722814616778	0.0	0.0
1997	0.0	0.0	6.24501395911033	0.0	6.059232818111744	0.0
1998	0.0	0.0	0.0	0.0	0.0	0.0
[truncated: 8,195 more rows]
