# Supplementary material for: Minimal gene set discovery in single-cell mRNA-seq datasets with ActiveSVM
Source: Nat Comput Sci. 2022 Jun 27;2(6):387–98. doi: 10.1038/s43588-022-00263-8 (PMC10766518; doi:10.1038/s43588-022-00263-8)
Supplement: Supplementary file 2 — There are six folders for six subfigures. Fig. 2a: the min-cell strategy accuracy versus the number of genes selected by ActiveSVM and all comparison methods. Fig. 2b: the min-complexity strategy accuracy versus the number of genes selected by ActiveSVM and all comparison methods. Fig. 2c: the t-SNE coordinates and labels. Fig. 2d: the number of cells acquired by min-cell strategy versus the number of genes selected. Fig. 2e: t-SNE coordinates and the partial processed data matrix used to plot top gene markers. Fig. 2f: t-SNE coordinates and the partial processed data matrix for additional gene markers. [file 43588_2022_263_MOESM2_ESM.zip › figure2/figure2c/labels.csv]

	target	labels
0	4	Others
1	3	B cells
2	0	Monocytes
3	4	Others
4	4	Others
5	1	T cells
6	1	T cells
7	0	Monocytes
8	3	B cells
9	1	T cells
10	3	B cells
11	0	Monocytes
12	1	T cells
13	1	T cells
14	1	T cells
15	1	T cells
16	1	T cells
17	2	Act. T/NK
18	1	T cells
19	0	Monocytes
20	0	Monocytes
21	0	Monocytes
22	0	Monocytes
23	0	Monocytes
24	0	Monocytes
25	1	T cells
26	1	T cells
27	4	Others
28	1	T cells
29	4	Others
30	0	Monocytes
31	1	T cells
32	2	Act. T/NK
33	2	Act. T/NK
34	1	T cells
35	1	T cells
36	1	T cells
37	1	T cells
38	2	Act. T/NK
39	0	Monocytes
40	1	T cells
41	1	T cells
42	3	B cells
43	0	Monocytes
44	2	Act. T/NK
45	0	Monocytes
46	0	Monocytes
47	4	Others
48	3	B cells
49	1	T cells
50	0	Monocytes
51	3	B cells
52	2	Act. T/NK
53	0	Monocytes
54	4	Others
55	4	Others
56	1	T cells
57	1	T cells
58	0	Monocytes
59	0	Monocytes
60	1	T cells
61	4	Others
62	0	Monocytes
63	0	Monocytes
64	1	T cells
65	1	T cells
66	1	T cells
67	0	Monocytes
68	1	T cells
69	1	T cells
70	0	Monocytes
71	1	T cells
72	0	Monocytes
73	0	Monocytes
74	1	T cells
75	1	T cells
76	1	T cells
77	4	Others
78	1	T cells
79	0	Monocytes
80	1	T cells
81	0	Monocytes
82	3	B cells
83	1	T cells
84	1	T cells
85	3	B cells
86	3	B cells
87	1	T cells
88	1	T cells
89	2	Act. T/NK
90	1	T cells
91	1	T cells
92	0	Monocytes
93	0	Monocytes
94	3	B cells
95	2	Act. T/NK
96	0	Monocytes
97	1	T cells
98	3	B cells
99	1	T cells
100	2	Act. T/NK
101	4	Others
102	4	Others
103	1	T cells
104	1	T cells
105	1	T cells
106	1	T cells
107	3	B cells
108	1	T cells
109	2	Act. T/NK
110	0	Monocytes
111	2	Act. T/NK
112	1	T cells
113	1	T cells
114	0	Monocytes
115	3	B cells
116	0	Monocytes
117	4	Others
118	4	Others
119	1	T cells
120	3	B cells
121	1	T cells
122	2	Act. T/NK
123	2	Act. T/NK
124	0	Monocytes
125	0	Monocytes
126	0	Monocytes
127	1	T cells
128	2	Act. T/NK
129	0	Monocytes
130	1	T cells
131	0	Monocytes
132	0	Monocytes
133	1	T cells
134	3	B cells
135	1	T cells
136	1	T cells
137	2	Act. T/NK
138	4	Others
139	1	T cells
140	1	T cells
141	3	B cells
142	0	Monocytes
143	1	T cells
144	0	Monocytes
145	1	T cells
146	1	T cells
147	0	Monocytes
148	1	T cells
149	0	Monocytes
150	3	B cells
151	1	T cells
152	3	B cells
153	1	T cells
154	1	T cells
155	2	Act. T/NK
156	1	T cells
157	1	T cells
158	1	T cells
159	4	Others
160	0	Monocytes
161	1	T cells
162	2	Act. T/NK
163	0	Monocytes
164	4	Others
165	0	Monocytes
166	0	Monocytes
167	1	T cells
168	0	Monocytes
169	1	T cells
170	2	Act. T/NK
171	0	Monocytes
172	3	B cells
173	0	Monocytes
174	1	T cells
175	0	Monocytes
176	2	Act. T/NK
177	2	Act. T/NK
178	2	Act. T/NK
179	0	Monocytes
180	0	Monocytes
181	1	T cells
182	0	Monocytes
183	1	T cells
184	0	Monocytes
185	0	Monocytes
186	0	Monocytes
187	2	Act. T/NK
188	3	B cells
189	3	B cells
190	1	T cells
191	0	Monocytes
192	1	T cells
193	0	Monocytes
194	1	T cells
195	1	T cells
196	4	Others
197	1	T cells
198	1	T cells
199	0	Monocytes
200	1	T cells
201	0	Monocytes
202	1	T cells
203	0	Monocytes
204	0	Monocytes
205	1	T cells
206	3	B cells
207	0	Monocytes
208	1	T cells
209	0	Monocytes
210	0	Monocytes
211	1	T cells
212	0	Monocytes
213	3	B cells
214	1	T cells
215	0	Monocytes
216	1	T cells
217	1	T cells
218	0	Monocytes
219	1	T cells
220	3	B cells
221	2	Act. T/NK
222	0	Monocytes
223	1	T cells
224	4	Others
225	2	Act. T/NK
226	1	T cells
227	0	Monocytes
228	1	T cells
229	1	T cells
230	1	T cells
231	1	T cells
232	1	T cells
233	3	B cells
234	3	B cells
235	0	Monocytes
236	0	Monocytes
237	2	Act. T/NK
238	1	T cells
239	3	B cells
240	2	Act. T/NK
241	4	Others
242	0	Monocytes
243	4	Others
244	4	Others
245	2	Act. T/NK
246	1	T cells
247	2	Act. T/NK
248	1	T cells
249	3	B cells
250	0	Monocytes
251	2	Act. T/NK
252	2	Act. T/NK
253	0	Monocytes
254	1	T cells
255	0	Monocytes
256	3	B cells
257	1	T cells
258	0	Monocytes
259	1	T cells
260	2	Act. T/NK
261	1	T cells
262	3	B cells
263	1	T cells
264	1	T cells
265	1	T cells
266	1	T cells
267	1	T cells
268	4	Others
269	1	T cells
270	1	T cells
271	2	Act. T/NK
272	2	Act. T/NK
273	0	Monocytes
274	1	T cells
275	1	T cells
276	1	T cells
277	0	Monocytes
278	1	T cells
279	4	Others
280	1	T cells
281	1	T cells
282	1	T cells
283	3	B cells
284	1	T cells
285	4	Others
286	3	B cells
287	0	Monocytes
288	3	B cells
289	1	T cells
290	1	T cells
291	0	Monocytes
292	0	Monocytes
293	3	B cells
294	1	T cells
295	1	T cells
296	1	T cells
297	0	Monocytes
298	1	T cells
299	0	Monocytes
300	0	Monocytes
301	1	T cells
302	1	T cells
303	3	B cells
304	1	T cells
305	1	T cells
306	0	Monocytes
307	4	Others
308	1	T cells
309	0	Monocytes
310	1	T cells
311	1	T cells
312	0	Monocytes
313	0	Monocytes
314	1	T cells
315	1	T cells
316	1	T cells
317	1	T cells
318	0	Monocytes
319	0	Monocytes
320	1	T cells
321	1	T cells
322	2	Act. T/NK
323	2	Act. T/NK
324	2	Act. T/NK
325	0	Monocytes
326	0	Monocytes
327	0	Monocytes
328	3	B cells
329	1	T cells
330	2	Act. T/NK
331	3	B cells
332	2	Act. T/NK
333	0	Monocytes
334	4	Others
335	0	Monocytes
336	2	Act. T/NK
337	4	Others
338	1	T cells
339	2	Act. T/NK
340	4	Others
341	0	Monocytes
342	1	T cells
343	1	T cells
344	0	Monocytes
345	1	T cells
346	1	T cells
347	2	Act. T/NK
348	4	Others
349	0	Monocytes
350	0	Monocytes
351	3	B cells
352	2	Act. T/NK
353	1	T cells
354	1	T cells
355	4	Others
356	0	Monocytes
357	3	B cells
358	1	T cells
359	0	Monocytes
360	4	Others
361	0	Monocytes
362	1	T cells
363	0	Monocytes
364	1	T cells
365	1	T cells
366	2	Act. T/NK
367	1	T cells
368	3	B cells
369	0	Monocytes
370	1	T cells
371	1	T cells
372	2	Act. T/NK
373	1	T cells
374	3	B cells
375	0	Monocytes
376	3	B cells
377	1	T cells
378	0	Monocytes
379	0	Monocytes
380	1	T cells
381	1	T cells
382	1	T cells
383	0	Monocytes
384	0	Monocytes
385	1	T cells
386	0	Monocytes
387	0	Monocytes
388	4	Others
389	0	Monocytes
390	1	T cells
391	0	Monocytes
392	0	Monocytes
393	2	Act. T/NK
394	0	Monocytes
395	4	Others
396	2	Act. T/NK
397	4	Others
398	1	T cells
399	1	T cells
400	4	Others
401	3	B cells
402	0	Monocytes
403	0	Monocytes
404	1	T cells
405	2	Act. T/NK
406	1	T cells
407	0	Monocytes
408	1	T cells
409	1	T cells
410	2	Act. T/NK
411	4	Others
412	0	Monocytes
413	4	Others
414	0	Monocytes
415	0	Monocytes
416	1	T cells
417	1	T cells
418	2	Act. T/NK
419	1	T cells
420	4	Others
421	1	T cells
422	4	Others
423	0	Monocytes
424	0	Monocytes
425	0	Monocytes
426	4	Others
427	0	Monocytes
428	0	Monocytes
429	2	Act. T/NK
430	4	Others
431	1	T cells
432	2	Act. T/NK
433	0	Monocytes
434	0	Monocytes
435	2	Act. T/NK
436	2	Act. T/NK
437	3	B cells
438	1	T cells
439	1	T cells
440	1	T cells
441	0	Monocytes
442	4	Others
443	4	Others
444	3	B cells
445	0	Monocytes
446	0	Monocytes
447	1	T cells
448	1	T cells
449	0	Monocytes
450	4	Others
451	2	Act. T/NK
452	0	Monocytes
453	1	T cells
454	4	Others
455	0	Monocytes
456	3	B cells
457	0	Monocytes
458	1	T cells
459	1	T cells
460	1	T cells
461	0	Monocytes
462	4	Others
463	0	Monocytes
464	0	Monocytes
465	1	T cells
466	0	Monocytes
467	0	Monocytes
468	0	Monocytes
469	4	Others
470	0	Monocytes
471	2	Act. T/NK
472	0	Monocytes
473	1	T cells
474	1	T cells
475	3	B cells
476	2	Act. T/NK
477	0	Monocytes
478	2	Act. T/NK
479	0	Monocytes
480	1	T cells
481	1	T cells
482	1	T cells
483	2	Act. T/NK
484	2	Act. T/NK
485	1	T cells
486	1	T cells
487	3	B cells
488	4	Others
489	1	T cells
490	1	T cells
491	1	T cells
492	0	Monocytes
493	0	Monocytes
494	3	B cells
495	0	Monocytes
496	1	T cells
497	0	Monocytes
498	0	Monocytes
499	0	Monocytes
500	3	B cells
501	1	T cells
502	0	Monocytes
503	1	T cells
504	0	Monocytes
505	4	Others
506	3	B cells
507	1	T cells
508	0	Monocytes
509	0	Monocytes
510	1	T cells
511	2	Act. T/NK
512	1	T cells
513	1	T cells
514	1	T cells
515	0	Monocytes
516	1	T cells
517	0	Monocytes
518	1	T cells
519	0	Monocytes
520	0	Monocytes
521	1	T cells
522	0	Monocytes
523	1	T cells
524	3	B cells
525	0	Monocytes
526	0	Monocytes
527	3	B cells
528	2	Act. T/NK
529	3	B cells
530	4	Others
531	1	T cells
532	1	T cells
533	4	Others
534	2	Act. T/NK
535	1	T cells
536	0	Monocytes
537	3	B cells
538	1	T cells
539	0	Monocytes
540	0	Monocytes
541	1	T cells
542	1	T cells
543	0	Monocytes
544	4	Others
545	4	Others
546	1	T cells
547	0	Monocytes
548	4	Others
549	0	Monocytes
550	2	Act. T/NK
551	0	Monocytes
552	1	T cells
553	0	Monocytes
554	2	Act. T/NK
555	4	Others
556	1	T cells
557	2	Act. T/NK
558	1	T cells
559	0	Monocytes
560	2	Act. T/NK
561	2	Act. T/NK
562	1	T cells
563	1	T cells
564	0	Monocytes
565	4	Others
566	1	T cells
567	2	Act. T/NK
568	2	Act. T/NK
569	2	Act. T/NK
570	0	Monocytes
571	0	Monocytes
572	1	T cells
573	4	Others
574	0	Monocytes
575	0	Monocytes
576	1	T cells
577	2	Act. T/NK
578	2	Act. T/NK
579	2	Act. T/NK
580	1	T cells
581	1	T cells
582	0	Monocytes
583	4	Others
584	3	B cells
585	1	T cells
586	2	Act. T/NK
587	2	Act. T/NK
588	1	T cells
589	3	B cells
590	2	Act. T/NK
591	0	Monocytes
592	3	B cells
593	1	T cells
594	1	T cells
595	0	Monocytes
596	1	T cells
597	0	Monocytes
598	2	Act. T/NK
599	0	Monocytes
600	4	Others
601	1	T cells
602	1	T cells
603	1	T cells
604	0	Monocytes
605	0	Monocytes
606	1	T cells
607	0	Monocytes
608	0	Monocytes
609	3	B cells
610	1	T cells
611	3	B cells
612	0	Monocytes
613	1	T cells
614	1	T cells
615	2	Act. T/NK
616	2	Act. T/NK
617	2	Act. T/NK
618	1	T cells
619	1	T cells
620	2	Act. T/NK
621	0	Monocytes
622	1	T cells
623	0	Monocytes
624	3	B cells
625	3	B cells
626	3	B cells
627	4	Others
628	1	T cells
629	1	T cells
630	1	T cells
631	3	B cells
632	1	T cells
633	1	T cells
634	0	Monocytes
635	0	Monocytes
636	1	T cells
637	1	T cells
638	0	Monocytes
639	4	Others
640	1	T cells
641	4	Others
642	1	T cells
643	0	Monocytes
644	0	Monocytes
645	2	Act. T/NK
646	4	Others
647	1	T cells
648	1	T cells
649	1	T cells
650	1	T cells
651	1	T cells
652	0	Monocytes
653	1	T cells
654	4	Others
655	4	Others
656	4	Others
657	0	Monocytes
658	4	Others
659	4	Others
660	2	Act. T/NK
661	4	Others
662	1	T cells
663	0	Monocytes
664	1	T cells
665	0	Monocytes
666	3	B cells
667	3	B cells
668	2	Act. T/NK
669	1	T cells
670	4	Others
671	1	T cells
672	2	Act. T/NK
673	0	Monocytes
674	3	B cells
675	1	T cells
676	2	Act. T/NK
677	4	Others
678	1	T cells
679	2	Act. T/NK
680	3	B cells
681	3	B cells
682	0	Monocytes
683	0	Monocytes
684	4	Others
685	2	Act. T/NK
686	3	B cells
687	1	T cells
688	0	Monocytes
689	0	Monocytes
690	1	T cells
691	0	Monocytes
692	0	Monocytes
693	0	Monocytes
694	3	B cells
695	0	Monocytes
696	1	T cells
697	0	Monocytes
698	0	Monocytes
699	0	Monocytes
700	4	Others
701	2	Act. T/NK
702	1	T cells
703	3	B cells
704	1	T cells
705	4	Others
706	1	T cells
707	0	Monocytes
708	4	Others
709	4	Others
710	1	T cells
711	3	B cells
712	0	Monocytes
713	0	Monocytes
714	3	B cells
715	0	Monocytes
716	3	B cells
717	1	T cells
718	2	Act. T/NK
719	2	Act. T/NK
720	4	Others
721	1	T cells
722	0	Monocytes
723	2	Act. T/NK
724	1	T cells
725	1	T cells
726	4	Others
727	1	T cells
728	4	Others
729	1	T cells
730	0	Monocytes
731	4	Others
732	2	Act. T/NK
733	1	T cells
734	0	Monocytes
735	1	T cells
736	0	Monocytes
737	4	Others
738	0	Monocytes
739	0	Monocytes
740	2	Act. T/NK
741	1	T cells
742	4	Others
743	4	Others
744	1	T cells
745	2	Act. T/NK
746	1	T cells
747	1	T cells
748	1	T cells
749	0	Monocytes
750	3	B cells
751	0	Monocytes
752	0	Monocytes
753	0	Monocytes
754	1	T cells
755	0	Monocytes
756	0	Monocytes
757	0	Monocytes
758	1	T cells
759	0	Monocytes
760	1	T cells
761	1	T cells
762	2	Act. T/NK
763	0	Monocytes
764	2	Act. T/NK
765	0	Monocytes
766	4	Others
767	0	Monocytes
768	2	Act. T/NK
769	3	B cells
770	3	B cells
771	3	B cells
772	0	Monocytes
773	3	B cells
774	0	Monocytes
775	4	Others
776	2	Act. T/NK
777	0	Monocytes
778	3	B cells
779	3	B cells
780	4	Others
781	1	T cells
782	1	T cells
783	3	B cells
784	2	Act. T/NK
785	1	T cells
786	0	Monocytes
787	1	T cells
788	2	Act. T/NK
789	2	Act. T/NK
790	3	B cells
791	1	T cells
792	0	Monocytes
793	0	Monocytes
794	0	Monocytes
795	3	B cells
796	1	T cells
797	4	Others
798	1	T cells
799	0	Monocytes
800	1	T cells
801	2	Act. T/NK
802	1	T cells
803	3	B cells
804	1	T cells
805	0	Monocytes
806	1	T cells
807	1	T cells
808	1	T cells
809	1	T cells
810	1	T cells
811	1	T cells
812	1	T cells
813	1	T cells
814	2	Act. T/NK
815	0	Monocytes
816	1	T cells
817	2	Act. T/NK
818	3	B cells
819	0	Monocytes
820	1	T cells
821	1	T cells
822	0	Monocytes
823	0	Monocytes
824	1	T cells
825	2	Act. T/NK
826	0	Monocytes
827	2	Act. T/NK
828	0	Monocytes
829	1	T cells
830	1	T cells
831	1	T cells
832	1	T cells
833	0	Monocytes
834	2	Act. T/NK
835	3	B cells
836	1	T cells
837	3	B cells
838	4	Others
839	4	Others
840	0	Monocytes
841	1	T cells
842	0	Monocytes
843	1	T cells
844	0	Monocytes
845	0	Monocytes
846	1	T cells
847	0	Monocytes
848	1	T cells
849	4	Others
850	0	Monocytes
851	1	T cells
852	3	B cells
853	2	Act. T/NK
854	2	Act. T/NK
855	1	T cells
856	4	Others
857	2	Act. T/NK
858	1	T cells
859	1	T cells
860	0	Monocytes
861	0	Monocytes
862	0	Monocytes
863	4	Others
864	1	T cells
865	2	Act. T/NK
866	0	Monocytes
867	1	T cells
868	0	Monocytes
869	1	T cells
870	1	T cells
871	1	T cells
872	0	Monocytes
873	0	Monocytes
874	1	T cells
875	0	Monocytes
876	3	B cells
877	1	T cells
878	3	B cells
879	2	Act. T/NK
880	4	Others
881	0	Monocytes
882	1	T cells
883	2	Act. T/NK
884	0	Monocytes
885	3	B cells
886	4	Others
887	1	T cells
888	2	Act. T/NK
889	1	T cells
890	0	Monocytes
891	1	T cells
892	4	Others
893	2	Act. T/NK
894	1	T cells
895	0	Monocytes
896	0	Monocytes
897	1	T cells
898	2	Act. T/NK
899	1	T cells
900	3	B cells
901	1	T cells
902	3	B cells
903	2	Act. T/NK
904	0	Monocytes
905	0	Monocytes
906	2	Act. T/NK
907	1	T cells
908	1	T cells
909	1	T cells
910	3	B cells
911	0	Monocytes
912	1	T cells
913	0	Monocytes
914	0	Monocytes
915	0	Monocytes
916	1	T cells
917	4	Others
918	4	Others
919	3	B cells
920	4	Others
921	1	T cells
922	0	Monocytes
923	1	T cells
924	0	Monocytes
925	1	T cells
926	1	T cells
927	0	Monocytes
928	4	Others
929	0	Monocytes
930	1	T cells
931	3	B cells
932	2	Act. T/NK
933	3	B cells
934	4	Others
935	4	Others
936	0	Monocytes
937	1	T cells
938	2	Act. T/NK
939	1	T cells
940	4	Others
941	1	T cells
942	0	Monocytes
943	2	Act. T/NK
944	0	Monocytes
945	0	Monocytes
946	4	Others
947	3	B cells
948	4	Others
949	1	T cells
950	3	B cells
951	1	T cells
952	1	T cells
953	2	Act. T/NK
954	1	T cells
955	3	B cells
956	0	Monocytes
957	2	Act. T/NK
958	1	T cells
959	0	Monocytes
960	4	Others
961	3	B cells
962	4	Others
963	2	Act. T/NK
964	0	Monocytes
965	1	T cells
966	3	B cells
967	0	Monocytes
968	0	Monocytes
969	1	T cells
970	2	Act. T/NK
971	1	T cells
972	0	Monocytes
973	1	T cells
974	2	Act. T/NK
975	1	T cells
976	0	Monocytes
977	1	T cells
978	1	T cells
979	2	Act. T/NK
980	1	T cells
981	0	Monocytes
982	3	B cells
983	2	Act. T/NK
984	1	T cells
985	0	Monocytes
986	4	Others
987	4	Others
988	4	Others
989	1	T cells
990	1	T cells
991	0	Monocytes
992	1	T cells
993	0	Monocytes
994	0	Monocytes
995	0	Monocytes
996	2	Act. T/NK
997	0	Monocytes
998	0	Monocytes
999	4	Others
1000	2	Act. T/NK
1001	1	T cells
1002	1	T cells
1003	0	Monocytes
1004	1	T cells
1005	1	T cells
1006	2	Act. T/NK
1007	1	T cells
1008	4	Others
1009	0	Monocytes
1010	0	Monocytes
1011	4	Others
1012	0	Monocytes
1013	3	B cells
1014	1	T cells
1015	0	Monocytes
1016	0	Monocytes
1017	2	Act. T/NK
1018	2	Act. T/NK
1019	0	Monocytes
1020	0	Monocytes
1021	1	T cells
1022	1	T cells
1023	1	T cells
1024	1	T cells
1025	1	T cells
1026	4	Others
1027	1	T cells
1028	1	T cells
1029	1	T cells
1030	0	Monocytes
1031	1	T cells
1032	0	Monocytes
1033	3	B cells
1034	2	Act. T/NK
1035	4	Others
1036	2	Act. T/NK
1037	0	Monocytes
1038	1	T cells
1039	0	Monocytes
1040	1	T cells
1041	1	T cells
1042	4	Others
1043	0	Monocytes
1044	0	Monocytes
1045	0	Monocytes
1046	0	Monocytes
1047	1	T cells
1048	0	Monocytes
1049	1	T cells
1050	1	T cells
1051	4	Others
1052	1	T cells
1053	0	Monocytes
1054	1	T cells
1055	0	Monocytes
1056	1	T cells
1057	0	Monocytes
1058	3	B cells
1059	0	Monocytes
1060	1	T cells
1061	4	Others
1062	3	B cells
1063	3	B cells
1064	2	Act. T/NK
1065	1	T cells
1066	4	Others
1067	0	Monocytes
1068	1	T cells
1069	1	T cells
1070	4	Others
1071	4	Others
1072	1	T cells
1073	1	T cells
1074	0	Monocytes
1075	1	T cells
1076	0	Monocytes
1077	0	Monocytes
1078	0	Monocytes
1079	0	Monocytes
1080	2	Act. T/NK
1081	4	Others
1082	4	Others
1083	2	Act. T/NK
1084	0	Monocytes
1085	0	Monocytes
1086	1	T cells
1087	1	T cells
1088	1	T cells
1089	0	Monocytes
1090	4	Others
1091	1	T cells
1092	0	Monocytes
1093	3	B cells
1094	1	T cells
1095	1	T cells
1096	4	Others
1097	2	Act. T/NK
1098	0	Monocytes
1099	1	T cells
1100	3	B cells
1101	1	T cells
1102	3	B cells
1103	0	Monocytes
1104	4	Others
1105	1	T cells
1106	1	T cells
1107	2	Act. T/NK
1108	0	Monocytes
1109	0	Monocytes
1110	0	Monocytes
1111	2	Act. T/NK
1112	3	B cells
1113	1	T cells
1114	1	T cells
1115	1	T cells
1116	3	B cells
1117	0	Monocytes
1118	0	Monocytes
1119	0	Monocytes
1120	2	Act. T/NK
1121	1	T cells
1122	0	Monocytes
1123	0	Monocytes
1124	0	Monocytes
1125	1	T cells
1126	0	Monocytes
1127	1	T cells
1128	1	T cells
1129	0	Monocytes
1130	1	T cells
1131	1	T cells
1132	4	Others
1133	0	Monocytes
1134	0	Monocytes
1135	1	T cells
1136	1	T cells
1137	3	B cells
1138	4	Others
1139	2	Act. T/NK
1140	1	T cells
1141	4	Others
1142	3	B cells
1143	1	T cells
1144	0	Monocytes
1145	1	T cells
1146	1	T cells
1147	1	T cells
1148	2	Act. T/NK
1149	1	T cells
1150	1	T cells
1151	0	Monocytes
1152	2	Act. T/NK
1153	0	Monocytes
1154	1	T cells
1155	0	Monocytes
1156	0	Monocytes
1157	0	Monocytes
1158	1	T cells
1159	0	Monocytes
1160	0	Monocytes
1161	2	Act. T/NK
1162	0	Monocytes
1163	0	Monocytes
1164	4	Others
1165	0	Monocytes
1166	0	Monocytes
1167	1	T cells
1168	0	Monocytes
1169	3	B cells
1170	1	T cells
1171	4	Others
1172	3	B cells
1173	4	Others
1174	1	T cells
1175	1	T cells
1176	3	B cells
1177	0	Monocytes
1178	0	Monocytes
1179	1	T cells
1180	0	Monocytes
1181	0	Monocytes
1182	1	T cells
1183	1	T cells
1184	0	Monocytes
1185	3	B cells
1186	0	Monocytes
1187	0	Monocytes
1188	4	Others
1189	0	Monocytes
1190	0	Monocytes
1191	3	B cells
1192	4	Others
1193	4	Others
1194	2	Act. T/NK
1195	4	Others
1196	1	T cells
1197	2	Act. T/NK
1198	2	Act. T/NK
1199	1	T cells
1200	0	Monocytes
1201	2	Act. T/NK
1202	0	Monocytes
1203	2	Act. T/NK
1204	0	Monocytes
1205	1	T cells
1206	4	Others
1207	1	T cells
1208	2	Act. T/NK
1209	0	Monocytes
1210	2	Act. T/NK
1211	1	T cells
1212	3	B cells
1213	1	T cells
1214	1	T cells
1215	0	Monocytes
1216	0	Monocytes
1217	1	T cells
1218	1	T cells
1219	1	T cells
1220	1	T cells
1221	0	Monocytes
1222	2	Act. T/NK
1223	3	B cells
1224	3	B cells
1225	0	Monocytes
1226	1	T cells
1227	4	Others
1228	4	Others
1229	1	T cells
1230	1	T cells
1231	0	Monocytes
1232	1	T cells
1233	1	T cells
1234	2	Act. T/NK
1235	4	Others
1236	4	Others
1237	2	Act. T/NK
1238	0	Monocytes
1239	0	Monocytes
1240	3	B cells
1241	1	T cells
1242	1	T cells
1243	4	Others
1244	0	Monocytes
1245	0	Monocytes
1246	1	T cells
1247	1	T cells
1248	1	T cells
1249	0	Monocytes
1250	4	Others
1251	0	Monocytes
1252	1	T cells
1253	0	Monocytes
1254	1	T cells
1255	3	B cells
1256	3	B cells
1257	1	T cells
1258	4	Others
1259	1	T cells
1260	1	T cells
1261	1	T cells
1262	1	T cells
1263	0	Monocytes
1264	1	T cells
1265	2	Act. T/NK
1266	4	Others
1267	0	Monocytes
1268	1	T cells
1269	0	Monocytes
1270	1	T cells
1271	4	Others
1272	0	Monocytes
1273	1	T cells
1274	0	Monocytes
1275	0	Monocytes
1276	0	Monocytes
1277	3	B cells
1278	4	Others
1279	0	Monocytes
1280	0	Monocytes
1281	0	Monocytes
1282	4	Others
1283	3	B cells
1284	1	T cells
1285	4	Others
1286	0	Monocytes
1287	4	Others
1288	3	B cells
1289	1	T cells
1290	4	Others
1291	1	T cells
1292	2	Act. T/NK
1293	1	T cells
1294	3	B cells
1295	2	Act. T/NK
1296	3	B cells
1297	1	T cells
1298	3	B cells
1299	0	Monocytes
1300	1	T cells
1301	0	Monocytes
1302	1	T cells
1303	0	Monocytes
1304	0	Monocytes
1305	0	Monocytes
1306	0	Monocytes
1307	4	Others
1308	1	T cells
1309	0	Monocytes
1310	3	B cells
1311	1	T cells
1312	2	Act. T/NK
1313	3	B cells
1314	3	B cells
1315	1	T cells
1316	0	Monocytes
1317	2	Act. T/NK
1318	3	B cells
1319	2	Act. T/NK
1320	1	T cells
1321	4	Others
1322	1	T cells
1323	0	Monocytes
1324	3	B cells
1325	1	T cells
1326	1	T cells
1327	1	T cells
1328	1	T cells
1329	0	Monocytes
1330	1	T cells
1331	2	Act. T/NK
1332	0	Monocytes
1333	1	T cells
1334	0	Monocytes
1335	0	Monocytes
1336	1	T cells
1337	0	Monocytes
1338	0	Monocytes
1339	0	Monocytes
1340	0	Monocytes
1341	1	T cells
1342	4	Others
1343	0	Monocytes
1344	4	Others
1345	1	T cells
1346	1	T cells
1347	1	T cells
1348	1	T cells
1349	1	T cells
1350	3	B cells
1351	1	T cells
1352	2	Act. T/NK
1353	4	Others
1354	0	Monocytes
1355	1	T cells
1356	0	Monocytes
1357	2	Act. T/NK
1358	0	Monocytes
1359	0	Monocytes
1360	1	T cells
1361	0	Monocytes
1362	0	Monocytes
1363	1	T cells
1364	1	T cells
1365	1	T cells
1366	2	Act. T/NK
1367	0	Monocytes
1368	1	T cells
1369	0	Monocytes
1370	0	Monocytes
1371	2	Act. T/NK
1372	2	Act. T/NK
1373	1	T cells
1374	1	T cells
1375	1	T cells
1376	0	Monocytes
1377	0	Monocytes
1378	1	T cells
1379	3	B cells
1380	0	Monocytes
1381	1	T cells
1382	4	Others
1383	1	T cells
1384	3	B cells
1385	2	Act. T/NK
1386	3	B cells
1387	0	Monocytes
1388	0	Monocytes
1389	2	Act. T/NK
1390	2	Act. T/NK
1391	1	T cells
1392	4	Others
1393	0	Monocytes
1394	2	Act. T/NK
1395	0	Monocytes
1396	0	Monocytes
1397	3	B cells
1398	4	Others
1399	0	Monocytes
1400	2	Act. T/NK
1401	3	B cells
1402	1	T cells
1403	1	T cells
1404	1	T cells
1405	1	T cells
1406	1	T cells
1407	1	T cells
1408	1	T cells
1409	0	Monocytes
1410	4	Others
1411	3	B cells
1412	0	Monocytes
1413	0	Monocytes
1414	1	T cells
1415	1	T cells
1416	1	T cells
1417	1	T cells
1418	1	T cells
1419	3	B cells
1420	4	Others
1421	4	Others
1422	3	B cells
1423	0	Monocytes
1424	1	T cells
1425	1	T cells
1426	3	B cells
1427	4	Others
1428	0	Monocytes
1429	1	T cells
1430	1	T cells
1431	3	B cells
1432	0	Monocytes
1433	1	T cells
1434	4	Others
1435	0	Monocytes
1436	1	T cells
1437	0	Monocytes
1438	2	Act. T/NK
1439	0	Monocytes
1440	0	Monocytes
1441	1	T cells
1442	2	Act. T/NK
1443	2	Act. T/NK
1444	0	Monocytes
1445	0	Monocytes
1446	1	T cells
1447	0	Monocytes
1448	0	Monocytes
1449	0	Monocytes
1450	1	T cells
1451	0	Monocytes
1452	2	Act. T/NK
1453	2	Act. T/NK
1454	3	B cells
1455	0	Monocytes
1456	1	T cells
1457	1	T cells
1458	1	T cells
1459	0	Monocytes
1460	3	B cells
1461	4	Others
1462	0	Monocytes
1463	3	B cells
1464	1	T cells
1465	1	T cells
1466	1	T cells
1467	1	T cells
1468	1	T cells
1469	4	Others
1470	0	Monocytes
1471	0	Monocytes
1472	4	Others
1473	2	Act. T/NK
1474	2	Act. T/NK
1475	0	Monocytes
1476	4	Others
1477	4	Others
1478	0	Monocytes
1479	4	Others
1480	0	Monocytes
1481	1	T cells
1482	4	Others
1483	1	T cells
1484	2	Act. T/NK
1485	1	T cells
1486	1	T cells
1487	1	T cells
1488	4	Others
1489	0	Monocytes
1490	3	B cells
1491	0	Monocytes
1492	3	B cells
1493	1	T cells
1494	1	T cells
1495	1	T cells
1496	2	Act. T/NK
1497	0	Monocytes
1498	0	Monocytes
1499	2	Act. T/NK
1500	1	T cells
1501	1	T cells
1502	3	B cells
1503	0	Monocytes
1504	4	Others
1505	3	B cells
1506	0	Monocytes
1507	0	Monocytes
1508	0	Monocytes
1509	1	T cells
1510	0	Monocytes
1511	4	Others
1512	1	T cells
1513	1	T cells
1514	1	T cells
1515	0	Monocytes
1516	4	Others
1517	0	Monocytes
1518	1	T cells
1519	1	T cells
1520	1	T cells
1521	1	T cells
1522	0	Monocytes
1523	1	T cells
1524	1	T cells
1525	3	B cells
1526	0	Monocytes
1527	0	Monocytes
1528	0	Monocytes
1529	2	Act. T/NK
1530	1	T cells
1531	1	T cells
1532	1	T cells
1533	1	T cells
1534	2	Act. T/NK
1535	1	T cells
1536	0	Monocytes
1537	0	Monocytes
1538	1	T cells
1539	1	T cells
1540	1	T cells
1541	1	T cells
1542	2	Act. T/NK
1543	3	B cells
1544	1	T cells
1545	0	Monocytes
1546	1	T cells
1547	0	Monocytes
1548	1	T cells
1549	2	Act. T/NK
1550	1	T cells
1551	1	T cells
1552	1	T cells
1553	4	Others
1554	1	T cells
1555	4	Others
1556	1	T cells
1557	0	Monocytes
1558	1	T cells
1559	3	B cells
1560	1	T cells
1561	2	Act. T/NK
1562	2	Act. T/NK
1563	1	T cells
1564	0	Monocytes
1565	2	Act. T/NK
1566	1	T cells
1567	4	Others
1568	2	Act. T/NK
1569	1	T cells
1570	4	Others
1571	0	Monocytes
1572	2	Act. T/NK
1573	3	B cells
1574	1	T cells
1575	0	Monocytes
1576	1	T cells
1577	0	Monocytes
1578	0	Monocytes
1579	0	Monocytes
1580	0	Monocytes
1581	1	T cells
1582	3	B cells
1583	2	Act. T/NK
1584	3	B cells
1585	1	T cells
1586	1	T cells
1587	4	Others
1588	4	Others
1589	2	Act. T/NK
1590	0	Monocytes
1591	1	T cells
1592	1	T cells
1593	3	B cells
1594	2	Act. T/NK
1595	2	Act. T/NK
1596	2	Act. T/NK
1597	1	T cells
1598	1	T cells
1599	0	Monocytes
1600	3	B cells
1601	4	Others
1602	0	Monocytes
1603	1	T cells
1604	2	Act. T/NK
1605	1	T cells
1606	0	Monocytes
1607	3	B cells
1608	1	T cells
1609	1	T cells
1610	1	T cells
1611	1	T cells
1612	1	T cells
1613	0	Monocytes
1614	1	T cells
1615	0	Monocytes
1616	1	T cells
1617	0	Monocytes
1618	2	Act. T/NK
1619	3	B cells
1620	2	Act. T/NK
1621	0	Monocytes
1622	3	B cells
1623	1	T cells
1624	0	Monocytes
1625	1	T cells
1626	3	B cells
1627	0	Monocytes
1628	4	Others
1629	0	Monocytes
1630	1	T cells
1631	0	Monocytes
1632	0	Monocytes
1633	3	B cells
1634	0	Monocytes
1635	4	Others
1636	0	Monocytes
1637	0	Monocytes
1638	1	T cells
1639	0	Monocytes
1640	3	B cells
1641	4	Others
1642	1	T cells
1643	0	Monocytes
1644	0	Monocytes
1645	1	T cells
1646	1	T cells
1647	1	T cells
1648	3	B cells
1649	0	Monocytes
1650	4	Others
1651	0	Monocytes
1652	4	Others
1653	0	Monocytes
1654	1	T cells
1655	1	T cells
1656	2	Act. T/NK
1657	1	T cells
1658	1	T cells
1659	0	Monocytes
1660	1	T cells
1661	1	T cells
1662	3	B cells
1663	0	Monocytes
1664	0	Monocytes
1665	0	Monocytes
1666	1	T cells
1667	1	T cells
1668	1	T cells
1669	3	B cells
1670	0	Monocytes
1671	1	T cells
1672	1	T cells
1673	2	Act. T/NK
1674	0	Monocytes
1675	1	T cells
1676	0	Monocytes
1677	0	Monocytes
1678	0	Monocytes
1679	2	Act. T/NK
1680	2	Act. T/NK
1681	0	Monocytes
1682	1	T cells
1683	0	Monocytes
1684	0	Monocytes
1685	1	T cells
1686	0	Monocytes
1687	0	Monocytes
1688	3	B cells
1689	3	B cells
1690	1	T cells
1691	3	B cells
1692	2	Act. T/NK
1693	0	Monocytes
1694	3	B cells
1695	1	T cells
1696	2	Act. T/NK
1697	3	B cells
1698	0	Monocytes
1699	4	Others
1700	0	Monocytes
1701	1	T cells
1702	3	B cells
1703	1	T cells
1704	3	B cells
1705	1	T cells
1706	0	Monocytes
1707	4	Others
1708	1	T cells
1709	0	Monocytes
1710	0	Monocytes
1711	0	Monocytes
1712	1	T cells
1713	1	T cells
1714	0	Monocytes
1715	4	Others
1716	1	T cells
1717	0	Monocytes
1718	1	T cells
1719	0	Monocytes
1720	2	Act. T/NK
1721	0	Monocytes
1722	1	T cells
1723	1	T cells
1724	0	Monocytes
1725	0	Monocytes
1726	1	T cells
1727	2	Act. T/NK
1728	1	T cells
1729	0	Monocytes
1730	0	Monocytes
1731	2	Act. T/NK
1732	1	T cells
1733	1	T cells
1734	4	Others
1735	2	Act. T/NK
1736	1	T cells
1737	1	T cells
1738	3	B cells
1739	1	T cells
1740	2	Act. T/NK
1741	1	T cells
1742	0	Monocytes
1743	1	T cells
1744	0	Monocytes
1745	1	T cells
1746	0	Monocytes
1747	1	T cells
1748	0	Monocytes
1749	0	Monocytes
1750	0	Monocytes
1751	1	T cells
1752	1	T cells
1753	0	Monocytes
1754	2	Act. T/NK
1755	0	Monocytes
1756	1	T cells
1757	3	B cells
1758	1	T cells
1759	2	Act. T/NK
1760	1	T cells
1761	3	B cells
1762	2	Act. T/NK
1763	1	T cells
1764	2	Act. T/NK
1765	1	T cells
1766	1	T cells
1767	3	B cells
1768	1	T cells
1769	0	Monocytes
1770	1	T cells
1771	3	B cells
1772	1	T cells
1773	0	Monocytes
1774	0	Monocytes
1775	1	T cells
1776	0	Monocytes
1777	1	T cells
1778	0	Monocytes
1779	0	Monocytes
1780	3	B cells
1781	2	Act. T/NK
1782	0	Monocytes
1783	0	Monocytes
1784	1	T cells
1785	1	T cells
1786	1	T cells
1787	1	T cells
1788	0	Monocytes
1789	0	Monocytes
1790	3	B cells
1791	3	B cells
1792	0	Monocytes
1793	1	T cells
1794	2	Act. T/NK
1795	0	Monocytes
1796	4	Others
1797	0	Monocytes
1798	3	B cells
1799	1	T cells
1800	4	Others
1801	1	T cells
1802	3	B cells
1803	0	Monocytes
1804	1	T cells
1805	4	Others
1806	4	Others
1807	1	T cells
1808	1	T cells
1809	0	Monocytes
1810	0	Monocytes
1811	3	B cells
1812	0	Monocytes
1813	0	Monocytes
1814	1	T cells
1815	1	T cells
1816	1	T cells
1817	0	Monocytes
1818	2	Act. T/NK
1819	1	T cells
1820	2	Act. T/NK
1821	1	T cells
1822	3	B cells
1823	4	Others
1824	1	T cells
1825	0	Monocytes
1826	0	Monocytes
1827	0	Monocytes
1828	1	T cells
1829	3	B cells
1830	3	B cells
1831	0	Monocytes
1832	1	T cells
1833	0	Monocytes
1834	0	Monocytes
1835	2	Act. T/NK
1836	0	Monocytes
1837	0	Monocytes
1838	2	Act. T/NK
1839	0	Monocytes
1840	2	Act. T/NK
1841	0	Monocytes
1842	4	Others
1843	1	T cells
1844	0	Monocytes
1845	0	Monocytes
1846	1	T cells
1847	0	Monocytes
1848	3	B cells
1849	3	B cells
1850	1	T cells
1851	0	Monocytes
1852	3	B cells
1853	1	T cells
1854	2	Act. T/NK
1855	1	T cells
1856	0	Monocytes
1857	0	Monocytes
1858	0	Monocytes
1859	0	Monocytes
1860	2	Act. T/NK
1861	1	T cells
1862	0	Monocytes
1863	0	Monocytes
1864	1	T cells
1865	1	T cells
1866	1	T cells
1867	1	T cells
1868	4	Others
1869	0	Monocytes
1870	2	Act. T/NK
1871	1	T cells
1872	4	Others
1873	0	Monocytes
1874	1	T cells
1875	3	B cells
1876	2	Act. T/NK
1877	4	Others
1878	1	T cells
1879	1	T cells
1880	1	T cells
1881	0	Monocytes
1882	0	Monocytes
1883	4	Others
1884	1	T cells
1885	1	T cells
1886	3	B cells
1887	1	T cells
1888	0	Monocytes
1889	4	Others
1890	2	Act. T/NK
1891	1	T cells
1892	0	Monocytes
1893	4	Others
1894	1	T cells
1895	1	T cells
1896	0	Monocytes
1897	0	Monocytes
1898	0	Monocytes
1899	1	T cells
1900	0	Monocytes
1901	1	T cells
1902	1	T cells
1903	1	T cells
1904	2	Act. T/NK
1905	1	T cells
1906	0	Monocytes
1907	3	B cells
1908	0	Monocytes
1909	1	T cells
1910	1	T cells
1911	1	T cells
1912	2	Act. T/NK
1913	3	B cells
1914	0	Monocytes
1915	2	Act. T/NK
1916	0	Monocytes
1917	4	Others
1918	3	B cells
1919	1	T cells
1920	0	Monocytes
1921	1	T cells
1922	1	T cells
1923	2	Act. T/NK
1924	0	Monocytes
1925	0	Monocytes
1926	2	Act. T/NK
1927	0	Monocytes
1928	0	Monocytes
1929	3	B cells
1930	2	Act. T/NK
1931	1	T cells
1932	1	T cells
1933	0	Monocytes
1934	1	T cells
1935	0	Monocytes
1936	2	Act. T/NK
1937	2	Act. T/NK
1938	2	Act. T/NK
1939	0	Monocytes
1940	1	T cells
1941	1	T cells
1942	4	Others
1943	1	T cells
1944	3	B cells
1945	0	Monocytes
1946	0	Monocytes
1947	1	T cells
1948	2	Act. T/NK
1949	0	Monocytes
1950	1	T cells
1951	1	T cells
1952	0	Monocytes
1953	1	T cells
1954	0	Monocytes
1955	1	T cells
1956	1	T cells
1957	1	T cells
1958	4	Others
1959	1	T cells
1960	0	Monocytes
1961	1	T cells
1962	0	Monocytes
1963	2	Act. T/NK
1964	1	T cells
1965	3	B cells
1966	1	T cells
1967	0	Monocytes
1968	1	T cells
1969	1	T cells
1970	0	Monocytes
1971	1	T cells
1972	1	T cells
1973	1	T cells
1974	1	T cells
1975	2	Act. T/NK
1976	0	Monocytes
1977	4	Others
1978	4	Others
1979	0	Monocytes
1980	0	Monocytes
1981	1	T cells
1982	1	T cells
1983	4	Others
1984	0	Monocytes
1985	2	Act. T/NK
1986	1	T cells
1987	2	Act. T/NK
1988	2	Act. T/NK
1989	4	Others
1990	1	T cells
1991	2	Act. T/NK
1992	0	Monocytes
1993	0	Monocytes
1994	1	T cells
1995	4	Others
1996	0	Monocytes
1997	2	Act. T/NK
1998	2	Act. T/NK
[truncated: 8,195 more rows]
