# Supplementary material for: Minimal gene set discovery in single-cell mRNA-seq datasets with ActiveSVM
Source: Nat Comput Sci. 2022 Jun 27;2(6):387–98. doi: 10.1038/s43588-022-00263-8 (PMC10766518; doi:10.1038/s43588-022-00263-8)
Supplement: Supplementary file 3 — There are seven folders for seven subfigures. Fig. 3a: the min-complexity strategy accuracy versus the number of genes selected by ActiveSVM and all comparison methods. Fig. 3b: the min-cell strategy accuracy versus the number of genes selected by ActiveSVM and all comparison methods. Fig. 3c: the number of cells acquired by min-cell strategy versus the number of genes selected. Fig. 3d: the t-SNE coordinates and labels. Fig. 3e: t-SNE coordinates and the partial processed data matrix used to plot some comparison gene markers from original paper. Fig. 3f: t-SNE coordinates and the partial processed data matrix for top gene markers we selected. Fig. 3g: the coefficient matrix between the gene markers we selected and comparison markers from the original paper. [file 43588_2022_263_MOESM3_ESM.zip]

Archive with 36 entries (28 files):
- figure3/
- figure3/figure3d/
- figure3/figure3c/
- figure3/.DS_Store
- __MACOSX/figure3/._.DS_Store
- figure3/figure3b/
- figure3/figure3e/
- figure3/figure3g/
- figure3/figure3f/
- figure3/figure3a/
- figure3/figure3d/labels.csv
- __MACOSX/figure3/figure3d/._labels.csv
- figure3/figure3d/.DS_Store
- __MACOSX/figure3/figure3d/._.DS_Store
- figure3/figure3d/projection.csv
- __MACOSX/figure3/figure3d/._projection.csv
- figure3/figure3c/number_of_acquired_cells.csv
- __MACOSX/figure3/figure3c/._number_of_acquired_cells.csv
- figure3/figure3b/.DS_Store
- __MACOSX/figure3/figure3b/._.DS_Store
- figure3/figure3b/accuracy_mincell.csv
- __MACOSX/figure3/figure3b/._accuracy_mincell.csv
- figure3/figure3e/projection.csv
- __MACOSX/figure3/figure3e/._projection.csv
- figure3/figure3e/matrix_comparison_genes.csv
- __MACOSX/figure3/figure3e/._matrix_comparison_genes.csv
- figure3/figure3g/coef_matrix.csv
- __MACOSX/figure3/figure3g/._coef_matrix.csv
- figure3/figure3f/projection.csv
- __MACOSX/figure3/figure3f/._projection.csv
- figure3/figure3f/matrix_top_genes.csv
- __MACOSX/figure3/figure3f/._matrix_top_genes.csv
- figure3/figure3a/.DS_Store
- __MACOSX/figure3/figure3a/._.DS_Store
- figure3/figure3a/accuracy_mincomplexity.csv
- __MACOSX/figure3/figure3a/._accuracy_mincomplexity.csv
