# Supplementary material for: Minimal gene set discovery in single-cell mRNA-seq datasets with ActiveSVM
Source: Nat Comput Sci. 2022 Jun 27;2(6):387–98. doi: 10.1038/s43588-022-00263-8 (PMC10766518; doi:10.1038/s43588-022-00263-8)
Supplement: Supplementary file 3 — There are seven folders for seven subfigures. Fig. 3a: the min-complexity strategy accuracy versus the number of genes selected by ActiveSVM and all comparison methods. Fig. 3b: the min-cell strategy accuracy versus the number of genes selected by ActiveSVM and all comparison methods. Fig. 3c: the number of cells acquired by min-cell strategy versus the number of genes selected. Fig. 3d: the t-SNE coordinates and labels. Fig. 3e: t-SNE coordinates and the partial processed data matrix used to plot some comparison gene markers from original paper. Fig. 3f: t-SNE coordinates and the partial processed data matrix for top gene markers we selected. Fig. 3g: the coefficient matrix between the gene markers we selected and comparison markers from the original paper. [file 43588_2022_263_MOESM3_ESM.zip › figure3/figure3d/labels.csv]

Barcode	Cluster
AAACCTGAGATAGGAG-1	3
AAACCTGAGCGGCTTC-1	3
AAACCTGAGGAATCGC-1	4
AAACCTGAGGACACCA-1	2
AAACCTGAGGCCCGTT-1	1
AAACCTGAGTCCGGTC-1	1
AAACCTGCAACACGCC-1	1
AAACCTGCACAGCGTC-1	1
AAACCTGCAGCCACCA-1	1
AAACCTGCAGGATTGG-1	1
AAACCTGCAGGCGATA-1	1
AAACCTGCATATGAGA-1	4
AAACCTGGTACAGCAG-1	1
AAACCTGGTATCAGTC-1	5
AAACCTGGTCTCTTTA-1	5
AAACCTGGTGGTCTCG-1	1
AAACCTGGTTGGAGGT-1	1
AAACCTGGTTTGTTTC-1	5
AAACCTGTCAATCACG-1	6
AAACCTGTCACGCGGT-1	3
AAACCTGTCCGCTGTT-1	1
AAACGGGAGAATTCCC-1	1
AAACGGGAGACCACGA-1	1
AAACGGGAGAGTCGGT-1	1
AAACGGGAGCACGCCT-1	3
AAACGGGAGTGTTGAA-1	1
AAACGGGAGTTTGCGT-1	3
AAACGGGCACAGGCCT-1	3
AAACGGGCACGGCCAT-1	3
AAACGGGCACGGTAGA-1	1
AAACGGGCAGTCGATT-1	1
AAACGGGGTCTGGAGA-1	2
AAACGGGGTGATGTCT-1	1
AAACGGGGTGCTGTAT-1	1
AAACGGGGTTGTTTGG-1	1
AAACGGGTCAGCATGT-1	3
AAACGGGTCCCACTTG-1	4
AAACGGGTCCCGGATG-1	1
AAACGGGTCCTTGCCA-1	2
AAAGATGAGAGGTTAT-1	2
AAAGATGAGCGACGTA-1	2
AAAGATGAGCGTTGCC-1	2
AAAGATGAGCTCCCAG-1	8
AAAGATGAGTAAGTAC-1	1
AAAGATGAGTACATGA-1	1
AAAGATGCAAAGAATC-1	4
AAAGATGCACTTACGA-1	1
AAAGATGCAGATGGGT-1	3
AAAGATGCATAGGATA-1	3
AAAGATGCATGGAATA-1	1
AAAGATGGTACAGACG-1	2
AAAGATGGTCTAGTGT-1	2
AAAGATGTCAGTTGAC-1	1
AAAGATGTCATTATCC-1	1
AAAGATGTCTACTATC-1	2
AAAGATGTCTTGAGAC-1	3
AAAGCAAAGAAGGCCT-1	2
AAAGCAAAGGCCCTTG-1	1
AAAGCAAAGGTGACCA-1	3
AAAGCAAAGTACTTGC-1	4
AAAGCAAAGTCAAGCG-1	1
AAAGCAAAGTTCGATC-1	1
AAAGCAACAAGTTGTC-1	1
AAAGCAACAATAACGA-1	2
AAAGCAACACAAGACG-1	3
AAAGCAACATCTGGTA-1	3
AAAGCAAGTAAGTAGT-1	1
AAAGCAAGTCCCTACT-1	2
AAAGCAAGTCTAGTCA-1	1
AAAGCAAGTGGCTCCA-1	4
AAAGCAAGTTCCGTCT-1	3
AAAGCAATCCACGAAT-1	5
AAAGCAATCGGAGGTA-1	2
AAAGCAATCTTCAACT-1	5
AAAGCAATCTTGGGTA-1	1
AAAGTAGAGAAACGCC-1	5
AAAGTAGAGACCTAGG-1	1
AAAGTAGAGACTGTAA-1	1
AAAGTAGAGCACGCCT-1	1
AAAGTAGAGGCATGGT-1	1
AAAGTAGAGTATTGGA-1	4
AAAGTAGAGTCAAGGC-1	5
AAAGTAGAGTCAATAG-1	2
AAAGTAGCACAACGTT-1	2
AAAGTAGCAGACGCCT-1	9
AAAGTAGCAGGTTTCA-1	4
AAAGTAGCAGTGAGTG-1	1
AAAGTAGGTCGCTTTC-1	3
AAAGTAGGTGTAAGTA-1	6
AAAGTAGGTTACGCGC-1	2
AAAGTAGGTTGAACTC-1	1
AAAGTAGGTTGTCTTT-1	3
AAAGTAGTCAATAAGG-1	2
AAAGTAGTCCTGCCAT-1	4
AAAGTAGTCTCAAGTG-1	1
AAAGTAGTCTGCTGCT-1	1
AAAGTAGTCTGGTGTA-1	2
AAATGCCAGAAGGACA-1	2
AAATGCCAGATATACG-1	1
AAATGCCAGCTAACAA-1	1
AAATGCCAGCTGAAAT-1	1
AAATGCCAGCTGATAA-1	1
AAATGCCAGTGTGAAT-1	1
AAATGCCCAAGTTGTC-1	3
AAATGCCCACACCGAC-1	3
AAATGCCCACCTCGGA-1	6
AAATGCCCAGACAAGC-1	4
AAATGCCCATTGCGGC-1	2
AAATGCCGTAGGACAC-1	1
AAATGCCGTCCTAGCG-1	1
AAATGCCGTCGCTTCT-1	9
AAATGCCGTGCCTGTG-1	2
AAATGCCGTGCGAAAC-1	3
AAATGCCGTTCAACCA-1	5
AAATGCCTCAGAGGTG-1	1
AAATGCCTCCTCCTAG-1	4
AAATGCCTCGCCAGCA-1	1
AAATGCCTCGGAAATA-1	2
AACACGTAGAGTGACC-1	7
AACACGTAGCCAACAG-1	1
AACACGTAGCTCCCAG-1	2
AACACGTAGCTGTCTA-1	2
AACACGTAGGACACCA-1	2
AACACGTCAACGCACC-1	3
AACACGTCAATACGCT-1	1
AACACGTCAATGTTGC-1	4
AACACGTCACTACAGT-1	5
AACACGTCAGCCACCA-1	4
AACACGTCAGCTATTG-1	1
AACACGTCATAAAGGT-1	3
AACACGTCATGGAATA-1	1
AACACGTCATTCCTCG-1	1
AACACGTGTCATTAGC-1	6
AACACGTGTGACGCCT-1	1
AACACGTGTGCAGACA-1	1
AACACGTGTGTGTGCC-1	2
AACACGTTCCCTAATT-1	1
AACACGTTCTGCTTGC-1	2
AACCATGAGCGTGAGT-1	1
AACCATGAGCTGAAAT-1	4
AACCATGAGGCAGTCA-1	1
AACCATGAGGTGCTTT-1	4
AACCATGCAACACCCG-1	2
AACCATGCACGAAACG-1	1
AACCATGCAGCTGTAT-1	1
AACCATGCATAAAGGT-1	2
AACCATGGTGATGATA-1	1
AACCATGGTTAAGAAC-1	1
AACCATGGTTACGTCA-1	1
AACCATGGTTATGCGT-1	1
AACCATGTCCAAAGTC-1	1
AACCATGTCCGGCACA-1	1
AACCATGTCTGTGCAA-1	1
AACCGCGAGACAGAGA-1	3
AACCGCGAGCCACCTG-1	6
AACCGCGAGCTGCGAA-1	1
AACCGCGAGTGAAGTT-1	2
AACCGCGAGTTAGCGG-1	2
AACCGCGCAAGACGTG-1	4
AACCGCGCAATTGCTG-1	4
AACCGCGCACGACTCG-1	4
AACCGCGCAGACTCGC-1	1
AACCGCGCAGTAACGG-1	1
AACCGCGCATTTGCTT-1	10
AACCGCGGTACAAGTA-1	3
AACCGCGGTAGAGTGC-1	5
AACCGCGGTAGCAAAT-1	1
AACCGCGGTATTAGCC-1	1
AACCGCGGTGACTACT-1	1
AACCGCGGTGTTGAGG-1	5
AACCGCGGTTGATTCG-1	1
AACCGCGGTTGTTTGG-1	1
AACCGCGTCACCCTCA-1	2
AACCGCGTCAGCAACT-1	1
AACCGCGTCCAGAAGG-1	1
AACCGCGTCCGCAAGC-1	2
AACCGCGTCCGTTGCT-1	3
AACCGCGTCTAACGGT-1	1
AACCGCGTCTAACTTC-1	1
AACCGCGTCTCGGACG-1	4
AACCGCGTCTGGGCCA-1	2
AACCGCGTCTTAACCT-1	4
AACCGCGTCTTGCAAG-1	2
AACGTTGAGATCCCAT-1	1
AACGTTGAGCCACCTG-1	2
AACGTTGAGCCAGAAC-1	1
AACGTTGAGGATGGAA-1	5
AACGTTGAGGGCTCTC-1	3
AACGTTGAGGGTGTGT-1	2
AACGTTGAGTTGTAGA-1	5
AACGTTGCAGCTCGCA-1	1
AACGTTGCATGCCACG-1	3
AACGTTGCATTACCTT-1	2
AACGTTGGTGGTTTCA-1	2
AACGTTGGTTGGGACA-1	1
AACGTTGTCCTGTAGA-1	1
AACGTTGTCCTTTCGG-1	1
AACGTTGTCGCCTGAG-1	1
AACGTTGTCGGTGTTA-1	1
AACGTTGTCTATGTGG-1	1
AACGTTGTCTGTCTCG-1	3
AACGTTGTCTTTACAC-1	1
AACTCAGAGGCTCATT-1	1
AACTCAGAGTAATCCC-1	1
AACTCAGCAAACTGCT-1	3
AACTCAGCACGAAGCA-1	1
AACTCAGCACTGCCAG-1	5
AACTCAGCAGGGAGAG-1	1
AACTCAGCAGTATCTG-1	3
AACTCAGCATATGAGA-1	2
AACTCAGGTACAGACG-1	1
AACTCAGGTAGCTCCG-1	1
AACTCAGGTGACTCAT-1	1
AACTCAGGTGTGGCTC-1	1
AACTCAGGTTAAGTAG-1	1
AACTCAGGTTCGCGAC-1	3
AACTCAGGTTGGACCC-1	3
AACTCAGGTTTGACAC-1	5
AACTCAGTCAGTGTTG-1	2
AACTCAGTCCTGCCAT-1	4
AACTCAGTCGGCTACG-1	4
AACTCAGTCGTTTGCC-1	3
AACTCAGTCTCGCATC-1	1
AACTCCCAGAACTCGG-1	1
AACTCCCAGACAATAC-1	1
AACTCCCAGACCTAGG-1	5
AACTCCCAGCGACGTA-1	1
AACTCCCAGGTGCACA-1	4
AACTCCCAGTACGATA-1	3
AACTCCCCAACACCCG-1	1
AACTCCCCAAGCGAGT-1	1
AACTCCCCACATGTGT-1	1
AACTCCCCACCACCAG-1	2
AACTCCCCACCAGGCT-1	2
AACTCCCCACCGTTGG-1	1
AACTCCCCAGTATCTG-1	1
AACTCCCCATCGATGT-1	3
AACTCCCCATTGAGCT-1	1
AACTCCCGTACCTACA-1	3
AACTCCCGTCACACGC-1	2
AACTCCCGTGCAACTT-1	1
AACTCCCGTGCACCAC-1	4
AACTCCCGTGTTGAGG-1	1
AACTCCCTCAAGAAGT-1	4
AACTCCCTCACCTTAT-1	1
AACTCCCTCAGCTGGC-1	1
AACTCCCTCATATCGG-1	3
AACTCCCTCGGTCTAA-1	1
AACTCCCTCTGGTATG-1	2
AACTCCCTCTGTTTGT-1	1
AACTCCCTCTTAGAGC-1	1
AACTCTTAGATGCCTT-1	3
AACTCTTAGCCAGGAT-1	10
AACTCTTAGCCCAATT-1	3
AACTCTTAGGACCACA-1	5
AACTCTTAGGCTAGAC-1	1
AACTCTTCACAGACAG-1	2
AACTCTTCACTTCGAA-1	1
AACTCTTCATCAGTCA-1	3
AACTCTTCATGCGCAC-1	5
AACTCTTCATGTTCCC-1	5
AACTCTTGTAGTACCT-1	1
AACTCTTGTTCCTCCA-1	1
AACTCTTTCACTGGGC-1	1
AACTCTTTCTCGATGA-1	2
AACTCTTTCTGCAAGT-1	2
AACTGGTAGCTGTTCA-1	2
AACTGGTAGGATGTAT-1	2
AACTGGTAGTGGAGAA-1	2
AACTGGTCACATGACT-1	1
AACTGGTCAGTGGAGT-1	4
AACTGGTGTACTCAAC-1	3
AACTGGTGTATAATGG-1	5
AACTGGTGTTACGCGC-1	2
AACTGGTGTTAGGGTG-1	1
AACTGGTGTTTACTCT-1	1
AACTGGTTCAATAAGG-1	2
AACTGGTTCAGTGCAT-1	1
AACTGGTTCATTTGGG-1	1
AACTGGTTCCAAATGC-1	3
AACTGGTTCCCTCAGT-1	2
AACTGGTTCGAACGGA-1	3
AACTGGTTCGGCGCTA-1	2
AACTTTCAGAATTGTG-1	3
AACTTTCAGCTGTCTA-1	1
AACTTTCAGGATCGCA-1	2
AACTTTCAGGCTAGCA-1	1
AACTTTCAGTACTTGC-1	1
AACTTTCAGTATTGGA-1	5
AACTTTCAGTGTCCCG-1	4
AACTTTCAGTTATCGC-1	2
AACTTTCCAACGCACC-1	1
AACTTTCCACACGCTG-1	2
AACTTTCCAGACGCCT-1	1
AACTTTCCAGACGCTC-1	8
AACTTTCCATACGCTA-1	1
AACTTTCCATCGTCGG-1	1
AACTTTCCATGTTGAC-1	2
AACTTTCGTCTTGCGG-1	1
AACTTTCGTGAGGGAG-1	2
AACTTTCTCAGTGTTG-1	2
AACTTTCTCCTGTAGA-1	6
AACTTTCTCTCAAGTG-1	3
AAGACCTAGACCCACC-1	7
AAGACCTAGATAGTCA-1	1
AAGACCTAGTGAAGTT-1	1
AAGACCTAGTGACTCT-1	3
AAGACCTAGTTGAGAT-1	3
AAGACCTCAATCTGCA-1	1
AAGACCTCAATGCCAT-1	1
AAGACCTCACAGATTC-1	2
AAGACCTCACAGTCGC-1	10
AAGACCTCACTGTCGG-1	1
AAGACCTCATATGGTC-1	3
AAGACCTGTAGCACGA-1	1
AAGACCTGTAGCCTAT-1	1
AAGACCTGTAGGCTGA-1	1
AAGACCTGTCGACTAT-1	4
AAGACCTGTCGCCATG-1	1
AAGACCTTCAAAGACA-1	1
AAGACCTTCAGTTAGC-1	2
AAGACCTTCCCACTTG-1	1
AAGACCTTCCGGCACA-1	1
AAGACCTTCGGCCGAT-1	3
AAGACCTTCTTGTACT-1	5
AAGCCGCAGACTGGGT-1	1
AAGCCGCAGCCGGTAA-1	3
AAGCCGCAGCCTATGT-1	9
AAGCCGCAGTGACTCT-1	1
AAGCCGCCACAGCGTC-1	1
AAGCCGCCACAGGAGT-1	5
AAGCCGCCACCGCTAG-1	5
AAGCCGCCACGTTGGC-1	1
AAGCCGCCAGAGTGTG-1	1
AAGCCGCGTAGCGATG-1	3
AAGCCGCGTAGCGCAA-1	1
AAGCCGCGTCAGAGGT-1	3
AAGCCGCGTCGAGTTT-1	8
AAGCCGCGTGCAGACA-1	2
AAGCCGCTCAACGAAA-1	8
AAGCCGCTCCGTAGGC-1	1
AAGCCGCTCGCAGGCT-1	4
AAGCCGCTCGCATGAT-1	2
AAGCCGCTCGTGGTCG-1	1
AAGCCGCTCTGCGACG-1	4
AAGCCGCTCTTGTATC-1	2
AAGGAGCAGACCACGA-1	1
AAGGAGCAGATAGTCA-1	1
AAGGAGCAGCTCCTCT-1	1
AAGGAGCCAACACGCC-1	3
AAGGAGCCAAGTAGTA-1	2
AAGGAGCCAAGTTAAG-1	5
AAGGAGCCACAGACTT-1	1
AAGGAGCCACTTCTGC-1	1
AAGGAGCCAGGGCATA-1	5
AAGGAGCCAGTCAGAG-1	6
AAGGAGCCAGTCAGCC-1	1
AAGGAGCCATTGCGGC-1	1
AAGGAGCCATTGGTAC-1	6
AAGGAGCGTAAAGGAG-1	5
AAGGAGCGTAAGAGAG-1	1
AAGGAGCGTCAAAGCG-1	1
AAGGAGCGTCAACTGT-1	9
AAGGAGCGTGCAGTAG-1	1
AAGGAGCTCATAACCG-1	5
AAGGAGCTCGAGCCCA-1	1
AAGGCAGAGAGTCTGG-1	2
AAGGCAGAGCTAGTTC-1	1
AAGGCAGAGGATGGTC-1	1
AAGGCAGAGGCCCGTT-1	1
AAGGCAGCAAACTGTC-1	1
AAGGCAGCAGATAATG-1	1
AAGGCAGCAGTGAGTG-1	3
AAGGCAGCAGTGGGAT-1	4
AAGGCAGGTATTCGTG-1	5
AAGGCAGGTCAGAAGC-1	1
AAGGCAGGTGTAATGA-1	1
AAGGCAGTCATCGGAT-1	8
AAGGCAGTCATCTGTT-1	2
AAGGCAGTCGCCATAA-1	1
AAGGCAGTCGCGCCAA-1	1
AAGGTTCAGACGCACA-1	1
AAGGTTCAGGGTTTCT-1	2
AAGGTTCAGTGGAGAA-1	3
AAGGTTCAGTGTACTC-1	2
AAGGTTCAGTTATCGC-1	1
AAGGTTCAGTTCGATC-1	3
AAGGTTCCAACACGCC-1	5
AAGGTTCCAAGCCGCT-1	4
AAGGTTCCAAGGACAC-1	1
AAGGTTCCATTAGCCA-1	1
AAGGTTCGTCACCTAA-1	5
AAGGTTCGTCGCATCG-1	1
AAGGTTCGTCTGCCAG-1	2
AAGGTTCGTTATTCTC-1	8
AAGGTTCGTTGGTGGA-1	2
AAGGTTCTCAACCAAC-1	9
AAGGTTCTCCCTCAGT-1	1
AAGGTTCTCCGTTGCT-1	4
AAGGTTCTCGGCATCG-1	3
AAGGTTCTCGTATCAG-1	1
AAGGTTCTCTTGCCGT-1	1
AAGTCTGAGACATAAC-1	2
AAGTCTGAGACCTAGG-1	5
AAGTCTGAGAGAGCTC-1	1
AAGTCTGAGCCAGTAG-1	2
AAGTCTGAGCGTGAAC-1	1
AAGTCTGCAAGCGCTC-1	3
AAGTCTGCAATAACGA-1	1
AAGTCTGCATCCTTGC-1	1
AAGTCTGGTAGATTAG-1	2
AAGTCTGGTTGGGACA-1	3
AAGTCTGTCGAGAGCA-1	3
AAGTCTGTCGGATGTT-1	5
AAGTCTGTCGGCTACG-1	2
AAGTCTGTCGGCTTGG-1	2
AAGTCTGTCTCTTGAT-1	5
AAGTCTGTCTGGTTCC-1	4
AAGTCTGTCTGTGCAA-1	2
AATCCAGAGATCCTGT-1	1
AATCCAGAGATCGGGT-1	2
AATCCAGAGGAGTACC-1	5
AATCCAGAGGGAGTAA-1	1
AATCCAGAGGGTTTCT-1	1
AATCCAGAGTGCTGCC-1	1
AATCCAGAGTTGCAGG-1	1
AATCCAGCAAGAAGAG-1	3
AATCCAGCAGCCTATA-1	3
AATCCAGCAGGATTGG-1	1
AATCCAGCAGTCCTTC-1	3
AATCCAGCATGCAACT-1	1
AATCCAGGTACATCCA-1	1
AATCCAGGTCTAGAGG-1	5
AATCCAGGTGGCGAAT-1	3
AATCCAGTCAACACCA-1	1
AATCCAGTCAACACGT-1	1
AATCCAGTCAGCGACC-1	1
AATCCAGTCATGTAGC-1	3
AATCCAGTCCCATTTA-1	1
AATCCAGTCGACGGAA-1	4
AATCCAGTCGCTGATA-1	1
AATCCAGTCGGTCCGA-1	9
AATCCAGTCTTGCCGT-1	1
AATCGGTAGAATCTCC-1	10
AATCGGTAGAGGGATA-1	1
AATCGGTAGCCACTAT-1	1
AATCGGTAGGGCTTCC-1	2
AATCGGTCACGTTGGC-1	2
AATCGGTCAGCGTCCA-1	4
AATCGGTGTCTAACGT-1	5
AATCGGTGTCTGCGGT-1	1
AATCGGTGTTCATGGT-1	1
AATCGGTGTTCCACAA-1	4
AATCGGTTCCTCAACC-1	6
AATCGGTTCGAATGCT-1	1
ACACCAAAGAGACGAA-1	1
ACACCAAAGATCCGAG-1	9
ACACCAAAGCTAACAA-1	4
ACACCAAAGGCTAGCA-1	1
ACACCAACACATCTTT-1	3
ACACCAACACGGTAGA-1	4
ACACCAACATGCTGGC-1	3
ACACCAAGTACATGTC-1	1
ACACCAAGTACTCGCG-1	3
ACACCAAGTACTTCTT-1	2
ACACCAAGTCCTGCTT-1	1
ACACCAAGTCGACTGC-1	3
ACACCAAGTCGGGTCT-1	5
ACACCAAGTGCCTGCA-1	3
ACACCAAGTGTGAAAT-1	1
ACACCAAGTTGGTGGA-1	3
ACACCAATCACCCGAG-1	4
ACACCAATCAGTCAGT-1	2
ACACCAATCGCAAACT-1	1
ACACCAATCGGACAAG-1	1
ACACCCTAGCCTATGT-1	1
ACACCCTCAAGAGTCG-1	2
ACACCCTCACAGGAGT-1	1
ACACCCTCACTAAGTC-1	2
ACACCCTCACTGAAGG-1	3
ACACCCTCAGCTGTTA-1	6
ACACCCTCAGGCTGAA-1	4
ACACCCTCAGGGTATG-1	1
ACACCCTCAGTCAGAG-1	4
ACACCCTCATCGGGTC-1	1
ACACCCTGTAAACACA-1	3
ACACCCTGTACTCAAC-1	5
ACACCCTGTCGCCATG-1	2
ACACCCTGTCTAACGT-1	1
ACACCCTTCAAAGTAG-1	1
ACACCCTTCACGAAGG-1	1
ACACCCTTCAGCACAT-1	1
ACACCCTTCTCGGACG-1	4
ACACCGGAGACTCGGA-1	2
ACACCGGAGCTGGAAC-1	2
ACACCGGAGGTGCTAG-1	2
ACACCGGAGTACATGA-1	1
ACACCGGAGTGGGATC-1	1
ACACCGGCAAGCCGTC-1	3
ACACCGGCACAGGAGT-1	5
ACACCGGCACGACGAA-1	2
ACACCGGCATGCCTTC-1	1
ACACCGGGTAGCTTGT-1	1
ACACCGGGTCGAGTTT-1	5
ACACCGGGTCGGGTCT-1	2
ACACCGGGTTACGGAG-1	2
ACACCGGGTTCCACGG-1	5
ACACCGGTCATGGTCA-1	5
ACACCGGTCCTGTAGA-1	1
ACACCGGTCGGTGTTA-1	4
ACACTGAAGACTACAA-1	6
ACACTGAAGACTGTAA-1	2
ACACTGAAGCCGATTT-1	2
ACACTGAAGCCGCCTA-1	1
ACACTGAAGCGTTTAC-1	2
ACACTGAAGCTAGTGG-1	3
ACACTGAAGGAATCGC-1	1
ACACTGAAGGGTTCCC-1	1
ACACTGAAGTCGCCGT-1	1
ACACTGAAGTGAAGTT-1	8
ACACTGACAACACCTA-1	3
ACACTGACACAGGTTT-1	2
ACACTGACACCGGAAA-1	2
ACACTGACATGTAGTC-1	1
ACACTGAGTATGAATG-1	2
ACACTGAGTGAAATCA-1	1
ACACTGAGTGCCTGCA-1	1
ACACTGAGTTCCGTCT-1	2
ACACTGAGTTCGCGAC-1	1
ACACTGATCAATAAGG-1	4
ACACTGATCCGCAAGC-1	5
ACACTGATCGAGGTAG-1	1
ACACTGATCGCGGATC-1	6
ACAGCCGAGAATGTTG-1	1
ACAGCCGAGACTAGGC-1	2
ACAGCCGAGATGTAAC-1	1
ACAGCCGAGCATGGCA-1	7
ACAGCCGAGCTAGCCC-1	3
ACAGCCGAGGACAGAA-1	1
ACAGCCGAGGGATGGG-1	1
ACAGCCGAGTCGTACT-1	4
ACAGCCGAGTCTCGGC-1	1
ACAGCCGAGTGTTGAA-1	1
ACAGCCGCAACTGGCC-1	2
ACAGCCGCAAGTCTGT-1	2
ACAGCCGCAATGGAAT-1	2
ACAGCCGCACCGCTAG-1	1
ACAGCCGCAGGTGCCT-1	1
ACAGCCGCATGACATC-1	4
ACAGCCGCATGACGGA-1	1
ACAGCCGCATGTCCTC-1	1
ACAGCCGGTAAGTGTA-1	10
ACAGCCGGTCATGCAT-1	2
ACAGCCGGTCCCGACA-1	3
ACAGCCGGTCCTCTTG-1	2
ACAGCCGGTCGGGTCT-1	2
ACAGCCGGTCTCACCT-1	1
ACAGCCGGTGCTCTTC-1	4
ACAGCCGGTGTGACGA-1	1
ACAGCCGGTTCAGCGC-1	1
ACAGCCGTCACATACG-1	1
ACAGCCGTCGGAAATA-1	1
ACAGCCGTCGGCTACG-1	1
ACAGCCGTCGGTGTCG-1	3
ACAGCCGTCGGTGTTA-1	1
ACAGCCGTCTGCAAGT-1	2
ACAGCCGTCTTTCCTC-1	1
ACAGCTAAGATCCCGC-1	2
ACAGCTAAGCTCTCGG-1	1
ACAGCTAAGTGATCGG-1	2
ACAGCTAAGTGGAGTC-1	1
ACAGCTAAGTTGTAGA-1	3
ACAGCTACAATCTGCA-1	2
ACAGCTACACAAGACG-1	2
ACAGCTACATACGCTA-1	3
ACAGCTACATCCCATC-1	3
ACAGCTAGTCGGCTCA-1	1
ACAGCTAGTGGCCCTA-1	2
ACAGCTAGTGTTCGAT-1	5
ACAGCTATCGCATGAT-1	1
ACAGCTATCGGTGTTA-1	1
ACAGCTATCGTCCAGG-1	1
ACAGCTATCTTCAACT-1	1
ACAGCTATCTTCGAGA-1	2
ACAGCTATCTTGGGTA-1	1
ACATACGAGCATGGCA-1	1
ACATACGAGGAATCGC-1	1
ACATACGAGGCATGTG-1	5
ACATACGAGTACACCT-1	2
ACATACGAGTGAAGAG-1	1
ACATACGAGTGTACCT-1	3
ACATACGAGTGTACTC-1	4
ACATACGCAATCCGAT-1	1
ACATACGCACGTTGGC-1	3
ACATACGCAGATCCAT-1	1
ACATACGGTCTAGAGG-1	7
ACATACGGTTGTACAC-1	1
ACATACGTCAGAAATG-1	7
ACATACGTCAGTCAGT-1	1
ACATACGTCCTTGCCA-1	1
ACATACGTCGATAGAA-1	2
ACATACGTCTCTAGGA-1	1
ACATACGTCTCTTGAT-1	1
ACATCAGAGATAGTCA-1	1
ACATCAGAGCACACAG-1	1
ACATCAGAGCCCTAAT-1	3
ACATCAGAGCCGATTT-1	2
ACATCAGAGCGTGAAC-1	5
ACATCAGAGCTCAACT-1	2
ACATCAGAGCTTTGGT-1	4
ACATCAGAGGCACATG-1	1
ACATCAGAGGTGCACA-1	3
ACATCAGAGTCCAGGA-1	4
ACATCAGAGTTGTCGT-1	1
ACATCAGCAAACTGTC-1	2
ACATCAGCAAATCCGT-1	2
ACATCAGCAAGCCTAT-1	3
ACATCAGCATTTGCTT-1	2
ACATCAGGTAGAAAGG-1	8
ACATCAGGTCAGAGGT-1	1
ACATCAGGTGAGGCTA-1	1
ACATCAGGTGGTAACG-1	1
ACATCAGGTTCGCGAC-1	10
ACATCAGTCAACACAC-1	5
ACATCAGTCACGCGGT-1	3
ACATCAGTCAGTTGAC-1	2
ACATCAGTCATGCAAC-1	1
ACATCAGTCCACGTTC-1	1
ACATCAGTCCTGCTTG-1	1
ACATCAGTCTAACGGT-1	1
ACATCAGTCTTGCCGT-1	6
ACATGGTAGAATAGGG-1	4
ACATGGTAGCCCTAAT-1	4
ACATGGTAGGGCTTGA-1	4
ACATGGTAGGGTATCG-1	7
ACATGGTAGGTCATCT-1	1
ACATGGTCACGAAATA-1	2
ACATGGTCAGCTTCGG-1	1
ACATGGTCAGGCTCAC-1	2
ACATGGTCATATACCG-1	2
ACATGGTCATGCGCAC-1	4
ACATGGTGTAGAGGAA-1	2
ACATGGTGTAGCCTAT-1	3
ACATGGTGTCAGATAA-1	9
ACATGGTGTCAGCTAT-1	1
ACATGGTGTGGTAACG-1	1
ACATGGTGTGTGGTTT-1	3
ACATGGTTCTGCGACG-1	1
ACATGGTTCTGCGGCA-1	4
ACCAGTAAGCAGATCG-1	9
ACCAGTACACGTGAGA-1	3
ACCAGTACATAGAAAC-1	4
ACCAGTACATCACGAT-1	7
ACCAGTACATCCTAGA-1	1
ACCAGTACATCGGAAG-1	1
ACCAGTAGTACCGAGA-1	2
ACCAGTAGTAGCTTGT-1	1
ACCAGTAGTAGGCTGA-1	4
ACCAGTAGTCCCTTGT-1	1
ACCAGTAGTGCTTCTC-1	1
ACCAGTAGTTCGCTAA-1	1
ACCAGTAGTTCTGTTT-1	1
ACCAGTATCACCCTCA-1	2
ACCAGTATCATGCATG-1	1
ACCAGTATCCACGTGG-1	1
ACCAGTATCCTGCCAT-1	2
ACCCACTAGCTGTTCA-1	1
ACCCACTAGGCAAAGA-1	1
ACCCACTAGTCCGTAT-1	4
ACCCACTAGTGTTTGC-1	3
ACCCACTCAAGGTTTC-1	2
ACCCACTCAATTGCTG-1	5
ACCCACTCACAAGACG-1	2
ACCCACTCACGAAGCA-1	2
ACCCACTCAGAGCCAA-1	3
ACCCACTCAGGCGATA-1	4
ACCCACTGTAATTGGA-1	2
ACCCACTGTACCAGTT-1	1
ACCCACTGTTCTGTTT-1	1
ACCCACTGTTGCCTCT-1	3
ACCCACTTCACCGGGT-1	1
ACCCACTTCATCTGTT-1	1
ACCCACTTCATTATCC-1	9
ACCCACTTCCCTCAGT-1	2
ACCCACTTCTCGGACG-1	2
ACCCACTTCTTGACGA-1	2
ACCGTAAAGAGCCCAA-1	1
ACCGTAAAGGGCTTCC-1	1
ACCGTAAAGTTAACGA-1	3
ACCGTAACACATGTGT-1	1
ACCGTAACACGTGAGA-1	4
ACCGTAACAGCTGTTA-1	1
ACCGTAACATCAGTAC-1	1
ACCGTAACATGTAGTC-1	1
ACCGTAAGTATATCCG-1	1
ACCGTAAGTCATCCCT-1	1
ACCGTAAGTCTAACGT-1	10
ACCGTAAGTGAGCGAT-1	3
ACCGTAAGTGAGTATA-1	7
ACCGTAAGTGGGTCAA-1	2
ACCGTAAGTGGTCTCG-1	8
ACCGTAAGTTAAGTAG-1	1
ACCGTAATCACCTTAT-1	1
ACCGTAATCCAATGGT-1	1
ACCGTAATCCTCCTAG-1	1
ACCGTAATCGCCAAAT-1	1
ACCGTAATCGCGTAGC-1	1
ACCGTAATCGGTGTTA-1	5
ACCGTAATCGTCCGTT-1	3
ACCGTAATCTATGTGG-1	1
ACCGTAATCTCCCTGA-1	2
ACCGTAATCTTGACGA-1	2
ACCTTTAAGACCTAGG-1	1
ACCTTTAAGCTAGTTC-1	3
ACCTTTAAGTGGCACA-1	3
ACCTTTAAGTGTGAAT-1	2
ACCTTTACAAATTGCC-1	1
ACCTTTACAAGGCTCC-1	3
ACCTTTACAATAGAGT-1	1
ACCTTTACAGAGCCAA-1	5
ACCTTTACAGGCAGTA-1	2
ACCTTTACATACGCTA-1	5
ACCTTTACATCTGGTA-1	2
ACCTTTACATGTTCCC-1	1
ACCTTTAGTAAGTAGT-1	2
ACCTTTAGTATCTGCA-1	3
ACCTTTAGTCTCACCT-1	4
ACCTTTAGTGATGTGG-1	1
ACCTTTAGTTCTCATT-1	5
ACCTTTAGTTCTGTTT-1	1
ACCTTTAGTTTGCATG-1	2
ACCTTTATCACCGTAA-1	1
ACCTTTATCACGATGT-1	2
ACCTTTATCCATGAGT-1	2
ACCTTTATCTCAACTT-1	1
ACCTTTATCTCCCTGA-1	3
ACCTTTATCTTCAACT-1	2
ACCTTTATCTTGTCAT-1	7
ACGAGCCAGATGAGAG-1	1
ACGAGCCAGCTAGTTC-1	4
ACGAGCCAGCTGAACG-1	2
ACGAGCCAGCTGTCTA-1	1
ACGAGCCAGGCGTACA-1	2
ACGAGCCAGGCTACGA-1	3
ACGAGCCAGTCGTACT-1	1
ACGAGCCCAAGCCTAT-1	4
ACGAGCCCAAGGACTG-1	10
ACGAGCCCACCACGTG-1	3
ACGAGCCCAGGATTGG-1	1
ACGAGCCCAGTCACTA-1	5
ACGAGCCCATATGAGA-1	1
ACGAGCCCATCAGTCA-1	2
ACGAGCCGTATGAATG-1	1
ACGAGCCGTCGAGATG-1	8
ACGAGCCGTGTTGAGG-1	1
ACGAGCCTCAAAGTAG-1	5
ACGAGCCTCATCACCC-1	3
ACGAGCCTCCAGAAGG-1	2
ACGAGCCTCCGCAGTG-1	2
ACGAGCCTCCTCTAGC-1	5
ACGAGCCTCCTTCAAT-1	2
ACGAGCCTCTAACTGG-1	4
ACGAGCCTCTAGAGTC-1	1
ACGAGCCTCTCTGAGA-1	1
ACGAGGAAGAGACTAT-1	8
ACGAGGACAAACGTGG-1	5
ACGAGGACAAGGGTCA-1	7
ACGAGGACACACCGAC-1	1
ACGAGGACAGCTATTG-1	4
ACGAGGACATCGGAAG-1	1
ACGAGGAGTAAATGTG-1	10
ACGAGGAGTAAGGGAA-1	5
ACGAGGAGTACATCCA-1	1
ACGAGGAGTCCGAAGA-1	2
ACGAGGAGTGCCTGTG-1	10
ACGAGGAGTGGCAAAC-1	3
ACGAGGAGTGTATGGG-1	1
ACGAGGAGTGTCCTCT-1	1
ACGAGGATCAACACGT-1	3
ACGAGGATCAACGGCC-1	1
ACGAGGATCCCTAATT-1	5
ACGAGGATCCCTTGCA-1	2
ACGAGGATCTGGTGTA-1	2
ACGATACAGAACAACT-1	1
ACGATACAGAGTACAT-1	2
ACGATACAGATCGATA-1	6
ACGATACAGATGGGTC-1	1
ACGATACAGCAGACTG-1	1
ACGATACAGCTCAACT-1	1
ACGATACAGGGATACC-1	4
ACGATACAGGGATCTG-1	6
ACGATACAGTCGAGTG-1	3
ACGATACCACGTTGGC-1	1
ACGATACCATATACCG-1	1
ACGATACGTAAACCTC-1	3
ACGATACGTACCAGTT-1	5
ACGATACGTAGCGTCC-1	4
ACGATACGTCCATCCT-1	1
ACGATACGTCGCTTCT-1	2
ACGATACGTCTGGTCG-1	1
ACGATACGTGTAAGTA-1	3
ACGATACGTTACGTCA-1	2
ACGATACGTTCCAACA-1	2
ACGATACTCAAACCGT-1	2
ACGATACTCAACGAAA-1	1
ACGATACTCATCTGTT-1	1
ACGATACTCCGTAGTA-1	1
ACGATACTCTACTCAT-1	1
ACGATGTAGCAGCCTC-1	2
ACGATGTAGGAATCGC-1	1
ACGATGTAGGACAGAA-1	1
ACGATGTAGGTAGCCA-1	1
ACGATGTAGGTGATAT-1	2
ACGATGTAGTGGAGTC-1	2
ACGATGTAGTGTGAAT-1	4
ACGATGTCAGTCTTCC-1	4
ACGATGTCATAGGATA-1	1
ACGATGTGTACAGTGG-1	5
ACGATGTGTAGTAGTA-1	2
ACGATGTGTCCTCTTG-1	1
ACGATGTGTGCCTGGT-1	2
ACGATGTTCAACACTG-1	1
ACGATGTTCACCGTAA-1	4
ACGATGTTCAGCTCTC-1	1
ACGATGTTCATGGTCA-1	3
ACGATGTTCCTTGGTC-1	2
ACGATGTTCGGTCTAA-1	3
ACGCAGCAGAATCTCC-1	2
ACGCAGCAGACGCACA-1	2
ACGCAGCAGAGTAATC-1	8
ACGCAGCAGGCCATAG-1	1
ACGCAGCAGGTGCTTT-1	1
ACGCAGCAGTCACGCC-1	5
ACGCAGCCAATGGAGC-1	2
ACGCAGCCACACTGCG-1	1
ACGCAGCCATCCGCGA-1	1
ACGCAGCGTTGGTAAA-1	1
ACGCAGCTCAACACTG-1	4
ACGCAGCTCATTATCC-1	1
ACGCAGCTCGGTCCGA-1	3
ACGCAGCTCTGCCCTA-1	3
ACGCCAGAGACCTTTG-1	2
ACGCCAGAGAGAACAG-1	3
ACGCCAGAGATGCGAC-1	3
ACGCCAGAGCGCCTCA-1	1
ACGCCAGCAAGAAAGG-1	1
ACGCCAGCAATAGCAA-1	5
ACGCCAGCAGACTCGC-1	2
ACGCCAGCAGCCTTGG-1	4
ACGCCAGCAGTCAGCC-1	2
ACGCCAGCATCCCATC-1	2
ACGCCAGGTATATGAG-1	2
ACGCCAGGTCGGCACT-1	5
ACGCCAGGTCTAGTCA-1	5
ACGCCAGGTTGTGGCC-1	4
ACGCCAGTCATGCAAC-1	6
ACGCCAGTCCACTGGG-1	1
ACGCCAGTCCTCATTA-1	1
ACGCCAGTCGAGAACG-1	1
ACGCCAGTCGCGCCAA-1	2
ACGCCAGTCGTCCAGG-1	4
ACGCCGAAGAAGCCCA-1	1
ACGCCGAAGATGTCGG-1	3
ACGCCGAAGCTAAACA-1	1
ACGCCGAAGTATGACA-1	1
ACGCCGAAGTCGATAA-1	4
ACGCCGAAGTGACTCT-1	2
ACGCCGACAAGCCGCT-1	1
ACGCCGACAATGAAAC-1	4
ACGCCGACACCGAATT-1	1
ACGCCGACAGATGGGT-1	2
ACGCCGACAGTATAAG-1	4
ACGCCGAGTCGCGAAA-1	5
ACGCCGAGTCTACCTC-1	1
ACGCCGAGTCTTCGTC-1	2
ACGCCGAGTGATGCCC-1	2
ACGCCGAGTGCCTTGG-1	1
ACGCCGAGTTACGACT-1	2
ACGCCGAGTTGTGGCC-1	2
ACGCCGATCCGCGCAA-1	1
ACGCCGATCCGTACAA-1	2
ACGCCGATCGGATGTT-1	5
ACGCCGATCTGCGTAA-1	3
ACGCCGATCTTTAGTC-1	2
ACGGAGAAGAAACCAT-1	1
ACGGAGAAGACTAGAT-1	1
ACGGAGAAGCCAACAG-1	3
ACGGAGAAGCCACGTC-1	2
ACGGAGAAGGCACATG-1	1
ACGGAGAAGGCCCTCA-1	4
ACGGAGACAACGATCT-1	1
ACGGAGACAGACGCAA-1	5
ACGGAGACAGGACGTA-1	2
ACGGAGAGTAAGGGCT-1	1
ACGGAGAGTAGCAAAT-1	3
ACGGAGAGTCAAAGAT-1	3
ACGGAGAGTGCCTGCA-1	5
ACGGAGAGTGGAAAGA-1	4
ACGGAGAGTTCAGGCC-1	6
ACGGAGAGTTCCACTC-1	1
ACGGAGATCCAAAGTC-1	3
ACGGAGATCCCAAGTA-1	1
ACGGAGATCCCTGACT-1	1
ACGGAGATCCGTCAAA-1	1
ACGGAGATCTTGGGTA-1	2
ACGGCCAAGACTAGAT-1	3
ACGGCCAAGCAATCTC-1	1
ACGGCCAAGGTGTGGT-1	1
ACGGCCAAGTAGCCGA-1	1
ACGGCCACAAAGTGCG-1	1
ACGGCCACACATGGGA-1	1
ACGGCCACACTATCTT-1	1
ACGGCCACACTTACGA-1	3
ACGGCCACAGCGAACA-1	3
ACGGCCACAGGACGTA-1	3
ACGGCCAGTAGCGCAA-1	2
ACGGCCAGTATAAACG-1	3
ACGGCCAGTCAGGACA-1	1
ACGGCCAGTGACTCAT-1	4
ACGGCCAGTTCAGACT-1	1
ACGGCCAGTTTGCATG-1	3
ACGGCCATCACTATTC-1	2
ACGGCCATCATCGATG-1	1
ACGGCCATCCAAAGTC-1	5
ACGGCCATCCTGCAGG-1	2
ACGGCCATCGTTGCCT-1	2
ACGGCCATCTCCAACC-1	1
ACGGGCTAGAAACCAT-1	1
ACGGGCTAGAAGCCCA-1	3
ACGGGCTAGACAGGCT-1	3
ACGGGCTAGAGTGACC-1	2
ACGGGCTAGCTAAACA-1	8
ACGGGCTAGGATTCGG-1	5
ACGGGCTAGGCCCTTG-1	3
ACGGGCTAGTGCGATG-1	3
ACGGGCTCAAGAGGCT-1	2
ACGGGCTCAAGCTGGA-1	2
ACGGGCTCAAGTACCT-1	4
ACGGGCTCACGAAAGC-1	1
ACGGGCTCACTAAGTC-1	3
ACGGGCTCAGGGTATG-1	1
ACGGGCTCAGTAGAGC-1	1
ACGGGCTCATATGGTC-1	1
ACGGGCTGTAAAGGAG-1	1
ACGGGCTGTAGCGTAG-1	5
ACGGGCTGTATAATGG-1	1
ACGGGCTGTCCAGTGC-1	4
ACGGGCTGTCTCCCTA-1	1
ACGGGCTGTGCACGAA-1	1
ACGGGCTGTTATTCTC-1	7
ACGGGCTGTTGGTAAA-1	1
ACGGGCTTCAGGTTCA-1	1
ACGGGCTTCCAAAGTC-1	1
ACGGGCTTCCCGGATG-1	2
ACGGGCTTCCTTGGTC-1	2
ACGGGCTTCTACCTGC-1	1
ACGGGCTTCTGAAAGA-1	1
ACGGGCTTCTGGGCCA-1	2
ACGGGCTTCTGTTTGT-1	9
ACGGGTCAGCGTCAAG-1	4
ACGGGTCAGTCGTTTG-1	5
ACGGGTCAGTGCGATG-1	1
ACGGGTCAGTGGGTTG-1	1
ACGGGTCAGTTCGCAT-1	1
ACGGGTCCAAAGGTGC-1	2
ACGGGTCCAAATTGCC-1	1
ACGGGTCCAATGTTGC-1	2
ACGGGTCCAGCTCGAC-1	5
ACGGGTCCATGCCACG-1	5
ACGGGTCGTAGCGTAG-1	5
ACGGGTCGTATGAATG-1	1
ACGGGTCGTCCAGTAT-1	4
ACGGGTCGTCGTTGTA-1	2
ACGGGTCGTTCTCATT-1	5
ACGGGTCGTTCTGTTT-1	2
ACGGGTCGTTGTACAC-1	1
ACGGGTCGTTTGTGTG-1	2
ACGGGTCTCACGGTTA-1	3
ACGGGTCTCATAAAGG-1	1
ACGGGTCTCGAGCCCA-1	1
ACGGGTCTCGCCATAA-1	5
ACGGGTCTCTAAGCCA-1	5
ACGTCAAAGAAACCGC-1	3
ACGTCAAAGAAAGTGG-1	1
ACGTCAAAGATACACA-1	5
ACGTCAAAGATAGTCA-1	1
ACGTCAAAGATCCTGT-1	1
ACGTCAAAGCTAACAA-1	2
ACGTCAAAGGACATTA-1	3
ACGTCAAAGGTGCTAG-1	1
ACGTCAAAGTCGATAA-1	4
ACGTCAAAGTGGGATC-1	7
ACGTCAAAGTGTCCAT-1	3
ACGTCAAAGTTAACGA-1	1
ACGTCAACACACGCTG-1	1
ACGTCAACAGACAGGT-1	1
ACGTCAACAGATGGCA-1	1
ACGTCAACAGCATACT-1	1
ACGTCAAGTAAAGGAG-1	1
ACGTCAAGTATGGTTC-1	3
ACGTCAAGTCGAGTTT-1	1
ACGTCAAGTCTAGCGC-1	8
ACGTCAATCAGAGCTT-1	2
ACGTCAATCCGTCAAA-1	1
ACGTCAATCCTTGCCA-1	1
ACGTCAATCGAATGGG-1	1
ACGTCAATCGGGAGTA-1	2
ACGTCAATCTAGAGTC-1	3
ACTATCTAGACACGAC-1	5
ACTATCTAGATATGCA-1	1
ACTATCTAGCCGCCTA-1	2
ACTATCTAGCTAGTTC-1	1
ACTATCTAGGCGCTCT-1	5
ACTATCTAGGTTACCT-1	3
ACTATCTCAGTCACTA-1	3
ACTATCTCATGGAATA-1	2
ACTATCTCATGGTTGT-1	1
ACTATCTGTAGGGACT-1	1
ACTATCTGTCACCCAG-1	4
ACTATCTGTCATGCCG-1	10
ACTATCTGTGTCCTCT-1	1
ACTATCTGTTAAGAAC-1	3
ACTATCTGTTCCATGA-1	1
ACTATCTTCATTTGGG-1	2
ACTATCTTCCAAGTAC-1	1
ACTATCTTCCAGAAGG-1	2
ACTATCTTCCCACTTG-1	3
ACTATCTTCCTTTACA-1	1
ACTATCTTCGTGTAGT-1	1
ACTATCTTCTCTGTCG-1	2
ACTGAACAGATCCCAT-1	4
ACTGAACAGATGTGGC-1	2
ACTGAACAGCCACGCT-1	2
ACTGAACAGTGGGTTG-1	1
ACTGAACCAAAGGTGC-1	9
ACTGAACGTCAGGACA-1	3
ACTGAACGTTCGTCTC-1	5
ACTGAACGTTGGTGGA-1	2
ACTGAACTCCAAACTG-1	6
ACTGAACTCCAGATCA-1	6
ACTGAACTCCTGCAGG-1	3
ACTGAACTCGCGATCG-1	2
ACTGAACTCGGTTCGG-1	1
ACTGAGTAGAAGGTTT-1	1
ACTGAGTAGAGCTTCT-1	2
ACTGAGTAGAGTCTGG-1	3
ACTGAGTAGCACCGCT-1	2
ACTGAGTAGGCCGAAT-1	1
ACTGAGTAGGCTACGA-1	3
ACTGAGTAGTGACTCT-1	1
ACTGAGTCAATAGCAA-1	2
ACTGAGTCACCAGCAC-1	1
ACTGAGTCACCTATCC-1	1
ACTGAGTCAGCTATTG-1	3
ACTGAGTCAGGGCATA-1	1
ACTGAGTGTAAGTGGC-1	2
ACTGAGTGTACCAGTT-1	3
ACTGAGTGTCCGAAGA-1	2
ACTGAGTGTCGCATAT-1	4
ACTGAGTGTGACAAAT-1	9
ACTGAGTGTTATGCGT-1	1
ACTGAGTTCACCCGAG-1	4
ACTGAGTTCCACGAAT-1	6
ACTGAGTTCGAATGCT-1	1
ACTGAGTTCGCCAAAT-1	3
ACTGAGTTCGCCAGCA-1	3
ACTGAGTTCTACCAGA-1	1
ACTGAGTTCTCGTATT-1	4
ACTGAGTTCTGACCTC-1	1
ACTGATGAGATCCTGT-1	1
ACTGATGAGTGAAGAG-1	1
ACTGATGCACCAGTTA-1	1
ACTGATGCACCCAGTG-1	1
ACTGATGCACTACAGT-1	5
ACTGATGCAGACGCCT-1	2
ACTGATGCAGGTTTCA-1	1
ACTGATGCATGCCTTC-1	1
ACTGATGGTAGCACGA-1	1
ACTGATGGTGAACCTT-1	4
ACTGATGGTGTGAATA-1	1
ACTGATGGTTCCGGCA-1	1
ACTGATGTCAGAGCTT-1	4
ACTGATGTCTGTCAAG-1	1
ACTGCTCAGACAGAGA-1	3
ACTGCTCAGCTGATAA-1	5
ACTGCTCAGGCAGTCA-1	2
ACTGCTCCAAGGACTG-1	7
ACTGCTCCAGCTGGCT-1	1
ACTGCTCCAGGGTACA-1	3
ACTGCTCCATGCCTAA-1	2
ACTGCTCGTACCGGCT-1	4
ACTGCTCGTACCTACA-1	1
ACTGCTCGTATAATGG-1	5
ACTGCTCGTCCGTCAG-1	3
ACTGCTCTCAATAAGG-1	4
ACTGCTCTCATCGGAT-1	1
ACTGCTCTCCGAACGC-1	1
ACTGCTCTCCGATATG-1	1
ACTGCTCTCCGGGTGT-1	4
ACTGCTCTCCTCATTA-1	1
ACTGCTCTCGCCTGAG-1	2
ACTGCTCTCTTACCGC-1	5
ACTGCTCTCTTTACAC-1	1
ACTGCTCTCTTTCCTC-1	1
ACTGTCCAGAGGACGG-1	3
ACTGTCCAGAGTTGGC-1	3
ACTGTCCAGCCAGTTT-1	1
ACTGTCCAGCCGATTT-1	3
ACTGTCCAGCGATATA-1	2
ACTGTCCAGGCCCTTG-1	1
ACTGTCCAGTAGGCCA-1	1
ACTGTCCAGTCGTACT-1	3
ACTGTCCCAGATGAGC-1	1
ACTGTCCCAGCCTATA-1	3
ACTGTCCCAGCTGCTG-1	1
ACTGTCCCAGGAACGT-1	1
ACTGTCCCATTGTGCA-1	1
ACTGTCCCATTTCAGG-1	1
ACTGTCCGTAAGGATT-1	1
ACTGTCCGTACTTCTT-1	2
ACTGTCCGTGAAGGCT-1	3
ACTGTCCGTTACTGAC-1	3
ACTGTCCTCACCTCGT-1	5
ACTGTCCTCTATGTGG-1	1
ACTTACTAGCGTGAAC-1	1
ACTTACTAGGATGTAT-1	6
ACTTACTCACCGAATT-1	1
ACTTACTCACCTATCC-1	1
ACTTACTCACGGCCAT-1	5
ACTTACTCAGGTTTCA-1	5
ACTTACTCAGTCGTGC-1	3
ACTTACTCATTGGCGC-1	4
ACTTACTGTGCAACGA-1	1
ACTTACTGTGGACGAT-1	1
ACTTACTGTGTCTGAT-1	2
ACTTACTGTGTTGAGG-1	5
ACTTACTGTTATGTGC-1	1
ACTTACTGTTCGTCTC-1	5
ACTTACTGTTGTACAC-1	1
ACTTACTTCATCATTC-1	5
ACTTACTTCATTCACT-1	5
ACTTACTTCCCTAACC-1	1
ACTTACTTCCGCGTTT-1	1
ACTTACTTCCTTCAAT-1	1
ACTTACTTCTAACTCT-1	3
ACTTACTTCTTAACCT-1	1
ACTTGTTAGAGTACCG-1	1
ACTTGTTAGCCCAACC-1	1
ACTTGTTAGCGTCAAG-1	3
ACTTGTTAGCGTGAAC-1	7
ACTTGTTAGTACACCT-1	7
ACTTGTTAGTCAATAG-1	1
ACTTGTTAGTGAATTG-1	3
ACTTGTTCAAGGTTCT-1	4
ACTTGTTCAATCCGAT-1	2
ACTTGTTGTACCCAAT-1	5
ACTTGTTGTACCTACA-1	6
ACTTGTTGTATTAGCC-1	1
ACTTGTTGTGTTGAGG-1	1
ACTTGTTGTTGATTGC-1	5
ACTTGTTGTTTGGCGC-1	1
ACTTGTTTCAACGGGA-1	3
ACTTGTTTCACTTCAT-1	4
ACTTGTTTCCTCTAGC-1	1
ACTTGTTTCGTCGTTC-1	2
ACTTTCAAGAAGGGTA-1	1
ACTTTCAAGAGCTGGT-1	3
ACTTTCACACACCGCA-1	1
ACTTTCACACCAGCAC-1	3
ACTTTCACACGGCGTT-1	1
ACTTTCACACTAGTAC-1	1
ACTTTCACACTCTGTC-1	1
ACTTTCACAGCTCGCA-1	5
ACTTTCACAGGGCATA-1	2
ACTTTCACATTAGGCT-1	4
ACTTTCAGTAATCGTC-1	2
ACTTTCAGTCACCTAA-1	2
ACTTTCAGTCATTAGC-1	2
ACTTTCAGTCCTCCAT-1	8
ACTTTCAGTCTTGCGG-1	5
ACTTTCAGTGAGTGAC-1	5
ACTTTCAGTTAAAGTG-1	2
ACTTTCAGTTCAGACT-1	1
ACTTTCATCACCTCGT-1	1
ACTTTCATCAGAGGTG-1	1
ACTTTCATCATTGCGA-1	2
ACTTTCATCCAGATCA-1	3
ACTTTCATCCGAACGC-1	1
ACTTTCATCTCCTATA-1	1
AGAATAGAGATACACA-1	1
AGAATAGAGTCGAGTG-1	3
AGAATAGCAAATTGCC-1	3
AGAATAGCAATGGATA-1	1
AGAATAGCACAAGTAA-1	1
AGAATAGCAGATGAGC-1	1
AGAATAGCAGCTCGAC-1	2
AGAATAGCAGTTAACC-1	3
AGAATAGCATCTACGA-1	2
AGAATAGGTACCGGCT-1	9
AGAATAGGTAGTGAAT-1	1
AGAATAGGTATAATGG-1	4
AGAATAGGTCCGAATT-1	7
AGAATAGTCCTGCCAT-1	3
AGAATAGTCGATCCCT-1	1
AGAATAGTCGCTTGTC-1	5
AGAATAGTCTGACCTC-1	1
AGACGTTAGTGAACGC-1	1
AGACGTTAGTGTGAAT-1	2
AGACGTTCACTATCTT-1	8
AGACGTTGTCAACTGT-1	1
AGACGTTGTCGTTGTA-1	3
AGACGTTGTCTGATCA-1	1
AGACGTTGTGTCGCTG-1	2
AGACGTTGTTAGATGA-1	1
AGACGTTGTTCCCGAG-1	5
AGACGTTTCATTTGGG-1	1
AGACGTTTCCCAAGTA-1	6
AGACGTTTCCCGGATG-1	1
AGACGTTTCTAAGCCA-1	1
AGACGTTTCTACCTGC-1	4
AGAGCGAAGACTTGAA-1	1
AGAGCGAAGCTAAGAT-1	5
AGAGCGAAGCTGATAA-1	5
AGAGCGAAGGATGTAT-1	1
AGAGCGAAGGGTTCCC-1	2
AGAGCGAAGGTGTGGT-1	1
AGAGCGAAGTCGTTTG-1	4
AGAGCGACAAAGGTGC-1	4
AGAGCGACATGCGCAC-1	3
AGAGCGAGTAGCTAAA-1	5
AGAGCGAGTCCGAAGA-1	3
AGAGCGAGTCTAGTCA-1	4
AGAGCGAGTTGCGTTA-1	1
AGAGCGATCATCGATG-1	1
AGAGCTTAGAGACGAA-1	1
AGAGCTTAGCCACTAT-1	1
AGAGCTTAGCCCAATT-1	5
AGAGCTTAGCCGCCTA-1	1
AGAGCTTCATGACGGA-1	1
AGAGCTTGTAAATGAC-1	1
AGAGCTTGTCTGCAAT-1	4
AGAGCTTGTGATAAGT-1	3
AGAGCTTGTTAAGAAC-1	1
AGAGCTTGTTACGCGC-1	6
AGAGCTTTCAGAGGTG-1	1
AGAGCTTTCATACGGT-1	4
AGAGCTTTCCATGCTC-1	3
AGAGTGGAGAAAGTGG-1	1
AGAGTGGAGTCAAGGC-1	3
AGAGTGGAGTGAAGAG-1	1
AGAGTGGCAAACGCGA-1	2
AGAGTGGCAAGACGTG-1	1
AGAGTGGCAAGCTGAG-1	1
AGAGTGGCAATGAATG-1	1
AGAGTGGCACAGATTC-1	1
AGAGTGGCACTGTTAG-1	1
AGAGTGGGTAGTAGTA-1	2
AGAGTGGGTCGTGGCT-1	3
AGAGTGGGTCTTGTCC-1	2
AGAGTGGGTGCAGACA-1	1
AGAGTGGGTGTGTGCC-1	1
AGAGTGGGTTCCAACA-1	1
AGAGTGGGTTGAGGTG-1	1
AGAGTGGTCAAACAAG-1	1
AGAGTGGTCACCGTAA-1	4
AGAGTGGTCATTTGGG-1	1
AGAGTGGTCTTTCCTC-1	4
AGATCTGAGAAGGCCT-1	1
AGATCTGAGCGATCCC-1	1
AGATCTGAGGACACCA-1	2
AGATCTGAGGCTAGGT-1	9
AGATCTGAGTTATCGC-1	2
AGATCTGCACGCCAGT-1	1
AGATCTGCAGATAATG-1	2
AGATCTGCAGTGACAG-1	2
AGATCTGCATGCAACT-1	1
AGATCTGGTAAAGGAG-1	9
AGATCTGGTCGGCATC-1	1
AGATCTGGTGACTCAT-1	4
AGATCTGGTTGAGTTC-1	2
AGATCTGTCAATCTCT-1	3
AGATCTGTCCCTGACT-1	1
AGATCTGTCCTCCTAG-1	2
AGATCTGTCTCCTATA-1	2
AGATCTGTCTGAGTGT-1	1
AGATCTGTCTGTTGAG-1	1
AGATTGCAGACAAAGG-1	1
AGATTGCAGCAGCCTC-1	5
AGATTGCAGCGTTCCG-1	3
AGATTGCCACGGTAGA-1	3
AGATTGCCATCCTTGC-1	3
AGATTGCCATGAGCGA-1	2
AGATTGCGTAAGAGAG-1	1
AGATTGCGTACTCTCC-1	1
AGATTGCGTAGCTGCC-1	4
AGATTGCGTATAATGG-1	4
AGATTGCGTCATATGC-1	1
AGATTGCGTGATAAAC-1	1
AGATTGCGTGCCTGTG-1	1
AGATTGCGTTGTCTTT-1	1
AGATTGCTCACCTCGT-1	1
AGATTGCTCCACGCAG-1	1
AGATTGCTCGAGAGCA-1	5
AGATTGCTCGTCCAGG-1	3
AGATTGCTCGTCGTTC-1	1
AGATTGCTCTAACTGG-1	1
AGCAGCCAGACATAAC-1	2
AGCAGCCAGGATTCGG-1	1
AGCAGCCAGTGACTCT-1	1
AGCAGCCCAAAGTCAA-1	5
AGCAGCCCACTGTGTA-1	1
AGCAGCCCAGGCAGTA-1	4
AGCAGCCGTGTGACCC-1	2
AGCAGCCGTGTTAAGA-1	2
AGCAGCCGTTACAGAA-1	1
AGCAGCCGTTATCCGA-1	3
AGCAGCCGTTGATTCG-1	2
AGCAGCCGTTTGTTTC-1	6
AGCAGCCTCACATAGC-1	5
AGCAGCCTCCATGAGT-1	4
AGCAGCCTCGCAAACT-1	1
AGCAGCCTCGCGATCG-1	1
AGCAGCCTCTTTAGTC-1	3
AGCATACAGAATGTTG-1	1
AGCATACAGACGCAAC-1	1
AGCATACAGAGGGATA-1	2
AGCATACAGCAGCGTA-1	2
AGCATACAGCTAGTGG-1	1
AGCATACAGGCCGAAT-1	2
AGCATACAGGTGCTAG-1	1
AGCATACAGTGACATA-1	1
AGCATACAGTGGGATC-1	5
AGCATACCAACGATGG-1	2
AGCATACCACCGATAT-1	1
AGCATACCACTCAGGC-1	2
AGCATACCAGCGATCC-1	1
AGCATACCATCTATGG-1	1
AGCATACCATCTGGTA-1	5
AGCATACGTAAGTTCC-1	6
AGCATACGTAGCTTGT-1	1
AGCATACGTCCAGTTA-1	3
AGCATACGTGAGGCTA-1	1
AGCATACGTGCCTTGG-1	5
AGCATACGTGTGAATA-1	2
AGCATACGTTGAACTC-1	1
AGCATACGTTGCGTTA-1	2
AGCATACGTTTGCATG-1	1
AGCATACTCACTCCTG-1	1
AGCATACTCAGCACAT-1	1
AGCATACTCCTTGGTC-1	1
AGCATACTCGCATGGC-1	1
AGCATACTCTCCGGTT-1	3
AGCATACTCTCGTTTA-1	2
AGCATACTCTTCGGTC-1	5
AGCCTAAAGATATGCA-1	1
AGCCTAAAGCTGCGAA-1	1
AGCCTAAAGGATGCGT-1	2
AGCCTAACAATGTAAG-1	1
AGCCTAACATACGCTA-1	1
AGCCTAACATCACCCT-1	2
AGCCTAAGTAGAGGAA-1	1
AGCCTAAGTCATACTG-1	1
AGCCTAAGTCTTCTCG-1	3
AGCCTAAGTGTGGTTT-1	4
AGCCTAATCAACACGT-1	4
AGCCTAATCAACTCTT-1	8
AGCCTAATCACAACGT-1	4
AGCCTAATCAGCAACT-1	4
AGCCTAATCATCGGAT-1	1
AGCCTAATCCATGCTC-1	1
AGCCTAATCTACGAGT-1	2
AGCCTAATCTCACATT-1	4
AGCCTAATCTGGTATG-1	5
AGCCTAATCTTGTTTG-1	1
AGCGGTCAGCTGCGAA-1	5
AGCGGTCAGGGATCTG-1	1
AGCGGTCAGGTGATAT-1	1
AGCGGTCAGGTGTTAA-1	1
AGCGGTCCACCCATGG-1	4
AGCGGTCCACTGTCGG-1	2
AGCGGTCCACTTCTGC-1	1
AGCGGTCCATAACCTG-1	1
AGCGGTCCATCCCACT-1	2
AGCGGTCGTACGAAAT-1	1
AGCGGTCGTCTAGAGG-1	1
AGCGGTCGTTACTGAC-1	1
AGCGGTCTCTAACTGG-1	2
AGCGTATAGAAACCAT-1	5
AGCGTATAGAAGCCCA-1	1
AGCGTATAGAAGGGTA-1	2
AGCGTATAGAAGGTTT-1	1
AGCGTATAGACCACGA-1	1
AGCGTATAGACTGGGT-1	3
AGCGTATAGTCAAGCG-1	3
AGCGTATAGTCGATAA-1	1
AGCGTATAGTGGGATC-1	1
AGCGTATCAAACCTAC-1	1
AGCGTATCAACTGCGC-1	2
AGCGTATCACTTAAGC-1	3
AGCGTATCATCCGGGT-1	1
AGCGTATCATGCATGT-1	5
AGCGTATGTCCAAGTT-1	1
AGCGTATGTCTAGCCG-1	3
AGCGTATGTGCCTGTG-1	4
AGCGTATTCAGGCGAA-1	1
AGCGTATTCCAGTAGT-1	1
AGCGTATTCTTACCTA-1	7
AGCGTATTCTTGTCAT-1	1
AGCGTCGAGGCAATTA-1	1
AGCGTCGAGGGCATGT-1	3
AGCGTCGAGGGTGTTG-1	1
AGCGTCGCAAGCTGTT-1	5
AGCGTCGCACAAGCCC-1	1
AGCGTCGCACCCATGG-1	1
AGCGTCGCACGCATCG-1	1
AGCGTCGCAGGCAGTA-1	2
AGCGTCGCATTAACCG-1	1
AGCGTCGGTGACCAAG-1	4
AGCGTCGGTGCCTGTG-1	4
AGCGTCGGTGTGGCTC-1	3
AGCGTCGGTTGCCTCT-1	1
AGCGTCGGTTTCGCTC-1	3
AGCGTCGGTTTGCATG-1	1
AGCGTCGTCATCGGAT-1	4
AGCGTCGTCATGCATG-1	1
AGCGTCGTCCGCAAGC-1	3
AGCTCCTAGAGTCGGT-1	2
AGCTCCTAGCTGAACG-1	1
AGCTCCTAGGAACTGC-1	1
AGCTCCTAGGGCTTCC-1	2
AGCTCCTAGTCGAGTG-1	1
AGCTCCTCAAGCGTAG-1	3
AGCTCCTCAAGGTTCT-1	1
AGCTCCTCAATGAATG-1	1
AGCTCCTCACGGCCAT-1	1
AGCTCCTCAGGGTTAG-1	2
AGCTCCTCATCCCACT-1	7
AGCTCCTCATCGGAAG-1	5
AGCTCCTGTAAGAGGA-1	1
AGCTCCTGTCCTCCAT-1	1
AGCTCCTGTTCAGGCC-1	1
AGCTCCTTCATCTGCC-1	1
AGCTCCTTCCACTCCA-1	2
AGCTCCTTCTGCTGCT-1	5
AGCTCCTTCTGTCTCG-1	1
AGCTCTCAGAATGTGT-1	4
AGCTCTCAGACTGGGT-1	1
AGCTCTCAGAGTACCG-1	5
AGCTCTCAGCCTTGAT-1	2
AGCTCTCAGGATATAC-1	2
AGCTCTCAGGGAACGG-1	3
AGCTCTCAGGTCATCT-1	1
AGCTCTCCAAGCCGCT-1	8
AGCTCTCCACGGTGTC-1	3
AGCTCTCCAGAAGCAC-1	2
AGCTCTCCATGGTTGT-1	3
AGCTCTCGTAAACGCG-1	1
AGCTCTCGTACCCAAT-1	8
AGCTCTCGTCCCGACA-1	4
AGCTCTCGTGAGGGAG-1	1
AGCTCTCGTGCCTTGG-1	3
AGCTCTCGTTACCGAT-1	1
AGCTCTCGTTGGTAAA-1	1
AGCTCTCGTTGTGGAG-1	2
AGCTCTCTCCACGAAT-1	1
AGCTCTCTCGTCGTTC-1	6
AGCTCTCTCGTTTAGG-1	2
AGCTCTCTCTTTACGT-1	1
AGCTTGAAGGGCTTGA-1	4
AGCTTGAAGTGACTCT-1	1
AGCTTGACAAGCCGTC-1	8
AGCTTGACATAAGACA-1	1
AGCTTGACATACTCTT-1	3
AGCTTGACATTGAGCT-1	2
AGCTTGACATTGGGCC-1	1
AGCTTGAGTAGCGTGA-1	1
AGCTTGAGTAGGGACT-1	5
AGCTTGAGTATATGGA-1	3
AGCTTGAGTCAATGTC-1	1
AGCTTGAGTCAGCTAT-1	1
AGCTTGAGTCCGCTGA-1	3
AGCTTGAGTGCATCTA-1	2
AGCTTGAGTTGTACAC-1	1
AGCTTGAGTTTACTCT-1	1
AGCTTGATCCGTTGCT-1	1
AGCTTGATCCTATGTT-1	1
AGCTTGATCGGCGCAT-1	2
AGCTTGATCTCTTGAT-1	2
AGCTTGATCTTCAACT-1	1
AGGCCACAGAGTAATC-1	2
AGGCCACAGCAGCCTC-1	1
AGGCCACAGGGTGTTG-1	4
AGGCCACAGTTGCAGG-1	7
AGGCCACCAAGTAATG-1	1
AGGCCACCAATCCGAT-1	4
AGGCCACCACCAGGTC-1	1
AGGCCACCACGCTTTC-1	2
AGGCCACCAGACGCCT-1	3
AGGCCACCAGGGCATA-1	1
AGGCCACCATCGGAAG-1	4
AGGCCACCATGGGACA-1	2
AGGCCACGTAACGACG-1	1
AGGCCACGTAGCTAAA-1	1
AGGCCACGTGAGTGAC-1	1
AGGCCACGTGTGGCTC-1	5
AGGCCACGTTGCTCCT-1	3
AGGCCACTCGTTACAG-1	4
AGGCCACTCTCAACTT-1	1
AGGCCACTCTTGTATC-1	2
AGGCCGTAGAGGACGG-1	5
AGGCCGTAGAGGTACC-1	1
AGGCCGTAGCGGATCA-1	1
AGGCCGTAGTCGCCGT-1	1
AGGCCGTCAAACCCAT-1	1
AGGCCGTCAAGAGGCT-1	4
AGGCCGTCACAAGTAA-1	1
AGGCCGTCAGCAGTTT-1	1
AGGCCGTCAGGCGATA-1	1
AGGCCGTCATCAGTAC-1	3
AGGCCGTCATGTAGTC-1	3
AGGCCGTGTCTGCAAT-1	7
AGGCCGTGTCTTCTCG-1	8
AGGCCGTGTGGTCCGT-1	5
AGGCCGTGTTACGCGC-1	3
AGGCCGTGTTCAACCA-1	8
AGGCCGTGTTCAGGCC-1	1
AGGCCGTGTTGATTCG-1	2
AGGCCGTTCCCAAGAT-1	1
AGGCCGTTCCGTAGTA-1	1
AGGCCGTTCCTTTACA-1	5
AGGCCGTTCGTGGACC-1	1
AGGCCGTTCTGTTGAG-1	3
AGGGAGTAGCAATATG-1	2
AGGGAGTAGCCAGAAC-1	5
AGGGAGTAGCCATCGC-1	7
AGGGAGTAGCCGGTAA-1	2
AGGGAGTAGCGTCAAG-1	1
AGGGAGTCACCGAAAG-1	4
AGGGAGTCAGCCACCA-1	3
AGGGAGTCATGCCCGA-1	3
AGGGAGTGTAGCTAAA-1	4
AGGGAGTGTCTTTCAT-1	5
AGGGAGTGTGTAAGTA-1	5
AGGGAGTGTTAAGAAC-1	2
AGGGAGTTCAGCAACT-1	1
AGGGAGTTCGAGAACG-1	1
AGGGATGAGCATGGCA-1	7
AGGGATGAGGAATTAC-1	4
AGGGATGAGGCGATAC-1	1
AGGGATGAGGTGATTA-1	1
AGGGATGAGTCTCCTC-1	8
AGGGATGAGTGCCATT-1	4
AGGGATGAGTTAGCGG-1	1
AGGGATGCACACGCTG-1	1
AGGGATGCAGTAAGAT-1	6
AGGGATGCAGTCGTGC-1	4
AGGGATGGTCAGCTAT-1	4
AGGGATGGTCTAGGTT-1	2
AGGGATGGTGCTGTAT-1	3
AGGGATGTCACAATGC-1	1
AGGGATGTCATGCAAC-1	1
AGGGATGTCCAAAGTC-1	1
AGGGATGTCTTGCAAG-1	3
AGGGTGAAGAAGATTC-1	1
AGGGTGAAGTTGAGTA-1	10
AGGGTGAAGTTGTAGA-1	4
AGGGTGACAATTGCTG-1	1
AGGGTGAGTATCTGCA-1	4
AGGGTGAGTCATATCG-1	3
AGGGTGAGTCCAGTAT-1	5
AGGGTGAGTCCGTCAG-1	1
AGGGTGAGTCCGTGAC-1	1
AGGGTGAGTCTAGGTT-1	6
AGGGTGAGTGCGCTTG-1	2
AGGGTGAGTTAAGGGC-1	3
AGGGTGATCAACACAC-1	3
AGGGTGATCAGTCCCT-1	1
AGGGTGATCCACGACG-1	1
AGGGTGATCGCGCCAA-1	1
AGGGTGATCGCGTTTC-1	4
AGGGTGATCGCTTAGA-1	4
AGGGTGATCTATCGCC-1	1
AGGGTGATCTCGCTTG-1	1
AGGGTGATCTGTCTCG-1	1
AGGTCATAGAGCCCAA-1	4
AGGTCATAGCTAGTGG-1	2
AGGTCATAGGTGCAAC-1	1
AGGTCATAGTGTACTC-1	3
AGGTCATCAGTCCTTC-1	1
AGGTCATGTACTTGAC-1	3
AGGTCATGTATTACCG-1	1
AGGTCATGTCATACTG-1	4
AGGTCATGTGTCGCTG-1	3
AGGTCATGTTACGTCA-1	3
AGGTCATGTTAGAACA-1	2
AGGTCATGTTCCTCCA-1	5
AGGTCATGTTCGGGCT-1	1
AGGTCATTCAATCACG-1	1
AGGTCATTCAGCTGGC-1	1
AGGTCATTCCTCTAGC-1	1
AGGTCATTCGCCAGCA-1	2
AGGTCATTCGTAGGAG-1	1
AGGTCATTCTGCAGTA-1	1
AGGTCCGAGAAACCTA-1	6
AGGTCCGAGAGCCTAG-1	1
AGGTCCGAGAGGTTAT-1	2
AGGTCCGAGATGCGAC-1	1
AGGTCCGAGCCACTAT-1	2
AGGTCCGAGCGTGAAC-1	2
AGGTCCGAGCTACCTA-1	4
AGGTCCGCAAACCTAC-1	3
AGGTCCGCAAAGTCAA-1	2
AGGTCCGCACATCCGG-1	3
AGGTCCGCACATTCGA-1	1
AGGTCCGCACGGACAA-1	1
AGGTCCGCAGCCAATT-1	1
AGGTCCGCATATGAGA-1	3
AGGTCCGCATGTTCCC-1	2
AGGTCCGCATTAGGCT-1	1
AGGTCCGGTAGGGTAC-1	3
AGGTCCGGTATAATGG-1	1
AGGTCCGTCAGGCAAG-1	1
AGGTCCGTCATGGTCA-1	1
AGGTCCGTCGAATCCA-1	1
AGGTCCGTCTTCATGT-1	1
AGTAGTCAGAACTCGG-1	3
AGTAGTCAGACTAGGC-1	1
AGTAGTCAGCGTCAAG-1	5
AGTAGTCAGCGTTTAC-1	1
AGTAGTCAGGGAAACA-1	1
AGTAGTCAGTGACTCT-1	2
AGTAGTCAGTGGGATC-1	5
AGTAGTCAGTTTAGGA-1	2
AGTAGTCCAAATACAG-1	3
AGTAGTCCAAGCGAGT-1	1
AGTAGTCCAATGGAGC-1	1
AGTAGTCCACACAGAG-1	1
AGTAGTCCACCCATGG-1	2
AGTAGTCCAGCTCGAC-1	1
AGTAGTCCATGCAATC-1	3
AGTAGTCGTCAATACC-1	3
AGTAGTCGTCAGAGGT-1	3
AGTAGTCGTGATAAAC-1	1
AGTAGTCGTTCGCTAA-1	1
AGTAGTCGTTGGGACA-1	3
AGTAGTCTCGTTGCCT-1	4
AGTAGTCTCTAACTGG-1	1
AGTAGTCTCTGACCTC-1	2
AGTCTTTAGAAACCTA-1	3
AGTCTTTAGATGAGAG-1	1
AGTCTTTAGATGTGGC-1	4
AGTCTTTAGGAGTACC-1	1
AGTCTTTAGGATATAC-1	1
AGTCTTTAGGTTACCT-1	1
AGTCTTTAGTAACCCT-1	1
AGTCTTTCAAGCTGGA-1	1
AGTCTTTCAATCCGAT-1	1
AGTCTTTCACGGTTTA-1	3
AGTCTTTCACTGAAGG-1	3
AGTCTTTCATACTCTT-1	1
AGTCTTTCATTTGCTT-1	1
AGTCTTTGTACATCCA-1	1
AGTCTTTGTCAGTGGA-1	1
AGTCTTTGTCATATGC-1	1
AGTCTTTGTCCAGTGC-1	4
AGTCTTTGTCCTAGCG-1	4
AGTCTTTGTCGAATCT-1	1
AGTCTTTGTCGAGTTT-1	3
AGTCTTTGTGAGGGTT-1	2
AGTCTTTGTGCGCTTG-1	1
AGTCTTTTCGGTGTCG-1	2
AGTCTTTTCGGTTAAC-1	1
AGTGAGGAGCGACGTA-1	5
AGTGAGGAGGACACCA-1	4
AGTGAGGAGGATTCGG-1	1
AGTGAGGAGGCTAGCA-1	2
AGTGAGGAGTAGGCCA-1	3
AGTGAGGCAATAGCGG-1	2
AGTGAGGCAATTCCTT-1	1
AGTGAGGCACCGCTAG-1	1
AGTGAGGCACGCCAGT-1	5
AGTGAGGCAGTGGAGT-1	1
AGTGAGGCATACTACG-1	1
AGTGAGGGTCCTGCTT-1	3
AGTGAGGGTGCTAGCC-1	1
AGTGAGGGTGCTGTAT-1	1
AGTGAGGGTTAAAGAC-1	5
AGTGAGGGTTTGACAC-1	2
AGTGAGGGTTTGGCGC-1	1
AGTGAGGTCGGCCGAT-1	1
AGTGAGGTCGTGGTCG-1	4
AGTGAGGTCTGAAAGA-1	3
AGTGGGAAGATGTGGC-1	1
AGTGGGAAGCATCATC-1	4
AGTGGGAAGGGAAACA-1	1
AGTGGGAAGTCATCCA-1	1
AGTGGGAAGTTAACGA-1	8
AGTGGGACAAGTTAAG-1	4
AGTGGGACACGCGAAA-1	1
AGTGGGACACGTAAGG-1	1
AGTGGGACAGCTCGAC-1	2
AGTGGGACATCCTTGC-1	2
AGTGGGAGTCTAGCCG-1	8
AGTGGGAGTTCCGGCA-1	1
AGTGGGAGTTCGTTGA-1	1
AGTGGGAGTTGTGGAG-1	1
AGTGGGATCAACGGGA-1	3
AGTGGGATCATGCAAC-1	1
AGTGGGATCCACGCAG-1	1
AGTGGGATCCATGAAC-1	3
AGTGGGATCCGTACAA-1	3
AGTGGGATCGAATGGG-1	3
AGTGGGATCTGAGTGT-1	4
AGTGTCAAGATGGGTC-1	5
AGTGTCAAGCGATGAC-1	4
AGTGTCAAGCTATGCT-1	1
AGTGTCAAGTGCGATG-1	3
AGTGTCAAGTGGTAGC-1	4
AGTGTCACAAGCCTAT-1	2
AGTGTCACACAACTGT-1	1
AGTGTCACACCAGGTC-1	3
AGTGTCACAGATCGGA-1	2
AGTGTCACAGCTGGCT-1	1
AGTGTCACATCCCACT-1	5
AGTGTCACATGCTAGT-1	1
AGTGTCAGTACCGTAT-1	3
AGTGTCAGTCAAAGCG-1	1
AGTGTCAGTCATCGGC-1	1
AGTGTCAGTCCTCTTG-1	1
AGTGTCAGTCGCTTTC-1	5
AGTGTCAGTCTAGCCG-1	1
AGTGTCAGTGCAGACA-1	1
AGTGTCAGTTGCGCAC-1	2
AGTGTCAGTTTGTGTG-1	2
AGTGTCATCCTAAGTG-1	6
AGTTGGTAGCAGGTCA-1	5
AGTTGGTAGCTGTTCA-1	1
AGTTGGTAGTCATCCA-1	1
AGTTGGTCAAGGACTG-1	2
AGTTGGTCAAGTCTGT-1	10
AGTTGGTCACCACCAG-1	2
AGTTGGTCACGGCGTT-1	1
AGTTGGTCACTTAAGC-1	4
AGTTGGTCATTACCTT-1	1
AGTTGGTGTAAGAGGA-1	2
AGTTGGTGTAATCACC-1	2
AGTTGGTGTACGCTGC-1	1
AGTTGGTGTCTCATCC-1	4
AGTTGGTGTTAAGTAG-1	1
AGTTGGTTCAACGGGA-1	1
AGTTGGTTCCGCAGTG-1	1
AGTTGGTTCGTCCAGG-1	1
AGTTGGTTCGTGACAT-1	1
AGTTGGTTCTCATTCA-1	3
AGTTGGTTCTCGGACG-1	2
AGTTGGTTCTTGTACT-1	1
ATAACGCAGAAGGGTA-1	1
ATAACGCAGAATGTGT-1	1
ATAACGCAGAGGGATA-1	1
ATAACGCAGTGAAGAG-1	1
ATAACGCCACAGCGTC-1	3
ATAACGCCACGGCTAC-1	1
ATAACGCCAGGATTGG-1	3
ATAACGCCAGGCGATA-1	4
ATAACGCCATAGTAAG-1	4
ATAACGCCATGCCCGA-1	1
ATAACGCCATTGCGGC-1	1
ATAACGCGTCAGAGGT-1	3
ATAACGCGTCCTAGCG-1	3
ATAACGCGTGGTTTCA-1	1
ATAACGCGTTTGTTGG-1	1
ATAACGCTCCGCGTTT-1	2
ATAACGCTCGTTGCCT-1	1
ATAACGCTCTTCGGTC-1	2
ATAACGCTCTTTCCTC-1	2
ATAAGAGAGAAACGAG-1	2
ATAAGAGAGGGCTTCC-1	3
ATAAGAGAGTGAATTG-1	5
ATAAGAGCACGCATCG-1	1
ATAAGAGCAGAGTGTG-1	1
ATAAGAGCATAAAGGT-1	2
ATAAGAGCATGCCTTC-1	6
ATAAGAGGTAACGCGA-1	1
ATAAGAGGTAGCGCAA-1	5
ATAAGAGGTAGCGTGA-1	2
ATAAGAGGTCGCGTGT-1	1
ATAAGAGGTTCTGGTA-1	2
ATAAGAGTCACTTCAT-1	2
ATAAGAGTCAGTTAGC-1	1
ATAAGAGTCATCTGCC-1	2
ATAAGAGTCCATTCTA-1	4
ATAAGAGTCCCAAGTA-1	5
ATAAGAGTCCTGCAGG-1	1
ATAAGAGTCTTAGCCC-1	1
ATAAGAGTCTTCCTTC-1	3
ATAGACCAGCTCTCGG-1	2
ATAGACCAGGGAAACA-1	1
ATAGACCAGGTGCACA-1	1
ATAGACCAGTGACTCT-1	5
ATAGACCAGTTGCAGG-1	1
ATAGACCCAAGTACCT-1	1
ATAGACCCAATTCCTT-1	2
ATAGACCCACTGTTAG-1	1
ATAGACCCATACAGCT-1	3
ATAGACCCATACGCCG-1	1
ATAGACCGTCCGTTAA-1	1
ATAGACCGTCTCATCC-1	4
ATAGACCGTCTCTTAT-1	1
ATAGACCTCCCTAATT-1	1
ATAGACCTCGCTTAGA-1	1
ATAGACCTCTGCGACG-1	1
ATCACGAAGAAACGCC-1	1
ATCACGAAGAGTTGGC-1	2
ATCACGAAGCGACGTA-1	1
ATCACGAAGTCGAGTG-1	2
ATCACGAAGTTATCGC-1	4
ATCACGACAAGGCTCC-1	3
ATCACGACAGCAGTTT-1	1
ATCACGACATCGGAAG-1	1
ATCACGACATTCACTT-1	1
ATCACGACATTGAGCT-1	4
ATCACGAGTAAACCTC-1	1
ATCACGAGTACCGTTA-1	2
ATCACGAGTGTGGTTT-1	1
ATCACGAGTTTAGCTG-1	1
ATCACGATCAACCATG-1	1
ATCACGATCACCATAG-1	1
ATCACGATCAGCAACT-1	1
ATCACGATCAGGCAAG-1	1
ATCACGATCCTCAACC-1	5
ATCACGATCTTGTCAT-1	2
ATCATCTAGAAACCGC-1	1
ATCATCTAGCGTGTCC-1	2
ATCATCTAGGCAGTCA-1	1
ATCATCTAGGGTGTGT-1	3
ATCATCTCAAAGGCGT-1	1
ATCATCTCACATCCAA-1	3
ATCATCTCACGACGAA-1	3
ATCATCTCAGCTGTAT-1	1
ATCATCTCAGGTTTCA-1	3
ATCATCTCATTCCTCG-1	2
ATCATCTGTACACCGC-1	1
ATCATCTGTAGCACGA-1	1
ATCATCTGTCACTTCC-1	1
ATCATCTGTCGCTTCT-1	4
ATCATCTGTTCCACGG-1	3
ATCATCTGTTGAGTTC-1	3
ATCATCTTCAACTCTT-1	1
ATCATCTTCACAGTAC-1	1
ATCATCTTCAGCCTAA-1	1
ATCATGGAGACTGTAA-1	3
ATCATGGAGATGTCGG-1	1
ATCATGGAGGGAACGG-1	3
ATCATGGAGGTTACCT-1	1
ATCATGGAGTACGACG-1	4
ATCATGGAGTCGTACT-1	1
ATCATGGCAAAGGAAG-1	1
ATCATGGCAACTGGCC-1	1
ATCATGGCAAGTAATG-1	1
ATCATGGCAAGTTCTG-1	2
ATCATGGCAATAAGCA-1	1
ATCATGGCAATGGATA-1	5
ATCATGGCACAGTCGC-1	6
ATCATGGCAGCTATTG-1	1
ATCATGGCAGGTGGAT-1	3
ATCATGGCATGTCGAT-1	1
ATCATGGCATTGAGCT-1	5
ATCATGGCATTGGGCC-1	5
ATCATGGGTAAAGTCA-1	1
ATCATGGGTCCGTCAG-1	2
ATCATGGGTCTAACGT-1	1
ATCATGGGTTACTGAC-1	1
ATCATGGGTTCGTCTC-1	8
ATCATGGTCAATCACG-1	1
ATCATGGTCATCGCTC-1	2
ATCATGGTCATTGCGA-1	1
ATCATGGTCCGATATG-1	1
ATCATGGTCTTGAGAC-1	3
ATCCACCAGAATGTTG-1	2
ATCCACCAGTACTTGC-1	1
ATCCACCAGTGAACGC-1	1
ATCCACCAGTGTACTC-1	2
ATCCACCAGTTGAGTA-1	3
ATCCACCCAAAGGTGC-1	1
ATCCACCCAACCGCCA-1	3
ATCCACCCAAGCCGCT-1	1
ATCCACCCAAGGTTTC-1	2
ATCCACCCAATTCCTT-1	5
ATCCACCCACCGTTGG-1	2
ATCCACCCATGTAAGA-1	1
ATCCACCGTCTGATTG-1	1
ATCCACCGTGGAAAGA-1	5
ATCCACCGTGGTACAG-1	3
ATCCACCTCATGCTCC-1	1
ATCCACCTCCAGAGGA-1	6
ATCCACCTCGAGGTAG-1	2
ATCCACCTCTATCGCC-1	2
ATCCACCTCTTGTCAT-1	1
ATCCGAAAGAGCTATA-1	1
ATCCGAAAGCGTGAGT-1	1
ATCCGAAAGTGCCATT-1	1
ATCCGAAAGTGCGTGA-1	1
ATCCGAACAAACGTGG-1	1
ATCCGAACAATGTTGC-1	4
ATCCGAACACACCGCA-1	3
ATCCGAACACCTCGTT-1	3
ATCCGAACACGCCAGT-1	3
ATCCGAACACGTCTCT-1	1
ATCCGAACAGCCTGTG-1	4
ATCCGAACAGGAACGT-1	1
ATCCGAAGTATAATGG-1	3
ATCCGAAGTCGAACAG-1	4
ATCCGAAGTCTTCAAG-1	2
ATCCGAAGTGTTCGAT-1	6
ATCCGAAGTTGAACTC-1	2
ATCCGAATCAGCAACT-1	1
ATCCGAATCCGCATCT-1	4
ATCCGAATCCTCAACC-1	1
ATCCGAATCGCCTGAG-1	1
ATCCGAATCTAAGCCA-1	2
ATCCGAATCTTATCTG-1	1
ATCGAGTAGCAAATCA-1	1
ATCGAGTAGCACAGGT-1	5
ATCGAGTAGCGAGAAA-1	1
ATCGAGTAGGCATTGG-1	2
ATCGAGTAGTACGCGA-1	4
ATCGAGTAGTGGACGT-1	1
ATCGAGTCACTGCCAG-1	1
ATCGAGTCAGACGCTC-1	2
ATCGAGTCAGCGATCC-1	1
ATCGAGTCATTGAGCT-1	1
ATCGAGTGTCGCGGTT-1	1
ATCGAGTGTCTGATTG-1	1
ATCGAGTGTTCGAATC-1	6
ATCGAGTTCATGTAGC-1	1
ATCGAGTTCCAAATGC-1	2
ATCGAGTTCCAACCAA-1	5
ATCGAGTTCGGAGGTA-1	4
ATCGAGTTCTGTCTCG-1	1
ATCTACTAGATCACGG-1	1
ATCTACTAGGCTAGCA-1	2
ATCTACTAGGGCTTGA-1	4
ATCTACTAGGTGGGTT-1	1
ATCTACTAGTCTTGCA-1	1
ATCTACTAGTTGAGTA-1	1
ATCTACTCAACAACCT-1	1
ATCTACTCACCATCCT-1	2
ATCTACTCAGATGGGT-1	4
ATCTACTCAGGGAGAG-1	3
ATCTACTGTACTCAAC-1	1
ATCTACTGTCTCTCTG-1	2
ATCTACTGTTGAGGTG-1	3
ATCTACTTCAGTTGAC-1	2
ATCTACTTCCACGTTC-1	1
ATCTACTTCCCGGATG-1	1
ATCTACTTCTACTCAT-1	2
ATCTGCCAGGACTGGT-1	1
ATCTGCCAGTGGTCCC-1	3
ATCTGCCAGTTACCCA-1	3
ATCTGCCAGTTGCAGG-1	1
ATCTGCCCAACCGCCA-1	1
ATCTGCCCAGACAAGC-1	2
ATCTGCCCATATGAGA-1	1
ATCTGCCCATCTATGG-1	5
ATCTGCCCATTCACTT-1	4
ATCTGCCGTACATCCA-1	2
ATCTGCCGTAGCCTCG-1	8
ATCTGCCGTAGGAGTC-1	1
ATCTGCCGTCAAAGAT-1	7
ATCTGCCGTCGACTAT-1	1
ATCTGCCGTGAACCTT-1	7
ATCTGCCGTGGTAACG-1	1
ATCTGCCGTGGTCTCG-1	5
ATCTGCCGTGTTGGGA-1	4
ATCTGCCGTTCCACTC-1	1
ATCTGCCTCACTCCTG-1	1
ATCTGCCTCAGTTCGA-1	1
ATCTGCCTCATGTCTT-1	6
ATCTGCCTCGCGATCG-1	1
ATCTGCCTCTTCCTTC-1	2
ATGAGGGAGCCTCGTG-1	4
ATGAGGGAGCTCCTTC-1	2
ATGAGGGAGGTGTGGT-1	1
ATGAGGGAGTCGCCGT-1	3
ATGAGGGAGTGGACGT-1	4
ATGAGGGCAAGGGTCA-1	1
ATGAGGGCAGCAGTTT-1	5
ATGAGGGCAGGTCTCG-1	1
ATGAGGGCATTCCTCG-1	1
ATGAGGGGTACCGAGA-1	2
ATGAGGGGTAGGACAC-1	2
ATGAGGGGTGCAACGA-1	5
ATGAGGGTCACTATTC-1	1
ATGAGGGTCAGAAATG-1	1
ATGAGGGTCAGAGGTG-1	2
ATGAGGGTCGAATCCA-1	4
ATGAGGGTCTCAACTT-1	3
ATGCGATAGAGTACAT-1	2
ATGCGATAGATACACA-1	1
[truncated: 998,000+ more rows]
