# Supplementary material for: Minimal gene set discovery in single-cell mRNA-seq datasets with ActiveSVM
Source: Nat Comput Sci. 2022 Jun 27;2(6):387–98. doi: 10.1038/s43588-022-00263-8 (PMC10766518; doi:10.1038/s43588-022-00263-8)
Supplement: Supplementary file 3 — There are seven folders for seven subfigures. Fig. 3a: the min-complexity strategy accuracy versus the number of genes selected by ActiveSVM and all comparison methods. Fig. 3b: the min-cell strategy accuracy versus the number of genes selected by ActiveSVM and all comparison methods. Fig. 3c: the number of cells acquired by min-cell strategy versus the number of genes selected. Fig. 3d: the t-SNE coordinates and labels. Fig. 3e: t-SNE coordinates and the partial processed data matrix used to plot some comparison gene markers from original paper. Fig. 3f: t-SNE coordinates and the partial processed data matrix for top gene markers we selected. Fig. 3g: the coefficient matrix between the gene markers we selected and comparison markers from the original paper. [file 43588_2022_263_MOESM3_ESM.zip › figure3/figure3d/projection.csv]

Barcode	TSNE-1	TSNE-2
AAACCTGAGATAGGAG-1	8.4885468273964246	-0.47117067939657215
AAACCTGAGCGGCTTC-1	3.5703458581902852	0.17253709134694628
AAACCTGAGGAATCGC-1	23.232954059804271	-2.3824395679387735
AAACCTGAGGACACCA-1	-8.1555495143473191	-27.305896456378928
AAACCTGAGGCCCGTT-1	-27.144018840033539	-11.928061920421666
AAACCTGAGTCCGGTC-1	1.6258288822129527	16.70469692144971
AAACCTGCAACACGCC-1	5.7413820691917081	19.55609703348928
AAACCTGCACAGCGTC-1	-9.6466708161626791	16.531715039960613
AAACCTGCAGCCACCA-1	-15.913680253264952	-8.7210361025395038
AAACCTGCAGGATTGG-1	-2.680258753396326	15.742088371946499
AAACCTGCAGGCGATA-1	-27.41012522697627	-8.9749032275549503
AAACCTGCATATGAGA-1	29.571985664433793	-4.2533687511501848
AAACCTGGTACAGCAG-1	-12.859805614173203	-7.0062816505441887
AAACCTGGTATCAGTC-1	14.903192088867504	-26.325200686434879
AAACCTGGTCTCTTTA-1	30.394170051876653	-6.9385104153382429
AAACCTGGTGGTCTCG-1	3.5318580671552455	29.924528343310318
AAACCTGGTTGGAGGT-1	-8.2622826027563185	12.342249065460935
AAACCTGGTTTGTTTC-1	19.27010934086956	-7.5527580634752498
AAACCTGTCAATCACG-1	-3.6375974991746736	32.650292089144244
AAACCTGTCACGCGGT-1	-11.040272684759772	-7.2424952284400561
AAACCTGTCCGCTGTT-1	-17.749627131625289	-8.1972944501004328
AAACGGGAGAATTCCC-1	1.3698145295747082	22.610477052516242
AAACGGGAGACCACGA-1	-19.466141031767414	-7.9189764151223034
AAACGGGAGAGTCGGT-1	-24.785655564469703	-3.6488973501320707
AAACGGGAGCACGCCT-1	-4.1175509689315959	-11.91309305709321
AAACGGGAGTGTTGAA-1	-20.731124346697175	-2.4657423451520568
AAACGGGAGTTTGCGT-1	-9.5151408800877864	-10.075933524531981
AAACGGGCACAGGCCT-1	-0.3988317988653528	-12.578116693726395
AAACGGGCACGGCCAT-1	9.1574997860057348	0.089790823490607671
AAACGGGCACGGTAGA-1	15.545041972086041	3.6636381262273088
AAACGGGCAGTCGATT-1	-19.755478732258712	-7.4521098882369943
AAACGGGGTCTGGAGA-1	-3.2030527087468506	-24.096326990074584
AAACGGGGTGATGTCT-1	-7.185766220184556	18.179470713774812
AAACGGGGTGCTGTAT-1	0.032854917835504788	17.352825260205513
AAACGGGGTTGTTTGG-1	-7.6349366473985638	10.789623054008803
AAACGGGTCAGCATGT-1	6.8122188425395764	-16.742864162278835
AAACGGGTCCCACTTG-1	25.558658253367124	3.0607184083300067
AAACGGGTCCCGGATG-1	-13.040160072647939	-9.0176026628150083
AAACGGGTCCTTGCCA-1	-8.9724903349233909	-27.937320962505957
AAAGATGAGAGGTTAT-1	3.2778263139093027	15.996126320885665
AAAGATGAGCGACGTA-1	11.36782342037502	15.571698311537153
AAAGATGAGCGTTGCC-1	-1.7773197310296347	-32.800531681005907
AAAGATGAGCTCCCAG-1	29.059438485438207	16.77697673459474
AAAGATGAGTAAGTAC-1	-12.704239719891678	-7.5082640021189633
AAAGATGAGTACATGA-1	-21.953346483781438	15.455561328635595
AAAGATGCAAAGAATC-1	21.692741554810326	9.3827655014903915
AAAGATGCACTTACGA-1	14.298839147825001	8.6623059214729548
AAAGATGCAGATGGGT-1	5.2995831096673323	-0.48817906933204891
AAAGATGCATAGGATA-1	3.6903416472711599	-16.006858770616343
AAAGATGCATGGAATA-1	-16.285793235081755	-7.2262093208534584
AAAGATGGTACAGACG-1	-7.7991428241537255	-27.967143810414584
AAAGATGGTCTAGTGT-1	-5.165866917502961	-22.675891981606888
AAAGATGTCAGTTGAC-1	16.978035160420664	20.525739244729429
AAAGATGTCATTATCC-1	-20.895840384955164	-5.3355983442011539
AAAGATGTCTACTATC-1	-7.2395684947677124	-25.456805280742998
AAAGATGTCTTGAGAC-1	-2.64512616997881	-13.933939442230612
AAAGCAAAGAAGGCCT-1	8.0267519957574365	14.544419452563874
AAAGCAAAGGCCCTTG-1	2.4018185367582583	5.7805511694206135
AAAGCAAAGGTGACCA-1	-2.9179043581317003	-8.2525929159793421
AAAGCAAAGTACTTGC-1	29.462792561165323	6.4697189206952679
AAAGCAAAGTCAAGCG-1	-3.2944651923750325	10.882140326974239
AAAGCAAAGTTCGATC-1	9.7162392725874245	27.160764423440821
AAAGCAACAAGTTGTC-1	-22.147576388075404	-7.8358033140068581
AAAGCAACAATAACGA-1	-5.1022795263330805	-22.661987088803905
AAAGCAACACAAGACG-1	1.4997912392685173	-13.937929399266745
AAAGCAACATCTGGTA-1	7.1609313859317192	-0.32168140824024449
AAAGCAAGTAAGTAGT-1	-28.581634631719254	-3.7959007020431734
AAAGCAAGTCCCTACT-1	-5.8539523427025362	-33.061031693026827
AAAGCAAGTCTAGTCA-1	-25.850751006487179	-1.8763040990432474
AAAGCAAGTGGCTCCA-1	25.185468309429758	-2.2821661133739024
AAAGCAAGTTCCGTCT-1	8.5937696472089566	-2.8592404367431796
AAAGCAATCCACGAAT-1	18.416341724520048	-11.745085161360553
AAAGCAATCGGAGGTA-1	-5.9069279895315567	-30.839701722989314
AAAGCAATCTTCAACT-1	15.826394397453488	-23.490886983788954
AAAGCAATCTTGGGTA-1	-8.6617584173071087	12.451712143891326
AAAGTAGAGAAACGCC-1	21.160994703982656	13.345922383995921
AAAGTAGAGACCTAGG-1	-1.8596077716038231	16.709361784193611
AAAGTAGAGACTGTAA-1	2.2691428665442306	20.967299950486524
AAAGTAGAGCACGCCT-1	9.187825284752158	25.975321396461446
AAAGTAGAGGCATGGT-1	0.17157208277023742	28.180973908366759
AAAGTAGAGTATTGGA-1	17.17067563223651	3.2396634038176457
AAAGTAGAGTCAAGGC-1	25.708261640255387	-19.329678516864895
AAAGTAGAGTCAATAG-1	-9.5230828889003565	-29.506436445762613
AAAGTAGCACAACGTT-1	-8.0136617419747864	-24.396543953785148
AAAGTAGCAGACGCCT-1	8.186276471784252	-29.794495713561222
AAAGTAGCAGGTTTCA-1	28.86063679231501	-23.559285084173553
AAAGTAGCAGTGAGTG-1	10.064356282919029	7.4532234931904249
AAAGTAGGTCGCTTTC-1	-11.675675046854385	-9.0128673379610689
AAAGTAGGTGTAAGTA-1	-5.5224308311577932	33.441197909586386
AAAGTAGGTTACGCGC-1	-3.5065473560797615	-26.58681117305326
AAAGTAGGTTGAACTC-1	-23.301870845292758	-3.3466126259352609
AAAGTAGGTTGTCTTT-1	-6.227485613110292	-8.3299513109330512
AAAGTAGTCAATAAGG-1	-4.2626931529895558	-26.011573577044544
AAAGTAGTCCTGCCAT-1	30.93413075932364	6.1026255728355148
AAAGTAGTCTCAAGTG-1	-4.1251607703715845	13.882616115937354
AAAGTAGTCTGCTGCT-1	-9.1399907737511636	13.959673864582006
AAAGTAGTCTGGTGTA-1	6.9247773859002253	16.529869759923525
AAATGCCAGAAGGACA-1	-4.6710079382173584	-23.137642053634298
AAATGCCAGATATACG-1	-23.022301774796681	-4.5958414048364249
AAATGCCAGCTAACAA-1	1.3099973019557307	11.600511337225896
AAATGCCAGCTGAAAT-1	-8.8716357929488332	15.557159034027977
AAATGCCAGCTGATAA-1	-7.0469443634383175	-6.1234610725073351
AAATGCCAGTGTGAAT-1	-18.212177838102299	21.268821533671133
AAATGCCCAAGTTGTC-1	10.189056807091282	-4.9082616081733423
AAATGCCCACACCGAC-1	14.641762079183811	-0.66419724349420128
AAATGCCCACCTCGGA-1	-13.110092283308138	34.8966617096712
AAATGCCCAGACAAGC-1	25.593334883456198	9.3030563004573992
AAATGCCCATTGCGGC-1	-6.1093869594942225	-29.08914581564855
AAATGCCGTAGGACAC-1	-6.7804708446655848	12.020331490617091
AAATGCCGTCCTAGCG-1	-20.53833443174501	-8.5291595265254774
AAATGCCGTCGCTTCT-1	12.928456867331532	-31.50272561235024
AAATGCCGTGCCTGTG-1	-7.0917703040531661	-28.834725135007396
AAATGCCGTGCGAAAC-1	6.7861134067075142	0.067106710924821011
AAATGCCGTTCAACCA-1	32.524267654775173	-13.378317876833286
AAATGCCTCAGAGGTG-1	-0.79143738720035783	19.468020996716842
AAATGCCTCCTCCTAG-1	20.991705231573402	-26.03336961971625
AAATGCCTCGCCAGCA-1	-19.61550617435017	22.660745345552797
AAATGCCTCGGAAATA-1	10.065321436066739	8.4999635127401909
AACACGTAGAGTGACC-1	20.212899334480621	28.246940749289866
AACACGTAGCCAACAG-1	14.842231231338047	-4.3235930131692468
AACACGTAGCTCCCAG-1	-6.5257481230601497	-27.864815627083825
AACACGTAGCTGTCTA-1	-6.6545296031686387	-31.415004001229622
AACACGTAGGACACCA-1	9.4459004936947704	17.272848103503659
AACACGTCAACGCACC-1	9.8058463529122033	-17.398152654071612
AACACGTCAATACGCT-1	-23.316444703786338	-12.386800856039189
AACACGTCAATGTTGC-1	20.071971047614582	4.34758444725834
AACACGTCACTACAGT-1	23.404390583152896	-16.993206828751191
AACACGTCAGCCACCA-1	28.680746355120867	-22.878652141707491
AACACGTCAGCTATTG-1	-6.4869066225170489	12.597256712791062
AACACGTCATAAAGGT-1	-5.6925715095177196	-9.8803081925203387
AACACGTCATGGAATA-1	-25.271690331009093	-2.5449862076893663
AACACGTCATTCCTCG-1	11.103805904287503	17.556168519043663
AACACGTGTCATTAGC-1	-8.1974033616615465	33.587444212147844
AACACGTGTGACGCCT-1	-15.142950993710603	-4.6063992360059123
AACACGTGTGCAGACA-1	-24.531577881971685	-3.7421433466323766
AACACGTGTGTGTGCC-1	-8.0147690226625503	-27.990438671555921
AACACGTTCCCTAATT-1	-28.488727081987122	-6.5491320917197822
AACACGTTCTGCTTGC-1	1.9584411590582678	12.515716079469522
AACCATGAGCGTGAGT-1	-20.044784193025986	-6.0179757118191546
AACCATGAGCTGAAAT-1	21.972507471756323	-0.43211940080599481
AACCATGAGGCAGTCA-1	-26.047425036269679	-9.0037373181766096
AACCATGAGGTGCTTT-1	23.3892465014763	-5.9500046999864411
AACCATGCAACACCCG-1	-5.7610910263821742	-20.586006282987356
AACCATGCACGAAACG-1	-1.4522134750784181	22.889714516662359
AACCATGCAGCTGTAT-1	-16.524396821272578	-6.3741253708089953
AACCATGCATAAAGGT-1	-5.5426618853142369	-28.639467231688702
AACCATGGTGATGATA-1	-26.040272075569373	-3.1018210751200455
AACCATGGTTAAGAAC-1	-28.619036103733823	-3.7355544960528246
AACCATGGTTACGTCA-1	4.4383485076143669	21.250342328540899
AACCATGGTTATGCGT-1	-13.107526645655955	-8.9832405621075271
AACCATGTCCAAAGTC-1	-14.012520396932226	-7.2759032264604819
AACCATGTCCGGCACA-1	16.922239867947575	4.7013002290300099
AACCATGTCTGTGCAA-1	4.0924724004549864	20.611058540856181
AACCGCGAGACAGAGA-1	4.8013137726904125	-1.6492141828644977
AACCGCGAGCCACCTG-1	-1.9201981919265458	33.399816487389565
AACCGCGAGCTGCGAA-1	-29.869864071483718	-3.0381195617626209
AACCGCGAGTGAAGTT-1	15.12871494770042	9.2793816943912315
AACCGCGAGTTAGCGG-1	-5.9642111546415064	-22.687306526016606
AACCGCGCAAGACGTG-1	31.259265533966065	-4.1956382633347857
AACCGCGCAATTGCTG-1	22.31169307134347	-0.76686281240564391
AACCGCGCACGACTCG-1	32.097212667608105	4.7019007382603597
AACCGCGCAGACTCGC-1	-22.926957004376348	-3.8207571103459022
AACCGCGCAGTAACGG-1	-10.892459412581259	17.01555109141686
AACCGCGCATTTGCTT-1	-27.53990034511618	23.223133768651177
AACCGCGGTACAAGTA-1	-9.5414389616020507	-9.8090889634629388
AACCGCGGTAGAGTGC-1	20.853167300823923	-8.6929346334425066
AACCGCGGTAGCAAAT-1	3.6573528898456313	29.714427006731054
AACCGCGGTATTAGCC-1	-14.58320772586063	-6.9000723673684092
AACCGCGGTGACTACT-1	-15.090461498638156	19.414516993336761
AACCGCGGTGTTGAGG-1	30.897851711760278	-7.9138029388228075
AACCGCGGTTGATTCG-1	7.9759867993663276	20.774338145929779
AACCGCGGTTGTTTGG-1	3.514173446144345	32.329987565817383
AACCGCGTCACCCTCA-1	0.89768222151433352	-25.771040023541225
AACCGCGTCAGCAACT-1	3.2188703127620575	29.911106484073535
AACCGCGTCCAGAAGG-1	8.7520063432976443	29.559659515427228
AACCGCGTCCGCAAGC-1	4.9469808784354079	15.778239461520197
AACCGCGTCCGTTGCT-1	-9.1791217347453191	-10.122878303133891
AACCGCGTCTAACGGT-1	-0.8082632477853533	15.124897206504246
AACCGCGTCTAACTTC-1	-10.243684179004699	18.546876701355313
AACCGCGTCTCGGACG-1	25.736368331370738	-9.7906045091903824
AACCGCGTCTGGGCCA-1	14.441208968776554	8.6932275270520822
AACCGCGTCTTAACCT-1	25.041859074190477	9.0778678752564606
AACCGCGTCTTGCAAG-1	12.729155729172176	14.703992819467212
AACGTTGAGATCCCAT-1	-14.647217018893713	-5.3351942077016981
AACGTTGAGCCACCTG-1	10.888221211546668	15.78912433652993
AACGTTGAGCCAGAAC-1	-10.527266699610241	14.936591674691485
AACGTTGAGGATGGAA-1	14.815140146912155	-20.201176841609605
AACGTTGAGGGCTCTC-1	-1.5166924923034861	-11.631261993891261
AACGTTGAGGGTGTGT-1	-9.5015518723758561	-35.223940612687386
AACGTTGAGTTGTAGA-1	6.7528468739962459	21.748858162401234
AACGTTGCAGCTCGCA-1	2.7727933807525842	31.517641701195398
AACGTTGCATGCCACG-1	15.118705125432024	6.9774549642256831
AACGTTGCATTACCTT-1	-5.7642494901167538	-25.144084467568856
AACGTTGGTGGTTTCA-1	-4.0782645426691086	-31.85852688493252
AACGTTGGTTGGGACA-1	-20.230653215052214	-6.7128570037057429
AACGTTGTCCTGTAGA-1	-27.322449833660858	-10.430549973335042
AACGTTGTCCTTTCGG-1	-15.550962283022516	20.821042836778211
AACGTTGTCGCCTGAG-1	-13.649242065534851	28.135045788341163
AACGTTGTCGGTGTTA-1	-15.611962859666686	-4.3333080155896715
AACGTTGTCTATGTGG-1	17.230398522209708	21.281088191137613
AACGTTGTCTGTCTCG-1	17.076213963825264	0.85073343698104587
AACGTTGTCTTTACAC-1	-24.31169939141504	-3.6072994487729568
AACTCAGAGGCTCATT-1	-20.802660086068865	-3.1829238855551418
AACTCAGAGTAATCCC-1	6.3336760043455893	30.635894086101864
AACTCAGCAAACTGCT-1	6.1740644450947348	-16.055477008533586
AACTCAGCACGAAGCA-1	-17.354634587895188	20.200781218409421
AACTCAGCACTGCCAG-1	18.363816427191097	-10.968134889305828
AACTCAGCAGGGAGAG-1	0.32806558729577784	17.156349935350047
AACTCAGCAGTATCTG-1	-4.2856033043384985	-11.193479155664262
AACTCAGCATATGAGA-1	-7.5053429900773798	-31.521247696939025
AACTCAGGTACAGACG-1	-26.922865073084647	0.2905133470518379
AACTCAGGTAGCTCCG-1	13.197628475153643	23.605268929200051
AACTCAGGTGACTCAT-1	-9.8943826433335413	15.466707400516309
AACTCAGGTGTGGCTC-1	2.0523090828009085	3.2598517326085821
AACTCAGGTTAAGTAG-1	-23.203604868568508	-15.467488750931544
AACTCAGGTTCGCGAC-1	3.6506435906365402	-15.665625303507625
AACTCAGGTTGGACCC-1	-4.695898884572772	-10.269173064512163
AACTCAGGTTTGACAC-1	22.966980046667601	-17.287074711493343
AACTCAGTCAGTGTTG-1	-7.9114927440316896	-33.447733051104208
AACTCAGTCCTGCCAT-1	26.537672778718107	2.9521709726995873
AACTCAGTCGGCTACG-1	30.137130184241808	-0.21452325849244028
AACTCAGTCGTTTGCC-1	-10.202365591541051	-8.0569701663017259
AACTCAGTCTCGCATC-1	-19.527951133764773	21.446262345999319
AACTCCCAGAACTCGG-1	0.40519907509841768	15.970789025011808
AACTCCCAGACAATAC-1	-23.776279654798554	0.48434062591760907
AACTCCCAGACCTAGG-1	30.555528949966224	-8.0946158883472386
AACTCCCAGCGACGTA-1	-14.599590799689233	18.917797209018669
AACTCCCAGGTGCACA-1	24.554720328331392	-6.7958108065722547
AACTCCCAGTACGATA-1	-6.5368125090889846	-9.0178842764648639
AACTCCCCAACACCCG-1	-23.384008715300038	2.4111200979688889
AACTCCCCAAGCGAGT-1	5.5127160407814495	28.7340103717289
AACTCCCCACATGTGT-1	7.8897799393319934	20.839511490869281
AACTCCCCACCACCAG-1	-10.872647054785414	-28.792757284588205
AACTCCCCACCAGGCT-1	-5.854803226907479	-34.201607897825234
AACTCCCCACCGTTGG-1	-31.01205798488354	2.2250691380910426
AACTCCCCAGTATCTG-1	-3.6047167676458667	21.869800014167236
AACTCCCCATCGATGT-1	20.46179267871462	-24.994670546037664
AACTCCCCATTGAGCT-1	-24.823684852467135	2.4710177570818326
AACTCCCGTACCTACA-1	4.6979349983816379	-0.81314319775074984
AACTCCCGTCACACGC-1	0.15183461277917468	-35.393595781623183
AACTCCCGTGCAACTT-1	5.5510519012945991	2.7553778772978523
AACTCCCGTGCACCAC-1	15.194992529558284	-17.039346077323891
AACTCCCGTGTTGAGG-1	-29.546165024896872	-10.033213187970171
AACTCCCTCAAGAAGT-1	26.355588592427928	10.807688588577323
AACTCCCTCACCTTAT-1	-17.056045654529836	-2.6280214245433808
AACTCCCTCAGCTGGC-1	-16.592904137174614	20.15636446320708
AACTCCCTCATATCGG-1	-1.3987117113163621	2.3102169244965491
AACTCCCTCGGTCTAA-1	-20.848068421667421	-5.7203959365797665
AACTCCCTCTGGTATG-1	-4.6696089949868558	-26.519496362788932
AACTCCCTCTGTTTGT-1	-17.80753844865151	20.965870160669724
AACTCCCTCTTAGAGC-1	3.9792783362085782	5.2729727080697169
AACTCTTAGATGCCTT-1	-7.2578512167273663	-7.6549051342507886
AACTCTTAGCCAGGAT-1	-29.238869059369929	16.547025357264001
AACTCTTAGCCCAATT-1	0.80903590630848987	2.2062819830913694
AACTCTTAGGACCACA-1	18.899464736395565	-13.828169879577958
AACTCTTAGGCTAGAC-1	-21.242300576541897	-4.0225925942511207
AACTCTTCACAGACAG-1	-4.1457392784926013	-27.518474031045816
AACTCTTCACTTCGAA-1	-17.922501348449909	21.532550646027417
AACTCTTCATCAGTCA-1	0.94565884696301639	-14.049402206056993
AACTCTTCATGCGCAC-1	9.7750007397529952	-23.234337558040369
AACTCTTCATGTTCCC-1	19.074577201361038	-10.853254755952408
AACTCTTGTAGTACCT-1	-12.021899960037191	-4.3916399894196276
AACTCTTGTTCCTCCA-1	0.46787052105105892	21.099636096597646
AACTCTTTCACTGGGC-1	-22.761509464503582	-2.9546101689923017
AACTCTTTCTCGATGA-1	-3.3907593598783072	-30.473753441085883
AACTCTTTCTGCAAGT-1	-8.5669342537881601	-29.574887093829481
AACTGGTAGCTGTTCA-1	-5.1780961316011194	-31.375435504508332
AACTGGTAGGATGTAT-1	-2.6270147608734327	-31.213912928226033
AACTGGTAGTGGAGAA-1	-9.8513607042495721	-24.752849178354616
AACTGGTCACATGACT-1	-3.1586299339324535	16.220035404501726
AACTGGTCAGTGGAGT-1	35.919302805637734	-4.5924766854877763
AACTGGTGTACTCAAC-1	1.0811852308417023	-13.902751775774835
AACTGGTGTATAATGG-1	13.320933064875412	-23.533581378118438
AACTGGTGTTACGCGC-1	27.443985322361296	-24.371627503445339
AACTGGTGTTAGGGTG-1	-8.7275716721102352	11.490476262031294
AACTGGTGTTTACTCT-1	-13.410327134106991	-9.0082196694076409
AACTGGTTCAATAAGG-1	10.512103718249151	7.8599482143439916
AACTGGTTCAGTGCAT-1	-23.805530835668012	-0.019104428767526202
AACTGGTTCATTTGGG-1	9.1591342885911775	15.409595462845166
AACTGGTTCCAAATGC-1	12.918658385208261	2.4181650565103054
AACTGGTTCCCTCAGT-1	-19.815647600283242	-20.120788780558119
AACTGGTTCGAACGGA-1	1.0811847203744014	-13.712818913322229
AACTGGTTCGGCGCTA-1	-7.1482126608546688	-35.34502687054902
AACTTTCAGAATTGTG-1	-4.9697568617679497	-11.986102648623568
AACTTTCAGCTGTCTA-1	3.2296634248060165	32.511021307327525
AACTTTCAGGATCGCA-1	-4.6400296258188565	-32.301162745992627
AACTTTCAGGCTAGCA-1	-23.690852079000816	-17.064218286066481
AACTTTCAGTACTTGC-1	-5.7296215598281668	12.178385935155468
AACTTTCAGTATTGGA-1	22.43988203059066	-15.46245989106008
AACTTTCAGTGTCCCG-1	25.936912587092735	9.2613000730324586
AACTTTCAGTTATCGC-1	-7.0140181847273411	-32.922586768802041
AACTTTCCAACGCACC-1	-18.959942534878696	-8.4139511111348284
AACTTTCCACACGCTG-1	-2.8829390912831441	-23.967253053096137
AACTTTCCAGACGCCT-1	-7.1921651971135168	12.550307412462212
AACTTTCCAGACGCTC-1	26.584417846928176	17.460409373265353
AACTTTCCATACGCTA-1	-22.800095935962126	-5.6006707907051538
AACTTTCCATCGTCGG-1	-3.307295733390113	17.930908842979012
AACTTTCCATGTTGAC-1	4.2813465146052927	15.519743632383909
AACTTTCGTCTTGCGG-1	-21.751864335805777	-6.9837761970304895
AACTTTCGTGAGGGAG-1	-1.0629172230850534	-22.302220117567245
AACTTTCTCAGTGTTG-1	-6.4950377436284352	-27.319534023783099
AACTTTCTCCTGTAGA-1	-14.7298137541861	32.999936427733758
AACTTTCTCTCAAGTG-1	6.832034313617144	-17.780569542095225
AAGACCTAGACCCACC-1	20.635658721753874	23.458522274062968
AAGACCTAGATAGTCA-1	9.2073211430175608	27.574810870407546
AAGACCTAGTGAAGTT-1	-22.519678850291069	-12.933301889152748
AAGACCTAGTGACTCT-1	-5.683332292270701	-11.372780310759417
AAGACCTAGTTGAGAT-1	-2.7334996160115921	-10.704248961301747
AAGACCTCAATCTGCA-1	2.8354797709510478	4.3837776259226855
AAGACCTCAATGCCAT-1	17.285639130043794	2.3403905605499022
AAGACCTCACAGATTC-1	-23.123102325494575	-17.188336780539132
AAGACCTCACAGTCGC-1	-26.303771049214191	21.01372050760034
AAGACCTCACTGTCGG-1	6.9817891915127639	20.088713807718573
AAGACCTCATATGGTC-1	3.4296724685362636	-14.85559876906205
AAGACCTGTAGCACGA-1	-5.8209041678938238	23.698842086126145
AAGACCTGTAGCCTAT-1	-24.758383846959454	-5.51711640201039
AAGACCTGTAGGCTGA-1	-25.057201605326426	-2.4358964153107312
AAGACCTGTCGACTAT-1	29.534501707049159	1.3788673153123221
AAGACCTGTCGCCATG-1	6.0052657125461781	16.817133059824762
AAGACCTTCAAAGACA-1	-17.788908324530958	-7.0312553365728423
AAGACCTTCAGTTAGC-1	-6.9836914186609835	-27.192207876294628
AAGACCTTCCCACTTG-1	-5.3059010006153597	8.4945727213235713
AAGACCTTCCGGCACA-1	-18.364276478250599	21.374386441873771
AAGACCTTCGGCCGAT-1	17.148475088070921	18.982275041214582
AAGACCTTCTTGTACT-1	21.8400363173747	-19.988185152095323
AAGCCGCAGACTGGGT-1	3.0354865381278064	30.362232445601187
AAGCCGCAGCCGGTAA-1	14.48802202892313	-1.3224769501289986
AAGCCGCAGCCTATGT-1	12.115705131735485	-31.517375066299692
AAGCCGCAGTGACTCT-1	-17.320186561989171	19.952809289160303
AAGCCGCCACAGCGTC-1	4.157630279282726	20.399939454276844
AAGCCGCCACAGGAGT-1	26.031014800631969	-16.858403410036569
AAGCCGCCACCGCTAG-1	26.644800737773149	-16.778874346861436
AAGCCGCCACGTTGGC-1	-14.48869796424718	-5.3668569848314318
AAGCCGCCAGAGTGTG-1	17.054381924131928	18.108965378938482
AAGCCGCGTAGCGATG-1	7.4799996053889304	-17.328040211784398
AAGCCGCGTAGCGCAA-1	-24.5876698730988	-5.5640801782818077
AAGCCGCGTCAGAGGT-1	1.0288786582652554	-12.844297831246276
AAGCCGCGTCGAGTTT-1	23.53355631075998	16.439911637181709
AAGCCGCGTGCAGACA-1	-7.7381212793186558	-31.148958694143044
AAGCCGCTCAACGAAA-1	26.418173023684794	16.112364958694631
AAGCCGCTCCGTAGGC-1	-13.0772555463918	-6.3108239391926046
AAGCCGCTCGCAGGCT-1	23.871068613649246	2.1536562144336076
AAGCCGCTCGCATGAT-1	10.189841240401618	17.871083357850857
AAGCCGCTCGTGGTCG-1	-12.43842191089267	26.655654537804971
AAGCCGCTCTGCGACG-1	33.443705738252504	1.5471415273623117
AAGCCGCTCTTGTATC-1	-4.5103211308824029	-31.35799406995633
AAGGAGCAGACCACGA-1	3.2008095501750278	29.387232185397728
AAGGAGCAGATAGTCA-1	-28.774691999585922	1.5927740063407467
AAGGAGCAGCTCCTCT-1	-9.8666865665826098	-10.102922076630774
AAGGAGCCAACACGCC-1	-1.6058404690396444	-12.884975186881444
AAGGAGCCAAGTAGTA-1	-3.7389401111747436	-23.931308776150999
AAGGAGCCAAGTTAAG-1	7.8891678778818735	-22.107991485552208
AAGGAGCCACAGACTT-1	8.311435808408234	18.282708563128718
AAGGAGCCACTTCTGC-1	1.5227502726509543	29.020058605889414
AAGGAGCCAGGGCATA-1	17.234552400611435	-25.307232642433686
AAGGAGCCAGTCAGAG-1	-14.88802112892164	33.371460280262646
AAGGAGCCAGTCAGCC-1	-2.3802031057626833	8.1528021148304184
AAGGAGCCATTGCGGC-1	17.127320636369532	19.858660889111128
AAGGAGCCATTGGTAC-1	-4.9554072518168084	31.184948926509993
AAGGAGCGTAAAGGAG-1	23.658321074525837	-14.773125405832252
AAGGAGCGTAAGAGAG-1	-5.9605889704936894	13.865775982711831
AAGGAGCGTCAAAGCG-1	-3.0301738880669808	16.838868706818953
AAGGAGCGTCAACTGT-1	9.0199023311648769	-30.552638791191132
AAGGAGCGTGCAGTAG-1	-22.971548417934699	-13.763445876917523
AAGGAGCTCATAACCG-1	24.323734006747344	-15.288548184969171
AAGGAGCTCGAGCCCA-1	-30.848792520879918	2.1769318644031874
AAGGCAGAGAGTCTGG-1	2.4137334961032568	-25.972991389268422
AAGGCAGAGCTAGTTC-1	-2.7090296987256561	16.128738265815457
AAGGCAGAGGATGGTC-1	10.314562126119247	3.019293534437284
AAGGCAGAGGCCCGTT-1	8.7581355173431454	24.848238878768228
AAGGCAGCAAACTGTC-1	-28.162633941659283	-4.1519769065300123
AAGGCAGCAGATAATG-1	-29.9887507163868	-2.0480765051305601
AAGGCAGCAGTGAGTG-1	11.308384918317756	-1.3450032995700634
AAGGCAGCAGTGGGAT-1	28.69765147220285	0.98434981730907334
AAGGCAGGTATTCGTG-1	27.474543289117747	-14.48408446132709
AAGGCAGGTCAGAAGC-1	-17.548987078586272	21.84511553563723
AAGGCAGGTGTAATGA-1	-6.0797787118263269	12.247320426508775
AAGGCAGTCATCGGAT-1	22.026668134380316	14.478082851767423
AAGGCAGTCATCTGTT-1	1.485609674763041	-25.376771334660695
AAGGCAGTCGCCATAA-1	-26.875788687001037	-2.1309659755463426
AAGGCAGTCGCGCCAA-1	10.777043546297227	25.577255350471606
AAGGTTCAGACGCACA-1	-20.576310022680275	-7.5199012876697564
AAGGTTCAGGGTTTCT-1	-19.547792493189885	-21.12427622837534
AAGGTTCAGTGGAGAA-1	7.1120623442242188	-0.37617925319554446
AAGGTTCAGTGTACTC-1	-0.69485774492145391	-30.501935933493048
AAGGTTCAGTTATCGC-1	-24.982770128332998	-4.2201871614608333
AAGGTTCAGTTCGATC-1	17.27907495989604	19.140650423502656
AAGGTTCCAACACGCC-1	14.497495670738049	-19.746877500373287
AAGGTTCCAAGCCGCT-1	29.366434049302402	10.68322531283115
AAGGTTCCAAGGACAC-1	-1.205608386662379	18.820490906086313
AAGGTTCCATTAGCCA-1	-15.758208093824512	-8.528722002012481
AAGGTTCGTCACCTAA-1	12.261593753066681	-18.792998869443998
AAGGTTCGTCGCATCG-1	-7.0787355174851037	11.219407201145858
AAGGTTCGTCTGCCAG-1	-1.4588618104264233	-26.50660216128886
AAGGTTCGTTATTCTC-1	25.954613504285451	20.821742342801702
AAGGTTCGTTGGTGGA-1	-6.7983126607509323	-29.062597546486504
AAGGTTCTCAACCAAC-1	11.003729537181094	-32.316608380732326
AAGGTTCTCCCTCAGT-1	-27.788144427870556	-1.0467833779786349
AAGGTTCTCCGTTGCT-1	31.054847232404864	11.631885327946492
AAGGTTCTCGGCATCG-1	14.077461073979899	1.1437397738938948
AAGGTTCTCGTATCAG-1	-27.810354393246413	-10.868735413556974
AAGGTTCTCTTGCCGT-1	-19.424400001915458	-4.9008260756904285
AAGTCTGAGACATAAC-1	-10.695262004724658	-23.415902676489914
AAGTCTGAGACCTAGG-1	27.059975811915425	-19.775251646968663
AAGTCTGAGAGAGCTC-1	0.25975359413934485	23.148432378502388
AAGTCTGAGCCAGTAG-1	-6.9654740166294316	-30.917313719814519
AAGTCTGAGCGTGAAC-1	-20.954476462353771	-6.1877192638154037
AAGTCTGCAAGCGCTC-1	13.206115713261346	-5.0965700472350477
AAGTCTGCAATAACGA-1	-19.113855728707041	0.32744603333445954
AAGTCTGCATCCTTGC-1	9.8094666281015321	17.943430997954561
AAGTCTGGTAGATTAG-1	-8.0858645444233179	-27.623826986432121
AAGTCTGGTTGGGACA-1	7.605760610174559	-15.898643621695086
AAGTCTGTCGAGAGCA-1	8.4666333037596075	0.47996494178523275
AAGTCTGTCGGATGTT-1	11.663320172126166	-19.056052496630667
AAGTCTGTCGGCTACG-1	-4.497098631645132	-34.875826872436292
AAGTCTGTCGGCTTGG-1	-8.4436289796198061	-23.947336005721098
AAGTCTGTCTCTTGAT-1	20.034913399901445	-8.3018283693840633
AAGTCTGTCTGGTTCC-1	26.864248150477401	6.2520268656692597
AAGTCTGTCTGTGCAA-1	-4.8568926973075284	-29.658602605379865
AATCCAGAGATCCTGT-1	-10.660263787152022	-6.7918950658529393
AATCCAGAGATCGGGT-1	-6.3077854939499174	-27.065499378422658
AATCCAGAGGAGTACC-1	29.847436607206586	-13.002041952504717
AATCCAGAGGGAGTAA-1	-31.011828762310071	2.3942329818776682
AATCCAGAGGGTTTCT-1	-11.63444813346994	14.2809289428642
AATCCAGAGTGCTGCC-1	-18.144615204152011	-9.174697609730007
AATCCAGAGTTGCAGG-1	-29.193177715074672	-2.469180150568111
AATCCAGCAAGAAGAG-1	12.298148632007601	6.3579744411876788
AATCCAGCAGCCTATA-1	12.519031030025035	-3.5698650525655649
AATCCAGCAGGATTGG-1	-12.538176398556866	-8.0789954240407926
AATCCAGCAGTCCTTC-1	3.3078220813614991	-15.470111188811918
AATCCAGCATGCAACT-1	6.8604937087989004	27.664724892274425
AATCCAGGTACATCCA-1	7.7924742726594767	20.192098556484943
AATCCAGGTCTAGAGG-1	25.336214738008618	-14.964171398399955
AATCCAGGTGGCGAAT-1	12.380937964878946	-9.2923053445812496
AATCCAGTCAACACCA-1	-9.4718072608708574	-9.4584628655780136
AATCCAGTCAACACGT-1	-31.09834718105844	1.1783043618399034
AATCCAGTCAGCGACC-1	7.4472923087164338	17.927344586788074
AATCCAGTCATGTAGC-1	-4.870741943599155	-9.436485896994645
AATCCAGTCCCATTTA-1	-0.72658804029959323	24.152459820163354
AATCCAGTCGACGGAA-1	25.07552780713991	-1.223047244985092
AATCCAGTCGCTGATA-1	-29.847418160513961	1.561471042281307
AATCCAGTCGGTCCGA-1	6.3187570576222551	-29.695682208599258
AATCCAGTCTTGCCGT-1	5.2433533241288117	28.413807449993556
AATCGGTAGAATCTCC-1	-28.265374390775641	21.683490348221355
AATCGGTAGAGGGATA-1	-26.609005326817083	-0.93029249011204396
AATCGGTAGCCACTAT-1	-8.1403476321878152	14.755283674008552
AATCGGTAGGGCTTCC-1	-6.9657638473655101	-26.097809450956046
AATCGGTCACGTTGGC-1	-7.8523659347047117	-23.66663928344078
AATCGGTCAGCGTCCA-1	29.623802277322977	9.5953783671152184
AATCGGTGTCTAACGT-1	18.232056067216803	-2.3583821468191948
AATCGGTGTCTGCGGT-1	-23.695003090360036	-7.1426373410632316
AATCGGTGTTCATGGT-1	-27.917249731225983	-0.039128047531022773
AATCGGTGTTCCACAA-1	21.060822229055017	4.403588202690897
AATCGGTTCCTCAACC-1	-13.266124658196723	35.05078146978628
AATCGGTTCGAATGCT-1	-9.5572425947935287	-6.8237335000789781
ACACCAAAGAGACGAA-1	-12.892287241773833	-3.0996775585362926
ACACCAAAGATCCGAG-1	12.795127726518654	-31.988983351220586
ACACCAAAGCTAACAA-1	21.83200888853214	-0.72939465977107865
ACACCAAAGGCTAGCA-1	-22.349637627944738	-5.3803083995218977
ACACCAACACATCTTT-1	10.353277202449117	-3.0442015670090585
ACACCAACACGGTAGA-1	32.998418131623907	5.3477221409629854
ACACCAACATGCTGGC-1	5.6355475642222155	-17.185040747100032
ACACCAAGTACATGTC-1	-24.850692722631607	-7.9296595692846124
ACACCAAGTACTCGCG-1	4.477866388641508	4.437297489508893
ACACCAAGTACTTCTT-1	-8.2709962961413979	-25.020978139176563
ACACCAAGTCCTGCTT-1	-24.867006264838235	-0.60215745818340038
ACACCAAGTCGACTGC-1	4.6380407805075912	2.8735419149712778
ACACCAAGTCGGGTCT-1	24.709556502485952	-12.465178629010236
ACACCAAGTGCCTGCA-1	-6.7530689412228826	-9.4666501228124993
ACACCAAGTGTGAAAT-1	-0.64692622194578053	20.782138497273259
ACACCAAGTTGGTGGA-1	-3.9268889314850846	-12.195334227725246
ACACCAATCACCCGAG-1	18.72016076560115	4.4021766906479014
ACACCAATCAGTCAGT-1	0.64296015125553219	-28.426302194812298
ACACCAATCGCAAACT-1	-17.950115353263687	19.006173308364733
ACACCAATCGGACAAG-1	2.2775758379360838	17.014997524450752
ACACCCTAGCCTATGT-1	-27.831300629767082	-1.1842737821267213
ACACCCTCAAGAGTCG-1	37.228092124074948	3.240404765110021
ACACCCTCACAGGAGT-1	1.3176095259523875	2.1277289884795993
ACACCCTCACTAAGTC-1	15.491513321818353	7.5483447374273984
ACACCCTCACTGAAGG-1	-0.55056047170489197	-10.039044516789762
ACACCCTCAGCTGTTA-1	-5.1422599179577944	37.347820408807209
ACACCCTCAGGCTGAA-1	34.634811332484574	-8.6006229567199757
ACACCCTCAGGGTATG-1	5.671147970203938	18.390514625106459
ACACCCTCAGTCAGAG-1	30.681937755528587	-2.7234558345731079
ACACCCTCATCGGGTC-1	-11.710862207586823	19.850667450996905
ACACCCTGTAAACACA-1	12.138073833612916	-7.1058235962695564
ACACCCTGTACTCAAC-1	18.76438855384194	-17.862293471279354
ACACCCTGTCGCCATG-1	-2.1542549519713208	-28.838109298037953
ACACCCTGTCTAACGT-1	-6.2897407271305195	11.793266036628319
ACACCCTTCAAAGTAG-1	-12.866220321098856	-4.6909804863171809
ACACCCTTCACGAAGG-1	-17.910500565896339	-2.4447652978691439
ACACCCTTCAGCACAT-1	4.5198325187321728	31.507305423583055
ACACCCTTCTCGGACG-1	26.162035692491227	10.940588318565661
ACACCGGAGACTCGGA-1	-7.0480023556690519	-30.274770104713962
ACACCGGAGCTGGAAC-1	-0.86443122884945478	-29.414604418796568
ACACCGGAGGTGCTAG-1	-19.361398210362808	-20.213079430986379
ACACCGGAGTACATGA-1	-6.3143416792134541	11.591946601432994
ACACCGGAGTGGGATC-1	-30.538095334309119	-3.5177417045954962
ACACCGGCAAGCCGTC-1	-0.67698283145045901	-14.22187606962231
ACACCGGCACAGGAGT-1	33.085276584181052	-8.2006414043068201
ACACCGGCACGACGAA-1	-6.6451641625645328	-27.859668316176194
ACACCGGCATGCCTTC-1	-21.493526630558282	-4.0613998330059502
ACACCGGGTAGCTTGT-1	-11.981449993567102	-6.1979179063977385
ACACCGGGTCGAGTTT-1	19.078196780476066	-5.1707306034107621
ACACCGGGTCGGGTCT-1	-9.4489699123586863	-27.125280010253491
ACACCGGGTTACGGAG-1	-5.8366559094742501	-24.442140410438224
ACACCGGGTTCCACGG-1	6.7506853397843525	21.769363418117571
ACACCGGTCATGGTCA-1	23.753559167808973	-12.578951150654659
ACACCGGTCCTGTAGA-1	-21.320507583346917	-5.0212199242200128
ACACCGGTCGGTGTTA-1	27.875110311089397	10.802727584739701
ACACTGAAGACTACAA-1	-6.0438512913216442	34.59215632823927
ACACTGAAGACTGTAA-1	-0.29754983718446293	-32.152789413995691
ACACTGAAGCCGATTT-1	4.3213568670653038	15.384447941547199
ACACTGAAGCCGCCTA-1	-23.617911331391021	-14.014469841712589
ACACTGAAGCGTTTAC-1	-5.7282618685621918	-31.013408876162721
ACACTGAAGCTAGTGG-1	11.874882664061598	-3.9351216241859017
ACACTGAAGGAATCGC-1	8.8795118484328075	19.615812482899123
ACACTGAAGGGTTCCC-1	-10.09745379463588	11.816117373527129
ACACTGAAGTCGCCGT-1	-27.475598959913615	1.2985223529822005
ACACTGAAGTGAAGTT-1	26.88353092668515	21.929772398329334
ACACTGACAACACCTA-1	7.8150637628430033	-17.298371675367264
ACACTGACACAGGTTT-1	-1.9707060231021436	-25.522625034535487
ACACTGACACCGGAAA-1	-1.1818681406734608	-26.66934652825557
ACACTGACATGTAGTC-1	-14.914935404780602	-8.0063370362358182
ACACTGAGTATGAATG-1	-2.1833378799539784	-30.571241783788928
ACACTGAGTGAAATCA-1	2.5797892609756818	4.2872018259545195
ACACTGAGTGCCTGCA-1	-21.673504124097125	2.4769395639345166
ACACTGAGTTCCGTCT-1	-1.8166986220052626	-34.855698578985702
ACACTGAGTTCGCGAC-1	-0.094243547751808626	25.764889525459573
ACACTGATCAATAAGG-1	26.775516221701597	5.2984964172308091
ACACTGATCCGCAAGC-1	20.643773104429574	13.365323220742134
ACACTGATCGAGGTAG-1	-22.358353701035444	-2.23993351394097
ACACTGATCGCGGATC-1	-1.8914321162199785	33.674852470947528
ACAGCCGAGAATGTTG-1	-19.627285608391944	0.044809647345750228
ACAGCCGAGACTAGGC-1	9.0335148869390967	15.954012926502305
ACAGCCGAGATGTAAC-1	-25.870556720093852	4.6740574380829054
ACAGCCGAGCATGGCA-1	14.504289939205824	27.233454381403366
ACAGCCGAGCTAGCCC-1	7.1032197660932965	-7.8549219001964765
ACAGCCGAGGACAGAA-1	-18.575374325408806	-5.8326389244994248
ACAGCCGAGGGATGGG-1	-15.798561465810819	20.259971066814256
ACAGCCGAGTCGTACT-1	35.237649923649684	-0.15900749324883293
ACAGCCGAGTCTCGGC-1	-26.294838551894866	-0.63589885939810786
ACAGCCGAGTGTTGAA-1	-13.775286721831119	28.977120119662597
ACAGCCGCAACTGGCC-1	-7.3473842387248363	-31.648824583348116
ACAGCCGCAAGTCTGT-1	-6.9585261766362878	-31.255099416965113
ACAGCCGCAATGGAAT-1	6.3745351510934611	18.06640078135883
ACAGCCGCACCGCTAG-1	10.333960434529937	16.160924777336827
ACAGCCGCAGGTGCCT-1	0.70724697870974318	31.367163675296002
ACAGCCGCATGACATC-1	26.15216154805044	7.4795484336658449
ACAGCCGCATGACGGA-1	-20.467809947090661	-3.4330945297870339
ACAGCCGCATGTCCTC-1	-28.305958685152255	4.0431219972269101
ACAGCCGGTAAGTGTA-1	-29.14842797377154	20.612590732469005
ACAGCCGGTCATGCAT-1	-7.0391334365499922	-33.958676108660413
ACAGCCGGTCCCGACA-1	6.8990786897132779	-2.2413620770025022
ACAGCCGGTCCTCTTG-1	-2.7087940747401245	-27.521762206771502
ACAGCCGGTCGGGTCT-1	-18.898242394388113	-21.18661529910317
ACAGCCGGTCTCACCT-1	-28.292309936852412	-8.4655406768312993
ACAGCCGGTGCTCTTC-1	32.889813686074504	2.6864588351931085
ACAGCCGGTGTGACGA-1	-1.8211908263859444	6.7531026284543563
ACAGCCGGTTCAGCGC-1	-15.607856342303773	-7.2680852011263379
ACAGCCGTCACATACG-1	-6.8273863840725753	11.541476673908612
ACAGCCGTCGGAAATA-1	-10.985709639073914	-8.9258716248474936
ACAGCCGTCGGCTACG-1	-13.820244774486346	25.907594630396321
ACAGCCGTCGGTGTCG-1	-2.6490436101509087	-10.470771089527824
ACAGCCGTCGGTGTTA-1	-1.2954116405316887	25.220045512138444
ACAGCCGTCTGCAAGT-1	-1.5401160249252299	-26.649297656352264
ACAGCCGTCTTTCCTC-1	0.77576302212417891	27.752655129813721
ACAGCTAAGATCCCGC-1	-5.6454429123905587	-24.663149729067648
ACAGCTAAGCTCTCGG-1	-3.4251221998418004	21.464187950408018
ACAGCTAAGTGATCGG-1	-7.8060875578264541	-24.778438373178858
ACAGCTAAGTGGAGTC-1	-18.301213104037799	-4.9755865956966794
ACAGCTAAGTTGTAGA-1	11.107510773159854	-5.4880699013335796
ACAGCTACAATCTGCA-1	-2.0310408107521205	-29.005462486838081
ACAGCTACACAAGACG-1	11.518829089114911	15.398567834841254
ACAGCTACATACGCTA-1	6.8536365347950072	-17.583306815286548
ACAGCTACATCCCATC-1	11.727068476833669	2.3214553145053909
ACAGCTAGTCGGCTCA-1	9.8411865039675863	24.84304527864559
ACAGCTAGTGGCCCTA-1	-4.253671365816845	-28.40459534292809
ACAGCTAGTGTTCGAT-1	16.936319736130766	-25.164169423569053
ACAGCTATCGCATGAT-1	2.0755082161619138	1.4661449374442497
ACAGCTATCGGTGTTA-1	-8.6056089765726984	15.178989800701284
ACAGCTATCGTCCAGG-1	17.208007070608822	21.910687449630853
ACAGCTATCTTCAACT-1	-20.52679832111399	-6.6303358442094389
ACAGCTATCTTCGAGA-1	26.348354522353031	-24.709994779596443
ACAGCTATCTTGGGTA-1	-25.496999999885148	-2.3086867799109281
ACATACGAGCATGGCA-1	9.309512310350792	21.158782905275
ACATACGAGGAATCGC-1	-13.015720961253805	29.318980129319261
ACATACGAGGCATGTG-1	17.454414107234289	-25.925966015921357
ACATACGAGTACACCT-1	-9.2684861135199021	-27.921804283015796
ACATACGAGTGAAGAG-1	-21.914344771392578	-5.3729535697350368
ACATACGAGTGTACCT-1	5.2634012345351522	-8.0941688282022461
ACATACGAGTGTACTC-1	25.522096276055994	4.7531140203045199
ACATACGCAATCCGAT-1	-24.03313277483727	-5.0377941444913246
ACATACGCACGTTGGC-1	8.0250933156823248	-2.2117671946999984
ACATACGCAGATCCAT-1	-15.86456932050184	-6.1932341097079355
ACATACGGTCTAGAGG-1	21.117093800692604	25.530674800578826
ACATACGGTTGTACAC-1	-17.132436843064347	21.876167443268749
ACATACGTCAGAAATG-1	21.334853843830761	23.462117026747556
ACATACGTCAGTCAGT-1	-24.740988559575872	-2.3576031902010901
ACATACGTCCTTGCCA-1	-27.794353582814264	-11.437036533735206
ACATACGTCGATAGAA-1	-3.4291539867188487	-26.082193147935847
ACATACGTCTCTAGGA-1	-29.113282187150489	1.147532973241409
ACATACGTCTCTTGAT-1	6.2206901616287142	23.404751982299025
ACATCAGAGATAGTCA-1	-12.84049259341041	-5.0450961011905342
ACATCAGAGCACACAG-1	-0.96561598001987703	26.027135585193072
ACATCAGAGCCCTAAT-1	5.0686079169672356	-15.969525397937758
ACATCAGAGCCGATTT-1	-1.4112947992540255	-22.366266103946835
ACATCAGAGCGTGAAC-1	13.275374450753164	-19.450053189625581
ACATCAGAGCTCAACT-1	25.291735653764096	-24.480858071497924
ACATCAGAGCTTTGGT-1	27.382004951322862	2.3550836109699524
ACATCAGAGGCACATG-1	17.912539406451401	21.250718417572777
ACATCAGAGGTGCACA-1	2.2149464163701831	1.8323698051605768
ACATCAGAGTCCAGGA-1	29.496571769421323	10.501617072829372
ACATCAGAGTTGTCGT-1	-17.832542528416706	-9.1135593975182605
ACATCAGCAAACTGTC-1	10.191556333296237	15.179723737630418
ACATCAGCAAATCCGT-1	-7.8132218062595351	-30.3740106829556
ACATCAGCAAGCCTAT-1	5.6193663620825314	-16.772828499925094
ACATCAGCATTTGCTT-1	-4.4393090168979503	-24.298673850070369
ACATCAGGTAGAAAGG-1	22.331849423760676	14.833634037050526
ACATCAGGTCAGAGGT-1	2.3725921665806777	5.7458014891797298
ACATCAGGTGAGGCTA-1	-23.473106726302372	-6.8666131841989291
ACATCAGGTGGTAACG-1	-30.401211111017226	0.87114125083787508
ACATCAGGTTCGCGAC-1	-29.283398584101267	20.965294471999911
ACATCAGTCAACACAC-1	19.378316878093685	-21.099756565445134
ACATCAGTCACGCGGT-1	-7.9758134809807668	-7.5326218214412535
ACATCAGTCAGTTGAC-1	-9.509919572997342	-24.526574568325781
ACATCAGTCATGCAAC-1	-4.1834318942235242	15.399625507126483
ACATCAGTCCACGTTC-1	-12.384158709790553	-7.0424132494436593
ACATCAGTCCTGCTTG-1	-27.259935095570501	-4.9437007638201287
ACATCAGTCTAACGGT-1	0.77261234245427968	23.039037083386198
ACATCAGTCTTGCCGT-1	-8.9185386971271701	29.79939464341426
ACATGGTAGAATAGGG-1	32.270107866413028	-4.3003144337237282
ACATGGTAGCCCTAAT-1	31.266963930392251	10.630522568922514
ACATGGTAGGGCTTGA-1	27.102255584875802	-6.8853466823828802
ACATGGTAGGGTATCG-1	20.208537852028485	28.86748213505625
ACATGGTAGGTCATCT-1	-3.4772407726357564	12.91258330574904
ACATGGTCACGAAATA-1	3.7743863712144905	15.018101068349292
ACATGGTCAGCTTCGG-1	-17.4936985889459	21.050591875083168
ACATGGTCAGGCTCAC-1	-2.4053611531956047	-26.607411021926655
ACATGGTCATATACCG-1	0.029150693426469872	-24.466250757853558
ACATGGTCATGCGCAC-1	19.307030700145845	4.9297933394352409
ACATGGTGTAGAGGAA-1	8.9449013069489229	17.608165340430517
ACATGGTGTAGCCTAT-1	1.8677055856006477	-13.854325349945919
ACATGGTGTCAGATAA-1	13.164088572306307	-31.838653358368266
ACATGGTGTCAGCTAT-1	-0.066091944441281858	15.585130411850988
ACATGGTGTGGTAACG-1	-1.4846173932979441	28.636162459988544
ACATGGTGTGTGGTTT-1	12.412464856148329	5.9353690844108051
ACATGGTTCTGCGACG-1	-16.513625830799203	29.11224699269972
ACATGGTTCTGCGGCA-1	29.899699131541446	8.4628109362964583
ACCAGTAAGCAGATCG-1	11.242044156459675	-30.78636410562153
ACCAGTACACGTGAGA-1	16.694906174207478	0.85147015024739869
ACCAGTACATAGAAAC-1	25.931986936911215	4.9878621579748099
ACCAGTACATCACGAT-1	11.493595932264341	31.400963376209784
ACCAGTACATCCTAGA-1	14.374576209154185	7.3013579590105104
ACCAGTACATCGGAAG-1	17.637408834495165	21.175074575121329
ACCAGTAGTACCGAGA-1	-4.4153267035856159	-32.35644454004899
ACCAGTAGTAGCTTGT-1	-11.168251163850956	28.532409965969851
ACCAGTAGTAGGCTGA-1	29.379267582274753	11.889557567966262
ACCAGTAGTCCCTTGT-1	-15.915673552403714	-7.5032850776927686
ACCAGTAGTGCTTCTC-1	-18.195939338234673	25.387634723934426
ACCAGTAGTTCGCTAA-1	11.609880234264555	8.3864068912288783
ACCAGTAGTTCTGTTT-1	-16.467125236510366	24.725976210559306
ACCAGTATCACCCTCA-1	-7.4806197314346043	-28.707627673734265
ACCAGTATCATGCATG-1	-18.688084637889141	-7.1292043148568922
ACCAGTATCCACGTGG-1	-23.685715853714836	-5.5660632887568857
ACCAGTATCCTGCCAT-1	-6.3001837212764489	-34.543868666992324
ACCCACTAGCTGTTCA-1	0.7955645207338774	17.997735977756715
ACCCACTAGGCAAAGA-1	-8.8478370399557758	-8.619563785122029
ACCCACTAGTCCGTAT-1	29.009584815056872	-3.235987544944301
ACCCACTAGTGTTTGC-1	0.086480538562243608	-16.358206932395849
ACCCACTCAAGGTTTC-1	-5.6573053130929196	-30.28832627846749
ACCCACTCAATTGCTG-1	23.081642484820023	-12.79991565415817
ACCCACTCACAAGACG-1	-2.5218652142165441	-26.518245896187942
ACCCACTCACGAAGCA-1	-7.1369884391871263	-33.72496268653034
ACCCACTCAGAGCCAA-1	13.96448576912038	0.73954762152749021
ACCCACTCAGGCGATA-1	19.846883665370513	6.0269883769906416
ACCCACTGTAATTGGA-1	-1.2473656733134142	-23.437735812720472
ACCCACTGTACCAGTT-1	-13.281911723793478	-5.5827908529920949
ACCCACTGTTCTGTTT-1	-9.912990402999279	-10.179982975727958
ACCCACTGTTGCCTCT-1	-3.8587031611336813	-11.435651812596458
ACCCACTTCACCGGGT-1	1.1431348217437038	15.409456546290755
ACCCACTTCATCTGTT-1	1.4344826534690847	24.476736906399839
ACCCACTTCATTATCC-1	13.680794546334013	-32.547570561685944
ACCCACTTCCCTCAGT-1	2.6100515595744076	12.00649641886692
ACCCACTTCTCGGACG-1	-6.0971430118012595	-25.746107876948731
ACCCACTTCTTGACGA-1	2.0122083930479486	13.073523718258416
ACCGTAAAGAGCCCAA-1	-24.718490449202783	-0.57242216165418569
ACCGTAAAGGGCTTCC-1	-22.700257665674226	22.542256184367531
ACCGTAAAGTTAACGA-1	4.0987768605626256	-22.014420870453254
ACCGTAACACATGTGT-1	17.660052449829791	20.042580679978244
ACCGTAACACGTGAGA-1	31.506976271234336	-2.9345207775020192
ACCGTAACAGCTGTTA-1	-14.64660230091029	29.714054803360657
ACCGTAACATCAGTAC-1	-7.0545682593456966	13.18994217855465
ACCGTAACATGTAGTC-1	-0.49177643406795801	25.139854888420565
ACCGTAAGTATATCCG-1	3.0514303805322642	28.487038495482096
ACCGTAAGTCATCCCT-1	-14.930960109867542	-8.2902720955103035
ACCGTAAGTCTAACGT-1	-29.133557786180148	16.701003238896035
ACCGTAAGTGAGCGAT-1	-3.5499995672107398	-11.285876206551061
ACCGTAAGTGAGTATA-1	19.601544695795209	22.83152303636037
ACCGTAAGTGGGTCAA-1	-15.092966216521667	-24.977161576821455
ACCGTAAGTGGTCTCG-1	24.277945590663045	22.349211655007892
ACCGTAAGTTAAGTAG-1	-6.3881757410456963	8.3564917782069106
ACCGTAATCACCTTAT-1	-27.41457100541874	-3.2282101213658319
ACCGTAATCCAATGGT-1	1.0655912470151696	2.0427714816396505
ACCGTAATCCTCCTAG-1	-0.088279345652437988	23.327715883048796
ACCGTAATCGCCAAAT-1	-12.161735245923047	-4.1467496781519397
ACCGTAATCGCGTAGC-1	-8.507066281455236	11.849018747220702
ACCGTAATCGGTGTTA-1	14.242083215576411	-22.218723349083518
ACCGTAATCGTCCGTT-1	-2.6147925557630192	-14.408388925092474
ACCGTAATCTATGTGG-1	2.0590185444312361	31.013652960530806
ACCGTAATCTCCCTGA-1	-5.8534003003976132	-32.792745454881299
ACCGTAATCTTGACGA-1	-7.9588876527972792	-29.473277733135909
ACCTTTAAGACCTAGG-1	-10.011363258698447	8.5319803942795467
ACCTTTAAGCTAGTTC-1	2.6399838720776776	-0.4531935911245088
ACCTTTAAGTGGCACA-1	4.4787604786366551	0.44616561115980496
ACCTTTAAGTGTGAAT-1	-1.0745817985459116	-32.282997481799519
ACCTTTACAAATTGCC-1	8.5705876760462036	28.478590314179446
ACCTTTACAAGGCTCC-1	6.4693750349491159	-0.3228189436131173
ACCTTTACAATAGAGT-1	-21.103967922006543	-3.6312660042441745
ACCTTTACAGAGCCAA-1	31.88925850731086	-13.097442721592362
ACCTTTACAGGCAGTA-1	-5.3330090880554257	-28.742246295875979
ACCTTTACATACGCTA-1	28.294899633087127	-15.861364883950039
ACCTTTACATCTGGTA-1	-4.374077802871323	-33.492745193150576
ACCTTTACATGTTCCC-1	-8.3306293254763002	12.84122289452946
ACCTTTAGTAAGTAGT-1	11.877741199276786	7.9957302844540035
ACCTTTAGTATCTGCA-1	15.099798714152229	-1.2855328931170815
ACCTTTAGTCTCACCT-1	30.8798333821412	10.178510558193944
ACCTTTAGTGATGTGG-1	2.0745603666244516	16.532339789784324
ACCTTTAGTTCTCATT-1	29.333392030371332	-9.7655254166886074
ACCTTTAGTTCTGTTT-1	9.4213928897953707	16.804590271212323
ACCTTTAGTTTGCATG-1	-8.2058450105322311	-30.42672050036645
ACCTTTATCACCGTAA-1	-26.104068390255112	-1.3453077995848144
ACCTTTATCACGATGT-1	-3.0347362224137293	-26.766983178230323
ACCTTTATCCATGAGT-1	17.554670194419732	-17.862209440760338
ACCTTTATCTCAACTT-1	-24.237694956089435	-15.482154281960957
ACCTTTATCTCCCTGA-1	2.9781538237523457	-15.926440816847943
ACCTTTATCTTCAACT-1	-6.2292912212265552	-29.31777185751973
ACCTTTATCTTGTCAT-1	21.430764220068539	28.0991452721914
ACGAGCCAGATGAGAG-1	-7.0191503113909448	7.4976256412304272
ACGAGCCAGCTAGTTC-1	31.631043173798371	-6.1346883543232922
ACGAGCCAGCTGAACG-1	1.7888690878710156	-29.730387386687649
ACGAGCCAGCTGTCTA-1	-19.407381085386902	-6.6678647956041628
ACGAGCCAGGCGTACA-1	3.4037804186945362	12.128742134886087
ACGAGCCAGGCTACGA-1	21.368650896465237	-25.337369902627451
ACGAGCCAGTCGTACT-1	16.530133794648215	23.514077655418333
ACGAGCCCAAGCCTAT-1	29.714690304652063	11.391623109782662
ACGAGCCCAAGGACTG-1	-26.895954562820481	22.245637998910617
ACGAGCCCACCACGTG-1	22.923656499197406	-25.423743446218005
ACGAGCCCAGGATTGG-1	17.157731227128885	22.237307851102756
ACGAGCCCAGTCACTA-1	15.814477867976008	-17.239601089326506
ACGAGCCCATATGAGA-1	-23.607209120305484	-5.2890766249622709
ACGAGCCCATCAGTCA-1	-4.5520439784461422	-21.540217744788038
ACGAGCCGTATGAATG-1	-28.686239795208824	1.5225210023106819
ACGAGCCGTCGAGATG-1	25.567703911769545	17.749500263082368
ACGAGCCGTGTTGAGG-1	7.8515418935496948	20.100469882327996
ACGAGCCTCAAAGTAG-1	28.128578328864897	-12.638761886968776
ACGAGCCTCATCACCC-1	7.0870621857201055	-0.24948244002730768
ACGAGCCTCCAGAAGG-1	-6.0485230710543876	-32.16955780182272
ACGAGCCTCCGCAGTG-1	-5.5395792874356227	-27.612110344640755
ACGAGCCTCCTCTAGC-1	24.65432737820635	-17.148829325437308
ACGAGCCTCCTTCAAT-1	-0.49335229117394586	-25.65402155069912
ACGAGCCTCTAACTGG-1	26.658044106303059	6.8565370173659055
ACGAGCCTCTAGAGTC-1	-7.6419070046363879	6.7217465002259482
ACGAGCCTCTCTGAGA-1	0.31150978052793005	5.6406435597109432
ACGAGGAAGAGACTAT-1	21.850993651180751	17.323796303450223
ACGAGGACAAACGTGG-1	21.256420043808184	-18.044421158455542
ACGAGGACAAGGGTCA-1	18.799054021912294	26.717139670961355
ACGAGGACACACCGAC-1	-22.811302852659097	-14.64852796320173
ACGAGGACAGCTATTG-1	31.257131308562965	-2.079947734479846
ACGAGGACATCGGAAG-1	-16.096303560168405	-5.437089155627663
ACGAGGAGTAAATGTG-1	-26.833155770991507	21.139347021426822
ACGAGGAGTAAGGGAA-1	16.66091489091087	-10.657917060388726
ACGAGGAGTACATCCA-1	-5.1422109715152624	17.327514575999079
ACGAGGAGTCCGAAGA-1	-4.1102866298675638	-23.897115928942981
ACGAGGAGTGCCTGTG-1	-25.525904589854701	22.001225256075529
ACGAGGAGTGGCAAAC-1	10.567677809138376	7.5416559099046667
ACGAGGAGTGTATGGG-1	-4.2099383580497713	10.01783917785469
ACGAGGAGTGTCCTCT-1	-16.762916377685709	28.986627038666025
ACGAGGATCAACACGT-1	2.4390098696023057	-13.371991237825343
ACGAGGATCAACGGCC-1	-21.486752112627684	-7.2580845735137496
ACGAGGATCCCTAATT-1	33.400161282908137	-11.512285593612257
ACGAGGATCCCTTGCA-1	-10.814408449278305	24.395604861571762
ACGAGGATCTGGTGTA-1	-4.4842560184168185	-26.76361799638536
ACGATACAGAACAACT-1	-1.8209571663518767	22.845278618665112
ACGATACAGAGTACAT-1	-10.066572895541052	-25.386187096410289
ACGATACAGATCGATA-1	-3.2345482086616868	31.928884141037265
ACGATACAGATGGGTC-1	2.7804116428503596	5.6196405210972857
ACGATACAGCAGACTG-1	14.325143927411972	23.781716780200572
ACGATACAGCTCAACT-1	-30.047546621563029	-0.72860312045451747
ACGATACAGGGATACC-1	19.70619291342755	5.8977380282860601
ACGATACAGGGATCTG-1	-4.246618977966218	33.589646120586266
ACGATACAGTCGAGTG-1	-0.56727186630870685	4.082249200876098
ACGATACCACGTTGGC-1	-2.2800024858853574	13.403135131786167
ACGATACCATATACCG-1	16.415818328648918	20.154945555399131
ACGATACGTAAACCTC-1	4.3574847551226439	-15.386442099051195
ACGATACGTACCAGTT-1	24.344907425483321	-21.162107376022941
ACGATACGTAGCGTCC-1	28.756625398875745	10.737402521323528
ACGATACGTCCATCCT-1	15.223691102603206	20.452383864052219
ACGATACGTCGCTTCT-1	-19.968395446980278	-20.659220603077486
ACGATACGTCTGGTCG-1	-16.901856242918125	24.010467593377935
ACGATACGTGTAAGTA-1	19.983403033708626	0.056964727663081506
ACGATACGTTACGTCA-1	-6.5649030751240103	-22.833883306241766
ACGATACGTTCCAACA-1	9.3227283666383904	17.607372551662674
ACGATACTCAAACCGT-1	-7.8397331258243836	-33.861352682812253
ACGATACTCAACGAAA-1	-15.117333136303561	-7.011427303493206
ACGATACTCATCTGTT-1	-7.7830296016660823	10.636553583036349
ACGATACTCCGTAGTA-1	-26.732644512059046	-4.171602354987157
ACGATACTCTACTCAT-1	1.0644014487374447	24.297700921044616
ACGATGTAGCAGCCTC-1	-4.3404656798998298	-26.49614635533948
ACGATGTAGGAATCGC-1	-18.293407025545211	-7.3067661922421019
ACGATGTAGGACAGAA-1	-24.104181388242463	1.4304834004760127
ACGATGTAGGTAGCCA-1	-17.118161911396889	19.28904195226459
ACGATGTAGGTGATAT-1	-7.9589129000613532	-31.658709067251539
ACGATGTAGTGGAGTC-1	-7.9819818995597176	-29.303981000433932
ACGATGTAGTGTGAAT-1	24.904725956975597	1.6905586402248165
ACGATGTCAGTCTTCC-1	29.003238247082582	11.497555672827538
ACGATGTCATAGGATA-1	-19.485398816360263	-3.5459429962930655
ACGATGTGTACAGTGG-1	18.088486401040115	-9.166083747654401
ACGATGTGTAGTAGTA-1	-6.9867843378512884	-35.685676187763846
ACGATGTGTCCTCTTG-1	-23.622090106611669	-14.923326704132009
ACGATGTGTGCCTGGT-1	15.141742124790797	9.9669460600433233
ACGATGTTCAACACTG-1	-15.47111597216726	28.744631499204118
ACGATGTTCACCGTAA-1	18.562229760589076	5.1098346936764898
ACGATGTTCAGCTCTC-1	0.53201222978656182	28.593915917884114
ACGATGTTCATGGTCA-1	-2.6780152353668618	-10.460396978939222
ACGATGTTCCTTGGTC-1	-3.6659486700778379	-29.193780938765293
ACGATGTTCGGTCTAA-1	0.45974180143035648	-13.751793229777377
ACGCAGCAGAATCTCC-1	21.99915896121075	-23.079490345542744
ACGCAGCAGACGCACA-1	2.1116674466287724	11.259588218735617
ACGCAGCAGAGTAATC-1	25.830966890429455	21.381798493894856
ACGCAGCAGGCCATAG-1	-7.7652929326739848	14.666262746835567
ACGCAGCAGGTGCTTT-1	7.0539565397664052	27.53235063697495
ACGCAGCAGTCACGCC-1	12.809194965537575	-27.195745166606343
ACGCAGCCAATGGAGC-1	-11.042454457401332	-30.561107093187978
ACGCAGCCACACTGCG-1	1.9097081450680855	14.324303603882788
ACGCAGCCATCCGCGA-1	-5.8027290518138335	17.458275644478288
ACGCAGCGTTGGTAAA-1	-23.793382046646787	3.6189862013228908
ACGCAGCTCAACACTG-1	30.879972750412538	-2.3026445299346561
ACGCAGCTCATTATCC-1	-15.708005796315957	-4.7240223155671561
ACGCAGCTCGGTCCGA-1	13.574811285758058	0.38071473870533434
ACGCAGCTCTGCCCTA-1	0.295456510278852	-16.373050145559024
ACGCCAGAGACCTTTG-1	9.470996389045828	14.190968285665903
ACGCCAGAGAGAACAG-1	19.242238853432482	-23.824735567568162
ACGCCAGAGATGCGAC-1	-5.1899654454772994	-10.077900916131044
ACGCCAGAGCGCCTCA-1	8.0220409392409202	-26.507122424351451
ACGCCAGCAAGAAAGG-1	-25.783641376753089	-2.400782190042241
ACGCCAGCAATAGCAA-1	30.489130605219422	-16.063345964144773
ACGCCAGCAGACTCGC-1	5.0841210588617214	18.815463600294414
ACGCCAGCAGCCTTGG-1	28.292436578550472	10.778728880785652
ACGCCAGCAGTCAGCC-1	-8.2371267930894749	-30.013536769139069
ACGCCAGCATCCCATC-1	-2.3753994419377742	-22.10803157892223
ACGCCAGGTATATGAG-1	-8.2475191549148921	-27.760544120972174
ACGCCAGGTCGGCACT-1	22.299469958517793	-19.862286126351197
ACGCCAGGTCTAGTCA-1	12.09442682513694	-24.065251427769532
ACGCCAGGTTGTGGCC-1	22.305578897382247	10.557814067289836
ACGCCAGTCATGCAAC-1	-9.5364460982865271	35.18309308497561
ACGCCAGTCCACTGGG-1	-28.918418397091894	-10.360227584620636
ACGCCAGTCCTCATTA-1	10.293463667338052	24.495169459509487
ACGCCAGTCGAGAACG-1	-3.2769882536889128	15.79926835560784
ACGCCAGTCGCGCCAA-1	-1.7246207544212524	-30.190464924768776
ACGCCAGTCGTCCAGG-1	24.785241879293022	7.7603141406729357
ACGCCGAAGAAGCCCA-1	-6.0251029361950676	12.394888293567327
ACGCCGAAGATGTCGG-1	-2.4449262940052421	-8.7470182290295302
ACGCCGAAGCTAAACA-1	-1.6787724211512751	22.363807054604543
ACGCCGAAGTATGACA-1	8.2774196083568334	20.90745312225636
ACGCCGAAGTCGATAA-1	37.828216169933526	-6.8028129836180069
ACGCCGAAGTGACTCT-1	-2.3389933740390552	-26.330169983975125
ACGCCGACAAGCCGCT-1	-12.56806461267445	27.668950562553764
ACGCCGACAATGAAAC-1	29.96204083745015	9.7123080681361014
ACGCCGACACCGAATT-1	-1.7948477806720424	12.345013113971016
ACGCCGACAGATGGGT-1	-5.9804789655935009	-34.987965834173451
ACGCCGACAGTATAAG-1	31.644733478287229	5.0993449108538345
ACGCCGAGTCGCGAAA-1	25.001428442028391	-18.006185669826923
ACGCCGAGTCTACCTC-1	-5.7549370937666282	13.242987120374201
ACGCCGAGTCTTCGTC-1	-5.0809886176237917	-32.253820658261347
ACGCCGAGTGATGCCC-1	-4.8318093615741606	-34.897057021080514
ACGCCGAGTGCCTTGG-1	-27.824825487177744	-3.301132833049147
ACGCCGAGTTACGACT-1	-6.4109327871132509	-29.111053571418463
ACGCCGAGTTGTGGCC-1	-1.5629310584901372	-19.089819135156645
ACGCCGATCCGCGCAA-1	-8.0570179003096829	12.37163758926909
ACGCCGATCCGTACAA-1	10.076817067628216	15.094061639782932
ACGCCGATCGGATGTT-1	21.034296372573305	-20.396887378098569
ACGCCGATCTGCGTAA-1	-3.894193408300247	-10.925321006765834
ACGCCGATCTTTAGTC-1	-0.77649178161400778	30.991855533660338
ACGGAGAAGAAACCAT-1	-23.666211162694655	-14.982706912663
ACGGAGAAGACTAGAT-1	-22.045336030574809	-5.5974179560743496
ACGGAGAAGCCAACAG-1	0.015841893117524007	-15.757705895639864
ACGGAGAAGCCACGTC-1	3.9459693660553401	15.087605077681479
ACGGAGAAGGCACATG-1	-14.794001928651324	-8.8380657404885952
ACGGAGAAGGCCCTCA-1	27.134696571758209	-24.329026837576894
ACGGAGACAACGATCT-1	-3.4840964303904598	12.7522329147668
ACGGAGACAGACGCAA-1	19.6992689163439	-20.640446332226791
ACGGAGACAGGACGTA-1	-3.1653274412443904	-30.566575416040685
ACGGAGAGTAAGGGCT-1	-24.761413975391395	-4.3468383405499447
ACGGAGAGTAGCAAAT-1	17.438258061049677	13.273589778776984
ACGGAGAGTCAAAGAT-1	15.241795112565066	-0.55334688375894192
ACGGAGAGTGCCTGCA-1	22.657072915443685	-20.777624381857155
ACGGAGAGTGGAAAGA-1	25.511591155283611	10.916087772734032
ACGGAGAGTTCAGGCC-1	-4.8645776513178332	32.530527269132072
ACGGAGAGTTCCACTC-1	-8.9497802044325212	14.089642638488632
ACGGAGATCCAAAGTC-1	15.342939451003488	-14.994878794778563
ACGGAGATCCCAAGTA-1	-9.7445749881638797	17.594544810245459
ACGGAGATCCCTGACT-1	7.397978752232155	31.297122837657319
ACGGAGATCCGTCAAA-1	0.92943170729380098	24.837206887242473
ACGGAGATCTTGGGTA-1	-6.8391290987047944	-31.418949090429233
ACGGCCAAGACTAGAT-1	-7.1522117526467843	-10.695257911826555
ACGGCCAAGCAATCTC-1	-3.5595135573689545	16.317673677410639
ACGGCCAAGGTGTGGT-1	-19.218360389267147	21.393304132737299
ACGGCCAAGTAGCCGA-1	-12.620472604780561	-9.3226426133009621
ACGGCCACAAAGTGCG-1	-23.397191896676528	-13.137144645591828
ACGGCCACACATGGGA-1	-22.713161269637055	-15.637706761791051
ACGGCCACACTATCTT-1	-1.6417426645517117	12.831995153296628
ACGGCCACACTTACGA-1	9.5347555568288502	0.083221740639405267
ACGGCCACAGCGAACA-1	-1.8097774690081354	-14.148335252928581
ACGGCCACAGGACGTA-1	-5.0485544203542201	-9.7767208477116547
ACGGCCAGTAGCGCAA-1	-9.1647972059935228	-33.920040442681433
ACGGCCAGTATAAACG-1	6.3526918658736298	2.1349533014882152
ACGGCCAGTCAGGACA-1	1.7249472484846928	32.317371004979393
ACGGCCAGTGACTCAT-1	28.18185020728782	-4.1899059508778755
ACGGCCAGTTCAGACT-1	-15.313188103903888	19.493709991570675
ACGGCCAGTTTGCATG-1	-5.5756543827354639	-10.337106483068403
ACGGCCATCACTATTC-1	-2.6023133113091648	-32.924133499291067
ACGGCCATCATCGATG-1	-8.912442874304821	16.585342322065703
ACGGCCATCCAAAGTC-1	23.525553641197309	-15.192949849719851
ACGGCCATCCTGCAGG-1	2.4254192224083058	14.406733161183555
ACGGCCATCGTTGCCT-1	13.021952467569477	14.076819076463114
ACGGCCATCTCCAACC-1	-3.3253239218912261	17.694154421663178
ACGGGCTAGAAACCAT-1	-6.5781272788274538	-4.7142146282618391
ACGGGCTAGAAGCCCA-1	-7.5615984341638658	-9.9193154188579964
ACGGGCTAGACAGGCT-1	-1.7794079660801518	-11.250255814999862
ACGGGCTAGAGTGACC-1	-4.4063884302783469	-28.085596087242479
ACGGGCTAGCTAAACA-1	26.879797175043439	14.696768404925997
ACGGGCTAGGATTCGG-1	22.707431299381717	-21.81357415294401
ACGGGCTAGGCCCTTG-1	22.348346808423571	-25.623055774208922
ACGGGCTAGTGCGATG-1	-5.9826811316106792	-10.947042877479754
ACGGGCTCAAGAGGCT-1	-1.652600347961251	-31.192265387617116
ACGGGCTCAAGCTGGA-1	0.40480232646649866	-30.360960897377552
ACGGGCTCAAGTACCT-1	27.696640234224827	-7.2936766538292233
ACGGGCTCACGAAAGC-1	-24.816912585760885	-10.60188776889818
ACGGGCTCACTAAGTC-1	5.4846957523155151	-1.7278958944016944
ACGGGCTCAGGGTATG-1	-6.0469726303006759	10.022351266691098
ACGGGCTCAGTAGAGC-1	-10.463031763963846	-10.237586550786116
ACGGGCTCATATGGTC-1	-22.919991594240361	-3.8828516332322804
ACGGGCTGTAAAGGAG-1	-27.461693311102636	-8.1075889473389822
ACGGGCTGTAGCGTAG-1	17.742847403585838	-22.264452510084208
ACGGGCTGTATAATGG-1	-26.058333935130555	-4.7677171446203719
ACGGGCTGTCCAGTGC-1	20.8561174413591	5.4691762503930823
ACGGGCTGTCTCCCTA-1	-2.2855042324283485	13.272866753791538
ACGGGCTGTGCACGAA-1	-22.281640259434571	-5.6178691770738105
ACGGGCTGTTATTCTC-1	19.397850394328369	27.025113597402889
ACGGGCTGTTGGTAAA-1	-1.4244608971825121	25.4008335837269
ACGGGCTTCAGGTTCA-1	15.451808143903715	7.8449922717531555
ACGGGCTTCCAAAGTC-1	0.24769205218615567	15.500285114536354
ACGGGCTTCCCGGATG-1	-7.2064564400968445	-30.164430864329216
ACGGGCTTCCTTGGTC-1	-7.6124961009941154	-29.595101915893803
ACGGGCTTCTACCTGC-1	-1.0269727174841676	34.646805080696524
ACGGGCTTCTGAAAGA-1	-14.659675694322942	-4.9260669343193078
ACGGGCTTCTGGGCCA-1	11.868032879672674	15.940558150985835
ACGGGCTTCTGTTTGT-1	8.41764230412271	-30.684554620401585
ACGGGTCAGCGTCAAG-1	25.514460936150066	6.9080657225515258
ACGGGTCAGTCGTTTG-1	14.892301292516501	-12.130020827971769
ACGGGTCAGTGCGATG-1	-14.281554429955909	-8.6021447217990552
ACGGGTCAGTGGGTTG-1	-23.17099100024971	-13.934829564295137
ACGGGTCAGTTCGCAT-1	-13.697364304167371	-8.0954371413723205
ACGGGTCCAAAGGTGC-1	-7.7031445576198818	-31.411091157867009
ACGGGTCCAAATTGCC-1	3.2783299863162423	32.596609642610666
ACGGGTCCAATGTTGC-1	-19.94042169466249	-20.717435898014205
ACGGGTCCAGCTCGAC-1	27.989300581783365	-14.821453694870144
ACGGGTCCATGCCACG-1	22.057668260976005	-9.8743967817901339
ACGGGTCGTAGCGTAG-1	17.523678882511739	-22.538201003423161
ACGGGTCGTATGAATG-1	15.997860475327034	19.646357714192352
ACGGGTCGTCCAGTAT-1	23.987583042751552	-1.287542984370583
ACGGGTCGTCGTTGTA-1	8.8996546596909827	13.678188199590284
ACGGGTCGTTCTCATT-1	22.187777201965631	-17.435156335416433
ACGGGTCGTTCTGTTT-1	11.469420547738636	16.093999453534721
ACGGGTCGTTGTACAC-1	-0.70214581727406833	7.0251245412919481
ACGGGTCGTTTGTGTG-1	-3.1691240542062373	-21.08223225197592
ACGGGTCTCACGGTTA-1	5.3922993119641625	-0.99361085391311332
ACGGGTCTCATAAAGG-1	8.1260046412833127	20.553582949554542
ACGGGTCTCGAGCCCA-1	6.6582043318649164	29.753014041735483
ACGGGTCTCGCCATAA-1	30.321615425959195	-8.5042413134421331
ACGGGTCTCTAAGCCA-1	32.574590585741795	-12.971601971554431
ACGTCAAAGAAACCGC-1	-2.7110223188624936	-11.821074243424233
ACGTCAAAGAAAGTGG-1	-26.279469521255098	-3.644347624968153
ACGTCAAAGATACACA-1	16.283641378059063	-7.9536246230642123
ACGTCAAAGATAGTCA-1	8.4483288080422909	28.87246224393003
ACGTCAAAGATCCTGT-1	-17.479051947125107	-8.169694534091974
ACGTCAAAGCTAACAA-1	-4.0321154997463298	-31.149955193467694
ACGTCAAAGGACATTA-1	13.544537837279314	-6.887058243845404
ACGTCAAAGGTGCTAG-1	-15.544990141932647	29.52068670552665
ACGTCAAAGTCGATAA-1	20.824418066209851	4.6795227113630578
ACGTCAAAGTGGGATC-1	19.850291458432384	27.149332836179692
ACGTCAAAGTGTCCAT-1	-11.235081024032732	-8.662181045311657
ACGTCAAAGTTAACGA-1	-13.244373118474684	-8.5585947409799701
ACGTCAACACACGCTG-1	-11.795555944621324	-7.0372801180914708
ACGTCAACAGACAGGT-1	-27.871251569912605	-11.164237221008907
ACGTCAACAGATGGCA-1	14.3837133294951	24.882254102757493
ACGTCAACAGCATACT-1	-10.234544386172656	28.383855688737754
ACGTCAAGTAAAGGAG-1	-26.216381755586333	-11.101097930072287
ACGTCAAGTATGGTTC-1	16.024954406860839	18.345142748981392
ACGTCAAGTCGAGTTT-1	-10.131337663798529	28.192504379257954
ACGTCAAGTCTAGCGC-1	20.856983437154557	14.061179102565404
ACGTCAATCAGAGCTT-1	-10.326800152291673	-24.842405736102631
ACGTCAATCCGTCAAA-1	-27.183260064603026	-0.28352505469907086
ACGTCAATCCTTGCCA-1	3.7636253256963128	32.578291221496407
ACGTCAATCGAATGGG-1	-24.01845964973074	-3.7618643891656522
ACGTCAATCGGGAGTA-1	-1.2467512082411392	-27.039991830993618
ACGTCAATCTAGAGTC-1	1.1194205403424795	-14.07284224666676
ACTATCTAGACACGAC-1	32.384875465717506	-13.097018611899683
ACTATCTAGATATGCA-1	-26.951749602101014	-12.396035615653151
ACTATCTAGCCGCCTA-1	-11.220312315782039	-35.409802681424281
ACTATCTAGCTAGTTC-1	-24.100210649407629	-14.061277115936777
ACTATCTAGGCGCTCT-1	27.808391519752615	-10.458620404922938
ACTATCTAGGTTACCT-1	5.234636586674636	-1.2097790405961384
ACTATCTCAGTCACTA-1	1.6688567546824791	1.4498861389195674
ACTATCTCATGGAATA-1	-7.2997409139957119	-31.261640295223408
ACTATCTCATGGTTGT-1	-9.1663057843948952	-8.1051054812592582
ACTATCTGTAGGGACT-1	16.732048464391298	6.4071156408929202
ACTATCTGTCACCCAG-1	31.441165048953522	-3.3769043787072071
ACTATCTGTCATGCCG-1	-25.648791390282078	21.872429357044393
ACTATCTGTGTCCTCT-1	-15.549562709580332	-2.6814570333888144
ACTATCTGTTAAGAAC-1	1.5736818636020551	-13.326725695346882
ACTATCTGTTCCATGA-1	15.986288012554869	3.7297305956892601
ACTATCTTCATTTGGG-1	-11.103308868611403	-27.184599788637112
ACTATCTTCCAAGTAC-1	15.622438818730748	3.5283654519541776
ACTATCTTCCAGAAGG-1	-3.5416717734869492	-26.02292201240607
ACTATCTTCCCACTTG-1	13.945712365690131	0.6674501586970919
ACTATCTTCCTTTACA-1	10.823640247176431	25.445698128745558
ACTATCTTCGTGTAGT-1	4.4343512573419552	19.499043930911935
ACTATCTTCTCTGTCG-1	-3.3884817102278597	-18.786013248607819
ACTGAACAGATCCCAT-1	25.175511088831918	-24.659887774949976
ACTGAACAGATGTGGC-1	12.562981723015964	15.266068849593118
ACTGAACAGCCACGCT-1	-6.7022632395816029	-26.718853400947559
ACTGAACAGTGGGTTG-1	-23.127935566518008	-15.517193926218512
ACTGAACCAAAGGTGC-1	11.504461711475765	-31.039419769822683
ACTGAACGTCAGGACA-1	5.0437349557578495	1.6217553850016446
ACTGAACGTTCGTCTC-1	19.824837942031273	-12.263611891630109
ACTGAACGTTGGTGGA-1	-8.4552407924764665	-26.434145123355098
ACTGAACTCCAAACTG-1	-2.9809762620458948	32.56618372625163
ACTGAACTCCAGATCA-1	-5.8172490369525658	29.865434577917949
ACTGAACTCCTGCAGG-1	-2.1465685083070176	-10.430789828410431
ACTGAACTCGCGATCG-1	-3.8549779462001297	-28.579594666832712
ACTGAACTCGGTTCGG-1	16.018010547185579	23.94869062267442
ACTGAGTAGAAGGTTT-1	-20.945142880976874	-13.705220673639413
ACTGAGTAGAGCTTCT-1	4.4480163499342407	15.143141575978923
ACTGAGTAGAGTCTGG-1	2.0424317102284859	1.401252797032466
ACTGAGTAGCACCGCT-1	14.4149634082343	15.712052499692303
ACTGAGTAGGCCGAAT-1	3.0345133239680027	30.536187952720862
ACTGAGTAGGCTACGA-1	10.39288201934357	-9.674505002480787
ACTGAGTAGTGACTCT-1	2.2995059589261904	32.051004579641209
ACTGAGTCAATAGCAA-1	11.02245055050132	16.327929549406416
ACTGAGTCACCAGCAC-1	-17.323425665122571	-1.9733177100819195
ACTGAGTCACCTATCC-1	3.6923803768235595	5.1871178343285917
ACTGAGTCAGCTATTG-1	14.919176221769749	-15.571523195873279
ACTGAGTCAGGGCATA-1	-30.037547088823075	-1.2159822880389195
ACTGAGTGTAAGTGGC-1	-4.7453355082355522	-28.390466364254713
ACTGAGTGTACCAGTT-1	0.53508396535409541	-12.384696612279919
ACTGAGTGTCCGAAGA-1	-4.4183978657594771	-22.332029784945558
ACTGAGTGTCGCATAT-1	30.655641844568695	11.598358316106964
ACTGAGTGTGACAAAT-1	12.427483204941863	-32.265577009539996
ACTGAGTGTTATGCGT-1	17.465490848637327	21.744234668959951
ACTGAGTTCACCCGAG-1	27.829622789173211	6.0588855944519446
ACTGAGTTCCACGAAT-1	-8.5035066186280019	33.435312599632447
ACTGAGTTCGAATGCT-1	-25.816794704066915	-4.0754365319500572
ACTGAGTTCGCCAAAT-1	5.3065104598444455	-0.6701431984288766
ACTGAGTTCGCCAGCA-1	12.132399501168843	-16.548547973560844
ACTGAGTTCTACCAGA-1	-26.641829679560193	1.6624358068337368
ACTGAGTTCTCGTATT-1	30.398472290636004	6.8494730221802316
ACTGAGTTCTGACCTC-1	-28.084014278070939	-9.060273113601621
ACTGATGAGATCCTGT-1	-0.9947271671400344	15.396427143793593
ACTGATGAGTGAAGAG-1	1.9123595841373977	1.5036331842329047
ACTGATGCACCAGTTA-1	4.508249035383864	31.919167803263942
ACTGATGCACCCAGTG-1	-10.389409324242269	-5.9623474492025759
ACTGATGCACTACAGT-1	34.311551528658903	-10.088186571856673
ACTGATGCAGACGCCT-1	-5.2406081350377169	-23.747569117448059
ACTGATGCAGGTTTCA-1	-18.27855163298781	-1.9719473551040472
ACTGATGCATGCCTTC-1	-7.2725329092518436	9.5197679110712183
ACTGATGGTAGCACGA-1	9.0407854906782212	21.249370637499002
ACTGATGGTGAACCTT-1	30.973935904365696	-8.3476661923816753
ACTGATGGTGTGAATA-1	-25.96548142783886	-3.3479088631087115
ACTGATGGTTCCGGCA-1	-23.154396880721272	-1.0929809041065319
ACTGATGTCAGAGCTT-1	28.955751513447339	-23.263285012801777
ACTGATGTCTGTCAAG-1	7.2242711176885104	20.02440268977556
ACTGCTCAGACAGAGA-1	10.651762933194092	5.7703580704677844
ACTGCTCAGCTGATAA-1	21.504253751845436	-17.2083592046748
ACTGCTCAGGCAGTCA-1	-4.8252761956931076	-29.053379206864363
ACTGCTCCAAGGACTG-1	20.088911757957195	27.632046858341592
ACTGCTCCAGCTGGCT-1	-25.428687624389084	-3.9643953424437437
ACTGCTCCAGGGTACA-1	-12.182755942032463	-4.8673071969695769
ACTGCTCCATGCCTAA-1	-23.254417273445007	-17.090578677047045
ACTGCTCGTACCGGCT-1	28.140145362827454	-4.1658071268738439
ACTGCTCGTACCTACA-1	-18.848094423653563	-7.6729479932771714
ACTGCTCGTATAATGG-1	15.6726690616737	-19.431779812244351
ACTGCTCGTCCGTCAG-1	-3.2745329056976118	-12.55443192917739
ACTGCTCTCAATAAGG-1	28.316357462294686	4.5557196134333235
ACTGCTCTCATCGGAT-1	-5.8650536287981483	11.024321313828805
ACTGCTCTCCGAACGC-1	8.1092463024612407	16.01398634609038
ACTGCTCTCCGATATG-1	-26.995751234927926	-11.204709012543857
ACTGCTCTCCGGGTGT-1	30.769061211393602	-5.3217949455575448
ACTGCTCTCCTCATTA-1	-25.166058008180364	-1.8283811137653589
ACTGCTCTCGCCTGAG-1	-6.2383196700320349	-34.444370917720654
ACTGCTCTCTTACCGC-1	13.066306053822352	-26.063887187880127
ACTGCTCTCTTTACAC-1	10.186953182888619	18.623421954714182
ACTGCTCTCTTTCCTC-1	-9.2946648772653191	-8.5765749804006841
ACTGTCCAGAGGACGG-1	1.798223435687188	-14.231199944677792
ACTGTCCAGAGTTGGC-1	2.3034005750680056	-13.293660806217927
ACTGTCCAGCCAGTTT-1	-26.710636719063444	-2.5818361072635043
ACTGTCCAGCCGATTT-1	3.9672440530316373	-19.855656820865391
ACTGTCCAGCGATATA-1	12.867695876129478	7.4479524478811738
ACTGTCCAGGCCCTTG-1	-19.822883835867032	-6.3065529450375353
ACTGTCCAGTAGGCCA-1	-24.33086661193477	-13.271639499137992
ACTGTCCAGTCGTACT-1	2.9010642780383296	0.40179516941903598
ACTGTCCCAGATGAGC-1	-30.302263318621037	1.1998828215755795
ACTGTCCCAGCCTATA-1	7.4006922026157431	-8.9802230306468758
ACTGTCCCAGCTGCTG-1	-5.5555232507672443	11.639019017196867
ACTGTCCCAGGAACGT-1	-14.489868352559922	-4.3606577864265406
ACTGTCCCATTGTGCA-1	-14.77089238244667	0.43310459566203841
ACTGTCCCATTTCAGG-1	-25.772934972779254	-4.010606845815671
ACTGTCCGTAAGGATT-1	-21.549730286723193	-2.5937381268811417
ACTGTCCGTACTTCTT-1	16.983464177907006	15.181073519636845
ACTGTCCGTGAAGGCT-1	21.660388240050615	-25.189462422604223
ACTGTCCGTTACTGAC-1	-3.0708792331254093	-12.299525173237603
ACTGTCCTCACCTCGT-1	17.158505969916664	-26.832404911514161
ACTGTCCTCTATGTGG-1	-5.8226902412394876	11.758200431722571
ACTTACTAGCGTGAAC-1	20.917091120966372	4.3129709836569958
ACTTACTAGGATGTAT-1	-14.858489657222108	33.20558616169982
ACTTACTCACCGAATT-1	12.778124533822261	8.7858817148515058
ACTTACTCACCTATCC-1	-24.340079864191186	-15.231950817154758
ACTTACTCACGGCCAT-1	17.38773552783724	-24.494603248971686
ACTTACTCAGGTTTCA-1	21.153444316045114	-8.8258435787368263
ACTTACTCAGTCGTGC-1	-6.0449373982576065	-9.0994281244063497
ACTTACTCATTGGCGC-1	20.922990437382662	-5.9327018355262986
ACTTACTGTGCAACGA-1	-27.426942585011258	-3.9597172480807781
ACTTACTGTGGACGAT-1	-19.634150939750828	0.2818422869199802
ACTTACTGTGTCTGAT-1	-8.1395265602071039	-26.992644337299275
ACTTACTGTGTTGAGG-1	24.941939390437064	-15.120430090750952
ACTTACTGTTATGTGC-1	2.0097698808555862	3.3975449170725942
ACTTACTGTTCGTCTC-1	16.643017036980893	-8.7449869851561353
ACTTACTGTTGTACAC-1	-1.0257484859127659	23.666869768959881
ACTTACTTCATCATTC-1	15.079254350456583	-26.268448024868995
ACTTACTTCATTCACT-1	21.917239117345019	-15.01852961309894
ACTTACTTCCCTAACC-1	-13.831585907141941	-7.4573603540277942
ACTTACTTCCGCGTTT-1	2.973612468256845	18.720558734580958
ACTTACTTCCTTCAAT-1	-4.2925464314114938	14.606702888478628
ACTTACTTCTAACTCT-1	17.978621163001055	18.421449710735779
ACTTACTTCTTAACCT-1	-17.720640283179549	21.810543594176625
ACTTGTTAGAGTACCG-1	-17.382835883237355	24.016356725577648
ACTTGTTAGCCCAACC-1	-18.205930539751357	-6.8802176162825672
ACTTGTTAGCGTCAAG-1	14.433788691975336	-17.376090110339607
ACTTGTTAGCGTGAAC-1	22.21717201425724	25.268826974806103
ACTTGTTAGTACACCT-1	18.920223715210906	27.207137002068723
ACTTGTTAGTCAATAG-1	-7.3033256754806919	11.114064272610165
ACTTGTTAGTGAATTG-1	-2.0525157380224721	-12.328157320308309
ACTTGTTCAAGGTTCT-1	32.70729182060267	1.3019551629155621
ACTTGTTCAATCCGAT-1	-4.5382328439335389	-26.944917504163616
ACTTGTTGTACCCAAT-1	19.503253913683455	-9.4685797960228051
ACTTGTTGTACCTACA-1	-8.7086745588559324	30.27303898003732
ACTTGTTGTATTAGCC-1	-23.047463763982272	-2.1123418671611796
ACTTGTTGTGTTGAGG-1	-26.130193176475188	2.6769067303182617
ACTTGTTGTTGATTGC-1	12.870123648251436	-26.156087413430008
ACTTGTTGTTTGGCGC-1	-12.900842861479047	-8.3094568738208689
ACTTGTTTCAACGGGA-1	-1.2551066884265691	3.0324053184580837
ACTTGTTTCACTTCAT-1	21.421530395820188	-0.91415423578978072
ACTTGTTTCCTCTAGC-1	-23.69087891805545	-15.006845044205576
ACTTGTTTCGTCGTTC-1	1.0061820685818972	-25.947990574711152
ACTTTCAAGAAGGGTA-1	16.239406833696748	22.984587857444478
ACTTTCAAGAGCTGGT-1	2.9316028441370015	-14.288217691899694
ACTTTCACACACCGCA-1	6.6672131175636649	19.448878739850091
ACTTTCACACCAGCAC-1	11.310805571903227	-0.026679976421989479
ACTTTCACACGGCGTT-1	-19.497806484998485	-6.2642323378638523
ACTTTCACACTAGTAC-1	-9.9040141582468451	19.938758238891761
ACTTTCACACTCTGTC-1	10.822430180062931	24.331214051169081
ACTTTCACAGCTCGCA-1	19.868812106363499	-11.099832336832259
ACTTTCACAGGGCATA-1	-5.8961417180890567	-34.170929611063073
ACTTTCACATTAGGCT-1	23.13830799946507	-7.2465549316001949
ACTTTCAGTAATCGTC-1	-4.3456553644861291	-32.399353729196278
ACTTTCAGTCACCTAA-1	-22.667618178211146	-16.770335825748713
ACTTTCAGTCATTAGC-1	-2.146254832536139	-34.058294850923517
ACTTTCAGTCCTCCAT-1	24.986061733334751	18.483149880781987
ACTTTCAGTCTTGCGG-1	28.333910319046506	-13.335945500885197
ACTTTCAGTGAGTGAC-1	14.661926199907285	-26.760822726395428
ACTTTCAGTTAAAGTG-1	-1.2823842184578218	-24.976472376358206
ACTTTCAGTTCAGACT-1	-25.041154003499116	-4.5203300922127987
ACTTTCATCACCTCGT-1	-15.635514256537439	-7.0590309658091526
ACTTTCATCAGAGGTG-1	0.20472537802098609	20.871424678179455
ACTTTCATCATTGCGA-1	-7.9144543549189468	-29.564726362908118
ACTTTCATCCAGATCA-1	-4.4198825983266383	-11.76966401669849
ACTTTCATCCGAACGC-1	-27.914597281710879	0.361444409404097
ACTTTCATCTCCTATA-1	-14.870369996363115	-5.5970924044973227
AGAATAGAGATACACA-1	11.057164788378069	17.346014000936115
AGAATAGAGTCGAGTG-1	4.6148552591160286	-14.917202144694508
AGAATAGCAAATTGCC-1	-5.2966299456298067	-9.3624021634595813
AGAATAGCAATGGATA-1	-17.078893422245766	25.462813098468626
AGAATAGCACAAGTAA-1	-15.641325140559813	-9.6822808118289405
AGAATAGCAGATGAGC-1	-6.2085219801837761	8.4285838078377164
AGAATAGCAGCTCGAC-1	-9.2885139585342209	-25.468609973979781
AGAATAGCAGTTAACC-1	8.3448287050723575	1.865552117999306
AGAATAGCATCTACGA-1	15.436276800687443	9.0046161825836659
AGAATAGGTACCGGCT-1	9.9832738247004738	-29.750451381200328
AGAATAGGTAGTGAAT-1	-19.414874615819286	-3.7111807849131928
AGAATAGGTATAATGG-1	27.604688507021084	-8.3731863882313302
AGAATAGGTCCGAATT-1	19.674826445260422	29.370642763713143
AGAATAGTCCTGCCAT-1	-5.8799604730507804	-11.454998051593574
AGAATAGTCGATCCCT-1	2.1897111662527444	16.564817872134256
AGAATAGTCGCTTGTC-1	8.3387393836059633	-23.076812599562817
AGAATAGTCTGACCTC-1	-13.456396332383809	28.85651597592971
AGACGTTAGTGAACGC-1	-23.734734450314349	-4.1767941866909712
AGACGTTAGTGTGAAT-1	-3.4895275535268202	8.4463869234495341
AGACGTTCACTATCTT-1	24.420504695133317	20.389592765188066
AGACGTTGTCAACTGT-1	-27.100874575610252	-2.753771045618187
AGACGTTGTCGTTGTA-1	4.306727195157011	-14.467667515295068
AGACGTTGTCTGATCA-1	-27.474333452371958	-10.08474873504804
AGACGTTGTGTCGCTG-1	-1.8125438935161304	-29.753655543288211
AGACGTTGTTAGATGA-1	-21.323603637715291	-13.573159493171374
AGACGTTGTTCCCGAG-1	21.581144510334617	-14.683058439564999
AGACGTTTCATTTGGG-1	0.70729429280926592	27.707269811232607
AGACGTTTCCCAAGTA-1	-7.7648033000097252	30.624689994336066
AGACGTTTCCCGGATG-1	-0.98442852928593516	29.742080437673007
AGACGTTTCTAAGCCA-1	-9.648796810204141	19.586135311696449
AGACGTTTCTACCTGC-1	28.883902218030766	-3.5324252958170965
AGAGCGAAGACTTGAA-1	-28.093811560179919	-4.4917547923561232
AGAGCGAAGCTAAGAT-1	20.762911658181892	-6.233287226846894
AGAGCGAAGCTGATAA-1	11.984613366129043	-18.886038155813878
AGAGCGAAGGATGTAT-1	-25.597067377777691	-2.921643201625244
AGAGCGAAGGGTTCCC-1	-8.8470393149352269	-24.973710209486196
AGAGCGAAGGTGTGGT-1	-9.1484358612836356	16.284078238148926
AGAGCGAAGTCGTTTG-1	25.193952573250989	-0.28116242456206764
AGAGCGACAAAGGTGC-1	28.019395112107915	-11.73149765715131
AGAGCGACATGCGCAC-1	-5.2160682573371027	-11.995835840763172
AGAGCGAGTAGCTAAA-1	19.882090967593545	-11.112917165401473
AGAGCGAGTCCGAAGA-1	-1.4430984806659697	-12.401781303574388
AGAGCGAGTCTAGTCA-1	28.157248684800631	7.3158043138734374
AGAGCGAGTTGCGTTA-1	-26.800011523978284	0.93717638817393611
AGAGCGATCATCGATG-1	-25.971730456086469	-4.954925527972792
AGAGCTTAGAGACGAA-1	1.2415450273091559	24.255288269127927
AGAGCTTAGCCACTAT-1	-2.2914558530577396	13.910945246153485
AGAGCTTAGCCCAATT-1	17.476014875075762	-25.348219400504341
AGAGCTTAGCCGCCTA-1	17.072463839403635	21.55645858003815
AGAGCTTCATGACGGA-1	-10.857335093394058	-4.9249064319154101
AGAGCTTGTAAATGAC-1	1.1541269287230214	23.759002295139005
AGAGCTTGTCTGCAAT-1	34.980054707243184	-2.2840757977122088
AGAGCTTGTGATAAGT-1	-2.5004562944065243	-13.418703910708237
AGAGCTTGTTAAGAAC-1	-27.400127113705285	-11.263252734627196
AGAGCTTGTTACGCGC-1	-13.17176516528021	32.118999661238796
AGAGCTTTCAGAGGTG-1	8.9791575940574919	20.867494079240373
AGAGCTTTCATACGGT-1	21.283460808268352	-26.096692350257957
AGAGCTTTCCATGCTC-1	-1.3386983061343412	-13.325553263711846
AGAGTGGAGAAAGTGG-1	-15.649497861981436	-7.1504441961860774
AGAGTGGAGTCAAGGC-1	6.3088333862938901	2.4431485861890088
AGAGTGGAGTGAAGAG-1	1.5937670949583245	31.835785688617406
AGAGTGGCAAACGCGA-1	-9.3373781697663016	27.419918658196362
AGAGTGGCAAGACGTG-1	-6.5205399291954169	9.8240799666101015
AGAGTGGCAAGCTGAG-1	-12.236871040358835	-9.0531247226428899
AGAGTGGCAATGAATG-1	-15.633088450231837	20.64637470550657
AGAGTGGCACAGATTC-1	-28.925430859108413	-3.5452939255998981
AGAGTGGCACTGTTAG-1	-25.412481284287875	-3.030024718141485
AGAGTGGGTAGTAGTA-1	-1.6465572912768305	-27.882755041362962
AGAGTGGGTCGTGGCT-1	2.242699990607691	1.0581517006738492
AGAGTGGGTCTTGTCC-1	-7.0206668112316368	-17.929810909242772
AGAGTGGGTGCAGACA-1	-23.134824587096944	0.16317885373639907
AGAGTGGGTGTGTGCC-1	-4.1388464168426671	8.8406279040794402
AGAGTGGGTTCCAACA-1	1.7212291192800246	28.714106978937515
AGAGTGGGTTGAGGTG-1	-27.48465232203295	-8.840010031375277
AGAGTGGTCAAACAAG-1	-21.371489658657485	0.99528962385065234
AGAGTGGTCACCGTAA-1	24.742934917466762	-0.60720244108872845
AGAGTGGTCATTTGGG-1	-24.472522720324221	-3.8669855199903953
AGAGTGGTCTTTCCTC-1	17.699029733189921	4.2959814528390252
AGATCTGAGAAGGCCT-1	17.748012276239947	18.162863730325189
AGATCTGAGCGATCCC-1	8.4526541479383344	26.753467895693991
AGATCTGAGGACACCA-1	-4.251406013349821	-32.167133828759518
AGATCTGAGGCTAGGT-1	6.7025300649247779	-29.908868669142251
AGATCTGAGTTATCGC-1	7.6196440863690809	18.140475515192335
AGATCTGCACGCCAGT-1	-1.0109369163866133	15.417222705782239
AGATCTGCAGATAATG-1	-6.2149350333967064	-32.612559911617545
AGATCTGCAGTGACAG-1	-7.6851432328971203	-27.494217925166364
AGATCTGCATGCAACT-1	-7.8898370727210274	12.489423600123569
AGATCTGGTAAAGGAG-1	8.3226421513605366	-26.798646821672804
AGATCTGGTCGGCATC-1	-6.4480560531518059	8.5865243610708859
AGATCTGGTGACTCAT-1	30.755558960176913	9.1739285247413722
AGATCTGGTTGAGTTC-1	-4.3100654836339354	-30.625882282734064
AGATCTGTCAATCTCT-1	3.357621840199279	-0.0018002765028989991
AGATCTGTCCCTGACT-1	-2.2326342468368501	17.881384600084694
AGATCTGTCCTCCTAG-1	-6.7231756070626929	-33.109537482225754
AGATCTGTCTCCTATA-1	-9.3262458108551431	-27.733815687098932
AGATCTGTCTGAGTGT-1	-22.141545563883895	-1.7860149153309768
AGATCTGTCTGTTGAG-1	-5.940315942478013	17.166652412057335
AGATTGCAGACAAAGG-1	-4.7238061255973314	11.87257181883998
AGATTGCAGCAGCCTC-1	18.581898727611556	-13.181989699655013
AGATTGCAGCGTTCCG-1	20.963433698855827	-25.850358306303626
AGATTGCCACGGTAGA-1	1.8326623661175683	-14.089722584526806
AGATTGCCATCCTTGC-1	12.816419034386461	-10.134901622503449
AGATTGCCATGAGCGA-1	-1.2556811943649113	-26.372125206394312
AGATTGCGTAAGAGAG-1	-17.884809377381803	-3.024741495646841
AGATTGCGTACTCTCC-1	-18.388217876649527	-6.9152620546772088
AGATTGCGTAGCTGCC-1	37.211900458568827	-2.5334164349359494
AGATTGCGTATAATGG-1	31.132568669069091	7.6555912871449765
AGATTGCGTCATATGC-1	6.5397092413098976	20.100102712543769
AGATTGCGTGATAAAC-1	-28.822187660505911	-10.989095053677767
AGATTGCGTGCCTGTG-1	-21.445463388612261	-4.7083846548389454
AGATTGCGTTGTCTTT-1	-4.4131772880606839	10.691044649946843
AGATTGCTCACCTCGT-1	0.8721221044824482	3.4372308941482785
AGATTGCTCCACGCAG-1	-2.0671938557003795	12.519662476434153
AGATTGCTCGAGAGCA-1	14.233275843328581	-21.664966389542172
AGATTGCTCGTCCAGG-1	10.791105595188979	2.0808961455329271
AGATTGCTCGTCGTTC-1	-24.177545134903234	-4.6748021240410473
AGATTGCTCTAACTGG-1	-22.444680004442294	-5.2754966008406772
AGCAGCCAGACATAAC-1	-7.5480785703155791	-30.158543304664441
AGCAGCCAGGATTCGG-1	-23.973867689283313	-2.8420774891526026
AGCAGCCAGTGACTCT-1	-15.272810258253072	-1.2981200475609596
AGCAGCCCAAAGTCAA-1	17.947059796566791	-20.873016095427978
AGCAGCCCACTGTGTA-1	16.900265818439564	21.428913283108464
AGCAGCCCAGGCAGTA-1	24.764028171891741	-7.8812169972053772
AGCAGCCGTGTGACCC-1	9.8607641740123189	17.678526221405988
AGCAGCCGTGTTAAGA-1	-5.8377802695013319	-26.926241083610247
AGCAGCCGTTACAGAA-1	-2.092347783544362	6.2652207608795978
AGCAGCCGTTATCCGA-1	2.8223962595079346	-15.023008805038792
AGCAGCCGTTGATTCG-1	-10.580221185605408	-28.330475547654927
AGCAGCCGTTTGTTTC-1	-5.3886384042833226	30.911442218039962
AGCAGCCTCACATAGC-1	23.253354591043156	-15.273022401223875
AGCAGCCTCCATGAGT-1	30.689827548718863	-2.373263468485713
AGCAGCCTCGCAAACT-1	7.1072476130144571	30.273197084450373
AGCAGCCTCGCGATCG-1	0.13717331702426308	3.9098815883460682
AGCAGCCTCTTTAGTC-1	-2.0894171290472534	-11.330084185218313
AGCATACAGAATGTTG-1	10.520258459988481	16.215468626552706
AGCATACAGACGCAAC-1	-8.3503497415106764	12.31998257289632
AGCATACAGAGGGATA-1	20.746547507021347	-26.695562576192053
AGCATACAGCAGCGTA-1	-4.5413249994895946	-33.260892747116195
AGCATACAGCTAGTGG-1	-10.547601246688476	-5.2978715894297252
AGCATACAGGCCGAAT-1	-5.7638388886134084	-28.333099881563442
AGCATACAGGTGCTAG-1	-28.645976853412851	-8.5282345914507616
AGCATACAGTGACATA-1	1.6835920845126913	6.1331816830990205
AGCATACAGTGGGATC-1	17.167995567132756	-11.629707860955097
AGCATACCAACGATGG-1	9.720999642325939	16.048220272022128
AGCATACCACCGATAT-1	-23.574184580593538	-2.5505816262018368
AGCATACCACTCAGGC-1	-10.954632588402722	-33.151540601530144
AGCATACCAGCGATCC-1	-4.116431543366077	11.446085829855155
AGCATACCATCTATGG-1	16.007388122648141	24.075954202342707
AGCATACCATCTGGTA-1	21.279914787725922	-6.6646789753145645
AGCATACGTAAGTTCC-1	-3.6053126315351429	31.971998858030336
AGCATACGTAGCTTGT-1	-19.045498469993269	23.83205896271825
AGCATACGTCCAGTTA-1	-5.9405888774629654	-10.795526881396095
AGCATACGTGAGGCTA-1	-10.209260583571552	-9.2686606093568535
AGCATACGTGCCTTGG-1	19.02462599400614	-6.3204656499957332
AGCATACGTGTGAATA-1	-4.4165120179924147	-23.021925843096717
AGCATACGTTGAACTC-1	0.063335509018626432	16.101045618019484
AGCATACGTTGCGTTA-1	7.9653195259089795	17.871682780291813
AGCATACGTTTGCATG-1	-10.849925781348929	25.111261648491539
AGCATACTCACTCCTG-1	-7.247503728133184	15.000575485876659
AGCATACTCAGCACAT-1	-27.355403710420497	-9.4930205585945266
AGCATACTCCTTGGTC-1	-27.558143401659617	-4.244309088893659
AGCATACTCGCATGGC-1	-19.860100226309275	-5.929875504194527
AGCATACTCTCCGGTT-1	-0.8418037046616681	-14.261915962933191
AGCATACTCTCGTTTA-1	-3.2096141028915519	-25.29265332989678
AGCATACTCTTCGGTC-1	17.162146127747416	-24.444117848105801
AGCCTAAAGATATGCA-1	-21.067720845638267	-8.4169524809748495
AGCCTAAAGCTGCGAA-1	4.5681909488149133	28.26046830207612
AGCCTAAAGGATGCGT-1	-0.73302514401531138	-27.786047721766508
AGCCTAACAATGTAAG-1	-22.627704560889953	-6.0084434465229979
AGCCTAACATACGCTA-1	-15.810364883090472	20.576324568678672
AGCCTAACATCACCCT-1	-16.626770207957513	-24.268217829582017
AGCCTAAGTAGAGGAA-1	-16.853065440208894	20.54043970923302
AGCCTAAGTCATACTG-1	-16.827665247234972	18.763243497492976
AGCCTAAGTCTTCTCG-1	23.794951125334073	-23.791990199019182
AGCCTAAGTGTGGTTT-1	20.819069357527194	-25.931983024623655
AGCCTAATCAACACGT-1	30.666231046066056	11.012032843956986
AGCCTAATCAACTCTT-1	25.638394022306787	17.73444994308441
AGCCTAATCACAACGT-1	19.232988692711999	5.3632970121292853
AGCCTAATCAGCAACT-1	23.520051235371163	-1.0653643647680531
AGCCTAATCATCGGAT-1	1.3383023532195935	29.411959907679293
AGCCTAATCCATGCTC-1	-17.843380405708093	-0.25952755134105332
AGCCTAATCTACGAGT-1	9.9859232323122509	18.954244679398251
AGCCTAATCTCACATT-1	35.260214812772311	-0.04423369540003709
AGCCTAATCTGGTATG-1	26.836503508892385	-19.80907861768782
AGCCTAATCTTGTTTG-1	-1.8676055877848508	18.96327478510668
AGCGGTCAGCTGCGAA-1	33.333846407200092	-12.128821929126536
AGCGGTCAGGGATCTG-1	-1.9243792503218251	25.084951850173699
AGCGGTCAGGTGATAT-1	-22.472740621155527	5.8210799108268434
AGCGGTCAGGTGTTAA-1	15.852300294753652	23.392841628599324
AGCGGTCCACCCATGG-1	27.096302115258478	10.268019591942373
AGCGGTCCACTGTCGG-1	-6.8610669411749781	-34.456386865349224
AGCGGTCCACTTCTGC-1	-27.609082182546331	-3.1600855445359968
AGCGGTCCATAACCTG-1	-25.043450200093957	-6.2191759490888527
AGCGGTCCATCCCACT-1	4.4614432316800441	-25.462964294602507
AGCGGTCGTACGAAAT-1	-27.603250793469801	-16.279731719075695
AGCGGTCGTCTAGAGG-1	-27.1770291186054	-2.6946252340029022
AGCGGTCGTTACTGAC-1	-25.334700358441303	-10.168985000362431
AGCGGTCTCTAACTGG-1	15.348114408806261	7.3627243726498266
AGCGTATAGAAACCAT-1	19.132101826171752	-12.833943425668899
AGCGTATAGAAGCCCA-1	10.358589850757545	25.360641549422411
AGCGTATAGAAGGGTA-1	-3.5662717076153134	-25.541143319196379
AGCGTATAGAAGGTTT-1	-25.80598230618217	-8.0812699535211241
AGCGTATAGACCACGA-1	-20.881614367063356	-8.0990959543260033
AGCGTATAGACTGGGT-1	-7.9033610134936474	-8.7880633551279708
AGCGTATAGTCAAGCG-1	-4.6181941863046321	-8.9657583513608667
AGCGTATAGTCGATAA-1	-26.397276816837675	-1.1000975623938416
AGCGTATAGTGGGATC-1	17.753640137580469	19.51238179047904
AGCGTATCAAACCTAC-1	5.9710634506678675	19.594390495288355
AGCGTATCAACTGCGC-1	-3.4360766177979141	-21.554102197179581
AGCGTATCACTTAAGC-1	6.3439749893343071	1.0386908656530796
AGCGTATCATCCGGGT-1	-26.875204234532028	-0.64877402387971472
AGCGTATCATGCATGT-1	19.088494807790767	9.1786408679664699
AGCGTATGTCCAAGTT-1	-28.552649079865382	-1.2517508678770448
AGCGTATGTCTAGCCG-1	4.4218448655357383	0.61716711784417488
AGCGTATGTGCCTGTG-1	28.438510068721243	1.625288662043145
AGCGTATTCAGGCGAA-1	-28.869626477532218	-8.8082589924089625
AGCGTATTCCAGTAGT-1	-28.885050639771325	1.2068745421720193
AGCGTATTCTTACCTA-1	16.758014957238267	27.520813437305634
AGCGTATTCTTGTCAT-1	1.8646190297290941	16.167677974885851
AGCGTCGAGGCAATTA-1	16.920934686667131	19.110041516974341
AGCGTCGAGGGCATGT-1	-1.7335983740853964	-10.225272696588897
AGCGTCGAGGGTGTTG-1	-1.2031763778918567	12.765727255738007
AGCGTCGCAAGCTGTT-1	19.789979587675816	-10.260746657016941
AGCGTCGCACAAGCCC-1	-13.552179765806629	-6.778395014387824
AGCGTCGCACCCATGG-1	-12.188265834134491	-2.0603413967093145
AGCGTCGCACGCATCG-1	5.5605707431663927	27.981580615055236
AGCGTCGCAGGCAGTA-1	-5.3932479746368527	-26.029857275366343
AGCGTCGCATTAACCG-1	6.8102671597388076	18.691914015184508
AGCGTCGGTGACCAAG-1	20.903421601550672	3.8075766756772649
AGCGTCGGTGCCTGTG-1	23.291126178772053	-0.60608087532071031
AGCGTCGGTGTGGCTC-1	5.3709698601982314	-2.5770200413220117
AGCGTCGGTTGCCTCT-1	-18.753901200542209	-5.5871518829806774
AGCGTCGGTTTCGCTC-1	10.852484313694768	4.6974468755641849
AGCGTCGGTTTGCATG-1	-26.564604323377388	-2.5438807384728865
AGCGTCGTCATCGGAT-1	26.348077693777054	10.657681904748648
AGCGTCGTCATGCATG-1	-3.724735961623912	15.642837649154558
AGCGTCGTCCGCAAGC-1	13.426377159263014	0.035526501977185584
AGCTCCTAGAGTCGGT-1	-3.1469357600258201	-27.15189656413952
AGCTCCTAGCTGAACG-1	6.0955027630216589	19.764891605509813
AGCTCCTAGGAACTGC-1	-14.377352828974619	-6.9630586083424388
AGCTCCTAGGGCTTCC-1	-2.2503599778432619	-22.029955252593222
AGCTCCTAGTCGAGTG-1	-25.952912757788482	-1.8300928292779637
AGCTCCTCAAGCGTAG-1	-0.48113724655611273	1.8498099305268514
AGCTCCTCAAGGTTCT-1	-15.635455306708891	-7.0796887148045791
AGCTCCTCAATGAATG-1	-7.3083258354787208	13.319609024533863
AGCTCCTCACGGCCAT-1	-14.842938153787774	25.351494989924248
AGCTCCTCAGGGTTAG-1	1.1320569495323058	-25.059939372860619
AGCTCCTCATCCCACT-1	19.114829110151721	26.112530266167248
AGCTCCTCATCGGAAG-1	31.835417320050954	-10.030260772609383
AGCTCCTGTAAGAGGA-1	2.1368785882185204	27.158277580999435
AGCTCCTGTCCTCCAT-1	-25.648132410119668	-7.5079664966079891
AGCTCCTGTTCAGGCC-1	-10.970781778098827	28.917804008013913
AGCTCCTTCATCTGCC-1	-23.689735214139599	-5.8172192660538293
AGCTCCTTCCACTCCA-1	-3.9466464957675611	-35.199510525074068
AGCTCCTTCTGCTGCT-1	15.100430094355932	-3.3025759108799102
AGCTCCTTCTGTCTCG-1	10.154959396896821	17.06919942903918
AGCTCTCAGAATGTGT-1	21.790037086976419	-2.1541690416981378
AGCTCTCAGACTGGGT-1	0.93973557365159466	16.10374118958482
AGCTCTCAGAGTACCG-1	25.205237323018125	-15.163105038337729
AGCTCTCAGCCTTGAT-1	1.1803048195137933	-27.777260464516594
AGCTCTCAGGATATAC-1	1.8642576899916596	-29.330269257545392
AGCTCTCAGGGAACGG-1	13.924609890738079	1.391254163507545
AGCTCTCAGGTCATCT-1	-12.728808187013719	28.637097535356798
AGCTCTCCAAGCCGCT-1	26.680310144202064	21.32617463158228
AGCTCTCCACGGTGTC-1	1.9915645689960377	-14.425625113075627
AGCTCTCCAGAAGCAC-1	-6.2803689760719132	-24.54830091558436
AGCTCTCCATGGTTGT-1	15.648825949298079	-1.507166352678033
AGCTCTCGTAAACGCG-1	-0.19353212099531053	7.2541762958398666
AGCTCTCGTACCCAAT-1	29.122519353036925	16.627177518020446
AGCTCTCGTCCCGACA-1	24.265886766492997	-5.6632238908191717
AGCTCTCGTGAGGGAG-1	-1.5914208717687646	23.376492103630998
AGCTCTCGTGCCTTGG-1	7.9768714612997806	-2.0585553247146433
AGCTCTCGTTACCGAT-1	21.149131042996601	13.994158367769712
AGCTCTCGTTGGTAAA-1	-18.198727553091601	-4.4149121591182743
AGCTCTCGTTGTGGAG-1	-1.7394284367572448	-27.663433164608609
AGCTCTCTCCACGAAT-1	-22.558784821440693	-5.8010732230669673
AGCTCTCTCGTCGTTC-1	-14.670394598667295	33.792846727438395
AGCTCTCTCGTTTAGG-1	-7.6955339638636051	-23.532081585521247
AGCTCTCTCTTTACGT-1	0.056485140970034611	3.1260669601921776
AGCTTGAAGGGCTTGA-1	20.206417352612988	-25.269946396510793
AGCTTGAAGTGACTCT-1	1.6650395983190471	16.732300348514936
AGCTTGACAAGCCGTC-1	24.281345958390684	20.44757246389393
AGCTTGACATAAGACA-1	-7.3627864700062329	-10.845468612042783
AGCTTGACATACTCTT-1	16.278779079601591	2.4490575438129691
AGCTTGACATTGAGCT-1	-3.0625201355870941	-23.457320946788084
AGCTTGACATTGGGCC-1	-26.209179990690743	-3.5541425164609928
AGCTTGAGTAGCGTGA-1	-24.602928255644194	-13.672959862440718
AGCTTGAGTAGGGACT-1	21.739074871898371	-13.024382885197946
AGCTTGAGTATATGGA-1	8.443254304695504	-17.613154109653717
AGCTTGAGTCAATGTC-1	-27.230038953517763	-1.219267275498501
AGCTTGAGTCAGCTAT-1	-11.218978394545598	-9.781734066954975
AGCTTGAGTCCGCTGA-1	22.055789542846345	-26.148085253609651
AGCTTGAGTGCATCTA-1	10.72353921957837	16.57575691198296
AGCTTGAGTTGTACAC-1	-4.0667218306595254	1.1304429635139184
AGCTTGAGTTTACTCT-1	-21.935794546333984	-14.794221627455837
AGCTTGATCCGTTGCT-1	-24.423884319079221	-2.3081905058855048
AGCTTGATCCTATGTT-1	-16.715418676177922	-0.034467144718370001
AGCTTGATCGGCGCAT-1	-7.3013319910228871	-31.943260286340376
AGCTTGATCTCTTGAT-1	-3.2631507809045983	-23.007201736031764
AGCTTGATCTTCAACT-1	-21.243603259407642	-5.2874029967298135
AGGCCACAGAGTAATC-1	-4.9531535546915517	-23.605484575473458
AGGCCACAGCAGCCTC-1	5.2434798286009965	21.774935301144023
AGGCCACAGGGTGTTG-1	18.588521741007746	4.5274732088993463
AGGCCACAGTTGCAGG-1	20.601828756773941	22.869333370723712
AGGCCACCAAGTAATG-1	-10.849471498698929	26.597778919158554
AGGCCACCAATCCGAT-1	28.243583054243935	6.2587804910163189
AGGCCACCACCAGGTC-1	-0.33064306417127787	3.6291956881014529
AGGCCACCACGCTTTC-1	-5.6959180524007555	-32.494960378967811
AGGCCACCAGACGCCT-1	12.774354782381714	-3.149468603159455
AGGCCACCAGGGCATA-1	8.7492778137960894	29.032362299305035
AGGCCACCATCGGAAG-1	22.891603482650449	-0.57148263962032819
AGGCCACCATGGGACA-1	7.8937177652084198	15.898682829784642
AGGCCACGTAACGACG-1	9.4375120703160089	25.900242057407642
AGGCCACGTAGCTAAA-1	-27.030561592550828	-3.0516447071281352
AGGCCACGTGAGTGAC-1	-21.107364294803794	-3.5138200905546064
AGGCCACGTGTGGCTC-1	13.744684326948869	-22.055175896660874
AGGCCACGTTGCTCCT-1	3.1390866304435234	0.85669994512159697
AGGCCACTCGTTACAG-1	32.397882855049794	-2.5895299501342643
AGGCCACTCTCAACTT-1	-24.718400221649993	-2.4571477803589699
AGGCCACTCTTGTATC-1	1.2595899478325308	-23.722613257825042
AGGCCGTAGAGGACGG-1	16.012469659948593	-21.924169564699401
AGGCCGTAGAGGTACC-1	-27.712486874024236	-9.8152311499883762
AGGCCGTAGCGGATCA-1	-19.288297968235366	-5.6096296283907527
AGGCCGTAGTCGCCGT-1	18.070384044740109	20.086991128401078
AGGCCGTCAAACCCAT-1	-22.852866352861568	-3.6993776149345829
AGGCCGTCAAGAGGCT-1	32.947618134222203	-2.0097481627382785
AGGCCGTCACAAGTAA-1	-15.844022721068303	-3.6075239596368527
AGGCCGTCAGCAGTTT-1	-1.1803941745790825	21.969081734620097
AGGCCGTCAGGCGATA-1	-20.487743526830634	-7.074094251494996
AGGCCGTCATCAGTAC-1	9.3990397386057989	-3.1832173956048493
AGGCCGTCATGTAGTC-1	12.298322578398851	-8.8783961752584997
AGGCCGTGTCTGCAAT-1	19.957661487134665	29.420572863728211
AGGCCGTGTCTTCTCG-1	23.241072549905468	15.069999447925451
AGGCCGTGTGGTCCGT-1	18.631355864519414	-11.368903526013494
AGGCCGTGTTACGCGC-1	10.659772795649449	-3.3092698373099254
AGGCCGTGTTCAACCA-1	23.558721312386417	21.525121128594581
AGGCCGTGTTCAGGCC-1	12.15213867109982	24.747699724346976
AGGCCGTGTTGATTCG-1	-8.8000118789178376	-30.952898771580596
AGGCCGTTCCCAAGAT-1	0.095580896310106869	18.073695510662283
AGGCCGTTCCGTAGTA-1	5.5538598034519664	2.0725999258835923
AGGCCGTTCCTTTACA-1	18.139055464116812	-10.910519622974352
AGGCCGTTCGTGGACC-1	-22.91168513708525	-6.1335954040172052
AGGCCGTTCTGTTGAG-1	11.731934272120107	-9.1962707950135929
AGGGAGTAGCAATATG-1	-4.758314762150631	-32.665295365063884
AGGGAGTAGCCAGAAC-1	12.41501051880949	-25.410995030859237
AGGGAGTAGCCATCGC-1	20.280131965005801	24.303697056411227
AGGGAGTAGCCGGTAA-1	14.833581914759852	-19.24397682842271
AGGGAGTAGCGTCAAG-1	6.9340500459794923	18.989340340747862
AGGGAGTCACCGAAAG-1	32.031387587125913	5.6659818263624979
AGGGAGTCAGCCACCA-1	-2.3927084560734331	1.8778391842323243
AGGGAGTCATGCCCGA-1	-4.3511665507157735	-11.598926777895263
AGGGAGTGTAGCTAAA-1	30.168903082925862	-11.689736885146214
AGGGAGTGTCTTTCAT-1	28.654794939596787	-13.80027255460384
AGGGAGTGTGTAAGTA-1	31.922523671842473	-12.623911569593096
AGGGAGTGTTAAGAAC-1	-5.1393306883366119	-20.975920171009385
AGGGAGTTCAGCAACT-1	10.359788275897161	18.64751256920901
AGGGAGTTCGAGAACG-1	-28.509470331482959	-1.3571682830569638
AGGGATGAGCATGGCA-1	12.067614255359665	31.194463709862319
AGGGATGAGGAATTAC-1	24.880410367529947	7.2441693761891282
AGGGATGAGGCGATAC-1	16.837498855680099	21.421137183169687
AGGGATGAGGTGATTA-1	-12.672711933501244	-5.7720975257843028
AGGGATGAGTCTCCTC-1	27.310827457812891	21.408176853111513
AGGGATGAGTGCCATT-1	26.419261448500368	8.0241797880483698
AGGGATGAGTTAGCGG-1	-14.049070239199686	-1.6496136815164562
AGGGATGCACACGCTG-1	16.195485910107713	5.7411076415999887
AGGGATGCAGTAAGAT-1	-5.7090843715690243	35.259116993549704
AGGGATGCAGTCGTGC-1	29.0441644852705	-23.12167493142789
AGGGATGGTCAGCTAT-1	27.292875470853001	3.9792894227281108
AGGGATGGTCTAGGTT-1	-4.8114469285665926	-29.526975654874224
AGGGATGGTGCTGTAT-1	7.6015246373898657	-17.266343784470678
AGGGATGTCACAATGC-1	-15.774517522764423	21.406084602045937
AGGGATGTCATGCAAC-1	-21.78553577176729	-7.9668237197195264
AGGGATGTCCAAAGTC-1	-17.94237459740371	20.471161249763522
AGGGATGTCTTGCAAG-1	-5.6653952487031782	-11.674477985324986
AGGGTGAAGAAGATTC-1	0.30497024743451584	15.865590573230145
AGGGTGAAGTTGAGTA-1	-28.4346901713457	19.46291504458684
AGGGTGAAGTTGTAGA-1	25.977531590514413	4.3346649748922976
AGGGTGACAATTGCTG-1	-11.219754261910834	17.255361719845734
AGGGTGAGTATCTGCA-1	23.322733133557755	-2.6925537568790996
AGGGTGAGTCATATCG-1	-9.1343662346422576	-9.1449362870795134
AGGGTGAGTCCAGTAT-1	22.958378791265233	-11.519485769091686
AGGGTGAGTCCGTCAG-1	-18.375566680380377	-3.0462852555314721
AGGGTGAGTCCGTGAC-1	-29.474690526677954	-3.9899406999860241
AGGGTGAGTCTAGGTT-1	-12.057544598198934	35.134644437926049
AGGGTGAGTGCGCTTG-1	-2.509581312792974	-25.110474407377467
AGGGTGAGTTAAGGGC-1	13.160736587316155	-6.2579685324390475
AGGGTGATCAACACAC-1	-3.7707350096689596	-10.945233318745656
AGGGTGATCAGTCCCT-1	-18.509355631094806	24.244284520929813
AGGGTGATCCACGACG-1	-7.5779412219470839	-31.155244201717121
AGGGTGATCGCGCCAA-1	0.25460342561092408	27.954794691884779
AGGGTGATCGCGTTTC-1	25.071408319865721	8.9891363334667407
AGGGTGATCGCTTAGA-1	31.314964353344017	-9.1856123035562405
AGGGTGATCTATCGCC-1	-11.425715663933557	17.914042687483107
AGGGTGATCTCGCTTG-1	-7.6532268984675644	6.7018725126032699
AGGGTGATCTGTCTCG-1	-16.226307424554683	18.981548978972736
AGGTCATAGAGCCCAA-1	33.105391316188836	-1.9039418142259925
AGGTCATAGCTAGTGG-1	1.7842665870747216	-24.125083885892391
AGGTCATAGGTGCAAC-1	-19.422957167293749	-7.9278287977928477
AGGTCATAGTGTACTC-1	-0.75510127529569615	-13.703441507072293
AGGTCATCAGTCCTTC-1	-17.644053155979353	21.662240344934823
AGGTCATGTACTTGAC-1	23.325625648763445	-25.783119089498815
AGGTCATGTATTACCG-1	-14.483885031184691	29.125569705607674
AGGTCATGTCATACTG-1	29.988076653166267	9.1060950470166073
AGGTCATGTGTCGCTG-1	19.265805366077391	-1.0743802511703606
AGGTCATGTTACGTCA-1	15.771114312188427	2.2486965517554198
AGGTCATGTTAGAACA-1	11.752801923986274	15.997197704751022
AGGTCATGTTCCTCCA-1	16.238856678311596	-23.156716219120639
AGGTCATGTTCGGGCT-1	0.77196811263033993	4.4659403728056644
AGGTCATTCAATCACG-1	15.824672552926957	21.649352666741631
AGGTCATTCAGCTGGC-1	16.733095391405765	21.816291331158713
AGGTCATTCCTCTAGC-1	-27.365768821203485	-10.517372565931279
AGGTCATTCGCCAGCA-1	-9.2899817312769954	-26.296425564014214
AGGTCATTCGTAGGAG-1	-21.680048709879298	-0.27272068622357698
AGGTCATTCTGCAGTA-1	-1.8040776673059247	20.357149105707105
AGGTCCGAGAAACCTA-1	-5.7040498171405911	31.833867684978355
AGGTCCGAGAGCCTAG-1	1.2082363293562479	32.59310013852167
AGGTCCGAGAGGTTAT-1	-7.0018531069962231	-32.940619587277283
AGGTCCGAGATGCGAC-1	-20.547644911547557	-7.2702647882401354
AGGTCCGAGCCACTAT-1	8.876589134650521	16.192859115312825
AGGTCCGAGCGTGAAC-1	-7.9356416895012867	-24.277124354931718
AGGTCCGAGCTACCTA-1	28.145963481654054	-5.0265573929884484
AGGTCCGCAAACCTAC-1	14.019188062625179	-15.935877594492696
AGGTCCGCAAAGTCAA-1	-8.8497043257012109	-24.659153605671285
AGGTCCGCACATCCGG-1	6.8764397311645347	-0.39733682311940405
AGGTCCGCACATTCGA-1	-24.708684816116094	-2.0143077884877005
AGGTCCGCACGGACAA-1	-14.502610724232833	-7.3528007451743429
AGGTCCGCAGCCAATT-1	-20.227965734911432	22.466135293599379
AGGTCCGCATATGAGA-1	11.468928145351713	-8.4619837971443328
AGGTCCGCATGTTCCC-1	-23.65146797481588	-17.244017480726825
AGGTCCGCATTAGGCT-1	6.1442541957336818	19.179006160367319
AGGTCCGGTAGGGTAC-1	13.322397215221686	-5.2811601489577082
AGGTCCGGTATAATGG-1	-7.4085386001422622	8.6114567503297401
AGGTCCGTCAGGCAAG-1	-20.177849477546861	21.369279984902931
AGGTCCGTCATGGTCA-1	-1.9621431577936905	16.673915175007451
AGGTCCGTCGAATCCA-1	-7.6911456825422047	-11.086980199922195
AGGTCCGTCTTCATGT-1	-7.413027750510337	14.640128953750095
AGTAGTCAGAACTCGG-1	11.607548263078797	-8.8854724927667554
AGTAGTCAGACTAGGC-1	-7.384829259585679	10.554536922940555
AGTAGTCAGCGTCAAG-1	32.677052760866061	-12.355147007629203
AGTAGTCAGCGTTTAC-1	-13.897740083999258	-5.5281801717114529
AGTAGTCAGGGAAACA-1	-17.833434547667434	27.449307737764627
AGTAGTCAGTGACTCT-1	-4.1699995945416912	-25.15655774454434
AGTAGTCAGTGGGATC-1	18.805692896671484	-12.960764064448554
AGTAGTCAGTTTAGGA-1	-1.1826097137436149	-21.348480395723978
AGTAGTCCAAATACAG-1	2.6676063202352251	0.93835629683670119
AGTAGTCCAAGCGAGT-1	-9.595207278763354	14.884370681591379
AGTAGTCCAATGGAGC-1	-28.987338976462812	1.816600497326577
AGTAGTCCACACAGAG-1	-17.319557437330811	20.857121201638421
AGTAGTCCACCCATGG-1	-6.7440314810235744	-22.1535733410368
AGTAGTCCAGCTCGAC-1	2.7496854056344087	15.834961505541683
AGTAGTCCATGCAATC-1	11.267688438992483	5.2747666885076905
AGTAGTCGTCAATACC-1	3.4029206174724886	0.52069923273941898
AGTAGTCGTCAGAGGT-1	-3.6192730941525495	-12.145350332916275
AGTAGTCGTGATAAAC-1	10.746131821281102	24.337270386394781
AGTAGTCGTTCGCTAA-1	-1.1130135258125105	25.018939872039184
AGTAGTCGTTGGGACA-1	-4.5690301961773496	-11.540376984262023
AGTAGTCTCGTTGCCT-1	23.261838733886108	-1.9104908225737531
AGTAGTCTCTAACTGG-1	-24.120395164909233	-3.2165659396552719
AGTAGTCTCTGACCTC-1	3.9244891935215644	16.207541117369466
AGTCTTTAGAAACCTA-1	3.0134910631614145	1.5484586313312494
AGTCTTTAGATGAGAG-1	-14.889615828319737	-6.1937889338002359
AGTCTTTAGATGTGGC-1	34.685418688037572	-9.6571870033761851
AGTCTTTAGGAGTACC-1	-18.921235078050788	22.549579586299426
AGTCTTTAGGATATAC-1	7.221276412283899	23.155538754566777
AGTCTTTAGGTTACCT-1	-15.834446760612003	29.155578696377976
AGTCTTTAGTAACCCT-1	-9.9024263898196789	-5.9415122163808363
AGTCTTTCAAGCTGGA-1	1.1799045822446932	22.437524518767791
AGTCTTTCAATCCGAT-1	6.9927574916317621	23.253842434127481
AGTCTTTCACGGTTTA-1	-10.903269121633619	-7.2955882802877188
AGTCTTTCACTGAAGG-1	1.3286166656084393	-13.831932735196014
AGTCTTTCATACTCTT-1	-20.599776732441629	-2.9816621998461832
AGTCTTTCATTTGCTT-1	-25.244218579858273	-6.3066890324192215
AGTCTTTGTACATCCA-1	0.55902948634293825	31.879805161750664
AGTCTTTGTCAGTGGA-1	3.6256947668729689	29.617170555091505
AGTCTTTGTCATATGC-1	20.034369847987023	13.176470848647632
AGTCTTTGTCCAGTGC-1	30.703111067427294	5.299530048033799
AGTCTTTGTCCTAGCG-1	27.895113080557714	11.014160388357089
AGTCTTTGTCGAATCT-1	-26.05096361050289	-3.7712463361059902
AGTCTTTGTCGAGTTT-1	24.937671143186968	-25.349503852452532
AGTCTTTGTGAGGGTT-1	-3.9636404130593501	-34.369427861421066
AGTCTTTGTGCGCTTG-1	-5.8170560612014759	10.164758298688445
AGTCTTTTCGGTGTCG-1	3.9036742705094651	12.551553677388227
AGTCTTTTCGGTTAAC-1	-7.1540814714973617	15.290235222784865
AGTGAGGAGCGACGTA-1	11.799105965066779	-25.985919057492708
AGTGAGGAGGACACCA-1	23.229326808606466	-7.0477613929073755
AGTGAGGAGGATTCGG-1	9.8003146162015788	24.381538334654405
AGTGAGGAGGCTAGCA-1	-2.2269644340120385	-30.115716917460205
AGTGAGGAGTAGGCCA-1	2.496520980374759	-14.878279352189999
AGTGAGGCAATAGCGG-1	-7.5938951755301094	-24.276664016981954
AGTGAGGCAATTCCTT-1	-10.512400381234791	-9.6861851091039739
AGTGAGGCACCGCTAG-1	-0.67637079178155624	24.060352123787936
AGTGAGGCACGCCAGT-1	19.542697398762051	-9.7700596614961768
AGTGAGGCAGTGGAGT-1	-26.229834576840972	-3.9434575717445335
AGTGAGGCATACTACG-1	-19.109714691154974	-8.4362051037122949
AGTGAGGGTCCTGCTT-1	22.681536742958411	-26.136924748896256
AGTGAGGGTGCTAGCC-1	-14.459232646968582	-7.5236461628613549
AGTGAGGGTGCTGTAT-1	0.26048982785467795	24.744718150001997
AGTGAGGGTTAAAGAC-1	28.768094017637033	-13.321049704127267
AGTGAGGGTTTGACAC-1	-4.342553702814242	-30.510104026582422
AGTGAGGGTTTGGCGC-1	-23.326094641461477	-2.6730881214554074
AGTGAGGTCGGCCGAT-1	-20.795642405843271	-6.1885094470099755
AGTGAGGTCGTGGTCG-1	32.71833534458753	4.9699164133462608
AGTGAGGTCTGAAAGA-1	4.5218746940911112	-7.804255903176915
AGTGGGAAGATGTGGC-1	17.501920845675443	18.556042775881195
AGTGGGAAGCATCATC-1	22.445269571799081	9.6121034306300785
AGTGGGAAGGGAAACA-1	4.5548684114600286	26.117664599282698
AGTGGGAAGTCATCCA-1	-10.34019231138806	-8.6440940618355881
AGTGGGAAGTTAACGA-1	24.925601573295843	17.406080798183272
AGTGGGACAAGTTAAG-1	34.393282888532354	-0.51383916147588671
AGTGGGACACGCGAAA-1	11.316781953440378	17.048693642504524
AGTGGGACACGTAAGG-1	-6.7071902239334236	16.552774014162306
AGTGGGACAGCTCGAC-1	10.781304934957509	14.110192605123133
AGTGGGACATCCTTGC-1	-5.8088465693715445	-27.721484749228935
AGTGGGAGTCTAGCCG-1	26.353894593784425	22.256872001299168
AGTGGGAGTTCCGGCA-1	-10.644002851726555	-9.3312603006877666
AGTGGGAGTTCGTTGA-1	9.1720515999433214	28.106360274838718
AGTGGGAGTTGTGGAG-1	-15.576446814476702	-4.7950187685293395
AGTGGGATCAACGGGA-1	12.881747977721375	-8.1224251227272752
AGTGGGATCATGCAAC-1	-11.396536416785059	-6.1630197801574544
AGTGGGATCCACGCAG-1	-24.11883646778298	1.0474384743544747
AGTGGGATCCATGAAC-1	5.6226518791919888	-8.0638974886625103
AGTGGGATCCGTACAA-1	-2.6561450436474829	-12.155162979691758
AGTGGGATCGAATGGG-1	20.382699304526287	2.2850777833791867
AGTGGGATCTGAGTGT-1	18.174048457983289	4.864588915734446
AGTGTCAAGATGGGTC-1	32.534527308509425	-11.827208864432524
AGTGTCAAGCGATGAC-1	22.904743615710924	9.2099882384572407
AGTGTCAAGCTATGCT-1	-14.181739856830953	-7.6666126460168824
AGTGTCAAGTGCGATG-1	-2.3657857057581442	-10.662585488537053
AGTGTCAAGTGGTAGC-1	32.012621373278101	-4.7278908473468944
AGTGTCACAAGCCTAT-1	26.445308845733354	-24.84149171946278
AGTGTCACACAACTGT-1	-28.388004153746085	-9.5604529008136918
AGTGTCACACCAGGTC-1	-5.57910834571355	-8.9194226070794098
AGTGTCACAGATCGGA-1	-4.0283347765803814	-30.552054360054083
AGTGTCACAGCTGGCT-1	-17.244481900313158	-1.7749624044942789
AGTGTCACATCCCACT-1	22.103646421095053	-20.057439901992094
AGTGTCACATGCTAGT-1	-2.7317354003625369	30.4316168349451
AGTGTCAGTACCGTAT-1	-10.281155463010929	-8.1243708839884849
AGTGTCAGTCAAAGCG-1	16.856297918694299	21.023267478925714
AGTGTCAGTCATCGGC-1	-24.628305024126394	-0.47556214139413128
AGTGTCAGTCCTCTTG-1	-19.653336555505991	21.70587194854323
AGTGTCAGTCGCTTTC-1	31.24591189352078	-14.863173079013887
AGTGTCAGTCTAGCCG-1	-7.5368257017467366	-10.837998275050669
AGTGTCAGTGCAGACA-1	-3.6734767951333307	24.825636817513519
AGTGTCAGTTGCGCAC-1	9.0410157214028715	14.396765128738025
AGTGTCAGTTTGTGTG-1	-5.7343619364110694	-28.68788238996941
AGTGTCATCCTAAGTG-1	-3.4359231275451299	32.252136399346305
AGTTGGTAGCAGGTCA-1	22.880486453915189	-15.664239627813382
AGTTGGTAGCTGTTCA-1	3.5155046517631705	30.382284723644631
AGTTGGTAGTCATCCA-1	-26.955578957788937	2.9323300289777379
AGTTGGTCAAGGACTG-1	-4.4555133183212838	-24.463453458367738
AGTTGGTCAAGTCTGT-1	-22.328881672120477	28.133334648351219
AGTTGGTCACCACCAG-1	-6.352850253039338	-32.239734522893741
AGTTGGTCACGGCGTT-1	5.6647788104651129	31.573022558797096
AGTTGGTCACTTAAGC-1	23.004194739950552	10.382269800444174
AGTTGGTCATTACCTT-1	-24.975917959982901	-2.3525197371554478
AGTTGGTGTAAGAGGA-1	-7.2214616486544578	-33.122936585063123
AGTTGGTGTAATCACC-1	-5.9714675725369517	-29.083729932107911
AGTTGGTGTACGCTGC-1	-20.585000604373562	-8.5100220374356841
AGTTGGTGTCTCATCC-1	28.003846267903519	3.6538393759152519
AGTTGGTGTTAAGTAG-1	-3.4304168128139736	18.063371701185108
AGTTGGTTCAACGGGA-1	2.5229339486596039	22.698166827782444
AGTTGGTTCCGCAGTG-1	-4.3820248662429711	10.664720971888048
AGTTGGTTCGTCCAGG-1	-22.816014861726106	-5.5034497871793109
AGTTGGTTCGTGACAT-1	-1.6801638999940816	22.27675660369297
AGTTGGTTCTCATTCA-1	-4.5906675088993234	-10.642821417521134
AGTTGGTTCTCGGACG-1	-3.183882210444021	-25.748880203735176
AGTTGGTTCTTGTACT-1	-2.2763214617733847	13.064391331769599
ATAACGCAGAAGGGTA-1	-5.6789713300779772	17.292844976968091
ATAACGCAGAATGTGT-1	-20.902744542798569	-8.6383833128675622
ATAACGCAGAGGGATA-1	5.4071328045839824	28.348465362647588
ATAACGCAGTGAAGAG-1	-9.0089399617971537	12.185073539226122
ATAACGCCACAGCGTC-1	0.51483879524237119	-11.869512899885217
ATAACGCCACGGCTAC-1	-28.386333836445772	-8.4152439306620828
ATAACGCCAGGATTGG-1	5.48290518963511	-2.5502047012156268
ATAACGCCAGGCGATA-1	21.875637924521694	-0.93758871531128973
ATAACGCCATAGTAAG-1	29.149486416465976	-7.2270531741970343
ATAACGCCATGCCCGA-1	-27.59458646183268	-16.113173031608948
ATAACGCCATTGCGGC-1	-17.845472244641993	20.984078816895543
ATAACGCGTCAGAGGT-1	13.785558085555508	6.9493657318728932
ATAACGCGTCCTAGCG-1	15.501476832857625	-8.6686011144398645
ATAACGCGTGGTTTCA-1	-17.349477159967815	-1.0129715599873632
ATAACGCGTTTGTTGG-1	-29.069606410727427	-2.051854794129564
ATAACGCTCCGCGTTT-1	14.924683619511173	8.0040477487124466
ATAACGCTCGTTGCCT-1	-12.147346889558348	26.743722843626824
ATAACGCTCTTCGGTC-1	-1.4542471495071254	-26.597435471874149
ATAACGCTCTTTCCTC-1	-2.2190380259486959	-25.590110276827144
ATAAGAGAGAAACGAG-1	-4.4067934242051781	-31.607980856979871
ATAAGAGAGGGCTTCC-1	3.6438800132920885	-14.603502677266469
ATAAGAGAGTGAATTG-1	16.593647867590722	-8.7916266451014771
ATAAGAGCACGCATCG-1	-16.180676947267283	27.702682339057269
ATAAGAGCAGAGTGTG-1	-0.15807670775437568	18.148660991573731
ATAAGAGCATAAAGGT-1	-4.3472693412917431	-24.350724897063635
ATAAGAGCATGCCTTC-1	-8.3881335099951002	32.489149422045557
ATAAGAGGTAACGCGA-1	4.2636341659257928	30.693683300183157
ATAAGAGGTAGCGCAA-1	29.509987030161987	-8.3301108522176914
ATAAGAGGTAGCGTGA-1	12.701113870923747	15.532514695825096
ATAAGAGGTCGCGTGT-1	0.97741176833989007	2.6158608523172857
ATAAGAGGTTCTGGTA-1	6.0035206875444187	17.584517966777053
ATAAGAGTCACTTCAT-1	1.3438333794170183	-27.222845314722022
ATAAGAGTCAGTTAGC-1	-22.28574754648054	-1.918012808626673
ATAAGAGTCATCTGCC-1	-4.8491826412723302	-32.839948935246731
ATAAGAGTCCATTCTA-1	24.971616885393892	-3.7769291885090763
ATAAGAGTCCCAAGTA-1	22.340862560427723	-12.502796057509597
ATAAGAGTCCTGCAGG-1	16.527041763811649	23.901160537843996
ATAAGAGTCTTAGCCC-1	-10.90227136494711	-7.6904517798072529
ATAAGAGTCTTCCTTC-1	-2.6346256319075185	-12.904459378524651
ATAGACCAGCTCTCGG-1	2.6352335244283904	-26.744088303370582
ATAGACCAGGGAAACA-1	-19.228449398560787	-5.2938906011518787
ATAGACCAGGTGCACA-1	-11.234996219786254	-5.864479952584003
ATAGACCAGTGACTCT-1	15.059621928748992	-19.559435446229038
ATAGACCAGTTGCAGG-1	-27.615037086319411	-12.073707633019179
ATAGACCCAAGTACCT-1	3.4886505338953167	31.300339027028336
ATAGACCCAATTCCTT-1	-7.1271509470511436	-24.959323472917813
ATAGACCCACTGTTAG-1	-15.274273555637555	-7.2164745443278946
ATAGACCCATACAGCT-1	-2.7262383949844882	-13.13765486926795
ATAGACCCATACGCCG-1	17.729208504358667	21.453063701349425
ATAGACCGTCCGTTAA-1	-0.89143685242683868	22.455875956835172
ATAGACCGTCTCATCC-1	22.572306157334147	-20.058373266494375
ATAGACCGTCTCTTAT-1	6.8705908571119423	31.376600936603474
ATAGACCTCCCTAATT-1	1.2204772010677305	16.664954349301048
ATAGACCTCGCTTAGA-1	-14.227103856657301	-8.6906761096794902
ATAGACCTCTGCGACG-1	-21.473767117670747	-4.5056958852309368
ATCACGAAGAAACGCC-1	9.0603402136179749	28.503691018034726
ATCACGAAGAGTTGGC-1	-4.8382651932606411	-28.884674883688202
ATCACGAAGCGACGTA-1	-6.2703938538236663	11.909369606982869
ATCACGAAGTCGAGTG-1	-5.4597928160003741	-19.255114809182814
ATCACGAAGTTATCGC-1	28.716673781882292	9.7648870786864919
ATCACGACAAGGCTCC-1	6.6860714938998758	-16.738361640242498
ATCACGACAGCAGTTT-1	-28.920388950288309	-0.90842411937157663
ATCACGACATCGGAAG-1	-16.298903644364888	28.259626867100707
ATCACGACATTCACTT-1	17.256278837509431	22.399897174115424
ATCACGACATTGAGCT-1	31.167980573567544	-9.9751656345140951
ATCACGAGTAAACCTC-1	-24.534193789965904	-3.1124254614691655
ATCACGAGTACCGTTA-1	13.819512849010348	8.2361146885379952
ATCACGAGTGTGGTTT-1	2.4177837435129468	5.7790753212755792
ATCACGAGTTTAGCTG-1	4.4575397477086938	20.894048288240594
ATCACGATCAACCATG-1	12.893839409397794	6.9316778391897715
ATCACGATCACCATAG-1	-14.863730357043259	-4.9990554330264185
ATCACGATCAGCAACT-1	0.54474171419285067	12.695449349795361
ATCACGATCAGGCAAG-1	17.166857238140441	21.812845905094452
ATCACGATCCTCAACC-1	15.01449353790168	-17.49658474018177
ATCACGATCTTGTCAT-1	-2.4334119099104359	-25.711979971047796
ATCATCTAGAAACCGC-1	-0.10770158573310444	28.433657621037121
ATCATCTAGCGTGTCC-1	-0.7073925939971204	-26.320059836268381
ATCATCTAGGCAGTCA-1	-13.10065358879096	-8.4874421201417398
ATCATCTAGGGTGTGT-1	-2.5874672738691924	-8.7833315101765326
ATCATCTCAAAGGCGT-1	-1.3489897651879084	17.261052981448191
ATCATCTCACATCCAA-1	-0.36133825588643453	-10.642904864233875
ATCATCTCACGACGAA-1	5.012013751337637	-1.8555142714800343
ATCATCTCAGCTGTAT-1	-2.0338624870104907	13.350418493498958
ATCATCTCAGGTTTCA-1	4.534924186599457	-0.33241377727225413
ATCATCTCATTCCTCG-1	-8.1581476598978568	-27.349388322626297
ATCATCTGTACACCGC-1	-26.905166740972561	-0.29486125335104568
ATCATCTGTAGCACGA-1	-25.134612623787458	-2.3743152548522191
ATCATCTGTCACTTCC-1	-25.847692217139581	-11.851625658129828
ATCATCTGTCGCTTCT-1	25.021766351619448	3.6473251472115433
ATCATCTGTTCCACGG-1	-1.6416827886309564	-14.23274378369816
ATCATCTGTTGAGTTC-1	1.0535750418823828	-12.243716883811899
ATCATCTTCAACTCTT-1	-0.22891701774855036	22.425822321719952
ATCATCTTCACAGTAC-1	-27.993065575119122	-2.3820365769944511
ATCATCTTCAGCCTAA-1	-26.119027620637368	-1.4695698997707645
ATCATGGAGACTGTAA-1	23.883570323818454	-25.993027542282835
ATCATGGAGATGTCGG-1	-21.509809358123064	0.53410159326284712
ATCATGGAGGGAACGG-1	5.7416502054235394	0.50323631348195541
ATCATGGAGGTTACCT-1	-9.2673769105458845	-8.2857962924117796
ATCATGGAGTACGACG-1	26.590820654954936	4.1470647037343227
ATCATGGAGTCGTACT-1	-13.620415610360684	-3.3311651252479551
ATCATGGCAAAGGAAG-1	8.6800019322625168	18.568839466113623
ATCATGGCAACTGGCC-1	-29.985355882053522	-3.3019482677817025
ATCATGGCAAGTAATG-1	-28.399900219989803	-9.5615090064168005
ATCATGGCAAGTTCTG-1	-9.5143107008340202	28.047287253858496
ATCATGGCAATAAGCA-1	2.266900733466422	21.09929901728032
ATCATGGCAATGGATA-1	22.352277604202079	-18.066409232834889
ATCATGGCACAGTCGC-1	-4.1848838003953395	33.339789918609128
ATCATGGCAGCTATTG-1	-25.150614945383889	-10.196906290440268
ATCATGGCAGGTGGAT-1	7.1128020029350489	-1.5392961798463178
ATCATGGCATGTCGAT-1	14.837187311000868	24.534623688393502
ATCATGGCATTGAGCT-1	17.927270054005067	-12.02972620948155
ATCATGGCATTGGGCC-1	23.927527488821259	-18.886792084505188
ATCATGGGTAAAGTCA-1	-21.087506966602572	-3.9665257071822091
ATCATGGGTCCGTCAG-1	-8.1707956146222163	-23.635653117165173
ATCATGGGTCTAACGT-1	-21.250861168563137	-5.7728391589831878
ATCATGGGTTACTGAC-1	-19.659365464285855	-2.6949714777223068
ATCATGGGTTCGTCTC-1	27.663100018596747	14.429703259622283
ATCATGGTCAATCACG-1	-22.831616181988288	-4.5192134748466
ATCATGGTCATCGCTC-1	-2.70581991031053	-30.622128987497419
ATCATGGTCATTGCGA-1	-27.163969816520719	-9.9121881777312968
ATCATGGTCCGATATG-1	-15.879705355111225	-6.7756389060778268
ATCATGGTCTTGAGAC-1	17.171725250690212	4.0779279452641983
ATCCACCAGAATGTTG-1	-6.5737441826624829	-28.106148543292381
ATCCACCAGTACTTGC-1	11.02222997045642	25.192148768169854
ATCCACCAGTGAACGC-1	-28.128590025653452	0.5374088341054708
ATCCACCAGTGTACTC-1	-3.4709098959768649	-29.616839766689569
ATCCACCAGTTGAGTA-1	-1.5109284376459979	-12.038273207372164
ATCCACCCAAAGGTGC-1	-3.7727163832576389	16.493603070529392
ATCCACCCAACCGCCA-1	-3.1532674164684944	-9.314353902208186
ATCCACCCAAGCCGCT-1	-27.182353989937013	-4.1260968119522614
ATCCACCCAAGGTTTC-1	-12.622069688383965	19.870903439892402
ATCCACCCAATTCCTT-1	17.695575077780354	-5.984295038101008
ATCCACCCACCGTTGG-1	-6.470344240749081	-34.623146201334173
ATCCACCCATGTAAGA-1	-18.804927565435737	23.666057360586617
ATCCACCGTCTGATTG-1	-22.26914188654613	-4.7529319241184371
ATCCACCGTGGAAAGA-1	13.274014720071365	-25.77265359720327
ATCCACCGTGGTACAG-1	1.6013941979952111	-13.219722869423249
ATCCACCTCATGCTCC-1	-9.6865271074179784	19.815797198422349
ATCCACCTCCAGAGGA-1	-4.1332197894559215	33.189083419167098
ATCCACCTCGAGGTAG-1	-2.7022032843405035	-29.484143562928118
ATCCACCTCTATCGCC-1	0.55804651669885785	-25.148631854677657
ATCCACCTCTTGTCAT-1	-23.774889891424884	-3.2509791393094463
ATCCGAAAGAGCTATA-1	-13.642252958271959	-9.1065585283332577
ATCCGAAAGCGTGAGT-1	-7.9883488799980595	16.3088482719876
ATCCGAAAGTGCCATT-1	-5.8507087545890757	8.2878482739610622
ATCCGAAAGTGCGTGA-1	-14.144410118126135	-1.6530278633307529
ATCCGAACAAACGTGG-1	-8.1207695047732127	13.059325272832529
ATCCGAACAATGTTGC-1	23.283772961953375	-7.2201739074251234
ATCCGAACACACCGCA-1	3.8542777969316937	-14.668447270332084
ATCCGAACACCTCGTT-1	-3.432049984875527	-9.255191920298337
ATCCGAACACGCCAGT-1	10.512149816557903	4.6526294383336166
ATCCGAACACGTCTCT-1	-10.300783972410292	-6.6334459633564835
ATCCGAACAGCCTGTG-1	32.723857796338976	5.9155647976376899
ATCCGAACAGGAACGT-1	-17.483265093399297	-1.0939413858148179
ATCCGAAGTATAATGG-1	5.4248753283028606	1.5716234957443318
ATCCGAAGTCGAACAG-1	32.525796888674108	-2.3930771596016873
ATCCGAAGTCTTCAAG-1	2.5992601497009327	13.663723268961215
ATCCGAAGTGTTCGAT-1	-11.55646285904008	35.272870130685718
ATCCGAAGTTGAACTC-1	-10.908127535627058	-29.324428923601928
ATCCGAATCAGCAACT-1	-14.73436720292684	-9.0247263100949802
ATCCGAATCCGCATCT-1	27.419802158388798	8.1991304332180146
ATCCGAATCCTCAACC-1	-1.1633556320398142	13.339614002795496
ATCCGAATCGCCTGAG-1	-24.880592025255758	-3.2099044213070993
ATCCGAATCTAAGCCA-1	-9.1029749997974569	-24.295947483613467
ATCCGAATCTTATCTG-1	-27.534973123171198	-11.095966288964103
ATCGAGTAGCAAATCA-1	-28.517414335207544	1.4884598354283531
ATCGAGTAGCACAGGT-1	25.181710858622914	-11.01912619549884
ATCGAGTAGCGAGAAA-1	14.993194658350443	23.578960175880447
ATCGAGTAGGCATTGG-1	-2.5051552426308641	-27.485818677470824
ATCGAGTAGTACGCGA-1	33.39668055226916	2.1749152664877776
ATCGAGTAGTGGACGT-1	-29.344809306012685	-1.8319472935300805
ATCGAGTCACTGCCAG-1	-18.61006365632792	-4.7470589588752006
ATCGAGTCAGACGCTC-1	-4.5686399574537013	-32.376769495618312
ATCGAGTCAGCGATCC-1	-29.147846220683302	-9.4727580218738172
ATCGAGTCATTGAGCT-1	-23.042852976078695	-5.96180639904453
ATCGAGTGTCGCGGTT-1	-25.112294542873119	1.9326386325426241
ATCGAGTGTCTGATTG-1	1.2400890743877497	6.0391518321758193
ATCGAGTGTTCGAATC-1	-4.1041085693811041	32.942525771985601
ATCGAGTTCATGTAGC-1	-21.351875221716021	-7.2329904336085109
ATCGAGTTCCAAATGC-1	4.4202286004739122	15.02828252993624
ATCGAGTTCCAACCAA-1	30.876618663083836	-8.0928289001078557
ATCGAGTTCGGAGGTA-1	23.14121899313961	7.5342853900880007
ATCGAGTTCTGTCTCG-1	-25.560107991421752	-1.0607434933414697
ATCTACTAGATCACGG-1	0.1353004694146373	23.760722685167394
ATCTACTAGGCTAGCA-1	12.257225519307864	-4.9614159396391173
ATCTACTAGGGCTTGA-1	27.108197496996908	3.0134004111014825
ATCTACTAGGTGGGTT-1	-21.850333634287221	-5.9953844955500131
ATCTACTAGTCTTGCA-1	-5.404845448784708	16.820125978104489
ATCTACTAGTTGAGTA-1	-2.97624722569044	18.172621919685017
ATCTACTCAACAACCT-1	6.8874725741615697	29.768899794412121
ATCTACTCACCATCCT-1	-2.4828663629223873	-25.813268830647072
ATCTACTCAGATGGGT-1	22.194153056183048	-0.79081788315256907
ATCTACTCAGGGAGAG-1	9.2427045998840782	0.2869655495804912
ATCTACTGTACTCAAC-1	-26.290651552656914	-7.7005710592312697
ATCTACTGTCTCTCTG-1	5.2792887578774277	15.289209033574696
ATCTACTGTTGAGGTG-1	17.024873105968645	18.121483414215636
ATCTACTTCAGTTGAC-1	15.24542215219625	-6.2571141685619187
ATCTACTTCCACGTTC-1	-18.045874105469228	21.102948806779128
ATCTACTTCCCGGATG-1	-23.395729030071045	-4.1308507472244491
ATCTACTTCTACTCAT-1	5.0436972805315978	14.158146793343459
ATCTGCCAGGACTGGT-1	-17.100375744279155	-8.309699085024258
ATCTGCCAGTGGTCCC-1	2.4059061389763032	-5.4815794431564893
ATCTGCCAGTTACCCA-1	14.397488800160875	1.228211489970729
ATCTGCCAGTTGCAGG-1	-11.745914825035909	26.934993263965548
ATCTGCCCAACCGCCA-1	-21.116056629243772	-4.3127377288828841
ATCTGCCCAGACAAGC-1	-6.5767553063943369	-29.459101575134007
ATCTGCCCATATGAGA-1	-23.268913957886358	-1.930331832351778
ATCTGCCCATCTATGG-1	24.546734541518905	-14.451452818896009
ATCTGCCCATTCACTT-1	25.355771989755763	6.9806285363664546
ATCTGCCGTACATCCA-1	-4.065022245747671	-31.906056607164079
ATCTGCCGTAGCCTCG-1	25.76094617887523	21.387220272278213
ATCTGCCGTAGGAGTC-1	-19.549196238984141	-1.2977829031298622
ATCTGCCGTCAAAGAT-1	19.117022836058155	24.840022875052632
ATCTGCCGTCGACTAT-1	-16.091854707754997	28.171767693195271
ATCTGCCGTGAACCTT-1	19.400690565248262	25.587489957666598
ATCTGCCGTGGTAACG-1	-7.6955126537993319	17.614512379653753
ATCTGCCGTGGTCTCG-1	18.651575147828467	-8.95505839229941
ATCTGCCGTGTTGGGA-1	22.163323294321611	-3.7457091735387285
ATCTGCCGTTCCACTC-1	0.28243970894585529	16.866493347847086
ATCTGCCTCACTCCTG-1	-14.577430435731808	-7.0358638070497053
ATCTGCCTCAGTTCGA-1	-7.9298990487501424	14.665910787038266
ATCTGCCTCATGTCTT-1	-4.4516356017037522	32.841522055318798
ATCTGCCTCGCGATCG-1	2.4831041658817243	27.319401274336119
ATCTGCCTCTTCCTTC-1	-1.6151204029392692	-23.94454296413123
ATGAGGGAGCCTCGTG-1	23.76397143094772	9.7130454558985129
ATGAGGGAGCTCCTTC-1	-10.570397566288326	-30.381855075565042
ATGAGGGAGGTGTGGT-1	-28.942801756818621	-10.990723848750855
ATGAGGGAGTCGCCGT-1	19.476527068301479	0.34543939920319156
ATGAGGGAGTGGACGT-1	22.539416097966058	7.3352474512182262
ATGAGGGCAAGGGTCA-1	-3.4072844570203946	17.05882589259507
ATGAGGGCAGCAGTTT-1	14.424910812007951	-19.050454015072233
ATGAGGGCAGGTCTCG-1	7.3095267466929714	22.800261416593983
ATGAGGGCATTCCTCG-1	-26.341534842905908	-5.9460892852687248
ATGAGGGGTACCGAGA-1	-7.9194356775059473	-29.86783440369588
ATGAGGGGTAGGACAC-1	-6.4907948796475363	-21.155129369706227
ATGAGGGGTGCAACGA-1	33.953829035628921	-9.1215897709618972
ATGAGGGTCACTATTC-1	-17.800312882967173	21.633408342611286
ATGAGGGTCAGAAATG-1	-21.45647384281666	-5.9330135538775544
ATGAGGGTCAGAGGTG-1	-7.842595823644972	-28.723819900464377
ATGAGGGTCGAATCCA-1	26.545932980440853	-9.912378228036923
ATGAGGGTCTCAACTT-1	1.7350605524643856	-0.23117781786881719
ATGCGATAGAGTACAT-1	-5.8357605719123873	-27.235056355161856
ATGCGATAGATACACA-1	-25.68203174075073	-0.56091363276716111
[truncated: 998,000+ more rows]
