# Supplementary material for: Minimal gene set discovery in single-cell mRNA-seq datasets with ActiveSVM
Source: Nat Comput Sci. 2022 Jun 27;2(6):387–98. doi: 10.1038/s43588-022-00263-8 (PMC10766518; doi:10.1038/s43588-022-00263-8)
Supplement: Supplementary file 3 — There are seven folders for seven subfigures. Fig. 3a: the min-complexity strategy accuracy versus the number of genes selected by ActiveSVM and all comparison methods. Fig. 3b: the min-cell strategy accuracy versus the number of genes selected by ActiveSVM and all comparison methods. Fig. 3c: the number of cells acquired by min-cell strategy versus the number of genes selected. Fig. 3d: the t-SNE coordinates and labels. Fig. 3e: t-SNE coordinates and the partial processed data matrix used to plot some comparison gene markers from original paper. Fig. 3f: t-SNE coordinates and the partial processed data matrix for top gene markers we selected. Fig. 3g: the coefficient matrix between the gene markers we selected and comparison markers from the original paper. [file 43588_2022_263_MOESM3_ESM.zip › figure3/figure3c/number_of_acquired_cells.csv]

	number_of_genes_selected	number_of_acquired_cells_mincomplexity	number_of_acquired_cells_mincell
0	1	20	100
1	2	40	199
2	3	60	254
3	4	80	294
4	5	100	340
5	6	120	384
6	7	140	420
7	8	160	454
8	9	178	484
9	10	196	510
10	11	215	532
11	12	235	552
12	13	253	566
13	14	272	580
14	15	291	590
15	16	311	600
16	17	329	608
17	18	348	628
18	19	365	638
19	20	382	646
20	21	401	654
21	22	419	660
22	23	437	668
23	24	455	674
24	25	473	678
25	26	491	680
26	27	508	684
27	28	526	688
28	29	544	690
29	30	561	690
30	31	577	694
31	32	593	696
32	33	610	700
33	34	623	700
34	35	641	702
35	36	657	702
36	37	674	704
37	38	691	704
38	39	709	706
39	40	727	706
40	41	744	706
41	42	761	708
42	43	777	708
43	44	792	710
44	45	808	710
45	46	825	710
46	47	843	710
47	48	859	712
48	49	874	712
49	50	890	712
