# Supplementary material for: Minimal gene set discovery in single-cell mRNA-seq datasets with ActiveSVM
Source: Nat Comput Sci. 2022 Jun 27;2(6):387–98. doi: 10.1038/s43588-022-00263-8 (PMC10766518; doi:10.1038/s43588-022-00263-8)
Supplement: Supplementary file 3 — There are seven folders for seven subfigures. Fig. 3a: the min-complexity strategy accuracy versus the number of genes selected by ActiveSVM and all comparison methods. Fig. 3b: the min-cell strategy accuracy versus the number of genes selected by ActiveSVM and all comparison methods. Fig. 3c: the number of cells acquired by min-cell strategy versus the number of genes selected. Fig. 3d: the t-SNE coordinates and labels. Fig. 3e: t-SNE coordinates and the partial processed data matrix used to plot some comparison gene markers from original paper. Fig. 3f: t-SNE coordinates and the partial processed data matrix for top gene markers we selected. Fig. 3g: the coefficient matrix between the gene markers we selected and comparison markers from the original paper. [file 43588_2022_263_MOESM3_ESM.zip › figure3/figure3b/accuracy_mincell.csv]

	number_of_genes_selected	ActiveSVM_accuracy	random_accuracy	correlation_accuracy	mutual_accuracy	chi2_accuracy	decision_tree_accuracy	naive_svm_accuracy
0	1	0.5289672544080605	0.4062344483320956	0.4062344483320956	0.41837336252899787	0.4200003062482295	0.4168114965585355	0.42713971809850476
1	2	0.5738823853674596	0.4062344483320956	0.42032186688920703	0.46951298875303377	0.4203678041236324	0.5425072542549363	0.4975729827811933
2	3	0.6469723534410816	0.4062344483320956	0.42067022425026607	0.48889850168053717	0.4204328818724017	0.5688867111237013	0.5134442972751564
3	4	0.6930473995697213	0.4062344483320956	0.42751487217964523	0.49507323160787975	0.4830759572171223	0.6665109904833363	0.5190869209037385
4	5	0.7178688185708927	0.4062344483320956	0.4291341596931393	0.5325159057674198	0.4932548827452091	0.6235290514726711	0.663448508188312
5	6	0.7267193924035127	0.4062344483320956	0.4439910269268756	0.548402532672858	0.5005818716360546	0.6486720311148201	0.6673034077771738
6	7	0.7726527987260073	0.4062344483320956	0.4382641850351803	0.5662950854815371	0.5028289680200286	0.6838905775075987	0.7229984764150582
7	8	0.7772312097570686	0.4062344483320956	0.4400595652806382	0.5909442398536133	0.5031390443523999	0.7230865227810401	0.724361281036344
8	9	0.7855458491880594	0.4062344483320956	0.44055339055071085	0.6368585056617642	0.5404132819857135	0.747517475289596	0.7282965707854502
9	10	0.8048433157495808	0.4062344483320956	0.45353065927587605	0.6383782625006699	0.5413511671885647	0.7673891572814344	0.729762734184193
10	11	0.8082924364343519	0.4062344483320956	0.4538522199168536	0.6461722799415066	0.5429436579819773	0.7315504582239134	0.7646750323474693
11	12	0.8140384188403911	0.4062344483320956	0.45400151592873605	0.6531547395741618	0.5432575624172172	0.7770130078935481	0.7655669803158951
12	13	0.8187661258833347	0.4062344483320956	0.4558543177172257	0.6678469983845405	0.5439887300651544	0.7751066126648956	0.7735562310030395
13	14	0.82606248995123	0.4062344483320956	0.47384640120049304	0.6722569728893755	0.5442031038258061	0.7501052728288915	0.8013520859332532
14	15	0.8281602903233216	0.4062344483320956	0.47479577071195056	0.6729230627885433	0.5444863834380957	0.8043801153024585	0.7956252440415579
15	16	0.8323635472732424	0.4062344483320956	0.4754350638910369	0.6786307641658946	0.5446624761700597	0.7706583571313729	0.8035609012885394
16	17	0.8358432927809636	0.4062344483320956	0.47580638986930857	0.6813372328941223	0.544918959062268	0.8013827107562035	0.8056319049405496
17	18	0.8395220996378615	0.4062344483320956	0.47600545121848514	0.6814329354658418	0.5990598179354275	0.8182990973333435	0.8106620321101269
18	19	0.8515806236745194	0.4062344483320956	0.47633083996233144	0.6851002580141333	0.5998484071263963	0.8162778590186276	0.811810462970761
19	20	0.8524955402601578	0.4062344483320956	0.47705435140453095	0.6973157342684113	0.6089248390282743	0.8232067252111199	0.8156002848108534
20	21	0.8588808158452834	0.4062344483320956	0.47736442773690213	0.6976181543950449	0.6089899167770436	0.8272836547663709	0.8161247349038764
21	22	0.8622648587812852	0.4062344483320956	0.4778927059327938	0.7112500287107715	0.6133501259445844	0.7994571750132069	0.8207261145521503
22	23	0.8651282797271328	0.4062344483320956	0.4781070796934455	0.7119543996386271	0.6769196021835499	0.8480779095495854	0.8336038526027272
23	24	0.8678232641467541	0.4062344483320956	0.5450414583540689	0.7120807270332968	0.6792853697564561	0.8070329905905231	0.8345187691883657
24	25	0.8686998997037049	0.4062344483320956	0.5983822437276535	0.7141555587881757	0.6801849739306195	0.8123463973723902	0.8446479293791582
25	26	0.8695650509520492	0.4062344483320956	0.5985506802538798	0.7253986969137834	0.6802768483994702	0.84850282896802	0.8450345677689051
26	27	0.8751885340662874	0.4062497607435707	0.5987573978087939	0.7513532343641138	0.6823746487715618	0.8523730409683569	0.8461485457037201
27	28	0.8765207138646229	0.4062535888464395	0.5988645846891197	0.7517169041366479	0.6824320703145935	0.8423242709378086	0.851691638657714
28	29	0.8773820370100985	0.4062535888464395	0.5989794277751832	0.7542932173673371	0.6824512108289374	0.8393574912145039	0.8523615566597506
29	30	0.8781591418924609	0.4062574169493083	0.5989679434665768	0.7545879812882331	0.7045585048961436	0.8536439711207919	0.853521471828991
30	31	0.8795755399539097	0.4062689012579146	0.5991670048157534	0.7568465619808136	0.7074984878993669	0.8619930634776017	0.8574337929608844
31	32	0.8808770949292949	0.4062689012579146	0.5992320825645227	0.7578189001094837	0.7077090335571498	0.8644430493136211	0.8608637731313116
32	33	0.8828141149808978	0.40682397617388777	0.5991631767128847	0.7581519450590676	0.7079463759350141	0.8588999563596273	0.8653311691791782
33	34	0.8833423931767894	0.406889053922657	0.5992014577415724	0.7603454480028787	0.7080459066096024	0.8528285852097418	0.8630496198693851
34	35	0.8851071485992972	0.40699624080298286	0.5993622380620612	0.7609464601532773	0.7081492653870595	0.8625787632165252	0.8646229701484538
35	36	0.8853866001087182	0.4070268656259331	0.5993584099591924	0.7625351228438211	0.7432453124880372	0.8576596510301425	0.8680797470389624
36	37	0.8855052712976503	0.40704600614027703	0.5991478643014095	0.7634041021950342	0.7431075007847611	0.8628582147259461	0.8695038013061487
37	38	0.8877370552701492	0.4071263963005214	0.5992818479018168	0.7639208960823195	0.7431304694019738	0.866816473092265	0.8726083927327295
38	39	0.8877829925045746	0.40715702112347163	0.5996684862915637	0.7643534717064917	0.742900783229847	0.8650057804353318	0.872478237235191
39	40	0.8890768912742223	0.4071876459464219	0.5998254385091836	0.7649621400626277	0.7440606983990874	0.8668011606807898	0.8741090090572914
40	41	0.8900836823287115	0.40726037990092867	0.5997029392173826	0.7650654988400848	0.7441525728679381	0.861518378721873	0.8774739114789493
41	42	0.8914120340241783	0.4072795204152726	0.5996837987030388	0.7734490441227136	0.7442367911310512	0.8761953251207767	0.8777380505768951
42	43	0.8919556246315451	0.40732545764969796	0.5997718450690207	0.7749343480358004	0.7455000650777488	0.8777495348855014	0.8779983615719722
43	44	0.8926523393536631	0.40732545764969796	0.5997909855833646	0.7774149586947701	0.7462771699601112	0.8670078782357039	0.878262500669918
44	45	0.8930466339491475	0.4073790510898609	0.5999364534923782	0.7782533132230329	0.7496305880731627	0.8703727806573618	0.8824351327968886
45	46	0.8931270241093918	0.44281197124329125	0.6000053593440163	0.7785251085267163	0.7497148063362759	0.8746985368990835	0.8826418503518026
46	47	0.8955655256368049	0.4428617365805854	0.6000780932985231	0.7792141670430968	0.7504536301899505	0.8706101230352262	0.8863206572087005
47	48	0.8968977054351405	0.4431947815301693	0.6002273893104055	0.7809904067742108	0.7504995674243758	0.8823623988423817	0.8875801030525292
48	49	0.9001822176965539	0.4458553130239716	0.6002580141333558	0.7816258718504283	0.7506488634362583	0.8828715365239295	0.891190004057789
49	50	0.9004616692059749	0.44596632800716624	0.6003690291165504	0.7821962591778766	0.7505340203501949	0.8912014883663953	0.8910407080459066
