# Supplementary material for: Minimal gene set discovery in single-cell mRNA-seq datasets with ActiveSVM
Source: Nat Comput Sci. 2022 Jun 27;2(6):387–98. doi: 10.1038/s43588-022-00263-8 (PMC10766518; doi:10.1038/s43588-022-00263-8)
Supplement: Supplementary file 3 — There are seven folders for seven subfigures. Fig. 3a: the min-complexity strategy accuracy versus the number of genes selected by ActiveSVM and all comparison methods. Fig. 3b: the min-cell strategy accuracy versus the number of genes selected by ActiveSVM and all comparison methods. Fig. 3c: the number of cells acquired by min-cell strategy versus the number of genes selected. Fig. 3d: the t-SNE coordinates and labels. Fig. 3e: t-SNE coordinates and the partial processed data matrix used to plot some comparison gene markers from original paper. Fig. 3f: t-SNE coordinates and the partial processed data matrix for top gene markers we selected. Fig. 3g: the coefficient matrix between the gene markers we selected and comparison markers from the original paper. [file 43588_2022_263_MOESM3_ESM.zip › figure3/figure3e/matrix_comparison_genes.csv]

	Reln	Igfbp7	Vim	Neurod6	Igf2	Gabarap	Taldo1	Mlc1	Junb	Eomes	Foxg1	Tbr1
0	0.0	0.0	0.0	5.829971034425947	0.0	4.452452538758152	4.452452538758152	0.0	0.0	4.452452538758152	0.0	0.0
1	0.0	0.0	0.0	4.944243641909248	0.0	5.230143051073201	3.859779398281147	0.0	0.0	0.0	4.542334354943981	0.0
2	0.0	0.0	0.0	6.325377231456374	0.0	3.412655145385763	4.489053462268645	0.0	0.0	0.0	4.489053462268645	0.0
3	0.0	0.0	0.0	5.856920854462543	0.0	4.944911001448311	0.0	0.0	0.0	0.0	4.944911001448311	0.0
4	0.0	0.0	3.545347555661265	5.131427919454476	0.0	5.131427919454476	3.545347555661265	0.0	0.0	4.223960326159427	3.545347555661265	0.0
5	0.0	0.0	3.82281995517136	6.200636768421647	0.0	5.4146102177684865	0.0	0.0	4.504973904692129	0.0	3.82281995517136	4.504973904692129
6	0.0	0.0	0.0	0.0	0.0	5.1613654926933155	0.0	0.0	0.0	0.0	0.0	0.0
7	0.0	0.0	4.940986132500251	0.0	0.0	4.655683741847743	3.575907751779081	0.0	5.162699151797681	0.0	4.655683741847743	0.0
8	0.0	0.0	0.0	6.394510539600432	0.0	0.0	0.0	0.0	0.0	0.0	4.106849852213795	4.106849852213795
9	0.0	0.0	0.0	6.572319890186284	0.0	3.883660161176069	3.883660161176069	0.0	3.883660161176069	0.0	4.968460585008437	3.883660161176069
10	0.0	6.893974087803479	4.600472503849141	0.0	0.0	4.200018363512675	0.0	0.0	5.692364201628528	0.0	4.600472503849141	0.0
11	0.0	0.0	5.092344661275007	4.806708360913734	0.0	5.092344661275007	3.7243133065583187	0.0	0.0	5.314258737428314	4.4053222840845345	0.0
12	0.0	0.0	0.0	0.0	0.0	0.0	5.120151947660199	0.0	0.0	0.0	4.432962101813091	0.0
13	0.0	0.0	5.231225210383927	2.975640806279068	0.0	4.322922940796938	3.642949667531924	4.322922940796938	0.0	0.0	4.0396514824470895	0.0
14	0.0	0.0	0.0	4.454234140680006	0.0	0.0	0.0	0.0	0.0	0.0	4.454234140680006	0.0
15	0.0	0.0	0.0	5.255320195114419	0.0	5.945854126756795	4.167093142140469	0.0	0.0	5.408724928977432	4.167093142140469	3.4893243486918815
16	0.0	0.0	0.0	4.593095614112096	0.0	0.0	0.0	0.0	0.0	0.0	0.0	0.0
17	0.0	0.0	0.0	5.417237432481558	0.0	4.04417334557749	0.0	0.0	0.0	4.728519820728593	4.728519820728593	4.04417334557749
18	0.0	0.0	0.0	0.0	0.0	4.073938153464699	0.0	0.0	4.073938153464699	0.0	4.073938153464699	0.0
19	0.0	0.0	0.0	3.494190881468953	0.0	3.494190881468953	3.494190881468953	0.0	0.0	0.0	4.572346475391749	0.0
20	0.0	0.0	5.7978827837113736	0.0	0.0	4.420649164384702	3.739456663662309	3.739456663662309	4.420649164384702	5.1077649814719654	3.739456663662309	0.0
21	0.0	0.0	0.0	3.88858981111672	0.0	3.88858981111672	4.973458623939105	0.0	0.0	0.0	0.0	4.973458623939105
22	0.0	0.0	0.0	4.791839452226614	0.0	5.1945350016225555	4.791839452226614	0.0	0.0	0.0	5.1945350016225555	4.791839452226614
23	6.290233771341362	0.0	0.0	2.7960251147830135	0.0	4.535567831198519	3.8530844080147366	0.0	2.7960251147830135	0.0	3.8530844080147366	3.458170540359539
24	0.0	5.478063018936747	5.882134685510344	0.0	7.614436419536384	5.882134685510344	4.789084550646195	0.0	0.0	0.0	0.0	0.0
25	0.0	0.0	0.0	5.165095731022743	0.0	5.451348653739408	5.165095731022743	0.0	0.0	5.451348653739408	4.077843701460639	0.0
26	0.0	0.0	4.037639743323874	5.124422973045683	0.0	4.037639743323874	0.0	0.0	0.0	0.0	4.721928273639336	0.0
27	0.0	0.0	0.0	0.0	0.0	0.0	0.0	0.0	0.0	0.0	0.0	0.0
28	0.0	0.0	3.9351087685522144	5.0206063856372865	0.0	5.528788308690778	0.0	0.0	0.0	3.9351087685522144	0.0	3.9351087685522144
29	0.0	0.0	0.0	4.760999924854996	0.0	4.0763733889927485	0.0	0.0	0.0	5.16360860769123	4.760999924854996	4.0763733889927485
30	0.0	0.0	4.732836148996467	0.0	0.0	3.651673669600317	4.732836148996467	3.651673669600317	0.0	0.0	3.651673669600317	0.0
31	0.0	0.0	0.0	5.313288570412572	4.224479476104562	5.313288570412572	4.224479476104562	0.0	0.0	0.0	0.0	0.0
32	0.0	0.0	0.0	0.0	0.0	5.110244690813287	0.0	0.0	0.0	0.0	0.0	0.0
33	0.0	0.0	0.0	5.679710254761159	0.0	5.275950964742197	0.0	0.0	3.9048794224067414	0.0	0.0	3.9048794224067414
34	0.0	0.0	0.0	5.380390994592979	0.0	4.290948575165805	4.97722624894548	0.0	0.0	0.0	4.290948575165805	0.0
35	0.0	0.0	0.0	0.0	0.0	0.0	0.0	0.0	0.0	0.0	0.0	0.0
36	0.0	0.0	0.0	0.0	0.0	4.179394841241805	0.0	0.0	0.0	0.0	0.0	0.0
37	0.0	0.0	0.0	6.017514555889566	0.0	3.9549793054815723	3.9549793054815723	0.0	0.0	0.0	3.9549793054815723	0.0
38	0.0	0.0	0.0	3.8107008675122107	0.0	4.492720029982022	3.8107008675122107	0.0	0.0	0.0	0.0	0.0
39	0.0	0.0	0.0	5.901426624633433	0.0	5.0577695145919295	3.9717964710527514	0.0	0.0	3.9717964710527514	5.0577695145919295	0.0
40	0.0	0.0	0.0	5.526638850947622	0.0	4.435953742591038	4.435953742591038	0.0	0.0	0.0	4.837463115546334	0.0
41	0.0	0.0	0.0	5.748800854877355	0.0	3.972848786281779	0.0	0.0	0.0	0.0	3.972848786281779	0.0
42	0.0	0.0	5.308305137551018	0.0	0.0	4.620096054200856	5.712118779504094	0.0	0.0	5.712118779504094	3.9367525102738066	3.9367525102738066
43	0.0	0.0	0.0	7.113128755705897	0.0	0.0	0.0	0.0	0.0	0.0	0.0	0.0
44	0.0	0.0	4.645007881044162	0.0	0.0	5.333338754833326	0.0	0.0	0.0	0.0	4.244335994039114	0.0
45	0.0	0.0	0.0	0.0	0.0	0.0	0.0	0.0	0.0	0.0	0.0	0.0
46	0.0	0.0	0.0	5.086836720754256	0.0	5.372973216851565	4.684455617344023	0.0	0.0	0.0	4.684455617344023	0.0
47	0.0	0.0	4.42901268782897	0.0	0.0	4.713708741861215	0.0	0.0	0.0	0.0	4.029493000032068	0.0
48	0.0	0.0	3.518244162203318	5.438410226970406	0.0	5.103675035832118	4.196454616903035	0.0	0.0	0.0	4.416583862510683	0.0
49	0.0	0.0	0.0	5.839747161886733	0.0	4.833225092848618	4.148007197732978	0.0	0.0	0.0	0.0	4.548193107639514
50	0.0	0.0	5.645947675381821	0.0	0.0	4.270192975826466	4.270192975826466	4.270192975826466	5.512920698349068	0.0	0.0	0.0
51	0.0	0.0	5.500179991077418	0.0	0.0	5.6175089196514225	3.4489392926084768	0.0	0.0	0.0	0.0	0.0
52	0.0	0.0	5.386406048208112	4.697826817009046	0.0	5.386406048208112	4.013753409273151	0.0	0.0	4.697826817009046	0.0	0.0
53	0.0	0.0	4.939350469398001	0.0	0.0	5.447308286128555	4.939350469398001	0.0	0.0	0.0	0.0	0.0
54	0.0	0.0	0.0	5.9066472777443355	0.0	5.062971244425706	0.0	0.0	3.976933036195401	0.0	5.062971244425706	4.660664510043672
55	0.0	0.0	0.0	6.372990185762637	0.0	4.305427144907372	0.0	0.0	3.6256848361877942	0.0	3.6256848361877942	0.0
56	0.0	0.0	0.0	0.0	0.0	4.35438050210204	0.0	0.0	0.0	0.0	4.35438050210204	0.0
57	0.0	0.0	0.0	5.041169705129559	0.0	5.041169705129559	4.354467888879412	0.0	5.041169705129559	0.0	0.0	0.0
58	0.0	0.0	0.0	0.0	0.0	5.159802571504749	4.07261049006569	0.0	0.0	0.0	0.0	0.0
59	0.0	0.0	3.3263611507458664	5.931491806852398	0.0	5.087727056347245	5.087727056347245	0.0	0.0	0.0	0.0	0.0
60	0.0	0.0	0.0	5.334644219615403	0.0	4.9315870227840355	3.566706863455764	0.0	0.0	0.0	4.245628982071519	3.566706863455764
61	0.0	0.0	0.0	0.0	0.0	3.858155437125464	3.858155437125464	0.0	3.858155437125464	0.0	0.0	3.858155437125464
62	0.0	0.0	0.0	0.0	0.0	5.1603823916063405	0.0	0.0	4.073183728055176	0.0	4.073183728055176	0.0
63	0.0	0.0	0.0	5.552712819373794	0.0	5.839425190425637	0.0	0.0	0.0	0.0	0.0	0.0
64	0.0	0.0	0.0	5.447165574518124	0.0	4.758317638468816	4.357133370464744	0.0	0.0	3.67671984283654	3.67671984283654	3.67671984283654
65	0.0	0.0	0.0	4.272688969488972	0.0	5.361961621166799	4.272688969488972	0.0	0.0	0.0	4.272688969488972	0.0
66	0.0	0.0	3.996063673419201	5.772381297591675	0.0	3.996063673419201	5.368471148548552	0.0	0.0	3.996063673419201	0.0	0.0
67	0.0	0.0	5.486598782376282	0.0	0.0	4.576501691905172	3.893592755110757	0.0	0.0	5.668229782828791	0.0	0.0
68	0.0	0.0	6.609890431586162	0.0	0.0	4.771221951738704	3.6894078282979197	4.771221951738704	0.0	0.0	3.6894078282979197	0.0
69	0.0	0.0	0.0	0.0	0.0	0.0	0.0	0.0	0.0	0.0	4.28096830927409	0.0
70	0.0	0.0	0.0	6.011313839346634	0.0	5.425485947611149	0.0	0.0	0.0	0.0	4.917591308344137	0.0
71	0.0	0.0	6.16402601059266	0.0	0.0	5.069612427835817	3.7019970889961518	0.0	0.0	6.511713758525682	0.0	0.0
72	0.0	5.866694486095708	0.0	5.176375522178044	0.0	4.268521761770511	3.589279919161269	0.0	0.0	0.0	4.669308454190701	3.589279919161269
73	0.0	0.0	4.450464784554953	0.0	0.0	4.450464784554953	5.13775829566575	0.0	0.0	0.0	0.0	0.0
74	0.0	0.0	0.0	0.0	0.0	4.939605125809993	0.0	0.0	0.0	0.0	0.0	0.0
75	0.0	3.6172932585790383	0.0	5.386419118859945	0.0	4.69783982809135	5.386419118859945	0.0	0.0	0.0	4.69783982809135	0.0
76	0.0	0.0	0.0	0.0	0.0	0.0	0.0	0.0	0.0	0.0	0.0	0.0
77	0.0	0.0	5.216297589183959	0.0	0.0	0.0	0.0	0.0	0.0	0.0	0.0	0.0
78	0.0	7.146609863450004	0.0	0.0	7.5518124272987555	0.0	0.0	0.0	4.670328730032485	0.0	0.0	0.0
79	0.0	0.0	0.0	0.0	0.0	1.5821572186788715	1.5821572186788715	0.0	0.0	0.0	0.0	0.0
80	0.0	0.0	4.376764740897132	6.311845653123067	0.0	5.466964444778718	4.376764740897132	0.0	0.0	0.0	3.696105211077077	3.696105211077077
81	0.0	0.0	0.0	4.346292199298028	0.0	4.346292199298028	4.346292199298028	0.0	0.0	0.0	4.346292199298028	0.0
82	0.0	0.0	5.998772616818763	0.0	0.0	5.412969420679884	3.8212078834346457	0.0	0.0	0.0	3.8212078834346457	0.0
83	0.0	0.0	0.0	6.220144636010707	0.0	5.212018356463111	3.841943725055658	0.0	5.212018356463111	0.0	3.841943725055658	0.0
84	0.0	0.0	0.0	5.626402493138759	0.0	4.031267833736911	4.7154994841371805	0.0	0.0	4.7154994841371805	0.0	4.031267833736911
85	0.0	0.0	3.9849324634522736	5.357183400654529	0.0	3.9849324634522736	3.9849324634522736	3.9849324634522736	0.0	0.0	4.668739308556528	0.0
86	0.0	0.0	0.0	5.186275629142248	0.0	0.0	4.098786839781595	0.0	0.0	0.0	0.0	5.472558523769299
87	0.0	0.0	6.28632139507476	0.0	0.0	4.620379511465553	0.0	3.541273840643165	0.0	0.0	0.0	0.0
88	0.0	0.0	4.308799382069233	4.814230607057006	0.0	5.148382020616989	3.910036606983732	0.0	0.0	0.0	3.236731040658804	0.0
89	0.0	0.0	0.0	6.195486358359294	0.0	4.193747286107769	4.5941698239279125	0.0	3.5155770231284524	0.0	3.5155770231284524	0.0
90	0.0	0.0	0.0	6.5407672132566885	0.0	4.471378635631545	3.789598153735401	0.0	0.0	0.0	4.471378635631545	0.0
91	0.0	0.0	0.0	5.4777094643355095	0.0	0.0	5.074331621693369	0.0	5.4777094643355095	0.0	4.387420224089528	0.0
92	0.0	0.0	4.9305982343646235	0.0	0.0	5.1522963051887665	4.64532066259325	0.0	0.0	4.64532066259325	0.0	4.244647280177182
93	0.0	0.0	0.0	3.979914034202823	0.0	5.065989905516773	5.352093817372932	0.0	0.0	0.0	5.065989905516773	0.0
94	0.0	0.0	0.0	0.0	0.0	5.8870285439971415	4.109049738118328	0.0	0.0	5.196652730523523	5.482950079491274	0.0
95	0.0	0.0	0.0	5.615188307320841	0.0	5.615188307320841	4.523833864246142	0.0	0.0	0.0	0.0	0.0
96	0.0	0.0	4.526792269600568	5.68247977031625	0.0	5.395932088896015	3.626594321120006	0.0	0.0	0.0	2.9597059835016	0.0
97	0.0	0.0	0.0	5.970257665160215	0.0	4.591594859595156	0.0	0.0	0.0	0.0	3.9085333263715043	5.27966081311087
98	0.0	0.0	3.90140244650958	5.272420560295978	0.0	3.90140244650958	4.584391435326599	0.0	0.0	0.0	3.90140244650958	3.90140244650958
99	0.0	0.0	4.8397234599175505	7.0298927708712515	0.0	4.154454406234149	0.0	0.0	0.0	0.0	4.154454406234149	0.0
100	0.0	0.0	4.138851714865721	0.0	0.0	5.226779698427706	0.0	0.0	0.0	0.0	4.823996387613113	0.0
101	0.0	0.0	0.0	4.959106574517757	0.0	4.673761501208538	0.0	0.0	0.0	0.0	3.5936511549880095	0.0
102	0.0	0.0	0.0	0.0	0.0	0.0	0.0	0.0	0.0	0.0	0.0	0.0
103	4.66977530638951	0.0	0.0	0.0	0.0	0.0	0.0	0.0	0.0	0.0	0.0	0.0
104	0.0	0.0	3.316813624101284	5.4812686873947	0.0	5.231143278657197	3.316813624101284	0.0	0.0	0.0	4.896807721002362	0.0
105	0.0	0.0	0.0	4.690158266489312	0.0	5.60092261661108	4.006154390557849	0.0	0.0	0.0	0.0	4.006154390557849
106	0.0	0.0	0.0	5.297654499886273	0.0	5.297654499886273	4.89468792555739	0.0	4.208999107261725	0.0	0.0	0.0
107	0.0	0.0	5.423315600558752	0.0	0.0	4.333489583916544	4.333489583916544	4.333489583916544	0.0	0.0	0.0	0.0
108	0.0	0.0	6.73145631785064	0.0	0.0	5.002406202271115	3.9171478587044044	5.002406202271115	0.0	0.0	0.0	0.0
109	0.0	0.0	0.0	5.483611295201991	0.0	5.0802211828862305	3.7124105407557435	0.0	0.0	0.0	3.7124105407557435	3.7124105407557435
110	4.283154643367263	0.0	0.0	0.0	0.0	4.283154643367263	0.0	0.0	0.0	0.0	0.0	0.0
111	0.0	0.0	0.0	4.93105081696442	0.0	5.620582010949069	4.529188667168517	0.0	0.0	0.0	4.529188667168517	0.0
112	0.0	0.0	0.0	0.0	0.0	4.544500286191842	0.0	0.0	0.0	0.0	0.0	0.0
113	0.0	0.0	4.814950850632284	0.0	0.0	4.1298786004435515	4.814950850632284	0.0	0.0	0.0	4.1298786004435515	0.0
114	6.973348098140222	0.0	3.5989473106118295	0.0	0.0	4.964513953417443	3.5989473106118295	0.0	0.0	0.0	0.0	4.278323859255033
115	0.0	0.0	0.0	5.406548102301187	0.0	4.4969654744947505	4.4969654744947505	0.0	0.0	5.184525697898767	4.4969654744947505	0.0
116	0.0	0.0	0.0	0.0	0.0	3.98369003541903	3.98369003541903	0.0	0.0	0.0	0.0	0.0
117	0.0	0.0	0.0	5.3000650917341074	0.0	5.3000650917341074	0.0	0.0	0.0	0.0	4.897092509204566	0.0
118	0.0	5.985749159603628	6.185962599744364	0.0	4.584723463119957	4.386318326427249	3.312294193781804	0.0	5.39997193792048	0.0	0.0	0.0
119	0.0	0.0	0.0	0.0	0.0	4.344804664803717	0.0	0.0	0.0	0.0	0.0	0.0
120	0.0	0.0	0.0	5.131831476798238	0.0	5.131831476798238	0.0	0.0	0.0	0.0	4.044961445884016	4.044961445884016
121	0.0	0.0	7.167383853011527	0.0	0.0	4.871716817229855	4.186200649115129	3.508142987349932	4.186200649115129	0.0	3.508142987349932	3.508142987349932
122	0.0	0.0	0.0	5.893146395434177	0.0	5.711376343408702	5.711376343408702	0.0	0.0	0.0	0.0	0.0
123	0.0	0.0	0.0	5.638336955137558	0.0	4.948742238998834	3.86421493708705	0.0	0.0	5.456726901545482	3.86421493708705	3.86421493708705
124	0.0	0.0	0.0	3.5243636665910234	0.0	5.291257742999124	3.5243636665910234	0.0	0.0	0.0	4.603133350102373	0.0
125	0.0	0.0	6.573988950355615	0.0	0.0	4.387872186994157	4.387872186994157	5.4781652037866175	0.0	0.0	0.0	0.0
126	0.0	0.0	4.138064862312745	0.0	0.0	0.0	0.0	0.0	0.0	0.0	0.0	0.0
127	0.0	0.0	0.0	0.0	0.0	0.0	0.0	0.0	0.0	0.0	3.8217446440129503	0.0
128	0.0	0.0	5.581160491043488	0.0	0.0	3.52775439673552	5.113415223795318	0.0	0.0	0.0	0.0	0.0
129	0.0	0.0	0.0	6.656985815303184	0.0	3.7354136351785003	4.416557413119698	0.0	0.0	0.0	0.0	4.817989153937472
130	0.0	0.0	5.958861852292858	0.0	0.0	4.221855886243401	4.221855886243401	2.8786345895602685	4.221855886243401	0.0	0.0	0.0
131	0.0	0.0	3.6826632319345833	6.702936019122616	0.0	4.76436270885376	4.363152695742233	0.0	0.0	0.0	4.363152695742233	0.0
132	0.0	5.88025749452889	5.72657238392842	0.0	6.418089123008858	4.634455407103735	3.9509727683996863	0.0	6.1309508264747805	0.0	0.0	0.0
133	0.0	0.0	3.461450751530957	0.0	0.0	4.538918257770277	0.0	0.0	0.0	0.0	4.538918257770277	0.0
134	0.0	0.0	0.0	0.0	0.0	4.376269589445822	5.063110844075883	0.0	0.0	0.0	4.376269589445822	0.0
135	0.0	0.0	0.0	5.5909234033078885	0.0	5.926328905307269	0.0	0.0	0.0	0.0	3.996301511647081	3.996301511647081
136	0.0	0.0	0.0	5.641469794255288	0.0	5.419212762430625	0.0	0.0	0.0	0.0	5.133006478212893	0.0
137	0.0	0.0	0.0	0.0	0.0	4.1851945886334585	0.0	0.0	0.0	0.0	4.1851945886334585	0.0
138	0.0	0.0	0.0	5.157559062404698	0.0	5.3795508042539435	3.7883845132497056	0.0	0.0	0.0	4.470151112841308	0.0
139	5.927064051095983	0.0	0.0	3.555482501787767	0.0	4.787628983727762	4.234242893172869	0.0	0.0	0.0	4.634866038840343	4.4544840812804205
140	0.0	0.0	4.187094942512889	4.187094942512889	0.0	5.561931146701647	4.187094942512889	0.0	0.0	0.0	0.0	0.0
141	0.0	0.0	4.841458706799882	3.7585140933559686	0.0	3.7585140933559686	3.7585140933559686	0.0	0.0	0.0	3.7585140933559686	0.0
142	0.0	0.0	6.0229812766985065	0.0	0.0	4.0915011336990075	0.0	0.0	0.0	0.0	4.0915011336990075	0.0
143	0.0	0.0	5.730330671989573	3.2805073812100107	0.0	4.638189408391369	3.9546709224241203	0.0	0.0	0.0	3.9546709224241203	0.0
144	0.0	0.0	0.0	5.507478405315497	0.0	4.4169460318392595	4.4169460318392595	0.0	0.0	0.0	4.818379342957978	0.0
145	0.0	0.0	0.0	5.284523063784449	0.0	4.998529381671091	3.91332256330244	0.0	0.0	0.0	4.596432526244199	3.91332256330244
146	0.0	0.0	0.0	0.0	0.0	4.8074917157421035	0.0	0.0	0.0	0.0	0.0	0.0
147	0.0	0.0	0.0	5.264114583610043	0.0	0.0	4.175797065717447	0.0	0.0	0.0	3.497896011567646	0.0
148	0.0	0.0	6.605077401943956	3.2749785034692493	0.0	4.3480557419802235	4.632499594260619	3.9490357847755577	0.0	0.0	4.3480557419802235	0.0
149	4.14227614215856	0.0	0.0	5.516583963347801	0.0	5.516583963347801	4.14227614215856	0.0	0.0	5.23024084591715	5.23024084591715	4.827448281422344
150	0.0	0.0	4.367121686100416	0.0	0.0	4.587724470946276	0.0	0.0	3.6865823982484986	3.018183918855187	4.083659931321939	0.0
151	0.0	0.0	4.650028983545842	3.966397707613845	0.0	5.560566401922743	5.742246653614448	0.0	0.0	0.0	0.0	0.0
152	0.0	0.0	0.0	0.0	0.0	4.584724873481918	0.0	0.0	3.506320144811948	0.0	0.0	0.0
153	0.0	0.0	0.0	5.57918904970319	0.0	5.175609974976774	3.8061317305209856	0.0	0.0	0.0	3.8061317305209856	0.0
154	0.0	0.0	7.071654243583342	0.0	0.0	5.465605891211326	0.0	0.0	0.0	0.0	0.0	0.0
155	0.0	0.0	0.0	5.15675165697197	0.0	5.338112689106266	3.5700938211862785	0.0	0.0	3.5700938211862785	4.935047164970306	3.5700938211862785
156	0.0	0.0	0.0	5.805824324162699	0.0	0.0	0.0	0.0	0.0	0.0	4.713213933093021	4.029002592020096
157	0.0	0.0	2.9295790372285424	3.9919286987006024	0.0	4.828619607670654	4.495341286431626	0.0	3.5956532699124124	0.0	4.67580096585526	0.0
158	0.0	0.0	0.0	6.14027755140151	0.0	4.359232109451217	4.359232109451217	0.0	0.0	0.0	5.0459646582710205	3.6787920541350805
159	0.0	0.0	0.0	5.595302888692124	0.0	4.684569596379823	0.0	0.0	0.0	0.0	0.0	0.0
160	0.0	0.0	5.1691810545426815	3.799810355210535	0.0	5.726355625383304	4.481706977534738	0.0	0.0	5.976945584102022	3.799810355210535	0.0
161	0.0	0.0	0.0	5.192532386612745	0.0	4.1049745995530325	0.0	0.0	0.0	4.7898423814375155	0.0	0.0
162	0.0	0.0	0.0	5.508890197650064	0.0	5.731223300588623	0.0	0.0	0.0	0.0	4.819785435750387	3.457408317925912
163	0.0	0.0	4.0118352746429276	0.0	0.0	4.917206517708199	4.411248726361789	0.0	0.0	0.0	0.0	0.0
164	0.0	0.0	0.0	5.119602041931241	0.0	5.523072361245581	3.751083947330893	0.0	0.0	4.833910787011468	3.751083947330893	0.0
165	0.0	0.0	0.0	6.167985577406477	0.0	5.3596712528594885	4.6712155020843555	0.0	0.0	0.0	3.987385664394399	0.0
166	0.0	0.0	0.0	4.699997905250395	0.0	0.0	0.0	0.0	4.0159049077409605	0.0	4.699997905250395	4.0159049077409605
167	0.0	0.0	0.0	5.320812085688195	0.0	4.411827769834626	3.7307405564012828	0.0	0.0	0.0	0.0	4.8132403502828
168	0.0	0.0	6.143367721030357	0.0	0.0	3.85992730146533	4.542483832960488	0.0	0.0	0.0	0.0	0.0
169	0.0	0.0	4.907986764057011	0.0	0.0	3.593459244948478	2.0883922521896228	2.0883922521896228	0.0	0.0	2.717594786709814	0.0
170	0.0	0.0	6.0139150393870064	0.0	0.0	4.08256536492454	0.0	4.08256536492454	0.0	0.0	4.08256536492454	0.0
171	0.0	0.0	0.0	6.165704685137525	0.0	4.706344017357966	0.0	0.0	0.0	0.0	3.62564582706529	0.0
172	0.0	0.0	6.689153396018143	0.0	0.0	5.153260542676589	4.750681528945462	0.0	0.0	0.0	0.0	0.0
173	0.0	0.0	0.0	6.3384530127965055	0.0	4.555489910356389	3.872797240788012	0.0	0.0	0.0	5.6470713065712514	3.872797240788012
174	0.0	0.0	0.0	0.0	0.0	4.367366494894334	5.457486424285737	0.0	0.0	0.0	5.054151176827046	4.367366494894334
175	0.0	0.0	3.4610864476900285	5.045087050625532	0.0	5.512672420867863	3.4610864476900285	0.0	0.0	4.5385461673378105	0.0	0.0
176	0.0	0.0	0.0	4.599096867042246	0.0	4.599096867042246	3.915960330357593	0.0	0.0	0.0	4.599096867042246	0.0
177	0.0	0.0	0.0	0.0	0.0	3.722226870964448	0.0	0.0	0.0	0.0	0.0	0.0
178	0.0	3.902624055185808	0.0	4.987685703769463	0.0	4.585625508887268	4.987685703769463	0.0	0.0	0.0	3.902624055185808	0.0
179	0.0	0.0	4.032585313843602	5.272604251700555	0.0	5.272604251700555	3.3570112546084507	0.0	4.4321234128568605	0.0	3.3570112546084507	0.0
180	0.0	0.0	0.0	5.210193679250674	0.0	4.122443416561355	4.122443416561355	0.0	0.0	4.122443416561355	4.807455158610828	0.0
181	0.0	0.0	4.139320682376476	0.0	0.0	5.513592811308607	0.0	0.0	0.0	0.0	0.0	0.0
182	0.0	0.0	0.0	0.0	0.0	0.0	0.0	0.0	0.0	0.0	0.0	0.0
183	0.0	0.0	0.0	4.60361673455996	0.0	4.8887917803984156	4.60361673455996	0.0	0.0	0.0	4.60361673455996	3.524837556226532
184	0.0	0.0	0.0	5.9345616288418945	0.0	0.0	0.0	0.0	0.0	0.0	5.530418837386641	4.1559472954903285
185	0.0	0.0	0.0	5.23339971082261	0.0	4.830598728661262	0.0	0.0	0.0	0.0	0.0	0.0
186	0.0	0.0	4.1306871827886	0.0	0.0	5.101420751228227	4.635063320965787	0.0	0.0	0.0	0.0	0.0
187	4.40461998209851	0.0	5.648615521884219	0.0	0.0	4.806003187353006	3.7236194806680487	0.0	0.0	4.806003187353006	0.0	0.0
188	0.0	0.0	4.326788014404969	5.013308330995342	0.0	5.703125538234925	4.326788014404969	0.0	0.0	0.0	3.646764253301381	0.0
189	0.0	6.649857596844602	4.900640371665884	2.3539284751663176	0.0	4.346590427656567	2.9984129814953446	0.0	5.4771790952957735	0.0	0.0	0.0
190	0.0	0.0	0.0	6.019031824323722	0.0	5.328313714262977	4.92527179056536	0.0	0.0	4.239359130250024	0.0	0.0
191	0.0	0.0	0.0	0.0	0.0	4.505587753256525	4.505587753256525	0.0	0.0	0.0	4.505587753256525	4.505587753256525
192	0.0	0.0	0.0	5.352836482626855	0.0	4.845162355696846	4.443622703000411	0.0	0.0	0.0	3.762160271735168	0.0
193	0.0	0.0	4.94339265844921	0.0	0.0	4.257350543417601	4.257350543417601	0.0	0.0	5.346478148713843	4.257350543417601	0.0
194	0.0	0.0	0.0	3.904346441115409	0.0	3.904346441115409	0.0	0.0	0.0	0.0	4.587365443351058	0.0
195	0.0	0.0	0.0	6.490624655417978	0.0	6.006064890552959	4.627134640619595	0.0	0.0	0.0	5.315378444213483	3.9437226688408606
196	0.0	0.0	6.565618815763957	0.0	0.0	4.837566713709351	3.754682719593334	3.754682719593334	0.0	0.0	0.0	0.0
197	0.0	0.0	4.784073474250724	0.0	0.0	4.099253394596597	0.0	0.0	0.0	4.784073474250724	4.099253394596597	0.0
198	0.0	0.0	4.948631543908359	4.948631543908359	0.0	4.948631543908359	4.442523514042474	0.0	0.0	4.727259699418977	4.042924272466003	0.0
199	0.0	0.0	0.0	0.0	0.0	0.0	0.0	0.0	4.226539168159911	0.0	0.0	0.0
200	0.0	0.0	4.053857513894217	5.744304035975586	0.0	4.7382891758977586	4.453520724482801	0.0	0.0	0.0	3.3779167473508696	0.0
201	0.0	0.0	4.143599652468196	6.0758173684277645	0.0	5.517923422742742	0.0	0.0	0.0	0.0	4.143599652468196	0.0
202	0.0	0.0	4.564710484775363	3.486710090880885	0.0	5.071362252726742	3.486710090880885	0.0	0.0	0.0	0.0	0.0
203	4.065364239069716	0.0	0.0	6.129679811281606	0.0	4.065364239069716	4.065364239069716	0.0	0.0	0.0	4.749896044141675	4.065364239069716
204	0.0	0.0	0.0	0.0	0.0	5.6219579991725706	0.0	0.0	0.0	0.0	0.0	0.0
205	0.0	0.0	0.0	5.49799847372827	0.0	5.211680456999449	4.808937891051361	0.0	0.0	0.0	4.808937891051361	0.0
206	0.0	0.0	0.0	3.898911162707505	0.0	4.983922061354599	0.0	0.0	0.0	0.0	0.0	0.0
207	0.0	0.0	5.031354001481199	4.124810554604005	0.0	5.031354001481199	4.124810554604005	0.0	0.0	0.0	0.0	0.0
208	0.0	0.0	6.664222406370784	0.0	0.0	4.279003924987703	4.279003924987703	4.965198765297056	0.0	0.0	3.5996180787138092	0.0
209	0.0	0.0	0.0	5.532269262411652	0.0	4.843071272944025	3.760101611118592	0.0	0.0	0.0	3.760101611118592	0.0
210	0.0	0.0	4.157035906900742	0.0	0.0	4.842325351755577	0.0	0.0	0.0	0.0	0.0	0.0
211	0.0	0.0	0.0	5.870350437480103	0.0	3.941229857094104	3.941229857094104	0.0	0.0	5.026808028903617	0.0	0.0
212	0.0	0.0	0.0	6.027603434887927	0.0	3.9648998888294535	0.0	0.0	0.0	0.0	5.050784904523148	0.0
213	0.0	0.0	0.0	5.851630056359969	0.0	5.266140916990916	3.6771465971484134	0.0	0.0	0.0	3.6771465971484134	3.6771465971484134
214	0.0	0.0	0.0	6.045568927664198	0.0	4.381802965888486	3.9825697969324834	0.0	0.0	0.0	3.3078887457422326	3.3078887457422326
215	0.0	0.0	3.9489881731605085	3.9489881731605085	0.0	3.9489881731605085	3.9489881731605085	0.0	0.0	0.0	3.9489881731605085	0.0
216	0.0	7.5384280674321165	5.549363047086472	0.0	4.458500519613882	0.0	0.0	0.0	4.458500519613882	0.0	0.0	0.0
217	0.0	0.0	0.0	4.460412660611275	0.0	5.3697446809518725	0.0	0.0	0.0	0.0	4.460412660611275	0.0
218	0.0	0.0	3.8025523013139755	5.575541924192058	0.0	4.886177003308056	3.8025523013139755	0.0	0.0	0.0	5.171969734106831	0.0
219	0.0	0.0	0.0	4.980691111875492	0.0	4.980691111875492	0.0	0.0	0.0	0.0	4.294389758529272	0.0
220	0.0	0.0	0.0	5.055250998552973	0.0	5.2771185829168	4.368459345030198	0.0	0.0	0.0	4.368459345030198	0.0
221	0.0	0.0	5.915321587657739	3.244344689093123	0.0	4.316617034411077	3.9178022402540984	3.9178022402540984	3.244344689093123	0.0	3.9178022402540984	0.0
222	0.0	0.0	4.214522540651375	4.900252593886749	0.0	5.3032330503539	3.536046586036553	0.0	0.0	0.0	0.0	0.0
223	0.0	0.0	0.0	4.474940063660502	0.0	4.474940063660502	0.0	0.0	0.0	4.474940063660502	4.474940063660502	0.0
224	0.0	0.0	0.0	5.827341773034013	0.0	5.377038603980578	4.135763120302899	0.0	0.0	0.0	4.535883819857649	3.4584798969551103
225	0.0	0.0	0.0	5.534410160251751	0.0	6.002931990818408	5.026213435868547	0.0	0.0	3.9406429660255804	3.9406429660255804	0.0
226	4.1197134688861725	0.0	0.0	5.493746083866311	0.0	5.493746083866311	0.0	0.0	5.716066814786452	0.0	0.0	4.80470288031159
227	0.0	0.0	0.0	5.937912868597254	0.0	4.740075438132607	4.740075438132607	0.0	0.0	0.0	3.6587881747108657	0.0
228	0.0	0.0	0.0	5.211487474909878	0.0	3.446630640832159	4.123723243966607	0.0	0.0	0.0	3.446630640832159	4.123723243966607
229	0.0	0.0	0.0	5.759177174344836	0.0	4.2660772729681735	4.2660772729681735	0.0	3.5868692272830653	0.0	4.6668524881718385	0.0
230	0.0	0.0	0.0	0.0	0.0	4.795376174041214	4.1104628898039755	0.0	4.1104628898039755	4.1104628898039755	5.48438084219332	4.795376174041214
231	0.0	0.0	0.0	5.731866031628513	0.0	4.756423947951826	4.355247776838632	0.0	0.0	0.0	4.355247776838632	3.6748581297038903
232	0.0	0.0	0.0	5.777301434087629	0.0	4.970235070776834	3.6045513910620803	0.0	0.0	0.0	3.6045513910620803	0.0
233	0.0	6.337329672512812	3.793386372415387	0.0	0.0	5.162647070300272	3.793386372415387	0.0	0.0	0.0	4.475210076648628	0.0
234	0.0	0.0	0.0	6.015414312987721	0.0	4.6364157831015795	0.0	0.0	0.0	0.0	3.952914307812127	3.952914307812127
235	0.0	0.0	0.0	4.995965566917044	0.0	0.0	4.593877343562568	0.0	0.0	0.0	4.593877343562568	0.0
236	0.0	0.0	0.0	5.885814656048375	0.0	4.287429760205415	4.973683135223718	0.0	0.0	0.0	4.287429760205415	0.0
237	0.0	0.0	0.0	5.99290012601999	0.0	4.819846344208886	4.1347348178690915	0.0	0.0	0.0	4.1347348178690915	0.0
238	0.0	0.0	6.434795222101416	0.0	0.0	4.831755745084795	4.831755745084795	3.7489626924417316	0.0	0.0	4.831755745084795	0.0
239	0.0	0.0	0.0	5.063018908175014	0.0	5.063018908175014	0.0	0.0	0.0	3.976980104383162	3.976980104383162	0.0
240	0.0	0.0	5.2755548411600275	0.0	0.0	4.872644026985227	4.587509740668612	0.0	3.509049377364905	0.0	3.509049377364905	0.0
241	0.0	0.0	5.041251155969305	0.0	0.0	4.639013660368583	0.0	0.0	0.0	0.0	0.0	0.0
242	0.0	0.0	0.0	6.012960055744644	0.0	3.9505013290154856	3.9505013290154856	0.0	0.0	5.32225672124211	3.9505013290154856	0.0
243	0.0	0.0	0.0	3.9833220128810494	0.0	3.9833220128810494	0.0	0.0	0.0	3.9833220128810494	3.9833220128810494	0.0
244	0.0	0.0	0.0	4.748077547151104	0.0	5.436881136122037	4.748077547151104	0.0	0.0	0.0	0.0	0.0
245	0.0	0.0	0.0	5.690695688534801	0.0	0.0	0.0	0.0	0.0	0.0	0.0	0.0
246	0.0	0.0	0.0	3.9231656017790137	0.0	4.606374366965118	3.9231656017790137	0.0	0.0	0.0	5.008504598736931	0.0
247	0.0	0.0	5.683605615914585	0.0	0.0	5.5300216542430904	4.439309880573588	3.757897657211821	0.0	0.0	3.757897657211821	0.0
248	0.0	0.0	0.0	4.224568847807164	0.0	4.224568847807164	0.0	0.0	0.0	4.224568847807164	4.910373315604586	5.31337882251211
249	6.136678053044637	0.0	3.675276027247746	4.7568490287102305	0.0	5.7322934080577035	4.7568490287102305	0.0	0.0	5.042380630067184	5.042380630067184	3.675276027247746
250	0.0	0.0	0.0	5.12624153219901	0.0	5.12624153219901	0.0	0.0	0.0	0.0	4.439015625759752	0.0
251	0.0	0.0	0.0	4.0909909387601315	0.0	0.0	0.0	0.0	0.0	0.0	4.0909909387601315	0.0
252	0.0	0.0	0.0	6.522701044912379	0.0	4.13939575900651	4.13939575900651	0.0	0.0	0.0	0.0	0.0
253	0.0	0.0	0.0	5.502503739082333	0.0	4.307997935687379	3.2359505961614716	0.0	0.0	0.0	3.909240516333127	0.0
254	0.0	0.0	0.0	0.0	0.0	0.0	4.552669138976548	0.0	4.552669138976548	0.0	0.0	0.0
255	0.0	0.0	5.03012297426408	0.0	0.0	5.03012297426408	4.343492520156544	0.0	4.343492520156544	0.0	4.343492520156544	4.343492520156544
256	0.0	0.0	5.212632399786994	3.9733958239856504	0.0	5.05938919396159	4.657093775377236	0.0	3.2988833840819916	0.0	3.2988833840819916	3.9733958239856504
257	0.0	0.0	0.0	5.616694838105137	0.0	4.241251315985261	4.241251315985261	0.0	0.0	0.0	0.0	0.0
258	0.0	0.0	0.0	0.0	0.0	5.1991289254245086	0.0	0.0	0.0	0.0	0.0	0.0
259	0.0	0.0	0.0	0.0	0.0	5.300229877456892	0.0	0.0	0.0	0.0	0.0	0.0
260	0.0	0.0	0.0	5.79654399447562	0.0	4.199184981894042	0.0	0.0	0.0	0.0	4.884799964806884	4.884799964806884
261	0.0	0.0	0.0	5.8546782097263765	0.0	5.450645304451425	0.0	0.0	0.0	0.0	4.0771492934197235	0.0
262	0.0	0.0	3.8856282378815443	5.660127160678779	0.0	5.660127160678779	4.568454882505866	0.0	0.0	4.970456005822559	3.8856282378815443	0.0
263	0.0	0.0	0.0	6.402581722960609	0.0	4.5398532573368415	3.8573244744361577	0.0	0.0	0.0	4.5398532573368415	4.941753695246591
264	0.0	0.0	0.0	0.0	0.0	4.1449457454599115	4.1449457454599115	0.0	0.0	0.0	0.0	0.0
265	0.0	0.0	3.4070050319249994	3.4070050319249994	0.0	0.0	5.3240979477946295	0.0	0.0	0.0	4.083443238817681	0.0
266	0.0	0.0	7.1110152002097715	0.0	0.0	4.767362673807042	0.0	5.169989499397066	4.767362673807042	0.0	0.0	0.0
267	0.0	0.0	0.0	5.913028247173004	0.0	4.740438787028861	4.055988491316457	0.0	0.0	0.0	0.0	3.3800114099878034
268	0.0	0.0	6.042075986346023	0.0	0.0	3.5052469596417004	3.5052469596417004	0.0	0.0	0.0	3.5052469596417004	0.0
269	0.0	0.0	0.0	5.248653035487163	0.0	3.6600156498611005	3.6600156498611005	0.0	0.0	0.0	4.741324351216719	3.6600156498611005
270	0.0	0.0	0.0	0.0	0.0	0.0	0.0	0.0	0.0	0.0	0.0	0.0
271	0.0	0.0	0.0	5.13590889334352	0.0	5.13590889334352	0.0	0.0	0.0	0.0	4.448626186328201	0.0
272	0.0	0.0	0.0	0.0	0.0	4.636196142769621	3.9526967761105607	0.0	0.0	0.0	3.9526967761105607	0.0
273	0.0	0.0	0.0	0.0	0.0	4.93030813467922	5.333362246373893	0.0	0.0	0.0	0.0	0.0
274	0.0	0.0	0.0	5.765455757917484	0.0	4.853854961146767	0.0	0.0	0.0	0.0	4.168475788886544	0.0
275	0.0	0.0	4.102436119804789	4.787282770325975	0.0	5.18996565331529	3.425686119205228	0.0	3.425686119205228	0.0	4.102436119804789	0.0
276	0.0	0.0	4.773172910615728	5.329159184692695	0.0	4.994624328015697	4.994624328015697	0.0	0.0	3.411922852374857	4.088443714509354	0.0
277	0.0	0.0	0.0	5.936072317084953	0.0	5.128439642693112	4.441200773265785	0.0	3.7597665106485025	0.0	4.441200773265785	0.0
278	0.0	0.0	4.330449705254859	0.0	0.0	4.330449705254859	4.330449705254859	0.0	0.0	0.0	4.330449705254859	0.0
279	0.0	0.0	0.0	5.792291596918303	0.0	0.0	0.0	0.0	0.0	0.0	0.0	0.0
280	0.0	0.0	5.993387883662367	3.144559463340371	0.0	4.7189205952067805	3.144559463340371	3.144559463340371	0.0	0.0	3.144559463340371	0.0
281	0.0	0.0	4.168600319633055	0.0	0.0	5.075563341269201	3.490808542595482	0.0	0.0	0.0	3.490808542595482	0.0
282	0.0	0.0	0.0	0.0	0.0	0.0	5.065322440990886	0.0	0.0	0.0	0.0	0.0
283	0.0	0.0	0.0	5.276445582482235	0.0	5.498566498358091	3.9053665695105724	0.0	0.0	5.680205716739955	3.9053665695105724	0.0
284	0.0	0.0	0.0	6.247451582299272	0.0	5.073141737131124	3.7054611991196817	0.0	0.0	0.0	4.386237740677855	0.0
285	0.0	0.0	3.861408822568603	5.922270271484466	0.0	4.543981115910059	4.543981115910059	0.0	0.0	3.861408822568603	0.0	4.945896264041362
286	0.0	0.0	0.0	5.949936664809361	0.0	0.0	0.0	0.0	0.0	0.0	4.350868819146946	4.350868819146946
287	0.0	0.0	0.0	5.594391182872519	0.0	4.2191910405875825	0.0	0.0	0.0	0.0	4.2191910405875825	0.0
288	0.0	0.0	3.7248563033267117	5.782970020347045	0.0	4.405871910199768	4.405871910199768	0.0	0.0	0.0	4.807260232930001	3.7248563033267117
289	0.0	0.0	0.0	6.222238847210979	0.0	3.6086566098987323	4.288167126121765	0.0	3.6086566098987323	0.0	3.6086566098987323	0.0
290	0.0	0.0	0.0	5.455259373088148	0.0	5.455259373088148	4.365158297343535	0.0	0.0	0.0	4.365158297343535	0.0
291	0.0	0.0	0.0	4.732900754400795	0.0	5.421637772115892	0.0	0.0	0.0	5.135427916063107	4.048515976330748	4.048515976330748
292	0.0	0.0	0.0	5.962975422339829	0.0	4.986424084409295	0.0	0.0	0.0	0.0	3.901379426839341	3.901379426839341
293	0.0	0.0	0.0	0.0	0.0	4.069120139253868	0.0	0.0	0.0	0.0	4.069120139253868	0.0
294	0.0	0.0	3.8697577802794187	0.0	0.0	3.8697577802794187	3.8697577802794187	0.0	0.0	0.0	3.8697577802794187	0.0
295	0.0	0.0	6.821175647778678	0.0	0.0	4.835627853731177	3.7527741449033236	0.0	5.121322527480542	0.0	3.7527741449033236	0.0
296	0.0	0.0	4.37858968345059	0.0	0.0	5.468804790396777	0.0	0.0	0.0	0.0	0.0	0.0
297	5.187067632265852	0.0	0.0	6.099999708183835	0.0	3.8173993978220486	0.0	0.0	0.0	0.0	4.4994932646660075	4.4994932646660075
298	0.0	0.0	0.0	5.185211423087769	0.0	4.097734412024397	0.0	0.0	0.0	5.4714928268648695	5.185211423087769	0.0
299	0.0	0.0	5.493930656682109	0.0	0.0	4.403508042656821	0.0	0.0	0.0	0.0	0.0	0.0
300	0.0	6.5455663854277075	4.608238127911556	0.0	0.0	5.2963881596983216	0.0	0.0	0.0	0.0	0.0	0.0
301	3.798412624678555	0.0	0.0	5.389762888731843	0.0	3.798412624678555	3.798412624678555	0.0	0.0	0.0	5.167759451030857	0.0
302	0.0	0.0	3.8362757311929494	0.0	0.0	4.920401056350569	0.0	0.0	0.0	0.0	3.8362757311929494	0.0
303	0.0	0.0	0.0	4.921022575726031	0.0	4.415046288728986	3.340334092439312	0.0	0.0	0.0	4.015609968054337	0.0
304	0.0	0.0	6.3702030318762555	0.0	0.0	3.753155256514526	3.753155256514526	0.0	0.0	0.0	0.0	0.0
305	0.0	0.0	5.302112312312872	0.0	0.0	5.080213251606317	3.712402754729401	4.794601894659851	0.0	0.0	0.0	0.0
306	0.0	0.0	0.0	6.0497759091809655	0.0	0.0	0.0	0.0	0.0	0.0	0.0	4.269739408858079
307	0.0	0.0	0.0	0.0	0.0	5.420556777957716	0.0	0.0	0.0	0.0	5.017301567424309	0.0
308	4.068681538675791	0.0	0.0	5.442068010856788	0.0	5.155828403699904	0.0	0.0	0.0	0.0	4.753241999029951	4.068681538675791
309	0.0	0.0	0.0	6.067512399719119	0.0	4.688144782152288	4.688144782152288	0.0	0.0	0.0	4.004159250507425	0.0
310	0.0	6.025947221137817	5.859332178753415	0.0	4.167341531139855	5.2555711768079885	4.167341531139855	0.0	4.852711853108592	0.0	0.0	0.0
311	0.0	4.5642737309542	0.0	4.5642737309542	0.0	4.5642737309542	0.0	0.0	0.0	0.0	0.0	0.0
312	0.0	0.0	6.177804385627042	3.3772514941150753	0.0	4.958996543977464	3.3772514941150753	3.3772514941150753	0.0	0.0	4.737606446596279	0.0
313	0.0	0.0	0.0	5.4032076642918545	0.0	5.181189009164168	3.8116179861722403	0.0	0.0	0.0	4.895378956269829	3.8116179861722403
314	0.0	0.0	3.9450683339066597	3.9450683339066597	0.0	0.0	0.0	0.0	4.6284934610504855	3.9450683339066597	3.9450683339066597	0.0
315	0.0	0.0	4.346349502381626	4.346349502381626	0.0	0.0	0.0	0.0	0.0	0.0	0.0	0.0
316	0.0	0.0	0.0	0.0	0.0	3.9662529798189943	3.9662529798189943	0.0	0.0	3.9662529798189943	0.0	0.0
317	0.0	0.0	0.0	0.0	0.0	0.0	0.0	0.0	0.0	0.0	0.0	0.0
318	0.0	0.0	6.190403308311635	4.222126784127152	0.0	4.44233254096991	3.9393219376093525	2.87889406825099	0.0	0.0	3.9393219376093525	0.0
319	0.0	0.0	0.0	0.0	0.0	2.2436829379186918	1.3374533318066248	0.0	0.0	0.0	0.0	0.0
320	0.0	0.0	0.0	0.0	0.0	4.486315020304237	0.0	0.0	0.0	0.0	0.0	0.0
321	0.0	0.0	0.0	5.548864335103939	0.0	4.458005658545465	3.7763773261880194	0.0	0.0	3.7763773261880194	5.14534327341244	0.0
322	0.0	0.0	4.212191281932849	5.8097073132121695	0.0	4.212191281932849	4.212191281932849	0.0	0.0	0.0	4.212191281932849	0.0
323	0.0	0.0	0.0	0.0	0.0	5.497710166703032	0.0	0.0	0.0	0.0	0.0	0.0
324	0.0	0.0	5.212247707559796	0.0	0.0	4.990465581892179	4.30409786538131	0.0	0.0	0.0	3.6243732681982084	0.0
325	0.0	0.0	0.0	0.0	0.0	5.432537875801329	4.0592742037422065	0.0	0.0	0.0	5.146312071194393	0.0
326	0.0	0.0	0.0	5.66444203766294	0.0	4.572739981714436	0.0	0.0	0.0	0.0	5.260708969574155	0.0
327	0.0	0.0	6.986443218988044	0.0	0.0	4.796586062040749	4.111662862562431	3.4347634820318773	0.0	0.0	3.4347634820318773	0.0
328	0.0	0.0	6.544043075399099	0.0	0.0	5.44830397539516	3.8559339641506605	3.8559339641506605	0.0	0.0	3.8559339641506605	0.0
329	0.0	0.0	0.0	4.832998878099295	0.0	4.147782769812769	0.0	0.0	0.0	0.0	4.832998878099295	0.0
330	0.0	0.0	0.0	5.903482066315865	0.0	4.125279892632253	0.0	0.0	0.0	0.0	0.0	4.81031477168272
331	0.0	0.0	3.4557142828500966	4.53305884138605	0.0	5.507148087698509	0.0	0.0	0.0	0.0	3.4557142828500966	4.13295322057268
332	0.0	0.0	0.0	0.0	0.0	0.0	0.0	0.0	0.0	0.0	0.0	0.0
333	0.0	0.0	0.0	0.0	0.0	0.0	0.0	0.0	0.0	0.0	0.0	0.0
334	0.0	0.0	5.737414714425316	5.2287355121955255	0.0	0.0	4.140786763455576	4.140786763455576	0.0	0.0	0.0	0.0
335	0.0	0.0	0.0	5.742835284862003	0.0	4.366111973966927	0.0	0.0	0.0	0.0	4.366111973966927	4.366111973966927
336	0.0	0.0	0.0	0.0	0.0	4.410478938635858	0.0	0.0	0.0	0.0	0.0	0.0
337	0.0	0.0	0.0	4.280016413079532	0.0	4.280016413079532	4.280016413079532	0.0	0.0	0.0	4.966218313477063	4.966218313477063
338	0.0	0.0	5.871097483557137	3.2680413637946844	0.0	4.625359226342541	4.625359226342541	0.0	0.0	3.2680413637946844	0.0	3.941964469862572
339	0.0	0.0	0.0	0.0	0.0	4.53032291147483	0.0	0.0	4.53032291147483	0.0	0.0	0.0
340	0.0	0.0	3.7299001532839235	0.0	0.0	3.7299001532839235	5.098034185651758	0.0	0.0	0.0	3.7299001532839235	0.0
341	0.0	0.0	0.0	0.0	0.0	4.267978164502581	4.267978164502581	0.0	0.0	0.0	0.0	0.0
342	0.0	7.145326890869807	0.0	4.66905678317452	0.0	0.0	0.0	0.0	4.66905678317452	0.0	0.0	0.0
343	0.0	0.0	0.0	0.0	0.0	4.850872396730726	0.0	0.0	0.0	0.0	4.165516337485499	0.0
344	0.0	0.0	0.0	5.041903245464442	0.0	0.0	0.0	0.0	0.0	0.0	4.355196718200519	0.0
345	0.0	0.0	0.0	5.892959847491416	0.0	5.289120404412842	4.200549921464868	0.0	0.0	0.0	3.5222788732202286	0.0
346	0.0	0.0	0.0	4.474419078677257	0.0	4.474419078677257	0.0	0.0	0.0	0.0	4.474419078677257	0.0
347	0.0	0.0	0.0	5.8046256009674275	0.0	4.7120223872393	0.0	0.0	0.0	0.0	4.7120223872393	4.027821652459715
348	0.0	7.753557462778232	5.5300243945885965	0.0	0.0	4.525339821402012	3.842965438519328	0.0	5.77033625601859	0.0	0.0	0.0
349	0.0	0.0	0.0	4.068356903691946	0.0	0.0	4.068356903691946	0.0	4.068356903691946	0.0	5.155500024604348	4.752914564035661
350	0.0	0.0	0.0	5.540131312181095	0.0	4.955480534258844	4.449340379352513	0.0	3.373831681322041	0.0	4.955480534258844	0.0
351	0.0	0.0	3.2432311630882764	4.820940977240971	0.0	5.001918431125487	3.9166665594865817	0.0	3.9166665594865817	0.0	3.9166665594865817	0.0
352	0.0	0.0	4.177037309305294	0.0	0.0	5.418779847083453	0.0	0.0	0.0	4.577374659733159	0.0	0.0
353	0.0	0.0	0.0	4.990703828780268	0.0	0.0	4.304334502736328	0.0	4.304334502736328	0.0	0.0	0.0
354	0.0	0.0	0.0	4.996393932209449	0.0	5.282384001942959	4.996393932209449	0.0	0.0	0.0	0.0	0.0
355	0.0	0.0	0.0	6.24940981882551	0.0	5.404684106015618	4.3150225879556245	0.0	0.0	0.0	4.3150225879556245	0.0
356	0.0	0.0	0.0	5.729144201516439	0.0	4.6370105953231215	4.6370105953231215	0.0	0.0	0.0	0.0	0.0
357	0.0	0.0	1.9337859154070238	0.0	0.0	0.0	0.0	0.0	0.0	0.0	0.0	0.0
358	0.0	0.0	0.0	5.403717166177994	0.0	4.030831968708677	0.0	0.0	0.0	0.0	0.0	0.0
359	0.0	0.0	0.0	0.0	0.0	4.181436366425995	0.0	0.0	4.181436366425995	0.0	4.181436366425995	0.0
360	0.0	0.0	0.0	5.435499492932157	0.0	4.062197535299713	4.062197535299713	0.0	0.0	0.0	0.0	4.062197535299713
361	0.0	0.0	5.474973519338899	5.007480938477552	0.0	4.786007923266978	4.501103891043812	4.101171817520146	3.4244423916650315	0.0	4.101171817520146	0.0
362	0.0	0.0	0.0	6.345740211784328	0.0	4.562713519519721	4.562713519519721	0.0	4.562713519519721	0.0	6.163769434216089	0.0
363	0.0	0.0	6.523880939450186	0.0	0.0	5.1419807925105045	0.0	0.0	0.0	0.0	0.0	0.0
364	0.0	0.0	0.0	5.540551018883804	0.0	5.137046170133154	0.0	0.0	0.0	0.0	4.449756816864588	4.449756816864588
365	0.0	0.0	0.0	6.156886194108759	0.0	5.131073435604465	3.5450012571519576	0.0	3.5450012571519576	0.0	0.0	0.0
366	0.0	0.0	3.514071923234608	4.99471828160093	0.0	4.99471828160093	4.192219457449622	0.0	0.0	4.877781591328998	4.592634265696156	2.850265486205358
367	0.0	0.0	0.0	5.572849139463751	0.0	3.978495443224096	5.064553405688149	0.0	0.0	3.978495443224096	0.0	0.0
368	0.0	0.0	4.940607197486898	4.034984739826661	0.0	4.4345370852880865	0.0	0.0	0.0	3.3593689327487484	4.71924961424105	0.0
369	0.0	0.0	0.0	4.010500667683927	0.0	5.0969564858338705	4.694544377757619	0.0	0.0	0.0	5.0969564858338705	0.0
370	0.0	0.0	0.0	5.512585593664388	0.0	5.004446796682203	3.9191614115038202	0.0	0.0	0.0	4.602330101994668	0.0
371	4.658943541329896	0.0	4.658943541329896	0.0	0.0	4.658943541329896	0.0	0.0	0.0	0.0	0.0	0.0
372	0.0	0.0	0.0	5.6929224795935465	0.0	4.096873456995488	0.0	0.0	0.0	0.0	5.6929224795935465	0.0
373	0.0	0.0	0.0	0.0	0.0	4.953363959079679	3.1962938976350284	3.1962938976350284	0.0	0.0	3.1962938976350284	0.0
374	0.0	0.0	0.0	6.209053819152356	0.0	5.00976269738173	3.9244071219442214	0.0	3.9244071219442214	0.0	5.517915758424579	3.9244071219442214
375	0.0	0.0	0.0	5.833737248713175	0.0	4.339852638562929	0.0	0.0	3.65965963854776	0.0	4.740962124898828	3.65965963854776
376	0.0	0.0	3.480678070259797	5.246447258842572	0.0	4.158312280228975	4.158312280228975	0.0	0.0	0.0	4.158312280228975	0.0
377	0.0	0.0	3.5519641265000423	0.0	0.0	0.0	4.230673442793054	0.0	0.0	0.0	4.230673442793054	0.0
378	0.0	0.0	0.0	5.753073006467195	0.0	4.94610121422201	3.580915723544655	0.0	4.260039948692303	0.0	4.260039948692303	0.0
379	0.0	4.0340424526341625	0.0	5.6292170270923325	0.0	4.0340424526341625	5.120782799115333	0.0	0.0	0.0	4.0340424526341625	4.0340424526341625
380	0.0	0.0	0.0	4.197237128091317	0.0	4.882837369529562	4.197237128091317	0.0	0.0	0.0	0.0	0.0
381	0.0	0.0	0.0	0.0	0.0	5.0050831827446585	3.6387006106662403	0.0	0.0	0.0	0.0	0.0
382	0.0	0.0	0.0	5.466895276067668	0.0	5.06354010407245	4.376696151652861	0.0	0.0	0.0	4.376696151652861	0.0
383	0.0	0.0	5.815085923177344	0.0	0.0	4.038127496472423	0.0	0.0	0.0	5.815085923177344	0.0	0.0
384	0.0	0.0	4.6552777785627235	4.6552777785627235	0.0	0.0	4.6552777785627235	0.0	0.0	0.0	0.0	0.0
385	0.0	0.0	0.0	5.913398838468694	0.0	4.937064442186381	3.8527014128358963	0.0	0.0	0.0	3.8527014128358963	0.0
386	0.0	0.0	0.0	0.0	0.0	5.02334540338638	5.02334540338638	0.0	0.0	0.0	0.0	0.0
387	0.0	0.0	0.0	0.0	0.0	0.0	4.030336458620361	0.0	0.0	0.0	0.0	0.0
388	0.0	0.0	6.339071485048216	0.0	0.0	4.403701242588056	0.0	0.0	0.0	0.0	4.403701242588056	0.0
389	0.0	0.0	0.0	5.161544070395624	0.0	4.0743322308254095	4.0743322308254095	0.0	0.0	0.0	4.0743322308254095	0.0
390	0.0	0.0	0.0	5.7494111358044355	0.0	4.504578279622227	0.0	0.0	0.0	0.0	3.8224286563271184	3.8224286563271184
391	0.0	0.0	0.0	4.111596366178545	0.0	5.199227513803453	5.199227513803453	0.0	0.0	0.0	5.199227513803453	0.0
392	0.0	0.0	0.0	0.0	0.0	5.1165542799221155	0.0	0.0	0.0	0.0	0.0	0.0
393	0.0	0.0	3.9901103031151255	5.362434275973507	0.0	5.362434275973507	4.3893904323954125	0.0	0.0	3.9901103031151255	3.9901103031151255	0.0
394	0.0	0.0	3.4289712976111626	6.288245347233828	0.0	5.479634959712248	4.505733076885032	0.0	0.0	0.0	4.505733076885032	0.0
395	0.0	0.0	0.0	4.170932408429068	0.0	4.170932408429068	5.259199463205779	0.0	4.170932408429068	0.0	0.0	4.170932408429068
396	0.0	0.0	3.3992343219760848	5.4490163581703435	0.0	4.760160489541093	3.3992343219760848	0.0	0.0	0.0	4.075541078787924	0.0
397	0.0	0.0	0.0	6.147870489433662	0.0	4.767969735228256	4.083284268245552	0.0	0.0	0.0	0.0	4.083284268245552
398	0.0	0.0	0.0	6.225574770098491	0.0	5.130911048540843	3.762194801108261	0.0	3.762194801108261	0.0	3.762194801108261	4.845197428300005
399	0.0	0.0	0.0	4.53024999146668	0.0	4.53024999146668	0.0	0.0	0.0	3.452964621365578	5.036755102712632	3.452964621365578
400	0.0	6.848818858093945	5.537381318173236	0.0	5.9778070730105775	4.848163231243173	4.446611839387587	0.0	5.591241316782926	0.0	0.0	0.0
401	0.0	0.0	5.260252594098318	0.0	0.0	4.572285963865912	3.8894200582413987	0.0	0.0	0.0	0.0	0.0
402	0.0	0.0	0.0	4.419874678539127	0.0	4.419874678539127	0.0	0.0	0.0	0.0	4.419874678539127	0.0
403	0.0	0.0	0.0	5.916338195736007	0.0	4.782614558841993	4.097806586038805	0.0	0.0	0.0	4.497719956385552	2.7601378023103043
404	0.0	0.0	4.07402022664103	0.0	0.0	4.758626602464814	4.07402022664103	0.0	0.0	0.0	0.0	0.0
405	0.0	0.0	0.0	4.843542961910899	0.0	5.755095030496375	4.158243992643375	0.0	0.0	5.532742817409626	4.158243992643375	4.158243992643375
406	0.0	0.0	0.0	0.0	0.0	0.0	0.0	0.0	0.0	0.0	0.0	0.0
407	0.0	0.0	0.0	5.66959122008446	0.0	4.293591511667678	3.6140077232070147	0.0	0.0	0.0	4.979887379401809	4.694494297465285
408	0.0	0.0	0.0	6.149675823058971	0.0	4.950670399030636	5.236581238322195	0.0	0.0	0.0	3.8661161549957472	0.0
409	3.839465935876419	0.0	5.431550072097695	0.0	0.0	4.92363773854521	0.0	3.839465935876419	0.0	0.0	0.0	0.0
410	0.0	0.0	0.0	5.32705956371165	0.0	0.0	5.32705956371165	0.0	4.238117041103182	4.238117041103182	5.32705956371165	4.238117041103182
411	0.0	0.0	0.0	0.0	0.0	5.51241653268442	4.138158468752197	0.0	0.0	0.0	0.0	0.0
412	0.0	0.0	0.0	6.142908397391118	0.0	5.048584232263977	0.0	0.0	0.0	0.0	5.048584232263977	0.0
413	0.0	0.0	5.569940135767661	0.0	0.0	4.564985826372701	4.280767756249095	3.2094438076221286	3.8821948613663086	0.0	3.8821948613663086	0.0
414	0.0	0.0	0.0	0.0	0.0	4.404031468478873	3.7230380743605007	0.0	3.7230380743605007	0.0	5.091045910264812	0.0
415	0.0	0.0	0.0	4.365269960461874	0.0	4.766488992338914	4.766488992338914	0.0	3.6847538936340043	0.0	0.0	0.0
416	0.0	0.0	0.0	5.534104607187366	0.0	4.4433607681672	4.4433607681672	0.0	0.0	0.0	4.4433607681672	0.0
417	0.0	0.0	0.0	5.27536146995447	0.0	5.784138554073167	0.0	4.186929400673553	0.0	0.0	4.8724511491238625	0.0
418	0.0	0.0	0.0	4.936724030284913	0.0	4.936724030284913	5.339793579647635	0.0	0.0	4.2507292850205465	0.0	4.2507292850205465
419	0.0	0.0	0.0	5.636677003945185	0.0	0.0	0.0	0.0	0.0	0.0	0.0	0.0
420	0.0	0.0	4.187094942512889	5.2755287055117215	0.0	0.0	4.87261795801073	0.0	0.0	0.0	0.0	0.0
421	0.0	0.0	0.0	5.926456883225496	0.0	4.680341565078469	3.9964274731071936	0.0	0.0	0.0	5.368840034584663	0.0
422	6.311006990334647	3.398736668402508	0.0	0.0	0.0	4.474820105484932	4.075034971413161	0.0	4.075034971413161	0.0	0.0	4.981078406354053
423	0.0	0.0	3.4912551929410136	6.101618034488843	0.0	4.854437558885172	4.854437558885172	0.0	0.0	0.0	5.07602115097004	0.0
424	0.0	0.0	3.8177575933772467	5.187431831915488	0.0	5.591033092453151	4.901610139568266	0.0	3.8177575933772467	0.0	0.0	3.8177575933772467
425	6.724152564857874	0.0	0.0	0.0	0.0	5.153211526514053	4.066094532370565	0.0	4.066094532370565	0.0	0.0	4.7506326540477035
426	0.0	0.0	0.0	5.478388511510562	0.0	5.813666877482797	4.568342322741985	0.0	0.0	5.660013816987597	4.568342322741985	3.8855168338851325
427	0.0	0.0	0.0	0.0	0.0	0.0	0.0	0.0	0.0	0.0	0.0	0.0
428	0.0	0.0	0.0	4.107623081004309	0.0	4.792512852373974	4.792512852373974	0.0	0.0	0.0	4.792512852373974	4.792512852373974
429	0.0	0.0	0.0	0.0	0.0	5.452960058421674	4.764087335518557	0.0	0.0	0.0	0.0	4.764087335518557
430	0.0	0.0	0.0	0.0	0.0	0.0	0.0	0.0	0.0	0.0	4.288829157934403	0.0
431	0.0	0.0	5.105494557887448	4.598703012608276	0.0	5.105494557887448	3.520020561393799	4.598703012608276	0.0	0.0	3.520020561393799	3.520020561393799
432	0.0	0.0	0.0	5.5743098790858285	0.0	4.884949612170485	4.483257131077195	0.0	0.0	0.0	4.483257131077195	0.0
433	0.0	0.0	5.623282539459247	0.0	0.0	4.93374161113609	4.2477681528282645	3.568815851624908	0.0	0.0	0.0	0.0
434	0.0	0.0	0.0	4.926781969999453	0.0	5.329827554805799	0.0	0.0	0.0	0.0	5.329827554805799	4.240858431842002
435	0.0	0.0	0.0	0.0	0.0	4.26863788884888	4.26863788884888	0.0	0.0	0.0	4.26863788884888	0.0
436	0.0	0.0	0.0	0.0	0.0	4.49407303950812	0.0	0.0	0.0	0.0	5.585207415059583	0.0
437	0.0	0.0	0.0	0.0	0.0	0.0	0.0	0.0	0.0	0.0	0.0	0.0
438	0.0	6.296546977779815	4.961952136626976	0.0	0.0	4.51395860785466	0.0	0.0	5.818107197575862	0.0	0.0	0.0
439	0.0	0.0	0.0	4.297498552338752	0.0	5.2055942711092955	4.983821227576587	0.0	0.0	0.0	4.983821227576587	4.297498552338752
440	0.0	0.0	3.9325246651968992	5.017988124717597	0.0	4.615826467985011	0.0	0.0	5.017988124717597	0.0	3.9325246651968992	3.9325246651968992
441	0.0	0.0	0.0	0.0	0.0	4.522663179149429	0.0	0.0	0.0	0.0	3.8403175144371793	0.0
442	4.328898784102005	0.0	0.0	5.705257407001608	0.0	4.328898784102005	4.328898784102005	0.0	0.0	5.015433120026777	0.0	0.0
443	0.0	0.0	0.0	5.472715951421422	0.0	4.783759786447692	0.0	0.0	0.0	0.0	0.0	4.783759786447692
444	0.0	0.0	3.687955110839834	5.612183512457588	0.0	4.76974460699057	3.687955110839834	0.0	0.0	0.0	3.687955110839834	3.687955110839834
445	4.243684970117774	0.0	0.0	4.243684970117774	0.0	4.243684970117774	0.0	0.0	0.0	0.0	0.0	0.0
446	0.0	0.0	0.0	5.021059752137498	0.0	5.242882925885701	0.0	0.0	0.0	0.0	3.6543646581926055	0.0
447	0.0	0.0	6.917718620190271	0.0	0.0	4.785050668276642	0.0	5.187727325443339	4.785050668276642	0.0	0.0	0.0
448	0.0	0.0	0.0	6.250155541179958	0.0	5.46401168726803	4.956006433178582	0.0	0.0	4.956006433178582	3.871377895378075	0.0
449	0.0	0.0	0.0	5.623969851142237	0.0	5.337490481935278	0.0	0.0	0.0	0.0	4.2484480976060635	0.0
450	0.0	0.0	4.465718876016259	5.556637357588749	0.0	4.7505227032208355	4.065985524105328	0.0	4.971935322513014	0.0	0.0	0.0
451	0.0	0.0	4.4522480681141205	0.0	0.0	3.770685864066542	3.770685864066542	0.0	0.0	3.770685864066542	3.770685864066542	3.770685864066542
452	0.0	0.0	0.0	5.994138793321162	0.0	4.21476887226906	4.900500759142475	0.0	0.0	4.21476887226906	0.0	0.0
453	0.0	0.0	4.949628205170478	5.506202496873355	0.0	4.2635420795761	3.5843691710450187	0.0	0.0	0.0	3.5843691710450187	0.0
454	0.0	0.0	5.291894801315469	0.0	0.0	4.88894264119234	4.88894264119234	4.203296635863079	0.0	0.0	0.0	0.0
455	0.0	0.0	4.7121579877908095	4.027956045359906	0.0	4.7121579877908095	4.7121579877908095	0.0	0.0	5.6230429147942935	4.027956045359906	0.0
456	0.0	0.0	0.0	5.759108015192699	0.0	5.355218626783965	0.0	0.0	0.0	0.0	3.9829951154519687	3.9829951154519687
457	0.0	6.685322553032994	3.352404120443653	0.0	7.006562612408241	4.027896310601067	4.027896310601067	0.0	3.352404120443653	0.0	0.0	0.0
458	0.0	0.0	0.0	5.649165288485386	0.0	5.199189832071735	3.9601350643263897	0.0	0.0	0.0	4.359226389729224	0.0
459	0.0	0.0	0.0	4.806903068866324	0.0	3.7245048826525418	3.7245048826525418	0.0	0.0	0.0	4.405516199511763	3.7245048826525418
460	0.0	0.0	3.9324142247059255	5.707708631081299	0.0	5.526050908261375	4.615714934734555	0.0	0.0	0.0	3.9324142247059255	3.9324142247059255
461	0.0	0.0	0.0	6.2201920686208805	0.0	0.0	4.723051576925498	0.0	0.0	0.0	5.125549616080542	0.0
462	6.935998018267692	0.0	0.0	0.0	0.0	4.80319654557846	4.118219381644521	0.0	3.4412146729712174	0.0	0.0	0.0
463	0.0	0.0	0.0	0.0	0.0	0.0	0.0	0.0	0.0	0.0	4.890021559172692	0.0
464	0.0	0.0	0.0	0.0	0.0	4.367306682995123	0.0	0.0	0.0	0.0	4.367306682995123	0.0
465	0.0	0.0	0.0	6.48842912927515	0.0	4.885056530886231	4.199439622971842	0.0	0.0	0.0	4.199439622971842	0.0
466	0.0	0.0	5.687176550324952	5.2834045823275515	0.0	3.2388724143873606	3.912220846511874	3.2388724143873606	3.912220846511874	0.0	4.595319689413437	0.0
467	0.0	0.0	0.0	4.4261387513151185	0.0	5.113287686610088	0.0	0.0	0.0	0.0	0.0	0.0
468	0.0	0.0	4.415006006849816	3.7338807539386933	0.0	5.324013591996852	4.8164314727542425	0.0	0.0	0.0	3.7338807539386933	3.7338807539386933
469	0.0	0.0	0.0	5.680808013336864	0.0	4.588994165524652	3.905958763780398	0.0	0.0	0.0	0.0	0.0
470	0.0	0.0	6.009527059645503	0.0	0.0	4.762883452340042	4.762883452340042	0.0	0.0	0.0	4.762883452340042	0.0
471	0.0	0.0	3.917433298497274	5.69247709749511	0.0	4.600584643575034	0.0	0.0	0.0	0.0	5.002695478820941	4.600584643575034
472	0.0	0.0	0.0	0.0	0.0	0.0	4.255062138454285	0.0	0.0	4.255062138454285	0.0	0.0
473	0.0	0.0	6.573175494268676	0.0	0.0	4.96931143132488	3.3872860603978863	0.0	4.063388661670901	5.658978598398232	3.3872860603978863	0.0
474	0.0	0.0	3.577040273384951	3.577040273384951	0.0	4.256109662751249	0.0	0.0	4.256109662751249	0.0	0.0	0.0
475	0.0	0.0	0.0	0.0	0.0	5.11315204478048	4.426003920717908	0.0	0.0	0.0	5.11315204478048	0.0
476	0.0	0.0	0.0	5.629447176546017	0.0	5.1210123989112475	4.034269343058354	0.0	0.0	0.0	0.0	0.0
477	0.0	0.0	0.0	0.0	0.0	4.301058059274177	0.0	0.0	0.0	0.0	0.0	0.0
478	4.451812740293457	0.0	0.0	5.5426230619896675	0.0	0.0	0.0	0.0	0.0	0.0	4.451812740293457	0.0
479	0.0	0.0	5.251104664563828	0.0	0.0	5.251104664563828	3.662416871010465	0.0	0.0	0.0	3.662416871010465	0.0
480	0.0	0.0	5.7535338968527885	0.0	0.0	4.9104558578531625	0.0	0.0	0.0	6.0041432870909865	0.0	0.0
481	7.009858915804759	0.0	0.0	0.0	0.0	3.5418357456468104	3.5418357456468104	0.0	0.0	0.0	0.0	3.5418357456468104
482	0.0	0.0	0.0	6.489647816737508	0.0	5.462759019056861	0.0	0.0	0.0	3.8701461141392866	5.240675364922639	0.0
483	0.0	0.0	0.0	0.0	0.0	5.333853944477167	4.424775298621094	0.0	0.0	0.0	3.743533864777525	4.424775298621094
484	0.0	0.0	0.0	0.0	0.0	5.620872616951242	0.0	0.0	0.0	0.0	0.0	0.0
485	0.0	0.0	5.888178892505641	0.0	0.0	5.016583472513624	4.510166204218858	4.110184351718889	0.0	0.0	0.0	0.0
486	0.0	0.0	0.0	5.806529546175842	0.0	4.963234132749486	0.0	0.0	0.0	0.0	4.561258072692911	0.0
487	0.0	0.0	0.0	5.678173271891201	0.0	5.274416603461244	4.185994108809588	0.0	0.0	3.507939540556761	4.586377298841137	3.507939540556761
488	0.0	0.0	0.0	5.834931299259696	0.0	0.0	0.0	0.0	0.0	0.0	4.057684135811652	4.057684135811652
489	5.573521755244759	0.0	0.0	3.5203127045090947	0.0	0.0	0.0	0.0	0.0	3.5203127045090947	0.0	3.5203127045090947
490	0.0	0.0	0.0	5.120736891919242	0.0	4.718253145549302	4.033997087235555	0.0	0.0	0.0	5.120736891919242	0.0
491	0.0	0.0	0.0	5.783974957663977	0.0	4.406867652803789	4.406867652803789	0.0	0.0	0.0	5.093899516741761	0.0
492	0.0	0.0	0.0	5.836940324266139	0.0	5.3280579820187	4.925016677336226	0.0	0.0	0.0	4.239105856215587	0.0
493	0.0	0.0	0.0	5.617638417612091	0.0	5.21398826702812	3.843881972625232	0.0	0.0	0.0	0.0	0.0
494	0.0	0.0	0.0	4.974092633228954	0.0	4.974092633228954	0.0	0.0	0.0	0.0	4.287836445491302	0.0
495	0.0	0.0	0.0	6.188925576340584	0.0	5.853273815165003	4.255252430733728	0.0	0.0	4.941279569635834	0.0	0.0
496	0.0	0.0	4.187840575515556	0.0	0.0	3.5097583736410636	0.0	4.58823316429928	0.0	0.0	0.0	0.0
497	0.0	6.1520906956728085	6.213838349673143	2.395374413948751	2.395374413948751	4.10814609548606	4.259945696379439	0.0	5.195739079886248	0.0	0.0	0.0
498	0.0	0.0	0.0	0.0	0.0	5.213872851911903	0.0	0.0	0.0	0.0	4.126082914452322	0.0
499	0.0	0.0	0.0	0.0	0.0	0.0	0.0	0.0	0.0	0.0	4.226561603835847	0.0
500	0.0	0.0	0.0	6.706108020692485	0.0	4.234569202179737	6.167985007203003	0.0	0.0	0.0	0.0	4.234569202179737
501	0.0	0.0	0.0	5.14387307541248	0.0	4.962717847456025	4.962717847456025	0.0	0.0	5.547391274082669	4.056863309041485	0.0
502	0.0	0.0	0.0	3.9829270394790766	0.0	3.9829270394790766	5.069040862916804	0.0	0.0	0.0	4.66671504643905	0.0
503	0.0	0.0	3.747913932471864	4.830690253701582	0.0	4.145492403766377	4.830690253701582	0.0	3.078060197508315	0.0	4.830690253701582	0.0
504	0.0	6.325659686039434	5.711994208308227	3.4387296918190886	2.777183346783273	4.335569203382277	3.8334353092343934	0.0	5.116858524500818	0.0	0.0	0.0
505	0.0	0.0	0.0	3.610297245990771	0.0	0.0	4.690715823596915	0.0	0.0	0.0	4.690715823596915	0.0
506	0.0	0.0	0.0	6.085988609678412	0.0	5.395113360931019	4.706494617363207	0.0	0.0	0.0	5.108943047148623	0.0
507	0.0	0.0	0.0	5.6275759878732945	0.0	5.159728403468916	4.252015664177559	0.0	0.0	0.0	4.6527243079022655	3.5730036211492746
508	0.0	0.0	0.0	5.2278409097156056	0.0	4.94194560555365	3.857513682333326	0.0	0.0	5.2278409097156056	3.857513682333326	3.857513682333326
509	0.0	0.0	0.0	6.55250541123875	0.0	5.257019308636578	5.257019308636578	0.0	0.0	4.168774716030392	0.0	0.0
510	0.0	0.0	0.0	5.158100167972884	0.0	5.158100167972884	5.158100167972884	0.0	0.0	0.0	0.0	0.0
511	0.0	0.0	4.311914460156468	4.99833514035141	0.0	0.0	4.311914460156468	0.0	0.0	4.311914460156468	5.401547989334307	0.0
512	0.0	0.0	4.5763758373826455	6.272667441170464	0.0	4.5763758373826455	0.0	0.0	0.0	0.0	4.9784043373998355	3.893468182623678
513	0.0	0.0	0.0	6.064368488627853	0.0	0.0	4.284163139366165	0.0	0.0	0.0	5.660064818452406	0.0
514	0.0	0.0	0.0	6.297298936603603	0.0	5.097613229596631	4.011149478664892	0.0	0.0	0.0	5.097613229596631	0.0
515	0.0	0.0	0.0	5.953639686863985	0.0	5.549471923497179	4.4586085555648705	0.0	0.0	0.0	4.860206709007927	0.0
516	0.0	3.2670328030995983	5.312550951953424	5.026510643125191	0.0	4.845500559307985	5.026510643125191	3.940936322890151	3.2670328030995983	0.0	0.0	0.0
517	0.0	0.0	0.0	3.7477714770337394	0.0	4.429063555677479	0.0	0.0	0.0	0.0	3.7477714770337394	0.0
518	0.0	0.0	0.0	0.0	0.0	2.364734858046408	0.0	0.0	0.0	0.0	0.0	0.0
519	0.0	0.0	0.0	5.067420278393876	0.0	5.470783630039022	4.3805519922131175	0.0	0.0	4.3805519922131175	0.0	0.0
520	0.0	0.0	4.295370032625771	4.295370032625771	0.0	6.075704883171505	0.0	0.0	0.0	4.295370032625771	0.0	4.981678116459968
521	0.0	0.0	0.0	0.0	0.0	4.758196312648875	4.073593596977864	0.0	4.073593596977864	0.0	0.0	0.0
522	0.0	0.0	0.0	6.487024653696118	0.0	5.641755499353242	0.0	0.0	0.0	0.0	3.8675738157632846	0.0
523	0.0	0.0	0.0	0.0	0.0	0.0	4.084708483110294	0.0	0.0	0.0	4.084708483110294	0.0
524	0.0	0.0	4.850852440209396	0.0	0.0	5.762439100968146	0.0	0.0	0.0	0.0	4.1654965358452545	0.0
525	0.0	0.0	0.0	0.0	0.0	0.0	0.0	0.0	0.0	0.0	0.0	0.0
526	0.0	0.0	0.0	5.278373639050087	0.0	4.369704865603995	4.369704865603995	0.0	0.0	0.0	4.369704865603995	0.0
527	0.0	0.0	0.0	5.686297595135385	0.0	4.996536803066977	0.0	0.0	0.0	0.0	4.996536803066977	0.0
528	0.0	0.0	0.0	5.546006410620552	0.0	5.2596244969934665	4.856754646258446	0.0	0.0	5.546006410620552	4.571661113249973	3.4935194018006386
529	6.023445428219973	0.0	3.5648246968636923	0.0	3.5648246968636923	5.486176942714018	3.5648246968636923	0.0	0.0	0.0	0.0	4.243719824449702
530	0.0	0.0	4.986276961947666	0.0	0.0	4.83326414275562	3.750447433725488	0.0	3.750447433725488	0.0	3.0805354389345787	0.0
531	0.0	0.0	0.0	0.0	0.0	5.5544695289226445	0.0	0.0	0.0	0.0	0.0	0.0
532	0.0	0.0	0.0	4.03408782226047	0.0	0.0	0.0	0.0	4.03408782226047	0.0	4.03408782226047	4.03408782226047
533	0.0	0.0	0.0	5.3198061770310945	0.0	5.3198061770310945	4.230933706258276	0.0	0.0	0.0	4.230933706258276	4.230933706258276
534	0.0	0.0	0.0	5.882613049582118	0.0	5.478540717059428	0.0	0.0	0.0	0.0	4.104694806577913	4.789560262000449
535	0.0	0.0	0.0	5.148455576752893	0.0	0.0	4.4610999610397135	0.0	0.0	4.4610999610397135	5.148455576752893	4.4610999610397135
536	0.0	0.0	0.0	0.0	0.0	0.0	0.0	0.0	0.0	0.0	0.0	0.0
537	0.0	0.0	0.0	6.124410840896501	0.0	5.433450048724794	0.0	0.0	0.0	0.0	4.925532193276107	0.0
538	0.0	0.0	0.0	4.518740192816758	0.0	4.518740192816758	3.8364367561585384	0.0	0.0	0.0	4.518740192816758	0.0
539	0.0	0.0	0.0	4.876260048764688	0.0	5.27918009438495	5.969775718583097	0.0	0.0	0.0	5.565587202460595	4.876260048764688
540	0.0	0.0	4.5728308355521365	0.0	0.0	3.8899593581538605	0.0	0.0	0.0	0.0	0.0	0.0
541	0.0	0.0	0.0	0.0	0.0	3.607328101339576	4.687692082281342	0.0	0.0	0.0	0.0	0.0
542	0.0	0.0	0.0	5.416902024084522	0.0	4.3271322907507015	4.3271322907507015	0.0	0.0	0.0	0.0	4.3271322907507015
543	0.0	0.0	3.311394118993206	5.675577193975696	0.0	4.669958559169408	0.0	0.0	0.0	0.0	4.38539583579552	0.0
544	0.0	0.0	4.28388559587193	0.0	0.0	4.970114409899765	3.6044331917801715	0.0	0.0	0.0	3.6044331917801715	0.0
545	0.0	0.0	0.0	5.556852450968093	0.0	3.9627401380772285	5.334673661545206	0.0	0.0	0.0	5.556852450968093	0.0
546	0.0	6.640313759226121	6.757951604652212	5.257931587154325	5.661659833833224	0.0	5.661659833833224	0.0	6.353067131026832	0.0	0.0	0.0
547	0.0	0.0	0.0	6.2612212415276405	0.0	4.079152536562644	0.0	0.0	0.0	0.0	4.079152536562644	0.0
548	0.0	0.0	0.0	5.83455408251059	0.0	4.99114827446048	4.99114827446048	0.0	0.0	0.0	4.589076330158518	0.0
549	0.0	0.0	4.428809269106338	0.0	0.0	3.747520187633628	3.747520187633628	0.0	0.0	0.0	3.747520187633628	0.0
550	0.0	0.0	0.0	5.306476991934913	0.0	4.903488498418485	4.217734571219521	0.0	0.0	0.0	4.903488498418485	0.0
551	0.0	0.0	0.0	5.936541871507182	0.0	4.69036006782065	0.0	0.0	0.0	0.0	4.69036006782065	0.0
552	0.0	0.0	0.0	4.408263468964726	0.0	0.0	0.0	0.0	0.0	0.0	5.095303888904169	0.0
553	0.0	0.0	0.0	4.016867435368403	0.0	4.700969183101522	4.700969183101522	0.0	0.0	0.0	5.389562778620182	0.0
554	0.0	0.0	0.0	5.804352877515873	0.0	5.114215567558605	0.0	0.0	0.0	0.0	5.40039383712375	0.0
555	0.0	0.0	5.488796388362151	0.0	0.0	4.398415757418273	4.398415757418273	0.0	0.0	0.0	0.0	0.0
556	0.0	0.0	0.0	0.0	0.0	4.411197854084502	4.411197854084502	0.0	0.0	0.0	4.411197854084502	0.0
557	0.0	0.0	0.0	5.826845306446216	0.0	4.5814237247745195	3.8984647740297715	0.0	0.0	0.0	0.0	0.0
558	0.0	0.0	0.0	4.801407826883619	0.0	5.087033243582687	3.719098261991566	0.0	0.0	0.0	4.801407826883619	3.719098261991566
559	0.0	0.0	5.769848658111858	0.0	0.0	3.7120136137164157	5.079816849437485	4.10930262693971	0.0	0.0	3.0430011189985895	0.0
560	0.0	0.0	0.0	5.70857004546115	0.0	4.616570669020376	3.933261577927852	0.0	0.0	0.0	0.0	0.0
561	0.0	0.0	0.0	5.653360199740921	0.0	5.306513155103915	4.4379632909864375	0.0	0.0	0.0	3.53924719828988	0.0
562	0.0	0.0	0.0	0.0	0.0	4.497686375190218	0.0	0.0	0.0	0.0	0.0	0.0
563	0.0	0.0	3.81010948476435	3.81010948476435	0.0	5.401671976218099	5.179655048933695	0.0	0.0	0.0	3.81010948476435	0.0
564	0.0	0.0	3.651735441468684	6.335271281625073	0.0	4.732899008197562	5.01837842656647	0.0	0.0	0.0	4.331824706416243	0.0
565	0.0	0.0	0.0	6.615133914613571	0.0	5.319417722835536	4.230549017894636	0.0	0.0	4.230549017894636	0.0	5.605875144835573
566	6.237566181651909	0.0	4.1120531573646	0.0	0.0	5.353051391002299	4.1120531573646	0.0	0.0	0.0	0.0	4.1120531573646
567	0.0	0.0	6.14607403014942	0.0	0.0	4.595929355374048	4.311605915259949	4.595929355374048	0.0	0.0	3.9128244188580816	0.0
568	0.0	0.0	0.0	5.295625549340108	0.0	4.206990278727483	4.206990278727483	0.0	0.0	0.0	4.206990278727483	5.582053466363393
569	0.0	0.0	0.0	6.042000740758946	0.0	4.110250655885859	4.795162185209057	0.0	0.0	0.0	0.0	0.0
570	0.0	0.0	5.3633571515853395	0.0	0.0	4.2740715358001	4.2740715358001	0.0	0.0	0.0	0.0	0.0
571	0.0	0.0	3.9583456731712388	3.9583456731712388	0.0	3.9583456731712388	0.0	0.0	0.0	0.0	3.9583456731712388	3.9583456731712388
572	0.0	0.0	3.635498061245157	5.691594773247466	0.0	4.315372144265667	3.635498061245157	0.0	0.0	0.0	5.405036804614284	3.635498061245157
573	3.562875740809938	0.0	0.0	0.0	0.0	4.9276728124827365	5.330720554349601	4.241742865219044	6.10130057322137	4.642402276702086	0.0	3.562875740809938
574	0.0	0.0	0.0	0.0	0.0	4.2527370427984295	0.0	0.0	0.0	0.0	0.0	0.0
575	0.0	0.0	6.333393402785394	0.0	0.0	4.917573906282517	3.0146285720188883	4.363430761620591	0.0	0.0	3.0146285720188883	0.0
576	0.0	0.0	0.0	5.707174118514164	0.0	3.650720643882367	4.330796563935697	0.0	0.0	0.0	4.330796563935697	0.0
577	0.0	0.0	5.188559057008007	5.761478948981109	0.0	5.071473283401244	5.071473283401244	0.0	3.7038235396476886	0.0	4.101045037181835	0.0
578	0.0	0.0	0.0	5.745471993327322	0.0	4.57398500188075	4.289735951646663	0.0	0.0	4.289735951646663	4.57398500188075	4.795063068476686
579	0.0	0.0	5.2527074051229405	3.842027441980715	0.0	4.4383653716461104	4.124332567412267	3.447230262864099	3.66398672300385	0.0	2.7854205787463733	0.0
580	0.0	0.0	0.0	4.881052214265767	0.0	5.5703976651279445	0.0	0.0	5.5703976651279445	0.0	4.881052214265767	4.881052214265767
581	0.0	0.0	3.908860492747653	5.837423895747533	0.0	4.994006955860741	3.908860492747653	0.0	0.0	4.994006955860741	4.591925341803862	0.0
582	0.0	0.0	0.0	0.0	0.0	0.0	3.893672045178507	0.0	0.0	0.0	0.0	0.0
583	0.0	0.0	4.212191281932849	0.0	0.0	4.897903959244168	0.0	0.0	0.0	0.0	4.212191281932849	0.0
584	0.0	0.0	5.658013278486958	0.0	0.0	4.413936085609087	4.413936085609087	0.0	0.0	0.0	3.732823624966856	0.0
585	0.0	0.0	5.857964817116216	0.0	0.0	0.0	3.929051710797902	3.929051710797902	0.0	5.300489525977555	3.929051710797902	0.0
586	0.0	0.0	5.077279475402564	0.0	0.0	5.077279475402564	3.709522785397842	0.0	0.0	5.077279475402564	5.480663468335372	0.0
587	0.0	0.0	0.0	5.933559224885742	0.0	4.840231024147465	3.4773754974069035	0.0	0.0	0.0	4.555180561817675	4.555180561817675
588	0.0	0.0	0.0	0.0	0.0	4.8018574115372425	0.0	0.0	0.0	0.0	0.0	0.0
589	0.0	0.0	6.328570664515465	0.0	0.0	4.66229767484437	4.66229767484437	4.66229767484437	0.0	0.0	0.0	0.0
590	0.0	0.0	4.045626915059522	4.045626915059522	0.0	5.132504803496437	4.045626915059522	0.0	0.0	5.132504803496437	0.0	4.045626915059522
591	0.0	0.0	0.0	0.0	0.0	4.334236783770841	4.334236783770841	0.0	0.0	0.0	0.0	0.0
592	0.0	0.0	0.0	3.791731680851019	0.0	5.16096392792087	3.791731680851019	0.0	4.473536525962359	0.0	3.791731680851019	0.0
593	0.0	0.0	0.0	6.2118725336017135	0.0	0.0	5.234380171338567	0.0	0.0	0.0	4.831576581858268	0.0
594	0.0	0.0	0.0	0.0	0.0	5.112000585961568	0.0	0.0	0.0	0.0	0.0	0.0
595	0.0	0.0	4.255157275345745	3.5761012058108586	0.0	5.497732193817246	4.655880874010719	0.0	4.255157275345745	5.630751449076692	3.5761012058108586	0.0
596	0.0	0.0	5.822042021290845	0.0	0.0	4.444593078104636	3.7631193796406865	3.7631193796406865	0.0	0.0	3.7631193796406865	0.0
597	0.0	0.0	0.0	6.599501503587294	0.0	0.0	4.309091410683934	0.0	0.0	0.0	4.995493010525063	0.0
598	0.0	0.0	0.0	0.0	0.0	5.036616798103401	4.349944298889944	0.0	0.0	0.0	0.0	0.0
599	0.0	0.0	5.421341447305774	0.0	0.0	5.0180845053259855	3.9326197868683184	4.837085511513757	0.0	0.0	3.258875425916503	0.0
600	0.0	0.0	0.0	5.688547948472497	0.0	0.0	0.0	0.0	0.0	0.0	4.092557231379913	0.0
601	0.0	0.0	0.0	4.5609364555363685	0.0	4.5609364555363685	4.5609364555363685	0.0	4.5609364555363685	5.248843798957558	0.0	0.0
602	0.0	0.0	0.0	5.314417902973432	0.0	4.911409844805268	0.0	0.0	0.0	4.911409844805268	0.0	0.0
603	0.0	0.0	5.617460036332467	4.373740698820633	0.0	4.774995621693784	3.693118753468186	4.373740698820633	0.0	0.0	3.693118753468186	0.0
604	0.0	0.0	0.0	5.2426636203467	0.0	3.872103300696658	4.956742049884671	0.0	0.0	5.2426636203467	3.872103300696658	3.872103300696658
605	0.0	0.0	0.0	0.0	0.0	2.6073674432850154	1.6463031395681818	0.0	0.0	0.0	0.0	0.0
606	0.0	5.787041317001829	0.0	4.010500667683927	6.765951828421924	4.010500667683927	4.010500667683927	0.0	6.82650866263892	0.0	0.0	0.0
607	0.0	0.0	0.0	6.118044027059462	0.0	4.517378565085823	0.0	0.0	4.517378565085823	0.0	4.517378565085823	0.0
608	0.0	0.0	0.0	4.6841992607996685	0.0	4.6841992607996685	4.000249781983684	0.0	4.000249781983684	0.0	5.08657957228293	0.0
609	0.0	0.0	6.050027968564131	0.0	0.0	4.118165464072761	0.0	0.0	0.0	0.0	0.0	0.0
610	0.0	0.0	3.940705367538486	4.624087776799284	0.0	4.624087776799284	0.0	0.0	0.0	0.0	3.940705367538486	0.0
611	0.0	0.0	0.0	4.620396190502439	0.0	5.999276465143608	0.0	0.0	0.0	4.620396190502439	4.620396190502439	0.0
612	0.0	0.0	5.990271883056541	0.0	0.0	5.521768917315208	0.0	0.0	0.0	0.0	0.0	0.0
613	0.0	0.0	4.875285265714223	0.0	0.0	4.875285265714223	4.875285265714223	0.0	0.0	0.0	0.0	0.0
614	0.0	0.0	5.4512419088093305	0.0	0.0	5.047919988624305	3.9620712557355384	3.287769058361222	3.287769058361222	0.0	3.287769058361222	0.0
615	0.0	0.0	0.0	6.0328334853449155	0.0	4.338821647340916	3.658641923593377	0.0	3.658641923593377	0.0	4.338821647340916	0.0
616	0.0	0.0	6.428823744601435	0.0	0.0	3.8830613183191915	4.5658612992184775	4.967853411102225	0.0	0.0	0.0	0.0
617	0.0	0.0	3.701852338085039	4.382583876279652	0.0	4.382583876279652	3.701852338085039	0.0	0.0	0.0	3.701852338085039	3.701852338085039
618	0.0	0.0	0.0	0.0	0.0	0.0	0.0	0.0	0.0	0.0	0.0	0.0
619	0.0	0.0	0.0	4.025869678318397	0.0	4.710052854231103	0.0	0.0	4.025869678318397	0.0	4.025869678318397	4.025869678318397
620	0.0	0.0	0.0	0.0	0.0	5.638309831497358	0.0	0.0	0.0	0.0	0.0	0.0
621	0.0	0.0	0.0	0.0	0.0	4.510926763862835	0.0	0.0	0.0	0.0	0.0	0.0
622	0.0	0.0	0.0	0.0	0.0	0.0	0.0	0.0	0.0	4.114530815888329	0.0	0.0
623	0.0	0.0	0.0	5.763592069755473	0.0	5.073579783167464	0.0	0.0	0.0	0.0	5.476956054292191	5.073579783167464
624	0.0	0.0	6.001067513419944	0.0	0.0	4.866881164116751	3.8987992089973136	4.401485303549321	0.0	0.0	3.8987992089973136	0.0
625	0.0	0.0	0.0	5.253286911695732	0.0	0.0	4.1650808867297675	0.0	0.0	0.0	0.0	5.253286911695732
626	0.0	0.0	4.8996258420749985	5.382264403252763	0.0	5.12127840846534	4.8996258420749985	0.0	2.8710157972761414	0.0	3.5354335305630147	2.8710157972761414
627	0.0	0.0	0.0	6.075337750237954	0.0	5.921570141964623	4.828305503770912	0.0	0.0	0.0	4.143126558205898	4.143126558205898
628	5.796512772881544	0.0	3.1961911371861675	3.8686672570567446	0.0	5.356366448309405	0.0	0.0	0.0	4.551316432482094	3.8686672570567446	3.1961911371861675
629	0.0	0.0	0.0	6.058776885474344	0.0	5.703103122133025	3.777008925448551	0.0	0.0	0.0	4.860242865815075	4.458644572827782
630	0.0	0.0	0.0	5.10483618150538	0.0	4.018285523575133	4.702400147504165	0.0	0.0	0.0	0.0	4.702400147504165
631	0.0	0.0	4.318556495392564	0.0	0.0	0.0	0.0	4.318556495392564	0.0	0.0	0.0	0.0
632	0.0	0.0	0.0	0.0	0.0	4.651399226027999	0.0	0.0	0.0	0.0	0.0	0.0
633	6.570819181379878	0.0	4.101202191848475	0.0	3.4244722713937565	5.1887179653944395	0.0	0.0	3.4244722713937565	0.0	0.0	4.101202191848475
634	0.0	0.0	0.0	0.0	0.0	0.0	0.0	0.0	0.0	0.0	0.0	0.0
635	0.0	0.0	0.0	0.0	0.0	4.52564672651719	0.0	0.0	0.0	0.0	0.0	0.0
636	0.0	0.0	0.0	5.187914562470259	0.0	3.8182323690836824	5.409940761976983	0.0	4.500335490195111	0.0	5.187914562470259	0.0
637	0.0	6.879241320377543	4.939485739292904	0.0	0.0	4.253471338516725	0.0	0.0	5.851472254112317	0.0	0.0	0.0
638	0.0	0.0	5.4591405906637345	0.0	0.0	5.055801826713453	0.0	0.0	3.6884438018920656	0.0	3.6884438018920656	3.6884438018920656
639	0.0	0.0	5.377642442006781	0.0	0.0	4.869891219391208	4.468255868415682	0.0	0.0	5.155652899056907	0.0	0.0
640	0.0	0.0	3.193498407073279	5.236380133436475	0.0	4.54853833225593	3.193498407073279	0.0	3.865918208705122	0.0	3.193498407073279	0.0
641	0.0	0.0	0.0	5.918722245925389	0.0	0.0	5.228260090851485	0.0	0.0	0.0	5.514600551730208	0.0
642	0.0	0.0	0.0	0.0	0.0	0.0	0.0	0.0	6.764312919134872	0.0	0.0	0.0
643	0.0	0.0	0.0	0.0	0.0	0.0	0.0	0.0	0.0	0.0	0.0	0.0
644	0.0	0.0	0.0	0.0	0.0	5.667830826711811	0.0	0.0	0.0	0.0	4.072119679322997	4.072119679322997
645	0.0	0.0	0.0	6.03447163530184	0.0	5.1903617034006535	4.7876777202595555	0.0	0.0	0.0	0.0	0.0
646	0.0	0.0	0.0	6.015593697881226	0.0	0.0	4.235962379771997	0.0	0.0	0.0	0.0	0.0
647	0.0	0.0	5.90452345625064	0.0	0.0	4.706893681415312	0.0	0.0	0.0	4.706893681415312	0.0	0.0
648	0.0	0.0	0.0	6.11578896195419	0.0	3.936072092478796	0.0	0.0	0.0	0.0	3.936072092478796	0.0
649	0.0	0.0	0.0	0.0	0.0	5.303349133357369	0.0	0.0	0.0	0.0	0.0	0.0
650	1.6727339889708746	0.0	3.119433556645401	0.0	0.0	3.119433556645401	0.0	0.0	1.6727339889708746	0.0	0.0	0.0
651	0.0	0.0	5.641800073662655	0.0	0.0	5.419542749216892	0.0	3.3706344862676425	0.0	0.0	3.3706344862676425	0.0
652	0.0	0.0	0.0	5.10032236003654	0.0	5.10032236003654	4.6979000088123195	0.0	0.0	0.0	4.6979000088123195	0.0
653	0.0	0.0	0.0	4.1969255570279715	0.0	4.597364136343912	4.597364136343912	0.0	0.0	3.5187081219182903	4.1969255570279715	5.285459394424097
654	0.0	0.0	5.38239630644763	0.0	0.0	0.0	3.463693420596423	4.1410597901776205	0.0	0.0	3.463693420596423	0.0
655	0.0	0.0	0.0	5.67713473953052	0.0	4.081297332318482	4.081297332318482	0.0	0.0	0.0	4.765965898156649	0.0
656	0.0	0.0	5.134459493876475	5.642926243945112	0.0	5.642926243945112	5.134459493876475	0.0	0.0	0.0	0.0	0.0
657	0.0	0.0	0.0	4.317393698631768	0.0	5.6936367701667745	0.0	0.0	0.0	0.0	5.003851257353723	0.0
658	0.0	0.0	0.0	5.650506152915296	0.0	5.246797369976756	4.960868543423909	0.0	0.0	4.960868543423909	5.246797369976756	3.87617264986266
659	0.0	0.0	0.0	5.7560736295798325	0.0	5.287966306219646	4.37922504140461	0.0	0.0	0.0	4.780503039450137	0.0
660	4.652279252293688	0.0	0.0	0.0	0.0	0.0	0.0	0.0	0.0	0.0	0.0	0.0
661	0.0	0.0	0.0	0.0	0.0	4.1135329013839605	4.1135329013839605	0.0	0.0	0.0	0.0	0.0
662	0.0	0.0	0.0	5.491889973991441	0.0	5.08848277195321	5.08848277195321	0.0	0.0	0.0	0.0	0.0
663	0.0	0.0	0.0	5.721613982054374	0.0	5.21296892697098	0.0	0.0	0.0	0.0	3.448072797597008	0.0
664	0.0	0.0	0.0	3.9538238770989684	0.0	5.03956622573186	0.0	0.0	0.0	0.0	3.9538238770989684	3.9538238770989684
665	0.0	0.0	3.6074032018308237	4.973146182857517	0.0	4.973146182857517	0.0	0.0	0.0	4.687768565757244	4.286896497738227	3.6074032018308237
666	0.0	0.0	4.065380366326323	5.996475777965168	0.0	4.065380366326323	4.749912310939762	0.0	0.0	0.0	4.065380366326323	4.065380366326323
667	0.0	0.0	0.0	5.703775476681609	0.0	4.860912244326869	4.459311368835638	0.0	0.0	0.0	3.7776680921381343	0.0
668	0.0	0.0	0.0	5.999960274189297	0.0	4.220518878266233	5.309288876995988	0.0	4.220518878266233	0.0	4.9062934378859175	0.0
669	6.007638001776513	0.0	0.0	0.0	0.0	4.149274523410359	3.4717800548231317	0.0	0.0	0.0	0.0	0.0
670	0.0	0.0	0.0	0.0	0.0	5.02775832898326	0.0	0.0	0.0	0.0	5.02775832898326	0.0
671	5.678315727488266	0.0	4.8939531472377835	0.0	0.0	5.075025299204284	3.3140419894528113	0.0	0.0	3.3140419894528113	0.0	4.672680781133373
672	0.0	0.0	6.544293700899014	0.0	0.0	4.1606789699797435	4.560931528172478	4.560931528172478	0.0	0.0	3.483008371344289	0.0
673	0.0	0.0	6.0292291126253215	0.0	0.0	4.935419968485077	0.0	5.338486388101206	0.0	0.0	0.0	0.0
674	0.0	0.0	0.0	4.460991375988108	0.0	4.460991375988108	0.0	0.0	0.0	5.551873257693449	5.551873257693449	4.460991375988108
675	0.0	0.0	0.0	5.91538840814332	0.0	3.9855343385221893	4.669346829962474	0.0	0.0	0.0	5.579994634500174	0.0
676	0.0	0.0	0.0	0.0	0.0	4.984072987695158	4.582025095012822	0.0	0.0	0.0	4.582025095012822	0.0
677	0.0	0.0	0.0	5.895988233297299	0.0	5.386994568407126	4.297492068640632	0.0	0.0	0.0	4.297492068640632	4.297492068640632
678	0.0	0.0	0.0	4.852618382316209	0.0	4.852618382316209	0.0	0.0	0.0	0.0	4.451049626895447	0.0
679	0.0	0.0	0.0	4.528077772486662	0.0	5.21580960703561	5.6194630632592295	0.0	0.0	3.845674092211834	0.0	4.92993591032017
680	0.0	0.0	3.7477379642182775	6.123972134613185	0.0	5.519659452081087	4.830511476387966	0.0	0.0	0.0	4.4290296431930605	4.4290296431930605
681	0.0	0.0	0.0	5.474872476791262	0.0	5.188586350531548	4.785907302376337	0.0	4.101072029473273	0.0	0.0	0.0
682	0.0	0.0	0.0	5.882355108974844	0.0	4.789303751618842	4.387989141730132	0.0	3.7071910862953095	0.0	3.7071910862953095	3.7071910862953095
683	0.0	0.0	4.16185188884419	0.0	0.0	5.068751452694831	3.484163287581148	0.0	0.0	0.0	0.0	0.0
684	0.0	0.0	5.656164173505078	0.0	0.0	4.564519357292404	0.0	0.0	0.0	0.0	0.0	0.0
685	0.0	0.0	4.342674209323749	0.0	0.0	3.6624449444250975	3.6624449444250975	0.0	0.0	0.0	0.0	0.0
686	0.0	0.0	6.41836026359268	0.0	0.0	4.2341018924450875	4.2341018924450875	0.0	0.0	0.0	3.55534351522528	0.0
687	0.0	0.0	0.0	4.0870127763052615	0.0	4.0870127763052615	4.771729867221575	0.0	0.0	0.0	4.771729867221575	4.771729867221575
688	5.210112310523501	0.0	0.0	5.795468887232196	0.0	4.9883330931619785	4.702920782305077	0.0	0.0	0.0	3.6222834724581383	0.0
689	0.0	0.0	3.7886124086539206	5.379782901463519	0.0	4.872025115327738	3.7886124086539206	0.0	0.0	0.0	5.157790892467377	0.0
690	0.0	0.0	0.0	4.807765980510143	0.0	5.900919341292011	4.122751720434492	0.0	0.0	0.0	5.21050534965727	4.122751720434492
691	0.0	0.0	0.0	0.0	0.0	0.0	0.0	0.0	0.0	0.0	0.0	0.0
692	0.0	0.0	4.476468989844316	0.0	0.0	4.476468989844316	4.476468989844316	0.0	0.0	0.0	0.0	0.0
693	0.0	0.0	4.177564733414233	0.0	0.0	0.0	0.0	0.0	0.0	0.0	0.0	0.0
694	0.0	0.0	0.0	0.0	0.0	5.410906518702001	0.0	0.0	0.0	0.0	0.0	0.0
695	0.0	0.0	0.0	5.823827315847125	0.0	4.980463399199876	0.0	0.0	0.0	0.0	3.895499304488195	0.0
696	0.0	0.0	0.0	4.116103103125085	0.0	4.116103103125085	4.116103103125085	0.0	0.0	0.0	0.0	4.116103103125085
697	3.7514552832297676	0.0	3.7514552832297676	0.0	0.0	3.7514552832297676	0.0	0.0	0.0	0.0	0.0	0.0
698	0.0	0.0	0.0	4.593285010360612	0.0	0.0	0.0	0.0	0.0	0.0	4.593285010360612	3.9102065307267537
699	0.0	0.0	0.0	5.834672342716782	0.0	4.589193731994622	0.0	0.0	0.0	0.0	4.589193731994622	3.9061563226450216
700	0.0	0.0	0.0	0.0	0.0	5.014682152663784	0.0	0.0	0.0	0.0	0.0	0.0
701	3.410623314604691	0.0	0.0	4.486975943967467	0.0	5.174479918036072	3.410623314604691	0.0	0.0	0.0	4.087122375191888	0.0
702	4.081114074246141	0.0	0.0	4.081114074246141	0.0	0.0	4.081114074246141	0.0	0.0	0.0	4.765781079559932	0.0
703	0.0	0.0	5.851744696972535	5.028755582341661	0.0	4.694898703746907	3.7922274937224683	3.121375250019357	0.0	0.0	3.121375250019357	3.121375250019357
704	0.0	0.0	6.74472183284451	3.7234680882274658	0.0	3.7234680882274658	3.7234680882274658	0.0	0.0	5.313396874901605	4.404466739387048	0.0
705	0.0	0.0	0.0	5.49710780334609	0.0	4.254539215857243	3.575491797029311	0.0	0.0	4.655259876116466	3.575491797029311	0.0
706	0.0	0.0	0.0	5.531323503815538	0.0	3.7591742098336227	3.7591742098336227	0.0	0.0	0.0	3.7591742098336227	0.0
707	0.0	6.45980495581772	5.07819490897982	0.0	5.7682216527081795	4.391259541753778	0.0	0.0	5.635136633367501	3.710421412845594	0.0	0.0
708	0.0	0.0	0.0	3.7821276558144477	0.0	5.373178204674927	0.0	0.0	0.0	0.0	3.7821276558144477	3.7821276558144477
709	0.0	0.0	0.0	5.724608093080609	0.0	5.389440857557872	4.479973580141292	0.0	0.0	0.0	4.8816536297496	3.7980963668419427
710	0.0	0.0	0.0	6.07145018377186	0.0	4.742890235663532	4.2378567556011815	0.0	0.0	0.0	4.521922671646455	0.0
711	0.0	0.0	4.310234650009211	6.003933415370966	0.0	4.711212907982682	0.0	0.0	0.0	0.0	3.630428478896363	0.0
712	0.0	0.0	4.858474285768777	5.26134860135708	0.0	4.858474285768777	4.173059451359489	0.0	0.0	5.547732756116483	0.0	4.173059451359489
713	0.0	0.0	0.0	5.436360536948814	0.0	5.150129180178127	0.0	0.0	0.0	0.0	4.747559204929043	0.0
714	0.0	0.0	0.0	0.0	0.0	0.0	0.0	0.0	0.0	0.0	0.0	0.0
715	0.0	0.0	0.0	5.802776979730189	0.0	5.4675116780499255	3.8748196635484584	0.0	0.0	0.0	5.245423001186891	0.0
716	0.0	0.0	6.257726008641159	0.0	0.0	4.738542184303298	3.8352931310472624	0.0	0.0	0.0	0.0	0.0
717	0.0	0.0	0.0	5.359049650849748	0.0	5.540586670686178	4.449792191029722	0.0	0.0	0.0	3.7682583084535928	3.7682583084535928
718	0.0	0.0	6.7450530815810925	0.0	0.0	3.9304916829195786	3.9304916829195786	0.0	3.9304916829195786	0.0	3.9304916829195786	0.0
719	0.0	0.0	4.125279892632253	5.72170634502232	0.0	5.72170634502232	4.81031477168272	0.0	0.0	5.499380988734223	4.125279892632253	0.0
720	0.0	0.0	0.0	5.050388127473885	0.0	4.3636273566077755	4.3636273566077755	0.0	0.0	0.0	3.6831319239408518	0.0
721	0.0	0.0	0.0	0.0	0.0	5.511438422764144	0.0	0.0	0.0	0.0	4.420874244109556	0.0
722	0.0	0.0	0.0	5.573795044450793	0.0	5.065496921791292	3.9794271936446077	0.0	0.0	5.573795044450793	0.0	3.9794271936446077
723	0.0	0.0	0.0	5.488716082981882	0.0	0.0	0.0	0.0	0.0	0.0	0.0	0.0
724	2.8875279821481286	0.0	6.010711220937859	0.0	0.0	4.4513710548432615	2.8875279821481286	0.0	0.0	0.0	4.4513710548432615	0.0
725	0.0	0.0	5.300981375783193	0.0	0.0	3.2558512893947325	0.0	0.0	3.2558512893947325	0.0	3.929536309183449	0.0
726	0.0	0.0	4.914169469583529	5.603638989351599	0.0	4.228337282065994	4.228337282065994	0.0	0.0	0.0	0.0	0.0
727	0.0	0.0	5.468207278438012	3.6973223544236125	0.0	5.181930480956631	4.377997169381601	0.0	0.0	0.0	4.779270012235736	0.0
728	0.0	0.0	0.0	6.063912318799773	0.0	0.0	5.373087724755613	0.0	0.0	4.684569596379823	4.0006167275664914	4.684569596379823
729	3.014948387562314	0.0	0.0	5.050524431856323	0.0	4.363762793327106	0.0	0.0	0.0	0.0	3.014948387562314	0.0
730	0.0	0.0	0.0	4.3591512224386895	0.0	4.3591512224386895	4.3591512224386895	0.0	0.0	0.0	6.427339094974425	0.0
731	0.0	0.0	0.0	0.0	0.0	4.509366883773607	0.0	0.0	0.0	0.0	0.0	0.0
732	0.0	6.85455007858329	5.376524920542944	3.785413496769907	7.259663576204829	3.785413496769907	0.0	0.0	5.558075536516375	0.0	0.0	0.0
733	0.0	0.0	0.0	5.9795156979081305	0.0	5.421795650399321	4.0486717887504176	0.0	0.0	0.0	4.733057938002958	0.0
734	0.0	0.0	7.5713075466793995	0.0	0.0	5.495464652275365	0.0	0.0	0.0	0.0	0.0	0.0
735	0.0	0.0	5.13601540224825	4.448732072475203	0.0	5.13601540224825	3.7672104365746484	0.0	0.0	5.539518227399993	3.7672104365746484	0.0
736	0.0	0.0	5.981817435621147	0.0	0.0	5.19638457821774	3.608851181488152	0.0	0.0	0.0	3.608851181488152	0.0
737	0.0	0.0	0.0	0.0	0.0	4.874561253622908	4.874561253622908	0.0	0.0	0.0	0.0	0.0
738	0.0	0.0	0.0	4.6557479504853445	0.0	4.6557479504853445	0.0	0.0	0.0	0.0	3.9720626646481656	0.0
739	0.0	0.0	5.678653811129243	4.434399929532951	0.0	4.434399929532951	5.121598360355708	0.0	0.0	4.8359031390361915	3.7530451266883404	4.8359031390361915
740	0.0	0.0	0.0	0.0	0.0	0.0	0.0	0.0	0.0	0.0	0.0	0.0
741	0.0	0.0	0.0	4.123477910642141	0.0	4.123477910642141	0.0	0.0	0.0	0.0	0.0	0.0
742	0.0	0.0	0.0	0.0	0.0	3.8459409169079013	4.528347478879424	0.0	0.0	0.0	0.0	0.0
743	0.0	0.0	3.2169034394644482	5.664379152306451	0.0	5.377852179060537	4.9746932742911305	0.0	0.0	0.0	3.2169034394644482	0.0
744	0.0	0.0	0.0	5.070988437677324	0.0	5.070988437677324	5.070988437677324	0.0	4.3840978571403895	4.3840978571403895	4.3840978571403895	0.0
745	0.0	0.0	0.0	5.135837900121376	0.0	4.62892602152693	3.5496559426719947	0.0	4.62892602152693	0.0	5.603633297713499	0.0
746	0.0	0.0	3.666352564330471	5.723166657321492	0.0	5.150342106169149	4.346632534558042	0.0	0.0	0.0	0.0	0.0
747	0.0	0.0	0.0	6.5186227682019755	0.0	4.1353766712006585	4.1353766712006585	0.0	0.0	0.0	0.0	0.0
748	0.0	0.0	0.0	5.3301013467929	0.0	4.774111660925418	4.089374599263002	0.0	0.0	0.0	4.774111660925418	0.0
749	0.0	0.0	0.0	5.454304202542069	0.0	3.861832947940196	3.861832947940196	0.0	0.0	0.0	0.0	3.861832947940196
750	0.0	0.0	0.0	0.0	0.0	4.579796772709636	4.981837029175388	0.0	0.0	3.8968543268602214	4.579796772709636	0.0
751	0.0	0.0	0.0	5.878846691693901	0.0	6.129539146504176	3.949585243003627	0.0	0.0	0.0	5.321327212754237	4.633054397457821
752	0.0	0.0	0.0	5.879027672139226	0.0	4.280717630823874	4.280717630823874	0.0	0.0	4.966924416601611	5.370065314111112	4.280717630823874
753	0.0	0.0	0.0	4.828227127863571	0.0	4.426754386097353	0.0	0.0	0.0	0.0	3.745489552338057	0.0
754	0.0	0.0	0.0	0.0	0.0	4.217448201528214	0.0	0.0	0.0	0.0	4.217448201528214	0.0
755	0.0	0.0	0.0	5.871909328290295	0.0	3.8119982403902646	3.8119982403902646	0.0	0.0	0.0	4.714937862060024	0.0
756	0.0	0.0	0.0	5.336656171527843	0.0	5.490119195814072	4.648309384740034	0.0	0.0	0.0	4.24762173667076	0.0
757	0.0	0.0	0.0	0.0	0.0	4.504281769556864	0.0	0.0	0.0	0.0	0.0	0.0
758	0.0	0.0	0.0	6.068514674379702	0.0	4.4682925997825995	3.78654705058332	0.0	0.0	0.0	3.78654705058332	3.78654705058332
759	0.0	0.0	6.025785714638421	0.0	0.0	0.0	0.0	0.0	0.0	0.0	0.0	0.0
760	0.0	0.0	0.0	5.488210457301772	0.0	4.799189987885729	4.799189987885729	0.0	0.0	0.0	4.114245489102228	0.0
761	0.0	0.0	0.0	0.0	0.0	0.0	4.338673532270063	0.0	0.0	0.0	0.0	0.0
762	0.0	0.0	3.3532448056539574	0.0	0.0	5.268721640832068	4.712961054666934	0.0	5.623850332891458	0.0	0.0	3.3532448056539574
763	0.0	0.0	0.0	0.0	0.0	1.4810191389341198	0.0	0.0	0.0	0.0	0.0	0.0
764	0.0	0.0	0.0	5.882674188917958	0.0	4.636855357684191	3.953349663689594	0.0	0.0	0.0	5.039085868306523	0.0
765	0.0	0.0	0.0	5.415569581410322	0.0	5.012325407338457	4.325811586084944	0.0	0.0	0.0	5.702139334395552	0.0
766	0.0	0.0	0.0	0.0	0.0	5.454351857532413	4.364258476529863	0.0	0.0	5.272885464663338	3.6837551118629177	0.0
767	6.801637180012444	0.0	0.0	0.0	0.0	4.41480007161159	3.7336772798672664	0.0	0.0	0.0	0.0	3.7336772798672664
768	0.0	0.0	5.402121013798791	0.0	0.0	4.713470718441844	0.0	0.0	0.0	0.0	0.0	0.0
769	0.0	0.0	0.0	5.261237177587712	0.0	4.975283238113103	4.975283238113103	0.0	0.0	0.0	3.8903895426802215	3.2174737046167903
770	0.0	0.0	0.0	5.3000156666852565	0.0	4.211336908146594	3.5329074223901014	0.0	0.0	0.0	4.6118475855169265	3.5329074223901014
771	0.0	0.0	4.289772825651859	5.197804723615489	0.0	4.690658116033745	4.690658116033745	0.0	0.0	0.0	0.0	0.0
772	0.0	0.0	0.0	5.398605128399445	0.0	3.8070970529939756	4.890790224789702	0.0	0.0	0.0	5.1765916596485875	0.0
773	0.0	0.0	0.0	5.0108615662945395	0.0	5.0108615662945395	0.0	0.0	0.0	0.0	5.0108615662945395	0.0
774	0.0	0.0	0.0	4.166071109581264	0.0	5.5406624392577415	4.166071109581264	0.0	0.0	0.0	5.5406624392577415	4.166071109581264
775	0.0	0.0	0.0	0.0	0.0	5.076846024153354	4.389919015578661	0.0	4.389919015578661	0.0	0.0	0.0
776	0.0	0.0	0.0	0.0	0.0	4.61678173053923	3.9334705734012023	0.0	0.0	0.0	3.9334705734012023	0.0
777	0.0	0.0	6.2897010880395605	0.0	0.0	5.090048007284752	4.003675948943572	4.003675948943572	0.0	0.0	4.003675948943572	0.0
778	0.0	0.0	0.0	5.584654393001727	0.0	0.0	4.209562194656965	0.0	4.209562194656965	0.0	4.209562194656965	4.209562194656965
779	0.0	0.0	0.0	0.0	0.0	4.763869750404071	4.079218900268911	0.0	0.0	0.0	0.0	0.0
780	0.0	0.0	3.9617224971866207	4.645308966252572	0.0	0.0	3.9617224971866207	0.0	3.9617224971866207	0.0	0.0	0.0
781	0.0	0.0	5.192996875165256	0.0	0.0	3.8232311598738344	3.8232311598738344	0.0	0.0	0.0	0.0	0.0
782	0.0	6.079181966670042	5.102162197059496	0.0	0.0	3.733954025624275	4.235174404425531	0.0	4.816505930755854	0.0	0.0	0.0
783	0.0	0.0	0.0	6.413460276253118	0.0	4.4773381207157374	3.795490480732909	0.0	0.0	0.0	3.795490480732909	0.0
784	0.0	0.0	0.0	5.311708998396182	0.0	4.62348317624739	0.0	0.0	0.0	0.0	0.0	0.0
785	0.0	0.0	0.0	0.0	0.0	4.737638180510726	4.053212169439547	0.0	0.0	0.0	4.737638180510726	0.0
786	0.0	0.0	5.497121803506636	4.406673202899275	0.0	4.406673202899275	0.0	0.0	0.0	4.406673202899275	0.0	4.406673202899275
787	0.0	0.0	0.0	6.004546079625565	0.0	4.7118215660254075	3.631026385236966	0.0	4.7118215660254075	0.0	4.3108405840374315	0.0
788	0.0	0.0	0.0	0.0	0.0	0.0	0.0	0.0	0.0	0.0	0.0	0.0
789	0.0	0.0	0.0	5.306855444795583	0.0	4.218109307869637	4.218109307869637	0.0	0.0	0.0	5.59329737575515	4.218109307869637
790	0.0	0.0	0.0	6.005874983645782	0.0	4.713141788717717	4.713141788717717	0.0	3.632323308803836	3.632323308803836	3.632323308803836	0.0
791	0.0	0.0	0.0	0.0	0.0	0.0	0.0	0.0	0.0	0.0	4.419342407732283	0.0
792	0.0	0.0	0.0	5.6682524461159876	0.0	4.37813769400822	5.064990754886941	0.0	3.304313050302753	0.0	4.883931195294608	3.304313050302753
793	0.0	0.0	3.1073548845175516	5.837115284973223	0.0	5.014180440042505	4.175701014980682	0.0	0.0	4.175701014980682	3.777888757564051	4.680361908909953
794	0.0	0.0	3.8706751802932806	5.4632970596443515	0.0	5.4632970596443515	4.553345524455996	0.0	0.0	3.8706751802932806	4.553345524455996	3.8706751802932806
795	0.0	0.0	5.570553564016099	0.0	0.0	4.6599591348673695	0.0	0.0	0.0	5.06226363709945	5.06226363709945	0.0
796	0.0	0.0	0.0	4.689294337770544	0.0	5.377834335975124	4.0052983283667585	0.0	0.0	0.0	4.0052983283667585	0.0
797	0.0	0.0	0.0	0.0	0.0	4.3930605037674875	0.0	0.0	4.3930605037674875	0.0	4.3930605037674875	0.0
798	0.0	0.0	0.0	5.161318782398094	0.0	5.383314849078774	4.473889356901178	0.0	3.792080533167022	5.969058284460114	3.792080533167022	3.792080533167022
799	0.0	0.0	4.641090126697706	0.0	0.0	4.641090126697706	0.0	0.0	0.0	0.0	0.0	0.0
800	0.0	0.0	4.243853455726485	0.0	0.0	4.929798674477113	0.0	0.0	0.0	0.0	0.0	0.0
801	0.0	0.0	0.0	5.913376447242043	0.0	4.820155687673122	4.1350416858967725	0.0	0.0	0.0	4.1350416858967725	0.0
802	0.0	0.0	0.0	5.685812603957835	0.0	4.680133230400287	3.9962210533461935	0.0	4.680133230400287	0.0	3.3212918959008784	0.0
803	0.0	0.0	0.0	0.0	0.0	4.794307155958655	4.109402642415334	0.0	0.0	0.0	0.0	0.0
804	0.0	0.0	0.0	0.0	0.0	5.072235586548257	4.385337232276964	0.0	0.0	0.0	0.0	0.0
805	0.0	0.0	0.0	5.096056702082362	0.0	3.7279582919223513	4.810412829528215	0.0	4.409011700615904	3.7279582919223513	0.0	3.7279582919223513
806	0.0	0.0	0.0	0.0	0.0	5.352862869873167	0.0	0.0	0.0	0.0	5.352862869873167	0.0
807	0.0	4.397753089701186	3.0477085628470912	5.488128241448008	0.0	4.114164280737564	3.0477085628470912	0.0	3.7168357755210475	0.0	4.397753089701186	3.0477085628470912
808	0.0	0.0	0.0	5.906320471116724	0.0	4.994104702550368	0.0	0.0	0.0	0.0	5.397307992502477	0.0
809	0.0	0.0	3.105416883258629	6.006480993367878	0.0	4.859123233016426	0.0	0.0	0.0	0.0	3.7759063884587927	4.457529263492981
810	5.1528318155114325	0.0	0.0	0.0	0.0	4.065719162080399	0.0	0.0	4.065719162080399	0.0	0.0	4.750254037607665
811	0.0	0.0	5.232867038001495	0.0	0.0	0.0	0.0	3.467448570920027	3.467448570920027	0.0	4.144874556084877	4.830067473435487
812	0.0	4.154260858935452	0.0	5.242353078932545	0.0	4.839528381657305	0.0	0.0	0.0	0.0	4.154260858935452	0.0
813	0.0	6.355081379098479	4.068016269568004	0.0	6.249913944106558	5.155155460523763	0.0	0.0	6.249913944106558	0.0	0.0	0.0
814	0.0	0.0	0.0	0.0	0.0	4.299623337030224	4.299623337030224	0.0	0.0	0.0	4.985960546912267	0.0
815	0.0	0.0	3.972888792559572	5.5671570328204565	0.0	5.344968357696095	4.656581928955494	0.0	0.0	5.058875722154387	3.972888792559572	0.0
816	0.0	0.0	4.360505999344337	4.581091897965765	0.0	3.6800498690754346	3.0118115870023368	0.0	0.0	4.7617047115046525	3.0118115870023368	4.360505999344337
817	0.0	0.0	0.0	4.827086789224036	0.0	4.14191752192522	0.0	0.0	0.0	0.0	4.827086789224036	0.0
818	0.0	6.564718332291466	3.6980208677567243	0.0	0.0	0.0	0.0	0.0	3.6980208677567243	0.0	0.0	0.0
819	0.0	0.0	0.0	5.660654775348387	0.0	4.749570820720065	0.0	0.0	0.0	0.0	5.1521466224234915	0.0
820	0.0	0.0	0.0	5.741338318190502	0.0	5.051396463849563	0.0	0.0	3.9655037163297444	0.0	4.649126440662195	3.9655037163297444
821	0.0	0.0	3.9823317809933663	4.381563461838785	0.0	4.381563461838785	3.307655085212237	0.0	0.0	5.354545889507901	4.666114188991818	4.381563461838785
822	0.0	0.0	5.591005963838495	4.215843232941883	0.0	4.901583111800209	0.0	0.0	0.0	0.0	4.215843232941883	4.901583111800209
823	0.0	0.0	4.061941242530241	5.435239848143042	0.0	0.0	0.0	0.0	0.0	4.061941242530241	4.746443378611852	0.0
824	0.0	0.0	0.0	6.0375409088062835	0.0	3.756215032079072	0.0	0.0	0.0	0.0	3.756215032079072	4.437607376678928
825	0.0	0.0	0.0	4.36644022899355	0.0	0.0	5.053218996016199	0.0	0.0	0.0	0.0	0.0
826	0.0	0.0	0.0	0.0	0.0	0.0	0.0	0.0	0.0	0.0	2.4238367366051836	0.0
827	0.0	0.0	5.977183667279894	3.800043703727847	0.0	4.883630476461841	0.0	0.0	0.0	5.391423713887319	0.0	0.0
828	0.0	0.0	0.0	6.311723599192147	0.0	4.645580977999409	4.244906351368234	0.0	0.0	0.0	4.244906351368234	0.0
829	0.0	0.0	0.0	5.625549523846053	0.0	4.650709933251817	4.250010857665861	0.0	3.571026981340074	0.0	0.0	0.0
830	0.0	0.0	0.0	5.542793138446939	0.0	5.765153268004922	4.168177044559554	0.0	0.0	0.0	4.168177044559554	4.168177044559554
831	0.0	0.0	0.0	5.955350754527688	0.0	5.14765521926349	3.778649599886465	0.0	0.0	0.0	0.0	3.778649599886465
832	0.0	0.0	4.026673360774851	0.0	0.0	4.710863770353481	4.710863770353481	0.0	0.0	0.0	4.710863770353481	0.0
833	0.0	5.317025161466524	5.317025161466524	0.0	0.0	4.628773309756862	0.0	0.0	0.0	0.0	0.0	0.0
834	0.0	0.0	4.840658737120423	6.039084894232272	0.0	5.6834310313653855	3.7577265645638676	0.0	0.0	0.0	4.439136768159182	0.0
835	0.0	0.0	0.0	4.563849755763515	0.0	4.563849755763515	3.8810705020191456	0.0	0.0	3.8810705020191456	4.965834862351184	5.251772382077415
836	0.0	0.0	0.0	0.0	0.0	0.0	0.0	0.0	0.0	0.0	0.0	0.0
837	0.0	4.062373814819213	0.0	5.657949592931109	0.0	5.435678077483334	4.062373814819213	0.0	0.0	0.0	4.062373814819213	4.062373814819213
838	0.0	0.0	0.0	0.0	0.0	4.4414441685613895	4.4414441685613895	0.0	0.0	0.0	5.532172852794491	0.0
839	0.0	0.0	0.0	5.722752268365028	0.0	5.032870447379179	0.0	0.0	0.0	0.0	3.947214004458831	0.0
840	0.0	0.0	0.0	5.845726978810774	0.0	5.623306224055515	0.0	0.0	0.0	0.0	0.0	4.2477915834794
841	0.0	0.0	6.3074340998658665	0.0	0.0	4.5813030252662665	4.180945621901695	0.0	0.0	0.0	5.088023617865402	0.0
842	0.0	0.0	0.0	5.413681289064884	0.0	3.4941513565184326	3.4941513565184326	0.0	0.0	0.0	4.857401337839445	0.0
843	0.0	0.0	0.0	0.0	0.0	4.345605084121966	0.0	0.0	0.0	0.0	4.345605084121966	0.0
844	0.0	0.0	7.0619090546709335	0.0	0.0	3.9887064647008477	3.9887064647008477	3.9887064647008477	0.0	3.9887064647008477	3.9887064647008477	0.0
845	0.0	0.0	0.0	5.873867342459324	0.0	5.5871221567916445	3.8139184210009396	0.0	0.0	0.0	0.0	3.8139184210009396
846	3.2610897885702284	0.0	5.0203720485344245	0.0	0.0	4.839370034752908	4.3338052397221904	0.0	0.0	0.0	5.0203720485344245	0.0
847	0.0	0.0	0.0	5.747768940769392	0.0	4.370998749499732	3.690410979771355	0.0	0.0	0.0	3.690410979771355	0.0
848	0.0	0.0	0.0	0.0	0.0	1.7394668097176207	0.9418683464562023	0.0	0.0	0.0	0.0	0.0
849	0.0	0.0	0.0	5.210358656830474	0.0	0.0	4.122606611993003	0.0	0.0	0.0	4.122606611993003	0.0
850	0.0	0.0	3.5238797309569274	4.8878123057739735	0.0	4.202174752307595	0.0	0.0	3.5238797309569274	0.0	3.5238797309569274	3.5238797309569274
851	0.0	0.0	0.0	4.81344998476049	0.0	5.21620482402598	4.81344998476049	0.0	0.0	4.81344998476049	0.0	0.0
852	0.0	0.0	0.0	5.56848570907303	0.0	5.346295766674175	5.346295766674175	0.0	4.657903037650317	0.0	0.0	0.0
853	0.0	0.0	0.0	6.375955247585831	0.0	4.994753874738069	0.0	0.0	3.909597424841793	0.0	3.909597424841793	0.0
854	0.0	0.0	0.0	5.676396300983432	0.0	5.38985553768138	0.0	0.0	0.0	4.9866691475305585	4.3003271301847	0.0
855	0.0	0.0	0.0	0.0	0.0	0.0	4.4230134755693085	0.0	4.4230134755693085	0.0	0.0	0.0
856	0.0	0.0	3.7976502371582854	6.174949961413061	0.0	4.479522393011183	4.88120073122621	0.0	0.0	4.479522393011183	0.0	3.7976502371582854
857	0.0	0.0	0.0	6.150089591054325	0.0	0.0	0.0	0.0	0.0	0.0	4.216897961470647	0.0
858	0.0	4.473258154026558	3.7914564488966156	4.473258154026558	0.0	5.717837672514719	4.473258154026558	0.0	0.0	4.473258154026558	0.0	3.7914564488966156
859	0.0	0.0	4.531334488628397	5.219083978340974	0.0	5.219083978340974	3.848896063104965	0.0	0.0	5.219083978340974	0.0	0.0
860	0.0	0.0	4.648209002406521	0.0	0.0	4.363714757456095	4.363714757456095	0.0	0.0	0.0	4.363714757456095	0.0
861	0.0	0.0	0.0	4.529167879758896	0.0	4.529167879758896	0.0	0.0	0.0	0.0	4.129083097019529	0.0
862	0.0	0.0	0.0	4.932827348556253	0.0	4.530958815159721	0.0	0.0	0.0	4.530958815159721	3.8485243919112095	3.8485243919112095
863	0.0	0.0	4.303572413441511	3.6238548238741095	3.6238548238741095	5.797078439556119	4.7045206113232085	0.0	0.0	4.303572413441511	3.6238548238741095	0.0
864	0.0	0.0	0.0	0.0	0.0	0.0	4.914305586965316	0.0	0.0	0.0	4.914305586965316	0.0
865	0.0	0.0	0.0	6.15502733272508	0.0	4.955995462104842	0.0	0.0	0.0	0.0	3.8713670766542325	0.0
866	0.0	0.0	3.880993246321827	5.251693912284049	0.0	4.563771694886709	4.965756529338526	0.0	0.0	0.0	3.880993246321827	0.0
867	0.0	0.0	0.0	5.602226932262848	0.0	4.510966825917711	0.0	0.0	0.0	0.0	0.0	0.0
868	0.0	0.0	0.0	6.8595188798005005	0.0	4.307083914159376	0.0	0.0	4.307083914159376	0.0	3.6273195628719614	5.215258127946524
869	4.729080909344399	0.0	0.0	0.0	0.0	4.044729519249818	0.0	0.0	0.0	0.0	4.729080909344399	0.0
870	0.0	0.0	3.5146633381109567	5.567721794710343	0.0	5.100007046807235	0.0	0.0	0.0	4.878386511016634	4.5932376544691	0.0
871	0.0	0.0	0.0	6.189713033605024	0.0	5.041466250583092	4.35476252941655	0.0	3.955699628199842	0.0	3.2815167523601634	3.2815167523601634
872	0.0	0.0	3.6768572308856218	5.447305922041242	0.0	4.357272519028956	5.265845573276361	0.0	0.0	0.0	0.0	0.0
873	0.0	0.0	0.0	4.078340313622266	0.0	0.0	0.0	0.0	0.0	0.0	0.0	0.0
874	0.0	0.0	0.0	6.578845182225726	0.0	3.890060543707684	3.890060543707684	0.0	0.0	0.0	4.572933066165695	4.572933066165695
875	0.0	0.0	0.0	0.0	0.0	4.817275988031681	4.1321850596698635	4.1321850596698635	0.0	0.0	4.1321850596698635	0.0
876	0.0	0.0	0.0	5.39557747389367	0.0	0.0	4.022801130887899	0.0	0.0	4.022801130887899	0.0	4.7069566338554365
877	0.0	0.0	0.0	6.341671206393567	0.0	0.0	0.0	0.0	0.0	0.0	4.558679964590197	0.0
878	0.0	0.0	0.0	5.91442874382152	0.0	4.536202354509348	0.0	0.0	0.0	0.0	0.0	5.22397812613108
879	0.0	0.0	0.0	5.728027595000447	0.0	5.219368614437206	4.816605225553676	0.0	0.0	0.0	4.816605225553676	4.131519681105542
880	0.0	6.107962509241096	5.703609322607488	0.0	5.013790507445834	5.013790507445834	3.928381994130555	0.0	7.128188690791535	0.0	0.0	0.0
881	0.0	0.0	3.0676996467302193	5.105577194744097	0.0	3.0676996467302193	3.7373079167298875	0.0	0.0	0.0	3.7373079167298875	0.0
882	3.9119590413699816	0.0	6.145192890715408	0.0	0.0	3.2386157423427613	4.310734732024547	3.2386157423427613	0.0	0.0	0.0	0.0
883	0.0	0.0	0.0	0.0	0.0	4.9301675415114685	0.0	4.244219676222504	0.0	0.0	4.9301675415114685	0.0
884	0.0	6.780809968883211	3.7133301762003135	0.0	0.0	4.7955446564110025	4.394204277500258	0.0	5.638107613269893	0.0	0.0	0.0
885	0.0	0.0	0.0	0.0	0.0	4.246457823675521	0.0	0.0	0.0	0.0	0.0	0.0
886	0.0	0.0	0.0	5.62351943619821	0.0	5.337040608502932	4.248002509839341	0.0	4.248002509839341	0.0	4.248002509839341	0.0
887	0.0	0.0	0.0	6.099305810009217	0.0	5.186376061551775	4.783703169605928	0.0	0.0	0.0	4.783703169605928	3.4221939962763424
888	5.207497671389149	0.0	0.0	0.0	0.0	0.0	0.0	0.0	0.0	0.0	0.0	0.0
889	0.0	0.0	0.0	4.9108687758951675	0.0	4.9108687758951675	0.0	0.0	0.0	0.0	0.0	4.9108687758951675
890	0.0	0.0	0.0	5.607174674087455	0.0	4.23183438059495	4.632445821898243	0.0	0.0	3.553108432776729	4.632445821898243	0.0
891	0.0	0.0	0.0	0.0	0.0	4.709737857627934	4.709737857627934	0.0	0.0	0.0	4.709737857627934	0.0
892	0.0	0.0	0.0	5.6655924098293875	0.0	5.108570576377981	4.421449917017305	0.0	3.74024790430938	0.0	4.421449917017305	3.74024790430938
893	0.0	0.0	6.572667950155824	0.0	0.0	5.8270057457891955	3.6530826676575385	3.6530826676575385	0.0	0.0	0.0	0.0
894	0.0	0.0	0.0	5.463494853634501	0.0	4.089836469639583	4.7745774311584475	0.0	0.0	0.0	0.0	0.0
895	0.0	0.0	0.0	0.0	0.0	0.0	0.0	0.0	0.0	0.0	0.0	0.0
896	0.0	0.0	6.4615406143249015	0.0	0.0	5.50852586885926	3.915166309269505	3.915166309269505	0.0	0.0	0.0	0.0
897	0.0	0.0	0.0	0.0	0.0	4.327766391721958	0.0	0.0	4.327766391721958	0.0	0.0	0.0
898	0.0	0.0	0.0	5.932734443920945	0.0	4.3338455838577925	0.0	0.0	0.0	0.0	4.3338455838577925	0.0
899	0.0	0.0	0.0	5.471159262005187	0.0	5.249066746425655	4.561158237980511	0.0	3.8784067825404853	3.8784067825404853	3.8784067825404853	0.0
900	0.0	0.0	0.0	0.0	0.0	3.942343151168373	3.942343151168373	0.0	0.0	0.0	0.0	0.0
901	0.0	0.0	4.640956784971888	0.0	0.0	0.0	3.561457595158645	0.0	0.0	0.0	4.640956784971888	0.0
902	0.0	0.0	0.0	6.189938135473045	0.0	4.256252680837821	5.345369817917142	0.0	0.0	0.0	4.256252680837821	0.0
903	0.0	0.0	0.0	5.94000925579097	0.0	5.471583584088897	4.561579900138725	0.0	0.0	3.8788240848305615	0.0	0.0
904	6.069114379173156	0.0	0.0	3.609334813768153	0.0	4.975117863297472	4.288854638575993	0.0	0.0	0.0	0.0	4.689735712239894
905	0.0	0.0	0.0	5.4556574025946025	0.0	0.0	0.0	0.0	0.0	0.0	0.0	0.0
906	0.0	0.0	3.8298087681951385	0.0	0.0	3.8298087681951385	3.8298087681951385	0.0	0.0	0.0	0.0	0.0
907	0.0	0.0	6.135503115921307	0.0	0.0	4.53468647680624	4.53468647680624	0.0	0.0	0.0	4.53468647680624	0.0
908	0.0	0.0	0.0	6.320659112948834	0.0	4.317380193953242	4.317380193953242	0.0	3.6374796602134483	0.0	3.6374796602134483	4.317380193953242
909	0.0	0.0	0.0	5.7080691061788205	0.0	4.90127915116928	4.616073032298137	0.0	0.0	0.0	3.5370507282075616	3.5370507282075616
910	0.0	0.0	0.0	5.727999530020678	0.0	4.351418578865701	0.0	0.0	0.0	5.03810064743952	0.0	0.0
911	0.0	0.0	3.675874684992329	5.599836660436333	0.0	4.356277377225822	0.0	0.0	0.0	0.0	4.356277377225822	0.0
912	0.0	0.0	0.0	5.314847724024353	0.0	4.911838611286873	0.0	0.0	4.226023431441322	4.226023431441322	4.911838611286873	4.226023431441322
913	0.0	0.0	3.927093868248729	5.298502350376936	0.0	5.520645586509418	4.610341791095167	0.0	0.0	0.0	5.298502350376936	0.0
914	0.0	3.929197953676349	4.6124667866180875	4.6124667866180875	0.0	3.929197953676349	4.6124667866180875	0.0	0.0	5.991287817176452	3.929197953676349	0.0
915	0.0	0.0	0.0	4.629129710875342	0.0	0.0	0.0	0.0	4.629129710875342	0.0	0.0	0.0
916	0.0	0.0	5.153663148729739	0.0	0.0	5.488483106945489	4.931963104933919	0.0	0.0	0.0	3.567074979190365	0.0
917	0.0	0.0	0.0	6.063654114057108	0.0	5.37283011909707	0.0	0.0	0.0	4.969682811904686	4.2834569741626005	5.37283011909707
918	0.0	0.0	4.1630719614470655	4.1630719614470655	0.0	4.84840887831121	4.1630719614470655	0.0	4.1630719614470655	3.485364655863219	3.485364655863219	0.0
919	0.0	0.0	0.0	0.0	0.0	5.89338181185293	4.800269639987249	0.0	4.800269639987249	0.0	0.0	0.0
920	0.0	0.0	0.0	4.173763815564491	0.0	0.0	0.0	0.0	0.0	0.0	0.0	4.859184115532644
921	0.0	0.0	6.707910343311481	0.0	0.0	4.368069831529555	5.054859001118481	3.6875186701634695	0.0	0.0	3.6875186701634695	0.0
922	0.0	0.0	5.635636203516424	2.97633586852968	0.0	4.544135380882272	3.643662916565852	0.0	0.0	4.040371007100683	4.040371007100683	0.0
923	0.0	0.0	0.0	0.0	0.0	4.507095922287261	0.0	0.0	0.0	0.0	0.0	4.507095922287261
924	0.0	0.0	0.0	5.379255939417185	0.0	4.976093803284426	0.0	0.0	0.0	0.0	4.976093803284426	4.289823886550171
925	0.0	0.0	6.134764171039432	0.0	0.0	4.841241195546437	0.0	4.439716935057561	0.0	0.0	3.7582999638022287	0.0
926	0.0	0.0	0.0	4.467549324162499	0.0	4.467549324162499	0.0	0.0	0.0	0.0	4.467549324162499	4.467549324162499
927	0.0	0.0	0.0	4.6373859549753815	0.0	5.039618184187634	3.9538751711542504	0.0	0.0	0.0	0.0	0.0
928	0.0	0.0	4.4043780417827945	5.091394615171339	0.0	0.0	0.0	0.0	0.0	0.0	0.0	0.0
929	0.0	0.0	0.0	5.396526211710379	0.0	4.487010921411589	3.8050551165095006	0.0	4.487010921411589	0.0	0.0	0.0
930	0.0	0.0	0.0	0.0	0.0	4.693614683221048	0.0	0.0	0.0	0.0	0.0	0.0
931	0.0	0.0	3.735487140129385	0.0	0.0	5.1037232702031305	4.818063847128621	0.0	0.0	0.0	3.735487140129385	0.0
932	6.047183179418072	0.0	0.0	0.0	0.0	3.5102128882609267	3.5102128882609267	0.0	0.0	3.5102128882609267	0.0	0.0
933	0.0	0.0	0.0	6.178510774942672	0.0	5.709750480526572	0.0	0.0	0.0	0.0	0.0	0.0
934	0.0	0.0	0.0	5.498799495136068	0.0	5.3938935073396435	3.2323776818383654	0.0	3.2323776818383654	4.809735646989006	4.588627526253215	0.0
935	0.0	0.0	5.37938318150048	0.0	0.0	4.690836069380185	4.406208995218489	0.0	0.0	0.0	0.0	0.0
936	0.0	0.0	4.0296653216431	5.269646753466729	0.0	4.935230572855631	4.429186036927007	0.0	0.0	5.269646753466729	4.429186036927007	4.0296653216431
937	0.0	0.0	0.0	0.0	0.0	4.72020980632063	0.0	0.0	0.0	0.0	0.0	0.0
938	0.0	0.0	0.0	5.947824074533641	0.0	3.8864980688364468	3.8864980688364468	0.0	0.0	0.0	0.0	0.0
939	0.0	0.0	0.0	5.29307866037469	0.0	5.071190885807937	0.0	0.0	0.0	0.0	3.703546359192325	0.0
940	0.0	0.0	0.0	0.0	0.0	4.8512117809607975	4.165853088249177	0.0	4.165853088249177	0.0	0.0	0.0
941	0.0	0.0	0.0	3.6545717513429232	0.0	0.0	3.6545717513429232	0.0	0.0	4.334698241939268	3.6545717513429232	0.0
942	0.0	0.0	4.084305930105053	6.553660350328624	0.0	5.171631550083791	0.0	0.0	0.0	0.0	5.171631550083791	0.0
943	0.0	0.0	0.0	5.5403735255201605	0.0	4.297375376746609	0.0	0.0	0.0	0.0	3.617740707748891	0.0
944	0.0	0.0	0.0	4.9837624777978125	0.0	4.9837624777978125	4.297440202144817	0.0	0.0	4.297440202144817	5.386942227247356	0.0
945	0.0	5.707104869318619	5.631381212981145	0.0	0.0	4.086585681199678	2.7494523230580445	0.0	4.831425455108778	0.0	2.118305648045504	0.0
946	0.0	0.0	0.0	5.130171088930889	0.0	5.262962764494411	3.892088702184653	0.0	0.0	0.0	4.290729683358103	0.0
947	0.0	0.0	6.626832987243248	0.0	0.0	5.295533244077235	4.38673528118179	3.70595262414591	0.0	0.0	3.70595262414591	0.0
948	0.0	3.400852257131727	4.077186468780333	5.45068295864395	0.0	4.476983844823988	3.400852257131727	0.0	0.0	0.0	3.400852257131727	0.0
949	0.0	0.0	0.0	3.9400193915719264	0.0	5.025581673020673	5.311620454736552	0.0	0.0	0.0	3.9400193915719264	0.0
950	0.0	0.0	5.035568824786427	0.0	0.0	4.633349691937019	3.9498776938157354	0.0	3.9498776938157354	4.633349691937019	0.0	0.0
951	0.0	0.0	0.0	0.0	0.0	4.721329199251518	4.721329199251518	0.0	0.0	0.0	0.0	0.0
952	0.0	0.0	0.0	5.384031455292254	0.0	4.980858360062759	3.8958889125099674	0.0	3.2228632289940484	0.0	4.2945558657692535	0.0
953	0.0	0.0	0.0	0.0	0.0	0.0	0.0	0.0	4.111968862732323	0.0	4.111968862732323	0.0
954	0.0	0.0	4.1093408657295445	6.041077970285755	0.0	5.196947080478518	4.1093408657295445	0.0	0.0	0.0	3.432478950478565	0.0
955	0.0	0.0	0.0	0.0	0.0	5.070255472006139	3.9841265713375655	0.0	0.0	0.0	3.9841265713375655	0.0
956	0.0	0.0	0.0	0.0	0.0	4.115495027679703	4.115495027679703	0.0	4.115495027679703	0.0	4.800449811702499	0.0
957	0.0	0.0	4.9869549743772605	0.0	0.0	5.168138146874497	3.4044565902728645	0.0	0.0	0.0	4.0808518018966184	0.0
958	0.0	0.0	0.0	5.83256119489472	0.0	4.455020096806498	0.0	0.0	0.0	0.0	4.455020096806498	4.455020096806498
959	0.0	0.0	6.9021497578773765	3.5296982428535824	0.0	4.2080800700372025	4.2080800700372025	0.0	0.0	0.0	0.0	0.0
960	0.0	0.0	0.0	6.258049373144867	0.0	4.724601380059661	4.724601380059661	0.0	3.6435819272455876	0.0	5.01006242519073	0.0
961	0.0	0.0	0.0	5.315345877034102	0.0	4.226516733513025	5.315345877034102	0.0	0.0	0.0	4.226516733513025	0.0
962	0.0	0.0	0.0	0.0	0.0	0.0	0.0	0.0	0.0	0.0	0.0	0.0
963	0.0	0.0	0.0	4.354613568119702	0.0	5.444624031422965	4.354613568119702	0.0	0.0	5.041316326289038	4.354613568119702	0.0
964	0.0	0.0	0.0	5.492180987504861	0.0	4.401772656574676	0.0	0.0	0.0	0.0	0.0	0.0
965	0.0	0.0	0.0	6.086252223217427	0.0	5.241981662718999	4.153893330279552	0.0	0.0	0.0	4.839157945023002	0.0
966	0.0	0.0	0.0	0.0	0.0	0.0	0.0	0.0	0.0	0.0	4.325839064500126	0.0
967	0.0	0.0	0.0	0.0	0.0	1.497985879168038	1.497985879168038	0.0	0.0	0.0	0.0	0.0
968	3.6669791810619623	0.0	0.0	5.590742857850096	0.0	4.347267263620108	3.6669791810619623	0.0	0.0	0.0	3.6669791810619623	3.6669791810619623
969	0.0	0.0	0.0	5.742878657064002	0.0	0.0	4.8313846933311515	0.0	0.0	0.0	0.0	0.0
970	0.0	0.0	5.215143897890384	0.0	0.0	3.4501901803141855	0.0	0.0	0.0	0.0	3.4501901803141855	0.0
971	0.0	0.0	0.0	6.047871969683698	0.0	4.589380328056219	4.188981938306898	0.0	3.510882680286454	0.0	4.589380328056219	4.188981938306898
972	0.0	0.0	0.0	0.0	0.0	0.0	4.770897461610632	0.0	0.0	0.0	0.0	0.0
973	0.0	0.0	5.994959933625076	0.0	0.0	0.0	4.901317826691629	0.0	0.0	0.0	0.0	4.215579905878021
974	0.0	0.0	0.0	5.671541556751682	0.0	0.0	0.0	0.0	0.0	0.0	5.163008339606502	4.07577991351369
975	0.0	0.0	0.0	5.04697308296584	0.0	5.450292970613627	4.64471720145605	0.0	3.286851628444282	0.0	4.360234089405055	0.0
976	0.0	0.0	6.536596906573363	0.0	0.0	5.62247793362593	4.246972177476461	0.0	0.0	0.0	5.336000359011165	0.0
977	0.0	0.0	0.0	6.481902409903552	0.0	4.697768271386002	0.0	0.0	0.0	0.0	0.0	4.697768271386002
978	0.0	0.0	0.0	4.217398654562436	0.0	3.5388808711616906	3.5388808711616906	0.0	3.5388808711616906	0.0	4.217398654562436	0.0
979	0.0	0.0	0.0	0.0	0.0	4.204281740158183	0.0	0.0	0.0	0.0	0.0	0.0
980	0.0	0.0	0.0	0.0	0.0	4.279566159901174	4.279566159901174	0.0	0.0	0.0	0.0	0.0
981	0.0	0.0	0.0	3.949572531744627	0.0	5.725149319596823	3.949572531744627	0.0	0.0	0.0	0.0	3.949572531744627
982	0.0	0.0	0.0	0.0	0.0	4.225015951439927	0.0	0.0	0.0	0.0	0.0	0.0
983	0.0	0.0	4.84004062645414	5.24286667770556	0.0	5.061601579555662	4.1547690843007326	0.0	0.0	4.84004062645414	3.477189510929773	0.0
984	5.083539643738092	0.0	0.0	0.0	0.0	0.0	0.0	0.0	0.0	0.0	0.0	0.0
985	0.0	0.0	0.0	4.916625333325152	0.0	4.230775268528145	0.0	0.0	0.0	0.0	0.0	0.0
986	0.0	0.0	0.0	5.050970951337783	0.0	4.364206471254166	4.364206471254166	0.0	0.0	0.0	5.050970951337783	0.0
987	0.0	0.0	0.0	0.0	0.0	4.233134499285154	0.0	0.0	0.0	0.0	0.0	0.0
988	0.0	0.0	3.8148031637374276	4.898611713981567	0.0	3.8148031637374276	0.0	0.0	0.0	0.0	4.898611713981567	0.0
989	0.0	0.0	5.169745021927301	3.9310970131483742	0.0	3.9310970131483742	0.0	0.0	0.0	3.257381935368133	3.257381935368133	0.0
990	0.0	0.0	0.0	6.247741130792473	0.0	4.465609265636032	4.465609265636032	0.0	0.0	0.0	5.152991013745483	0.0
991	0.0	0.0	0.0	4.262611360709864	0.0	5.638285421485884	0.0	0.0	4.262611360709864	5.351788967678256	4.262611360709864	4.948690888098524
992	0.0	0.0	0.0	5.86730535279629	0.0	5.463254489292412	0.0	0.0	0.0	0.0	0.0	0.0
993	0.0	0.0	0.0	0.0	0.0	4.482784005087157	0.0	0.0	0.0	0.0	0.0	0.0
994	0.0	0.0	0.0	4.422536355154263	0.0	5.799787135184862	3.741321448885175	0.0	0.0	5.91723364763768	4.422536355154263	4.422536355154263
995	0.0	0.0	0.0	5.181928557366043	0.0	4.494382822317786	5.181928557366043	0.0	0.0	0.0	4.494382822317786	0.0
996	0.0	0.0	0.0	5.387834416655168	0.0	5.387834416655168	4.015162438247707	0.0	4.699248680246836	0.0	5.101675138621274	4.015162438247707
997	3.585393335373432	0.0	4.484908688111114	4.665348823260528	0.0	5.0676703410810475	3.585393335373432	0.0	0.0	5.507251605985492	4.8181534599861555	2.9195945157928693
998	0.0	0.0	6.092112144819133	5.4475379883862445	0.0	4.998010924152112	3.761985504672171	3.0918099994358905	0.0	3.0918099994358905	3.0918099994358905	3.0918099994358905
999	0.0	0.0	4.419267603402778	5.663391181503111	0.0	4.8207102825986725	0.0	0.0	3.7380915316807224	0.0	0.0	0.0
1000	0.0	0.0	0.0	5.707984651222688	0.0	4.463485829075563	3.781794903342359	0.0	0.0	0.0	0.0	0.0
1001	0.0	0.0	3.6258799293392183	5.548703632553949	0.0	4.305624870604004	3.6258799293392183	0.0	3.6258799293392183	0.0	4.706582350647613	0.0
1002	0.0	0.0	7.094958043637671	0.0	0.0	4.490447637496883	4.090574675230369	4.490447637496883	0.0	0.0	4.996776918988347	0.0
1003	0.0	0.0	0.0	0.0	0.0	0.0	0.0	0.0	0.0	0.0	0.0	0.0
1004	0.0	0.0	0.0	6.001895964289361	0.0	5.194053547165108	3.824270519062474	0.0	0.0	0.0	4.50644049118828	3.824270519062474
1005	0.0	0.0	0.0	5.633156152906807	0.0	0.0	0.0	0.0	5.229478080643279	0.0	4.541672926160696	0.0
1006	3.7810313389296986	0.0	0.0	5.150078443305389	0.0	5.150078443305389	0.0	0.0	0.0	0.0	4.864327488318841	0.0
1007	0.0	0.0	4.510156204690899	5.601410326795247	0.0	0.0	0.0	0.0	0.0	0.0	3.827945741907824	0.0
1008	0.0	0.0	0.0	6.361619602735422	0.0	4.178113046351835	4.178113046351835	0.0	0.0	0.0	4.178113046351835	4.178113046351835
1009	0.0	0.0	0.0	0.0	0.0	0.0	0.0	0.0	0.0	0.0	0.0	0.0
1010	0.0	0.0	4.810783786833964	5.903953641613419	0.0	5.36690426929386	3.4486203469695176	0.0	3.4486203469695176	0.0	4.810783786833964	0.0
1011	0.0	0.0	0.0	0.0	0.0	5.147828924449957	4.0607736145926046	0.0	0.0	0.0	4.0607736145926046	0.0
1012	0.0	0.0	4.131021241812654	5.218864779930146	0.0	4.816102750770414	0.0	0.0	4.131021241812654	0.0	0.0	0.0
1013	0.0	0.0	0.0	5.9077692321595245	0.0	0.0	4.661778887335876	0.0	0.0	0.0	0.0	0.0
1014	0.0	0.0	4.6043642284101365	5.44592678027044	0.0	5.578918797436611	0.0	0.0	0.0	0.0	4.6043642284101365	0.0
1015	0.0	0.0	0.0	5.9999579848717115	0.0	5.15595981627405	4.068811453250976	0.0	0.0	4.068811453250976	4.068811453250976	4.068811453250976
1016	0.0	0.0	0.0	4.13670024858247	0.0	5.224605096838278	0.0	0.0	4.13670024858247	0.0	0.0	4.13670024858247
1017	0.0	0.0	0.0	0.0	0.0	4.482670522576737	5.170150078755106	0.0	0.0	0.0	0.0	0.0
1018	0.0	0.0	5.965147034341377	0.0	0.0	4.871654949411985	4.4700128626158095	0.0	0.0	0.0	3.7882478275799625	3.7882478275799625
1019	0.0	0.0	0.0	5.338117136249615	0.0	4.649763358145846	0.0	0.0	3.966134598222344	0.0	4.649763358145846	0.0
1020	0.0	0.0	6.781387041980917	0.0	0.0	3.7749353576561044	4.4565469719753805	0.0	0.0	0.0	2.7211789772494246	0.0
1021	0.0	0.0	0.0	4.944672363912577	0.0	0.0	4.542761555520689	0.0	0.0	0.0	0.0	0.0
1022	4.321271390444478	0.0	0.0	4.321271390444478	0.0	0.0	0.0	0.0	0.0	0.0	0.0	0.0
1023	0.0	0.0	6.348332985674307	0.0	0.0	5.053704914386166	4.366923063411708	2.636683004181351	0.0	0.0	2.636683004181351	2.636683004181351
1024	0.0	0.0	0.0	5.146102658529303	0.0	5.4323281579211455	0.0	0.0	0.0	5.4323281579211455	0.0	0.0
1025	0.0	0.0	6.303210153105318	0.0	0.0	5.929348366558733	3.5577075583085915	3.5577075583085915	0.0	0.0	0.0	0.0
1026	0.0	0.0	0.0	4.257804728010878	0.0	4.257804728010878	0.0	0.0	0.0	0.0	4.257804728010878	4.257804728010878
1027	0.0	0.0	1.4130076628903399	0.0	0.0	0.0	2.3345564782874932	0.0	0.0	0.0	0.0	0.0
1028	0.0	0.0	0.0	5.137497064146586	0.0	4.0505610803347745	4.0505610803347745	0.0	0.0	0.0	4.734963838616513	0.0
1029	0.0	0.0	0.0	4.791886678428604	0.0	5.077492399445681	0.0	0.0	0.0	0.0	0.0	0.0
1030	0.0	0.0	0.0	5.526343035623272	0.0	5.372855555683947	4.68433849967117	0.0	0.0	0.0	3.6040352608983985	0.0
1031	0.0	0.0	5.298521512121741	0.0	0.0	4.763089351130732	4.209857533267752	0.0	0.0	4.763089351130732	4.209857533267752	3.531449676819531
1032	0.0	0.0	4.9924478428600665	0.0	0.0	4.9924478428600665	3.626315923710733	0.0	0.0	3.626315923710733	3.626315923710733	0.0
1033	0.0	0.0	0.0	5.814235397822461	0.0	4.7215748853639505	4.7215748853639505	0.0	0.0	0.0	5.124068533315786	0.0
1034	0.0	0.0	0.0	5.781325519634395	0.0	4.938132056629335	3.8537539303820374	0.0	0.0	0.0	4.536244528965123	0.0
1035	0.0	0.0	5.427069893800461	0.0	0.0	3.3779361000554133	4.05387720246739	0.0	0.0	0.0	4.453540527617944	0.0
1036	0.0	0.0	0.0	0.0	0.0	5.7832521420136755	0.0	0.0	4.006768829795893	0.0	0.0	0.0
1037	0.0	0.0	0.0	5.264651225919036	0.0	5.264651225919036	4.176328213216245	0.0	0.0	0.0	4.176328213216245	0.0
1038	0.0	0.0	0.0	0.0	0.0	4.9452517286345135	4.543338865255236	0.0	0.0	0.0	4.543338865255236	0.0
1039	0.0	0.0	4.706718119692675	5.617573479419342	0.0	4.022564752006816	4.022564752006816	4.022564752006816	0.0	4.706718119692675	4.022564752006816	0.0
1040	0.0	0.0	0.0	5.497814428659694	0.0	0.0	4.123732332755271	0.0	0.0	0.0	5.720138501665898	0.0
1041	0.0	0.0	0.0	6.088891747050066	0.0	4.308408071211261	4.70937810764557	0.0	0.0	0.0	5.801965362645021	3.6286261285018706
1042	0.0	0.0	0.0	6.079802816227438	0.0	5.388941648636359	4.016254697538824	0.0	0.0	0.0	4.016254697538824	4.016254697538824
1043	0.0	0.0	0.0	6.0215704312926235	0.0	0.0	4.642527287318467	0.0	0.0	0.0	0.0	0.0
1044	4.027567900398147	0.0	0.0	5.400408961711357	0.0	4.027567900398147	4.027567900398147	0.0	0.0	0.0	4.027567900398147	0.0
1045	0.0	0.0	3.962531217391769	5.738318031548097	0.0	4.646125452306992	0.0	0.0	0.0	0.0	5.334461718616704	0.0
1046	0.0	0.0	0.0	4.02994641166863	0.0	5.625062021854656	0.0	0.0	0.0	0.0	4.02994641166863	0.0
1047	0.0	0.0	6.130177792516426	0.0	0.0	5.217146035433301	0.0	3.846989113087453	0.0	0.0	0.0	0.0
1048	0.0	0.0	0.0	5.174179430140298	0.0	5.396190168035631	4.8883825330083335	0.0	3.804725057542471	5.174179430140298	4.8883825330083335	0.0
1049	0.0	0.0	0.0	4.8651667392024045	0.0	5.268058357914017	4.179700526770069	0.0	0.0	4.179700526770069	4.179700526770069	0.0
1050	0.0	0.0	6.236147200968124	0.0	0.0	4.454127062189693	4.454127062189693	0.0	0.0	0.0	0.0	0.0
1051	0.0	0.0	5.935191619893437	0.0	0.0	4.156569061972851	3.7589040530664177	3.088798632561941	3.7589040530664177	0.0	3.088798632561941	0.0
1052	0.0	0.0	5.947840491973287	0.0	0.0	4.16905387983579	4.854437558885172	0.0	0.0	0.0	0.0	0.0
1053	0.0	0.0	0.0	4.179476338685017	0.0	5.958398324818792	4.179476338685017	0.0	0.0	0.0	4.179476338685017	0.0
1054	0.0	0.0	0.0	5.277105840725411	0.0	5.277105840725411	3.906016860976703	0.0	0.0	0.0	0.0	0.0
1055	0.0	0.0	0.0	5.206250593640028	0.0	4.803522830661809	5.206250593640028	0.0	0.0	0.0	4.803522830661809	0.0
1056	0.0	0.0	0.0	5.163475151953944	0.0	4.0762414430858875	0.0	0.0	0.0	0.0	4.0762414430858875	0.0
1057	0.0	0.0	0.0	3.7365746879267148	0.0	4.819168965253371	4.417732478196067	0.0	0.0	5.10483062461806	4.819168965253371	0.0
1058	0.0	0.0	0.0	0.0	0.0	5.96637001052877	0.0	0.0	0.0	0.0	0.0	0.0
1059	0.0	0.0	0.0	5.5172662538478034	0.0	3.9237678848189708	5.009114926890752	0.0	0.0	0.0	0.0	5.009114926890752
1060	0.0	0.0	0.0	0.0	0.0	5.180683637355184	5.180683637355184	0.0	0.0	0.0	4.493144860470612	0.0
1061	0.0	0.0	4.871368261380601	5.714277722070011	0.0	5.474014860524512	4.18585474343538	0.0	0.0	0.0	4.69057810605223	0.0
1062	0.0	0.0	4.787396834528751	4.787396834528751	0.0	5.190080035294065	4.1025492411861455	0.0	0.0	5.69867454763072	0.0	0.0
1063	0.0	0.0	4.503570874001761	5.191167982137043	0.0	0.0	3.8214322745004443	0.0	0.0	0.0	3.8214322745004443	0.0
1064	0.0	0.0	0.0	5.747650661151738	0.0	4.65539863708547	3.971716641396738	0.0	0.0	0.0	0.0	0.0
1065	0.0	0.0	3.9845771599123894	6.270280273970157	0.0	4.668380670217396	3.9845771599123894	0.0	0.0	0.0	4.668380670217396	0.0
1066	0.0	0.0	0.0	6.030510292918102	0.0	4.534812621713525	0.0	0.0	0.0	0.0	3.8523372121065766	0.0
1067	0.0	0.0	5.754257898622609	0.0	0.0	4.911176812000613	0.0	4.509386850959498	0.0	0.0	3.8271847597213435	0.0
1068	0.0	0.0	0.0	5.925476558631016	0.0	4.8321911264683255	0.0	0.0	3.7493912420789517	0.0	0.0	0.0
1069	0.0	0.0	3.9596611419029992	5.957899103461791	0.0	4.643227787812934	3.9596611419029992	0.0	0.0	5.331550059756852	3.9596611419029992	3.2854039910514707
1070	0.0	0.0	4.012497925228245	2.9494229510471794	0.0	5.098978146481797	4.012497925228245	0.0	0.0	0.0	4.012497925228245	3.6160362423228967
1071	0.0	0.0	0.0	5.374392114192196	0.0	4.685867965592484	0.0	0.0	5.088253428326068	0.0	0.0	0.0
1072	0.0	0.0	0.0	0.0	0.0	4.742633421449985	3.661302277775355	0.0	4.341516677449086	0.0	3.661302277775355	0.0
1073	0.0	0.0	4.526234133846561	4.526234133846561	0.0	5.032721821881053	0.0	0.0	0.0	3.4490336695640553	3.4490336695640553	3.4490336695640553
1074	0.0	0.0	3.676546356080156	5.446988350092513	0.0	4.356957660267907	4.356957660267907	0.0	0.0	0.0	5.043675555674479	0.0
1075	0.0	0.0	0.0	0.0	0.0	5.385113753718057	4.696540415982544	0.0	0.0	0.0	0.0	0.0
1076	0.0	0.0	0.0	0.0	0.0	5.644829661560445	5.644829661560445	0.0	0.0	5.777918987659949	4.400867231041049	0.0
1077	0.0	0.0	0.0	4.735453314114886	0.0	5.424201599443268	0.0	0.0	0.0	0.0	4.735453314114886	0.0
1078	0.0	3.922023319152247	0.0	5.515493632940441	3.922023319152247	4.605220668675118	3.922023319152247	0.0	0.0	0.0	0.0	5.00734704435191
1079	0.0	0.0	0.0	5.514676690604869	0.0	4.958076772236355	0.0	0.0	0.0	0.0	4.672734103999479	0.0
1080	0.0	0.0	0.0	0.0	0.0	4.734648305452547	5.423393040397006	0.0	0.0	0.0	5.423393040397006	0.0
1081	0.0	0.0	0.0	4.994920009897504	0.0	4.994920009897504	4.592835313150962	0.0	0.0	0.0	3.9097613396682354	3.9097613396682354
1082	0.0	0.0	0.0	5.796844259944452	0.0	3.8689928106563465	5.2395037246667115	0.0	3.8689928106563465	0.0	3.8689928106563465	0.0
1083	0.0	0.0	0.0	5.995997237253669	0.0	5.660519983040239	4.464636024162048	0.0	0.0	0.0	4.064908864473261	3.388780590745491
1084	0.0	0.0	0.0	0.0	0.0	5.320618342422466	0.0	0.0	0.0	0.0	0.0	0.0
1085	0.0	3.7434093023994475	7.01618584234592	0.0	0.0	5.111789211577422	0.0	4.826113555841399	0.0	0.0	0.0	0.0
1086	0.0	0.0	0.0	0.0	0.0	4.962552727642886	4.276376243794373	0.0	0.0	0.0	0.0	0.0
1087	0.0	0.0	3.680319308732823	0.0	0.0	4.761978758498467	0.0	0.0	0.0	0.0	0.0	0.0
1088	0.0	0.0	0.0	0.0	0.0	0.0	4.618000204462492	0.0	0.0	0.0	3.9346771283275985	0.0
1089	0.0	0.0	0.0	5.717642473991371	0.0	0.0	5.027777353602222	0.0	0.0	0.0	0.0	4.34116215333099
1090	0.0	0.0	6.672653539284997	0.0	0.0	5.423048173976204	4.333224497034485	0.0	0.0	0.0	3.6531170850991566	0.0
1091	0.0	0.0	0.0	4.493463724411415	0.0	4.493463724411415	0.0	0.0	0.0	0.0	4.493463724411415	0.0
1092	0.0	0.0	0.0	5.453397381511196	0.0	5.167141535937828	4.079866420370537	0.0	0.0	0.0	4.764522793684604	0.0
1093	0.0	0.0	0.0	5.66465933917791	0.0	3.890083032254491	0.0	0.0	0.0	0.0	3.890083032254491	0.0
1094	0.0	0.0	0.0	4.034935498960459	0.0	5.407875976880775	0.0	0.0	0.0	4.034935498960459	0.0	4.719199934043284
1095	0.0	0.0	4.314565851766035	0.0	0.0	4.715563544547778	0.0	0.0	4.715563544547778	0.0	0.0	0.0
1096	0.0	6.677833419453304	4.190394272479457	0.0	5.460333223578109	4.654704104927734	2.6397546159150025	0.0	5.514176623033948	0.0	0.0	0.0
1097	0.0	0.0	5.375838578751803	5.992739948082436	0.0	5.041215446271818	3.457312268251112	0.0	0.0	0.0	4.53469114826313	0.0
1098	0.0	0.0	5.774067695728708	0.0	0.0	4.176981557343323	4.176981557343323	0.0	3.499062591701306	4.176981557343323	0.0	0.0
1099	0.0	0.0	5.6170247573772984	0.0	0.0	5.6170247573772984	3.843279264578418	0.0	0.0	5.770655953531361	3.843279264578418	0.0
1100	0.0	0.0	0.0	4.385554445121606	0.0	4.385554445121606	0.0	0.0	0.0	0.0	4.385554445121606	0.0
1101	0.0	0.0	5.8611384669895426	0.0	0.0	4.768206016424306	0.0	0.0	0.0	0.0	5.170835238045722	0.0
1102	0.0	0.0	0.0	5.990334781453989	0.0	4.0593299502319	4.45902491614597	0.0	0.0	0.0	4.0593299502319	0.0
1103	0.0	0.0	0.0	5.59625943519656	0.0	4.505043171815138	0.0	0.0	0.0	0.0	4.90681710491313	0.0
1104	0.0	0.0	0.0	5.685773114874802	0.0	5.177207540840711	0.0	0.0	0.0	0.0	5.685773114874802	5.177207540840711
1105	0.0	0.0	0.0	6.344984677178842	0.0	5.1254136657234275	3.539472560921968	0.0	3.539472560921968	0.0	0.0	3.539472560921968
1106	0.0	0.0	0.0	0.0	0.0	0.0	0.0	0.0	0.0	0.0	4.652973714692052	0.0
1107	0.0	0.0	6.203974215815271	0.0	0.0	4.956251974597066	0.0	3.590855508739281	0.0	0.0	4.270119395875051	0.0
1108	0.0	0.0	0.0	4.4762076167567395	0.0	6.412318646248021	4.4762076167567395	0.0	0.0	0.0	4.4762076167567395	4.4762076167567395
1109	0.0	0.0	0.0	0.0	0.0	0.0	4.61499677000931	0.0	0.0	0.0	0.0	4.61499677000931
1110	0.0	0.0	0.0	0.0	0.0	5.605212377108325	4.229893482208362	0.0	0.0	0.0	0.0	0.0
1111	0.0	0.0	6.970431101060058	0.0	0.0	5.507219967794608	0.0	4.818121949642415	0.0	0.0	3.735544318392464	0.0
1112	0.0	0.0	0.0	0.0	0.0	4.199269847515527	4.199269847515527	0.0	0.0	0.0	0.0	0.0
1113	0.0	0.0	5.913439302361697	3.7376072632663235	0.0	4.820218204830049	0.0	3.7376072632663235	0.0	0.0	0.0	3.7376072632663235
1114	0.0	0.0	0.0	0.0	0.0	3.330450948422687	2.7973142017283785	0.0	0.0	0.0	0.0	0.0
1115	0.0	0.0	0.0	6.518633981753974	0.0	4.491541867756253	4.091662806790824	0.0	4.091662806790824	0.0	0.0	0.0
1116	0.0	0.0	3.9698576623414583	5.745762000878719	0.0	3.9698576623414583	0.0	0.0	0.0	0.0	5.055806021058498	0.0
1117	0.0	0.0	0.0	5.07810802797874	0.0	5.481493746304002	4.391173198791729	0.0	0.0	0.0	0.0	4.391173198791729
1118	0.0	0.0	4.201566279890183	5.82086721477722	0.0	5.213589174159928	4.638037503421548	0.0	0.0	0.0	4.564673613557313	2.117471138971384
1119	0.0	0.0	0.0	6.025035452854934	0.0	0.0	0.0	0.0	0.0	0.0	0.0	4.931246445162625
1120	0.0	0.0	6.405877811135885	0.0	0.0	5.230932519422166	4.764132873154806	4.543119621608094	0.0	0.0	0.0	0.0
1121	0.0	7.023770051896556	5.6225073710347155	0.0	0.0	4.599374883666987	0.0	0.0	3.02938120277224	0.0	0.0	0.0
1122	0.0	0.0	5.805112050318862	0.0	0.0	3.87711323467367	0.0	0.0	0.0	0.0	0.0	0.0
1123	0.0	0.0	0.0	5.8630428970835915	0.0	4.951006971910553	0.0	0.0	0.0	0.0	4.26491115169712	0.0
1124	0.0	0.0	4.085111368809051	5.681000902366959	0.0	4.769812347493581	5.172446127280602	0.0	0.0	0.0	4.085111368809051	0.0
1125	0.0	0.0	0.0	0.0	0.0	5.186939733709179	0.0	0.0	0.0	0.0	0.0	0.0
1126	0.0	0.0	3.328288401264993	5.693045698225039	0.0	5.598072393212848	4.687323773352723	0.0	0.0	0.0	0.0	0.0
1127	0.0	0.0	0.0	6.494701709409291	0.0	4.656903641707466	3.5771049019224073	0.0	0.0	0.0	3.5771049019224073	0.0
1128	0.0	0.0	0.0	5.81917319220807	0.0	4.042154835918712	4.042154835918712	0.0	0.0	4.042154835918712	0.0	4.726483450182432
1129	0.0	0.0	0.0	5.402108872308123	0.0	4.492555989193239	4.492555989193239	0.0	0.0	0.0	4.492555989193239	0.0
1130	0.0	0.0	0.0	4.025245508121815	0.0	0.0	0.0	0.0	0.0	0.0	4.025245508121815	0.0
1131	0.0	0.0	0.0	5.320845070798459	0.0	4.411860514824177	4.411860514824177	0.0	0.0	0.0	0.0	4.411860514824177
1132	0.0	0.0	0.0	5.807848972001673	0.0	5.403884679390175	4.715226477779989	0.0	0.0	0.0	5.626128011727065	0.0
1133	0.0	0.0	4.908937286661746	3.8249777744785356	0.0	5.194772573018977	4.507155550272252	0.0	3.8249777744785356	5.7520088991236475	3.8249777744785356	0.0
1134	0.0	0.0	0.0	0.0	0.0	4.358240326773186	4.358240326773186	0.0	4.358240326773186	0.0	0.0	0.0
1135	0.0	0.0	0.0	5.3275701314784305	0.0	3.955738247076444	0.0	0.0	0.0	0.0	3.955738247076444	0.0
1136	0.0	3.994848318760742	3.994848318760742	0.0	0.0	4.678747751061741	0.0	0.0	0.0	0.0	3.994848318760742	0.0
1137	0.0	0.0	0.0	3.9998972105671635	0.0	4.6838434309975385	0.0	0.0	0.0	5.086222642927232	4.6838434309975385	0.0
1138	0.0	0.0	0.0	4.92453258181501	0.0	4.92453258181501	4.522693950983903	0.0	0.0	0.0	4.522693950983903	0.0
1139	0.0	0.0	3.5982836200139867	0.0	0.0	0.0	0.0	0.0	0.0	0.0	0.0	0.0
1140	0.0	0.0	0.0	5.445153367825486	0.0	4.60359524072931	0.0	0.0	0.0	0.0	3.5248164844903296	4.20312551582351
1141	0.0	0.0	0.0	0.0	0.0	4.529667020180552	0.0	0.0	4.529667020180552	0.0	0.0	0.0
1142	0.0	0.0	0.0	6.019007057075311	0.0	4.639982457041179	4.639982457041179	0.0	0.0	0.0	4.639982457041179	0.0
1143	0.0	0.0	5.132618419688002	4.445354984599862	0.0	4.445354984599862	0.0	0.0	0.0	0.0	4.445354984599862	0.0
1144	0.0	0.0	5.237288470260628	0.0	0.0	5.459368526636051	3.866812283966834	0.0	0.0	3.866812283966834	3.866812283966834	0.0
1145	0.0	0.0	5.859497081952811	0.0	0.0	4.947476238096061	0.0	0.0	4.261405270327567	0.0	0.0	0.0
1146	0.0	0.0	6.636943546505724	0.0	0.0	4.6988687897718435	4.6988687897718435	4.6988687897718435	0.0	0.0	0.0	0.0
1147	0.0	0.0	0.0	0.0	0.0	4.1705721305419905	0.0	0.0	0.0	0.0	4.1705721305419905	0.0
1148	0.0	0.0	0.0	5.230890119960844	0.0	0.0	4.828095823130432	0.0	0.0	4.142918541884174	4.828095823130432	0.0
1149	0.0	0.0	0.0	6.0922664176275285	0.0	4.845138244726161	0.0	0.0	0.0	0.0	0.0	4.159826814208564
1150	0.0	0.0	6.724084109382752	0.0	0.0	5.170435446722899	3.801043710083947	0.0	0.0	0.0	0.0	0.0
1151	0.0	0.0	4.659960641003712	5.634855548693034	0.0	4.659960641003712	5.501834196412886	0.0	0.0	0.0	3.5801050112279	0.0
1152	0.0	0.0	0.0	5.68792614388624	0.0	5.17935571461083	0.0	0.0	4.091943734901236	0.0	0.0	4.776702466329393
1153	0.0	0.0	5.583011821559863	0.0	0.0	4.6723470646453755	0.0	0.0	3.9885067386441437	0.0	3.3137173771119874	0.0
1154	4.073846977254263	0.0	0.0	5.265840037260532	0.0	4.758451866922129	4.357267025573982	0.0	0.0	0.0	4.758451866922129	3.676851806929551
1155	0.0	0.0	5.1426597429380125	4.6357213078986526	0.0	4.235094032817683	4.6357213078986526	0.0	0.0	0.0	4.235094032817683	0.0
1156	0.0	0.0	0.0	5.760534637687583	0.0	4.668201448837645	0.0	0.0	0.0	5.070531935415443	0.0	3.9843996054670168
1157	0.0	0.0	0.0	5.3774298268800464	0.0	4.004899347643345	0.0	0.0	0.0	0.0	4.688891688410522	4.004899347643345
1158	0.0	0.0	0.0	0.0	0.0	0.0	0.0	0.0	0.0	0.0	0.0	0.0
1159	0.0	0.0	0.0	0.0	0.0	0.0	0.0	0.0	0.0	0.0	0.0	0.0
1160	0.0	0.0	4.51108703166663	3.828866448817688	0.0	5.755971538571052	4.51108703166663	0.0	3.828866448817688	4.51108703166663	4.51108703166663	3.828866448817688
1161	0.0	0.0	5.192992449411881	6.48822698942947	0.0	4.105429605744697	0.0	0.0	0.0	5.192992449411881	0.0	4.105429605744697
1162	0.0	0.0	0.0	5.28485716968587	0.0	5.571271499900521	0.0	0.0	0.0	0.0	4.881922734704381	4.196329373099913
1163	0.0	0.0	0.0	5.544220379107537	0.0	4.169587726151969	5.076559996509449	0.0	0.0	3.4917809102176443	4.569886635070748	0.0
1164	3.980225326679149	0.0	6.160704768465933	0.0	0.0	5.756294486406454	0.0	3.980225326679149	0.0	0.0	0.0	0.0
1165	0.0	0.0	6.059363965712496	0.0	0.0	5.655066119148839	4.2792162489803935	4.965412570423301	0.0	0.0	0.0	4.2792162489803935
1166	0.0	0.0	0.0	4.310367758093889	0.0	0.0	0.0	0.0	0.0	0.0	0.0	0.0
1167	0.0	0.0	0.0	5.392203844371061	0.0	4.302654226419112	4.302654226419112	0.0	0.0	0.0	0.0	4.989012115440577
1168	0.0	0.0	0.0	4.997314385977432	0.0	4.997314385977432	4.310900552316716	0.0	0.0	0.0	0.0	0.0
1169	0.0	0.0	0.0	6.223998031573791	0.0	4.363034102260787	4.764243609640528	0.0	4.764243609640528	0.0	0.0	4.363034102260787
1170	0.0	0.0	0.0	5.368650828023038	0.0	4.27931619801806	4.965513216577661	0.0	0.0	0.0	5.368650828023038	0.0
1171	0.0	0.0	4.21123361378369	0.0	0.0	4.89693914132774	4.21123361378369	0.0	0.0	0.0	4.21123361378369	0.0
1172	0.0	0.0	0.0	5.582832462253984	0.0	3.5920875870362945	3.5920875870362945	0.0	2.9261087583342356	0.0	3.5920875870362945	0.0
1173	0.0	0.0	0.0	6.490988035864351	0.0	4.422109850541821	0.0	0.0	0.0	0.0	0.0	4.422109850541821
1174	0.0	0.0	0.0	4.192568590971387	0.0	0.0	0.0	0.0	0.0	0.0	4.192568590971387	0.0
1175	0.0	0.0	0.0	5.016757037633653	0.0	0.0	3.6501456291228767	0.0	0.0	0.0	0.0	0.0
1176	0.0	0.0	5.976298275857041	0.0	0.0	5.285686084152999	4.999690441202588	3.9144681709978437	0.0	0.0	3.9144681709978437	0.0
1177	0.0	0.0	6.639130417864257	0.0	0.0	4.474530671836666	3.57518884602838	2.9096666920557737	3.57518884602838	0.0	3.9712733819305637	0.0
1178	0.0	0.0	3.8385956309845253	5.89902423528888	0.0	4.5209225796505015	0.0	0.0	4.5209225796505015	0.0	3.8385956309845253	0.0
1179	0.0	6.873347186993942	5.143564536618447	0.0	6.643091827508534	4.741013601646693	4.056558329931044	0.0	5.747043702206543	0.0	0.0	0.0
1180	0.0	0.0	0.0	5.29319304193861	0.0	4.20458194893316	0.0	0.0	0.0	0.0	4.20458194893316	4.20458194893316
1181	0.0	0.0	0.0	6.256720287856529	0.0	5.161935712982329	5.161935712982329	0.0	0.0	0.0	4.474502771171406	0.0
1182	0.0	0.0	0.0	0.0	0.0	4.539800151775494	4.539800151775494	0.0	0.0	0.0	5.227595265629578	0.0
1183	0.0	0.0	0.0	5.428594977857994	0.0	5.025322094307523	0.0	0.0	0.0	0.0	5.025322094307523	0.0
1184	0.0	0.0	0.0	6.200375161519632	0.0	5.716134460992472	4.740777562776263	0.0	3.6594782439550753	0.0	4.740777562776263	0.0
1185	0.0	0.0	3.940861406414737	5.312474927570422	0.0	5.179647531500709	5.026434743458586	0.0	0.0	0.0	3.940861406414737	0.0
1186	0.0	0.0	5.316961233334725	5.030913705711455	0.0	4.6287096938194745	5.030913705711455	0.0	0.0	5.316961233334725	0.0	0.0
1187	0.0	0.0	6.406045988950659	0.0	0.0	4.401820778992136	0.0	4.401820778992136	0.0	0.0	0.0	0.0
1188	0.0	0.0	3.5353621707577627	5.121205344985835	0.0	0.0	3.5353621707577627	0.0	0.0	0.0	4.614351041123173	0.0
1189	0.0	0.0	0.0	0.0	0.0	5.744511341745038	0.0	0.0	0.0	0.0	0.0	0.0
1190	0.0	0.0	0.0	5.612204310770344	0.0	4.520871478673006	3.838545079964731	0.0	0.0	0.0	0.0	0.0
1191	0.0	0.0	3.9702156267098085	0.0	0.0	3.9702156267098085	3.9702156267098085	0.0	0.0	0.0	0.0	0.0
1192	0.0	0.0	0.0	6.154861980761933	0.0	4.553880745615631	0.0	0.0	3.871204824777067	5.645450778895131	4.955830925186801	4.553880745615631
1193	0.0	0.0	0.0	4.789930576827276	0.0	5.478912577818132	5.192620827082872	0.0	0.0	5.192620827082872	0.0	4.789930576827276
1194	0.0	0.0	0.0	3.887190588018977	0.0	3.887190588018977	3.887190588018977	0.0	0.0	0.0	5.257988344961534	0.0
1195	0.0	0.0	4.876869681490815	4.191314441442953	0.0	4.191314441442953	4.191314441442953	0.0	0.0	0.0	5.279791280165886	0.0
1196	5.997050891623559	0.0	0.0	0.0	0.0	5.211572377777512	3.6237123497472767	0.0	3.6237123497472767	0.0	0.0	4.303428012900753
1197	0.0	0.0	0.0	4.694355391659064	0.0	4.694355391659064	4.694355391659064	0.0	0.0	4.694355391659064	4.694355391659064	4.010313394367888
1198	0.0	0.0	0.0	5.664161973135867	0.0	4.288218019887312	3.6087068143710144	0.0	0.0	0.0	4.288218019887312	0.0
1199	0.0	0.0	0.0	0.0	0.0	4.337912503634795	4.337912503634795	0.0	0.0	0.0	5.427777465526055	4.337912503634795
1200	0.0	0.0	6.338988308018514	0.0	0.0	4.598142380125786	3.9150153552964664	3.241612214488018	0.0	0.0	0.0	0.0
1201	0.0	0.0	3.8170511376464358	0.0	0.0	5.5903134524424685	4.499141133026752	0.0	0.0	0.0	3.8170511376464358	0.0
1202	0.0	0.0	0.0	0.0	0.0	5.091113469563367	0.0	0.0	5.781180327328801	0.0	4.688719224991308	0.0
1203	0.0	0.0	0.0	0.0	0.0	4.210581731977232	0.0	0.0	0.0	0.0	0.0	0.0
1204	0.0	0.0	0.0	5.741050668288215	0.0	4.829565459958848	0.0	0.0	0.0	0.0	0.0	0.0
1205	0.0	0.0	0.0	5.570325900551439	0.0	5.320099234384827	4.98558199280284	0.0	3.4031201268030555	0.0	4.079492746107321	4.479303215435509
1206	0.0	0.0	4.2105165915714275	5.808012520874536	0.0	5.2991871574705876	0.0	0.0	0.0	0.0	0.0	0.0
1207	0.0	0.0	4.0955333951195	0.0	0.0	0.0	0.0	0.0	0.0	0.0	4.0955333951195	0.0
1208	0.0	0.0	0.0	0.0	0.0	0.0	0.0	0.0	0.0	0.0	0.0	0.0
1209	0.0	0.0	0.0	4.452354737833298	0.0	4.452354737833298	3.7707913052149	0.0	0.0	0.0	0.0	3.7707913052149
1210	0.0	0.0	0.0	6.224514377143066	0.0	3.8462284311327566	3.8462284311327566	0.0	0.0	0.0	3.8462284311327566	0.0
1211	0.0	0.0	0.0	6.307301903866348	0.0	5.769606659768332	0.0	0.0	0.0	0.0	4.926461478238142	0.0
1212	0.0	0.0	0.0	6.212190144927268	0.0	0.0	0.0	0.0	0.0	0.0	0.0	0.0
1213	0.0	5.126259294444257	4.571087667104878	0.0	0.0	3.2153614040466962	3.888234025653993	3.888234025653993	4.286848560780588	0.0	0.0	0.0
1214	0.0	0.0	0.0	0.0	0.0	4.505934619345305	4.505934619345305	0.0	4.907711847538155	0.0	0.0	0.0
1215	0.0	0.0	6.604505518628258	0.0	0.0	5.286466955819486	3.915237362687391	0.0	3.915237362687391	5.5085980738910445	0.0	0.0
1216	0.0	0.0	4.328166573028081	0.0	0.0	4.72922474773028	4.328166573028081	0.0	0.0	0.0	3.648124850935949	0.0
1217	0.0	0.0	3.075689666436629	4.9812320773701195	0.0	4.647502316081662	4.9812320773701195	0.0	4.143046703075369	0.0	3.075689666436629	0.0
1218	0.0	0.0	0.0	0.0	0.0	0.0	0.0	0.0	0.0	0.0	0.0	0.0
1219	0.0	0.0	0.0	5.110154812422349	0.0	4.929039557460752	4.423024641831501	0.0	0.0	0.0	4.707702734843028	3.348124754839042
1220	0.0	0.0	0.0	4.802834259241655	0.0	4.802834259241655	0.0	0.0	0.0	0.0	5.205560134128391	0.0
1221	0.0	0.0	0.0	4.1805574650648305	0.0	5.268924125033315	4.1805574650648305	0.0	0.0	0.0	5.268924125033315	4.1805574650648305
1222	0.0	6.327452691546658	5.1276399065348945	0.0	0.0	4.0408189077681635	3.6441069129498156	0.0	2.976768550052167	0.0	4.0408189077681635	0.0
1223	0.0	0.0	0.0	0.0	0.0	5.8490458024245084	0.0	0.0	0.0	0.0	0.0	0.0
1224	0.0	0.0	0.0	5.425377148183649	0.0	5.1391618012680045	4.052206508409669	0.0	0.0	0.0	0.0	0.0
1225	0.0	0.0	0.0	5.1976792529339475	0.0	5.888057913757981	4.510046223300163	0.0	0.0	0.0	0.0	0.0
1226	0.0	0.0	5.550271080001069	0.0	0.0	5.146747288105809	0.0	0.0	0.0	4.4594015458446865	0.0	0.0
1227	0.0	0.0	0.0	5.485043965841194	0.0	5.081650885943897	4.796036557277996	0.0	3.7138140786796314	0.0	4.394694154083951	0.0
1228	0.0	0.0	6.898993817093935	0.0	0.0	3.6658045017015732	0.0	3.6658045017015732	0.0	0.0	4.747213945650085	0.0
1229	0.0	0.0	0.0	5.470319131876236	0.0	5.470319131876236	4.380091371473581	0.0	0.0	4.380091371473581	5.066956755693949	0.0
1230	0.0	0.0	0.0	5.92916634371707	0.0	5.593757820820981	3.999094302093004	0.0	0.0	0.0	3.999094302093004	0.0
1231	0.0	0.0	0.0	0.0	0.0	4.866915951424493	4.181436366425995	4.866915951424493	0.0	0.0	0.0	0.0
1232	0.0	0.0	0.0	0.0	0.0	3.506913455356226	4.184952411718368	0.0	0.0	0.0	0.0	0.0
1233	0.0	0.0	0.0	4.292281090752355	0.0	4.978567943610646	4.292281090752355	0.0	0.0	4.292281090752355	4.292281090752355	0.0
1234	0.0	0.0	0.0	5.605029699984024	0.0	4.229712799268241	0.0	0.0	0.0	0.0	0.0	0.0
1235	0.0	0.0	0.0	0.0	0.0	4.420107728573199	0.0	0.0	0.0	0.0	0.0	0.0
1236	0.0	0.0	0.0	5.045298235051889	0.0	5.045298235051889	0.0	0.0	5.735220451209272	0.0	3.137297591321438	3.8085059032563597
1237	0.0	0.0	0.0	6.284755444383681	0.0	5.1102868269219455	0.0	0.0	0.0	0.0	4.8246141848322734	0.0
1238	0.0	0.0	3.4990376349632415	6.109626119770568	0.0	5.551674981427936	4.176956217645375	0.0	0.0	0.0	0.0	0.0
1239	0.0	0.0	0.0	6.017591428259663	0.0	5.104947332341701	5.104947332341701	0.0	4.417848482122442	0.0	4.417848482122442	0.0
1240	0.0	0.0	3.5117584037151564	0.0	0.0	4.189870933302458	4.875415164612528	0.0	0.0	0.0	4.189870933302458	0.0
1241	0.0	0.0	0.0	0.0	0.0	4.262858976702733	3.5836955508418784	0.0	0.0	0.0	3.5836955508418784	0.0
1242	0.0	0.0	6.023796286435722	0.0	0.0	3.6498173577811097	3.6498173577811097	0.0	0.0	0.0	3.6498173577811097	0.0
1243	0.0	0.0	0.0	6.125334481923838	0.0	5.212318521474216	3.8422390614555213	0.0	3.8422390614555213	0.0	4.524605574035099	0.0
1244	0.0	0.0	0.0	5.672143202059049	0.0	5.16360860769123	0.0	0.0	4.0763733889927485	0.0	4.760999924854996	0.0
1245	0.0	0.0	4.881908567632886	0.0	0.0	0.0	5.16769320899022	0.0	0.0	3.798347495853985	0.0	4.480227555015974
1246	0.0	0.0	0.0	5.506898025976969	0.0	5.601839166986701	3.240189696080377	0.0	0.0	0.0	3.240189696080377	0.0
1247	0.0	0.0	3.9731288994059146	5.345211901567119	0.0	5.059118879282285	0.0	0.0	0.0	0.0	0.0	3.9731288994059146
1248	0.0	0.0	4.818512575912169	6.036569006495728	0.0	4.99948675960642	4.597386686448784	0.0	3.2408786901144517	0.0	3.2408786901144517	0.0
1249	0.0	0.0	0.0	5.387392214206946	0.0	0.0	4.014726220111682	0.0	0.0	0.0	4.014726220111682	0.0
1250	0.0	0.0	0.0	4.831653358142479	0.0	4.831653358142479	4.831653358142479	0.0	0.0	4.146447886163293	4.831653358142479	0.0
1251	0.0	0.0	4.922311312878125	5.325346043425478	0.0	4.236420024303513	4.236420024303513	0.0	0.0	0.0	0.0	0.0
1252	0.0	0.0	3.9129334363446517	5.284128017679284	0.0	5.687901211147547	4.998135002126629	0.0	0.0	0.0	3.9129334363446517	0.0
1253	0.0	0.0	3.9867128864144825	5.762884303423376	0.0	5.358988980523068	5.072874232915284	0.0	0.0	0.0	0.0	4.670536424168691
1254	0.0	0.0	4.227369974310016	5.825066656207741	0.0	5.316207502562172	0.0	0.0	0.0	0.0	0.0	0.0
1255	0.0	0.0	5.270784443169216	4.86788582744264	0.0	5.270784443169216	0.0	0.0	0.0	0.0	5.270784443169216	0.0
1256	0.0	0.0	5.664423285561101	0.0	0.0	4.753319796773469	0.0	4.068758671277395	3.3925655552210348	0.0	0.0	0.0
1257	0.0	0.0	0.0	5.162753112501482	0.0	5.344119894663082	4.255014576942517	0.0	0.0	4.255014576942517	3.5759605042264018	0.0
1258	3.3830377885620297	4.458760646414992	3.3830377885620297	5.146102658529303	0.0	4.964944834553373	4.059067201183698	0.0	0.0	0.0	4.458760646414992	0.0
1259	0.0	0.0	0.0	6.191759356187109	0.0	4.126539766250243	4.126539766250243	0.0	0.0	0.0	0.0	0.0
1260	0.0	0.0	0.0	5.027517413730259	0.0	5.313559375961605	4.625324478170812	0.0	0.0	0.0	3.941930058928466	0.0
1261	4.233862711440588	0.0	0.0	5.831635824030361	0.0	4.919735352940843	0.0	0.0	0.0	4.233862711440588	0.0	0.0
1262	0.0	0.0	0.0	4.151386054646609	0.0	5.525803224391256	4.151386054646609	0.0	0.0	4.151386054646609	0.0	0.0
1263	0.0	0.0	3.5504389215208167	5.921885645135747	0.0	4.629724286228366	3.5504389215208167	0.0	0.0	0.0	4.229126040207766	0.0
1264	0.0	0.0	0.0	5.798151049029442	0.0	4.021443517498135	4.021443517498135	0.0	0.0	0.0	0.0	0.0
1265	0.0	0.0	0.0	0.0	0.0	5.009713779458403	0.0	0.0	0.0	0.0	0.0	0.0
1266	0.0	0.0	0.0	5.928577248245743	0.0	3.7524271717033177	0.0	0.0	3.7524271717033177	0.0	4.433774641961233	0.0
1267	0.0	0.0	6.373735445331532	0.0	0.0	5.188042712766316	4.8538011557335246	3.275081284628485	3.275081284628485	0.0	3.275081284628485	0.0
1268	0.0	0.0	0.0	5.816464046876596	0.0	5.481182348096394	3.888264831391452	0.0	0.0	3.888264831391452	0.0	3.888264831391452
1269	0.0	0.0	0.0	2.699087378318974	0.0	3.574180915746298	0.0	2.699087378318974	0.0	0.0	3.358022506963398	0.0
1270	0.0	0.0	0.0	0.0	0.0	4.064091869662208	4.064091869662208	0.0	0.0	0.0	0.0	0.0
1271	0.0	0.0	5.936270475860496	0.0	0.0	5.052734268553748	3.8158245519269687	5.185466362756335	0.0	0.0	3.8158245519269687	0.0
1272	0.0	0.0	3.9289664227952317	5.704203490542967	0.0	5.014382701645243	5.014382701645243	0.0	0.0	0.0	0.0	0.0
1273	0.0	0.0	0.0	5.916153990776286	0.0	4.6701072860199755	3.986287731648576	0.0	0.0	0.0	4.6701072860199755	0.0
1274	0.0	0.0	0.0	0.0	0.0	0.0	0.0	0.0	0.0	0.0	0.0	0.0
1275	0.0	0.0	0.0	5.613059475038665	0.0	5.209417646507863	3.839384911237855	0.0	0.0	0.0	5.209417646507863	0.0
1276	0.0	0.0	0.0	5.146796468864743	0.0	4.545497294167294	4.365296465574643	0.0	2.805451771067017	0.0	4.947417830135628	3.8629090638471086
1277	0.0	2.4805439739434756	5.654738613175813	4.8856247759436595	0.0	5.441997710446815	4.352009770724157	4.704812959413804	2.4805439739434756	3.802008291025858	4.352009770724157	0.0
1278	0.0	0.0	4.642832679126207	0.0	0.0	4.928104253866457	0.0	0.0	0.0	0.0	4.928104253866457	0.0
1279	0.0	0.0	0.0	5.80302903963873	0.0	5.033354429944026	3.9476917585525175	0.0	0.0	0.0	4.631142481237827	3.2736599079872906
1280	0.0	0.0	0.0	3.582987184836536	0.0	3.582987184836536	0.0	0.0	0.0	0.0	3.582987184836536	0.0
1281	0.0	4.053243629827993	0.0	4.053243629827993	0.0	4.053243629827993	0.0	0.0	0.0	0.0	4.737669916466083	0.0
1282	0.0	0.0	0.0	5.415690880060198	0.0	5.9733993080338745	4.726980108982448	0.0	0.0	0.0	4.042647135228566	0.0
1283	0.0	0.0	0.0	5.221187605428934	0.0	0.0	0.0	0.0	0.0	0.0	0.0	0.0
1284	0.0	0.0	0.0	0.0	0.0	4.5641844426662574	0.0	0.0	0.0	0.0	0.0	0.0
1285	5.993806283832376	0.0	3.5359656985802217	0.0	0.0	4.614966525511275	4.214440457679796	0.0	0.0	0.0	0.0	0.0
1286	0.0	0.0	0.0	0.0	0.0	0.0	0.0	0.0	0.0	0.0	0.0	0.0
1287	0.0	0.0	0.0	4.989361145104219	0.0	4.989361145104219	3.904276964974113	0.0	0.0	4.989361145104219	4.587295259942702	3.904276964974113
1288	0.0	0.0	0.0	5.8463109900230865	0.0	4.4686508745561735	4.4686508745561735	0.0	0.0	0.0	3.786901264358378	4.4686508745561735
1289	4.92675870150959	0.0	0.0	0.0	0.0	5.329804229948463	4.240835330831697	0.0	0.0	0.0	0.0	0.0
1290	0.0	0.0	0.0	6.428420961902714	0.0	4.2440336252098225	4.929980146099811	0.0	0.0	0.0	5.841925462261504	0.0
1291	0.0	0.0	0.0	0.0	0.0	4.736623706114747	0.0	0.0	0.0	4.052206508409669	4.052206508409669	4.736623706114747
1292	0.0	0.0	0.0	5.453614167316249	0.0	5.231540245033038	4.54372411504667	0.0	0.0	0.0	3.8611545254846695	3.8611545254846695
1293	0.0	0.0	0.0	5.783583212651046	0.0	0.0	3.8559706433214553	0.0	0.0	0.0	4.538484964219814	3.8559706433214553
1294	0.0	0.0	0.0	5.232639267084068	0.0	3.8622362113040176	3.8622362113040176	0.0	3.8622362113040176	0.0	3.8622362113040176	0.0
1295	0.0	0.0	0.0	0.0	0.0	4.598581992255756	4.598581992255756	0.0	0.0	0.0	0.0	0.0
1296	0.0	0.0	0.0	0.0	0.0	0.0	0.0	0.0	0.0	0.0	4.404345792081643	0.0
1297	0.0	0.0	4.088667810644223	5.462311325000352	0.0	4.773398900936662	0.0	0.0	0.0	4.773398900936662	4.088667810644223	0.0
1298	0.0	0.0	0.0	5.302907057623715	0.0	0.0	0.0	0.0	0.0	0.0	4.899927410261058	0.0
1299	0.0	0.0	5.3505505219842595	3.0897883686207277	0.0	4.9959073145663355	3.0897883686207277	3.7599168474736135	0.0	3.0897883686207277	3.0897883686207277	0.0
1300	0.0	0.0	0.0	6.181059458455425	0.0	4.399588062464461	0.0	0.0	0.0	0.0	4.800950633851211	4.399588062464461
1301	0.0	0.0	4.50711579747894	5.885103079345456	0.0	5.416766395728915	4.50711579747894	0.0	0.0	0.0	3.824938455375267	0.0
1302	0.0	0.0	3.671456432479947	5.260332885746205	0.0	4.752963665438805	3.671456432479947	0.0	4.351802329020301	0.0	0.0	0.0
1303	4.314190035459471	0.0	0.0	0.0	0.0	4.314190035459471	0.0	0.0	0.0	0.0	0.0	0.0
1304	0.0	0.0	0.0	0.0	0.0	5.687266327012301	0.0	0.0	0.0	0.0	4.997502261570084	0.0
1305	0.0	0.0	0.0	0.0	0.0	0.0	0.0	0.0	4.027911243603547	0.0	0.0	4.027911243603547
1306	0.0	0.0	0.0	5.554193900650797	0.0	3.9601220739891425	4.643693156064016	0.0	0.0	0.0	3.9601220739891425	0.0
1307	0.0	0.0	0.0	5.8627239638569275	0.0	4.264595804640291	4.264595804640291	0.0	0.0	0.0	4.264595804640291	0.0
1308	0.0	0.0	0.0	5.899322018699998	0.0	4.806177360741116	0.0	0.0	0.0	0.0	4.806177360741116	4.121175978530173
1309	0.0	0.0	4.673328000339599	5.765693397443318	0.0	5.361793674501346	4.854091488899553	0.0	3.1005734711234068	0.0	3.1005734711234068	0.0
1310	0.0	0.0	0.0	5.647629930129698	0.0	5.5146021054682	4.271857607959033	0.0	0.0	0.0	4.271857607959033	0.0
1311	0.0	0.0	0.0	6.054434236790158	0.0	0.0	4.960505821310606	0.0	0.0	0.0	4.274343570671331	0.0
1312	0.0	0.0	3.998717955037443	0.0	0.0	5.085028799968541	4.3980512568475865	0.0	0.0	0.0	4.3980512568475865	0.0
1313	0.0	0.0	0.0	5.974379995565891	0.0	5.215142103396613	3.3013137533610544	0.0	0.0	0.0	3.97587185062834	4.3750630066328755
1314	0.0	0.0	0.0	4.0771492934197235	0.0	4.7617824661368005	0.0	0.0	0.0	0.0	5.164393386561091	0.0
1315	0.0	0.0	0.0	5.8266814666045725	0.0	5.376379407588988	3.4578384919004326	0.0	4.135111455545168	0.0	0.0	4.135111455545168
1316	0.0	0.0	4.41720252327092	3.736051050554367	0.0	4.818636870465093	3.736051050554367	0.0	0.0	0.0	3.736051050554367	0.0
1317	0.0	0.0	3.934723357142398	4.333650100905234	0.0	3.2609386160823437	4.839214077562786	0.0	0.0	4.333650100905234	5.17342281989095	0.0
1318	0.0	0.0	0.0	0.0	0.0	4.503570874001761	4.503570874001761	0.0	0.0	0.0	4.503570874001761	0.0
1319	0.0	0.0	0.0	5.297331057593182	0.0	4.789836502304915	0.0	0.0	0.0	3.7077151211997887	0.0	3.7077151211997887
1320	0.0	0.0	0.0	5.184574646830326	0.0	5.406597106141119	3.8149475688482934	0.0	0.0	0.0	3.8149475688482934	0.0
1321	0.0	0.0	0.0	0.0	0.0	4.155016127601211	0.0	0.0	0.0	0.0	0.0	0.0
1322	0.0	0.0	0.0	0.0	0.0	5.100300334437615	0.0	0.0	0.0	0.0	0.0	0.0
1323	0.0	0.0	0.0	5.59210363396028	0.0	5.59210363396028	4.681388100234022	0.0	3.9974643949674626	0.0	3.9974643949674626	3.9974643949674626
1324	0.0	0.0	0.0	6.1380174206527585	0.0	0.0	4.75817977052924	0.0	0.0	4.073577195600807	0.0	4.073577195600807
1325	0.0	0.0	0.0	6.260929664064124	0.0	5.101970888962883	4.880347367414954	0.0	0.0	0.0	0.0	3.5165804733238644
1326	0.0	7.103563945501323	5.46935549927793	0.0	0.0	3.5484146884720427	4.2270722936771605	0.0	5.134567422532975	0.0	0.0	0.0
1327	0.0	0.0	0.0	0.0	0.0	4.909176751237077	3.8252137562258097	0.0	3.8252137562258097	0.0	0.0	0.0
1328	0.0	0.0	6.179251707286391	0.0	0.0	0.0	4.11420983498479	4.11420983498479	0.0	0.0	0.0	0.0
1329	0.0	0.0	4.810535429217664	4.125498767562914	0.0	5.213282346970315	4.125498767562914	0.0	0.0	4.125498767562914	4.125498767562914	0.0
1330	0.0	0.0	0.0	0.0	0.0	4.947233665573329	0.0	0.0	4.2611644084467875	0.0	4.947233665573329	0.0
1331	0.0	6.004623867272076	4.473184978691203	0.0	6.947576533267667	4.979435788176504	0.0	0.0	0.0	0.0	0.0	0.0
1332	0.0	0.0	3.6981266770139576	0.0	0.0	5.6225768695356	4.780087845346865	0.0	0.0	5.7556562459029585	3.6981266770139576	5.065668896836434
1333	0.0	0.0	0.0	0.0	0.0	0.0	0.0	0.0	0.0	0.0	0.0	0.0
1334	0.0	0.0	0.0	0.0	0.0	0.0	4.777854488471278	0.0	0.0	0.0	0.0	4.777854488471278
1335	0.0	0.0	5.048518098437966	0.0	0.0	5.334594172342043	3.9626617822924337	3.9626617822924337	0.0	0.0	0.0	0.0
1336	0.0	0.0	0.0	4.812862410995012	0.0	5.0985112752486526	0.0	0.0	0.0	0.0	0.0	0.0
1337	0.0	0.0	0.0	6.012324777330197	0.0	4.516780235573944	0.0	0.0	0.0	0.0	3.834497957877906	0.0
1338	0.0	0.0	0.0	5.578274757024315	0.0	5.578274757024315	0.0	0.0	3.9838400504337006	5.069965351410337	0.0	4.6676366385791495
1339	0.0	0.0	0.0	0.0	0.0	0.0	2.013037600400709	0.0	0.0	0.0	0.0	0.0
1340	0.0	0.0	3.651059814192782	2.9835448998330123	0.0	4.885103233254766	3.651059814192782	0.0	2.9835448998330123	0.0	2.9835448998330123	0.0
1341	0.0	0.0	0.0	5.815720897984358	0.0	5.411744846200451	0.0	0.0	0.0	0.0	4.038753145118422	4.038753145118422
1342	0.0	0.0	0.0	4.900412508336115	0.0	4.900412508336115	0.0	0.0	0.0	0.0	3.8165775194185687	0.0
1343	0.0	0.0	0.0	4.541715572165359	0.0	4.541715572165359	0.0	0.0	0.0	0.0	0.0	0.0
1344	0.0	0.0	0.0	5.743038624739604	0.0	4.767536846544988	4.366313377147215	0.0	0.0	3.68578422043572	0.0	3.68578422043572
1345	0.0	0.0	4.61383506676655	4.61383506676655	0.0	5.992666354168453	3.9305527931252002	0.0	0.0	5.70581626794914	3.9305527931252002	3.9305527931252002
1346	0.0	0.0	0.0	0.0	0.0	4.865224518625095	3.5017969978607737	0.0	5.086824860416426	0.0	0.0	0.0
1347	0.0	0.0	4.0974759658716495	5.8752932274500695	0.0	5.184950082604601	5.184950082604601	0.0	0.0	4.0974759658716495	4.782281169574926	0.0
1348	0.0	0.0	5.44615154235876	0.0	0.0	3.396453344004259	0.0	4.757307958720532	0.0	0.0	0.0	0.0
1349	0.0	0.0	0.0	6.301917053137686	0.0	0.0	4.519279789066965	0.0	0.0	0.0	4.921105994764199	3.8369705343284477
1350	0.0	0.0	0.0	5.688428901025946	0.0	3.9134523416745557	0.0	0.0	0.0	0.0	4.59656361370351	0.0
1351	0.0	0.0	0.0	6.485610421654057	0.0	0.0	0.0	0.0	0.0	0.0	0.0	0.0
1352	0.0	0.0	4.114517437466692	0.0	0.0	4.514523062816804	4.114517437466692	0.0	0.0	0.0	4.514523062816804	0.0
1353	0.0	0.0	0.0	5.179122187087605	0.0	4.893316003695259	3.809585475708133	0.0	0.0	0.0	4.491592149718444	0.0
1354	0.0	0.0	0.0	0.0	0.0	0.0	4.135860945101007	0.0	0.0	0.0	0.0	0.0
1355	0.0	0.0	3.863022478397056	4.545611912531527	0.0	4.545611912531527	3.863022478397056	0.0	0.0	5.233438123765655	4.545611912531527	0.0
1356	0.0	0.0	5.942668081738685	0.0	0.0	4.564217923876227	3.8814348734032644	3.8814348734032644	0.0	0.0	3.8814348734032644	0.0
1357	0.0	0.0	0.0	4.3589747879735485	0.0	4.3589747879735485	0.0	0.0	0.0	0.0	5.045705680650985	0.0
1358	0.0	0.0	0.0	0.0	0.0	4.223475168119367	4.9092715713438615	0.0	0.0	0.0	0.0	0.0
1359	0.0	0.0	6.431453838126452	0.0	0.0	5.100950942662328	4.594177731214045	3.91109031209172	3.91109031209172	0.0	3.5155847736893935	0.0
1360	0.0	0.0	0.0	4.66891182374703	0.0	4.384352362120541	3.3103760252903442	0.0	0.0	0.0	5.071244539780528	0.0
1361	0.0	0.0	0.0	5.3531500440109125	0.0	4.664724914645455	4.26395966471979	0.0	0.0	0.0	4.664724914645455	0.0
1362	0.0	0.0	0.0	0.0	0.0	1.7978578476577585	0.0	0.0	0.0	0.0	0.0	0.0
1363	0.0	0.0	0.0	5.750836028452359	0.0	4.839304136834411	4.154038374337518	0.0	0.0	0.0	5.060863923015637	0.0
1364	0.0	0.0	0.0	5.939114956678884	0.0	3.8779459713500546	4.560692610215638	0.0	0.0	0.0	4.560692610215638	0.0
1365	0.0	0.0	6.093478509356289	0.0	0.0	4.8001975897019555	4.398838102534344	3.717907606670459	5.642782578451825	0.0	0.0	0.0
1366	0.0	0.0	0.0	4.384407407584348	0.0	5.071299930623383	0.0	3.7036533892942685	0.0	0.0	4.785707093776964	0.0
1367	0.0	0.0	0.0	6.167242950371747	0.0	5.159305088323055	4.471887155282997	0.0	4.471887155282997	0.0	0.0	5.562853129683625
1368	0.0	0.0	0.0	0.0	0.0	0.0	0.0	0.0	0.0	0.0	4.954760031071719	0.0
1369	0.0	0.0	3.9747728118751233	0.0	0.0	0.0	3.9747728118751233	0.0	0.0	3.9747728118751233	4.65848382732714	0.0
1370	0.0	0.0	4.277097140608812	6.057220080812354	0.0	5.875366594328755	0.0	0.0	0.0	0.0	4.277097140608812	0.0
1371	0.0	0.0	0.0	5.4747663603087835	0.0	3.881954299924383	4.564742760375355	0.0	0.0	0.0	3.881954299924383	0.0
1372	0.0	0.0	3.8221940288513387	4.504341057268762	0.0	3.8221940288513387	0.0	0.0	0.0	4.504341057268762	5.413973143724357	0.0
1373	0.0	0.0	6.0399176172337645	0.0	0.0	5.922432256657896	0.0	0.0	0.0	3.8615678260674207	3.8615678260674207	0.0
1374	0.0	0.0	0.0	0.0	0.0	4.531459776893782	5.219209944659405	0.0	0.0	0.0	0.0	0.0
1375	0.0	0.0	4.02445900539855	0.0	0.0	5.111084342915082	4.02445900539855	0.0	0.0	0.0	4.02445900539855	0.0
1376	0.0	0.0	0.0	0.0	0.0	0.0	4.003377678861545	0.0	0.0	0.0	0.0	0.0
1377	0.0	0.0	5.1947525859932036	0.0	0.0	3.8249581145274716	0.0	0.0	0.0	5.1947525859932036	3.8249581145274716	3.8249581145274716
1378	0.0	0.0	4.1983794924805595	0.0	0.0	0.0	0.0	0.0	0.0	0.0	0.0	0.0
1379	0.0	0.0	0.0	5.306549320908213	0.0	4.618348894138912	4.618348894138912	0.0	0.0	0.0	0.0	0.0
1380	0.0	0.0	0.0	0.0	0.0	4.5368353512511215	4.5368353512511215	0.0	0.0	4.5368353512511215	4.5368353512511215	4.5368353512511215
1381	0.0	0.0	5.382409536584773	0.0	0.0	4.9792401575628435	4.292948710412804	0.0	0.0	0.0	4.292948710412804	0.0
1382	0.0	0.0	0.0	6.1039153948310085	0.0	0.0	5.126802732027586	0.0	0.0	0.0	4.039991550718881	4.72430098261986
1383	0.0	0.0	4.657005436440447	5.631882728615566	0.0	4.942310973965779	4.657005436440447	0.0	0.0	0.0	4.256276521249097	0.0
1384	0.0	0.0	0.0	0.0	0.0	5.341916172244211	0.0	0.0	0.0	0.0	0.0	0.0
1385	0.0	0.0	0.0	4.8956799170413365	0.0	4.493947245973772	3.811914510963681	0.0	0.0	4.8956799170413365	3.811914510963681	0.0
1386	0.0	0.0	5.384351702974867	0.0	0.0	6.075202341687993	5.384351702974867	0.0	0.0	0.0	4.695781844100068	0.0
1387	0.0	0.0	0.0	5.505954731679658	0.0	4.415434629025086	0.0	0.0	0.0	0.0	4.415434629025086	5.102518817426146
1388	0.0	0.0	5.888364450360081	0.0	0.0	4.7952798675915105	4.289951562089509	4.289951562089509	0.0	0.0	3.218381492598928	0.0
1389	0.0	0.0	0.0	4.6223641055465805	0.0	4.6223641055465805	4.6223641055465805	0.0	0.0	3.9389984599344765	3.9389984599344765	3.9389984599344765
1390	0.0	0.0	3.7477128311340495	0.0	0.0	4.429004210366436	3.7477128311340495	3.7477128311340495	0.0	0.0	4.830485942052073	0.0
1391	0.0	0.0	0.0	0.0	0.0	4.821376201667928	4.821376201667928	0.0	4.1362524404696055	0.0	0.0	0.0
1392	0.0	0.0	0.0	4.5477443775847055	0.0	4.5477443775847055	0.0	0.0	0.0	0.0	3.8651325714681652	0.0
1393	0.0	0.0	5.527217771925273	0.0	0.0	5.019039998666665	3.2598003324616824	3.2598003324616824	0.0	0.0	3.2598003324616824	0.0
1394	0.0	0.0	3.5569745828736252	5.143328093522518	0.0	5.143328093522518	4.235756579317353	0.0	0.0	0.0	3.5569745828736252	0.0
1395	0.0	0.0	4.35462085321777	5.5981648071160555	0.0	5.731233010454913	0.0	0.0	0.0	0.0	0.0	0.0
1396	0.0	0.0	3.230417851902252	1.4973955140953004	0.0	2.9096382288399556	1.4973955140953004	0.0	2.0719212756207313	0.0	2.0719212756207313	2.0719212756207313
1397	0.0	0.0	4.258259334447468	0.0	0.0	5.347395596373872	0.0	0.0	0.0	0.0	5.347395596373872	0.0
1398	0.0	0.0	0.0	0.0	0.0	4.872034373028422	5.274943627500699	0.0	0.0	0.0	4.872034373028422	0.0
1399	0.0	0.0	4.194014852641094	4.879590644097421	0.0	5.282519162932573	0.0	0.0	0.0	0.0	4.194014852641094	3.5158406127234345
1400	0.0	0.0	4.265067552931995	3.1941694884922494	0.0	4.770256955836028	3.1941694884922494	0.0	0.0	0.0	0.0	0.0
1401	0.0	0.0	6.739736492239969	0.0	0.0	5.643487326864057	4.668541565408767	4.668541565408767	0.0	0.0	4.267758453799949	0.0
1402	0.0	0.0	4.921591223460034	5.324624201157246	0.0	5.478078898719496	3.5569238799169574	0.0	3.5569238799169574	0.0	0.0	0.0
1403	0.0	0.0	0.0	3.8370007657979976	0.0	3.8370007657979976	4.921136667066056	0.0	0.0	4.519310349959841	4.921136667066056	0.0
1404	0.0	0.0	0.0	4.923211457712849	0.0	4.237313664329646	4.923211457712849	0.0	0.0	0.0	4.237313664329646	4.237313664329646
1405	0.0	0.0	0.0	0.0	0.0	0.0	0.0	0.0	0.0	0.0	0.0	0.0
1406	0.0	0.0	0.0	6.039616206251837	0.0	4.82154242476569	3.9172608252117183	0.0	0.0	0.0	4.600410437478697	0.0
1407	0.0	0.0	0.0	6.408087202888812	0.0	4.0265393215117635	4.0265393215117635	0.0	0.0	0.0	4.710728525057204	0.0
1408	0.0	0.0	6.383603439385275	0.0	0.0	4.199800591716152	0.0	0.0	4.199800591716152	0.0	0.0	0.0
1409	0.0	0.0	0.0	0.0	0.0	1.3381643813265143	0.0	0.0	0.0	0.0	0.0	0.0
1410	0.0	0.0	0.0	6.247778018297239	0.0	4.646049306820316	4.646049306820316	0.0	0.0	0.0	4.245372442555312	0.0
1411	0.0	0.0	3.9026355944592983	5.677428074780306	0.0	4.987697400470796	3.9026355944592983	0.0	0.0	0.0	3.9026355944592983	0.0
1412	0.0	0.0	0.0	0.0	0.0	3.9806045606830103	3.9806045606830103	0.0	0.0	0.0	0.0	0.0
1413	0.0	0.0	0.0	0.0	0.0	4.215492161691604	0.0	0.0	0.0	0.0	0.0	0.0
1414	0.0	0.0	0.0	0.0	0.0	0.0	0.0	0.0	0.0	0.0	0.0	0.0
1415	0.0	0.0	3.383213880295663	5.146283875873845	0.0	4.059246332889338	4.458940814904421	0.0	3.383213880295663	0.0	4.743725038530559	0.0
1416	0.0	0.0	0.0	0.0	0.0	4.068097351335081	4.752652772353133	0.0	0.0	0.0	0.0	0.0
1417	0.0	0.0	3.4801260518759927	6.782177079016169	0.0	5.399278357667256	4.15775162921346	0.0	4.84304671814287	0.0	3.4801260518759927	4.15775162921346
1418	0.0	0.0	0.0	4.425768056212834	0.0	4.425768056212834	0.0	0.0	0.0	0.0	0.0	0.0
1419	0.0	0.0	0.0	4.347669324933458	0.0	0.0	4.347669324933458	0.0	0.0	0.0	5.034327029695806	0.0
1420	0.0	0.0	0.0	5.615644192955126	0.0	4.926130865726933	4.926130865726933	0.0	0.0	0.0	5.329174872749131	0.0
1421	0.0	0.0	0.0	5.108833486160233	0.0	5.308404826970481	4.7063853864050795	0.0	0.0	0.0	4.991805556365431	3.6256864616366578
1422	0.0	0.0	0.0	6.518121434000842	0.0	5.491156083825981	3.8980759496414805	0.0	0.0	0.0	0.0	0.0
1423	0.0	0.0	3.5164872809973255	4.880252051774652	0.0	4.595098479778975	3.5164872809973255	0.0	0.0	0.0	4.194671273090631	4.595098479778975
1424	0.0	0.0	5.90183045502339	0.0	0.0	4.808672136334899	4.808672136334899	4.1236505397510514	0.0	4.1236505397510514	4.1236505397510514	3.446559094573691
1425	0.0	0.0	0.0	5.577086286576667	0.0	4.887715540028252	0.0	0.0	0.0	0.0	0.0	0.0
1426	0.0	0.0	3.6314539172668296	4.712256782032053	0.0	4.311273853271379	0.0	0.0	0.0	0.0	3.6314539172668296	0.0
1427	0.0	0.0	5.086777279024263	0.0	0.0	4.580061795368099	0.0	0.0	5.421482842431296	0.0	0.0	0.0
1428	0.0	0.0	5.5109759951524735	0.0	0.0	5.288842473668484	4.420415524080383	0.0	0.0	0.0	3.917577403645848	0.0
1429	0.0	0.0	0.0	0.0	0.0	0.0	4.119803620419823	0.0	0.0	0.0	0.0	0.0
1430	0.0	0.0	0.0	3.8442500956324945	0.0	3.8442500956324945	0.0	0.0	0.0	0.0	4.526638383648699	0.0
1431	0.0	0.0	4.706297274509863	4.022147675642825	0.0	4.022147675642825	4.421623400092211	3.3467563715348976	4.022147675642825	0.0	4.022147675642825	3.3467563715348976
1432	0.0	0.0	5.2084921169742815	0.0	0.0	4.520799946222101	4.520799946222101	3.8384743174053337	3.8384743174053337	0.0	0.0	0.0
1433	0.0	0.0	0.0	0.0	0.0	4.07420083629597	4.07420083629597	0.0	0.0	0.0	0.0	0.0
1434	5.892248007507348	0.0	0.0	0.0	0.0	4.3977868979224315	0.0	0.0	0.0	0.0	0.0	5.084762804785356
1435	0.0	0.0	5.636278439814143	0.0	0.0	4.79372413131292	4.392391252907074	0.0	0.0	0.0	4.79372413131292	0.0
1436	0.0	0.0	0.0	4.641860446231725	0.0	0.0	5.044107131868713	0.0	0.0	0.0	3.9583068464654505	3.9583068464654505
1437	0.0	0.0	5.938851080392429	0.0	0.0	5.4984811772827955	0.0	4.008627582235545	0.0	0.0	0.0	0.0
1438	0.0	0.0	0.0	5.087515948591376	0.0	5.490921157984202	0.0	0.0	0.0	0.0	0.0	4.400523126795086
1439	0.0	0.0	0.0	5.226987019340172	0.0	5.226987019340172	4.539195153147149	0.0	0.0	4.941093240170067	0.0	0.0
1440	0.0	0.0	0.0	5.522253442548349	0.0	0.0	4.833095127034947	0.0	4.14787825844659	0.0	4.833095127034947	0.0
1441	0.0	0.0	0.0	6.2027279951954295	0.0	5.19466265434575	4.908827570808592	0.0	0.0	3.8248696546326424	3.8248696546326424	0.0
1442	0.0	0.0	0.0	5.984382304898991	0.0	5.475233786306589	4.384965090947116	0.0	0.0	0.0	4.384965090947116	4.384965090947116
1443	0.0	0.0	0.0	5.5209163191327	0.0	4.9363262827557355	4.430276523493711	0.0	3.3552073000946008	0.0	4.030749348659565	0.0
1444	0.0	0.0	5.419703457072856	0.0	0.0	3.6498447051665384	0.0	0.0	0.0	0.0	0.0	0.0
1445	0.0	0.0	5.801853492899662	0.0	0.0	3.743344957769113	0.0	0.0	0.0	0.0	3.07359665513999	0.0
1446	0.0	0.0	0.0	5.806521509674933	0.0	5.02166710059054	4.1152180681321004	0.0	0.0	0.0	5.02166710059054	0.0
1447	0.0	0.0	5.098682810732855	4.877064291572219	0.0	4.591918782460063	0.0	0.0	0.0	5.883804733380929	4.1915075797925825	0.0
1448	0.0	0.0	0.0	0.0	0.0	4.533259090384979	0.0	0.0	4.533259090384979	0.0	0.0	0.0
1449	0.0	0.0	0.0	5.624734646561478	0.0	4.533311494565872	3.8508520313067773	0.0	0.0	0.0	4.533311494565872	0.0
1450	0.0	0.0	5.097138827346909	0.0	0.0	5.097138827346909	0.0	0.0	0.0	0.0	0.0	0.0
1451	0.0	0.0	7.392351209591818	0.0	0.0	4.726483450182432	4.042154835918712	0.0	0.0	5.128991669532794	4.042154835918712	0.0
1452	0.0	0.0	4.0489523767847615	6.230552741511403	0.0	5.135869451409059	0.0	0.0	0.0	0.0	4.0489523767847615	0.0
1453	0.0	0.0	5.509318441938001	0.0	0.0	0.0	0.0	0.0	0.0	0.0	0.0	0.0
1454	0.0	0.0	0.0	5.451132705176417	0.0	0.0	0.0	0.0	0.0	0.0	5.047811018797416	5.047811018797416
1455	0.0	0.0	0.0	6.1889055066773375	0.0	5.094388961993359	5.094388961993359	0.0	0.0	0.0	0.0	5.094388961993359
1456	0.0	0.0	0.0	5.385333793552209	0.0	4.696759451797157	4.012695690384093	0.0	0.0	0.0	4.012695690384093	0.0
1457	0.0	0.0	0.0	5.47043428693374	0.0	3.8776938079105943	3.8776938079105943	0.0	0.0	0.0	0.0	0.0
1458	0.0	0.0	0.0	3.7821906347748304	0.0	3.7821906347748304	0.0	0.0	0.0	0.0	0.0	0.0
1459	0.0	0.0	4.388196263307016	5.07511251334767	0.0	5.478491986981997	3.9889235015144378	0.0	3.3141265604744965	0.0	3.3141265604744965	0.0
1460	0.0	0.0	4.503060551870997	6.05242326197466	0.0	5.594262082677273	4.21906336483345	0.0	0.0	0.0	3.1494513112172973	0.0
1461	0.0	0.0	0.0	4.096563884922814	0.0	6.028117424442166	4.096563884922814	0.0	0.0	5.184027781242416	4.096563884922814	4.096563884922814
1462	0.0	0.0	0.0	5.084342307892247	0.0	3.998039858921567	4.6819688949710025	0.0	0.0	0.0	5.7743882050345965	5.084342307892247
1463	0.0	0.0	0.0	5.727882609641212	0.0	0.0	0.0	0.0	0.0	0.0	0.0	5.03798410625821
1464	0.0	0.0	6.192689509041821	0.0	0.0	5.09815752685499	0.0	0.0	0.0	0.0	0.0	0.0
1465	0.0	0.0	0.0	0.0	0.0	5.208912390363208	0.0	0.0	0.0	0.0	0.0	0.0
1466	0.0	0.0	0.0	0.0	0.0	5.162076031621365	0.0	0.0	0.0	0.0	0.0	0.0
1467	0.0	0.0	0.0	5.26307871820145	0.0	5.771830459183946	4.860199929901069	0.0	0.0	5.26307871820145	4.17477181504243	0.0
1468	6.8991029638519805	0.0	4.172783014461297	0.0	3.4949276321444467	5.079785150963643	4.172783014461297	0.0	0.0	3.4949276321444467	0.0	4.172783014461297
1469	0.0	0.0	5.078364765858089	3.041609673194531	0.0	4.792757236168339	3.041609673194531	0.0	0.0	3.7105881530407365	3.041609673194531	0.0
1470	0.0	0.0	0.0	0.0	0.0	0.0	0.0	0.0	0.0	0.0	3.7865107356430294	0.0
1471	0.0	0.0	0.0	0.0	0.0	4.610685099823957	4.610685099823957	0.0	0.0	0.0	0.0	0.0
1472	0.0	3.952274786588526	0.0	5.324056128055776	0.0	5.324056128055776	3.952274786588526	0.0	0.0	5.037997053923885	3.952274786588526	3.952274786588526
1473	0.0	0.0	3.9816931143490546	4.380920800395173	0.0	4.665469511349444	3.3070281104396204	0.0	0.0	0.0	3.9816931143490546	3.9816931143490546
1474	0.0	0.0	4.575640422734464	5.77237732028432	0.0	5.867404519175118	4.860744249138791	0.0	0.0	0.0	4.175311949949053	0.0
1475	0.0	0.0	0.0	5.900713721487619	0.0	5.34314894652315	3.2966251688278634	0.0	3.2966251688278634	3.9710950840423864	4.876009686565595	3.2966251688278634
1476	0.0	0.0	0.0	0.0	0.0	5.485035995138444	0.0	0.0	0.0	0.0	3.7138062699444654	0.0
1477	0.0	0.0	0.0	5.816030935972746	0.0	5.662376700757401	5.258647210505665	0.0	0.0	4.57068888216583	5.258647210505665	0.0
1478	0.0	0.0	0.0	6.350464928929981	0.0	0.0	0.0	0.0	0.0	0.0	4.90920419729293	3.544803484718522
1479	0.0	6.9353257069533765	5.724599787656531	0.0	4.034435796599577	4.718695772056875	3.3588295319559998	0.0	4.433984885776342	0.0	0.0	0.0
1480	0.0	3.9576472667969385	0.0	5.043439044455612	0.0	3.9576472667969385	5.043439044455612	0.0	0.0	0.0	0.0	0.0
1481	0.0	4.08932801278806	0.0	4.08932801278806	0.0	4.08932801278806	4.08932801278806	0.0	4.774064680991279	0.0	5.176710491920034	0.0
1482	0.0	0.0	0.0	0.0	0.0	4.374779535515447	4.374779535515447	0.0	0.0	0.0	0.0	0.0
1483	0.0	0.0	0.0	6.100049805629771	0.0	5.514055737876758	3.9206082176095496	0.0	0.0	0.0	4.6037914067143175	0.0
1484	0.0	0.0	0.0	5.119722281675124	0.0	5.119722281675124	3.7512020686717067	0.0	0.0	0.0	3.7512020686717067	0.0
1485	0.0	4.243731443112082	3.564836151111634	5.486188681735024	0.0	5.619201989336537	4.243731443112082	0.0	0.0	0.0	4.644400424532572	0.0
1486	0.0	0.0	0.0	6.032609643984877	0.0	5.810065719028746	0.0	0.0	0.0	0.0	0.0	0.0
1487	0.0	0.0	0.0	0.0	0.0	0.0	0.0	0.0	0.0	4.604009161822946	0.0	0.0
1488	0.0	0.0	0.0	6.3345889792100305	0.0	4.732221511321426	3.3720048071693336	0.0	0.0	0.0	0.0	0.0
1489	0.0	0.0	0.0	4.603936566089179	0.0	5.6958515821351225	4.603936566089179	0.0	0.0	5.292065001886136	3.9207519379029754	3.9207519379029754
1490	0.0	0.0	4.540384628430976	6.036129056221792	0.0	3.857850234546248	3.857850234546248	0.0	0.0	3.857850234546248	0.0	4.540384628430976
1491	0.0	0.0	4.791781901398953	0.0	0.0	4.791781901398953	4.106898143118458	0.0	0.0	0.0	3.430075733539079	0.0
1492	0.0	0.0	3.4388550633192363	0.0	0.0	5.356864068938583	3.4388550633192363	0.0	3.4388550633192363	0.0	0.0	0.0
1493	0.0	0.0	0.0	5.41263970600859	0.0	3.250472200978486	4.322907575686865	0.0	0.0	0.0	0.0	3.924051216257046
1494	0.0	0.0	5.535133252381095	0.0	0.0	5.026934630242343	4.624743599087523	0.0	0.0	3.941354819106081	5.026934630242343	0.0
1495	0.0	0.0	0.0	0.0	0.0	4.879233558030792	4.193660460479977	0.0	3.7957124996136034	0.0	3.124783548452492	0.0
1496	0.0	0.0	0.0	5.70411817281561	0.0	5.300317785554106	4.211636041211714	0.0	4.612148204070195	5.118993732668164	4.612148204070195	3.533202185789435
1497	0.0	0.0	0.0	6.061669454445468	0.0	4.28149515208112	4.28149515208112	0.0	0.0	0.0	0.0	0.0
1498	0.0	0.0	0.0	6.200703390950056	0.0	5.509582160421807	4.135358054873347	0.0	0.0	0.0	5.223248444648549	0.0
1499	0.0	0.0	3.9233823375781243	0.0	0.0	0.0	0.0	0.0	0.0	0.0	0.0	0.0
1500	0.0	0.0	4.471702178163194	0.0	0.0	4.873350730126238	0.0	0.0	0.0	0.0	0.0	0.0
1501	0.0	0.0	0.0	6.0660450493495714	0.0	4.972062689770652	4.570056014999021	0.0	0.0	0.0	4.570056014999021	4.570056014999021
1502	0.0	0.0	3.3631507531368023	5.411826091418002	0.0	4.723132461103308	4.038833316758337	0.0	0.0	0.0	4.723132461103308	0.0
1503	0.0	6.378567598143263	4.7370133979894335	0.0	0.0	4.232013958374104	3.83378416817714	0.0	5.687116531162836	0.0	0.0	0.0
1504	0.0	0.0	6.3703894393458755	0.0	0.0	4.8722843965123115	4.8722843965123115	0.0	0.0	0.0	0.0	0.0
1505	0.0	0.0	0.0	5.806028614046597	0.0	4.998853037457052	0.0	0.0	0.0	0.0	4.312428886210026	0.0
1506	0.0	0.0	4.044389559865584	5.975168321965396	0.0	4.044389559865584	0.0	0.0	4.044389559865584	0.0	5.417456526035368	0.0
1507	0.0	0.0	4.130597046525531	5.218435990920353	0.0	4.815675119493598	0.0	0.0	0.0	0.0	5.218435990920353	0.0
1508	0.0	0.0	0.0	6.254809699164434	0.0	0.0	0.0	0.0	0.0	0.0	0.0	0.0
1509	0.0	0.0	0.0	5.276846348766773	0.0	3.905761285346422	3.905761285346422	0.0	0.0	0.0	0.0	0.0
1510	0.0	0.0	0.0	5.572728935879574	0.0	0.0	0.0	0.0	0.0	0.0	0.0	0.0
1511	0.0	0.0	0.0	5.0084436072895056	0.0	5.698244548462338	5.0084436072895056	0.0	0.0	3.9231054145640116	0.0	0.0
1512	0.0	0.0	5.233582198802655	0.0	0.0	4.145582164874423	4.145582164874423	0.0	5.386970533516081	0.0	3.468145146085265	0.0
1513	0.0	0.0	0.0	5.637036686148015	0.0	5.233351698826813	4.5455259462555535	0.0	0.0	0.0	0.0	0.0
1514	0.0	0.0	0.0	0.0	0.0	4.471304712948957	4.471304712948957	0.0	0.0	0.0	0.0	0.0
1515	0.0	0.0	4.569395135996556	3.4912993898632756	0.0	5.410752974033338	4.169098760331503	0.0	0.0	0.0	3.4912993898632756	3.4912993898632756
1516	0.0	0.0	0.0	5.349757359430741	0.0	4.661348239744981	4.661348239744981	0.0	0.0	0.0	3.5814668433698595	0.0
1517	0.0	0.0	4.467842829598667	0.0	0.0	0.0	0.0	0.0	0.0	0.0	4.467842829598667	0.0
1518	0.0	0.0	4.766083546028747	0.0	0.0	5.67725299149223	4.081413986974278	0.0	0.0	0.0	0.0	0.0
1519	0.0	0.0	5.84279269014577	0.0	0.0	5.5074800730907505	3.91413720230564	0.0	0.0	5.285350086979581	3.91413720230564	0.0
1520	0.0	0.0	5.787260805922328	0.0	0.0	6.074175991875344	0.0	4.010716841890094	0.0	0.0	0.0	0.0
1521	0.0	0.0	0.0	0.0	0.0	4.2159035987038225	3.53740754386372	0.0	0.0	4.2159035987038225	4.901643926356087	0.0
1522	0.0	0.0	0.0	5.314181683026273	0.0	5.314181683026273	4.073646905265733	0.0	0.0	0.0	4.4734241272031126	3.3973718095219616
1523	0.0	0.0	5.536487507999166	5.891979649808344	0.0	4.694429685246833	4.293527193569028	4.293527193569028	4.694429685246833	0.0	3.6139442716179437	0.0
1524	0.0	0.0	0.0	5.384372790181879	0.0	4.474940063660502	0.0	0.0	0.0	0.0	3.7931194000732775	0.0
1525	0.0	6.626055452514105	5.021905059741473	4.335328203916154	0.0	4.335328203916154	0.0	0.0	5.021905059741473	4.335328203916154	0.0	0.0
1526	0.0	0.0	0.0	0.0	0.0	4.56382745139261	0.0	0.0	0.0	0.0	0.0	0.0
1527	0.0	4.254729304891089	0.0	4.254729304891089	0.0	4.254729304891089	0.0	0.0	4.254729304891089	0.0	4.254729304891089	0.0
1528	0.0	0.0	4.302837726209743	0.0	0.0	4.302837726209743	4.302837726209743	0.0	0.0	0.0	4.302837726209743	0.0
1529	0.0	0.0	0.0	5.427124423039884	0.0	0.0	0.0	0.0	0.0	0.0	4.337265150454628	0.0
1530	5.597627130893308	0.0	0.0	0.0	0.0	4.5064007961532635	4.222391343768692	0.0	3.1526843175922368	0.0	3.824231257393757	3.824231257393757
1531	0.0	3.5514069191562165	0.0	6.414314274359009	0.0	4.630711164920656	4.230108129918389	0.0	0.0	0.0	3.5514069191562165	4.230108129918389
1532	0.0	0.0	4.0329850265655445	4.71723204178642	0.0	4.71723204178642	4.0329850265655445	0.0	0.0	5.405899257485619	4.71723204178642	0.0
1533	0.0	0.0	0.0	4.995739634616405	0.0	3.910570015740894	0.0	0.0	0.0	0.0	3.910570015740894	0.0
1534	0.0	0.0	0.0	5.5476694637950175	0.0	4.858411239102617	4.45682002145405	0.0	4.45682002145405	4.858411239102617	4.45682002145405	0.0
1535	4.078870591572385	0.0	0.0	0.0	0.0	4.763518469232243	0.0	0.0	4.078870591572385	0.0	4.763518469232243	0.0
1536	0.0	0.0	0.0	6.602221922371567	0.0	5.79298695436081	4.41579760181428	0.0	0.0	0.0	4.41579760181428	0.0
1537	0.0	0.0	6.506095340051688	0.0	0.0	4.5691110552347975	3.8862776755691812	3.2134443563747546	0.0	3.2134443563747546	0.0	0.0
1538	0.0	0.0	0.0	0.0	0.0	0.0	0.0	0.0	0.0	0.0	0.0	4.281947183194294
1539	0.0	0.0	0.0	4.2675388416568785	0.0	5.6432653818517515	4.2675388416568785	0.0	0.0	0.0	0.0	4.2675388416568785
1540	0.0	0.0	0.0	6.1019577781117125	0.0	5.4976856376567085	4.407232454102423	0.0	0.0	0.0	3.7262004524271606	0.0
1541	0.0	0.0	0.0	5.613178077737802	0.0	0.0	0.0	0.0	0.0	0.0	4.237772575224602	0.0
1542	0.0	0.0	0.0	4.763135875849875	0.0	5.270540137111687	4.763135875849875	0.0	0.0	4.763135875849875	3.681456986061864	4.361931075121777
1543	0.0	0.0	6.535308557756927	0.0	0.0	5.843611606260885	0.0	3.7842554870423295	0.0	0.0	0.0	0.0
1544	0.0	0.0	0.0	5.342155233954867	0.0	4.25306852380164	4.25306852380164	0.0	0.0	0.0	4.25306852380164	0.0
1545	5.712232053118182	0.0	0.0	0.0	0.0	5.712232053118182	0.0	0.0	0.0	0.0	0.0	5.022384708834608
1546	0.0	0.0	0.0	5.347830769336655	0.0	3.975710860380184	0.0	0.0	0.0	5.061733594275756	4.65943076509747	0.0
1547	0.0	0.0	0.0	0.0	0.0	5.604276865434748	4.228968186796673	0.0	0.0	0.0	4.914805004827152	0.0
1548	0.0	0.0	3.6969942142637375	6.238787101106082	0.0	4.377664910224268	4.7789363570031655	0.0	3.6969942142637375	0.0	4.377664910224268	0.0
1549	0.0	0.0	0.0	6.492102760908285	0.0	5.731693050062854	4.487001381861839	0.0	0.0	0.0	3.8050456831257584	0.0
1550	0.0	0.0	0.0	0.0	0.0	4.504163215572814	4.504163215572814	0.0	0.0	0.0	0.0	0.0
1551	0.0	0.0	3.8732314585496805	5.647513181881006	0.0	0.0	3.8732314585496805	0.0	0.0	0.0	5.243809658812932	0.0
1552	0.0	0.0	0.0	5.680303451790566	0.0	5.171750259262562	5.680303451790566	0.0	4.769118447602576	0.0	4.769118447602576	0.0
1553	0.0	0.0	0.0	5.352691866333858	0.0	0.0	0.0	0.0	4.263505784653475	0.0	0.0	4.263505784653475
1554	0.0	0.0	4.474530671836666	5.7878946477222115	0.0	5.4788534361285945	4.474530671836666	0.0	0.0	0.0	4.190639926257417	0.0
1555	6.3225378100174545	0.0	0.0	5.227509852717714	0.0	5.046261094865357	0.0	0.0	0.0	0.0	4.139574112293747	3.4622310209084737
1556	0.0	0.0	0.0	5.183176611163347	0.0	4.780512654560588	4.780512654560588	0.0	0.0	0.0	0.0	0.0
1557	0.0	0.0	0.0	5.0712653106206975	0.0	5.0712653106206975	4.668932529627251	0.0	0.0	4.668932529627251	0.0	4.668932529627251
1558	0.0	0.0	0.0	6.388830038001731	0.0	5.543769966358455	4.452950736437782	0.0	0.0	0.0	5.140258823931552	0.0
1559	0.0	0.0	0.0	0.0	0.0	5.294060426424391	0.0	0.0	0.0	0.0	4.2054407054775	0.0
1560	0.0	0.0	5.726273058754629	0.0	0.0	5.322436225027351	3.554787972016886	3.554787972016886	0.0	3.554787972016886	3.554787972016886	0.0
1561	0.0	0.0	0.0	4.805630743480414	0.0	5.781332160539356	0.0	0.0	0.0	0.0	5.09126483583355	0.0
1562	0.0	0.0	0.0	5.408826988721296	0.0	4.900981512283943	0.0	0.0	0.0	0.0	5.408826988721296	0.0
1563	0.0	0.0	0.0	0.0	0.0	4.0708458800178855	4.0708458800178855	0.0	0.0	0.0	0.0	0.0
1564	4.241442094107554	0.0	5.483875589876685	0.0	0.0	4.927369862453701	5.149063255797722	0.0	3.562579234837928	3.562579234837928	4.241442094107554	0.0
1565	0.0	0.0	4.542403749804549	0.0	0.0	4.258264653980681	0.0	3.187553154524162	4.763415474156457	0.0	0.0	0.0
1566	0.0	0.0	3.646126100347386	5.234469470279779	0.0	0.0	3.646126100347386	0.0	0.0	4.326141428782307	0.0	4.326141428782307
1567	0.0	0.0	0.0	4.407029753247653	0.0	5.497481276009277	0.0	0.0	0.0	0.0	4.407029753247653	0.0
1568	0.0	0.0	0.0	0.0	0.0	0.0	4.046820846077927	0.0	4.046820846077927	0.0	0.0	0.0
1569	0.0	0.0	0.0	4.62350835312926	0.0	0.0	4.62350835312926	0.0	0.0	0.0	0.0	0.0
1570	0.0	0.0	4.410504336895523	5.700912382591709	0.0	4.695144525112356	4.410504336895523	0.0	4.695144525112356	0.0	4.410504336895523	0.0
1571	0.0	0.0	0.0	5.646108825974776	0.0	4.956486655967741	0.0	0.0	0.0	0.0	4.270352437000712	4.270352437000712
1572	0.0	0.0	0.0	5.459541743136228	0.0	5.613084308754855	3.6888365950215456	0.0	0.0	5.613084308754855	0.0	4.369404450842701
1573	0.0	0.0	0.0	3.9555532261764386	0.0	5.1945446055821565	3.9555532261764386	0.0	2.625113745922204	0.0	4.50692884019435	0.0
1574	0.0	0.0	0.0	5.300284818192787	0.0	5.586718568711706	0.0	0.0	4.211603399619373	0.0	4.211603399619373	4.211603399619373
1575	0.0	0.0	0.0	5.182591194752402	0.0	5.182591194752402	0.0	0.0	0.0	0.0	0.0	0.0
1576	0.0	0.0	0.0	5.087866651556343	0.0	5.087866651556343	4.001521159379594	0.0	0.0	0.0	5.087866651556343	4.001521159379594
1577	0.0	0.0	0.0	5.137402104995311	0.0	0.0	0.0	0.0	0.0	0.0	4.450110673184462	0.0
1578	0.0	0.0	0.0	0.0	0.0	5.344738453696459	0.0	0.0	0.0	0.0	0.0	0.0
1579	0.0	0.0	0.0	5.6211904358201945	0.0	5.266065858915582	4.026129985653563	0.0	0.0	0.0	0.0	4.026129985653563
1580	0.0	0.0	5.564840360069329	0.0	0.0	3.970607037584198	4.654278474893533	0.0	0.0	0.0	3.970607037584198	0.0
1581	0.0	6.013127063137906	4.804460404346372	0.0	0.0	4.066308283277555	3.2765774511631385	0.0	4.428745091335404	0.0	0.0	0.0
1582	0.0	0.0	0.0	5.764321808484035	0.0	5.582627559388164	0.0	0.0	0.0	3.9881281730414084	0.0	3.9881281730414084
1583	0.0	0.0	0.0	3.9482650506748893	0.0	5.0339351920871875	3.9482650506748893	0.0	0.0	3.9482650506748893	3.9482650506748893	3.9482650506748893
1584	0.0	0.0	0.0	5.638090184513069	0.0	0.0	0.0	0.0	0.0	0.0	0.0	0.0
1585	0.0	0.0	6.678235233557301	0.0	0.0	4.7398447175659495	4.455071743996178	5.295707757062916	4.055399567520839	0.0	0.0	0.0
1586	0.0	0.0	0.0	3.585067634879174	0.0	4.950341511744554	0.0	0.0	0.0	0.0	0.0	0.0
1587	0.0	0.0	0.0	5.75835221376414	0.0	5.290240578510698	3.7007642904042686	0.0	0.0	0.0	3.7007642904042686	0.0
1588	0.0	0.0	0.0	6.170366152165781	0.0	5.584250466743588	5.075926088509799	0.0	0.0	0.0	3.989727035965184	3.989727035965184
1589	0.0	0.0	0.0	4.126594617218514	0.0	5.5007118315102455	4.126594617218514	0.0	0.0	0.0	0.0	0.0
1590	0.0	0.0	4.845952640892182	0.0	0.0	3.482964935323184	0.0	0.0	0.0	0.0	4.160634856473619	0.0
1591	0.0	0.0	4.931695378242875	0.0	0.0	4.7508156339385	3.175371882552165	0.0	0.0	0.0	0.0	0.0
1592	0.0	0.0	6.321080001682473	3.9410050064813285	0.0	5.71644141057464	0.0	0.0	0.0	0.0	0.0	0.0
1593	0.0	0.0	0.0	5.488525329433775	0.0	4.980451872230708	3.895487933773511	0.0	0.0	5.488525329433775	3.895487933773511	0.0
1594	0.0	7.117039328833335	5.386216562408011	0.0	4.697638194878021	4.2967211206473905	0.0	0.0	5.386216562408011	0.0	0.0	0.0
1595	0.0	0.0	0.0	4.060150958361827	0.0	0.0	5.147199028171512	0.0	0.0	5.147199028171512	5.433426124792423	0.0
1596	0.0	0.0	5.080842861401214	0.0	0.0	5.3669700584847035	0.0	0.0	0.0	3.9945833000808086	4.678480269859123	0.0
1597	0.0	0.0	0.0	4.873181353975495	0.0	4.873181353975495	0.0	0.0	0.0	0.0	4.187654060582833	0.0
1598	0.0	0.0	0.0	4.429284043924822	0.0	5.116451872245375	4.429284043924822	0.0	4.429284043924822	0.0	0.0	4.429284043924822
1599	0.0	0.0	0.0	0.0	0.0	5.5721207558600945	0.0	0.0	4.48108451214661	0.0	4.48108451214661	0.0
1600	0.0	0.0	0.0	4.569164601472312	0.0	3.886330672394232	0.0	0.0	3.886330672394232	0.0	3.886330672394232	0.0
1601	0.0	0.0	0.0	4.127912893431816	0.0	5.502046247932104	4.127912893431816	0.0	0.0	4.812969190612523	0.0	4.812969190612523
1602	0.0	0.0	0.0	0.0	0.0	4.16375219495436	3.4860344708045052	0.0	0.0	0.0	4.564020789526011	0.0
1603	0.0	0.0	3.947821561032703	0.0	0.0	4.631273548381284	3.947821561032703	0.0	0.0	0.0	0.0	0.0
1604	0.0	0.0	0.0	4.467439304800352	0.0	0.0	5.558371062559129	0.0	0.0	0.0	4.467439304800352	0.0
1605	0.0	0.0	0.0	5.923408588580666	0.0	3.9934272773914423	0.0	0.0	0.0	0.0	3.9934272773914423	5.079672461704029
1606	0.0	0.0	4.443902254186403	0.0	0.0	3.7624365758941583	0.0	0.0	0.0	0.0	0.0	0.0
1607	0.0	0.0	0.0	1.577763080050305	0.0	0.0	0.0	0.0	0.0	0.0	0.0	0.0
1608	0.0	0.0	0.0	0.0	0.0	4.544356149608287	0.0	0.0	0.0	0.0	0.0	0.0
1609	0.0	0.0	0.0	4.691471453673128	0.0	5.093874151280765	4.691471453673128	0.0	0.0	0.0	4.007455633368467	0.0
1610	0.0	0.0	6.45689037414222	0.0	0.0	4.388376590914541	3.989102716020932	4.388376590914541	0.0	0.0	0.0	0.0
1611	0.0	0.0	3.986987377240347	4.670813485860761	0.0	4.670813485860761	4.670813485860761	0.0	0.0	0.0	0.0	0.0
1612	0.0	0.0	3.9901413920740705	0.0	0.0	3.9901413920740705	0.0	0.0	0.0	0.0	0.0	0.0
1613	0.0	0.0	0.0	4.770456346299472	0.0	5.173091951452776	0.0	0.0	0.0	0.0	0.0	0.0
1614	0.0	0.0	3.7453978324524675	5.670849065367875	0.0	5.113813649698265	0.0	0.0	0.0	0.0	3.7453978324524675	4.4266615698126985
1615	0.0	0.0	4.146081432100779	5.520435051767697	0.0	4.831283981681977	4.146081432100779	0.0	0.0	5.387475510686324	5.234086791249793	0.0
1616	0.0	0.0	5.082438985075907	0.0	0.0	3.7145877704267782	3.7145877704267782	0.0	0.0	0.0	0.0	0.0
1617	0.0	0.0	0.0	5.74088449940404	0.0	5.405696208600248	5.18367475916687	0.0	0.0	3.8140625621491453	3.8140625621491453	4.496119278671583
1618	0.0	0.0	0.0	0.0	0.0	5.470752649981101	0.0	0.0	0.0	0.0	0.0	0.0
1619	3.913641172207103	0.0	3.913641172207103	6.380074545969192	0.0	5.284846517420722	3.913641172207103	0.0	3.913641172207103	0.0	0.0	0.0
1620	3.0571826590724136	0.0	0.0	0.0	0.0	3.0571826590724136	3.0571826590724136	0.0	0.0	0.0	3.7265390804481435	0.0
1621	0.0	0.0	5.686835546598327	0.0	0.0	4.594980981938211	4.997072936385738	3.9118855260091934	3.9118855260091934	0.0	4.594980981938211	0.0
1622	0.0	0.0	4.561069513010489	5.248977555414225	0.0	5.652690166649827	4.561069513010489	0.0	0.0	0.0	3.8783189751934177	0.0
1623	0.0	0.0	0.0	5.128159976524059	0.0	0.0	0.0	0.0	0.0	0.0	0.0	0.0
1624	0.0	0.0	0.0	5.170806670828177	0.0	3.8014087133945536	4.483323405069276	0.0	3.8014087133945536	0.0	4.483323405069276	0.0
1625	0.0	0.0	0.0	5.837372198370308	0.0	5.052408523819457	4.5458364508590865	0.0	4.145662963984154	0.0	4.830862175045231	0.0
1626	0.0	0.0	0.0	5.722135544581323	0.0	5.032255734754109	5.318305456302869	0.0	0.0	0.0	5.032255734754109	3.946607206988033
1627	0.0	0.0	4.0845281318071756	5.575428248724166	0.0	4.7692241620368145	4.484367082902492	0.0	0.0	0.0	4.7692241620368145	3.408071957658181
1628	0.0	0.0	4.526638383648699	0.0	0.0	0.0	0.0	0.0	0.0	0.0	0.0	0.0
1629	0.0	0.0	0.0	4.024829838896552	0.0	5.619871448806068	5.3976337638437295	0.0	0.0	0.0	4.024829838896552	4.709003646867842
1630	0.0	0.0	0.0	0.0	0.0	4.282223629977332	0.0	0.0	0.0	0.0	0.0	0.0
1631	0.0	0.0	0.0	5.261886072415965	0.0	4.5739110086031705	3.8910284944011675	0.0	0.0	0.0	4.5739110086031705	0.0
1632	0.0	0.0	6.252416982937765	0.0	0.0	4.186365944233995	0.0	4.186365944233995	0.0	0.0	0.0	0.0
1633	0.0	0.0	0.0	5.056733003384961	0.0	0.0	0.0	0.0	0.0	0.0	0.0	0.0
1634	0.0	0.0	0.0	4.132240548851836	0.0	0.0	0.0	0.0	0.0	4.817331926041502	0.0	0.0
1635	0.0	0.0	0.0	4.783310901312953	0.0	4.382021187407243	0.0	0.0	0.0	0.0	5.75889627505908	3.701296594096241
1636	0.0	0.0	5.636182795528127	4.630803786219311	0.0	5.186233572987564	3.9473563323532406	0.0	0.0	3.27333083372252	4.630803786219311	0.0
1637	3.4690137827999807	0.0	5.45655105076951	4.94856688714286	0.0	4.146464549703292	4.546642287795636	2.8065390889101165	0.0	0.0	4.546642287795636	4.366439034940891
1638	0.0	0.0	0.0	0.0	0.0	4.040527640332656	4.040527640332656	0.0	0.0	0.0	4.040527640332656	0.0
1639	0.0	0.0	0.0	4.640516433936364	0.0	5.042758784083488	3.9569756749534197	0.0	0.0	0.0	0.0	0.0
1640	0.0	0.0	0.0	0.0	0.0	4.821940534532063	4.136812264832668	0.0	4.136812264832668	0.0	4.136812264832668	0.0
1641	0.0	0.0	0.0	5.6587404770240814	0.0	4.282852499101406	4.282852499101406	0.0	4.282852499101406	0.0	4.282852499101406	4.969074137274266
1642	0.0	0.0	0.0	5.065198083965776	0.0	4.558572069710341	0.0	0.0	0.0	0.0	4.1583317927216665	0.0
1643	0.0	0.0	3.9655858160415294	5.204715610787394	0.0	5.204715610787394	3.29121812002254	0.0	0.0	4.3647118988868225	4.870437210622086	0.0
1644	0.0	0.0	0.0	5.447867708974921	0.0	5.447867708974921	4.357829508406989	0.0	0.0	0.0	0.0	0.0
1645	0.0	0.0	0.0	4.251696704613429	0.0	4.251696704613429	4.937698390706254	0.0	0.0	0.0	0.0	4.937698390706254
1646	0.0	0.0	3.1726352180071276	6.127755472668297	0.0	5.436787387996387	3.8446133801426465	0.0	3.1726352180071276	0.0	3.1726352180071276	0.0
1647	0.0	0.0	0.0	0.0	0.0	5.307138081254985	3.9356025420438425	0.0	0.0	0.0	0.0	0.0
1648	0.0	0.0	0.0	0.0	0.0	3.8064627514759946	0.0	0.0	0.0	3.8064627514759946	0.0	0.0
1649	0.0	0.0	4.357038186294019	5.956170141554332	0.0	5.265609424825823	4.357038186294019	0.0	0.0	0.0	3.6766258630803907	0.0
1650	0.0	0.0	4.47736618279874	5.164815510060543	0.0	5.164815510060543	0.0	0.0	0.0	4.47736618279874	4.47736618279874	5.164815510060543
1651	0.0	0.0	3.7998010236123783	5.169171563675055	0.0	5.572738444598179	4.4816975403576	0.0	0.0	6.082042887988726	5.391176611124875	0.0
1652	0.0	0.0	0.0	6.105589282846994	0.0	5.192638517070003	0.0	0.0	0.0	0.0	0.0	0.0
1653	0.0	0.0	4.0240736380477555	0.0	0.0	5.619104278513866	4.0240736380477555	0.0	0.0	0.0	4.708240627209517	0.0
1654	0.0	0.0	0.0	6.029309346701796	0.0	4.736424930444353	0.0	0.0	0.0	0.0	5.243736409484288	0.0
1655	0.0	0.0	0.0	0.0	0.0	0.0	0.0	0.0	0.0	0.0	0.0	0.0
1656	0.0	0.0	4.566606537160829	3.2110154748697295	0.0	4.968601240783553	3.2110154748697295	0.0	0.0	4.968601240783553	0.0	0.0
1657	0.0	0.0	4.669136567392532	0.0	0.0	4.268350677320706	4.268350677320706	4.268350677320706	0.0	0.0	3.5891111974339633	0.0
1658	0.0	0.0	6.034791925140571	0.0	0.0	4.655653880214794	4.655653880214794	3.9719694803042023	0.0	0.0	0.0	0.0
1659	0.0	0.0	0.0	4.651132861322839	0.0	5.0534092989890445	4.651132861322839	0.0	0.0	0.0	3.9674911365300267	0.0
1660	3.6775520024328867	0.0	0.0	4.759164071935251	0.0	5.4480156532931225	0.0	0.0	0.0	0.0	4.357976189752755	3.6775520024328867
1661	0.0	0.0	0.0	5.752119104070965	0.0	5.19488251606396	5.19488251606396	0.0	0.0	0.0	5.19488251606396	0.0
1662	0.0	0.0	0.0	0.0	0.0	4.306548647052866	0.0	0.0	0.0	0.0	0.0	0.0
1663	0.0	0.0	0.0	4.588489740475827	0.0	0.0	3.9054594149318467	0.0	0.0	0.0	4.588489740475827	0.0
1664	0.0	0.0	0.0	0.0	0.0	4.820380786476464	0.0	0.0	0.0	0.0	0.0	0.0
1665	0.0	0.0	0.0	4.350521919761997	0.0	5.949586148703679	0.0	0.0	0.0	5.037198169929623	0.0	4.350521919761997
1666	0.0	0.0	0.0	0.0	0.0	4.1362337907109525	0.0	0.0	0.0	0.0	4.1362337907109525	0.0
1667	0.0	0.0	0.0	5.9968523895196455	0.0	4.065751440632287	0.0	0.0	0.0	4.065751440632287	0.0	0.0
1668	0.0	0.0	0.0	4.380790149124788	0.0	4.782074709029522	4.380790149124788	0.0	3.700080763141959	0.0	3.700080763141959	0.0
1669	0.0	0.0	0.0	0.0	0.0	5.155207950060984	4.648221135448455	0.0	0.0	0.0	4.24753390799961	0.0
1670	0.0	0.0	0.0	6.469058554693214	0.0	5.37354283656001	4.284163139366165	0.0	4.284163139366165	0.0	5.660064818452406	4.284163139366165
1671	0.0	0.0	3.954555329231996	5.883900005571763	0.0	3.954555329231996	4.638072696746771	0.0	0.0	0.0	0.0	5.326369971057354
1672	0.0	0.0	0.0	3.9205363734214145	0.0	5.291846183301186	5.005840192383984	0.0	0.0	3.9205363734214145	4.603718843066942	0.0
1673	0.0	0.0	6.256419734939749	0.0	0.0	5.008440557914394	4.321952470605524	0.0	0.0	0.0	4.321952470605524	0.0
1674	0.0	0.0	6.0293348704895795	0.0	0.0	4.935525219623671	0.0	0.0	3.8511839840623985	0.0	0.0	0.0
1675	0.0	0.0	5.0385110907439845	5.506080486776101	0.0	4.531998415709817	5.0385110907439845	0.0	4.131898466021969	0.0	0.0	3.4546761834747053
1676	0.0	0.0	0.0	0.0	0.0	4.696073464453486	0.0	0.0	0.0	0.0	4.012015908045381	0.0
1677	0.0	0.0	4.093628438707984	6.717077310333843	0.0	5.3344065850351505	4.7784013495793625	0.0	3.417022303964582	0.0	3.417022303964582	0.0
1678	0.0	0.0	0.0	4.98998447442317	0.0	5.306580361684901	4.704568422657774	0.0	2.9570833214785526	2.9570833214785526	4.303620009308699	2.9570833214785526
1679	0.0	0.0	0.0	4.4249013853301795	0.0	5.669073708100146	4.4249013853301795	0.0	0.0	5.333980943763541	3.7436584593239823	4.826366707551765
1680	0.0	0.0	4.591347143408428	0.0	0.0	4.591347143408428	0.0	0.0	0.0	0.0	0.0	0.0
1681	0.0	0.0	6.291041451551108	0.0	0.0	4.288109876956256	4.288109876956256	0.0	0.0	0.0	0.0	0.0
1682	6.035279381572169	0.0	0.0	0.0	0.0	0.0	4.656137861547343	0.0	4.656137861547343	0.0	0.0	4.656137861547343
1683	0.0	0.0	0.0	0.0	0.0	5.245059111275874	4.156938610730647	0.0	4.156938610730647	0.0	4.156938610730647	4.842227288008647
1684	0.0	0.0	4.071890803366694	0.0	0.0	5.159074615714768	0.0	0.0	0.0	0.0	4.071890803366694	0.0
1685	0.0	0.0	5.8212417932773155	0.0	3.219991668318875	4.5758613127343635	0.0	4.5758613127343635	0.0	0.0	3.219991668318875	0.0
1686	0.0	0.0	3.4893634760901477	5.659084114796931	0.0	4.167132875893487	4.567419054050261	0.0	0.0	0.0	5.408765107475868	0.0
1687	0.0	0.0	0.0	4.388699265226215	0.0	5.075618658426074	0.0	0.0	0.0	0.0	0.0	0.0
1688	0.0	0.0	0.0	5.64369291985362	0.0	4.552135233151941	4.552135233151941	0.0	5.239996133414982	0.0	0.0	0.0
1689	0.0	0.0	0.0	0.0	0.0	4.397747123786222	0.0	0.0	0.0	0.0	4.397747123786222	0.0
1690	0.0	0.0	4.23653450235775	0.0	0.0	0.0	5.325461635668375	0.0	0.0	0.0	4.23653450235775	0.0
1691	0.0	0.0	0.0	5.659088539031978	0.0	4.748012724593282	4.0634970904243595	0.0	0.0	0.0	4.748012724593282	4.748012724593282
1692	0.0	2.8148007998286757	2.8148007998286757	5.974436058615128	0.0	4.707988074072395	3.872648972191166	0.0	0.0	4.155116676096417	4.555340083436179	2.8148007998286757
1693	0.0	0.0	0.0	4.062325732260852	0.0	4.062325732260852	0.0	0.0	4.062325732260852	0.0	0.0	0.0
1694	0.0	0.0	0.0	0.0	0.0	3.9548250894811026	0.0	0.0	0.0	0.0	0.0	0.0
1695	0.0	0.0	0.0	0.0	0.0	1.965474650426213	1.965474650426213	0.0	0.0	0.0	0.0	0.0
1696	0.0	0.0	6.4055380554079395	0.0	0.0	4.542782925288533	4.542782925288533	0.0	0.0	0.0	3.8602232433919976	0.0
1697	0.0	0.0	0.0	4.497686375190218	0.0	5.185250636044017	4.497686375190218	0.0	0.0	0.0	6.2801235865967096	0.0
1698	0.0	0.0	0.0	5.862783748276566	0.0	5.17247585071038	4.484983165401199	0.0	0.0	0.0	4.484983165401199	0.0
1699	0.0	0.0	4.017290966992648	4.017290966992648	0.0	4.701396562309385	4.017290966992648	0.0	0.0	0.0	0.0	0.0
1700	0.0	0.0	0.0	5.899688765995098	0.0	4.1215377678640275	0.0	0.0	0.0	0.0	0.0	0.0
1701	0.0	0.0	6.775158038792426	0.0	0.0	4.587026316176395	0.0	0.0	0.0	0.0	4.587026316176395	0.0
1702	0.0	0.0	4.286414521978387	5.8847881283383705	0.0	0.0	4.286414521978387	0.0	0.0	0.0	0.0	4.97266087037095
1703	0.0	0.0	0.0	5.64494475775156	0.0	3.8707075908737685	0.0	0.0	0.0	0.0	4.553378276376231	3.8707075908737685
1704	0.0	0.0	0.0	6.338325158381247	0.0	4.051520237718346	0.0	0.0	3.3756193891403377	0.0	4.051520237718346	0.0
1705	0.0	0.0	6.996245720739622	0.0	0.0	5.209052370203979	3.839025527943234	0.0	3.1671647326477834	0.0	3.1671647326477834	0.0
1706	0.0	0.0	0.0	5.408443770462964	0.0	5.408443770462964	3.489050546649593	0.0	0.0	0.0	4.166815096331446	0.0
1707	0.0	0.0	0.0	0.0	0.0	4.345576475207643	0.0	0.0	0.0	0.0	4.345576475207643	0.0
1708	0.0	0.0	1.5673979880472486	0.0	0.0	0.0	0.0	0.0	0.0	0.0	0.0	0.0
1709	0.0	0.0	0.0	5.616134217795887	0.0	4.926619113554588	4.24069674766983	0.0	4.24069674766983	0.0	0.0	0.0
1710	0.0	0.0	3.945395881838207	5.539237963400891	0.0	4.628824208421314	0.0	0.0	0.0	0.0	3.945395881838207	0.0
1711	0.0	0.0	4.44133114860431	4.44133114860431	0.0	5.1285707905591105	4.44133114860431	0.0	0.0	0.0	4.842861777851928	0.0
1712	0.0	0.0	3.8794617134549045	3.8794617134549045	0.0	4.5622241869951345	4.5622241869951345	0.0	0.0	4.5622241869951345	0.0	0.0
1713	0.0	0.0	0.0	0.0	0.0	0.0	0.0	0.0	4.309808946965259	0.0	0.0	0.0
1714	0.0	0.0	0.0	0.0	0.0	5.096974716965497	0.0	0.0	0.0	0.0	4.409924133212085	0.0
1715	0.0	0.0	0.0	0.0	0.0	5.53852308150694	4.447744688162024	4.447744688162024	0.0	0.0	0.0	0.0
1716	0.0	0.0	6.082598487448781	0.0	0.0	5.496635948674895	3.903467144467681	0.0	0.0	0.0	3.903467144467681	0.0
1717	0.0	0.0	4.516800506016429	0.0	0.0	4.918617662155345	3.8345180092783004	0.0	0.0	0.0	3.8345180092783004	3.8345180092783004
1718	0.0	0.0	0.0	0.0	0.0	1.9467431987191446	0.0	0.0	0.0	0.0	0.0	0.0
1719	0.0	0.0	0.0	5.002710549940824	0.0	4.31626060096347	0.0	0.0	0.0	0.0	4.31626060096347	0.0
1720	0.0	0.0	0.0	5.683526696109893	0.0	5.461233168688837	5.174966199048587	0.0	0.0	0.0	4.772325303147422	0.0
1721	0.0	0.0	5.379803795534625	0.0	0.0	3.6108264618970365	0.0	3.6108264618970365	4.976640399500653	0.0	0.0	0.0
1722	0.0	0.0	3.8005294297539516	6.264727441233636	0.0	3.8005294297539516	4.482434184790333	0.0	0.0	4.482434184790333	5.169912397532254	4.482434184790333
1723	0.0	0.0	0.0	5.995658845159621	0.0	0.0	3.8181548228445195	0.0	0.0	0.0	3.8181548228445195	3.8181548228445195
1724	0.0	0.0	0.0	0.0	0.0	0.0	0.0	0.0	0.0	0.0	0.0	0.0
1725	0.0	0.0	0.0	4.819705797558025	0.0	5.508810236862322	0.0	0.0	0.0	4.134595396155395	4.134595396155395	4.819705797558025
1726	0.0	0.0	0.0	5.403431610294936	0.0	4.4938698505620485	4.895602232205097	0.0	0.0	0.0	3.811837971029084	0.0
1727	0.0	0.0	0.0	0.0	0.0	0.0	4.379110156753132	0.0	0.0	0.0	0.0	0.0
1728	0.0	0.0	6.072069338141925	0.0	2.986070468395153	4.7348481196940755	3.653650870721712	4.050446368953896	3.653650870721712	0.0	4.050446368953896	0.0
1729	0.0	0.0	3.911333047079484	6.090607431408027	0.0	5.282503259728638	3.911333047079484	0.0	0.0	0.0	0.0	0.0
1730	0.0	0.0	5.256723838841451	0.0	0.0	4.922334373060809	4.016907582033179	4.416351744256341	0.0	0.0	0.0	0.0
1731	0.0	0.0	0.0	0.0	0.0	5.030467169838031	4.123932328947863	0.0	0.0	0.0	0.0	0.0
1732	0.0	0.0	0.0	0.0	0.0	4.2605387216640045	0.0	0.0	0.0	0.0	4.2605387216640045	0.0
1733	0.0	0.0	5.553791728332786	4.462895087297533	0.0	4.86450981297311	3.781210892599418	0.0	0.0	4.462895087297533	4.462895087297533	0.0
1734	0.0	0.0	0.0	5.847378133878226	0.0	4.469708848944155	3.7879472551348297	0.0	0.0	0.0	0.0	0.0
1735	0.0	0.0	0.0	5.6242868084233955	0.0	5.115864385471645	4.029182226160706	0.0	0.0	0.0	0.0	0.0
1736	0.0	0.0	0.0	3.8058103841667177	0.0	5.175283178242985	4.889484203457059	0.0	0.0	0.0	4.487774685782118	0.0
1737	0.0	0.0	0.0	4.762132513629721	0.0	5.450996854620715	0.0	0.0	0.0	0.0	5.164744434406827	0.0
1738	6.0966724720921235	0.0	0.0	0.0	0.0	3.3572816993753065	3.3572816993753065	0.0	4.432400287486653	0.0	0.0	0.0
1739	0.0	0.0	4.570062289449066	5.661745752787539	0.0	5.258017357015236	5.258017357015236	0.0	0.0	0.0	3.491952999516857	0.0
1740	0.0	0.0	0.0	5.7456812182668795	0.0	5.563998768451998	0.0	0.0	0.0	0.0	5.34181311240016	0.0
1741	0.0	0.0	0.0	5.60450627308546	0.0	3.680443155920554	4.360904308218702	0.0	0.0	0.0	4.360904308218702	3.680443155920554
1742	0.0	0.0	4.909136832420499	0.0	0.0	4.909136832420499	0.0	0.0	0.0	0.0	0.0	0.0
1743	0.0	0.0	0.0	4.988510999214236	0.0	4.302156501737632	4.988510999214236	0.0	0.0	0.0	5.678244456806456	0.0
1744	0.0	0.0	0.0	5.235618124494055	0.0	5.054360707874165	4.14759662067447	0.0	3.4701282328690506	0.0	4.832811246589586	0.0
1745	0.0	0.0	0.0	4.69896658767522	0.0	4.984369895430932	3.6183998563663415	0.0	0.0	0.0	4.298043489570752	3.6183998563663415
1746	0.0	0.0	0.0	4.148547202299408	0.0	4.148547202299408	4.148547202299408	0.0	0.0	0.0	0.0	0.0
1747	0.0	0.0	0.0	0.0	0.0	4.66117910571934	3.5813008481503013	0.0	0.0	0.0	4.66117910571934	0.0
1748	0.0	0.0	3.9919132893465363	0.0	0.0	5.078139619306924	4.897063584764968	0.0	0.0	4.675785412914813	3.9919132893465363	0.0
1749	0.0	0.0	0.0	0.0	0.0	4.7399443437328515	0.0	0.0	0.0	0.0	0.0	0.0
1750	0.0	0.0	0.0	5.805431310467771	0.0	5.179453947410458	4.2079660617212316	0.0	0.0	0.0	3.138672926512818	3.138672926512818
1751	0.0	0.0	0.0	5.061244826954849	0.0	5.061244826954849	3.9752282093261164	0.0	0.0	0.0	0.0	0.0
1752	0.0	0.0	0.0	5.665062216581571	0.0	4.420924275840229	4.822373626753423	0.0	0.0	0.0	3.739728506273377	3.739728506273377
1753	0.0	0.0	6.400094691327278	0.0	0.0	4.616607908600457	0.0	0.0	5.018772150039298	0.0	4.616607908600457	0.0
1754	0.0	0.0	0.0	6.449004184258119	0.0	5.20018865651049	4.914343403999322	0.0	0.0	5.20018865651049	0.0	3.8303054638227425
1755	2.8032431396578463	0.0	4.362975409095243	5.92145394859205	0.0	4.695800883432615	4.543171304399649	0.0	4.143011901883367	4.695800883432615	4.543171304399649	3.860607533016702
1756	0.0	0.0	0.0	0.0	0.0	5.233394909413892	0.0	0.0	0.0	0.0	0.0	0.0
1757	0.0	0.0	0.0	6.090362291906242	0.0	4.996268954030734	0.0	0.0	0.0	4.309862139624015	4.309862139624015	4.309862139624015
1758	0.0	0.0	0.0	5.188003278378128	0.0	4.500423713517645	4.500423713517645	0.0	0.0	0.0	5.591605604692978	0.0
1759	0.0	0.0	0.0	5.858026790729153	0.0	5.300551367082139	3.929112639976076	0.0	0.0	0.0	4.6123806259466695	0.0
1760	0.0	0.0	0.0	0.0	0.0	0.0	0.0	0.0	0.0	0.0	0.0	0.0
1761	0.0	0.0	4.422057608291057	4.642796371216874	0.0	4.642796371216874	4.138370709828316	0.0	0.0	0.0	4.422057608291057	0.0
1762	0.0	0.0	0.0	5.2679759826401344	0.0	4.982010446720534	3.897025397031327	0.0	0.0	0.0	3.897025397031327	0.0
1763	0.0	0.0	5.834132639491464	0.0	0.0	4.456577856823204	3.7749658882821606	0.0	0.0	5.951590515620103	3.7749658882821606	0.0
1764	0.0	0.0	4.303959879688144	0.0	0.0	4.704909831337365	0.0	0.0	0.0	0.0	4.704909831337365	0.0
1765	0.0	0.0	0.0	6.679509525439537	0.0	4.608824293494366	4.608824293494366	0.0	0.0	0.0	0.0	5.296977260903901
1766	0.0	0.0	0.0	6.467291681112212	0.0	4.603997061790893	3.9208118339232803	0.0	0.0	0.0	4.603997061790893	4.603997061790893
1767	0.0	0.0	4.050326472299362	4.050326472299362	0.0	5.423472252721865	4.050326472299362	0.0	0.0	0.0	4.734727169829677	0.0
1768	0.0	0.0	0.0	4.435448619583071	0.0	4.720163858160978	3.360259354866356	0.0	3.360259354866356	3.360259354866356	5.122653304093433	0.0
1769	0.0	0.0	5.850803293775033	0.0	0.0	5.697132096757841	0.0	0.0	3.922011309412969	0.0	3.922011309412969	0.0
1770	0.0	0.0	3.911626840523951	5.8402385812234385	0.0	4.594719682763921	0.0	0.0	0.0	0.0	4.996810754205207	0.0
1771	0.0	0.0	0.0	5.378836191278124	0.0	0.0	0.0	0.0	0.0	0.0	4.0062865009402495	0.0
1772	0.0	0.0	0.0	4.184355211633203	0.0	4.184355211633203	0.0	0.0	0.0	0.0	3.5063252127221385	0.0
1773	0.0	0.0	5.118253235532503	0.0	0.0	4.896605183082643	3.5324789995759938	0.0	0.0	0.0	4.210902131926283	0.0
1774	0.0	0.0	0.0	4.864899757604256	0.0	4.179435588264235	0.0	0.0	0.0	0.0	4.864899757604256	4.864899757604256
1775	0.0	0.0	0.0	0.0	0.0	4.684883174641674	0.0	0.0	0.0	0.0	0.0	0.0
1776	0.0	0.0	0.0	5.459390326789391	0.0	4.770490264256339	0.0	0.0	0.0	0.0	6.150407164873077	4.770490264256339
1777	0.0	0.0	0.0	5.584391496977932	0.0	0.0	4.209302227584136	0.0	0.0	0.0	0.0	4.209302227584136
1778	0.0	0.0	5.618868014594263	0.0	0.0	5.437271943866234	3.8450896444561806	0.0	0.0	0.0	3.8450896444561806	0.0
1779	0.0	0.0	0.0	5.7459101364034675	0.0	3.9700034678494904	0.0	0.0	0.0	0.0	3.9700034678494904	4.653669156952955
1780	0.0	0.0	5.214020588074535	0.0	0.0	4.8112716671043465	0.0	4.8112716671043465	0.0	0.0	4.8112716671043465	0.0
1781	0.0	0.0	0.0	5.186625046978502	0.0	4.499053139505256	4.499053139505256	0.0	4.499053139505256	0.0	0.0	0.0
1782	0.0	0.0	6.756247516379945	0.0	0.0	4.132203555362891	4.817294633331111	0.0	0.0	0.0	0.0	0.0
1783	0.0	0.0	0.0	4.971462401587832	0.0	5.479510972194756	0.0	0.0	0.0	4.569457799907062	0.0	0.0
1784	0.0	0.0	5.38339902731325	0.0	0.0	4.473972959235162	3.792163192980503	0.0	0.0	0.0	0.0	0.0
1785	0.0	0.0	6.150124446192023	0.0	0.0	4.549183199771447	3.471501997929474	4.549183199771447	0.0	0.0	5.055769514670198	0.0
1786	0.0	0.0	0.0	5.446234468618697	0.0	4.757390528880809	4.472567030243105	0.0	0.0	0.0	4.472567030243105	0.0
1787	0.0	0.0	6.502748611077928	0.0	4.565794115163504	0.0	0.0	4.565794115163504	0.0	0.0	4.565794115163504	0.0
1788	0.0	0.0	0.0	5.97859008211639	0.0	0.0	0.0	0.0	0.0	0.0	4.599864190471576	0.0
1789	0.0	0.0	0.0	4.682424250340839	0.0	4.281576737948475	3.6021557734123832	0.0	0.0	4.96778950442068	4.96778950442068	3.6021557734123832
1790	0.0	0.0	0.0	4.780495347496592	0.0	4.780495347496592	4.780495347496592	0.0	0.0	0.0	0.0	4.095704992260047
1791	0.0	0.0	0.0	0.0	0.0	4.493937570881011	4.895670205769249	0.0	0.0	0.0	0.0	0.0
1792	0.0	0.0	0.0	6.163480593146695	0.0	4.0986659539538035	4.783481120051888	0.0	0.0	0.0	5.472436114515885	0.0
1793	0.0	0.0	5.857628962161912	5.5402464116658585	0.0	5.072595348614214	3.4879130173665476	0.0	0.0	5.5402464116658585	0.0	3.4879130173665476
1794	0.0	0.0	3.9933159985818873	3.9933159985818873	0.0	3.9933159985818873	3.9933159985818873	0.0	3.9933159985818873	5.365684997319579	3.9933159985818873	0.0
1795	0.0	0.0	0.0	5.564725819869518	0.0	0.0	0.0	0.0	0.0	0.0	0.0	0.0
1796	0.0	0.0	0.0	6.140959392930287	0.0	5.5548935323477675	5.332716633753158	0.0	0.0	0.0	4.644388750011443	4.644388750011443
1797	0.0	0.0	4.966450767919207	4.966450767919207	0.0	5.6561079481757455	3.881677939925996	0.0	3.881677939925996	0.0	3.881677939925996	0.0
1798	0.0	0.0	3.525164286920405	5.800889591588966	0.0	5.292078512368622	4.88912589121099	0.0	0.0	0.0	0.0	0.0
1799	6.127132180351219	0.0	0.0	0.0	0.0	4.346227741332471	0.0	0.0	0.0	0.0	0.0	0.0
1800	0.0	0.0	0.0	0.0	0.0	5.636777039796686	0.0	0.0	0.0	0.0	0.0	0.0
1801	0.0	0.0	0.0	6.552588680943133	0.0	5.45682516720571	4.083250807361665	0.0	0.0	4.083250807361665	4.767935990001861	0.0
1802	0.0	0.0	3.495724998087971	0.0	0.0	5.0806023512388805	0.0	0.0	0.0	5.0806023512388805	4.173592662295964	0.0
1803	0.0	0.0	6.527608717147823	5.531583890408064	0.0	5.196694285711667	3.6091541797663975	3.6091541797663975	0.0	0.0	3.6091541797663975	0.0
1804	0.0	3.3085369230342616	5.577655533545477	3.983230050759969	0.0	5.069347684554928	3.983230050759969	3.3085369230342616	0.0	3.3085369230342616	3.3085369230342616	3.3085369230342616
1805	0.0	0.0	4.9659579821466595	3.88119192871405	0.0	3.88119192871405	0.0	0.0	0.0	4.9659579821466595	0.0	0.0
1806	5.924095649677125	0.0	0.0	0.0	3.1908366494793237	3.1908366494793237	0.0	0.0	0.0	0.0	0.0	3.1908366494793237
1807	0.0	0.0	4.519045551949499	5.20672811784434	0.0	0.0	0.0	0.0	0.0	0.0	0.0	0.0
1808	0.0	0.0	3.807068633631353	5.866882252970893	0.0	5.176562758807718	3.807068633631353	0.0	0.0	0.0	3.807068633631353	0.0
1809	0.0	0.0	5.152134644963803	0.0	0.0	4.817974548589205	3.2403575093721146	0.0	0.0	0.0	3.2403575093721146	0.0
1810	0.0	0.0	0.0	4.320754401785173	0.0	5.007234479590624	5.007234479590624	0.0	4.320754401785173	0.0	0.0	0.0
1811	0.0	0.0	0.0	5.202619437212628	0.0	0.0	3.832696725395594	0.0	0.0	0.0	3.832696725395594	0.0
1812	0.0	0.0	4.671875457452684	4.671875457452684	0.0	5.1789521793766005	0.0	0.0	3.5917997178962318	0.0	0.0	3.5917997178962318
1813	0.0	0.0	4.552538332964149	5.240401369335143	0.0	5.240401369335143	4.552538332964149	0.0	0.0	0.0	0.0	4.552538332964149
1814	0.0	0.0	0.0	0.0	0.0	4.925643099421879	0.0	0.0	0.0	0.0	0.0	0.0
1815	0.0	0.0	0.0	0.0	0.0	3.516844616949251	3.516844616949251	3.516844616949251	0.0	0.0	3.516844616949251	0.0
1816	0.0	0.0	6.815373645684686	0.0	0.0	4.556150667148419	5.0627664786764495	4.155923023795602	0.0	0.0	3.4783256355757577	0.0
1817	0.0	0.0	3.850665407837888	5.44294448062831	0.0	4.934999187750052	4.533122865632146	0.0	3.850665407837888	0.0	3.850665407837888	0.0
1818	0.0	0.0	0.0	0.0	0.0	5.761006460880761	4.668670319380027	0.0	0.0	0.0	3.9848641156797187	0.0
1819	0.0	0.0	0.0	5.724658659911781	0.0	5.034770629925488	0.0	0.0	0.0	0.0	4.632554084825642	0.0
1820	0.0	0.0	0.0	4.128132952771787	0.0	4.128132952771787	4.128132952771787	0.0	0.0	0.0	4.128132952771787	4.128132952771787
1821	0.0	0.0	0.0	0.0	0.0	4.729018534646392	4.0446676907976915	0.0	0.0	0.0	0.0	0.0
1822	0.0	0.0	0.0	6.332450477270545	0.0	4.891292303877229	4.606111004813276	0.0	0.0	0.0	3.5272829045185286	0.0
1823	0.0	0.0	0.0	0.0	0.0	4.311180501367459	4.311180501367459	0.0	0.0	0.0	0.0	0.0
1824	0.0	0.0	0.0	5.803006603240247	0.0	5.399049590264648	4.710413096827935	0.0	0.0	4.026226706702938	5.399049590264648	4.026226706702938
1825	0.0	0.0	0.0	0.0	0.0	0.0	0.0	0.0	0.0	0.0	3.9211354002413707	0.0
1826	0.0	0.0	0.0	5.319646188482792	0.0	4.230775268528145	0.0	0.0	0.0	0.0	5.319646188482792	0.0
1827	0.0	0.0	0.0	6.070889771543582	0.0	4.8238829985940255	4.138739229672918	0.0	0.0	0.0	5.226666004896829	4.138739229672918
1828	0.0	0.0	4.476664073028815	0.0	0.0	4.476664073028815	0.0	0.0	3.400539594940734	0.0	3.400539594940734	0.0
1829	0.0	0.0	0.0	5.863448242014603	0.0	5.305961258194052	0.0	0.0	0.0	0.0	5.019931794845621	0.0
1830	0.0	0.0	5.8455782033589205	0.0	0.0	5.155319508786175	4.752734567338405	0.0	0.0	5.155319508786175	4.068178446596237	0.0
1831	0.0	0.0	0.0	5.5067263922616085	0.0	4.132536597750283	0.0	0.0	0.0	0.0	4.132536597750283	0.0
1832	0.0	0.0	0.0	5.444073238463826	0.0	4.755238589030257	4.755238589030257	0.0	0.0	0.0	3.673692817398532	0.0
1833	0.0	0.0	0.0	5.7162986197707975	0.0	4.339831431980556	4.339831431980556	0.0	0.0	0.0	0.0	0.0
1834	0.0	0.0	3.2733804906141546	5.436355719134521	0.0	4.852047259391559	3.947406947880284	0.0	0.0	3.947406947880284	3.947406947880284	0.0
1835	0.0	0.0	0.0	5.950661197146194	0.0	4.3515858795374704	4.636041161457737	0.0	0.0	0.0	0.0	0.0
1836	0.0	0.0	6.483580129921998	3.1918118341731843	0.0	3.864196282327836	4.546798167450519	0.0	0.0	0.0	3.1918118341731843	0.0
1837	0.0	0.0	0.0	5.063502614167515	0.0	5.571795684788107	0.0	0.0	0.0	0.0	0.0	0.0
1838	0.0	0.0	0.0	0.0	0.0	4.564988620932595	4.564988620932595	0.0	0.0	0.0	0.0	0.0
1839	0.0	0.0	5.355656107421469	0.0	0.0	5.174278379232069	3.5872291592280647	0.0	4.667219186903431	5.509132078147342	3.5872291592280647	0.0
1840	0.0	0.0	0.0	5.752218910699984	0.0	0.0	0.0	0.0	0.0	0.0	4.155403898462212	0.0
1841	0.0	0.0	5.870678236797155	0.0	0.0	4.958610016669251	3.5931648402970837	4.673266102747519	0.0	0.0	0.0	0.0
1842	0.0	0.0	0.0	0.0	0.0	4.852529378947964	4.852529378947964	0.0	0.0	0.0	0.0	0.0
1843	0.0	0.0	0.0	5.598263342048851	0.0	5.376045434998894	0.0	0.0	0.0	0.0	4.003533892761324	0.0
1844	0.0	0.0	0.0	5.399208830240973	0.0	4.30959623405672	0.0	0.0	0.0	0.0	4.996001249867841	0.0
1845	0.0	0.0	0.0	0.0	0.0	3.993635993816812	3.993635993816812	0.0	0.0	0.0	4.67752415594858	0.0
1846	0.0	0.0	0.0	4.9627556604197	0.0	4.56078126726449	3.878033711136306	0.0	0.0	0.0	4.56078126726449	0.0
1847	0.0	0.0	0.0	5.888658616069764	0.0	4.110657518713359	4.110657518713359	0.0	0.0	0.0	0.0	4.110657518713359
1848	0.0	0.0	0.0	4.9851307628440145	0.0	5.271101651130639	4.9851307628440145	0.0	0.0	0.0	4.583079263586408	0.0
1849	0.0	0.0	3.4404106521223	5.491406339063921	0.0	4.117402271243001	4.117402271243001	3.4404106521223	0.0	0.0	3.4404106521223	4.517423666482113
1850	0.0	0.0	0.0	0.0	0.0	4.8950975780806205	3.811340756517607	0.0	0.0	0.0	0.0	0.0
1851	0.0	0.0	0.0	0.0	0.0	5.138079086288664	4.4507837031594315	0.0	0.0	0.0	0.0	0.0
1852	0.0	0.0	0.0	5.863949742941305	0.0	3.934936066407206	4.618261698579093	0.0	5.528612863244106	0.0	3.934936066407206	3.934936066407206
1853	0.0	0.0	0.0	4.386167814484148	0.0	4.787474842316645	4.386167814484148	0.0	0.0	0.0	4.787474842316645	4.102626604245834
1854	0.0	0.0	0.0	0.0	0.0	4.058224176795309	0.0	0.0	4.058224176795309	0.0	4.7426939787979006	0.0
1855	0.0	0.0	0.0	0.0	0.0	5.773070704083336	4.3960636590870426	0.0	0.0	0.0	5.0830288892358455	0.0
1856	0.0	0.0	0.0	3.8568202811189565	0.0	5.227136344075314	0.0	0.0	0.0	0.0	4.53934368039807	0.0
1857	0.0	0.0	4.352368445886718	0.0	0.0	5.192281229505795	3.953320841314535	0.0	5.039056672407117	0.0	0.0	0.0
1858	0.0	0.0	0.0	5.954575409742329	0.0	5.264018815678262	4.57603276120932	0.0	3.8931286020569917	4.57603276120932	3.8931286020569917	0.0
1859	0.0	4.471480297478266	4.873128000908698	0.0	0.0	4.471480297478266	0.0	3.7896986666229235	4.471480297478266	0.0	0.0	0.0
1860	0.0	0.0	4.622680987408288	6.001578245129706	0.0	4.90790343340321	4.90790343340321	0.0	0.0	0.0	4.90790343340321	0.0
1861	0.0	0.0	0.0	6.497495815544249	0.0	4.029032526440416	4.713244136197146	0.0	0.0	0.0	4.029032526440416	0.0
1862	0.0	0.0	0.0	0.0	0.0	4.007799399098644	0.0	0.0	0.0	0.0	0.0	0.0
1863	0.0	0.0	5.9456452628564405	0.0	0.0	5.033272664581526	4.747760717774496	0.0	0.0	0.0	4.346621783516053	0.0
1864	0.0	0.0	3.7297790620621076	0.0	0.0	4.812263230757522	0.0	0.0	0.0	0.0	3.7297790620621076	0.0
1865	4.640922006106742	0.0	0.0	4.240269696519103	0.0	5.48269101206439	4.240269696519103	0.0	0.0	0.0	4.640922006106742	0.0
1866	0.0	0.0	0.0	5.929102398705979	0.0	5.238612553617542	0.0	0.0	0.0	0.0	4.150559550474678	0.0
1867	0.0	0.0	0.0	5.035050495333322	0.0	4.348388112540545	0.0	0.0	0.0	0.0	0.0	0.0
1868	0.0	0.0	3.8362254218759104	0.0	0.0	4.920350012880705	0.0	0.0	0.0	6.014086047587389	3.8362254218759104	4.518526554163057
1869	0.0	0.0	0.0	5.182084392389213	0.0	0.0	5.182084392389213	0.0	0.0	0.0	5.182084392389213	0.0
1870	0.0	0.0	5.668524970303725	0.0	0.0	4.42435734263247	3.073377737170216	4.140661285153693	0.0	0.0	3.073377737170216	0.0
1871	6.271824534817912	0.0	3.1770433261574498	0.0	0.0	3.1770433261574498	0.0	0.0	0.0	0.0	0.0	3.1770433261574498
1872	0.0	0.0	0.0	5.695388968865356	0.0	4.603477041424409	0.0	0.0	0.0	0.0	0.0	0.0
1873	0.0	0.0	5.929246425571053	0.0	0.0	4.330394230635226	0.0	4.330394230635226	0.0	0.0	0.0	0.0
1874	0.0	0.0	0.0	4.728454298959	0.0	3.7322051616418257	3.7322051616418257	0.0	2.415268899572977	0.0	3.0627158986067395	2.415268899572977
1875	0.0	0.0	0.0	4.761549238974713	0.0	4.0769180437549775	5.16415949269606	0.0	0.0	0.0	4.761549238974713	4.761549238974713
1876	0.0	0.0	0.0	5.691579247305102	0.0	5.5379907860647615	3.765712441484069	0.0	0.0	0.0	3.765712441484069	0.0
1877	0.0	0.0	0.0	5.053102179541366	0.0	5.33918560449904	5.053102179541366	0.0	0.0	0.0	3.967187891642449	0.0
1878	0.0	0.0	5.708957543820456	0.0	0.0	5.3051491264727355	0.0	4.616955613832687	0.0	0.0	5.019121004695972	0.0
1879	0.0	0.0	5.800584179768845	0.0	0.0	5.110458217355368	4.423326226929743	0.0	0.0	0.0	3.3484192737920178	0.0
1880	0.0	0.0	0.0	4.632951727802327	0.0	5.32122404140179	3.9494835622452533	0.0	3.9494835622452533	0.0	0.0	0.0
1881	0.0	0.0	0.0	5.247503274306033	0.0	4.159357294999573	0.0	0.0	0.0	0.0	0.0	0.0
1882	0.0	0.0	0.0	3.623091138625881	0.0	3.623091138625881	4.302798399039683	0.0	0.0	0.0	3.623091138625881	0.0
1883	0.0	0.0	0.0	6.088512929094173	0.0	5.579198682784716	0.0	0.0	0.0	0.0	4.488109206180265	4.488109206180265
1884	0.0	0.0	0.0	5.567921868440246	0.0	4.47691738161165	3.7950744700118415	0.0	0.0	0.0	0.0	3.7950744700118415
1885	0.0	0.0	3.9233341657017857	5.516825564518977	0.0	5.008675414780202	3.9233341657017857	0.0	0.0	3.9233341657017857	0.0	0.0
1886	0.0	0.0	0.0	5.257715966688024	0.0	3.8869223987086325	4.97176811777744	0.0	0.0	0.0	3.8869223987086325	0.0
1887	6.557032088624567	0.0	0.0	0.0	0.0	5.057912710152471	3.6905151300000445	0.0	0.0	0.0	3.6905151300000445	5.057912710152471
1888	0.0	0.0	0.0	5.909570183700208	0.0	4.310927207241248	0.0	0.0	0.0	0.0	0.0	0.0
1889	0.0	0.0	0.0	5.123213336181188	0.0	5.123213336181188	3.754631726197169	0.0	0.0	4.43600533447453	0.0	3.754631726197169
1890	0.0	0.0	0.0	0.0	0.0	4.465426635980636	0.0	0.0	0.0	0.0	0.0	0.0
1891	0.0	0.0	0.0	0.0	0.0	0.0	0.0	0.0	0.0	0.0	5.103482145292033	0.0
1892	0.0	0.0	0.0	5.353715712790776	0.0	4.6652879193550545	0.0	0.0	0.0	0.0	3.9815132162182025	0.0
1893	0.0	0.0	4.467980470636765	0.0	0.0	5.155375912917861	3.786238460553912	0.0	0.0	0.0	4.467980470636765	0.0
1894	0.0	0.0	3.9982312462507275	4.397561553755143	0.0	4.998087417329603	4.217698435336967	0.0	3.3232658344294057	0.0	2.6655195376576706	2.6655195376576706
1895	0.0	0.0	5.647854159252408	0.0	0.0	4.655350125682825	4.502783288041689	3.426085356163632	2.7649347541408797	2.7649347541408797	4.102841955749783	0.0
1896	0.0	0.0	2.964597017279792	4.02821664101051	0.0	4.53189435674236	0.0	0.0	4.53189435674236	0.0	4.311437261909841	0.0
1897	0.0	0.0	4.494421558896449	4.494421558896449	0.0	4.494421558896449	5.181967511530142	0.0	0.0	0.0	0.0	0.0
1898	0.0	0.0	3.132774325243161	5.0405997912708855	0.0	3.132774325243161	3.132774325243161	0.0	4.48582466832793	0.0	3.132774325243161	0.0
1899	0.0	0.0	0.0	5.498201002063087	0.0	5.498201002063087	0.0	0.0	0.0	0.0	0.0	0.0
1900	0.0	0.0	3.794536498439052	5.163816943433671	0.0	5.567373623078414	3.1236334026792876	0.0	3.1236334026792876	4.6972393341028384	4.192475580562507	3.1236334026792876
1901	0.0	0.0	0.0	6.241748457620952	0.0	4.7444605325470794	0.0	0.0	0.0	0.0	0.0	0.0
1902	0.0	0.0	0.0	4.881476666875292	0.0	4.195886662835234	4.195886662835234	4.195886662835234	0.0	5.284409971322561	4.195886662835234	5.284409971322561
1903	0.0	0.0	5.548547233244216	4.457691006248665	0.0	4.859285603063285	4.457691006248665	0.0	0.0	4.859285603063285	0.0	0.0
1904	0.0	0.0	0.0	5.953811779075349	0.0	5.081970750772613	5.081970750772613	0.0	0.0	0.0	3.4970602204835215	0.0
1905	0.0	0.0	0.0	4.916482878618371	0.0	4.230633849619591	4.230633849619591	0.0	0.0	0.0	3.55192510087167	0.0
1906	0.0	0.0	4.498388808033929	0.0	0.0	5.185957000092761	4.498388808033929	0.0	0.0	0.0	0.0	0.0
1907	0.0	0.0	3.368918584600334	5.640029354798235	0.0	4.729053619443761	4.044702468336094	0.0	3.368918584600334	5.417773600304282	4.444312161874297	4.444312161874297
1908	0.0	0.0	0.0	5.573440214366697	0.0	3.1294560355980092	3.8004897126727943	0.0	0.0	3.1294560355980092	4.198473633256066	0.0
1909	0.0	0.0	4.461292305955564	0.0	0.0	4.862900843436814	4.177451988114417	0.0	0.0	4.177451988114417	0.0	0.0
1910	0.0	0.0	0.0	5.909470662284147	0.0	5.351888023297632	3.9797111247135106	0.0	0.0	0.0	3.9797111247135106	3.9797111247135106
1911	0.0	0.0	0.0	0.0	0.0	5.053729974651214	0.0	0.0	0.0	0.0	0.0	0.0
1912	0.0	0.0	0.0	4.897860063015382	0.0	4.897860063015382	4.21214771084769	0.0	0.0	4.21214771084769	4.21214771084769	4.21214771084769
1913	0.0	0.0	5.049733194915532	0.0	0.0	4.143013083769946	3.4656161609579015	0.0	0.0	0.0	0.0	3.4656161609579015
1914	0.0	0.0	0.0	5.159258571766831	0.0	0.0	4.873489986870311	0.0	0.0	0.0	0.0	0.0
1915	0.0	0.0	4.333343070815041	6.267940672803304	0.0	5.019906827645949	4.333343070815041	0.0	0.0	4.333343070815041	0.0	0.0
1916	0.0	0.0	4.87588203386048	0.0	0.0	4.87588203386048	0.0	0.0	0.0	0.0	4.190334267245806	0.0
1917	0.0	0.0	4.046293294839901	4.730658489354456	0.0	0.0	4.046293294839901	0.0	0.0	4.046293294839901	5.133179046251735	4.046293294839901
1918	0.0	0.0	3.8021770563032447	3.8021770563032447	0.0	4.885796090844305	4.4841004236625706	0.0	4.885796090844305	0.0	4.4841004236625706	0.0
1919	0.0	0.0	0.0	0.0	0.0	4.614724636352415	0.0	0.0	0.0	0.0	4.614724636352415	0.0
1920	0.0	0.0	0.0	0.0	0.0	4.403765659466424	0.0	0.0	0.0	0.0	4.403765659466424	0.0
1921	0.0	0.0	0.0	6.002947733365446	0.0	0.0	0.0	0.0	0.0	0.0	0.0	0.0
1922	0.0	0.0	4.849442558033656	6.165437826474468	0.0	5.071018332501355	0.0	3.4863745916155304	0.0	0.0	4.164097603426351	4.164097603426351
1923	0.0	0.0	0.0	5.537640491926414	0.0	5.315480407462285	4.627236105153209	0.0	0.0	0.0	4.627236105153209	0.0
1924	0.0	0.0	0.0	6.0937111399005595	0.0	4.493260787068873	0.0	0.0	0.0	0.0	5.1808002159052045	0.0
1925	0.0	0.0	0.0	0.0	0.0	4.269861953094465	4.269861953094465	0.0	0.0	0.0	0.0	0.0
1926	0.0	0.0	0.0	5.417926337915616	0.0	5.417926337915616	4.044853199708909	0.0	0.0	0.0	5.131721952006804	4.044853199708909
1927	0.0	0.0	0.0	6.059480752727719	0.0	5.05195883396866	0.0	0.0	0.0	0.0	4.365188071689773	0.0
1928	0.0	0.0	0.0	4.957478761986388	0.0	0.0	4.957478761986388	0.0	0.0	0.0	4.555522805298473	3.872829793626539
1929	0.0	0.0	0.0	5.9946490726786905	0.0	5.590429214599351	4.215272870081908	0.0	0.0	4.215272870081908	4.215272870081908	5.303990843457103
1930	6.619579560195143	0.0	3.513010758775884	3.513010758775884	0.0	5.683382869745717	4.191142247284098	0.0	0.0	0.0	0.0	4.876696174955293
1931	0.0	0.0	0.0	5.708837980883105	0.0	4.332444021165345	4.332444021165345	0.0	0.0	0.0	4.332444021165345	3.6523467242835435
1932	0.0	0.0	0.0	5.183733397732901	0.0	3.8141202306391815	0.0	0.0	0.0	0.0	3.8141202306391815	0.0
1933	0.0	0.0	6.521160661207187	0.0	0.0	4.823014546365761	4.137877703268166	4.137877703268166	0.0	0.0	0.0	0.0
1934	0.0	0.0	5.733970832281185	0.0	0.0	0.0	3.367905656107737	3.367905656107737	0.0	0.0	4.728013829841079	0.0
1935	0.0	0.0	0.0	5.981349637803654	0.0	5.0298707161654335	4.123341667630387	0.0	4.123341667630387	0.0	3.4462551427704575	0.0
1936	0.0	0.0	0.0	5.7343173713894675	0.0	0.0	0.0	0.0	0.0	0.0	0.0	4.357675540192443
1937	0.0	0.0	0.0	5.4542071084058685	0.0	4.946229603323028	5.23213255242242	0.0	0.0	0.0	4.544313274144697	0.0
1938	0.0	0.0	3.5082600084885134	4.871836527424447	0.0	4.871836527424447	4.586704296653118	0.0	0.0	0.0	3.5082600084885134	0.0
1939	0.0	0.0	0.0	5.937726390071573	0.0	4.961284200920256	4.559314939017345	0.0	0.0	5.247213756710283	3.8765825641455627	3.203945132164297
1940	0.0	0.0	0.0	0.0	0.0	5.144286096665584	0.0	0.0	0.0	0.0	4.456954608949863	4.456954608949863
1941	6.616874915395181	0.0	3.696227539975945	4.931105106013371	0.0	5.3804618616612006	4.376888606879265	0.0	0.0	0.0	3.696227539975945	3.696227539975945
1942	0.0	0.0	0.0	0.0	0.0	4.494925412338406	0.0	0.0	0.0	0.0	5.182474194371869	0.0
1943	0.0	0.0	0.0	5.769435450530489	0.0	4.392462071578888	5.079404927413034	0.0	0.0	0.0	4.392462071578888	4.392462071578888
1944	0.0	0.0	0.0	4.458482515931216	0.0	3.7768487235274746	0.0	0.0	0.0	0.0	3.7768487235274746	0.0
1945	0.0	0.0	0.0	0.0	0.0	4.732005762729538	3.650857653585344	0.0	4.330935376158841	0.0	0.0	0.0
1946	0.0	0.0	3.8123261207872954	5.585500010248736	0.0	4.4943634551728575	0.0	0.0	0.0	0.0	0.0	0.0
1947	0.0	0.0	0.0	5.21683596954297	0.0	4.814079422556923	5.21683596954297	0.0	0.0	0.0	4.814079422556923	4.129014183784983
1948	0.0	0.0	0.0	4.367456226419392	0.0	0.0	0.0	0.0	0.0	0.0	5.054241481063037	0.0
1949	0.0	0.0	0.0	6.111734785840046	0.0	4.732068516227021	4.330997854485883	0.0	4.330997854485883	5.574320391468321	3.6509193206923425	4.732068516227021
1950	0.0	0.0	0.0	5.768384272619041	0.0	5.259639683508378	3.493534203672879	0.0	0.0	0.0	3.493534203672879	0.0
1951	0.0	0.0	0.0	0.0	0.0	0.0	0.0	0.0	0.0	0.0	0.0	0.0
1952	6.222178964678458	0.0	2.908971270602935	0.0	0.0	5.16123247335347	3.970551734440323	0.0	0.0	0.0	0.0	2.908971270602935
1953	0.0	0.0	0.0	5.933362911462356	0.0	5.529221704992055	0.0	0.0	0.0	0.0	4.840035745426624	0.0
1954	0.0	0.0	5.420534657043421	0.0	0.0	4.51085916654444	3.1570000920278884	0.0	4.51085916654444	0.0	4.226833406536545	0.0
1955	0.0	0.0	0.0	5.438911472106167	0.0	3.8467011469109296	0.0	0.0	4.529115915077398	0.0	0.0	0.0
1956	0.0	0.0	4.162250045235584	0.0	0.0	4.162250045235584	4.162250045235584	0.0	0.0	0.0	3.484555337566539	0.0
1957	0.0	0.0	4.730997780932085	6.333356560490024	0.0	4.226033392217435	3.8278468454028136	0.0	0.0	0.0	3.8278468454028136	0.0
1958	0.0	0.0	0.0	5.1480714055596035	0.0	4.745507385333061	0.0	0.0	0.0	0.0	0.0	0.0
1959	0.0	0.0	0.0	0.0	0.0	4.997797638804407	0.0	0.0	0.0	0.0	0.0	0.0
1960	0.0	0.0	5.499404063268528	0.0	0.0	5.213084131888399	4.810337752243657	0.0	0.0	0.0	4.525367036807277	0.0
1961	0.0	0.0	5.948383936728135	0.0	0.0	4.349332122072871	3.2762227237484374	0.0	0.0	0.0	3.9503039700567917	0.0
1962	0.0	0.0	0.0	0.0	0.0	4.926113437215863	4.926113437215863	0.0	4.926113437215863	0.0	0.0	0.0
1963	0.0	0.0	0.0	6.492198502198981	0.0	5.110439483274671	4.023821831963203	0.0	0.0	0.0	0.0	4.023821831963203
1964	0.0	0.0	0.0	0.0	0.0	4.3923361787820285	0.0	0.0	4.3923361787820285	0.0	0.0	5.079278251058699
1965	0.0	0.0	0.0	0.0	0.0	4.358181617363007	0.0	0.0	0.0	0.0	0.0	0.0
1966	0.0	0.0	0.0	4.5374480231898975	0.0	4.939339861558746	3.8549446751580603	0.0	0.0	0.0	3.8549446751580603	3.8549446751580603
1967	0.0	0.0	4.878471760075371	0.0	0.0	5.059524406649209	3.973529341268842	4.37270573689158	3.2990144365056002	0.0	0.0	0.0
1968	0.0	5.059294567040132	0.0	5.462640752663811	5.462640752663811	0.0	0.0	0.0	0.0	0.0	4.372477347397689	0.0
1969	0.0	0.0	0.0	0.0	0.0	4.7839166054379945	4.099097826723866	0.0	4.099097826723866	0.0	0.0	0.0
1970	0.0	0.0	6.002028337570399	0.0	0.0	4.106609566305573	3.4297918300957355	2.7685247200735597	3.4297918300957355	0.0	2.7685247200735597	0.0
1971	0.0	0.0	6.6237291137539005	0.0	0.0	5.48143948170538	4.639677380479587	4.639677380479587	3.56020242704991	0.0	3.56020242704991	0.0
1972	0.0	0.0	0.0	0.0	0.0	4.742790173391412	4.058319540322669	0.0	0.0	0.0	4.058319540322669	0.0
1973	0.0	0.0	0.0	5.583669248865165	0.0	4.208588030030505	4.609085035605539	0.0	0.0	0.0	3.530198759601063	0.0
1974	0.0	0.0	0.0	4.815168948081846	0.0	4.815168948081846	4.130094944052484	0.0	0.0	0.0	4.53018518275418	0.0
1975	0.0	0.0	0.0	0.0	0.0	0.0	0.0	0.0	0.0	0.0	0.0	0.0
1976	0.0	0.0	0.0	0.0	0.0	4.092898396602696	4.092898396602696	0.0	0.0	0.0	4.092898396602696	0.0
1977	4.730119913808697	0.0	0.0	3.649004483816655	0.0	5.418844623299795	4.730119913808697	0.0	0.0	4.730119913808697	0.0	4.329057804602524
1978	0.0	0.0	0.0	5.538452075837437	0.0	5.134951341837798	0.0	0.0	0.0	0.0	0.0	0.0
1979	0.0	0.0	0.0	3.975127717320252	0.0	3.3005833300393053	3.975127717320252	0.0	4.880088363574559	0.0	5.061143061114772	0.0
1980	0.0	0.0	0.0	0.0	0.0	5.00734704435191	0.0	0.0	0.0	0.0	3.922023319152247	0.0
1981	0.0	0.0	5.887738432235512	0.0	0.0	5.080268773232715	5.302167903076503	0.0	0.0	0.0	0.0	0.0
1982	0.0	0.0	0.0	5.089372482730133	0.0	5.375512896095065	4.686983580925759	0.0	0.0	0.0	5.089372482730133	4.686983580925759
1983	0.0	0.0	0.0	0.0	0.0	0.0	0.0	0.0	0.0	0.0	4.667402638606275	0.0
1984	0.0	0.0	0.0	5.967496083409806	0.0	4.036832975453381	0.0	0.0	0.0	0.0	4.721114324222628	0.0
1985	0.0	0.0	0.0	4.610869113687479	0.0	4.610869113687479	0.0	0.0	0.0	0.0	4.610869113687479	3.927615997847148
1986	0.0	0.0	0.0	5.131909723614253	0.0	0.0	0.0	0.0	0.0	0.0	4.045038779314375	0.0
1987	0.0	0.0	0.0	5.98959162294691	0.0	0.0	0.0	0.0	0.0	0.0	4.210277817636984	0.0
1988	0.0	0.0	5.799792580360851	5.030129346082149	0.0	5.030129346082149	5.030129346082149	3.2705367549891786	0.0	0.0	4.627927888894695	0.0
1989	0.0	0.0	0.0	5.5507104365983215	0.0	3.9566918191999276	4.640229837812547	0.0	0.0	0.0	5.042471262706805	0.0
1990	0.0	0.0	0.0	6.418648872921377	0.0	4.23438678429163	4.23438678429163	0.0	0.0	0.0	0.0	4.920263251070912
1991	0.0	0.0	0.0	0.0	0.0	3.8503130929659317	4.53276676373618	0.0	0.0	0.0	0.0	0.0
1992	0.0	0.0	0.0	4.163165560565656	0.0	5.5377226364340375	0.0	0.0	0.0	0.0	4.848503211291215	0.0
1993	0.0	0.0	4.571062203092854	5.259022473209834	0.0	5.259022473209834	4.571062203092854	0.0	0.0	0.0	0.0	0.0
1994	0.0	0.0	0.0	5.746584036051824	0.0	5.45996595457809	4.369825083038622	0.0	0.0	0.0	5.05662543820638	0.0
1995	0.0	0.0	5.548796830006259	3.6259709999367855	0.0	5.799245964621826	3.6259709999367855	3.6259709999367855	0.0	0.0	3.6259709999367855	0.0
1996	0.0	0.0	4.462271036100431	3.780593956242881	0.0	5.553162842033209	4.178426967260444	3.1099996761064386	3.1099996761064386	0.0	3.780593956242881	0.0
1997	0.0	0.0	0.0	0.0	0.0	0.0	0.0	0.0	0.0	0.0	0.0	0.0
1998	0.0	0.0	0.0	0.0	0.0	4.886191293236526	0.0	0.0	0.0	0.0	4.20056587713708	0.0
[truncated: 28,001 more rows]
