# Supplementary material for: Minimal gene set discovery in single-cell mRNA-seq datasets with ActiveSVM
Source: Nat Comput Sci. 2022 Jun 27;2(6):387–98. doi: 10.1038/s43588-022-00263-8 (PMC10766518; doi:10.1038/s43588-022-00263-8)
Supplement: Supplementary file 3 — There are seven folders for seven subfigures. Fig. 3a: the min-complexity strategy accuracy versus the number of genes selected by ActiveSVM and all comparison methods. Fig. 3b: the min-cell strategy accuracy versus the number of genes selected by ActiveSVM and all comparison methods. Fig. 3c: the number of cells acquired by min-cell strategy versus the number of genes selected. Fig. 3d: the t-SNE coordinates and labels. Fig. 3e: t-SNE coordinates and the partial processed data matrix used to plot some comparison gene markers from original paper. Fig. 3f: t-SNE coordinates and the partial processed data matrix for top gene markers we selected. Fig. 3g: the coefficient matrix between the gene markers we selected and comparison markers from the original paper. [file 43588_2022_263_MOESM3_ESM.zip › figure3/figure3g/coef_matrix.csv]

9.999999999999998890e-01	-1.574261692039916408e-02	-3.981500245436592200e-02	-9.934893179184546563e-02	-8.110168831683671475e-02	-2.890195457122886769e-03	-3.916695610559928209e-02	-2.419921048077666725e-02	-4.249538092771725645e-02	4.661573508135448685e-01	-1.928295523880503570e-02	-3.104576219454875663e-02	-3.594665094382691606e-02	-5.613818866625836651e-02	-6.289693674238146237e-02	-5.493032233623116461e-02	-1.394956815532100158e-02	-2.285366054924483845e-02	-4.360242720418044948e-02	-1.186064070483664606e-01	-8.981018818469690967e-02	3.879523524973625959e-01	-1.666779229431272769e-02	-2.008639739984741449e-02	-1.929658804294529309e-02	4.580522226886032944e-01	-2.284350516267444689e-02	9.862321959574410490e-02	-2.621003170572079252e-02	-6.940404249065400266e-02	-9.915419023292901257e-02	3.040269253146088424e-01	-2.948912449084806556e-02	2.787762457979092376e-02	-6.971241707715723768e-02	2.746046312284959254e-02	6.827576193584669606e-02	-7.570736972578816226e-02	-2.378555908139068711e-02	1.183181212741484245e-01	-1.290120970026013003e-01	5.197784947977080079e-03	-6.613680590404889814e-02	2.440006333162260573e-03	-1.168618082279159059e-01	-1.229891736105730854e-01	7.404699848962147113e-02	1.081089612386889123e-02	-1.204167375652844540e-01	5.666002142780297152e-02
-1.574261692039916408e-02	9.999999999999998890e-01	6.736823559193232114e-02	-1.008866973752591961e-01	-4.276018745649264735e-02	2.074804083168936275e-01	-3.673103751621936003e-02	7.546254947662066614e-01	-6.565867026042288002e-02	-4.464487757460217088e-02	-5.877162255110797949e-03	1.849636840958183634e-02	-3.684041898758354944e-02	-5.785115119570009845e-02	-4.291570461848029372e-02	1.682478167959592860e-02	-8.763307585950196044e-03	-1.653286796999549058e-01	-2.328494541394295417e-02	1.187628293210498016e-02	-2.268224947538539371e-01	1.555299333349818569e-01	-2.868912265507330903e-03	-2.815150022227694174e-04	-6.453562186477935017e-03	-6.844081474084584560e-02	-1.260257192794572711e-01	-1.758678736038229162e-01	-1.938557010916269197e-01	-1.358380194746093041e-02	-1.408807877013123211e-01	-8.988041012471421898e-02	-1.428306043404238383e-02	3.990186020246382914e-01	7.809814126750701246e-02	-2.248430441029451374e-02	-1.223159238823370853e-01	-1.007898365217713144e-01	-1.701578921598752292e-01	-4.824160855666464326e-02	-1.438564273033542951e-01	-1.281172719898943380e-01	7.570151108682779406e-02	6.150455274829147445e-01	-1.364727303206311748e-01	-1.459182924258486946e-01	7.299933396975788469e-02	3.116158041308121976e-02	-1.405444280696727666e-01	-8.443099700856181167e-02
-3.981500245436591506e-02	6.736823559193232114e-02	1.000000000000000000e+00	-2.733636795209000714e-01	1.800271265275796284e-01	4.852076352354070705e-03	5.143937479113427358e-01	3.018001735232028193e-01	1.813529350254910466e-01	-1.054588504387803521e-01	-5.422115880224573359e-02	3.208077579159482884e-01	7.087146600101629224e-01	2.317257389399053902e-01	3.403628850280738249e-01	2.209984364582023852e-01	-1.090451252285181832e-01	-2.774093408726205912e-01	3.089334422552408865e-01	1.497319629262485741e-01	-3.672261120856203376e-01	-1.125703312951533419e-01	-4.753970395257204468e-02	-5.296706491824335755e-02	2.321488047890930828e-01	-1.116461714892371393e-01	-1.242885341708167279e-01	-2.694189511735831100e-01	-3.022942042356344672e-01	-1.742134579354388257e-01	-1.071068205008795793e-01	-2.058326484091724251e-01	1.202262594612242136e-01	1.582546906224930328e-01	-2.229120913359938227e-01	2.106864500887692948e-01	-1.678547833115304477e-01	-2.500580255869630508e-01	-3.495731872062194379e-01	-1.321934635303163574e-01	-3.138267048347320731e-01	-7.388019805764048376e-02	3.884662805600691549e-01	7.367142563846991454e-02	-1.420965021442524914e-02	-1.903832967198958726e-01	-3.255556587565425763e-01	3.848960057737557672e-01	-2.787191472749827592e-01	1.232446162030915032e-01
-1.033535741616911363e-01	-1.038812189030681177e-01	-2.739979527712296248e-01	4.898754291160813956e-01	4.988660930195095572e-02	2.092855220432500163e-01	-2.293021391313392887e-01	-1.698446583617409245e-01	-3.404004300798161436e-02	2.656402544951994363e-02	-1.173927437863435674e-01	-6.449128155382206906e-02	-2.924160669596588269e-01	-1.883466724410487458e-01	-1.838283067112307934e-01	-7.470879682532743926e-02	-1.845227410137980847e-02	2.611511080499162030e-01	-1.869511464283319935e-01	9.140083607897402790e-03	3.755482158268667048e-01	-2.051194476177359838e-01	-1.019594593985894970e-01	-1.201713205683089258e-01	-5.744385742727866478e-02	1.041093357816611775e-01	3.703660341943696976e-01	2.901910255766557700e-01	3.577219051539122785e-01	3.909300848823735186e-01	1.985531019341482406e-01	1.510425485728116579e-01	-1.489822603653807587e-01	-5.994166433751361295e-02	4.709927163339359679e-01	-1.462373208954053649e-01	2.169139684778628729e-01	3.790600216642416864e-01	3.657674610229464940e-01	-1.154372206733273315e-01	3.820784571454854395e-01	2.791769498516213366e-01	1.961881745979081673e-02	-7.178312252554007455e-02	1.162581935959240420e-01	3.562266717786389814e-01	1.577260076605174477e-01	-1.904991791416837943e-01	4.342409677091973452e-01	1.267965615142665481e-01
1.835657404171500348e-02	-5.241741501856341662e-02	6.767187009387816421e-02	4.779002966334339186e-02	1.952026178484997931e-01	1.552237748841435450e-01	2.748783456062963912e-02	-2.689989889566692452e-02	1.351810283311963290e-01	9.424042996353909629e-02	-1.837744025105138845e-01	1.280360374657522615e-01	6.775599399862436423e-02	4.602870855385950838e-02	2.120651625204940036e-02	1.605396265511436216e-01	1.329412087900278816e-01	1.412320931067729268e-01	-5.858076961460664811e-03	1.886151074897984559e-01	1.442646795325851494e-01	-7.673757077043476260e-02	-1.581971636773830125e-01	-1.873970049084937861e-01	4.362784370767048420e-02	6.382456668103131392e-02	1.517969737064819302e-01	9.302078981567904470e-02	1.137788052875582517e-01	5.817786784862785665e-02	1.908768084506496654e-01	1.186263524656595326e-02	-2.412722121799264902e-02	5.240840124338299461e-02	6.771415696707225318e-02	1.127767505492119175e-02	4.507099153365063532e-02	-2.274377328568739920e-02	1.254570330557092661e-01	-8.433973456963937687e-02	1.323906996426804095e-01	1.420270960986396991e-01	2.090938766528484261e-02	-1.716734333734544829e-02	1.641569408078645820e-01	3.295531009996200550e-02	2.082879597512102970e-02	7.043271050826098445e-02	1.801011839126577807e-01	2.743788975164128396e-02
-2.156071244526065397e-02	-3.723548420229364636e-02	6.015976665016769392e-02	8.618367320838395129e-02	1.325425728032540162e-01	1.257707656157006637e-01	1.036531697841443743e-02	-1.779836772264171627e-02	1.263770450810454415e-01	4.669505253893543872e-02	-1.252083222836217757e-01	1.006476034136511988e-01	3.191886491637278139e-02	8.562818161902534253e-02	7.334167404288942371e-02	9.921335439833026126e-02	2.374211759959102275e-02	1.221249433089264258e-01	4.340474006027153497e-02	1.062847083600941406e-01	1.423888880375655808e-01	-1.183920835242412845e-01	-1.076334241518725615e-01	-1.282845007556996653e-01	6.715544746857715630e-02	3.161035234776692071e-02	1.817918655739617917e-01	6.564723572378604322e-02	1.202554609519235346e-01	7.885137218786877900e-02	1.795511738555071735e-01	-1.855942818065010186e-02	7.207266067123620397e-03	1.434280606017570604e-02	1.168664892480619361e-01	4.046071234434261976e-02	5.187222700699921363e-02	1.883963315778628550e-02	1.410648609580613944e-01	-1.211404064272273429e-01	1.055311128281983812e-01	1.332675522156281933e-01	4.370097901069842222e-02	-3.050132603817670013e-03	1.480749801504187280e-01	5.074746814590441052e-02	-3.453315936598113940e-03	2.803171933412656677e-02	1.875831133027028863e-01	7.727455120364939978e-02
-2.432042082299859867e-02	-2.350660756282677358e-02	5.020477748656339001e-01	-1.663096592555101949e-01	9.436863838026247225e-05	3.769439786158138017e-02	5.053994897771102446e-01	1.761201183618007482e-01	8.975247781961077920e-02	-6.699341059313655700e-02	-2.938777776698969085e-02	1.084206301878577888e-01	5.844940689368069986e-01	7.959375131249825375e-02	1.965520696056426431e-01	5.062124776887463179e-02	-1.116103506259176342e-01	-2.118225353569024860e-01	1.901800750995970846e-01	-8.426923005384882870e-03	-2.655744667245111268e-01	-8.043946594395298688e-02	-2.559116320929809979e-02	-2.849512550599693148e-02	1.875870106171068363e-01	-7.789630596265922913e-02	-1.170480696248250713e-01	-1.351959968049765426e-01	-1.829924323249929874e-01	-1.181255656505311585e-01	-1.107432759282468843e-01	-1.104525374410162825e-01	5.737349175262312917e-02	6.807736723134581724e-02	-1.459492287383755693e-01	1.219737996480172448e-01	-1.259924792355116563e-01	-1.416800294457704334e-01	-2.219196147486792170e-01	-3.866676350209911212e-02	-2.138473196658748909e-01	-7.125968796027795649e-02	3.887940020763150928e-01	2.756001526255508031e-03	-8.893784078344559030e-02	-1.114244955943427678e-01	-2.502650113536503129e-01	4.040431790203955487e-01	-2.008849704535045355e-01	5.910707482302317989e-02
-1.143487578845068728e-02	3.960109771038228255e-01	4.284992557498365495e-02	-8.383818430639253250e-02	-5.828875232470262513e-04	1.314882959401414697e-01	-2.483394373962594798e-02	3.357641829610691908e-01	-6.294564768480849504e-02	-4.058176634401246263e-02	-2.734910592124291037e-02	6.858541147710220387e-02	-2.596334677365701518e-02	-5.672986836582263881e-02	-4.086867220502661546e-02	3.912800280850065038e-02	1.490598921189444648e-01	-1.034714848377103202e-01	-2.861656419162184051e-02	4.096163945283689406e-02	-1.670546497020488907e-01	1.167950214381371088e-01	-2.320562038585789050e-02	-2.490387781160893418e-02	-3.849998733179995497e-02	-4.384405065808303498e-02	-1.082039993468930650e-01	-1.146720836373304186e-01	-1.214318982836652128e-01	-1.431104223666022045e-02	-1.160781350344563811e-01	-4.014423071846479757e-02	-6.942591876486923531e-03	2.347396648979695188e-01	4.286607916833754320e-03	-2.444206148357546543e-02	-8.234199571297928788e-02	-8.615360480614850380e-02	-1.031927113894068465e-01	-4.222718428419227482e-02	-1.095599954035005735e-01	-1.184691116990135712e-01	4.031539109441363566e-02	2.400378214947106736e-01	-9.608580968651483922e-02	-1.093060569160652640e-01	3.567063205372593415e-02	1.037530037106172559e-01	-1.216327162626977682e-01	-3.109411826204966367e-02
-2.644822667715078859e-02	-3.684291720441344731e-02	6.271653079249825402e-02	-8.846115061978399030e-02	2.437718947664634650e-01	8.642389807494579856e-02	-5.719030400516076501e-02	-4.059530608326566287e-02	4.853006586185865112e-01	8.197438758742160714e-02	-4.562210799273798412e-02	1.798378939522273512e-01	9.285027750363793186e-02	2.253717973843078759e-01	5.544129700088658297e-02	2.714510004826918288e-01	2.745372082361395225e-02	-1.122669666244473924e-01	7.369125961046198159e-02	2.951140658343661682e-01	-2.717021658517487781e-02	-1.173001973257674080e-01	-3.858111445063592410e-02	-4.680358914958561434e-02	3.174829137545490121e-02	-1.222348634442779747e-01	1.181367856692934482e-01	-1.717927422144631955e-01	-2.140185030886531115e-01	-1.580516229005914652e-01	2.260749071315850400e-01	-2.022132972259018946e-01	5.284870787120352076e-02	-4.260448599581536516e-02	-1.061277288906920524e-01	-4.951561612982040284e-03	-2.183942113629450121e-01	-1.551145125910794176e-01	-2.109505912898794189e-01	-2.578611837037798546e-02	6.239780457671140895e-02	1.004725180859189770e-01	-9.379097317740693607e-02	-1.951289026357900039e-02	1.816907027693372423e-01	-7.770484637138659612e-02	-2.292290958814750534e-01	3.923924951430947383e-02	2.424152097504264081e-01	-6.617704302665357308e-02
1.140716214995221855e-01	-5.067650417011623776e-02	-1.379587696890627047e-01	2.148986055945981966e-01	2.735031855709798426e-02	1.708049159887077006e-01	-1.116404301908276858e-01	-8.315337636554497036e-02	8.631146418921957497e-02	2.155206210301494063e-01	-6.317571317304190859e-02	-3.535413168606778289e-02	-1.399483909788106217e-01	-5.493023005151263793e-02	-8.194710287490147849e-02	3.499747018274541703e-03	2.213734037037578053e-02	1.205842353277597062e-01	-7.628123438449635474e-02	2.923309094618155995e-02	1.484587738232102938e-01	-5.536880903350140104e-02	-5.394854054098095764e-02	-6.481159881551558366e-02	-1.571172695724750226e-02	3.315493830518987523e-02	1.322509635142475048e-01	1.232802067948704366e-01	1.273607301303163464e-01	8.601661894520624269e-03	1.089337280240067346e-01	3.404026809785619390e-02	-6.106217426782229590e-02	-4.462392084919548224e-02	1.603526301401765053e-01	-4.213149505023507102e-02	-1.581540545583142929e-02	1.679629320069659648e-01	1.093266604955218796e-01	3.389799253972918675e-02	2.592606952622308891e-01	2.098928753767375088e-01	1.740924405120948190e-02	-2.771717819400022070e-02	8.410899746757663498e-02	1.059500211266104219e-01	1.717595787545525901e-03	-6.945476568936601036e-02	2.697509690472378874e-01	-3.210947636731561333e-02
