# Supplementary material for: Minimal gene set discovery in single-cell mRNA-seq datasets with ActiveSVM
Source: Nat Comput Sci. 2022 Jun 27;2(6):387–98. doi: 10.1038/s43588-022-00263-8 (PMC10766518; doi:10.1038/s43588-022-00263-8)
Supplement: Supplementary file 3 — There are seven folders for seven subfigures. Fig. 3a: the min-complexity strategy accuracy versus the number of genes selected by ActiveSVM and all comparison methods. Fig. 3b: the min-cell strategy accuracy versus the number of genes selected by ActiveSVM and all comparison methods. Fig. 3c: the number of cells acquired by min-cell strategy versus the number of genes selected. Fig. 3d: the t-SNE coordinates and labels. Fig. 3e: t-SNE coordinates and the partial processed data matrix used to plot some comparison gene markers from original paper. Fig. 3f: t-SNE coordinates and the partial processed data matrix for top gene markers we selected. Fig. 3g: the coefficient matrix between the gene markers we selected and comparison markers from the original paper. [file 43588_2022_263_MOESM3_ESM.zip › figure3/figure3f/matrix_top_genes.csv]

	Reln	Igfbp7	Vim	Neurod2	Rgs5	Eef1a1	Itm2b	Fabp7	Sparc	Mdk	Tsc22d1	Pcp4	Bsg	Igfbpl1	Stmn1	Dbi	Hmgb2	Rtn1	Ptn	Hnrnpa1	Tuba1b	Gap43	Ly6h	Hbb-bt	Cst3	Meg3	Gria2	Apoe	Tuba1a	Stmn2	Ube2c	Map1b	Nfib	Arl6ip1	Nrp1
0	0.0	0.0	0.0	4.452452538758152	0.0	5.829971034425947	4.452452538758152	4.452452538758152	0.0	5.543267870048791	6.052526780599651	6.3883268165654155	0.0	6.234456275259422	7.214059342435638	6.234456275259422	0.0	5.139757707988591	5.139757707988591	0.0	4.452452538758152	0.0	0.0	0.0	4.452452538758152	0.0	4.452452538758152	0.0	7.08063311038801	0.0	0.0	0.0	4.452452538758152	0.0	0.0
1	0.0	0.0	0.0	4.542334354943981	0.0	6.672960346880781	3.859779398281147	0.0	3.859779398281147	3.859779398281147	6.930501994550848	0.0	5.452215477031432	5.633822312329072	7.273162912163194	0.0	0.0	5.787462163869645	4.944243641909248	5.633822312329072	5.633822312329072	0.0	5.230143051073201	0.0	3.859779398281147	0.0	5.230143051073201	0.0	7.449981087439719	5.452215477031432	0.0	5.230143051073201	5.230143051073201	0.0	4.542334354943981
2	0.0	0.0	0.0	4.089188280066406	0.0	6.906508630659892	4.489053462268645	0.0	0.0	4.089188280066406	6.599384315039027	0.0	0.0	6.558619035820994	7.490578696895869	3.412655145385763	0.0	5.5801500657295895	6.020634767143187	5.5801500657295895	4.489053462268645	3.412655145385763	4.9953764565553955	0.0	3.412655145385763	5.329912771254146	6.020634767143187	3.412655145385763	8.079936461503545	6.0894657503396035	0.0	5.86688869342017	5.86688869342017	0.0	5.86688869342017
3	0.0	0.0	0.0	4.944911001448311	0.0	6.953624632009788	0.0	4.258858144823098	0.0	4.944911001448311	6.192575603715608	0.0	4.258858144823098	6.443435583415944	7.289823926601804	4.944911001448311	4.258858144823098	6.548636993266824	4.258858144823098	4.944911001448311	5.348000106339966	0.0	4.944911001448311	0.0	0.0	4.258858144823098	5.634492056802906	0.0	7.855924245231775	6.038765624844028	0.0	5.634492056802906	6.038765624844028	5.634492056802906	6.325851394426114
4	0.0	0.0	3.545347555661265	4.223960326159427	0.0	7.180387675651233	4.909760307937763	3.545347555661265	0.0	5.716585300536976	5.312764304771199	5.916657466139101	4.223960326159427	6.982728468713831	7.180387675651233	4.223960326159427	0.0	5.916657466139101	0.0	5.821616669104624	4.223960326159427	0.0	0.0	0.0	5.466210695989697	0.0	4.62453330455949	3.545347555661265	7.345351558247508	0.0	0.0	4.909760307937763	6.849329605643981	4.223960326159427	0.0
5	0.0	0.0	3.82281995517136	5.596189653855041	0.0	6.937176991948137	0.0	3.82281995517136	0.0	3.82281995517136	6.937176991948137	0.0	4.906747581631687	5.882943300268836	7.235419366679392	4.504973904692129	0.0	6.000416668930394	6.367378783046746	5.192578815892664	0.0	3.82281995517136	4.504973904692129	0.0	4.504973904692129	0.0	5.4146102177684865	0.0	8.02054769656307	5.882943300268836	0.0	6.105529381930399	5.596189653855041	3.82281995517136	5.882943300268836
6	0.0	0.0	0.0	0.0	0.0	6.948335289073797	0.0	0.0	0.0	0.0	0.0	5.564917483697018	0.0	4.473935800886647	7.641002238174491	4.473935800886647	4.473935800886647	5.564917483697018	5.564917483697018	6.256147880118859	0.0	0.0	4.473935800886647	0.0	0.0	6.660973242852545	0.0	0.0	7.928564216718077	4.473935800886647	0.0	5.1613654926933155	4.473935800886647	5.564917483697018	0.0
7	0.0	0.0	4.940986132500251	3.575907751779081	0.0	6.806722022700274	0.0	6.188630633628235	0.0	4.254961075765809	4.655683741847743	0.0	3.575907751779081	0.0	6.321905413875635	6.639869065706496	6.7675455611052	3.575907751779081	5.344065882412975	5.497533984929982	5.630553138643184	0.0	0.0	0.0	5.162699151797681	0.0	3.575907751779081	0.0	5.497533984929982	0.0	5.497533984929982	0.0	4.254961075765809	4.254961075765809	0.0
8	0.0	0.0	0.0	5.703032668374783	0.0	6.28933564042666	4.106849852213795	4.791733209783095	0.0	0.0	4.106849852213795	0.0	4.106849852213795	5.703032668374783	7.3097983466695595	0.0	4.106849852213795	4.791733209783095	6.394510539600432	5.480722727916691	5.194428464510815	4.106849852213795	4.791733209783095	0.0	4.106849852213795	0.0	5.703032668374783	0.0	7.035572726637516	6.038551355190463	0.0	5.194428464510815	6.171784576935627	0.0	0.0
9	0.0	0.0	0.0	6.2626733959407845	0.0	6.908392461476141	3.883660161176069	4.968460585008437	0.0	4.968460585008437	6.429434184811764	0.0	3.883660161176069	6.2626733959407845	7.360014114436981	3.883660161176069	4.968460585008437	6.34952591505453	6.697318484406969	5.476500795248621	5.9449342131356655	3.883660161176069	3.883660161176069	0.0	3.883660161176069	0.0	4.968460585008437	0.0	8.293937019298435	5.9449342131356655	0.0	6.062426198147207	5.658124784700451	0.0	5.2544026834199515
10	0.0	6.893974087803479	4.600472503849141	0.0	0.0	6.489015789540269	4.600472503849141	5.107271195462295	6.537733568027273	5.4420126274741385	6.132992081065516	0.0	7.019017944044341	5.575002528732357	6.383824153434334	5.107271195462295	5.575002528732357	0.0	0.0	5.288583480327974	5.107271195462295	0.0	0.0	0.0	4.885639644675958	3.5217551663239837	0.0	0.0	6.383824153434334	0.0	0.0	0.0	5.575002528732357	3.5217551663239837	4.600472503849141
11	0.0	0.0	5.092344661275007	0.0	0.0	7.6124051614990496	4.806708360913734	5.092344661275007	0.0	6.266737326392939	3.7243133065583187	0.0	4.4053222840845345	6.5345545279258355	6.95893484997648	5.899855929360033	3.7243133065583187	4.806708360913734	3.7243133065583187	6.186852807239427	3.7243133065583187	0.0	0.0	0.0	5.782415315010878	0.0	0.0	0.0	6.5345545279258355	0.0	0.0	3.7243133065583187	6.266737326392939	5.649324006133822	0.0
12	0.0	0.0	0.0	0.0	0.0	6.986885433954029	5.523623364712683	0.0	0.0	0.0	4.432962101813091	0.0	0.0	0.0	7.466106482864385	0.0	0.0	6.5019549013022795	0.0	0.0	5.120151947660199	0.0	0.0	0.0	5.120151947660199	5.523623364712683	4.432962101813091	0.0	8.03225451024371	6.2147728714712365	0.0	0.0	0.0	0.0	0.0
13	0.0	0.0	5.231225210383927	3.642949667531924	0.0	6.535648554921516	3.642949667531924	6.535648554921516	5.009417508955929	3.642949667531924	3.642949667531924	0.0	3.642949667531924	4.723957895072385	6.96727273214941	7.083001487151147	6.183440786845188	5.326049183815958	6.3589986049862235	5.326049183815958	5.326049183815958	4.0396514824470895	3.642949667531924	0.0	5.566168573123016	4.0396514824470895	0.0	4.322922940796938	7.214474370363471	5.009417508955929	5.4126552081698325	4.723957895072385	5.699221712901113	5.126458626105538	3.642949667531924
14	0.0	0.0	0.0	0.0	0.0	7.008390798710818	0.0	0.0	0.0	0.0	0.0	0.0	0.0	5.545063404827733	7.4388571728136	0.0	0.0	6.05432512814154	5.141549739162998	5.831768326149614	0.0	0.0	4.454234140680006	0.0	4.454234140680006	6.928423443411444	0.0	0.0	8.10640006389101	5.545063404827733	0.0	6.05432512814154	5.545063404827733	4.454234140680006	0.0
15	0.0	0.0	0.0	4.852461524649607	0.0	7.410176346775141	4.852461524649607	5.408724928977432	0.0	5.764055766357496	5.65904389628326	6.09963092721004	4.567379113981022	7.243232267694601	7.196746298954369	5.408724928977432	0.0	6.3504466321149575	4.852461524649607	6.6376921174871955	4.167093142140469	0.0	0.0	3.4893243486918815	5.541696496740911	0.0	4.567379113981022	0.0	7.50193081883162	0.0	0.0	0.0	6.025695532137399	4.852461524649607	0.0
16	0.0	0.0	0.0	4.593095614112096	0.0	7.14865815045951	6.194403384212794	4.593095614112096	0.0	4.593095614112096	4.593095614112096	4.593095614112096	0.0	5.281169206945991	7.14865815045951	0.0	4.593095614112096	5.971769907893771	0.0	5.684937382689601	4.593095614112096	5.684937382689601	0.0	0.0	0.0	7.2227099840405105	0.0	0.0	7.356150144762184	5.684937382689601	0.0	0.0	5.684937382689601	0.0	0.0
17	0.0	0.0	0.0	4.728519820728593	0.0	7.492786940397093	4.04417334557749	4.04417334557749	0.0	4.04417334557749	5.131034064157226	5.417237432481558	0.0	6.5128857369863065	7.071865240870065	4.728519820728593	0.0	4.04417334557749	4.04417334557749	5.639492710628258	4.04417334557749	0.0	0.0	0.0	0.0	0.0	4.04417334557749	0.0	7.637893665215403	4.728519820728593	0.0	4.04417334557749	5.639492710628258	4.04417334557749	0.0
18	0.0	0.0	0.0	0.0	0.0	6.543129212628099	0.0	0.0	0.0	0.0	5.447392735750826	0.0	4.073938153464699	5.8514209717498975	7.389603891178545	0.0	0.0	5.8514209717498975	4.073938153464699	4.758543825286403	4.073938153464699	0.0	0.0	0.0	0.0	6.0051607371907085	4.758543825286403	0.0	8.184195002562145	6.0051607371907085	0.0	6.456248733930204	0.0	4.073938153464699	0.0
19	0.0	0.0	0.0	5.9508603845066315	0.0	6.555812032942905	3.494190881468953	4.172034906714178	0.0	0.0	6.298401020880992	0.0	0.0	5.6640458021624225	7.355806114483448	3.494190881468953	3.494190881468953	6.030702795240704	4.572346475391749	5.4137218705454755	4.572346475391749	5.260313419911012	4.857441784175117	0.0	0.0	0.0	5.260313419911012	0.0	8.338783154851228	6.104639052366329	0.0	5.4137218705454755	3.494190881468953	0.0	0.0
20	0.0	0.0	5.7978827837113736	0.0	0.0	6.020419356546601	0.0	7.326978345115499	3.739456663662309	4.420649164384702	0.0	0.0	3.739456663662309	0.0	6.356197452047375	6.807551120016794	4.420649164384702	4.420649164384702	5.329697882491144	6.020419356546601	4.82209740814295	3.739456663662309	0.0	0.0	4.82209740814295	0.0	0.0	3.739456663662309	5.7978827837113736	0.0	3.739456663662309	4.420649164384702	5.329697882491144	3.739456663662309	0.0
21	0.0	0.0	0.0	4.571447133111437	0.0	6.508452338114502	6.172576237836689	0.0	0.0	3.88858981111672	6.067447457038823	0.0	3.88858981111672	6.70234523820804	7.532000566202772	3.88858981111672	0.0	6.577345818984372	0.0	5.816794832607465	0.0	4.973458623939105	0.0	0.0	0.0	0.0	5.2594094046257736	0.0	7.893627984829246	4.571447133111437	0.0	4.973458623939105	6.43445903516832	4.571447133111437	3.88858981111672
22	0.0	0.0	0.0	6.171891484689229	0.0	6.65659617643845	4.791839452226614	4.106955220352346	0.0	4.106955220352346	6.489775794391374	4.791839452226614	0.0	6.9245576432558815	7.0869290611731355	4.106955220352346	0.0	5.7031394424005954	0.0	6.038658231073741	0.0	4.106955220352346	0.0	0.0	4.106955220352346	0.0	4.106955220352346	0.0	7.386816899605058	0.0	0.0	4.791839452226614	6.65659617643845	4.106955220352346	4.791839452226614
23	6.290233771341362	0.0	0.0	2.7960251147830135	0.0	6.626176060019878	5.7320077620219525	2.7960251147830135	0.0	4.355388142543044	4.535567831198519	6.495740775062846	5.376720667894933	4.535567831198519	7.318660410469075	4.355388142543044	0.0	7.01059845681591	2.7960251147830135	4.937452932762594	5.570060533380721	6.605584381206335	6.318353137914538	0.0	5.302968244627121	7.378045577333341	4.135448816176258	0.0	8.40657634755052	6.8449688928864605	0.0	5.627007244269942	5.509674023824456	5.570060533380721	2.7960251147830135
24	0.0	5.478063018936747	5.882134685510344	0.0	6.727837660085539	7.4893390449004125	5.478063018936747	0.0	6.861219401670517	0.0	5.478063018936747	0.0	0.0	4.789084550646195	5.478063018936747	0.0	4.789084550646195	0.0	6.391844156349089	4.789084550646195	4.789084550646195	0.0	0.0	0.0	0.0	0.0	0.0	4.789084550646195	5.478063018936747	0.0	0.0	4.789084550646195	0.0	4.789084550646195	0.0
25	0.0	0.0	0.0	0.0	0.0	6.7699531562658954	5.165095731022743	0.0	0.0	6.0091239571494315	5.165095731022743	4.762482809534403	5.451348653739408	7.616594945248476	7.428644546146629	4.762482809534403	4.762482809534403	5.855382566719971	0.0	5.165095731022743	4.077843701460639	0.0	4.077843701460639	0.0	5.165095731022743	0.0	4.077843701460639	0.0	7.587621885182196	0.0	0.0	0.0	6.0091239571494315	5.67363373379883	0.0
26	0.0	0.0	4.037639743323874	5.410616525832976	0.0	6.419369550741968	5.124422973045683	0.0	0.0	5.124422973045683	5.96831524128179	0.0	5.124422973045683	6.7935535944134005	7.352688847687925	5.632865900654655	0.0	5.632865900654655	6.219060941572804	5.410616525832976	5.410616525832976	4.721928273639336	4.721928273639336	0.0	4.037639743323874	0.0	5.632865900654655	0.0	7.683865209987627	6.219060941572804	4.037639743323874	4.721928273639336	4.721928273639336	0.0	4.037639743323874
27	0.0	0.0	0.0	0.0	0.0	6.223058468715478	5.8185844545451495	0.0	0.0	0.0	0.0	4.441166012352181	5.128404675789697	4.441166012352181	6.995179925358215	0.0	0.0	6.733090509490786	0.0	5.531892494736486	0.0	0.0	5.128404675789697	0.0	4.441166012352181	6.733090509490786	4.441166012352181	0.0	7.320347768975265	5.531892494736486	0.0	5.531892494736486	4.441166012352181	4.441166012352181	0.0
28	0.0	0.0	3.9351087685522144	3.9351087685522144	0.0	6.960842878731706	5.864125387676798	5.9973017791175804	0.0	6.114808615586833	5.864125387676798	5.306636964365424	4.618436105134945	7.381730313593404	7.211946552152417	0.0	0.0	5.306636964365424	0.0	5.864125387676798	4.618436105134945	3.9351087685522144	0.0	3.9351087685522144	4.618436105134945	0.0	5.306636964365424	3.9351087685522144	7.526828195197343	0.0	0.0	0.0	5.528788308690778	4.618436105134945	0.0
29	0.0	0.0	0.0	4.0763733889927485	0.0	6.140855816910316	5.672143202059049	5.16360860769123	4.0763733889927485	6.140855816910316	4.760999924854996	5.672143202059049	4.0763733889927485	7.004605956736152	7.055853865517064	4.760999924854996	4.760999924854996	6.140855816910316	0.0	4.0763733889927485	4.0763733889927485	0.0	0.0	0.0	4.0763733889927485	0.0	4.0763733889927485	4.760999924854996	7.318019107235832	0.0	0.0	4.0763733889927485	6.768459200458167	5.449859401982067	0.0
30	0.0	0.0	4.732836148996467	0.0	0.0	7.363687101567648	0.0	5.82556350649671	0.0	3.651673669600317	0.0	0.0	3.651673669600317	0.0	6.51723402698223	6.192379830809658	4.732836148996467	0.0	3.651673669600317	5.930628864530132	6.112507521476875	3.651673669600317	0.0	0.0	3.651673669600317	0.0	0.0	0.0	6.460162535886376	0.0	0.0	4.732836148996467	5.575091905992889	3.651673669600317	0.0
31	0.0	0.0	0.0	4.224479476104562	0.0	6.157767775528008	4.910283285226428	0.0	0.0	0.0	4.910283285226428	4.910283285226428	0.0	6.291034511438832	6.291034511438832	4.224479476104562	0.0	5.822141970007535	6.40861165454873	0.0	0.0	0.0	5.313288570412572	0.0	0.0	0.0	5.313288570412572	0.0	7.043824915959622	6.0039698623981925	0.0	4.224479476104562	5.822141970007535	0.0	0.0
32	0.0	0.0	0.0	0.0	0.0	4.423113981071087	0.0	4.423113981071087	0.0	0.0	4.423113981071087	0.0	0.0	4.423113981071087	6.896962634439107	0.0	0.0	5.110244690813287	0.0	5.110244690813287	0.0	0.0	4.423113981071087	0.0	0.0	6.714843227430552	0.0	0.0	6.204825794408456	5.110244690813287	0.0	5.800370007071817	6.204825794408456	0.0	0.0
33	0.0	0.0	0.0	5.833373023057656	0.0	6.525055039051161	4.587903848740772	3.9048794224067414	0.0	4.587903848740772	5.498071374420399	0.0	3.9048794224067414	6.084036532097987	7.350908512809695	3.9048794224067414	3.9048794224067414	5.833373023057656	6.371148702443741	5.275950964742197	3.9048794224067414	4.989971805518727	5.275950964742197	0.0	0.0	3.9048794224067414	6.084036532097987	0.0	8.104340370387934	5.679710254761159	0.0	5.966538325745219	5.679710254761159	3.9048794224067414	3.9048794224067414
34	0.0	0.0	0.0	4.97722624894548	0.0	4.97722624894548	4.97722624894548	4.290948575165805	0.0	4.97722624894548	6.2250533733481035	5.380390994592979	0.0	6.2250533733481035	7.222331388985262	4.290948575165805	0.0	0.0	6.475927878615951	0.0	4.290948575165805	4.290948575165805	4.97722624894548	0.0	4.290948575165805	0.0	4.290948575165805	0.0	6.986137284848179	4.290948575165805	0.0	4.97722624894548	5.380390994592979	0.0	4.290948575165805
35	0.0	0.0	0.0	0.0	0.0	0.0	0.0	1.3770300409714433	0.0	0.0	0.0	0.0	1.935315320345305	0.0	0.0	0.0	0.0	0.0	0.0	1.3770300409714433	0.0	0.0	0.0	7.562193276214866	0.0	0.0	0.0	0.0	1.3770300409714433	0.0	0.0	0.0	0.0	0.0	0.0
36	0.0	0.0	0.0	0.0	0.0	7.160477957955933	5.554141962569122	0.0	0.0	0.0	0.0	4.179394841241805	0.0	4.864858696309837	7.690786347120806	0.0	4.179394841241805	6.563276223483497	0.0	5.95831577436581	5.267749521132812	4.179394841241805	4.179394841241805	0.0	4.864858696309837	4.864858696309837	4.179394841241805	0.0	8.171584494478617	5.776510936207199	0.0	4.179394841241805	5.554141962569122	0.0	0.0
37	0.0	0.0	0.0	4.638500774652001	0.0	6.5020851187739614	3.9549793054815723	0.0	0.0	3.9549793054815723	6.5020851187739614	0.0	5.040736611755355	5.884331062157461	7.432733631796298	0.0	0.0	5.040736611755355	6.135026919816129	5.040736611755355	5.040736611755355	0.0	5.326800129695424	0.0	0.0	3.9549793054815723	5.730644059325561	0.0	8.43566101061654	6.017514555889566	0.0	6.017514555889566	5.326800129695424	5.040736611755355	4.638500774652001
38	0.0	0.0	0.0	0.0	0.0	7.477764737873417	3.8107008675122107	3.8107008675122107	0.0	5.180256417041408	4.894448109156708	5.583844242996679	0.0	6.428992313841133	6.880390328360997	4.894448109156708	0.0	5.4022740220193475	0.0	6.188270362844691	3.8107008675122107	3.8107008675122107	4.492720029982022	3.8107008675122107	4.492720029982022	3.8107008675122107	3.8107008675122107	0.0	7.931813529120065	3.8107008675122107	0.0	5.180256417041408	5.988055868924066	3.8107008675122107	3.8107008675122107
39	0.0	0.0	0.0	4.655479225900612	0.0	6.43928266718846	5.0577695145919295	5.34386038951328	0.0	5.0577695145919295	6.034616016351597	5.747731764145707	3.9717964710527514	6.43928266718846	6.726565271802005	3.9717964710527514	0.0	6.43928266718846	5.0577695145919295	5.0577695145919295	3.9717964710527514	3.9717964710527514	0.0	3.9717964710527514	5.0577695145919295	0.0	4.655479225900612	0.0	7.642136559192981	0.0	0.0	3.9717964710527514	6.726565271802005	4.655479225900612	5.0577695145919295
40	0.0	0.0	0.0	4.837463115546334	0.0	7.602592392549048	0.0	0.0	0.0	3.754580738188078	6.776555385192001	0.0	0.0	6.622594719923594	7.560054480318543	0.0	0.0	6.035871469835943	5.345112845977822	5.930776631280156	4.435953742591038	3.754580738188078	4.435953742591038	0.0	0.0	3.754580738188078	5.123161436964572	0.0	8.137903640467707	6.727822229181402	0.0	6.217794378584332	5.680220891730738	3.754580738188078	5.526638850947622
41	0.0	0.0	0.0	5.56711641502166	0.0	6.950540547873876	5.748800854877355	3.972848786281779	0.0	0.0	6.258351025718234	0.0	0.0	6.663177796802105	7.53790129226005	0.0	0.0	5.748800854877355	4.656541542655403	6.035685959909493	3.972848786281779	0.0	3.972848786281779	0.0	4.656541542655403	0.0	5.05883520757072	0.0	7.924503446376412	0.0	0.0	5.344927778664542	5.344927778664542	3.972848786281779	5.05883520757072
42	0.0	0.0	5.308305137551018	5.022271808409932	0.0	6.862533959624503	4.620096054200856	5.712118779504094	0.0	5.712118779504094	4.620096054200856	3.9367525102738066	4.620096054200856	6.116481393037524	7.724152782014969	6.116481393037524	7.501119729887899	5.308305137551018	5.530458136489031	6.403611762056307	4.620096054200856	0.0	0.0	0.0	4.620096054200856	0.0	3.9367525102738066	0.0	7.443993813485294	0.0	6.116481393037524	0.0	5.998974094998351	5.022271808409932	3.9367525102738066
43	0.0	0.0	0.0	5.325432735083882	0.0	0.0	0.0	0.0	0.0	0.0	6.016143828409505	0.0	4.637139997390383	6.708070736286592	7.518322379258327	0.0	5.325432735083882	0.0	5.729274444605427	4.637139997390383	0.0	4.637139997390383	5.325432735083882	0.0	4.637139997390383	0.0	6.016143828409505	0.0	6.93097005427457	5.729274444605427	0.0	0.0	5.325432735083882	0.0	0.0
44	0.0	0.0	4.645007881044162	0.0	0.0	7.063955947906712	0.0	4.244335994039114	0.0	5.93727763610922	4.645007881044162	0.0	0.0	5.151982316926109	7.562611012451393	5.619813117342159	6.7160056016071215	5.486799493303035	0.0	6.246728528703221	6.7160056016071215	0.0	0.0	0.0	4.645007881044162	3.565432149701509	0.0	3.565432149701509	7.429153833788104	4.645007881044162	3.565432149701509	5.333338754833326	4.645007881044162	4.645007881044162	0.0
45	0.0	0.0	0.0	0.0	0.0	7.135314456588027	0.0	0.0	0.0	0.0	0.0	0.0	4.579877416678932	4.579877416678932	6.873189106164284	4.579877416678932	0.0	5.671628787348229	0.0	6.181076560711057	4.579877416678932	0.0	4.579877416678932	0.0	0.0	4.579877416678932	0.0	0.0	7.614584071652207	4.579877416678932	0.0	6.363053358063518	0.0	5.2678833268021705	0.0
46	0.0	0.0	0.0	5.595188274424925	0.0	6.3816168328716065	5.086836720754256	0.0	0.0	0.0	6.286475877192128	4.000503791745489	5.086836720754256	6.622416170105007	7.593449521886315	4.000503791745489	0.0	6.063797544616841	6.927447702309448	6.286475877192128	4.000503791745489	0.0	0.0	0.0	4.000503791745489	0.0	5.595188274424925	0.0	8.125458421161559	4.684455617344023	0.0	6.3816168328716065	6.063797544616841	4.000503791745489	5.595188274424925
47	0.0	0.0	4.42901268782897	0.0	0.0	6.02886378621732	3.353972889628909	6.615579554052767	4.713708741861215	0.0	4.42901268782897	3.353972889628909	3.353972889628909	3.353972889628909	5.519642360828345	7.32639379573965	3.353972889628909	4.42901268782897	6.4554698052630375	4.713708741861215	5.269472214991194	0.0	3.353972889628909	0.0	5.116178888533164	5.6246020680885715	3.353972889628909	5.960042916272066	6.497963921677684	3.353972889628909	0.0	5.116178888533164	5.269472214991194	0.0	0.0
48	0.0	0.0	3.518244162203318	5.198432846570188	0.0	7.113299685920877	5.103675035832118	0.0	0.0	0.0	5.103675035832118	3.518244162203318	3.518244162203318	6.129381848942573	7.328253465260688	3.518244162203318	3.518244162203318	6.53412071779201	4.596890822503801	5.933144905003468	4.596890822503801	5.571398173510993	5.198432846570188	0.0	3.518244162203318	4.882048928098831	5.198432846570188	0.0	8.433569173789449	6.939101373215715	0.0	6.624966139661319	5.742647435701345	4.596890822503801	5.571398173510993
49	0.0	0.0	0.0	3.4705324240678346	0.0	6.4362739945635745	4.548193107639514	0.0	0.0	4.148007197732978	5.522383927779545	4.148007197732978	3.4705324240678346	6.873960182308562	7.517019412493975	4.548193107639514	0.0	6.213530954532989	4.833225092848618	5.926516044628253	3.4705324240678346	4.833225092848618	3.4705324240678346	0.0	4.148007197732978	0.0	4.548193107639514	0.0	8.275474696374767	0.0	0.0	6.4362739945635745	6.0802855432188325	5.236033072086654	0.0
50	0.0	0.0	5.645947675381821	0.0	0.0	7.0603345034169225	0.0	7.0901622165161236	0.0	5.178060883942142	0.0	0.0	4.670987498623055	0.0	6.822154585424412	7.147274336940896	5.359442177100093	4.270192975826466	5.763338211818803	6.050234823362313	4.670987498623055	0.0	0.0	0.0	0.0	0.0	0.0	0.0	5.645947675381821	0.0	0.0	0.0	4.670987498623055	3.5909280742538594	0.0
51	0.0	0.0	5.500179991077418	0.0	0.0	6.713695815005056	4.526137714220145	3.4489392926084768	0.0	0.0	4.811110521265228	0.0	4.126069215504182	5.904282158830111	7.707553004849594	4.811110521265228	6.636831902630185	5.81751872738686	3.4489392926084768	6.636831902630185	5.500179991077418	4.526137714220145	0.0	0.0	4.811110521265228	4.126069215504182	5.0326249830636876	0.0	8.09907913489281	6.308837606935849	7.201579362303082	6.191282063868207	5.0326249830636876	7.1063437204816875	0.0
52	0.0	0.0	5.386406048208112	0.0	0.0	7.040920916909881	5.100248945181054	5.386406048208112	0.0	4.697826817009046	0.0	0.0	5.100248945181054	5.790343857807573	7.040920916909881	5.790343857807573	6.704798747045707	4.697826817009046	0.0	5.9440577378451005	5.9440577378451005	4.013753409273151	4.013753409273151	0.0	5.100248945181054	0.0	0.0	0.0	7.087401144476244	0.0	6.194789469457071	4.013753409273151	5.790343857807573	5.790343857807573	5.100248945181054
53	0.0	0.0	4.939350469398001	0.0	0.0	6.725126031534715	0.0	0.0	0.0	0.0	0.0	3.85495513325236	3.85495513325236	6.320260928030579	7.497669358099999	4.537458593192323	0.0	6.033178500393166	0.0	6.033178500393166	5.7825489404659205	4.939350469398001	0.0	0.0	4.537458593192323	6.033178500393166	3.85495513325236	0.0	8.355576869852927	6.543044519784762	0.0	6.320260928030579	4.939350469398001	4.939350469398001	0.0
54	0.0	0.0	0.0	4.660664510043672	0.0	6.157356790799295	5.349070381374105	4.660664510043672	0.0	4.660664510043672	6.039838450581009	6.039838450581009	3.976933036195401	7.17765169889678	7.17765169889678	4.660664510043672	3.976933036195401	5.9066472777443355	4.660664510043672	5.062971244425706	0.0	3.976933036195401	0.0	0.0	3.976933036195401	3.976933036195401	5.7529500443209285	0.0	7.569446147828183	3.976933036195401	0.0	5.062971244425706	6.731793949528313	5.571262967259727	0.0
55	0.0	0.0	0.0	6.08587696721552	0.0	6.544570872590406	3.6256848361877942	3.6256848361877942	0.0	3.6256848361877942	5.798952863616699	0.0	3.6256848361877942	6.08587696721552	7.262955882426901	3.6256848361877942	0.0	5.90401026067187	6.490583531518119	5.213587845494501	5.213587845494501	4.305427144907372	4.9918038977896275	0.0	3.6256848361877942	0.0	5.798952863616699	0.0	8.369609415072217	6.08587696721552	0.0	6.08587696721552	5.548503982547002	4.305427144907372	3.6256848361877942
56	0.0	0.0	0.0	0.0	0.0	6.827437692097799	0.0	0.0	0.0	0.0	0.0	0.0	4.35438050210204	4.35438050210204	7.386588958805621	0.0	0.0	6.645332838054123	0.0	5.0410817532686725	5.444388951728226	4.35438050210204	4.35438050210204	0.0	4.35438050210204	5.0410817532686725	0.0	0.0	7.5608432201556175	5.730990320624583	0.0	5.444388951728226	0.0	4.35438050210204	0.0
57	0.0	0.0	0.0	5.953573183191787	0.0	7.232629984895165	5.041169705129559	4.354467888879412	0.0	5.041169705129559	6.289303274208697	0.0	4.354467888879412	6.135461888654405	7.600132396332946	4.354467888879412	0.0	6.289303274208697	5.4444770935778335	6.135461888654405	0.0	0.0	0.0	0.0	0.0	0.0	5.4444770935778335	0.0	7.7431665197238875	5.4444770935778335	0.0	5.041169705129559	6.289303274208697	4.354467888879412	5.4444770935778335
58	0.0	0.0	0.0	0.0	0.0	6.764635631161492	0.0	4.07261049006569	0.0	0.0	5.159802571504749	0.0	4.07261049006569	5.159802571504749	7.351909334365171	0.0	0.0	6.359747290616524	5.668328419463357	5.668328419463357	4.07261049006569	4.07261049006569	4.757204765440723	0.0	4.07261049006569	4.07261049006569	6.137036096770922	0.0	7.793513000903491	6.25457895691215	0.0	5.668328419463357	0.0	4.07261049006569	0.0
59	0.0	0.0	3.3263611507458664	4.9066391448276425	0.0	6.4268894284901865	4.001383266213932	0.0	0.0	3.3263611507458664	5.373864928976335	3.3263611507458664	3.3263611507458664	5.491132701002819	7.433502443458575	4.400732939443742	3.3263611507458664	5.691053447831405	0.0	5.596080814513763	3.3263611507458664	6.0646913295387	4.685343212583881	0.0	4.400732939443742	5.240995628283359	4.400732939443742	0.0	7.620999940714629	7.028332848452258	0.0	6.336071683590908	4.9066391448276425	4.001383266213932	5.087727056347245
60	0.0	0.0	0.0	5.488105858501776	0.0	7.122377573869555	0.0	0.0	0.0	0.0	5.334644219615403	0.0	3.566706863455764	6.248037783600573	7.276412983320218	4.646307077497174	0.0	5.488105858501776	5.62112015866894	6.025377676864157	4.646307077497174	3.566706863455764	4.245628982071519	0.0	4.245628982071519	6.535236177642851	5.488105858501776	0.0	7.8559271009209155	5.843539331042267	0.0	5.843539331042267	5.843539331042267	4.245628982071519	4.245628982071519
61	0.0	0.0	0.0	4.942596522510021	0.0	5.632169299798291	0.0	0.0	0.0	5.785808306018767	0.0	5.228492990369958	0.0	6.141561577186318	6.610758045328363	5.228492990369958	4.540693086806529	4.540693086806529	0.0	3.858155437125464	0.0	0.0	0.0	0.0	0.0	5.918955771552176	5.4505636464981	0.0	6.141561577186318	0.0	0.0	4.942596522510021	4.540693086806529	3.858155437125464	0.0
62	0.0	0.0	0.0	0.0	0.0	7.001364097126487	4.073183728055176	0.0	0.0	0.0	4.757782925883969	0.0	0.0	4.757782925883969	7.817616840861753	0.0	4.073183728055176	6.542362832743564	0.0	5.850655694268526	0.0	4.073183728055176	0.0	0.0	4.073183728055176	5.446628557505658	4.757782925883969	0.0	8.081674955475627	4.073183728055176	4.073183728055176	6.004395145060761	0.0	0.0	0.0
63	0.0	0.0	0.0	5.149184297654078	0.0	6.849172238764579	4.461824475228538	0.0	0.0	0.0	5.552712819373794	0.0	4.461824475228538	6.061986469224695	7.628756284254524	4.461824475228538	0.0	6.061986469224695	6.531116053501339	6.061986469224695	4.461824475228538	5.552712819373794	4.461824475228538	0.0	4.461824475228538	0.0	5.552712819373794	0.0	8.21168768512098	6.061986469224695	0.0	4.461824475228538	0.0	0.0	0.0
64	0.0	0.0	0.0	4.357133370464744	0.0	6.9842196229198406	5.043852399101419	4.357133370464744	0.0	4.357133370464744	5.600700564916002	5.043852399101419	0.0	6.9842196229198406	7.412892018323655	0.0	0.0	6.425298383188694	5.043852399101419	6.138156181583811	5.043852399101419	4.758317638468816	0.0	0.0	4.357133370464744	0.0	3.67671984283654	0.0	8.105737441830463	4.357133370464744	0.0	5.043852399101419	5.8511934838437885	4.357133370464744	0.0
65	0.0	0.0	0.0	0.0	0.0	6.967639117089559	4.9588396127299585	0.0	0.0	0.0	0.0	0.0	4.9588396127299585	5.8709088042676205	7.30384221065586	0.0	0.0	6.657826629759602	0.0	5.648470081768231	5.361961621166799	0.0	0.0	0.0	4.272688969488972	6.339854257945491	4.9588396127299585	0.0	8.020175530266037	0.0	0.0	6.206574913466823	5.648470081768231	4.9588396127299585	0.0
66	0.0	0.0	3.996063673419201	0.0	0.0	6.8689165391691365	3.996063673419201	3.996063673419201	0.0	5.926087258934682	6.176808421419995	0.0	3.996063673419201	7.156338677134979	7.504415961321449	5.082341621017528	3.996063673419201	4.679974390221344	4.679974390221344	6.176808421419995	4.679974390221344	3.996063673419201	0.0	0.0	4.679974390221344	3.996063673419201	3.996063673419201	3.996063673419201	7.784583314728879	3.996063673419201	0.0	3.996063673419201	6.176808421419995	3.996063673419201	0.0
67	0.0	0.0	5.486598782376282	0.0	0.0	7.092717666706272	0.0	6.5824459798516735	4.576501691905172	4.576501691905172	3.893592755110757	0.0	0.0	5.668229782828791	5.668229782828791	6.764536766888391	3.893592755110757	0.0	4.978530625151716	5.668229782828791	0.0	0.0	0.0	0.0	4.978530625151716	0.0	0.0	3.893592755110757	4.978530625151716	0.0	0.0	4.978530625151716	5.821886916003101	4.576501691905172	0.0
68	0.0	0.0	6.609890431586162	0.0	0.0	6.843224622609673	5.864171555042265	8.620111078792373	0.0	0.0	0.0	0.0	3.6894078282979197	0.0	6.1511435318516146	7.838885020494363	3.6894078282979197	6.23102229966774	7.514796275981584	5.05678427313649	4.771221951738704	5.05678427313649	0.0	0.0	6.70984559813048	0.0	0.0	5.278653813654739	6.498823252124445	0.0	0.0	4.771221951738704	0.0	6.3049897305491855	0.0
69	0.0	0.0	0.0	4.967176840690372	0.0	6.57102895971263	0.0	4.28096830927409	0.0	4.28096830927409	6.061136470947991	0.0	4.28096830927409	6.214953988223385	7.1581930505175295	0.0	0.0	6.214953988223385	0.0	4.967176840690372	0.0	4.967176840690372	4.967176840690372	0.0	0.0	0.0	5.8792811553298625	0.0	7.44568048904914	5.370318325494636	0.0	4.967176840690372	6.465824027035689	0.0	6.348235436071812
70	0.0	0.0	0.0	5.425485947611149	0.0	7.10829088104693	5.760699413441165	0.0	0.0	4.51577789138534	5.425485947611149	0.0	4.51577789138534	6.808472649916089	7.423150743130944	3.833506450485313	0.0	6.903682426645204	0.0	4.51577789138534	4.51577789138534	3.833506450485313	3.833506450485313	0.0	4.51577789138534	0.0	4.51577789138534	0.0	8.386574298862879	4.917591308344137	0.0	4.51577789138534	6.298383007505955	5.607073414018265	5.760699413441165
71	0.0	0.0	6.16402601059266	3.7019970889961518	0.0	7.143539544417107	4.382730435436659	5.626531072245874	0.0	4.382730435436659	4.382730435436659	0.0	4.382730435436659	6.511713758525682	6.8136069210718135	7.233083990722193	4.784023115867052	5.291498217398457	5.291498217398457	5.877044947847231	3.7019970889961518	0.0	0.0	0.0	0.0	0.0	0.0	0.0	5.982125118589512	0.0	0.0	4.784023115867052	5.069612427835817	4.382730435436659	0.0
72	0.0	5.866694486095708	0.0	4.954643085276076	0.0	6.698001506451284	4.954643085276076	3.589279919161269	5.176375522178044	0.0	6.558424553114387	0.0	6.820461505993328	5.866694486095708	7.117432391376791	0.0	0.0	5.511232614581316	4.954643085276076	0.0	3.589279919161269	3.589279919161269	4.268521761770511	0.0	5.511232614581316	0.0	6.271215075012682	0.0	7.795791207332192	4.954643085276076	0.0	5.35775522856835	6.048543894808626	3.589279919161269	4.669308454190701
73	0.0	0.0	4.450464784554953	0.0	0.0	7.004580462710961	0.0	4.450464784554953	0.0	0.0	5.827965741611551	0.0	5.541264541237855	6.742488475575301	6.837691403462272	4.450464784554953	0.0	5.827965741611551	0.0	5.541264541237855	0.0	0.0	0.0	0.0	5.541264541237855	4.450464784554953	0.0	0.0	7.8403139829276185	5.541264541237855	0.0	5.13775829566575	4.450464784554953	4.450464784554953	0.0
74	0.0	0.0	0.0	0.0	0.0	7.3753956749284475	4.2535898765561475	0.0	0.0	4.2535898765561475	4.939605125809993	0.0	4.2535898765561475	0.0	6.9482857263044915	0.0	0.0	6.187242535258269	0.0	5.629167175412908	4.939605125809993	0.0	4.2535898765561475	0.0	0.0	5.629167175412908	0.0	0.0	7.184472319735815	6.320516959009308	0.0	5.342681575311183	0.0	4.2535898765561475	0.0
75	0.0	3.6172932585790383	0.0	4.69783982809135	0.0	7.328397257538688	4.69783982809135	0.0	0.0	5.205012810798737	5.7903569484373145	4.296921839000047	0.0	6.077274506014746	7.50264557914104	4.69783982809135	4.296921839000047	4.983240563847332	0.0	6.299959067695127	3.6172932585790383	0.0	4.296921839000047	0.0	3.6172932585790383	0.0	3.6172932585790383	0.0	7.972442328335257	3.6172932585790383	3.6172932585790383	5.672955951148636	6.424906142608967	4.69783982809135	3.6172932585790383
76	0.0	0.0	0.0	0.0	0.0	7.515109808313967	0.0	0.0	0.0	0.0	5.685384410625371	0.0	4.309224208521864	6.781730648513949	8.05720602142378	0.0	0.0	6.089717135216899	5.398833440848066	6.089717135216899	0.0	4.309224208521864	0.0	0.0	0.0	0.0	5.685384410625371	0.0	8.03368306709781	5.9078486857163	0.0	6.089717135216899	5.398833440848066	0.0	0.0
77	0.0	0.0	5.216297589183959	0.0	0.0	6.678451006091696	4.1284815831290915	4.1284815831290915	0.0	5.216297589183959	4.1284815831290915	0.0	0.0	5.724949898456953	7.639085041412919	5.216297589183959	0.0	0.0	0.0	6.511625572499029	4.1284815831290915	0.0	0.0	0.0	0.0	4.1284815831290915	0.0	0.0	7.609246662053606	6.511625572499029	0.0	6.511625572499029	4.1284815831290915	0.0	0.0
78	0.0	7.146609863450004	0.0	0.0	8.126946789418	6.049571394463846	0.0	4.670328730032485	5.358780308946642	4.670328730032485	4.670328730032485	0.0	0.0	0.0	5.762675303985893	0.0	0.0	0.0	7.059670077478862	0.0	0.0	0.0	0.0	0.0	5.358780308946642	4.670328730032485	0.0	0.0	4.670328730032485	0.0	0.0	0.0	0.0	0.0	0.0
79	0.0	0.0	0.0	0.0	0.0	2.166866239270026	0.0	0.0	0.0	0.0	0.0	0.0	0.0	0.0	0.0	0.0	0.0	0.0	0.0	0.0	0.0	0.0	0.0	7.944104142297119	0.0	0.0	1.0759303741270874	0.0	0.0	0.0	1.916652057324819	0.0	0.0	0.0	0.0
80	0.0	0.0	4.376764740897132	5.285487338337742	0.0	7.521660975178661	5.285487338337742	5.466964444778718	0.0	3.696105211077077	5.753589950508455	0.0	3.696105211077077	6.311845653123067	7.542703108628661	3.696105211077077	3.696105211077077	6.157997374380506	0.0	5.753589950508455	4.778032403033796	5.285487338337742	4.778032403033796	0.0	4.778032403033796	0.0	5.285487338337742	0.0	8.159894297324751	4.778032403033796	0.0	6.562756737655132	5.97609902553397	3.696105211077077	5.285487338337742
81	0.0	0.0	0.0	5.032940931959758	0.0	6.127197341798393	0.0	0.0	0.0	4.346292199298028	5.72282298347114	0.0	4.346292199298028	6.127197341798393	6.637149508319807	0.0	0.0	6.127197341798393	5.032940931959758	4.346292199298028	0.0	0.0	4.346292199298028	0.0	0.0	0.0	6.414333592884391	0.0	7.511853344244168	6.281036160183413	0.0	5.436230472361357	5.945312227695388	0.0	4.346292199298028
82	0.0	0.0	5.998772616818763	0.0	0.0	6.57305038589457	4.50334399878006	8.033494128214828	3.8212078834346457	5.594547637644367	0.0	0.0	4.50334399878006	0.0	6.690678128615383	7.095729004290092	6.690678128615383	5.412969420679884	6.744679956171056	5.881299757605598	6.935530454523985	4.905111642982121	0.0	0.0	6.795914392558972	0.0	4.50334399878006	4.50334399878006	5.594547637644367	0.0	3.8212078834346457	4.50334399878006	4.50334399878006	4.905111642982121	0.0
83	0.0	0.0	0.0	0.0	0.0	7.431768652412644	0.0	0.0	0.0	4.524307036009434	5.769295414042077	0.0	4.524307036009434	6.460880396793155	6.956705323372672	0.0	0.0	6.0199158334598515	3.841943725055658	5.769295414042077	3.841943725055658	3.841943725055658	5.434071180910872	0.0	4.524307036009434	0.0	4.524307036009434	0.0	7.188309905186418	6.386892680383462	0.0	5.769295414042077	5.434071180910872	3.841943725055658	4.926151522535384
84	0.0	0.0	0.0	5.117974997231721	0.0	7.009992068244704	5.626402493138759	4.7154994841371805	0.0	5.117974997231721	5.404158913853541	0.0	5.404158913853541	6.722610889103083	6.904731860416909	4.7154994841371805	4.031267833736911	5.117974997231721	4.7154994841371805	5.808123618292819	0.0	0.0	0.0	0.0	5.808123618292819	0.0	5.808123618292819	0.0	6.412893462239798	0.0	0.0	0.0	6.212587205154208	4.7154994841371805	0.0
85	0.0	0.0	3.9849324634522736	5.579383674153901	0.0	6.365779880144475	5.071071483310742	3.9849324634522736	0.0	5.357183400654529	6.165491200596164	3.9849324634522736	3.9849324634522736	6.857587486032818	6.962842851411843	5.357183400654529	3.9849324634522736	5.761075884389999	5.071071483310742	4.668739308556528	0.0	0.0	4.668739308556528	0.0	4.668739308556528	0.0	4.668739308556528	0.0	7.0115879477911855	5.761075884389999	0.0	5.579383674153901	5.357183400654529	3.9849324634522736	3.9849324634522736
86	0.0	0.0	0.0	5.876622493610821	0.0	6.648301264953393	4.783603017248276	6.568366569960801	0.0	0.0	6.386325791549152	0.0	0.0	6.281152417691036	7.3408001243114045	4.783603017248276	6.030372487368573	6.030372487368573	6.916260211575332	6.386325791549152	5.186275629142248	0.0	5.186275629142248	0.0	4.098786839781595	5.186275629142248	5.472558523769299	0.0	7.974219425356095	5.876622493610821	0.0	5.876622493610821	6.386325791549152	4.098786839781595	4.098786839781595
87	0.0	0.0	6.28632139507476	0.0	0.0	6.648660155675815	3.541273840643165	7.273763196056714	0.0	0.0	3.541273840643165	0.0	4.620379511465553	3.541273840643165	4.905596283178768	5.912473767570901	7.039107160949428	3.541273840643165	6.346836505280854	5.462033441932157	5.462033441932157	3.541273840643165	0.0	0.0	5.308589997817125	0.0	4.2198268462881865	3.541273840643165	5.595034079334264	0.0	7.009280770451284	4.620379511465553	6.079111536993175	6.6042672894185435	0.0
88	0.0	0.0	4.308799382069233	0.0	0.0	6.835308013457089	4.593113366916349	0.0	0.0	3.236731040658804	4.593113366916349	0.0	0.0	5.684955256096306	7.401949007389483	3.910036606983732	0.0	5.9074192395111105	0.0	5.5982526210070995	4.308799382069233	5.148382020616989	4.593113366916349	0.0	5.148382020616989	5.281187050048724	4.593113366916349	0.0	7.685741944371544	6.333916999673522	0.0	5.971787796491096	6.663659324234518	0.0	3.236731040658804
89	0.0	0.0	0.0	5.100943003267469	0.0	7.069765198045692	4.879321043750973	0.0	0.0	3.5155770231284524	6.431445862938252	0.0	4.193747286107769	6.126639091375979	7.580250590832086	4.193747286107769	0.0	6.126639091375979	4.5941698239279125	5.791040036843195	0.0	5.100943003267469	4.5941698239279125	0.0	4.193747286107769	0.0	5.6860188861962815	0.0	7.95165572438275	5.6860188861962815	3.5155770231284524	5.100943003267469	4.5941698239279125	3.5155770231284524	4.879321043750973
90	0.0	0.0	0.0	5.96652506810406	0.0	6.712389541994959	5.380786809922272	3.789598153735401	0.0	3.789598153735401	6.0716292376407	0.0	3.789598153735401	6.333460880869303	7.659026243646632	3.789598153735401	4.471378635631545	5.96652506810406	6.166729630820808	6.0716292376407	3.789598153735401	0.0	5.380786809922272	3.789598153735401	4.471378635631545	0.0	5.8490623727174125	0.0	8.136474630090287	4.873025950216047	0.0	6.0716292376407	5.715942695425989	0.0	0.0
91	0.0	0.0	0.0	5.4777094643355095	0.0	4.387420224089528	0.0	0.0	0.0	4.387420224089528	5.4777094643355095	0.0	0.0	5.074331621693369	6.573531937991458	0.0	0.0	0.0	4.387420224089528	4.387420224089528	0.0	0.0	0.0	0.0	0.0	0.0	6.1687650136381516	0.0	6.860864735682976	4.387420224089528	0.0	5.074331621693369	5.074331621693369	0.0	4.387420224089528
92	0.0	0.0	4.9305982343646235	2.9004755456655826	0.0	7.034444442867862	4.464918552230195	3.565739034188221	0.0	5.413324422916832	0.0	4.244647280177182	3.565739034188221	6.104240717264262	7.398397617146203	5.413324422916832	6.371979065384497	3.565739034188221	0.0	6.247043733026528	6.483024813357969	0.0	0.0	0.0	6.279771096817769	0.0	0.0	0.0	6.757094588930206	0.0	4.244647280177182	3.9617340822354707	5.737508056599261	3.9617340822354707	0.0
93	0.0	0.0	0.0	3.979914034202823	0.0	6.360674943405398	5.352093817372932	5.352093817372932	0.0	3.979914034202823	6.042869077332357	5.065989905516773	0.0	6.360674943405398	7.395651285388143	4.663673666422817	3.979914034202823	5.755978270357324	3.979914034202823	5.574289275460919	5.065989905516773	5.065989905516773	3.979914034202823	0.0	4.663673666422817	0.0	4.663673666422817	0.0	8.472118725223792	4.663673666422817	0.0	3.979914034202823	5.755978270357324	3.979914034202823	5.065989905516773
94	0.0	0.0	0.0	0.0	0.0	7.388945110513818	0.0	5.8870285439971415	0.0	5.8870285439971415	5.196652730523523	0.0	4.793951330247874	5.8870285439971415	5.705261875399076	6.491902091769455	4.793951330247874	0.0	5.482950079491274	6.801652761482793	4.109049738118328	5.196652730523523	0.0	0.0	5.482950079491274	0.0	0.0	4.109049738118328	5.8870285439971415	0.0	4.109049738118328	0.0	4.793951330247874	0.0	0.0
95	0.0	0.0	0.0	0.0	0.0	7.152767577169724	5.211542604987246	0.0	0.0	0.0	5.211542604987246	4.523833864246142	5.211542604987246	7.2217082676344395	7.509207685062894	4.523833864246142	4.523833864246142	6.306512765834283	4.523833864246142	6.4604027853763055	0.0	4.523833864246142	0.0	0.0	0.0	0.0	5.211542604987246	4.523833864246142	7.2217082676344395	4.523833864246142	0.0	0.0	5.615188307320841	0.0	0.0
96	0.0	0.0	4.526792269600568	4.707309647659324	0.0	7.14137861150394	5.395932088896015	2.9597059835016	0.0	2.9597059835016	5.7998843894833385	5.214517119310276	4.526792269600568	5.7998843894833385	7.1976881684866685	4.306348897792936	2.9597059835016	6.240635162068122	2.9597059835016	5.904942068812594	4.707309647659324	5.953602417904362	4.992731909605538	0.0	4.023150985286128	5.395932088896015	3.626594321120006	0.0	8.52707905132326	6.914806785280449	0.0	6.950490026107237	5.475625890215494	4.860169632580385	5.395932088896015
97	0.0	0.0	0.0	5.27966081311087	0.0	6.5287784609398765	3.9085333263715043	3.9085333263715043	0.0	0.0	6.087756929072233	0.0	4.591594859595156	5.837091003636752	7.472346966589142	0.0	3.9085333263715043	6.192890369341294	6.722676655823864	5.683426425102792	3.9085333263715043	5.27966081311087	4.591594859595156	0.0	4.591594859595156	0.0	5.837091003636752	0.0	8.232330647227522	5.837091003636752	0.0	5.970257665160215	5.683426425102792	4.9936753533878955	3.9085333263715043
98	0.0	0.0	3.90140244650958	5.829834851625127	0.0	6.521511670613648	5.272420560295978	4.584391435326599	0.0	4.584391435326599	6.590406441083318	0.0	0.0	6.654859115935527	7.407948936051031	3.90140244650958	0.0	5.962998856491164	6.080496052768761	5.962998856491164	3.90140244650958	3.90140244650958	3.90140244650958	0.0	0.0	0.0	4.986447418526612	0.0	8.263266297706117	4.584391435326599	0.0	6.080496052768761	5.272420560295978	3.90140244650958	4.584391435326599
99	0.0	0.0	4.8397234599175505	4.154454406234149	0.0	7.274822813290029	5.242548672909725	4.154454406234149	0.0	4.154454406234149	6.84774820374893	4.154454406234149	4.154454406234149	6.704810707390873	7.274822813290029	0.0	0.0	7.0298927708712515	0.0	6.086820952030097	0.0	0.0	5.528908179803425	4.154454406234149	4.8397234599175505	6.624870078221008	5.242548672909725	0.0	7.635626208650514	6.442813876781187	0.0	6.086820952030097	6.912220357430524	4.154454406234149	6.624870078221008
100	0.0	0.0	4.138851714865721	0.0	0.0	6.688976830220599	4.138851714865721	0.0	0.0	0.0	5.226779698427706	0.0	4.138851714865721	5.226779698427706	6.896382813608778	0.0	0.0	6.071003815096827	0.0	5.226779698427706	4.823996387613113	0.0	4.138851714865721	0.0	5.226779698427706	7.214560660117099	5.226779698427706	0.0	6.831911719356476	0.0	0.0	5.917237870313561	5.735454694026948	5.226779698427706	0.0
101	0.0	0.0	0.0	4.272954070234235	0.0	6.053028416110208	3.5936511549880095	0.0	0.0	0.0	5.180845300294339	0.0	4.959106574517757	0.0	7.327625730437119	4.272954070234235	0.0	6.562913304635273	3.5936511549880095	5.51570960171776	5.362229209122292	5.871176895276168	5.871176895276168	0.0	3.5936511549880095	6.9679077130461575	4.673761501208538	0.0	8.043426339369038	6.132890281877399	0.0	5.6487379839103875	4.673761501208538	4.272954070234235	0.0
102	0.0	0.0	0.0	0.0	0.0	6.792014941569776	0.0	0.0	0.0	4.499483479825677	0.0	0.0	0.0	6.435821040901164	7.433336878977785	0.0	0.0	0.0	0.0	5.877406849727507	4.499483479825677	0.0	0.0	0.0	0.0	6.281937507380129	0.0	0.0	7.666828553528403	6.887223052137034	0.0	4.499483479825677	5.877406849727507	0.0	0.0
103	4.66977530638951	0.0	0.0	0.0	0.0	5.762118400893283	0.0	0.0	0.0	0.0	0.0	0.0	0.0	4.66977530638951	6.858632193694099	4.66977530638951	0.0	5.762118400893283	0.0	6.049014053361331	0.0	0.0	4.66977530638951	0.0	4.66977530638951	7.605293627073142	0.0	0.0	7.369037589326466	5.358224279811711	0.0	0.0	5.358224279811711	0.0	0.0
104	0.0	0.0	3.316813624101284	5.231143278657197	0.0	6.5002513897003835	5.364006021756834	3.316813624101284	0.0	0.0	5.4812686873947	0.0	3.316813624101284	6.41700047320256	7.570846203002234	3.316813624101284	0.0	5.586212711984576	3.316813624101284	5.077883436620912	0.0	4.390949998504668	4.675530026051228	0.0	3.316813624101284	3.991660260557826	5.4812686873947	0.0	7.305894857433828	5.586212711984576	0.0	5.231143278657197	5.681181997299014	4.390949998504668	4.896807721002362
105	0.0	0.0	0.0	6.069539865182831	0.0	7.124083420693827	5.092556933760838	0.0	0.0	0.0	5.3787022524233095	4.690158266489312	4.006154390557849	6.697068898128487	7.079668269768683	0.0	0.0	6.38736278731778	4.006154390557849	5.782628241494688	0.0	0.0	5.092556933760838	0.0	4.006154390557849	4.690158266489312	4.690158266489312	0.0	7.977110744399359	6.187065952619007	0.0	5.3787022524233095	5.60092261661108	0.0	0.0
106	0.0	0.0	0.0	0.0	0.0	5.988296888356027	4.208999107261725	4.208999107261725	0.0	0.0	4.208999107261725	0.0	0.0	0.0	8.044494853963831	0.0	0.0	5.297654499886273	4.208999107261725	6.593292072711724	4.89468792555739	5.806476792150234	0.0	0.0	0.0	0.0	0.0	0.0	8.44273706217681	6.760135439181258	0.0	4.208999107261725	0.0	4.208999107261725	0.0
107	0.0	0.0	5.423315600558752	0.0	0.0	7.316677915779245	0.0	6.336955326235862	0.0	3.653378738198315	0.0	0.0	4.333489583916544	0.0	7.498888738837814	7.093700442080331	6.401383236122019	4.734571205802732	5.82730879516509	5.82730879516509	6.719384339219226	4.333489583916544	0.0	0.0	4.333489583916544	0.0	4.734571205802732	0.0	6.763783609922781	0.0	3.653378738198315	3.653378738198315	5.82730879516509	3.653378738198315	0.0
108	0.0	0.0	6.73145631785064	0.0	0.0	6.73145631785064	5.288406422796051	4.600296335851813	5.692186845585452	0.0	5.002406202271115	0.0	3.9171478587044044	0.0	5.002406202271115	7.394172043309932	3.9171478587044044	0.0	5.979025509869378	5.5105395035369735	5.002406202271115	4.600296335851813	3.9171478587044044	0.0	5.5105395035369735	0.0	3.9171478587044044	5.002406202271115	4.600296335851813	0.0	0.0	0.0	5.288406422796051	4.600296335851813	0.0
109	0.0	0.0	0.0	5.887690676910684	0.0	7.516874246931436	4.393273280463148	3.7124105407557435	0.0	4.393273280463148	5.992773816710996	0.0	4.794609809533398	6.57945020816858	7.08972023260471	3.7124105407557435	0.0	6.57945020816858	6.461840734016131	6.254561746906456	3.7124105407557435	4.794609809533398	3.7124105407557435	0.0	4.794609809533398	0.0	6.087856995391807	0.0	8.165310076103456	6.522373474082916	0.0	6.397406335323435	5.992773816710996	3.7124105407557435	3.7124105407557435
110	4.283154643367263	0.0	0.0	0.0	0.0	5.659045781453443	0.0	0.0	0.0	0.0	0.0	0.0	4.283154643367263	4.283154643367263	7.488694842994155	4.283154643367263	0.0	6.21716652025977	0.0	0.0	4.283154643367263	0.0	0.0	0.0	4.283154643367263	5.659045781453443	5.372524981652296	0.0	7.160408286135794	5.659045781453443	0.0	6.350448520576583	0.0	4.969378380996304	0.0
111	0.0	0.0	0.0	6.129957571023919	0.0	6.3119162831122315	0.0	0.0	0.0	0.0	6.4658077075201765	0.0	0.0	6.822015822259083	7.539297411572009	0.0	0.0	6.53469685801673	4.93105081696442	5.907358040032009	3.8467731223995676	4.529188667168517	5.216926530547527	0.0	0.0	3.8467731223995676	5.438984698255417	0.0	8.115951653700156	6.3119162831122315	0.0	4.93105081696442	5.620582010949069	3.8467731223995676	5.216926530547527
112	0.0	0.0	0.0	0.0	0.0	6.527711535111184	4.544500286191842	3.4669163068733604	0.0	0.0	0.0	0.0	4.544500286191842	0.0	7.149563245011094	3.4669163068733604	0.0	6.3813389314072175	0.0	5.051066659780317	5.385707935354078	4.544500286191842	5.385707935354078	0.0	4.14433385580843	6.432547579471267	3.4669163068733604	0.0	7.912908532930533	6.327365753204867	0.0	5.922793613418926	0.0	3.4669163068733604	0.0
113	0.0	0.0	4.814950850632284	0.0	0.0	5.7263651396305395	0.0	4.1298786004435515	0.0	5.504035981953418	4.1298786004435515	0.0	4.1298786004435515	5.9081433986345555	6.061905827814489	7.610665830187514	4.814950850632284	4.1298786004435515	5.217709760101646	4.1298786004435515	0.0	0.0	0.0	0.0	4.814950850632284	4.1298786004435515	0.0	0.0	5.217709760101646	0.0	0.0	0.0	0.0	0.0	0.0
114	6.973348098140222	0.0	3.5989473106118295	0.0	0.0	5.971662294189136	5.521133252156016	0.0	0.0	4.278323859255033	4.964513953417443	6.86809163397068	4.278323859255033	0.0	7.333067660512226	4.964513953417443	0.0	6.904422118138589	3.5989473106118295	4.679156291809329	4.679156291809329	6.406079960541061	5.876607081782396	0.0	4.964513953417443	7.209539696320206	4.679156291809329	0.0	7.862058361291464	5.971662294189136	0.0	5.6541643557971755	5.876607081782396	0.0	0.0
115	0.0	0.0	0.0	4.4969654744947505	0.0	7.125622056398726	5.992338508213436	4.898709414881186	0.0	4.898709414881186	5.184525697898767	0.0	4.4969654744947505	6.929086580039932	7.0123898743443105	4.898709414881186	3.8148994290205622	4.4969654744947505	5.184525697898767	5.588121528894232	3.8148994290205622	0.0	0.0	0.0	4.4969654744947505	0.0	0.0	0.0	6.884679311688399	3.8148994290205622	0.0	0.0	5.874867650830809	4.4969654744947505	0.0
116	0.0	0.0	0.0	0.0	0.0	7.184532081696834	0.0	0.0	0.0	0.0	0.0	5.578122474162167	5.069813451272485	5.759813889915363	7.815448882315334	3.98369003541903	3.98369003541903	6.364516076298974	0.0	6.046707727264796	0.0	3.98369003541903	3.98369003541903	3.98369003541903	3.98369003541903	5.069813451272485	3.98369003541903	0.0	8.3595810700105	5.759813889915363	0.0	5.069813451272485	3.98369003541903	0.0	0.0
117	0.0	0.0	0.0	5.3000650917341074	0.0	6.969977873779227	4.897092509204566	4.897092509204566	0.0	0.0	5.808892212219702	0.0	4.211385844672641	6.500537889873828	7.0876564957961365	0.0	0.0	5.990713518504463	5.808892212219702	6.1445067232627295	4.897092509204566	4.897092509204566	4.211385844672641	0.0	4.211385844672641	0.0	5.3000650917341074	0.0	8.274241513898646	5.808892212219702	0.0	6.595711457553895	6.1445067232627295	4.211385844672641	5.990713518504463
118	0.0	5.985749159603628	6.185962599744364	0.0	6.029127273079716	7.154084886839327	5.316983009062865	0.0	6.677638384579755	0.0	6.7928121304200095	0.0	7.194599921233188	2.2840145353092667	4.670883930531103	2.9248814049170186	2.9248814049170186	2.2840145353092667	4.584723463119957	4.670883930531103	4.138553723996825	0.0	0.0	2.2840145353092667	3.8084395905327715	5.735152853233944	0.0	4.138553723996825	5.22647850618214	2.2840145353092667	0.0	3.5908264100286393	3.5908264100286393	4.584723463119957	3.98705716836437
119	0.0	0.0	0.0	0.0	0.0	6.6356444124303415	0.0	4.344804664803717	0.0	0.0	4.344804664803717	0.0	5.434729969120144	0.0	5.943809103521741	0.0	0.0	5.943809103521741	0.0	5.721320843219419	0.0	0.0	0.0	0.0	0.0	5.943809103521741	4.344804664803717	0.0	6.530429745306254	6.125693560960391	0.0	0.0	0.0	4.344804664803717	0.0
120	0.0	0.0	0.0	5.822021421870737	0.0	6.42681013105224	6.226498838231359	0.0	0.0	4.72931488471496	6.736533605612332	5.822021421870737	5.131831476798238	7.16356475129303	7.7413026123121265	4.044961445884016	4.044961445884016	5.418036024661113	5.418036024661113	6.331661698421498	0.0	0.0	5.131831476798238	0.0	4.044961445884016	0.0	6.226498838231359	0.0	7.493588645532734	5.418036024661113	0.0	4.72931488471496	5.822021421870737	5.418036024661113	5.131831476798238
121	0.0	0.0	7.167383853011527	0.0	0.0	7.089484850507368	5.093327153205064	0.0	5.428044260413568	4.186200649115129	5.27462525890853	0.0	5.093327153205064	5.561026542756556	5.27462525890853	7.3903731248197495	3.508142987349932	0.0	5.561026542756556	5.428044260413568	4.186200649115129	3.508142987349932	0.0	0.0	5.428044260413568	0.0	0.0	4.186200649115129	6.975175564137609	0.0	0.0	3.508142987349932	5.783400832766887	4.586584891329942	0.0
122	0.0	0.0	0.0	5.893146395434177	0.0	7.095186534301606	5.893146395434177	4.115084111873012	0.0	4.80003551498316	6.989918135079984	0.0	0.0	6.664849949571594	7.500375242177585	4.115084111873012	4.115084111873012	6.498027646757364	0.0	5.711376343408702	4.115084111873012	4.115084111873012	4.80003551498316	0.0	4.115084111873012	4.115084111873012	5.711376343408702	0.0	7.736647618337166	5.202753702164554	0.0	5.202753702164554	6.4028680963511	4.115084111873012	5.202753702164554
123	0.0	0.0	0.0	4.948742238998834	0.0	7.309417689922284	6.04261509844777	3.86421493708705	0.0	5.638336955137558	6.147738051986057	0.0	4.948742238998834	7.1396425726012165	7.309417689922284	4.948742238998834	0.0	5.791979108272517	4.5468170199687075	5.638336955137558	3.86421493708705	0.0	0.0	0.0	6.04261509844777	0.0	5.456726901545482	0.0	7.903824763486768	3.86421493708705	0.0	4.948742238998834	6.483599155315672	3.86421493708705	0.0
124	0.0	0.0	0.0	5.109942764037118	0.0	7.256356169816043	5.695042966555287	3.5243636665910234	0.0	0.0	4.603133350102373	0.0	4.88830718226873	5.577680166674604	7.684564848960128	3.5243636665910234	3.5243636665910234	6.58687187930699	0.0	5.444688817828919	4.202665927292829	4.603133350102373	5.800067166395589	0.0	4.603133350102373	5.981884037289993	4.88830718226873	0.0	8.421923830680326	6.329448083400219	0.0	5.695042966555287	5.109942764037118	3.5243636665910234	4.603133350102373
125	0.0	0.0	6.573988950355615	0.0	0.0	6.573988950355615	5.882237012840791	7.973024135724499	5.764802483985375	5.987318635582388	5.074786411103374	0.0	4.789186310425117	5.987318635582388	6.6279826838283835	7.7601839129786665	7.0503832826639234	3.7070755670496607	7.708021001234211	5.882237012840791	3.7070755670496607	0.0	0.0	0.0	6.391946597950395	0.0	0.0	5.6317189931401215	6.727940150738236	0.0	0.0	5.296678695560644	5.074786411103374	7.0503832826639234	0.0
126	0.0	0.0	4.138064862312745	0.0	0.0	5.512321792708566	4.138064862312745	0.0	0.0	0.0	0.0	0.0	0.0	4.823203210496107	6.2034485716019825	0.0	0.0	5.73465767313286	0.0	5.225984390468397	4.138064862312745	0.0	4.823203210496107	0.0	4.138064862312745	4.823203210496107	0.0	0.0	7.013254576099487	4.138064862312745	0.0	4.138064862312745	4.823203210496107	4.138064862312745	0.0
127	0.0	0.0	0.0	0.0	0.0	6.845199493189337	3.8217446440129503	4.503886700710899	0.0	3.8217446440129503	4.905656354700614	0.0	3.8217446440129503	4.503886700710899	7.751285934710803	0.0	4.503886700710899	5.99932003152455	5.19148556630147	6.104432472592103	0.0	0.0	0.0	0.0	0.0	5.595094374091536	3.8217446440129503	3.8217446440129503	8.405005890080227	4.503886700710899	0.0	5.881847002589014	3.8217446440129503	0.0	0.0
128	0.0	0.0	5.581160491043488	0.0	0.0	7.305278339917881	3.52775439673552	5.8035501202238855	0.0	5.294733693747302	3.52775439673552	0.0	4.206107280863341	3.52775439673552	6.831228266459913	6.208009113829166	6.208009113829166	4.891774418670051	5.113415223795318	5.294733693747302	4.891774418670051	4.206107280863341	0.0	0.0	4.206107280863341	0.0	0.0	0.0	6.495187749174819	0.0	0.0	4.206107280863341	4.206107280863341	0.0	0.0
129	0.0	0.0	0.0	5.911198188265365	3.7354136351785003	7.375449283602774	4.817989153937472	3.7354136351785003	0.0	3.7354136351785003	5.793753712681426	0.0	3.7354136351785003	5.103648425775293	7.425429145408879	3.7354136351785003	0.0	6.656985815303184	6.352062993977026	5.507086633252256	5.103648425775293	4.416557413119698	5.103648425775293	0.0	0.0	0.0	5.911198188265365	0.0	8.411963579606045	6.545911346861741	0.0	5.325576329776466	4.416557413119698	4.416557413119698	3.7354136351785003
130	0.0	0.0	5.958861852292858	0.0	0.0	7.385749854411073	3.9390523579167187	6.348892183718526	0.0	3.5432735128421413	3.5432735128421413	0.0	3.9390523579167187	0.0	6.288376848635293	6.7138165026735805	6.511148776316471	2.8786345895602685	5.129304809807146	5.8194872623817275	6.377829756964091	3.5432735128421413	0.0	0.0	4.622418533306267	2.8786345895602685	3.9390523579167187	0.0	6.433307776563039	0.0	3.9390523579167187	3.5432735128421413	4.622418533306267	4.622418533306267	2.8786345895602685
131	0.0	0.0	3.6826632319345833	5.606775329272713	0.0	7.26880062744107	5.857273225580722	0.0	0.0	4.363152695742233	5.453236611184703	0.0	4.363152695742233	6.366954583327754	7.26880062744107	3.6826632319345833	0.0	6.4919156609959865	0.0	5.606775329272713	0.0	4.76436270885376	4.76436270885376	0.0	0.0	3.6826632319345833	6.224117917313968	0.0	8.242416285149677	6.654207218231517	0.0	6.298084374418273	6.298084374418273	4.363152695742233	5.857273225580722
132	0.0	5.88025749452889	5.72657238392842	0.0	7.569651534075388	6.823010159346186	5.322735063286969	3.9509727683996863	6.236093867247309	3.9509727683996863	4.634455407103735	0.0	3.9509727683996863	0.0	3.9509727683996863	4.634455407103735	0.0	0.0	5.88025749452889	5.036678132915409	0.0	0.0	0.0	0.0	5.322735063286969	7.299521289784239	3.9509727683996863	0.0	5.88025749452889	0.0	0.0	3.9509727683996863	3.9509727683996863	0.0	3.9509727683996863
133	0.0	0.0	3.461450751530957	0.0	0.0	7.1192526695661416	4.823925516426253	8.297347174820667	4.538918257770277	3.461450751530957	3.461450751530957	0.0	3.461450751530957	0.0	5.226708636916844	7.524447950809966	4.138781408582686	5.630381748782535	6.426914533034834	3.461450751530957	0.0	3.461450751530957	0.0	0.0	6.07093253481726	0.0	4.538918257770277	4.138781408582686	5.045460738490934	0.0	0.0	4.138781408582686	5.917166617453717	3.461450751530957	0.0
134	0.0	0.0	0.0	4.376269589445822	0.0	7.1975797395777485	5.975598844640305	5.063110844075883	0.0	5.466465109208727	5.063110844075883	6.1574969817085305	4.376269589445822	6.762669800438394	6.929546001836489	4.376269589445822	0.0	6.31134510907104	4.376269589445822	5.063110844075883	0.0	0.0	4.376269589445822	0.0	5.063110844075883	4.376269589445822	0.0	0.0	7.58300270533106	0.0	0.0	0.0	6.31134510907104	5.063110844075883	0.0
135	0.0	0.0	0.0	3.996301511647081	0.0	7.197371586536647	4.680214435145098	5.368712312247332	0.0	5.5909234033078885	6.177050211178309	5.082582410634371	3.996301511647081	7.114055066846701	7.73938248144321	3.996301511647081	0.0	6.059526709864487	3.996301511647081	6.282203050853361	3.996301511647081	0.0	0.0	0.0	5.082582410634371	0.0	0.0	0.0	7.784825506873991	4.680214435145098	0.0	5.082582410634371	6.177050211178309	5.082582410634371	0.0
136	0.0	0.0	0.0	5.419212762430625	0.0	6.668805974526057	5.823199901134488	4.046122738779353	0.0	4.730486428747313	5.9769279024631	0.0	0.0	5.823199901134488	7.396387406925749	0.0	0.0	5.9769279024631	5.133006478212893	6.22767848135776	4.730486428747313	4.046122738779353	4.046122738779353	0.0	0.0	0.0	5.133006478212893	0.0	8.106317040847632	0.0	0.0	5.133006478212893	5.419212762430625	4.046122738779353	4.730486428747313
137	0.0	0.0	0.0	5.273608891382112	0.0	6.878938310466842	5.560008871981177	0.0	0.0	4.1851945886334585	5.560008871981177	0.0	4.870703046213148	6.569157579849444	7.502614645666741	0.0	0.0	5.560008871981177	5.964190242366724	4.1851945886334585	4.1851945886334585	0.0	0.0	0.0	4.1851945886334585	0.0	5.782382378436634	0.0	7.6966733071091555	4.870703046213148	0.0	4.1851945886334585	6.117973837093177	0.0	4.1851945886334585
138	0.0	0.0	0.0	4.470151112841308	0.0	6.25232681568471	4.470151112841308	5.157559062404698	0.0	3.7883845132497056	6.070390378232186	0.0	5.157559062404698	6.600066888410013	7.377035901652836	3.7883845132497056	4.470151112841308	5.714705060660981	3.7883845132497056	6.070390378232186	3.7883845132497056	0.0	4.470151112841308	0.0	4.871793729145884	0.0	5.965286526428371	0.0	8.196584771293779	0.0	0.0	4.470151112841308	4.470151112841308	0.0	3.7883845132497056
139	5.927064051095983	0.0	0.0	4.787628983727762	2.890502463985833	6.841753722781987	4.920118309872401	3.555482501787767	0.0	4.234242893172869	5.402815152669317	5.880670994002707	3.555482501787767	5.141801141386985	7.0086434511117695	2.890502463985833	0.0	6.472484474765537	4.787628983727762	4.920118309872401	4.920118309872401	5.971399880919699	5.545315298065844	0.0	5.2365796208926865	7.646014153186571	4.920118309872401	0.0	7.775414182517676	6.131364582798237	0.0	6.472484474765537	6.498420335217081	2.890502463985833	4.4544840812804205
140	0.0	0.0	4.187094942512889	4.187094942512889	0.0	4.187094942512889	0.0	0.0	0.0	0.0	6.119899284713768	0.0	0.0	5.561931146701647	7.117038511420108	0.0	0.0	5.96611498399354	6.657979249975981	4.187094942512889	0.0	4.87261795801073	0.0	0.0	0.0	0.0	4.187094942512889	0.0	6.475914407800897	5.784306132541498	0.0	4.187094942512889	0.0	4.187094942512889	0.0
141	0.0	0.0	4.841458706799882	0.0	0.0	7.399093195675239	0.0	6.5695363309550805	0.0	4.841458706799882	5.127164946482441	0.0	4.841458706799882	4.439933590911756	4.439933590911756	7.373133809334456	3.7585140933559686	0.0	6.508999358268156	4.841458706799882	5.34912112153658	0.0	0.0	0.0	6.301703773599241	0.0	3.7585140933559686	0.0	6.1349829386373465	0.0	0.0	3.7585140933559686	5.530650310176219	3.7585140933559686	0.0
142	0.0	0.0	6.0229812766985065	0.0	0.0	6.156209818860404	4.776256135941642	8.870576768944355	0.0	4.0915011336990075	0.0	0.0	0.0	0.0	4.0915011336990075	7.371111984110162	4.0915011336990075	5.465180667976359	6.78382852710968	4.0915011336990075	4.776256135941642	0.0	0.0	0.0	5.687477545670072	0.0	5.178908127157166	4.0915011336990075	5.687477545670072	0.0	0.0	0.0	4.0915011336990075	4.776256135941642	0.0
143	0.0	0.0	5.730330671989573	0.0	0.0	6.932028688360611	5.04042423822613	3.2805073812100107	3.2805073812100107	5.326487250084059	4.638189408391369	0.0	4.638189408391369	0.0	6.980772374363255	7.071663315828887	7.027250135244598	0.0	6.288554346945086	6.134713193080611	6.421853532208401	0.0	0.0	0.0	6.134713193080611	0.0	0.0	3.9546709224241203	6.798636717276536	0.0	5.548658105294703	4.353727213104729	5.9528248117430085	5.04042423822613	0.0
144	0.0	0.0	0.0	5.794145882514447	0.0	6.890725887234353	5.1040394047147695	0.0	0.0	4.4169460318392595	6.01668018219534	0.0	3.735797617925965	6.848210496847158	7.146429550263232	0.0	4.4169460318392595	5.661049442482348	0.0	5.507478405315497	3.735797617925965	4.818379342957978	0.0	0.0	4.4169460318392595	0.0	4.4169460318392595	0.0	8.356280207284172	0.0	0.0	5.507478405315497	6.485769237448566	4.4169460318392595	4.818379342957978
145	0.0	0.0	0.0	4.998529381671091	0.0	6.889897170601885	4.596432526244199	0.0	0.0	0.0	6.838657454700973	4.998529381671091	4.998529381671091	7.449076569683036	7.420106149686259	0.0	0.0	6.197767490730343	0.0	6.197767490730343	3.91332256330244	3.91332256330244	0.0	0.0	4.596432526244199	0.0	4.596432526244199	0.0	7.743727508535984	3.91332256330244	0.0	5.975132301783138	6.889897170601885	4.596432526244199	5.688296926070405
146	0.0	0.0	0.0	0.0	0.0	6.746375820570039	0.0	0.0	0.0	0.0	0.0	0.0	4.122479677496207	0.0	5.210230336192348	0.0	0.0	5.900643575031383	0.0	0.0	5.210230336192348	0.0	4.8074917157421035	0.0	4.122479677496207	7.051448177348434	5.49654637208805	0.0	7.540661061141512	5.49654637208805	0.0	4.122479677496207	0.0	4.122479677496207	0.0
147	0.0	0.0	0.0	3.497896011567646	0.0	5.550502325747488	4.175797065717447	3.497896011567646	0.0	0.0	3.497896011567646	0.0	0.0	5.082827286209512	6.413247726427842	4.175797065717447	0.0	5.772868473969406	3.497896011567646	0.0	0.0	3.497896011567646	4.5761280361675185	6.177296103618333	4.5761280361675185	0.0	4.5761280361675185	3.497896011567646	6.764159660964473	5.264114583610043	0.0	4.861233121073667	4.5761280361675185	0.0	4.5761280361675185
148	0.0	0.0	6.605077401943956	0.0	0.0	7.169023180742232	5.3207696978861465	7.485483747974272	3.2749785034692493	3.2749785034692493	0.0	0.0	4.3480557419802235	0.0	6.671681451442315	6.875047119617793	7.380185582776911	4.632499594260619	6.182932654574771	6.011469391175121	6.234122725389975	3.9490357847755577	3.2749785034692493	0.0	6.234122725389975	0.0	0.0	4.632499594260619	6.456873929925937	0.0	6.373628806891848	4.3480557419802235	6.011469391175121	6.875047119617793	0.0
149	4.14227614215856	0.0	0.0	0.0	0.0	7.42269652693673	5.738923280259231	0.0	0.0	5.738923280259231	5.738923280259231	4.14227614215856	4.14227614215856	7.42269652693673	7.42269652693673	4.14227614215856	4.827448281422344	4.14227614215856	0.0	6.2077193438619975	0.0	0.0	0.0	0.0	4.14227614215856	0.0	4.827448281422344	0.0	6.960424434818174	0.0	0.0	4.827448281422344	6.525623699081256	0.0	0.0
150	0.0	0.0	4.367121686100416	0.0	0.0	7.202909639881204	4.367121686100416	0.0	3.018183918855187	5.275770669689845	4.083659931321939	0.0	4.367121686100416	5.861281852545857	7.012011110138208	5.370615831028601	6.632937245732137	0.0	0.0	5.743854702448471	6.26579731283116	0.0	0.0	0.0	4.083659931321939	0.0	0.0	0.0	6.435399399640923	0.0	5.804290930040229	4.367121686100416	5.6107806909454245	4.921285047710297	0.0
151	0.0	0.0	4.650028983545842	5.742246653614448	0.0	7.754365923057685	5.052301893738925	3.966397707613845	0.0	0.0	5.895939006438549	5.052301893738925	3.966397707613845	6.656610998849748	7.413613547744608	4.650028983545842	3.966397707613845	5.742246653614448	6.029126515903765	5.052301893738925	5.338384037785226	0.0	0.0	0.0	3.966397707613845	0.0	4.650028983545842	0.0	8.058464801677244	5.338384037785226	0.0	5.895939006438549	6.892729109646389	4.650028983545842	5.052301893738925
152	0.0	0.0	0.0	3.506320144811948	0.0	6.521848052085504	4.184350066528283	3.506320144811948	0.0	0.0	5.272755709094219	4.869852045579511	5.091459517591711	6.310885003996456	6.910838206817382	0.0	0.0	6.521848052085504	0.0	4.584724873481918	0.0	0.0	4.584724873481918	0.0	4.584724873481918	6.117118147748831	5.426173340908739	0.0	7.7667367074677935	5.426173340908739	0.0	4.869852045579511	5.676509535197291	4.584724873481918	3.506320144811948
153	0.0	0.0	0.0	4.889810385479996	0.0	7.151726455992229	5.175609974976774	0.0	0.0	0.0	6.270446633036883	0.0	3.8061317305209856	6.270446633036883	7.497773346348672	0.0	0.0	6.088503281442348	4.889810385479996	5.39762233317018	0.0	0.0	5.175609974976774	0.0	0.0	0.0	5.732800208854947	0.0	8.046646910687612	6.088503281442348	0.0	4.889810385479996	5.983394823141296	0.0	4.889810385479996
154	0.0	0.0	7.071654243583342	0.0	0.0	7.281214172630302	4.375417576007349	5.752229959802982	5.284129932295789	4.776679567773335	3.694774775634682	0.0	0.0	4.375417576007349	5.869660078610325	7.225683654946563	0.0	5.062253438616841	5.284129932295789	5.869660078610325	0.0	0.0	0.0	0.0	5.284129932295789	3.694774775634682	3.694774775634682	5.062253438616841	5.284129932295789	3.694774775634682	0.0	4.375417576007349	5.284129932295789	0.0	0.0
155	0.0	0.0	0.0	4.649758932268483	0.0	7.41334105356993	3.5700938211862785	4.2490643805407835	0.0	5.7419748696935855	4.2490643805407835	0.0	0.0	5.847014491291247	7.454138921712718	5.942062044796892	5.7419748696935855	3.5700938211862785	4.649758932268483	5.847014491291247	6.108711954272294	0.0	0.0	0.0	0.0	4.935047164970306	0.0	0.0	6.538716372924928	3.5700938211862785	0.0	3.5700938211862785	5.624592806860818	4.2490643805407835	0.0
156	0.0	0.0	0.0	5.62410458075015	0.0	6.315445233536802	5.62410458075015	5.115682595242059	0.0	4.029002592020096	5.62410458075015	0.0	0.0	6.497465384824738	7.378970611371142	0.0	4.029002592020096	5.115682595242059	4.713213933093021	5.401863070966207	4.713213933093021	4.029002592020096	0.0	0.0	0.0	0.0	4.713213933093021	0.0	7.2698433448673505	0.0	0.0	0.0	5.959544915438411	4.029002592020096	0.0
157	0.0	0.0	2.9295790372285424	5.182892402735215	0.0	7.080214319722442	4.67580096585526	3.5956532699124124	0.0	3.9919286987006024	5.650789407803379	0.0	3.9919286987006024	5.8732297637105555	7.6201024934842785	3.5956532699124124	0.0	6.172604593808634	2.9295790372285424	5.364278229958691	3.5956532699124124	5.182892402735215	5.277692293139274	0.0	3.9919286987006024	6.172604593808634	5.4439608083696305	0.0	8.347187517324908	6.45976508119172	0.0	5.9218859298156215	3.9919286987006024	2.9295790372285424	4.67580096585526
158	0.0	0.0	0.0	4.760425371597128	0.0	7.503912930059667	5.267820330714749	0.0	0.0	4.359232109451217	6.950010203268695	0.0	3.6787920541350805	6.0534620030179545	7.545563139496454	4.359232109451217	0.0	5.853313329766242	4.359232109451217	6.294120423060806	4.760425371597128	0.0	3.6787920541350805	0.0	3.6787920541350805	0.0	4.760425371597128	4.359232109451217	7.64267795623533	5.853313329766242	0.0	5.0459646582710205	5.267820330714749	3.6787920541350805	4.359232109451217
159	0.0	0.0	0.0	5.595302888692124	0.0	6.69143525566102	4.684569596379823	0.0	0.0	4.0006167275664914	6.181436955984234	0.0	0.0	6.69143525566102	7.027552715177915	0.0	4.0006167275664914	4.0006167275664914	5.0869510518244025	5.373087724755613	4.0006167275664914	0.0	4.684569596379823	0.0	4.0006167275664914	0.0	5.7770050413865235	0.0	7.832687022481454	5.0869510518244025	0.0	6.286590704779518	6.286590704779518	4.0006167275664914	5.0869510518244025
160	0.0	0.0	5.1691810545426815	0.0	0.0	7.4413295451387205	4.481706977534738	5.976945584102022	0.0	4.8833935948706975	3.799810355210535	0.0	4.481706977534738	5.391186112803994	6.486756067912649	6.956188227747158	3.799810355210535	0.0	5.1691810545426815	5.976945584102022	0.0	0.0	0.0	0.0	4.481706977534738	0.0	0.0	0.0	5.391186112803994	0.0	0.0	0.0	5.391186112803994	4.481706977534738	0.0
161	0.0	0.0	0.0	4.1049745995530325	0.0	7.554606413274265	0.0	0.0	0.0	5.478824014296334	4.1049745995530325	5.882896741607398	0.0	6.861982787855065	6.287432517614022	4.1049745995530325	4.7898423814375155	4.7898423814375155	0.0	6.169881895963516	0.0	0.0	0.0	0.0	5.192532386612745	0.0	4.1049745995530325	0.0	6.861982787855065	0.0	0.0	0.0	5.701132369800777	0.0	0.0
162	0.0	0.0	0.0	4.819785435750387	0.0	7.063831849365258	4.134674396903405	0.0	0.0	0.0	6.135606788119194	0.0	4.134674396903405	5.913004193331658	7.553048860993971	3.457408317925912	0.0	6.06676850550278	3.457408317925912	6.135606788119194	4.134674396903405	3.457408317925912	4.819785435750387	0.0	4.819785435750387	0.0	4.819785435750387	0.0	8.050681578455263	5.626223065300996	0.0	5.731223300588623	5.222557414582923	4.134674396903405	5.222557414582923
163	0.0	0.0	4.0118352746429276	0.0	0.0	7.085449319686078	3.336626382614839	4.0118352746429276	0.0	5.788396376586207	4.411248726361789	5.251585264695339	4.0118352746429276	5.606687210235404	6.964928659282927	4.6958911815262185	4.411248726361789	6.075312433232203	0.0	6.010927162205397	5.0983074048971195	3.336626382614839	4.0118352746429276	0.0	4.411248726361789	4.917206517708199	4.0118352746429276	0.0	7.475376439551229	5.501734746626612	0.0	4.411248726361789	4.917206517708199	0.0	3.336626382614839
164	0.0	0.0	0.0	0.0	0.0	6.863850981599097	4.432415463210826	4.432415463210826	0.0	5.523072361245581	4.432415463210826	0.0	0.0	6.436964082142368	7.489070771439536	6.294109555948368	7.489070771439536	4.833910787011468	0.0	5.676652369782781	5.927205396065542	3.751083947330893	0.0	0.0	4.833910787011468	0.0	0.0	0.0	6.724245759295526	3.751083947330893	5.927205396065542	0.0	5.119602041931241	6.032299284002977	0.0
165	0.0	0.0	0.0	5.917269670798428	0.0	7.265199920817997	5.073555437110739	0.0	0.0	4.6712155020843555	6.167985577406477	0.0	0.0	6.8600844822776885	7.775745720869475	0.0	0.0	5.763567647255752	6.050464439061927	6.167985577406477	3.987385664394399	4.6712155020843555	5.073555437110739	0.0	3.987385664394399	0.0	6.535065394855945	0.0	8.029432145392075	5.58187387128094	0.0	6.050464439061927	6.455143649374125	3.987385664394399	5.3596712528594885
166	0.0	0.0	0.0	5.102426642863105	0.0	5.102426642863105	4.699997905250395	0.0	0.0	0.0	0.0	0.0	0.0	5.610816514642226	6.196976042580888	0.0	0.0	5.388587065724359	0.0	0.0	0.0	0.0	5.102426642863105	0.0	0.0	7.524614120941279	4.0159049077409605	0.0	6.943118513869127	5.610816514642226	0.0	4.0159049077409605	0.0	0.0	4.0159049077409605
167	0.0	0.0	0.0	5.320812085688195	0.0	6.480596196891878	5.098889983601781	0.0	0.0	0.0	5.906423594651648	4.8132403502828	4.411827769834626	6.347283765507695	7.395966767648387	3.7307405564012828	0.0	6.273310514906356	6.652204388233758	6.011511882845628	6.011511882845628	5.098889983601781	4.411827769834626	0.0	4.8132403502828	5.098889983601781	6.106599275953935	0.0	8.172663825673434	6.7034331219013055	0.0	5.655886551024156	6.106599275953935	5.320812085688195	4.411827769834626
168	0.0	0.0	6.143367721030357	0.0	0.0	6.975062201265593	3.85992730146533	7.4501320863430935	0.0	5.452365916148482	4.542483832960488	0.0	0.0	3.85992730146533	6.479226146838798	7.135266336827616	6.143367721030357	5.230293329149468	6.479226146838798	5.787612787456452	6.479226146838798	0.0	0.0	0.0	0.0	0.0	4.542483832960488	0.0	5.452365916148482	0.0	0.0	3.85992730146533	5.230293329149468	4.542483832960488	0.0
169	0.0	0.0	4.907986764057011	0.0	0.0	6.085545518106536	3.377167919911183	7.3366817909304745	0.0	0.0	2.717594786709814	0.0	2.717594786709814	0.0	5.097756419015056	5.4866438638321995	4.272759484604635	3.593459244948478	4.907986764057011	4.272759484604635	4.797629851009153	0.0	2.0883922521896228	7.171836980879551	3.7711864260809427	0.0	2.0883922521896228	2.0883922521896228	5.1806490731979205	0.0	0.0	2.0883922521896228	3.100802906133618	2.0883922521896228	2.0883922521896228
170	0.0	0.0	6.0139150393870064	0.0	0.0	5.860171693106769	5.456130947205866	6.369856364559815	0.0	4.08256536492454	5.169871211038955	0.0	4.08256536492454	0.0	5.169871211038955	8.054859050700745	4.767244720728476	5.169871211038955	6.551892479757531	4.08256536492454	0.0	0.0	0.0	0.0	6.0139150393870064	0.0	0.0	6.89977925890525	5.678420124675742	0.0	0.0	0.0	0.0	0.0	0.0
171	0.0	0.0	0.0	5.394962077344946	0.0	6.9668917338805425	4.706344017357966	3.62564582706529	0.0	3.62564582706529	5.213547987186837	0.0	3.62564582706529	6.3085254578504495	7.757963381931312	3.62564582706529	0.0	6.433474375979571	0.0	5.548464062166323	4.706344017357966	5.213547987186837	5.213547987186837	0.0	3.62564582706529	4.706344017357966	5.213547987186837	0.0	8.142238690904291	6.239662629049244	0.0	6.085836981969524	6.165704685137525	0.0	5.681508657233645
172	0.0	0.0	6.689153396018143	0.0	0.0	6.883089797677722	3.3899939014981713	8.168171706733556	3.3899939014981713	5.556796949931815	4.465877245294892	0.0	4.465877245294892	0.0	6.994207535157647	7.590315729026848	6.883089797677722	5.6617712786305034	6.353178769883009	5.6617712786305034	6.912048049202426	0.0	0.0	0.0	5.43949643834016	0.0	4.465877245294892	6.066076930211891	7.363671028677145	3.3899939014981713	4.750681528945462	4.066142988317618	5.556796949931815	4.750681528945462	0.0
173	0.0	0.0	0.0	5.465455067702762	0.0	6.848571573171263	6.418359785561923	3.872797240788012	0.0	4.555489910356389	6.1564848003095065	0.0	3.872797240788012	7.071502907943292	7.286449959946907	0.0	0.0	5.6470713065712514	5.465455067702762	4.555489910356389	4.555489910356389	0.0	0.0	0.0	4.555489910356389	0.0	5.243368561390454	0.0	8.195859019415643	4.555489910356389	0.0	3.872797240788012	6.561243094907427	4.957445751406288	4.555489910356389
174	0.0	0.0	0.0	4.367366494894334	0.0	6.920537900790733	6.302344590565092	5.054151176827046	0.0	0.0	5.966604887350722	5.457486424285737	0.0	6.840577464626879	7.399734796502594	0.0	0.0	5.966604887350722	5.054151176827046	6.553251823856167	4.367366494894334	0.0	0.0	0.0	4.367366494894334	0.0	5.054151176827046	4.367366494894334	7.57399035247982	4.367366494894334	0.0	5.054151176827046	6.658469782086428	4.367366494894334	4.367366494894334
175	0.0	0.0	3.4610864476900285	0.0	0.0	7.067626183347592	3.4610864476900285	4.823552429202959	0.0	5.512672420867863	0.0	3.4610864476900285	3.4610864476900285	6.2643055979998366	7.7603471461876135	4.823552429202959	6.864219653998683	5.045087050625532	3.4610864476900285	6.475252143205594	6.985461132768641	0.0	0.0	0.0	5.226334547547784	0.0	4.823552429202959	4.138411295837828	6.864219653998683	3.4610864476900285	4.138411295837828	0.0	5.916791520540683	5.379717334849192	0.0
176	0.0	0.0	0.0	5.287200893255114	0.0	6.941327705840849	5.287200893255114	3.915960330357593	0.0	0.0	6.462349516210603	4.599096867042246	4.599096867042246	7.263834308070875	6.8413460299852025	3.915960330357593	0.0	6.095318328167183	0.0	5.50933275449258	5.001202699767847	3.915960330357593	3.915960330357593	0.0	4.599096867042246	3.915960330357593	4.599096867042246	0.0	8.144623391562604	0.0	0.0	4.599096867042246	6.8413460299852025	0.0	3.915960330357593
177	0.0	0.0	0.0	0.0	0.0	7.065899592839453	3.722226870964448	0.0	0.0	0.0	5.312131189342705	3.722226870964448	4.804587777056742	5.493630507232349	6.743451376869814	0.0	0.0	5.780283829407744	0.0	3.722226870964448	3.722226870964448	0.0	3.722226870964448	0.0	3.722226870964448	3.722226870964448	5.647193459356235	0.0	6.789917819595553	5.647193459356235	0.0	4.804587777056742	6.471885897463735	0.0	0.0
178	0.0	3.902624055185808	0.0	6.522756632609084	0.0	7.061140607314277	4.987685703769463	3.902624055185808	0.0	3.902624055185808	6.522756632609084	0.0	4.585625508887268	7.018618287814096	7.620388699461968	0.0	0.0	6.368850858178739	5.677416338048542	4.987685703769463	5.2736609621786625	0.0	4.987685703769463	0.0	3.902624055185808	0.0	5.495779024971966	0.0	8.33681546860163	6.186872068207573	0.0	4.585625508887268	5.495779024971966	4.987685703769463	3.902624055185808
179	0.0	0.0	4.032585313843602	5.119308245326471	0.0	7.3112029478438245	5.963183020340837	0.0	0.0	0.0	4.93818200550984	5.119308245326471	4.716828754956236	6.096392897145284	7.570561442988803	5.272604251700555	0.0	6.655043516920251	0.0	5.272604251700555	4.032585313843602	5.522777977907354	0.0	0.0	4.4321234128568605	4.4321234128568605	5.405494159524737	0.0	8.445729483389092	6.5011073994251	0.0	5.627738940231618	5.809460867535297	4.032585313843602	6.096392897145284
180	0.0	0.0	0.0	5.900606817732802	0.0	6.6723214274428395	5.496509665036516	0.0	0.0	5.210193679250674	6.305158914846799	4.807455158610828	4.122443416561355	7.102661335236963	7.795396975144741	4.122443416561355	4.807455158610828	5.718832667680303	4.122443416561355	6.054366309201679	4.122443416561355	4.122443416561355	0.0	0.0	0.0	0.0	5.210193679250674	0.0	7.867688918264556	5.900606817732802	0.0	5.210193679250674	6.187604210099824	4.122443416561355	4.807455158610828
181	0.0	0.0	4.139320682376476	0.0	0.0	6.3222807396054295	0.0	4.139320682376476	0.0	0.0	4.139320682376476	0.0	0.0	0.0	7.168551877103497	0.0	0.0	5.735929718059394	0.0	5.513592811308607	4.824469122206059	0.0	0.0	0.0	0.0	5.917713150097761	4.139320682376476	0.0	7.259456658490019	6.071479277729523	0.0	5.227253702199664	0.0	4.139320682376476	0.0
182	0.0	0.0	0.0	0.0	0.0	5.3252767009987325	0.0	4.6369847189869065	0.0	0.0	0.0	0.0	4.6369847189869065	5.3252767009987325	6.825561467184004	0.0	0.0	6.015987413718577	0.0	5.3252767009987325	4.6369847189869065	4.6369847189869065	4.6369847189869065	0.0	5.729118156989235	6.574557181148123	0.0	0.0	7.805711948504615	5.3252767009987325	0.0	5.3252767009987325	0.0	0.0	0.0
183	0.0	0.0	0.0	5.110428093299849	0.0	6.4409735119069715	4.203146902553116	0.0	0.0	5.445174985378385	5.578166596782875	0.0	4.60361673455996	6.631751344402599	7.233330397358356	3.524837556226532	0.0	5.291743560910775	4.203146902553116	4.60361673455996	4.203146902553116	3.524837556226532	5.291743560910775	0.0	4.8887917803984156	0.0	5.291743560910775	0.0	7.8897621897675485	3.524837556226532	0.0	4.8887917803984156	5.291743560910775	4.203146902553116	4.203146902553116
184	0.0	0.0	0.0	6.339144220113904	0.0	7.318869230713428	0.0	0.0	0.0	0.0	6.088334182531602	0.0	0.0	5.752769208550147	7.5418801909603514	4.1559472954903285	4.1559472954903285	5.244057335375231	5.530418837386641	6.339144220113904	4.841228147915644	4.1559472954903285	5.530418837386641	0.0	0.0	0.0	4.1559472954903285	0.0	7.724113343941557	6.444328138905679	0.0	5.530418837386641	6.444328138905679	0.0	0.0
185	0.0	0.0	0.0	5.23339971082261	0.0	6.83856020351218	5.923875648905124	4.145401603437594	0.0	4.145401603437594	6.077644139503878	4.145401603437594	4.145401603437594	6.528794888477581	7.174726208894977	4.830598728661262	0.0	6.210888794318959	5.23339971082261	5.23339971082261	0.0	0.0	0.0	0.0	4.145401603437594	4.145401603437594	6.210888794318959	0.0	8.207247933729981	4.830598728661262	0.0	5.23339971082261	5.923875648905124	4.145401603437594	0.0
186	0.0	0.0	4.1306871827886	0.0	0.0	6.987088583249751	4.1306871827886	3.7332258740230078	0.0	4.635063320965787	4.1306871827886	0.0	3.7332258740230078	5.584584247872323	7.716798259773505	5.218527103457605	7.1110334573801754	5.504854433802785	3.063712758354917	6.109139899028518	6.8455786242193986	3.063712758354917	3.063712758354917	3.063712758354917	5.218527103457605	3.063712758354917	3.063712758354917	0.0	7.698457367071453	6.384856675480616	6.313522660007183	5.584584247872323	5.504854433802785	6.313522660007183	3.063712758354917
187	4.40461998209851	0.0	5.648615521884219	0.0	0.0	6.958224537992808	0.0	5.781706518789703	0.0	5.495051734813813	5.781706518789703	0.0	4.40461998209851	6.0993189554959635	6.744876789017317	4.40461998209851	6.791343308054174	3.7236194806680487	4.40461998209851	6.4088751990952115	3.7236194806680487	3.7236194806680487	0.0	0.0	4.806003187353006	3.7236194806680487	0.0	3.7236194806680487	6.0993189554959635	0.0	4.40461998209851	5.495051734813813	5.781706518789703	3.7236194806680487	0.0
188	0.0	0.0	4.326788014404969	5.416554689425675	0.0	7.2046052676723065	4.727840096267645	0.0	0.0	3.646764253301381	5.013308330995342	5.013308330995342	4.326788014404969	6.020669167015708	7.284590807905221	3.646764253301381	0.0	6.8794686554293145	0.0	4.326788014404969	0.0	5.013308330995342	5.2351212233321425	0.0	4.326788014404969	4.727840096267645	4.727840096267645	0.0	8.590342106791388	5.820537891436963	0.0	6.261310793228335	6.020669167015708	5.416554689425675	6.107478186508763
189	0.0	6.649857596844602	4.900640371665884	0.0	0.0	7.238438710043531	4.827104683112554	3.6663109957677293	5.920362878648094	0.0	5.6250222295617025	2.3539284751663176	5.9702423527983335	0.0	3.6663109957677293	4.214907453425009	4.214907453425009	0.0	0.0	4.827104683112554	2.9984129814953446	0.0	2.3539284751663176	0.0	3.884327299922807	2.3539284751663176	0.0	0.0	5.20406172846214	0.0	0.0	2.9984129814953446	3.884327299922807	2.3539284751663176	4.346590427656567
190	0.0	0.0	0.0	5.328313714262977	0.0	6.42368592929735	6.019031824323722	4.239359130250024	0.0	4.239359130250024	5.837196553889615	4.92527179056536	4.239359130250024	7.403500502587553	6.624061551379997	5.614781989012913	4.92527179056536	6.528884165371257	5.328313714262977	6.019031824323722	4.92527179056536	0.0	4.239359130250024	0.0	4.92527179056536	0.0	4.92527179056536	0.0	6.998339906515838	0.0	0.0	0.0	5.614781989012913	5.328313714262977	0.0
191	0.0	0.0	0.0	0.0	0.0	6.893389442882303	5.883562278844085	0.0	0.0	0.0	6.106148705556757	6.106148705556757	4.505587753256525	7.203273809382097	7.203273809382097	4.505587753256525	0.0	5.193196074963615	0.0	5.193196074963615	4.505587753256525	0.0	0.0	0.0	5.596808058198725	0.0	0.0	0.0	8.105698958041222	5.193196074963615	0.0	4.505587753256525	5.596808058198725	4.505587753256525	0.0
192	0.0	0.0	0.0	5.687955031416133	0.0	7.2358807176020585	5.352836482626855	0.0	3.762160271735168	3.762160271735168	5.821063020517759	0.0	3.762160271735168	6.573264174202676	7.476888418364371	4.443622703000411	0.0	6.51272687539604	5.130875906829733	5.534368610898344	3.762160271735168	3.762160271735168	3.762160271735168	3.762160271735168	3.762160271735168	0.0	5.352836482626855	0.0	7.833393543119751	6.2255394893512115	0.0	4.845162355696846	5.352836482626855	0.0	5.534368610898344
193	0.0	0.0	4.94339265844921	0.0	0.0	7.379208074627947	0.0	0.0	4.257350543417601	5.855395992719779	4.257350543417601	0.0	4.257350543417601	6.547109946152965	6.191049493955908	4.257350543417601	0.0	0.0	0.0	5.855395992719779	4.257350543417601	0.0	4.257350543417601	0.0	4.257350543417601	0.0	0.0	0.0	4.257350543417601	0.0	0.0	0.0	4.94339265844921	0.0	0.0
194	0.0	0.0	0.0	5.9659957792737925	0.0	6.880746632340995	4.587365443351058	0.0	0.0	3.904346441115409	6.718408988178173	4.587365443351058	4.989431567479147	6.929487872614335	7.062896945025834	0.0	0.0	6.370605691916582	4.587365443351058	5.679168171552979	4.587365443351058	3.904346441115409	4.587365443351058	0.0	3.904346441115409	0.0	5.497529661253591	0.0	8.228058965695594	5.497529661253591	0.0	4.587365443351058	6.657859892219489	4.587365443351058	4.587365443351058
195	0.0	0.0	0.0	3.9437226688408606	0.0	6.81562541121344	6.228715567562215	5.315378444213483	0.0	0.0	5.53753842834569	0.0	4.627134640619595	7.45109804136315	7.016096721851799	0.0	0.0	5.53753842834569	3.9437226688408606	5.53753842834569	3.9437226688408606	0.0	5.029333503660248	0.0	4.627134640619595	0.0	5.872885402333078	0.0	8.143954777990517	0.0	0.0	5.315378444213483	5.315378444213483	5.53753842834569	5.53753842834569
196	0.0	0.0	6.565618815763957	0.0	0.0	6.676696234372961	0.0	8.356204302462343	5.123265240833853	0.0	4.436056931777737	0.0	5.123265240833853	0.0	5.6803249612829285	7.469236671701151	5.123265240833853	5.6803249612829285	6.676696234372961	3.754682719593334	4.837566713709351	0.0	0.0	0.0	5.930880779814589	0.0	0.0	5.81342970673783	6.867532328233524	0.0	0.0	3.754682719593334	5.345216773663446	3.754682719593334	0.0
197	0.0	0.0	4.784073474250724	4.099253394596597	0.0	6.164076686795108	4.099253394596597	0.0	0.0	5.877095588538516	4.784073474250724	4.099253394596597	4.099253394596597	6.648775075153781	6.481956527868871	6.648775075153781	0.0	5.695334457532828	4.099253394596597	5.473030956446204	0.0	0.0	0.0	0.0	0.0	0.0	4.099253394596597	4.784073474250724	6.9167341662945665	4.099253394596597	0.0	0.0	4.784073474250724	5.473030956446204	0.0
198	0.0	0.0	4.948631543908359	3.367171024329888	0.0	6.996552343159289	4.727259699418977	0.0	0.0	3.367171024329888	4.948631543908359	5.2830751216494525	4.042924272466003	6.5116162584378285	7.475776779319557	0.0	6.916585885182616	5.129770216554192	0.0	6.224429421969219	6.224429421969219	0.0	0.0	0.0	4.442523514042474	0.0	4.727259699418977	0.0	7.49151628241353	0.0	5.819954050658111	3.367171024329888	6.888443328051169	6.106893912362772	0.0
199	0.0	0.0	0.0	0.0	0.0	6.515894576464719	0.0	0.0	0.0	4.226539168159911	4.226539168159911	0.0	4.912358142298228	0.0	6.985343152356528	0.0	0.0	6.159853602199381	4.226539168159911	4.912358142298228	4.912358142298228	0.0	4.912358142298228	0.0	0.0	4.226539168159911	4.226539168159911	4.226539168159911	6.985343152356528	5.824226033754983	0.0	4.912358142298228	0.0	0.0	0.0
200	0.0	0.0	4.053857513894217	4.053857513894217	0.0	6.778328695856291	4.453520724482801	3.3779167473508696	0.0	0.0	4.453520724482801	4.053857513894217	3.3779167473508696	5.8310486305877385	7.486897929673533	4.453520724482801	0.0	6.9550748179727755	0.0	5.984779937113497	5.1408321489689435	5.649313901104485	4.959680471053855	0.0	4.453520724482801	5.1408321489689435	4.7382891758977586	0.0	7.928530526708248	6.981717965198407	0.0	6.178491717455096	5.910865543722555	4.453520724482801	5.1408321489689435
201	0.0	0.0	4.143599652468196	5.231578514234565	0.0	6.836731193073893	4.143599652468196	4.143599652468196	0.0	0.0	4.143599652468196	0.0	0.0	6.326621051345813	7.2638017096079475	5.517923422742742	0.0	5.922049576505562	0.0	5.922049576505562	5.231578514234565	0.0	5.922049576505562	0.0	4.143599652468196	0.0	5.231578514234565	0.0	7.97809735986993	4.143599652468196	0.0	5.231578514234565	5.517923422742742	4.143599652468196	5.517923422742742
202	0.0	0.0	4.564710484775363	0.0	0.0	5.761367568934163	4.164438316715146	8.718484446282933	4.164438316715146	0.0	0.0	0.0	3.486710090880885	0.0	5.252637617832396	7.583274116050348	0.0	6.09694031393936	6.165783191464459	3.486710090880885	4.564710484775363	3.486710090880885	0.0	0.0	7.2175646808189	0.0	0.0	6.548107015338997	6.982919255621517	0.0	0.0	0.0	3.486710090880885	3.486710090880885	0.0
203	4.065364239069716	0.0	0.0	4.749896044141675	0.0	7.093411959418444	0.0	5.66098169627457	0.0	0.0	5.842723234923534	0.0	0.0	6.614349861624677	7.26763244834175	0.0	4.065364239069716	4.749896044141675	5.4387075418757895	5.66098169627457	4.065364239069716	0.0	0.0	0.0	0.0	0.0	5.842723234923534	0.0	7.344541802066007	6.2472208978941275	0.0	5.152472786720575	5.9964594100069695	4.065364239069716	5.4387075418757895
204	0.0	0.0	0.0	0.0	0.0	7.123217779408782	0.0	5.335481050603258	0.0	0.0	4.246457823675521	0.0	0.0	6.536075841426123	7.787802438761971	4.246457823675521	4.246457823675521	5.6219579991725706	4.246457823675521	6.536075841426123	4.932421842021001	5.335481050603258	4.246457823675521	0.0	0.0	5.335481050603258	0.0	0.0	8.20260541787766	6.631254179081711	0.0	6.31329476641878	4.246457823675521	4.246457823675521	0.0
205	0.0	0.0	0.0	5.49799847372827	0.0	6.67381447202647	0.0	4.1239141440882126	0.0	4.1239141440882126	5.9020976629236745	0.0	0.0	6.05585773727315	7.3271342419756245	4.1239141440882126	4.1239141440882126	6.05585773727315	5.49799847372827	4.808937891051361	4.1239141440882126	4.808937891051361	0.0	0.0	4.1239141440882126	0.0	5.720322697603333	0.0	8.31253881557879	6.05585773727315	0.0	6.05585773727315	6.506990100921752	4.808937891051361	4.1239141440882126
206	0.0	0.0	0.0	3.898911162707505	0.0	6.0779591297369135	5.960462659428402	0.0	0.0	3.898911162707505	4.983922061354599	0.0	0.0	7.057354322917973	6.444978168179558	0.0	0.0	6.0779591297369135	3.898911162707505	3.898911162707505	0.0	5.492005065630234	5.492005065630234	0.0	3.898911162707505	4.581874683578599	5.673639790631259	0.0	7.489915827253722	5.269890878306031	0.0	5.8272995873409	5.960462659428402	0.0	4.581874683578599
207	0.0	0.0	5.031354001481199	3.4477006437979685	0.0	5.721230858857621	4.124810554604005	4.124810554604005	0.0	0.0	4.809841609853029	5.498905891543219	3.4477006437979685	6.190005354331144	7.07976868123831	4.524872238146174	0.0	5.498905891543219	0.0	5.498905891543219	4.124810554604005	4.124810554604005	5.031354001481199	0.0	4.124810554604005	3.4477006437979685	3.4477006437979685	0.0	7.053815351639291	0.0	0.0	4.124810554604005	5.365958791794453	3.4477006437979685	3.4477006437979685
208	0.0	0.0	6.664222406370784	0.0	0.0	6.751127465354328	4.279003924987703	8.003054684538151	4.279003924987703	4.965198765297056	0.0	0.0	3.5996180787138092	0.0	5.18694602948144	7.099090112139552	0.0	5.368335643890251	6.463835170342285	4.679839514296347	5.368335643890251	4.279003924987703	0.0	0.0	6.059149161630112	0.0	3.5996180787138092	3.5996180787138092	5.8772947732821	0.0	0.0	4.279003924987703	4.679839514296347	3.5996180787138092	0.0
209	0.0	0.0	0.0	4.441539821147601	0.0	6.303326185494472	5.128780699362165	0.0	0.0	0.0	4.441539821147601	4.441539821147601	0.0	5.128780699362165	7.263606291248995	0.0	0.0	6.136604810392514	0.0	4.441539821147601	0.0	6.041510832457568	5.532269262411652	0.0	4.843071272944025	5.818961595377122	3.760101611118592	0.0	7.171300766593025	6.68223768000022	0.0	6.446182971751105	5.128780699362165	3.760101611118592	5.128780699362165
210	0.0	0.0	4.157035906900742	0.0	0.0	5.753871633264995	4.157035906900742	4.157035906900742	0.0	0.0	4.842325351755577	0.0	5.245157433580166	4.157035906900742	7.509102255274977	4.157035906900742	0.0	6.222685624399347	0.0	5.935664636722581	5.531520388508025	0.0	4.157035906900742	0.0	0.0	6.089437607337198	0.0	0.0	8.389980601676134	5.531520388508025	0.0	6.340248201309914	0.0	0.0	0.0
211	0.0	0.0	0.0	5.026808028903617	0.0	7.180472551100319	5.312848826297239	0.0	0.0	5.312848826297239	6.003529032345476	3.941229857094104	0.0	6.488086388892639	7.218184682093035	0.0	3.941229857094104	5.026808028903617	3.941229857094104	6.003529032345476	3.941229857094104	0.0	0.0	0.0	5.026808028903617	0.0	0.0	3.941229857094104	7.772183398028029	0.0	3.941229857094104	0.0	6.226178457600071	5.026808028903617	0.0
212	0.0	0.0	0.0	4.648516832796264	0.0	7.082082306697587	3.9648998888294535	0.0	0.0	3.9648998888294535	5.336864617706421	0.0	0.0	6.432264464539939	7.796306652977337	0.0	3.9648998888294535	6.027603434887927	5.559045519583055	5.050784904523148	3.9648998888294535	0.0	5.740724794869553	0.0	5.740724794869553	0.0	4.648516832796264	0.0	8.07319393513557	6.250264616717662	0.0	5.740724794869553	5.559045519583055	5.050784904523148	3.9648998888294535
213	0.0	0.0	0.0	5.6011367790092335	0.0	6.361304934838846	4.357565592481753	0.0	0.0	0.0	5.6011367790092335	0.0	0.0	5.447601520180125	7.365730958804003	0.0	0.0	6.425735505682945	6.543338598283357	5.851630056359969	4.758751714322806	4.758751714322806	5.266140916990916	0.0	3.6771465971484134	5.6011367790092335	5.266140916990916	0.0	7.995668526537761	6.697283589247604	0.0	4.758751714322806	5.266140916990916	3.6771465971484134	0.0
214	0.0	0.0	0.0	5.354787280069122	0.0	6.882553024810391	6.316938595282407	0.0	0.0	3.3078887457422326	5.912375811110079	3.3078887457422326	4.666354444096607	6.045568927664198	7.398355894546016	0.0	0.0	6.639213804906167	0.0	5.838475951983341	3.9825697969324834	5.576985289580897	4.666354444096607	0.0	3.9825697969324834	3.9825697969324834	5.838475951983341	0.0	8.161243739506514	6.567851729209925	0.0	5.9811882829331875	5.354787280069122	4.8876149237408475	5.47204512510447
215	0.0	0.0	3.9489881731605085	3.9489881731605085	0.0	6.32920612410902	3.9489881731605085	3.9489881731605085	0.0	3.9489881731605085	5.542886615763116	4.632451519354059	4.632451519354059	6.416068869299788	6.820988805063086	5.034667730704555	0.0	4.632451519354059	3.9489881731605085	5.034667730704555	3.9489881731605085	4.632451519354059	3.9489881731605085	0.0	0.0	0.0	5.320721387936209	0.0	6.7033420903591585	4.632451519354059	0.0	3.9489881731605085	6.32920612410902	3.9489881731605085	0.0
216	0.0	7.5384280674321165	5.549363047086472	0.0	7.391908626593535	6.058631485404495	6.058631485404495	0.0	6.240563366662102	0.0	5.549363047086472	0.0	5.145841017058526	4.458500519613882	4.458500519613882	5.145841017058526	0.0	0.0	7.220173903998591	4.458500519613882	4.458500519613882	0.0	0.0	0.0	5.836072162829482	6.240563366662102	0.0	4.458500519613882	5.549363047086472	0.0	0.0	0.0	0.0	4.458500519613882	4.458500519613882
217	0.0	0.0	0.0	4.460412660611275	0.0	5.3697446809518725	3.7787567942072404	0.0	0.0	3.7787567942072404	0.0	0.0	3.7787567942072404	4.460412660611275	7.2221070107161385	3.7787567942072404	0.0	4.460412660611275	0.0	3.7787567942072404	0.0	5.147764282850204	6.0605614884252805	0.0	3.7787567942072404	6.752541442783504	5.147764282850204	0.0	6.934668329351216	5.551290049964954	0.0	4.862017797627006	5.147764282850204	4.460412660611275	4.460412660611275
218	0.0	0.0	3.8025523013139755	5.729151111517789	0.0	6.420672053062408	5.171969734106831	4.484479903273913	0.0	0.0	6.179953778321257	0.0	4.484479903273913	6.4895564145250875	7.418172420555059	0.0	0.0	6.6716247354635865	6.825594493266613	5.575541924192058	5.171969734106831	3.8025523013139755	5.171969734106831	0.0	3.8025523013139755	0.0	3.8025523013139755	0.0	8.18698337345542	6.346689270153655	0.0	6.420672053062408	5.575541924192058	5.393977964638119	3.8025523013139755
219	0.0	0.0	0.0	5.383863823298181	0.0	7.372321973748509	4.294389758529272	4.294389758529272	0.0	0.0	5.383863823298181	0.0	0.0	5.383863823298181	7.054103867620124	0.0	4.980691111875492	5.670397723734824	4.980691111875492	6.074713340013355	0.0	4.294389758529272	6.074713340013355	0.0	4.294389758529272	5.670397723734824	5.670397723734824	0.0	7.613349362782728	6.074713340013355	0.0	5.892851738523174	0.0	0.0	0.0
220	0.0	0.0	0.0	3.68790330905284	0.0	5.2771185829168	0.0	0.0	0.0	0.0	3.68790330905284	0.0	3.68790330905284	3.68790330905284	7.513254012037791	4.368459345030198	0.0	6.062786351237291	0.0	4.368459345030198	3.68790330905284	5.967708934889468	5.612130575222839	0.0	5.055250998552973	6.659575245455021	5.2771185829168	0.0	7.953371437292903	6.708304374873361	0.0	5.967708934889468	0.0	4.368459345030198	3.68790330905284
221	0.0	0.0	5.915321587657739	3.244344689093123	0.0	6.789215373377921	4.822090379139153	8.298569053350274	5.28907071454375	5.1562599832764135	4.600957291015755	0.0	3.9178022402540984	5.1562599832764135	6.341826799483464	6.732123183921619	4.822090379139153	5.772635702845541	6.464225899140684	5.772635702845541	5.69285225702635	0.0	3.244344689093123	0.0	5.69285225702635	5.69285225702635	3.244344689093123	4.316617034411077	7.839692804651386	5.1562599832764135	0.0	4.822090379139153	5.606147193775662	4.600957291015755	0.0
222	0.0	0.0	4.214522540651375	0.0	0.0	6.839761122785342	5.121906095158148	3.536046586036553	0.0	4.214522540651375	5.456672694327644	5.456672694327644	4.900252593886749	6.973158711576845	7.824373742747238	4.214522540651375	0.0	6.4525024754725635	4.214522540651375	5.907104710005573	0.0	5.456672694327644	4.615049014880015	0.0	4.615049014880015	0.0	5.3032330503539	0.0	8.017674826631321	6.598890939474736	0.0	5.3032330503539	5.9938893903986665	0.0	4.214522540651375
223	0.0	0.0	0.0	5.565929435025078	0.0	6.9493501540482825	5.852654544020224	4.474940063660502	0.0	0.0	6.41103860319909	0.0	4.474940063660502	6.257161772015418	6.86242597855843	4.474940063660502	0.0	6.41103860319909	4.474940063660502	5.565929435025078	0.0	4.474940063660502	4.474940063660502	0.0	0.0	0.0	5.565929435025078	0.0	7.929579690815335	5.565929435025078	0.0	0.0	6.41103860319909	4.474940063660502	5.852654544020224
224	0.0	0.0	0.0	5.627325507262778	0.0	6.794912168427704	4.535883819857649	0.0	0.0	3.4584798969551103	5.99394253997263	0.0	4.135763120302899	6.423852240482834	7.233880720074516	0.0	3.4584798969551103	5.99394253997263	6.605903361657666	5.732326139591186	0.0	3.4584798969551103	4.135763120302899	0.0	4.135763120302899	3.4584798969551103	5.732326139591186	0.0	8.154171648517792	6.136710819961867	0.0	5.377038603980578	5.0424132559064585	4.535883819857649	3.4584798969551103
225	0.0	0.0	0.0	5.026213435868547	0.0	6.917738725027302	5.312253256279258	4.624024762945861	0.0	6.120440378191068	4.624024762945861	5.71607341091755	5.312253256279258	7.099895257168249	6.917738725027302	5.026213435868547	0.0	5.312253256279258	0.0	5.312253256279258	4.624024762945861	0.0	0.0	0.0	5.026213435868547	0.0	3.9406429660255804	0.0	7.057371519990711	0.0	0.0	0.0	4.624024762945861	0.0	5.026213435868547
226	4.1197134688861725	0.0	0.0	5.897839448280486	0.0	6.502726577158474	5.493746083866311	0.0	0.0	0.0	6.407566320668426	4.1197134688861725	4.1197134688861725	6.876951371318968	7.36206246100862	0.0	0.0	6.302389014097871	4.80470288031159	5.493746083866311	4.1197134688861725	4.80470288031159	4.80470288031159	0.0	4.1197134688861725	0.0	4.80470288031159	0.0	7.910360313136033	5.207433876005112	0.0	4.80470288031159	6.051597855474689	5.493746083866311	5.493746083866311
227	0.0	0.0	0.0	0.0	0.0	6.27363124148332	0.0	0.0	0.0	0.0	4.740075438132607	0.0	3.6587881747108657	5.582367655748885	7.346903622107951	3.6587881747108657	0.0	6.27363124148332	4.740075438132607	5.582367655748885	0.0	5.247399744641703	4.338969807171801	0.0	3.6587881747108657	4.338969807171801	4.338969807171801	0.0	7.346903622107951	6.52452661088141	0.0	5.247399744641703	4.338969807171801	4.338969807171801	4.338969807171801
228	0.0	0.0	0.0	5.030256034847566	0.0	7.052711119735578	4.123723243966607	4.523779033184774	0.0	3.446630640832159	5.901904153227067	0.0	0.0	5.815141312027973	7.4923544536158575	4.123723243966607	3.446630640832159	5.981736513128348	6.593683281700711	4.808745433699591	4.808745433699591	4.523779033184774	4.808745433699591	0.0	4.523779033184774	0.0	5.901904153227067	0.0	7.978950374138433	6.055664151968512	0.0	6.188902433581493	5.364858771722187	3.446630640832159	0.0
229	0.0	0.0	0.0	4.952181340138478	0.0	7.143103454662674	4.6668524881718385	0.0	0.0	4.2660772729681735	6.92707108901702	0.0	3.5868692272830653	5.759177174344836	7.584653918659268	3.5868692272830653	0.0	6.125931112438293	3.5868692272830653	5.508763399063059	4.6668524881718385	4.2660772729681735	4.2660772729681735	0.0	3.5868692272830653	3.5868692272830653	5.508763399063059	0.0	8.112970472130957	6.268740519580016	0.0	6.199882968458958	5.173910296495883	4.2660772729681735	4.952181340138478
230	0.0	0.0	0.0	5.706693827788794	0.0	6.928120402108281	5.888461290611731	4.795376174041214	0.0	4.795376174041214	4.1104628898039755	6.042216000975255	4.795376174041214	6.293002225954703	7.090492344677191	4.1104628898039755	0.0	4.1104628898039755	4.795376174041214	5.48438084219332	0.0	4.1104628898039755	4.1104628898039755	0.0	5.198081514799646	0.0	4.1104628898039755	0.0	7.8784952451641175	4.1104628898039755	0.0	4.795376174041214	5.888461290611731	0.0	0.0
231	0.0	0.0	0.0	5.445263717272945	0.0	7.1763035082586235	3.6748581297038903	3.6748581297038903	3.6748581297038903	0.0	6.290091843823126	0.0	4.756423947951826	6.423391385871577	7.478384928446429	0.0	3.6748581297038903	6.136250214502579	6.358961068359013	5.598797535241646	4.756423947951826	0.0	4.355247776838632	0.0	3.6748581297038903	0.0	5.731866031628513	0.0	8.09213544177019	6.216126522233286	0.0	4.756423947951826	5.598797535241646	4.355247776838632	4.756423947951826
232	0.0	0.0	0.0	4.684864164220907	0.0	6.522884473460538	3.6045513910620803	3.6045513910620803	0.0	0.0	5.882352195599905	0.0	4.284005424903662	6.064208941199391	7.469365739845658	0.0	0.0	5.977408868808795	5.373383659125289	5.977408868808795	4.284005424903662	0.0	5.526871489326365	0.0	4.970235070776834	3.6045513910620803	5.1919893542861955	0.0	8.019955134507693	5.6599054562355695	0.0	6.468898883550979	5.373383659125289	4.284005424903662	4.284005424903662
233	0.0	6.337329672512812	3.793386372415387	0.0	0.0	5.9703908144909095	5.852926883337702	0.0	6.170597176097785	0.0	6.4113112781256545	0.0	7.326615802558432	4.876872018694865	5.9703908144909095	0.0	3.793386372415387	5.384644661032159	5.566201513883877	4.876872018694865	4.475210076648628	4.475210076648628	4.876872018694865	0.0	4.475210076648628	4.475210076648628	4.475210076648628	4.876872018694865	7.237065310336318	4.475210076648628	0.0	4.475210076648628	4.475210076648628	3.793386372415387	4.475210076648628
234	0.0	0.0	0.0	5.5468741145353615	0.0	6.76789307198127	4.6364157831015795	5.038644869260969	0.0	0.0	5.728545522027745	0.0	0.0	6.2380695777325235	6.824987588484822	3.952914307812127	0.0	6.132926107763333	6.499982904419131	5.882231550568141	0.0	5.038644869260969	4.6364157831015795	0.0	5.038644869260969	0.0	5.728545522027745	3.952914307812127	7.544975763292276	6.420065477638896	0.0	6.3332021396543805	5.882231550568141	3.952914307812127	5.038644869260969
235	0.0	0.0	0.0	3.910792931566868	0.0	7.579955273505233	5.685724420723438	3.910792931566868	0.0	3.910792931566868	3.910792931566868	0.0	4.995965566917044	6.5310809272612165	7.842201703939996	4.593877343562568	0.0	6.195191492626983	0.0	6.195191492626983	3.910792931566868	4.995965566917044	3.910792931566868	0.0	3.910792931566868	3.910792931566868	4.995965566917044	0.0	8.368134094685171	4.593877343562568	0.0	5.839390115304138	6.195191492626983	3.910792931566868	6.78207142983438
236	0.0	0.0	0.0	5.3768397065376385	0.0	6.7596612390875475	4.973683135223718	0.0	0.0	4.287429760205415	6.7596612390875475	4.973683135223718	0.0	6.577571579791681	7.164739731822298	4.287429760205415	4.287429760205415	6.221492696889691	4.973683135223718	4.973683135223718	0.0	0.0	4.287429760205415	0.0	4.287429760205415	0.0	6.067673008627377	0.0	6.7596612390875475	6.067673008627377	0.0	4.287429760205415	6.7596612390875475	0.0	0.0
237	0.0	0.0	0.0	5.375998414647813	0.0	7.063893200717983	0.0	0.0	0.0	0.0	6.317628837678296	0.0	3.457467786947603	5.99290012601999	7.520337892238845	3.457467786947603	0.0	6.317628837678296	3.457467786947603	5.8262998317652155	3.457467786947603	4.534850004194436	4.819846344208886	0.0	4.1347348178690915	0.0	4.819846344208886	0.0	8.221510624116103	5.375998414647813	0.0	6.371601095675046	6.200071303660565	3.457467786947603	4.819846344208886
238	0.0	0.0	6.434795222101416	0.0	0.0	7.336708310020754	3.7489626924417316	6.861680911603868	3.7489626924417316	3.7489626924417316	3.7489626924417316	0.0	4.831755745084795	0.0	7.12713971194961	7.363359420363603	6.5597695546102655	5.117442700795831	5.674487475823391	5.92503885133629	6.861680911603868	0.0	3.7489626924417316	0.0	5.807589722912171	0.0	3.7489626924417316	5.92503885133629	5.807589722912171	0.0	4.831755745084795	0.0	5.520908703713693	4.430268968547427	0.0
239	0.0	0.0	0.0	5.832796440772845	0.0	6.444557153080112	4.881961837928556	3.302401607092392	0.0	4.6607120234940975	6.157404656432522	0.0	3.976980104383162	6.402066629672853	7.542109448044915	4.6607120234940975	0.0	5.90669511443236	4.6607120234940975	5.752997859323015	3.976980104383162	3.976980104383162	4.6607120234940975	0.0	4.376178231488267	0.0	5.832796440772845	0.0	7.80861399601553	5.571310751934511	0.0	5.832796440772845	6.157404656432522	3.976980104383162	4.881961837928556
240	0.0	0.0	5.2755548411600275	0.0	0.0	6.976109054954566	5.094255785002653	3.509049377364905	0.0	3.509049377364905	3.509049377364905	0.0	3.509049377364905	3.509049377364905	7.835771369192879	5.2755548411600275	7.263557617641783	4.587509740668612	0.0	6.615501683526041	5.879362884031394	4.187120813491528	0.0	0.0	3.509049377364905	4.587509740668612	0.0	4.187120813491528	7.307978918396909	5.78433232177491	6.945366581174841	6.37075122369624	4.587509740668612	7.005934549197183	0.0
241	0.0	0.0	5.041251155969305	0.0	0.0	7.686115560371127	3.281308392921879	5.327315507186832	0.0	4.639013660368583	4.3545488164482125	0.0	3.9554872792404323	5.327315507186832	6.135543692117086	5.644443698887835	0.0	3.9554872792404323	4.3545488164482125	5.644443698887835	3.281308392921879	0.0	0.0	0.0	0.0	3.281308392921879	3.281308392921879	0.0	6.907567374723874	0.0	0.0	3.281308392921879	4.639013660368583	3.9554872792404323	0.0
242	0.0	0.0	0.0	3.9505013290154856	0.0	7.569171094038079	5.036200567798508	3.9505013290154856	0.0	4.6339793882959	5.036200567798508	4.6339793882959	3.9505013290154856	6.417609219499643	7.542516796050153	4.6339793882959	0.0	6.012960055744644	5.036200567798508	6.4975263381600845	5.036200567798508	4.6339793882959	0.0	0.0	3.9505013290154856	3.9505013290154856	0.0	0.0	7.692725034240815	4.6339793882959	0.0	3.9505013290154856	6.4975263381600845	3.9505013290154856	0.0
243	0.0	0.0	0.0	3.9833220128810494	0.0	7.184157360861985	5.759440066813578	6.530930809583482	0.0	4.66711373307817	3.9833220128810494	5.069440802865529	3.9833220128810494	6.451009565235061	7.184157360861985	5.577748886591451	0.0	6.046333609331212	5.069440802865529	5.069440802865529	3.9833220128810494	0.0	3.9833220128810494	0.0	5.355550155683225	0.0	5.069440802865529	0.0	7.749143578763194	0.0	0.0	0.0	5.913140234246155	5.069440802865529	4.66711373307817
244	0.0	0.0	0.0	4.748077547151104	0.0	7.304993172420638	5.840894177606198	4.063561355888992	0.0	0.0	5.436881136122037	0.0	4.063561355888992	6.245390068586343	7.573098987894972	0.0	0.0	6.445708088421857	4.063561355888992	5.659153700506016	4.063561355888992	5.150649024853649	4.748077547151104	0.0	0.0	0.0	5.659153700506016	0.0	8.053875337739012	0.0	0.0	5.99462959368534	6.612517940153667	5.150649024853649	5.659153700506016
245	0.0	0.0	0.0	4.779458032307268	0.0	7.256634375436105	4.09467631405359	4.779458032307268	0.0	4.779458032307268	6.564192424563193	0.0	5.468396091651578	6.787053943681651	7.633706860204534	0.0	0.0	5.87245421308202	5.1821190290470565	5.87245421308202	4.09467631405359	0.0	0.0	0.0	4.09467631405359	0.0	4.09467631405359	0.0	8.297631660006354	6.382152820445256	0.0	5.1821190290470565	5.690695688534801	0.0	4.779458032307268
246	0.0	0.0	0.0	4.606374366965118	0.0	5.985149555750638	3.9231656017790137	0.0	0.0	0.0	5.516654290810717	0.0	3.9231656017790137	5.985149555750638	7.039560118930407	3.9231656017790137	0.0	5.985149555750638	6.207789812947132	3.9231656017790137	5.008504598736931	0.0	5.008504598736931	0.0	4.606374366965118	0.0	5.516654290810717	0.0	8.207526731052862	5.851977503902969	0.0	0.0	4.606374366965118	0.0	0.0
247	0.0	0.0	5.683605615914585	0.0	0.0	6.568906058141369	5.5300216542430904	8.329649532581184	5.126537534286351	5.348492963689517	0.0	0.0	3.757897657211821	0.0	6.913337155555216	7.3725030475030255	7.0673457633374115	5.348492963689517	6.954119371937406	5.348492963689517	6.508369140712297	0.0	3.757897657211821	3.757897657211821	6.443930008582447	0.0	4.439309880573588	6.568906058141369	6.375050712438482	0.0	4.439309880573588	4.439309880573588	5.126537534286351	3.757897657211821	0.0
248	0.0	0.0	0.0	4.224568847807164	0.0	6.775920036924552	6.15785828236443	4.224568847807164	0.0	4.910373315604586	4.224568847807164	6.004060337313891	0.0	6.004060337313891	7.1550493030792675	5.31337882251211	0.0	5.5998288220230705	4.910373315604586	4.910373315604586	4.224568847807164	0.0	0.0	0.0	4.224568847807164	0.0	5.31337882251211	0.0	7.506215782091658	4.224568847807164	0.0	0.0	5.31337882251211	4.224568847807164	0.0
249	6.136678053044637	0.0	3.675276027247746	3.675276027247746	0.0	6.646638464997381	3.675276027247746	4.355671038741491	0.0	5.26423167544565	5.445690632586456	6.59541350402902	4.7568490287102305	5.599224713927914	7.287877140180564	5.26423167544565	0.0	4.7568490287102305	0.0	5.599224713927914	0.0	6.290519814581042	5.445690632586456	0.0	4.7568490287102305	7.8396555927275315	4.7568490287102305	0.0	6.946406383917395	5.042380630067184	0.0	5.599224713927914	5.26423167544565	0.0	0.0
250	0.0	0.0	0.0	5.529725065110884	0.0	6.220886736036606	0.0	0.0	0.0	0.0	0.0	0.0	0.0	5.529725065110884	7.47222906585705	4.439015625759752	0.0	5.816414875526536	4.439015625759752	0.0	4.439015625759752	5.12624153219901	4.439015625759752	0.0	5.816414875526536	0.0	5.816414875526536	0.0	7.423467334248611	5.529725065110884	0.0	4.439015625759752	5.12624153219901	0.0	0.0
251	0.0	0.0	0.0	5.464663994577313	0.0	6.4735670572745425	4.0909909387601315	0.0	0.0	0.0	6.022463664349959	0.0	0.0	6.4735670572745425	7.070709147405517	0.0	0.0	6.2732393495188035	5.686960434518873	5.686960434518873	0.0	0.0	5.178392181700377	0.0	0.0	0.0	6.2732393495188035	0.0	7.540394114490496	4.0909909387601315	0.0	5.178392181700377	6.1556920496883825	4.0909909387601315	4.775741640233058
252	0.0	0.0	0.0	0.0	0.0	6.204798297234625	6.204798297234625	4.13939575900651	0.0	4.13939575900651	6.071555393871647	0.0	4.824544801739889	6.522701044912379	7.119876464559425	0.0	0.0	4.824544801739889	0.0	5.917789236975996	0.0	0.0	4.13939575900651	0.0	4.13939575900651	0.0	5.513668795940195	0.0	7.861390027441427	5.227329584859037	0.0	5.227329584859037	6.071555393871647	0.0	0.0
253	0.0	0.0	0.0	4.994392130395172	0.0	7.27406473483829	4.813424823924909	0.0	0.0	3.909240516333127	5.837810567728599	0.0	3.2359505961614716	5.97097749165288	7.728873291747735	0.0	0.0	6.564540058574273	6.75235063709695	5.597443254560233	5.147574364476804	4.813424823924909	3.909240516333127	0.0	3.2359505961614716	0.0	5.39759607109883	0.0	8.200054744471393	6.288735049802181	0.0	6.142424760144942	5.147574364476804	0.0	4.592309215554493
254	0.0	0.0	0.0	0.0	0.0	7.107842525440131	0.0	0.0	0.0	0.0	0.0	0.0	4.552669138976548	0.0	6.740481527726783	4.552669138976548	0.0	6.622846240882045	4.552669138976548	5.644230604472168	0.0	4.552669138976548	0.0	0.0	0.0	6.3356072839320685	0.0	0.0	7.909737221819338	6.3356072839320685	0.0	4.552669138976548	0.0	4.552669138976548	0.0
255	0.0	0.0	5.03012297426408	5.433406368659862	0.0	7.221519037417833	5.719995796702361	6.411501768872311	0.0	5.433406368659862	5.433406368659862	5.719995796702361	0.0	6.278204999565809	7.164403604514632	6.529102281660235	4.343492520156544	5.03012297426408	5.433406368659862	5.719995796702361	0.0	0.0	0.0	0.0	5.719995796702361	0.0	4.343492520156544	0.0	7.422056871031057	0.0	0.0	0.0	6.411501768872311	0.0	0.0
256	0.0	0.0	5.212632399786994	4.878336718863282	0.0	6.758928751719692	4.372571377254286	8.361360226062441	0.0	3.9733958239856504	6.036242154111748	5.05938919396159	3.9733958239856504	5.6626347171459575	7.023351392392795	6.096726146906176	6.153759540566334	6.036242154111748	6.788747582767422	5.567671812387471	4.657093775377236	4.878336718863282	5.05938919396159	0.0	5.749356606110641	0.0	5.6626347171459575	3.2988833840819916	7.6437658153102355	4.372571377254286	5.05938919396159	5.749356606110641	5.9030522067997895	5.749356606110641	0.0
257	0.0	0.0	0.0	5.330224245167094	0.0	6.308022043036486	5.839110796596988	4.241251315985261	0.0	0.0	4.927177701909027	0.0	0.0	5.330224245167094	7.271974625332387	0.0	0.0	7.060828986256247	0.0	5.839110796596988	4.927177701909027	0.0	5.616694838105137	0.0	4.241251315985261	6.308022043036486	4.241251315985261	0.0	7.69294924542857	5.839110796596988	0.0	6.020946997236548	6.020946997236548	4.927177701909027	0.0
258	0.0	0.0	0.0	0.0	0.0	7.140295235802935	0.0	0.0	0.0	0.0	4.511487929820302	0.0	4.511487929820302	0.0	6.89934929692603	0.0	0.0	5.1991289254245086	0.0	6.447940259448569	0.0	4.511487929820302	0.0	0.0	4.511487929820302	0.0	4.511487929820302	0.0	6.89934929692603	5.889511602336447	0.0	5.1991289254245086	0.0	5.1991289254245086	0.0
259	0.0	0.0	0.0	0.0	4.612060732476111	4.612060732476111	4.612060732476111	8.068129077382757	5.300229877456892	6.395509655083969	5.300229877456892	4.612060732476111	5.990878716467015	5.704030118247627	0.0	7.241853326083135	0.0	0.0	7.547046541150425	0.0	5.300229877456892	0.0	5.990878716467015	0.0	6.549421872907898	0.0	0.0	6.8004182633699335	6.213521849591789	0.0	0.0	0.0	4.612060732476111	4.612060732476111	0.0
260	0.0	0.0	0.0	4.199184981894042	0.0	6.750184129020836	0.0	4.199184981894042	0.0	4.199184981894042	0.0	0.0	0.0	0.0	7.362751903555241	0.0	0.0	5.574159663903558	6.1321478438455514	5.574159663903558	4.884799964806884	4.199184981894042	4.199184981894042	0.0	0.0	0.0	6.2654077107325925	0.0	7.442745806183255	6.488171002111652	0.0	5.9783590836877405	4.884799964806884	5.287741679833639	4.199184981894042
261	0.0	0.0	0.0	4.7617824661368005	0.0	6.626323428267284	5.8546782097263765	4.0771492934197235	0.0	4.7617824661368005	5.672929780233785	0.0	0.0	6.141643410824535	7.056642477797486	0.0	0.0	6.700336751249508	4.7617824661368005	5.164393386561091	0.0	0.0	4.7617824661368005	0.0	5.164393386561091	4.0771492934197235	5.672929780233785	0.0	8.011623526000841	0.0	0.0	6.364356592522642	5.8546782097263765	4.0771492934197235	6.141643410824535
262	0.0	0.0	3.8856282378815443	3.8856282378815443	0.0	6.861659537721971	5.256401575766054	5.256401575766054	0.0	5.813780277586828	3.8856282378815443	5.660127160678779	3.8856282378815443	6.810421356271674	7.6030482118971	3.8856282378815443	3.8856282378815443	5.478501776317983	4.970456005822559	5.946938335487485	3.8856282378815443	0.0	0.0	0.0	4.568454882505866	0.0	3.8856282378815443	0.0	7.797116176295756	4.970456005822559	0.0	3.8856282378815443	4.568454882505866	4.970456005822559	0.0
263	0.0	0.0	0.0	5.227648656169778	0.0	6.972405768172045	5.227648656169778	0.0	0.0	0.0	3.8573244744361577	5.227648656169778	0.0	5.7849620263921935	7.597675575170746	3.8573244744361577	3.8573244744361577	6.47657131145546	6.402581722960609	5.918109166815948	3.8573244744361577	0.0	4.941753695246591	0.0	5.227648656169778	5.449718405546532	5.227648656169778	0.0	7.930677887051648	6.545461572433839	0.0	4.941753695246591	5.7849620263921935	0.0	3.8573244744361577
264	0.0	0.0	0.0	0.0	0.0	6.32798638641649	0.0	4.8301392313072204	0.0	0.0	0.0	0.0	4.1449457454599115	4.1449457454599115	7.307699000148762	4.1449457454599115	0.0	5.741627202747413	0.0	4.8301392313072204	5.23293898739522	4.8301392313072204	0.0	0.0	0.0	0.0	0.0	0.0	7.913530049207989	5.741627202747413	0.0	5.741627202747413	0.0	0.0	4.1449457454599115
265	0.0	0.0	3.4070050319249994	3.4070050319249994	0.0	6.775642414197089	4.083443238817681	0.0	0.0	4.483276065591784	5.4570200617838305	4.989572911947803	3.4070050319249994	6.2655773258956575	7.111788529898804	3.4070050319249994	0.0	5.861062074444252	3.4070050319249994	5.3240979477946295	0.0	4.768130056562834	4.483276065591784	0.0	4.483276065591784	0.0	3.4070050319249994	0.0	8.083142092227856	0.0	0.0	5.940885664493493	5.940885664493493	4.483276065591784	4.768130056562834
266	0.0	0.0	7.1110152002097715	0.0	0.0	6.264804836418338	5.169989499397066	8.054977977593202	5.169989499397066	0.0	5.860290318655912	0.0	4.082682323472214	5.4562494039195375	5.6785386826329765	6.95700052215068	4.767362673807042	4.767362673807042	6.0140337132632915	5.860290318655912	4.082682323472214	0.0	4.767362673807042	0.0	5.6785386826329765	0.0	4.082682323472214	7.244444579368479	7.1110152002097715	0.0	0.0	4.767362673807042	4.767362673807042	0.0	4.767362673807042
267	0.0	0.0	0.0	4.961833848100136	0.0	6.678833785700866	4.961833848100136	0.0	3.3800114099878034	0.0	4.740438787028861	0.0	0.0	5.5465045171152445	7.550589798790832	4.055988491316457	0.0	6.120160485983672	4.455664088274606	4.961833848100136	4.961833848100136	5.5465045171152445	5.142988043964504	0.0	4.055988491316457	6.342864320002403	5.142988043964504	0.0	7.970689554865213	5.833210846294178	0.0	5.98694305880541	5.98694305880541	3.3800114099878034	5.296304059441677
268	0.0	0.0	6.042075986346023	0.0	0.0	6.734034150326734	4.183260525582935	8.394954136494974	3.5052469596417004	5.090359921675018	4.183260525582935	0.0	4.183260525582935	4.183260525582935	6.909732907451221	7.552809396006505	6.36683799656041	0.0	6.611586997552371	5.425071808680716	6.249269635565681	3.5052469596417004	4.183260525582935	0.0	5.962231310726029	0.0	4.183260525582935	5.425071808680716	6.808057138602307	0.0	4.183260525582935	0.0	5.090359921675018	3.5052469596417004	0.0
269	0.0	0.0	0.0	5.026822269938196	0.0	7.036024063424783	4.340213290874829	4.340213290874829	0.0	3.6600156498611005	6.770588571361382	0.0	0.0	6.89305853630842	7.418736398396784	3.6600156498611005	3.6600156498611005	6.34375611314861	4.340213290874829	5.583622832186925	0.0	0.0	3.6600156498611005	0.0	0.0	0.0	6.2748887829058955	0.0	8.088601040110166	6.121051887253896	0.0	5.8341015952025375	6.121051887253896	0.0	4.340213290874829
270	0.0	0.0	0.0	0.0	0.0	6.454419636676426	4.517906510468788	0.0	0.0	4.517906510468788	4.517906510468788	0.0	0.0	4.517906510468788	7.451954150145765	0.0	0.0	6.300531181173463	0.0	5.609217648079515	0.0	0.0	0.0	0.0	0.0	4.517906510468788	4.517906510468788	0.0	7.874610875253213	5.895983317081117	0.0	5.609217648079515	0.0	5.205582831327301	0.0
271	0.0	0.0	0.0	5.539411509278297	0.0	6.740630338122481	4.448626186328201	4.448626186328201	0.0	4.448626186328201	6.384461795337006	0.0	0.0	7.002721818790024	7.2101906558987325	0.0	0.0	6.230592338714925	6.63540113627861	5.539411509278297	0.0	0.0	4.448626186328201	0.0	0.0	0.0	5.13590889334352	0.0	7.769489672419864	5.8261108894854345	0.0	6.048664361590225	0.0	0.0	0.0
272	0.0	0.0	0.0	0.0	0.0	6.82476603919765	0.0	0.0	0.0	0.0	5.324484285256698	0.0	5.038424516938373	5.038424516938373	7.069652267131113	0.0	3.9526967761105607	6.132704798908263	4.636196142769621	6.01519306415916	0.0	5.038424516938373	0.0	0.0	4.636196142769621	6.132704798908263	3.9526967761105607	0.0	8.455308528097465	5.324484285256698	0.0	5.728324453083493	0.0	0.0	0.0
273	0.0	0.0	0.0	0.0	0.0	6.311169556408727	0.0	4.244359260920855	0.0	0.0	5.333362246373893	4.244359260920855	0.0	4.93030813467922	7.321614221953298	0.0	0.0	5.842254878953541	4.244359260920855	5.619836637270499	0.0	4.244359260920855	0.0	0.0	4.244359260920855	5.333362246373893	0.0	0.0	8.200476929630312	5.842254878953541	0.0	4.93030813467922	4.244359260920855	4.93030813467922	0.0
274	0.0	0.0	0.0	5.256717265715058	0.0	6.35184857777628	4.168475788886544	4.168475788886544	0.0	4.853854961146767	6.5522022191419085	0.0	5.256717265715058	6.7190367459138995	7.554600171943831	4.168475788886544	4.168475788886544	5.765455757917484	4.168475788886544	5.947254850466076	4.168475788886544	0.0	0.0	0.0	4.168475788886544	0.0	6.7190367459138995	0.0	7.372383348762762	5.54309539151092	0.0	5.54309539151092	4.168475788886544	4.168475788886544	4.168475788886544
275	0.0	0.0	4.102436119804789	5.593571634918853	0.0	6.827689553291169	5.476253705021951	0.0	0.0	0.0	5.18996565331529	0.0	0.0	6.485187896003229	7.344508461581496	4.102436119804789	0.0	6.284856226184073	0.0	5.18996565331529	4.102436119804789	5.18996565331529	5.593571634918853	0.0	3.425686119205228	0.0	4.50237520368831	0.0	8.568958064309772	5.343319987829748	0.0	5.476253705021951	6.227807472507207	4.102436119804789	5.69855991015346
276	0.0	0.0	4.773172910615728	5.329159184692695	0.0	6.845190134225239	4.994624328015697	0.0	0.0	0.0	5.1758162027052395	0.0	3.411922852374857	6.47098046038527	7.250300324755139	3.411922852374857	0.0	6.424534142392871	0.0	6.153106951226487	4.773172910615728	5.579395666710839	4.488304713937614	0.0	3.411922852374857	0.0	4.994624328015697	0.0	8.097192410748239	5.684378626493938	0.0	5.579395666710839	6.019879350085942	3.411922852374857	3.411922852374857
277	0.0	0.0	0.0	4.842730888510313	0.0	6.681895020553537	4.842730888510313	4.441200773265785	0.0	0.0	6.041168559049836	0.0	4.441200773265785	6.223093574307119	7.40037471136424	3.7597665106485025	0.0	6.041168559049836	6.302983724125197	5.128439642693112	3.7597665106485025	0.0	5.128439642693112	0.0	3.7597665106485025	0.0	5.531927530846767	0.0	8.3515584278216	5.3503973312242366	0.0	4.842730888510313	5.3503973312242366	0.0	5.531927530846767
278	0.0	0.0	4.330449705254859	0.0	0.0	6.398307995460311	4.330449705254859	5.7068238023852365	0.0	6.111180559507727	4.330449705254859	0.0	0.0	4.330449705254859	7.090622644053979	6.515906083902192	5.420248853837134	4.330449705254859	4.330449705254859	0.0	0.0	0.0	4.330449705254859	0.0	4.330449705254859	0.0	0.0	0.0	5.016994323137584	0.0	0.0	0.0	5.016994323137584	0.0	0.0
279	0.0	0.0	0.0	5.388350817698882	0.0	6.301896082383463	5.102190754093343	0.0	0.0	0.0	6.637844517189974	0.0	4.699762731724139	6.5638372974649455	7.6868148781289465	0.0	4.015671854155353	6.397039627733158	5.102190754093343	5.6105800505375845	4.015671854155353	4.699762731724139	4.015671854155353	0.0	0.0	0.0	5.6105800505375845	0.0	8.288187424047852	5.792291596918303	0.0	5.102190754093343	5.946006327085153	4.699762731724139	5.102190754093343
280	0.0	0.0	5.993387883662367	0.0	0.0	7.144358695046709	4.214027212075844	7.21212953239017	0.0	4.49800576016595	5.185571808820042	3.144559463340371	3.8159282566747583	3.144559463340371	6.81518746765894	6.685286687184011	7.0716589091222275	5.052839630372696	5.875916698910395	5.936376235303584	6.280445962400638	3.144559463340371	0.0	0.0	5.589169596090175	0.0	4.899753576817176	3.8159282566747583	6.5359564097879	0.0	6.3211930515029815	4.214027212075844	6.04732377018863	7.16173682897199	0.0
281	0.0	0.0	4.168600319633055	0.0	0.0	7.4677628183800575	4.168600319633055	4.853980462955176	0.0	3.490808542595482	3.490808542595482	0.0	4.568894111674718	5.075563341269201	7.587499525253359	5.075563341269201	6.596718253116595	4.853980462955176	0.0	5.947381008106512	5.947381008106512	3.490808542595482	0.0	3.490808542595482	4.853980462955176	0.0	0.0	0.0	7.267219049252928	4.853980462955176	6.596718253116595	5.765581849666432	5.860607118745217	6.351974845389028	0.0
282	0.0	0.0	0.0	0.0	0.0	6.669698061324879	5.468681374213293	0.0	0.0	0.0	4.378467299339332	0.0	4.378467299339332	0.0	7.074740152711595	0.0	4.378467299339332	7.005807723141657	4.378467299339332	5.7553086933933315	5.977818858328975	0.0	4.378467299339332	0.0	4.378467299339332	6.31356673322348	0.0	0.0	8.055040383058454	6.669698061324879	0.0	5.468681374213293	0.0	5.065322440990886	0.0
283	0.0	0.0	0.0	5.680205716739955	0.0	7.469117087074166	5.680205716739955	4.990465581892179	0.0	6.084532558505547	5.498566498358091	3.9053665695105724	3.9053665695105724	6.5255514694101056	7.4409625080236905	5.498566498358091	3.9053665695105724	5.276445582482235	0.0	6.189665265334197	0.0	0.0	0.0	0.0	4.990465581892179	3.9053665695105724	5.276445582482235	0.0	7.181625140452705	0.0	0.0	0.0	5.967034210925061	4.588395950939151	0.0
284	0.0	0.0	0.0	5.630069896597558	0.0	7.207666652642082	5.880586601335653	4.386237740677855	0.0	0.0	6.515260081642758	0.0	0.0	6.677556885859423	7.318814296934302	3.7054611991196817	0.0	6.57233623261287	0.0	5.295031960677896	4.386237740677855	0.0	3.7054611991196817	0.0	4.787545059864189	0.0	5.295031960677896	0.0	8.334765374028379	5.985667763344781	0.0	6.247451582299272	5.073141737131124	4.386237740677855	5.073141737131124
285	0.0	0.0	3.861408822568603	4.945896264041362	0.0	7.337304599268091	4.945896264041362	5.6354808374984895	0.0	6.039755583830299	5.231798619462066	0.0	3.861408822568603	6.731710983963858	7.099068776487035	5.453872818222166	4.543981115910059	4.543981115910059	4.543981115910059	6.239993068911061	3.861408822568603	0.0	0.0	0.0	0.0	0.0	0.0	0.0	6.549627896909511	0.0	0.0	4.945896264041362	5.789121535774342	5.453872818222166	0.0
286	0.0	0.0	0.0	5.949936664809361	0.0	6.823884075619706	4.350868819146946	4.350868819146946	0.0	5.03754732096178	6.641779992940519	0.0	5.440846870662413	7.383033688275222	6.823884075619706	0.0	0.0	5.949936664809361	0.0	5.03754732096178	5.727444402751512	0.0	0.0	0.0	5.03754732096178	0.0	0.0	0.0	8.166814703019252	5.03754732096178	0.0	5.03754732096178	6.285664051079829	0.0	0.0
287	0.0	0.0	0.0	0.0	0.0	0.0	0.0	0.0	0.0	5.307947897018338	4.904955767812101	5.594391182872519	0.0	4.2191910405875825	6.913416278500564	0.0	0.0	0.0	4.2191910405875825	0.0	0.0	4.2191910405875825	0.0	0.0	4.2191910405875825	0.0	5.307947897018338	0.0	5.816790724954095	0.0	0.0	0.0	5.816790724954095	0.0	0.0
288	0.0	0.0	3.7248563033267117	3.7248563033267117	0.0	6.7926092921502335	5.31481241942403	0.0	0.0	3.7248563033267117	6.410140520227582	5.496313939875431	4.405871910199768	6.7926092921502335	7.16695204347041	0.0	3.7248563033267117	5.782970020347045	0.0	5.900410824618952	3.7248563033267117	0.0	0.0	0.0	3.7248563033267117	0.0	0.0	0.0	7.97745346156006	3.7248563033267117	0.0	3.7248563033267117	6.646182966039596	5.0928976631388405	0.0
289	0.0	0.0	0.0	5.886560214236241	0.0	7.016079692467524	4.6890450398792645	3.6086566098987323	0.0	0.0	4.974425600066011	0.0	4.288167126121765	6.291099390170702	7.192864876020924	4.288167126121765	3.6086566098987323	5.981617952098657	6.840361575816508	5.377583886728943	5.196185697182183	0.0	4.974425600066011	0.0	0.0	3.6086566098987323	5.196185697182183	0.0	8.05884790419561	6.355522109480845	0.0	6.222238847210979	5.377583886728943	4.974425600066011	4.288167126121765
290	0.0	0.0	0.0	0.0	0.0	6.918303512182837	4.365158297343535	4.365158297343535	0.0	0.0	0.0	0.0	4.365158297343535	5.741872432314469	7.87910332628483	5.455259373088148	0.0	5.741872432314469	5.051928869159301	5.051928869159301	5.455259373088148	0.0	4.365158297343535	0.0	0.0	0.0	0.0	0.0	8.463449086986115	5.964374026724175	0.0	5.741872432314469	0.0	0.0	4.365158297343535
291	0.0	0.0	0.0	4.048515976330748	0.0	7.1227630264017066	4.048515976330748	6.1125725561681605	0.0	4.732900754400795	5.135427916063107	0.0	4.732900754400795	6.740147086420661	7.744918809671207	5.6438969521040905	7.527959253300696	5.825628493207923	4.732900754400795	6.1125725561681605	5.135427916063107	0.0	0.0	0.0	4.048515976330748	0.0	0.0	0.0	6.804611700251025	0.0	6.517299109724488	0.0	6.335273040210029	5.421637772115892	0.0
292	0.0	0.0	0.0	5.494513951588065	0.0	7.059871407632791	5.272397186267714	3.901379426839341	0.0	3.901379426839341	5.962975422339829	0.0	3.901379426839341	6.590382978768574	7.642638112059841	0.0	3.901379426839341	5.676150398201582	5.962975422339829	6.280727385353131	6.080472611917987	4.986424084409295	4.986424084409295	0.0	3.901379426839341	0.0	6.367582746972533	0.0	8.323852264905796	6.080472611917987	0.0	5.829811426081731	6.367582746972533	3.901379426839341	4.5843681806236845
293	0.0	0.0	0.0	5.156272060836464	0.0	6.451354858819665	4.069120139253868	4.069120139253868	0.0	0.0	6.000271261285034	0.0	4.7536843811277505	5.8465335095043125	7.188129958910514	4.069120139253868	0.0	5.442512308272905	4.7536843811277505	5.664789765669172	4.069120139253868	4.7536843811277505	5.156272060836464	0.0	5.156272060836464	0.0	6.133492845939228	0.0	8.059529267581626	5.664789765669172	0.0	4.7536843811277505	5.156272060836464	0.0	5.442512308272905
294	0.0	0.0	3.8697577802794187	0.0	0.0	7.250581036938961	0.0	3.8697577802794187	0.0	3.8697577802794187	3.8697577802794187	0.0	3.8697577802794187	6.415260732412528	7.4046303170724235	4.954363484898468	0.0	6.335354381541294	3.8697577802794187	5.240280859206691	0.0	6.153387265441769	4.552418457987168	0.0	4.954363484898468	6.489251812506656	0.0	0.0	7.8744057594069385	5.930775139727579	0.0	5.462364094901128	3.8697577802794187	0.0	0.0
295	0.0	0.0	6.821175647778678	0.0	0.0	6.5031307474014035	4.835627853731177	3.7527741449033236	5.678377271026274	3.7527741449033236	3.7527741449033236	0.0	3.7527741449033236	4.835627853731177	6.6207472425612455	5.81148118451706	5.81148118451706	3.7527741449033236	6.295837185825952	5.524796279266014	6.295837185825952	0.0	0.0	0.0	6.03402595787718	0.0	0.0	3.7527741449033236	6.36981343752596	0.0	0.0	5.524796279266014	4.43412573287197	3.7527741449033236	3.7527741449033236
296	0.0	0.0	4.37858968345059	0.0	0.0	6.66982184285823	5.065445597527836	0.0	0.0	0.0	0.0	0.0	0.0	5.065445597527836	7.199927582539924	4.37858968345059	0.0	5.977942483019278	0.0	5.065445597527836	4.37858968345059	0.0	5.755432239811068	0.0	0.0	7.139349624626973	0.0	0.0	7.767588023847882	5.755432239811068	0.0	5.468804790396777	5.755432239811068	4.37858968345059	0.0
297	5.187067632265852	0.0	0.0	5.877416716820032	0.0	6.931640318685747	5.4090928845231785	0.0	0.0	4.4994932646660075	6.887232936855087	0.0	4.4994932646660075	5.744285531863187	7.322190684013401	0.0	0.0	6.099999708183835	6.62970399848935	5.4090928845231785	4.4994932646660075	4.4994932646660075	4.901246616961607	0.0	4.4994932646660075	3.8173993978220486	5.994888369076063	0.0	8.152166206596856	5.744285531863187	0.0	4.901246616961607	5.877416716820032	4.4994932646660075	3.8173993978220486
298	0.0	0.0	0.0	4.782541780414922	0.0	6.567297878790038	4.097734412024397	4.097734412024397	0.0	0.0	5.185211423087769	4.097734412024397	0.0	5.875555301673506	7.607841840127192	4.782541780414922	7.482744900624444	5.693795034307042	5.185211423087769	5.693795034307042	6.029304867508246	4.097734412024397	0.0	0.0	4.097734412024397	0.0	5.185211423087769	0.0	6.162535319017414	0.0	5.875555301673506	0.0	6.280084226732576	5.875555301673506	4.097734412024397
299	0.0	0.0	5.493930656682109	4.403508042656821	0.0	6.5897980810666805	4.403508042656821	7.282257866706703	0.0	4.403508042656821	0.0	0.0	5.090519263697601	4.403508042656821	6.338876237838839	6.695021155536267	5.090519263697601	4.403508042656821	5.493930656682109	4.403508042656821	5.493930656682109	4.403508042656821	0.0	6.338876237838839	6.003110266156764	0.0	0.0	4.403508042656821	6.003110266156764	0.0	5.493930656682109	0.0	0.0	0.0	0.0
300	0.0	6.5455663854277075	4.608238127911556	0.0	0.0	0.0	5.98702737025659	0.0	5.2963881596983216	0.0	6.3916550886554235	0.0	8.095031392465499	0.0	4.608238127911556	0.0	0.0	0.0	0.0	4.608238127911556	4.608238127911556	0.0	0.0	0.0	5.700181986879279	0.0	0.0	0.0	5.700181986879279	0.0	0.0	0.0	0.0	4.608238127911556	4.608238127911556
301	3.798412624678555	0.0	0.0	3.798412624678555	0.0	7.177712563936046	4.480293421780171	3.798412624678555	0.0	3.798412624678555	6.0806259350625895	0.0	0.0	6.867835201508261	7.5139666590224605	4.881974684107135	0.0	6.416444602482236	0.0	5.167759451030857	3.798412624678555	5.389762888731843	5.167759451030857	0.0	0.0	0.0	4.881974684107135	0.0	8.35069871643606	5.167759451030857	0.0	5.724930544712157	6.175728207360093	0.0	5.85805390661084
302	0.0	0.0	3.8362757311929494	0.0	0.0	7.370443664686266	0.0	0.0	0.0	3.8362757311929494	4.518577412093266	0.0	0.0	4.920401056350569	7.398597052922512	3.8362757311929494	0.0	5.428303931416402	0.0	6.588431682784634	3.8362757311929494	0.0	0.0	0.0	0.0	4.920401056350569	0.0	3.8362757311929494	7.909177802341932	5.60989346432263	0.0	5.763520941672909	3.8362757311929494	0.0	0.0
303	0.0	0.0	0.0	5.102128115012347	0.0	6.801886134608162	4.415046288728986	0.0	0.0	4.015609968054337	5.705494730744446	0.0	4.015609968054337	4.921022575726031	7.479218406379179	4.015609968054337	0.0	6.014761896918306	5.505563235494625	5.7922287667205605	4.415046288728986	3.340334092439312	4.415046288728986	0.0	0.0	4.699700282600738	5.610517258656433	3.340334092439312	8.231786059636248	5.610517258656433	0.0	6.771149215225425	5.102128115012347	4.015609968054337	0.0
304	0.0	0.0	6.3702030318762555	0.0	0.0	6.949268046213036	5.121710461333189	8.354640566817494	0.0	4.434511365666383	4.434511365666383	0.0	0.0	0.0	7.0624939401207	7.285466148952365	7.026158022817682	6.216337613297797	6.4390817760750725	6.296226728872075	6.12950772383465	4.434511365666383	0.0	0.0	5.121710461333189	0.0	0.0	0.0	6.56405691627383	0.0	5.121710461333189	5.3436601382877535	5.121710461333189	6.296226728872075	0.0
305	0.0	0.0	5.302112312312872	0.0	0.0	4.3932653981995475	5.080213251606317	7.7311711857541665	4.3932653981995475	3.712402754729401	0.0	0.0	3.712402754729401	0.0	5.080213251606317	6.984444364756737	5.302112312312872	5.302112312312872	6.174671201110199	3.712402754729401	3.712402754729401	0.0	0.0	0.0	6.328524480976099	0.0	4.3932653981995475	7.782442533413506	6.25455378133351	3.712402754729401	0.0	0.0	4.794601894659851	3.712402754729401	0.0
306	0.0	0.0	0.0	4.269739408858079	0.0	6.336868210141494	5.8679259192700535	4.269739408858079	0.0	6.0497759091809655	6.654839142098006	4.955869312240165	4.269739408858079	7.089702601114614	7.146814700256836	4.269739408858079	0.0	6.0497759091809655	4.269739408858079	4.955869312240165	4.269739408858079	4.269739408858079	0.0	0.0	4.269739408858079	0.0	4.269739408858079	0.0	8.207171710777725	5.35898434242395	0.0	5.8679259192700535	7.089702601114614	0.0	5.35898434242395
307	0.0	0.0	0.0	0.0	0.0	7.208622197246841	5.017301567424309	0.0	0.0	4.330754927932723	0.0	0.0	4.330754927932723	5.929610960689595	6.957519225541742	0.0	0.0	5.929610960689595	0.0	5.707132067552189	4.330754927932723	0.0	5.420556777957716	0.0	0.0	6.265323046628331	4.330754927932723	0.0	8.079020127382766	5.707132067552189	0.0	5.420556777957716	5.707132067552189	0.0	0.0
308	4.068681538675791	0.0	0.0	5.442068010856788	0.0	6.760643084033155	4.068681538675791	5.155828403699904	0.0	4.068681538675791	6.133047584631101	0.0	5.155828403699904	6.133047584631101	7.27100520682645	4.753241999029951	0.0	6.35575705019501	6.760643084033155	5.664345083197473	4.753241999029951	4.068681538675791	5.155828403699904	0.0	4.753241999029951	0.0	6.537789111769831	6.35575705019501	8.094790166485488	6.250589484800709	0.0	6.6177204528089035	5.846088569957884	5.155828403699904	4.068681538675791
309	0.0	0.0	0.0	4.688144782152288	0.0	7.031157976405768	5.780602339070396	4.004159250507425	0.0	4.004159250507425	5.376679468858996	5.090537259468342	5.090537259468342	5.934311942278453	7.122052890123274	0.0	0.0	5.780602339070396	6.552128691425684	5.5988979628841955	0.0	0.0	5.5988979628841955	0.0	5.376679468858996	0.0	4.688144782152288	0.0	8.234511853885508	5.780602339070396	0.0	5.090537259468342	5.5988979628841955	4.688144782152288	4.004159250507425
310	0.0	6.025947221137817	5.859332178753415	0.0	0.0	6.099882659644492	5.9461057651031135	3.4895689475539986	6.3506984901097585	0.0	7.014826606462362	0.0	8.469424781174292	0.0	3.4895689475539986	4.167341531139855	0.0	0.0	5.40897609793611	4.167341531139855	4.167341531139855	0.0	0.0	0.0	4.567628792596965	0.0	0.0	5.40897609793611	0.0	0.0	0.0	0.0	0.0	4.167341531139855	0.0
311	0.0	4.5642737309542	0.0	5.252198577672782	0.0	6.5012145391861145	5.252198577672782	0.0	0.0	0.0	0.0	0.0	0.0	5.655916829583802	7.550060137733363	4.5642737309542	5.252198577672782	5.942724328287807	0.0	5.252198577672782	0.0	0.0	5.252198577672782	6.5012145391861145	4.5642737309542	5.942724328287807	5.252198577672782	0.0	7.119560454559215	4.5642737309542	0.0	4.5642737309542	0.0	4.5642737309542	4.5642737309542
312	0.0	0.0	6.177804385627042	0.0	3.3772514941150753	6.809353824772945	4.05318071108296	8.44867358827492	0.0	4.05318071108296	0.0	0.0	4.452839982176919	0.0	6.809353824772945	7.3684966127202	6.9810298445744	5.293461061184157	6.052917868236648	5.293461061184157	5.743617480928061	0.0	0.0	0.0	5.910178650294357	0.0	3.3772514941150753	3.3772514941150753	6.340012019870988	0.0	6.388718167128704	4.737606446596279	5.984092910658756	7.332152331825553	0.0
313	0.0	0.0	0.0	5.4032076642918545	0.0	6.7861197245168885	5.181189009164168	3.8116179861722403	0.0	0.0	6.355944731071298	0.0	4.895378956269829	6.1892063045825	7.639886070939222	0.0	3.8116179861722403	5.988991383980804	5.738392753900885	4.493647406593756	3.8116179861722403	0.0	4.493647406593756	3.8116179861722403	3.8116179861722403	0.0	6.094101249172447	0.0	7.9005019606674125	6.27604671242964	0.0	5.4032076642918545	4.895378956269829	0.0	3.8116179861722403
314	0.0	0.0	3.9450683339066597	0.0	0.0	6.007433747552808	0.0	4.6284934610504855	0.0	5.030696766558941	0.0	0.0	0.0	5.030696766558941	7.710166761183173	5.316743939256921	6.124943368715075	5.316743939256921	3.9450683339066597	5.316743939256921	0.0	0.0	0.0	0.0	4.6284934610504855	0.0	0.0	0.0	6.325216236872232	0.0	0.0	0.0	6.124943368715075	0.0	0.0
315	0.0	0.0	4.346349502381626	0.0	0.0	6.637207487378204	0.0	0.0	0.0	0.0	0.0	0.0	0.0	5.722880848761726	6.819310573269989	0.0	0.0	5.436288274640316	0.0	4.346349502381626	5.032998608626261	0.0	5.032998608626261	0.0	5.032998608626261	6.819310573269989	0.0	0.0	7.665983967951418	5.9453701308589375	0.0	5.032998608626261	5.436288274640316	0.0	0.0
316	0.0	0.0	0.0	3.9662529798189943	0.0	7.315088426897424	4.649882871860437	5.895791889945039	0.0	5.895791889945039	0.0	0.0	3.9662529798189943	6.513560600690761	7.954811169308887	5.560419447126221	5.560419447126221	5.338237224182272	5.052155314856622	6.587562625141843	5.052155314856622	3.9662529798189943	0.0	0.0	0.0	0.0	0.0	0.0	6.513560600690761	4.649882871860437	5.560419447126221	3.9662529798189943	5.742099604537907	0.0	0.0
317	0.0	0.0	0.0	0.0	0.0	7.010512351830537	0.0	0.0	0.0	0.0	4.031779345390139	0.0	0.0	5.404677325804411	7.775497427190034	4.031779345390139	4.716015575395861	0.0	4.716015575395861	6.58021519643407	4.031779345390139	5.118492633303023	0.0	0.0	4.031779345390139	0.0	0.0	0.0	8.203805714533837	6.959266548217978	0.0	5.96236461047914	5.118492633303023	4.716015575395861	0.0
318	0.0	0.0	6.190403308311635	3.9393219376093525	0.0	6.734269533154404	4.775436695945455	8.673429941785438	3.9393219376093525	3.9393219376093525	4.44233254096991	0.0	4.622690762335868	4.622690762335868	6.486143601723257	6.980869386414026	3.5435404942675706	5.464357759030048	6.349166633974287	5.129578113209671	4.775436695945455	4.622690762335868	4.907913232402935	0.0	6.4062279206851755	4.222126784127152	3.5435404942675706	5.2243500520866055	7.890334992500506	5.390575507677616	0.0	5.129578113209671	4.907913232402935	2.87889406825099	3.5435404942675706
319	0.0	0.0	0.0	0.0	0.0	2.7111553891701736	0.0	0.0	0.0	0.0	1.3374533318066248	1.3374533318066248	0.0	1.3374533318066248	2.504490312745702	0.0	0.0	1.3374533318066248	0.0	0.0	0.0	0.0	1.3374533318066248	7.308378184228539	1.3374533318066248	0.0	0.0	0.0	2.2436829379186918	1.3374533318066248	1.3374533318066248	0.0	1.3374533318066248	1.3374533318066248	0.0
320	0.0	0.0	0.0	0.0	0.0	6.55585337748561	5.173815252857207	0.0	0.0	0.0	4.486315020304237	0.0	0.0	4.486315020304237	6.268645115782274	0.0	0.0	6.086702446015849	0.0	6.268645115782274	4.486315020304237	4.486315020304237	0.0	0.0	4.486315020304237	6.778712534554917	0.0	0.0	7.566549117501233	4.486315020304237	0.0	5.864126956212501	4.486315020304237	0.0	0.0
321	0.0	0.0	0.0	5.702458878230125	0.0	6.3939357905470855	4.458005658545465	4.859601475392582	0.0	3.7763773261880194	6.05813199603583	0.0	3.7763773261880194	6.932235521959928	7.364756690857761	0.0	0.0	6.153229538176819	5.95303130946762	4.859601475392582	5.548864335103939	3.7763773261880194	5.14534327341244	0.0	0.0	0.0	5.835572965264461	0.0	8.207825244342446	5.95303130946762	0.0	6.153229538176819	6.644878668941229	0.0	5.367320850453342
322	0.0	0.0	4.212191281932849	4.212191281932849	0.0	6.683425506544026	4.897903959244168	4.212191281932849	0.0	0.0	4.212191281932849	0.0	0.0	6.596527894324412	7.193750411508797	0.0	0.0	4.897903959244168	4.212191281932849	4.897903959244168	0.0	4.897903959244168	4.897903959244168	0.0	4.897903959244168	4.897903959244168	5.5873130579827475	0.0	7.493660212251093	6.501354215162311	0.0	6.396160508323429	6.396160508323429	4.212191281932849	6.1453225234028634
323	0.0	0.0	0.0	0.0	0.0	6.34266463194845	0.0	0.0	0.0	0.0	4.4072567838303485	0.0	4.4072567838303485	4.4072567838303485	6.593587959919894	0.0	0.0	5.09429103425159	0.0	5.497710166703032	5.09429103425159	0.0	0.0	0.0	0.0	0.0	4.4072567838303485	0.0	7.486596483761143	5.09429103425159	0.0	5.09429103425159	0.0	0.0	0.0
324	0.0	0.0	5.212247707559796	0.0	0.0	6.930527954581585	3.6243732681982084	0.0	0.0	5.212247707559796	4.990465581892179	0.0	3.6243732681982084	5.3936606164534595	7.8604111483932	0.0	4.990465581892179	6.238357781259232	3.6243732681982084	6.164400033224598	4.30409786538131	3.6243732681982084	0.0	0.0	0.0	6.238357781259232	0.0	0.0	7.831848956038895	6.238357781259232	4.990465581892179	6.238357781259232	4.30409786538131	5.3936606164534595	0.0
325	0.0	0.0	0.0	5.654806647376625	0.0	7.133702475412721	5.146312071194393	0.0	0.0	4.0592742037422065	5.654806647376625	0.0	4.0592742037422065	6.815547859639159	7.508146593703348	4.0592742037422065	0.0	5.146312071194393	0.0	6.123496670514062	0.0	0.0	4.0592742037422065	0.0	4.0592742037422065	0.0	6.441352737036365	0.0	8.290608078842258	0.0	0.0	5.836544592255402	6.346201969387462	0.0	5.432537875801329
326	0.0	0.0	0.0	5.260708969574155	0.0	6.7607402631280875	0.0	4.572739981714436	0.0	4.572739981714436	6.865984934940592	5.951256963818482	4.572739981714436	6.961200323434242	7.558610652062448	4.572739981714436	4.572739981714436	6.643102013409319	5.260708969574155	5.951256963818482	0.0	0.0	0.0	0.0	0.0	0.0	6.17387986619278	0.0	7.048132700800556	4.572739981714436	0.0	4.572739981714436	5.260708969574155	4.572739981714436	0.0
327	0.0	0.0	6.986443218988044	0.0	0.0	6.661376266268751	0.0	4.511652838342799	5.199294744392793	0.0	4.796586062040749	0.0	4.111662862562431	0.0	5.01807666981453	7.231364715889403	4.111662862562431	5.199294744392793	5.602918005214144	4.511652838342799	5.199294744392793	0.0	3.4347634820318773	0.0	5.602918005214144	3.4347634820318773	0.0	5.199294744392793	6.44810673491453	0.0	0.0	5.199294744392793	5.01807666981453	0.0	0.0
328	0.0	0.0	6.544043075399099	0.0	0.0	6.806075286255195	4.940343308725443	8.404320109700329	5.226235745093987	5.226235745093987	4.75945115835476	0.0	4.940343308725443	4.254322815452839	6.7801289317738505	7.68516048270167	7.316458000288087	4.75945115835476	6.903610771059837	5.852333521072522	6.903610771059837	3.8559339641506605	3.1837199844453012	0.0	6.278777666914381	0.0	0.0	5.093471731574915	7.185215258684865	0.0	6.321259124449264	3.1837199844453012	5.093471731574915	6.438842398090148	0.0
329	0.0	0.0	0.0	0.0	0.0	5.7445005970113945	0.0	0.0	0.0	4.147782769812769	4.147782769812769	0.0	4.147782769812769	4.147782769812769	7.17714379618624	4.147782769812769	4.147782769812769	5.235806255388043	5.235806255388043	4.147782769812769	0.0	0.0	4.147782769812769	0.0	4.832998878099295	4.147782769812769	0.0	0.0	7.023120415994458	5.235806255388043	0.0	4.147782769812769	0.0	0.0	4.147782769812769
330	0.0	0.0	0.0	5.213061088763829	0.0	6.675200914843095	4.125279892632253	4.81031477168272	0.0	4.81031477168272	6.508376225510844	4.125279892632253	4.125279892632253	6.943167958756495	7.0002727485468865	4.125279892632253	4.125279892632253	6.190481425152089	6.057242681152155	5.72170634502232	4.81031477168272	4.125279892632253	4.125279892632253	0.0	4.81031477168272	0.0	6.5952633532283675	0.0	8.169715090864154	0.0	0.0	4.81031477168272	6.30803678598668	4.81031477168272	4.125279892632253
331	0.0	0.0	3.4557142828500966	5.624480170246755	0.0	7.138007344078036	3.4557142828500966	3.4557142828500966	0.0	3.4557142828500966	6.315821502031757	0.0	3.4557142828500966	5.991094044799613	7.613789090279485	3.4557142828500966	0.0	6.369793588234636	5.220817655701273	5.8244945706813	5.374196193274837	3.4557142828500966	4.53305884138605	0.0	3.4557142828500966	5.220817655701273	4.818050360022427	0.0	7.934858241722353	5.991094044799613	3.4557142828500966	4.818050360022427	5.729479776942554	4.53305884138605	4.53305884138605
332	0.0	0.0	0.0	0.0	0.0	0.0	0.0	1.7165838301562093	0.0	1.7165838301562093	0.0	0.0	0.0	0.0	0.0	1.7165838301562093	0.0	0.0	0.0	0.0	0.0	0.0	0.0	7.477514897132568	0.0	0.0	0.0	0.0	0.0	1.7165838301562093	0.0	0.0	0.0	0.0	0.0
333	0.0	0.0	0.0	0.0	0.0	1.4541488975156116	0.0	0.0	0.0	0.0	1.4541488975156116	0.0	1.4541488975156116	0.0	0.0	0.0	0.0	0.0	0.0	0.0	0.0	0.0	0.0	7.777444671685079	0.0	0.0	0.0	0.0	2.647829734291891	0.0	0.0	1.4541488975156116	0.0	0.0	0.0
334	0.0	0.0	5.737414714425316	5.737414714425316	0.0	7.170040531856278	4.825946968417037	7.814032067980869	0.0	4.825946968417037	5.2287355121955255	0.0	4.140786763455576	5.515076611181176	7.4575302629241955	6.0729656438814175	6.206208953858205	6.323767867842016	5.737414714425316	6.206208953858205	6.206208953858205	5.515076611181176	5.515076611181176	0.0	5.515076611181176	5.515076611181176	5.515076611181176	0.0	7.788724619576254	4.140786763455576	5.2287355121955255	4.825946968417037	5.515076611181176	4.825946968417037	5.2287355121955255
335	0.0	0.0	0.0	5.052888643508763	0.0	5.052888643508763	4.366111973966927	0.0	0.0	0.0	5.052888643508763	0.0	0.0	6.839308175715893	7.611921289350333	0.0	4.366111973966927	5.4562211973781265	0.0	5.4562211973781265	4.366111973966927	0.0	4.366111973966927	0.0	0.0	0.0	5.052888643508763	0.0	7.572720356834516	4.366111973966927	0.0	4.366111973966927	5.4562211973781265	5.4562211973781265	4.366111973966927
336	0.0	0.0	0.0	0.0	0.0	6.964150144029862	0.0	0.0	0.0	0.0	0.0	0.0	5.097532914199132	6.010149822039467	6.964150144029862	0.0	0.0	5.500958675475201	4.410478938635858	4.410478938635858	4.410478938635858	0.0	4.410478938635858	0.0	0.0	7.10712495761585	0.0	0.0	8.290326435903642	5.500958675475201	0.0	5.500958675475201	5.500958675475201	0.0	0.0
337	0.0	0.0	0.0	5.655874680955426	0.0	6.906136729709667	5.655874680955426	4.966218313477063	0.0	4.280016413079532	4.966218313477063	0.0	0.0	6.347271874648438	7.100115972081511	0.0	0.0	5.369357567363986	0.0	5.655874680955426	5.369357567363986	4.966218313477063	4.280016413079532	0.0	4.280016413079532	4.280016413079532	6.665247804641588	0.0	7.7630101049887985	4.280016413079532	0.0	5.369357567363986	6.665247804641588	4.966218313477063	4.966218313477063
338	0.0	0.0	5.871097483557137	0.0	0.0	6.991336749035266	4.34093854109348	3.941964469862572	0.0	4.846540827503172	5.535752522112991	0.0	3.941964469862572	6.631732522585828	7.255274772528131	3.2680413637946844	3.2680413637946844	5.717416656161329	0.0	5.717416656161329	3.2680413637946844	3.2680413637946844	0.0	0.0	4.846540827503172	0.0	4.34093854109348	0.0	8.178257014438229	0.0	0.0	5.871097483557137	6.366430369696286	5.313594295243124	0.0
339	0.0	0.0	0.0	0.0	0.0	6.8231611822598826	6.6608342828953555	0.0	5.21806692345883	0.0	3.8478952662808616	0.0	3.8478952662808616	0.0	0.0	3.8478952662808616	0.0	3.8478952662808616	0.0	3.8478952662808616	3.8478952662808616	0.0	0.0	0.0	7.515764077101953	0.0	0.0	8.170428399536016	3.8478952662808616	0.0	0.0	0.0	0.0	4.53032291147483	3.8478952662808616
340	0.0	0.0	3.7299001532839235	0.0	0.0	6.70257312293874	0.0	4.410977165783724	0.0	6.105740139641406	0.0	0.0	4.812386290665862	5.501460969980305	7.232695702593904	4.812386290665862	6.010652937998136	3.7299001532839235	0.0	6.346424218625374	6.70257312293874	0.0	0.0	0.0	4.812386290665862	0.0	0.0	0.0	7.038694512681402	4.410977165783724	0.0	3.7299001532839235	4.410977165783724	3.7299001532839235	0.0
341	0.0	0.0	0.0	0.0	0.0	7.145029860140946	0.0	0.0	0.0	4.267978164502581	0.0	0.0	4.954095654274008	0.0	7.655539924252979	0.0	0.0	6.452671143337358	4.267978164502581	5.866144728786845	4.954095654274008	0.0	0.0	0.0	4.267978164502581	5.357206507609915	4.267978164502581	0.0	7.512511910909686	5.643709370964829	0.0	4.954095654274008	0.0	0.0	0.0
342	0.0	7.145326890869807	0.0	0.0	0.0	5.357502371661696	4.66905678317452	4.66905678317452	6.048290440755844	0.0	7.368312721662771	0.0	8.093924029773211	4.66905678317452	0.0	4.66905678317452	4.66905678317452	0.0	0.0	0.0	0.0	0.0	0.0	0.0	4.66905678317452	0.0	0.0	5.761395357333203	0.0	0.0	0.0	0.0	0.0	0.0	0.0
343	0.0	0.0	0.0	4.850872396730726	0.0	6.790055785139765	4.850872396730726	4.165516337485499	0.0	4.850872396730726	6.231283321021369	0.0	0.0	4.165516337485499	7.095141362966201	4.165516337485499	0.0	5.540101134673819	0.0	0.0	0.0	0.0	4.165516337485499	0.0	4.850872396730726	0.0	5.762459151586578	0.0	6.348847785450726	5.762459151586578	0.0	5.253726916524426	5.253726916524426	0.0	5.253726916524426
344	0.0	0.0	0.0	0.0	0.0	6.646158600494485	5.041903245464442	0.0	0.0	0.0	5.73181447653083	0.0	0.0	5.445212217813685	6.423339747090479	0.0	0.0	0.0	6.741350682187221	5.041903245464442	4.355196718200519	4.355196718200519	5.445212217813685	0.0	0.0	5.445212217813685	6.136198603646121	0.0	7.051190613990349	4.355196718200519	0.0	4.355196718200519	5.041903245464442	4.355196718200519	0.0
345	0.0	0.0	0.0	4.60100673139277	0.0	7.2306958606005	4.200549921464868	0.0	0.0	0.0	6.384362890387683	0.0	0.0	6.133530558288509	7.5532695041225475	4.200549921464868	0.0	6.4383412791108485	5.107807578063363	5.107807578063363	5.289120404412842	4.88617521709604	5.797925509536855	0.0	3.5222788732202286	0.0	4.60100673139277	0.0	8.555089577326186	6.327303750645234	0.0	6.584726676315974	4.60100673139277	0.0	3.5222788732202286
346	0.0	0.0	0.0	4.474419078677257	0.0	5.852129068637304	0.0	4.474419078677257	0.0	0.0	5.161851540860109	0.0	0.0	6.256635792916471	7.102837231623868	4.474419078677257	0.0	4.474419078677257	0.0	0.0	0.0	0.0	5.565404462394318	0.0	0.0	0.0	5.852129068637304	0.0	6.256635792916471	5.852129068637304	0.0	5.161851540860109	4.474419078677257	0.0	0.0
347	0.0	0.0	0.0	5.8046256009674275	0.0	6.9012268135607115	5.400666150200343	5.400666150200343	0.0	0.0	6.5761914727558795	0.0	4.7120223872393	6.783569588717604	7.306356348763153	4.027821652459715	0.0	5.958345676265805	5.8046256009674275	5.958345676265805	0.0	0.0	4.7120223872393	0.0	4.027821652459715	0.0	5.8046256009674275	0.0	8.498688124889082	5.400666150200343	0.0	5.8046256009674275	6.5761914727558795	4.7120223872393	4.027821652459715
348	0.0	7.753557462778232	5.5300243945885965	0.0	0.0	6.818129162421519	5.080302931027709	3.171021822899582	7.348306938101612	0.0	5.213056768297167	0.0	5.696468155758942	3.171021822899582	3.171021822899582	4.746314816458013	4.525339821402012	0.0	0.0	3.842965438519328	3.171021822899582	0.0	0.0	0.0	5.080302931027709	0.0	0.0	0.0	5.963941758605121	0.0	0.0	0.0	0.0	3.171021822899582	4.2412615916990255
349	0.0	0.0	0.0	6.132718017725223	0.0	6.996457959469865	5.441739157666039	0.0	0.0	0.0	7.047705496929811	0.0	4.752914564035661	6.760313182998946	7.548138234672814	0.0	4.068356903691946	6.450579571812177	4.752914564035661	4.752914564035661	0.0	4.068356903691946	4.068356903691946	0.0	0.0	0.0	6.450579571812177	0.0	8.178518485508752	5.999496673174782	0.0	4.068356903691946	5.155500024604348	4.068356903691946	5.155500024604348
350	0.0	0.0	0.0	0.0	0.0	6.285277254501409	0.0	0.0	0.0	0.0	3.373831681322041	0.0	0.0	4.0497014027994185	7.290898662760655	3.373831681322041	0.0	5.540131312181095	3.373831681322041	4.955480534258844	4.449340379352513	4.449340379352513	5.136627285530747	0.0	0.0	6.5185037927527	4.734096607459274	0.0	7.513905861750232	5.90664735861398	0.0	5.28993797275128	5.136627285530747	4.0497014027994185	3.373831681322041
351	0.0	0.0	3.2432311630882764	3.2432311630882764	0.0	7.11624635726324	4.599810198950959	0.0	0.0	0.0	5.287917830400723	0.0	4.599810198950959	5.604992719809335	7.480641387551827	0.0	0.0	5.845366012634127	0.0	5.287917830400723	4.599810198950959	3.2432311630882764	4.3154737715070945	3.2432311630882764	3.9166665594865817	5.001918431125487	0.0	0.0	7.99124142762616	6.039011318648652	0.0	4.820940977240971	4.599810198950959	3.9166665594865817	0.0
352	0.0	0.0	4.177037309305294	0.0	0.0	7.182759217858177	3.4991175011152595	4.577374659733159	4.177037309305294	5.8691518334231345	4.177037309305294	0.0	3.4991175011152595	6.6052756358774944	5.7741241405772605	6.560885380966344	3.4991175011152595	0.0	5.084079061212699	5.418779847083453	5.2653676531317934	0.0	0.0	0.0	5.418779847083453	0.0	0.0	4.86248295930627	5.7741241405772605	0.0	0.0	4.577374659733159	4.86248295930627	3.4991175011152595	0.0
353	0.0	0.0	0.0	0.0	0.0	7.064176827455627	6.0847718906350226	5.393899404729201	0.0	5.393899404729201	6.0847718906350226	4.990703828780268	0.0	6.776779780582433	7.587076496262652	0.0	0.0	6.238597191284395	4.990703828780268	5.6804447766332515	0.0	0.0	0.0	0.0	4.304334502736328	0.0	4.990703828780268	0.0	7.756896317265568	4.990703828780268	0.0	0.0	5.902905686899079	5.393899404729201	0.0
354	0.0	0.0	0.0	0.0	0.0	6.725410479869997	5.686154239606769	0.0	0.0	3.911215579500404	5.282384001942959	0.0	4.594304265062615	7.11068887800652	7.529119902235236	0.0	3.911215579500404	6.600407327835575	4.996393932209449	6.290746755148629	3.911215579500404	3.911215579500404	4.594304265062615	0.0	4.594304265062615	0.0	5.282384001942959	0.0	7.968879957491113	5.686154239606769	0.0	4.594304265062615	6.377603672258918	4.996393932209449	4.594304265062615
355	0.0	0.0	0.0	5.001464212660494	0.0	7.075001279810601	6.24940981882551	4.3150225879556245	0.0	0.0	5.913709921389663	0.0	5.001464212660494	6.60550511666484	7.297975618514937	4.3150225879556245	0.0	6.500294911890755	0.0	5.691241677885996	4.3150225879556245	0.0	5.001464212660494	0.0	0.0	0.0	4.3150225879556245	0.0	7.437649264682292	5.001464212660494	0.0	0.0	5.001464212660494	4.3150225879556245	0.0
356	0.0	0.0	0.0	5.325302703273546	0.0	6.879597649064446	6.1335254366909	5.03924160885054	0.0	5.325302703273546	6.420665131814563	5.547472405035881	4.6370105953231215	6.5745832741322285	7.302099761867863	3.9535034119135926	3.9535034119135926	6.333801705091016	0.0	5.729144201516439	0.0	4.6370105953231215	3.9535034119135926	0.0	0.0	0.0	4.6370105953231215	0.0	7.994909824713608	0.0	0.0	4.6370105953231215	5.547472405035881	4.6370105953231215	4.6370105953231215
357	0.0	0.0	1.9337859154070238	0.0	0.0	0.0	0.0	0.0	0.0	0.0	0.0	0.0	0.0	0.0	2.5518863733164356	0.0	0.0	0.0	0.0	0.0	0.0	0.0	0.0	6.097339649659002	0.0	0.0	0.0	0.0	3.205286755258262	0.0	0.0	1.9337859154070238	1.9337859154070238	0.0	0.0
358	0.0	0.0	0.0	4.030831968708677	0.0	7.058295877902654	5.625960347635767	4.715059714908405	0.0	0.0	6.31730435282962	0.0	4.030831968708677	5.961402596503317	7.058295877902654	0.0	4.030831968708677	6.31730435282962	0.0	4.030831968708677	0.0	4.715059714908405	5.403717166177994	0.0	4.030831968708677	4.030831968708677	5.625960347635767	0.0	8.187578222255738	6.094611900271163	0.0	6.094611900271163	5.807681207173211	0.0	6.499325064030012
359	0.0	0.0	0.0	0.0	0.0	7.0001674179570825	4.181436366425995	0.0	0.0	0.0	5.778577746171558	0.0	4.181436366425995	5.778577746171558	8.037566086201869	4.866915951424493	4.181436366425995	5.960383651461629	4.866915951424493	5.778577746171558	0.0	0.0	4.181436366425995	0.0	4.866915951424493	4.866915951424493	4.181436366425995	0.0	8.058178779620054	5.778577746171558	0.0	5.778577746171558	6.1141658459243695	4.181436366425995	0.0
360	0.0	0.0	0.0	6.3491713642872645	0.0	6.531201512767077	4.746701896361014	0.0	0.0	0.0	6.611132117704387	0.0	5.149269384922662	6.3491713642872645	7.223619800805227	4.062197535299713	0.0	5.8395105253314386	5.435499492932157	5.435499492932157	0.0	4.062197535299713	5.435499492932157	0.0	4.062197535299713	0.0	6.244005073672442	0.0	8.188249211279276	5.657770852565952	0.0	6.531201512767077	6.3491713642872645	4.062197535299713	4.746701896361014
361	0.0	0.0	5.474973519338899	5.792283777074095	0.0	7.029804490544633	5.474973519338899	7.735575352316665	3.4244423916650315	5.18868725213474	6.226524442351882	0.0	4.501103891043812	6.528289622474583	6.918682979990911	7.323818323136113	4.501103891043812	6.283573055233424	6.918682979990911	5.592290853294024	4.501103891043812	0.0	4.101171817520146	0.0	5.474973519338899	0.0	5.474973519338899	5.18868725213474	7.880347376992404	5.342040567543149	0.0	5.879040871203626	5.792283777074095	4.501103891043812	3.4244423916650315
362	0.0	0.0	0.0	6.75062041427531	0.0	6.499640259666065	0.0	0.0	0.0	4.562713519519721	6.63298363709959	0.0	0.0	5.654345698185645	7.192035167270657	0.0	0.0	5.9411518211369305	5.250630190570979	5.654345698185645	4.562713519519721	4.562713519519721	0.0	0.0	0.0	0.0	5.9411518211369305	0.0	7.953773775558525	5.250630190570979	0.0	5.9411518211369305	5.9411518211369305	4.562713519519721	4.562713519519721
363	0.0	0.0	6.523880939450186	4.454662688156781	0.0	6.6415008550292765	0.0	7.739242720284301	4.454662688156781	5.545495299990524	0.0	0.0	5.1419807925105045	0.0	6.236688067642065	7.810671656148658	0.0	4.454662688156781	6.390559233549213	0.0	4.454662688156781	0.0	0.0	4.454662688156781	4.454662688156781	0.0	0.0	0.0	6.746730855464685	0.0	0.0	0.0	0.0	4.454662688156781	0.0
364	0.0	0.0	0.0	0.0	0.0	6.231734089920928	0.0	5.137046170133154	0.0	0.0	0.0	4.449756816864588	0.0	6.049805663770871	6.923897767175321	0.0	0.0	4.449756816864588	4.449756816864588	4.449756816864588	0.0	0.0	0.0	0.0	0.0	0.0	6.049805663770871	0.0	7.077907867535531	5.137046170133154	0.0	5.827251518789874	5.827251518789874	0.0	4.449756816864588
365	0.0	0.0	0.0	5.598858275343337	0.0	6.91789555881276	4.909406346991198	0.0	0.0	3.5450012571519576	6.2901526965693515	0.0	4.624180211698894	6.225737799573534	7.57666318542274	3.5450012571519576	0.0	6.51292528373427	5.598858275343337	5.131073435604465	4.624180211698894	4.624180211698894	4.909406346991198	0.0	4.909406346991198	4.624180211698894	4.909406346991198	0.0	8.443176849137872	5.821261134799101	0.0	5.312409471459732	3.5450012571519576	4.22360895675928	4.909406346991198
366	0.0	0.0	3.514071923234608	5.502830776524738	0.0	6.934805542713444	5.1941566491340785	3.514071923234608	0.0	4.99471828160093	5.884525526778863	2.850265486205358	4.192219457449622	6.886064042975779	7.61950167414696	2.850265486205358	2.850265486205358	6.347797224675188	6.088804590734167	5.684472899378948	4.412335890537916	2.850265486205358	3.909562307440686	0.0	4.99471828160093	0.0	5.838137986462797	0.0	8.18004898731859	5.502830776524738	0.0	5.434128949755923	6.318861174684365	4.412335890537916	4.99471828160093
367	0.0	0.0	0.0	4.6622416860648705	0.0	6.79393886949086	6.1589456482814455	4.6622416860648705	0.0	6.041426887889286	5.908235175155492	5.572849139463751	0.0	6.90504654539319	7.29248972403595	3.978495443224096	0.0	5.75453722243991	5.350655047094139	6.526019606974874	3.978495443224096	3.978495443224096	0.0	0.0	4.6622416860648705	0.0	5.572849139463751	0.0	7.948941495321685	0.0	3.978495443224096	4.6622416860648705	6.1589456482814455	4.6622416860648705	4.6622416860648705
368	0.0	0.0	4.940607197486898	0.0	0.0	7.153417233179112	4.4345370852880865	3.3593689327487484	0.0	4.034984739826661	4.71924961424105	0.0	0.0	4.71924961424105	7.731151625986349	4.034984739826661	4.71924961424105	4.4345370852880865	0.0	6.098830084388447	4.940607197486898	4.034984739826661	3.3593689327487484	0.0	4.4345370852880865	4.4345370852880865	4.034984739826661	4.034984739826661	8.229534818372857	6.503546414491999	0.0	6.216363589667942	4.71924961424105	4.940607197486898	4.034984739826661
369	0.0	0.0	0.0	6.0739563345487015	0.0	7.489276856460908	5.0969564858338705	4.010500667683927	0.0	4.010500667683927	6.191483554431435	0.0	4.694544377757619	6.55857835524503	7.656244930181296	4.010500667683927	4.010500667683927	5.605332980784497	4.010500667683927	5.9407537517888995	0.0	0.0	4.694544377757619	0.0	0.0	0.0	6.191483554431435	0.0	8.30994429314728	5.3831085558371745	0.0	5.787041317001829	5.605332980784497	0.0	5.605332980784497
370	0.0	0.0	0.0	5.29045044856435	0.0	6.465610467083221	5.004446796682203	5.512585593664388	0.0	5.512585593664388	6.465610467083221	6.2037129060099705	3.9191614115038202	7.396225170945564	6.895848620449319	3.9191614115038202	4.602330101994668	5.84790411950099	6.2988392589626	5.84790411950099	5.29045044856435	0.0	0.0	0.0	5.004446796682203	0.0	5.512585593664388	0.0	8.25607239398606	3.9191614115038202	0.0	4.602330101994668	6.539607287269979	5.29045044856435	3.9191614115038202
371	4.658943541329896	0.0	4.658943541329896	0.0	0.0	6.038105173451714	4.658943541329896	0.0	0.0	4.658943541329896	0.0	0.0	5.347341226565713	5.347341226565713	7.3581096918212126	0.0	4.658943541329896	7.289162348027007	0.0	4.658943541329896	0.0	5.7512181434807905	6.038105173451714	0.0	4.658943541329896	6.442774606483502	5.7512181434807905	0.0	6.442774606483502	6.260771395695985	0.0	6.038105173451714	0.0	0.0	0.0
372	0.0	0.0	0.0	5.184340823312388	0.0	6.646358091201948	5.184340823312388	4.096873456995488	0.0	4.096873456995488	6.646358091201948	0.0	4.096873456995488	6.384383373873522	7.125436289636491	0.0	0.0	5.184340823312388	0.0	5.6929224795935465	5.6929224795935465	0.0	4.781673612027857	0.0	4.096873456995488	0.0	5.6929224795935465	0.0	7.744104175885007	6.161661660788103	0.0	6.161661660788103	5.87468225685289	0.0	4.781673612027857
373	0.0	0.0	0.0	0.0	0.0	7.359848948638098	3.8687721636669608	3.8687721636669608	0.0	5.239279567085143	3.1962938976350284	0.0	3.8687721636669608	3.1962938976350284	7.232780046660397	5.865409922257714	6.375100558038485	5.106505612773377	3.8687721636669608	6.152382778193676	6.414255751795735	0.0	3.8687721636669608	0.0	4.267251596725065	3.8687721636669608	4.267251596725065	0.0	6.682134243258631	0.0	4.267251596725065	4.267251596725065	4.267251596725065	3.1962938976350284	0.0
374	0.0	0.0	0.0	5.699568057014582	0.0	6.209053819152356	4.607628279619636	0.0	0.0	0.0	6.209053819152356	0.0	0.0	6.103916738471715	7.4314086142899685	3.9244071219442214	0.0	5.986412926350624	6.209053819152356	5.295775255340203	0.0	0.0	5.00976269738173	0.0	3.9244071219442214	0.0	3.9244071219442214	0.0	8.299153474538212	6.304181151380558	0.0	5.295775255340203	5.295775255340203	0.0	3.9244071219442214
375	0.0	0.0	0.0	5.716320035779046	0.0	6.81273537802299	5.02645925145393	0.0	0.0	4.339852638562929	5.429734629221185	0.0	4.339852638562929	6.525419798650952	7.505332566995481	0.0	0.0	6.200560971578031	5.938805009807727	5.716320035779046	5.583258790097489	4.740962124898828	3.65965963854776	0.0	0.0	0.0	5.583258790097489	0.0	8.208564588749386	6.579409874644689	0.0	5.248289540037765	4.740962124898828	5.248289540037765	0.0
376	0.0	0.0	3.480678070259797	4.843611787521963	0.0	7.341876021781567	5.065178386707657	0.0	0.0	0.0	5.6501554262238685	0.0	3.480678070259797	5.850186468041596	7.544281509267307	3.480678070259797	0.0	6.090731328246334	3.480678070259797	5.399845342021429	3.480678070259797	4.558552455000369	5.399845342021429	0.0	3.480678070259797	6.2844877770898915	4.158312280228975	0.0	7.639543585432705	5.6501554262238685	0.0	5.246447258842572	5.399845342021429	3.480678070259797	4.558552455000369
377	0.0	0.0	3.5519641265000423	0.0	0.0	7.26124898394549	3.5519641265000423	6.4148869927136225	0.0	4.63127923229817	4.230673442793054	0.0	3.5519641265000423	3.5519641265000423	7.107215335671961	6.520083794481945	6.819806283593606	4.916522761800027	4.63127923229817	6.468868052119905	6.742932593236449	3.5519641265000423	0.0	0.0	4.916522761800027	4.230673442793054	3.5519641265000423	0.0	6.782107952129932	4.63127923229817	6.4148869927136225	3.5519641265000423	6.16404017077102	6.742932593236449	0.0
378	0.0	0.0	0.0	3.580915723544655	0.0	7.424468036309954	4.94610121422201	3.580915723544655	0.0	3.580915723544655	5.349193148737048	0.0	0.0	5.953166623614728	7.019301122785861	0.0	0.0	6.444632419639745	0.0	5.858116170263922	3.580915723544655	4.94610121422201	5.349193148737048	0.0	3.580915723544655	5.635686519063065	4.260039948692303	0.0	8.187677455175647	0.0	0.0	5.50266474323848	6.0399615103509054	0.0	5.753073006467195
379	0.0	4.0340424526341625	0.0	6.097872978809197	0.0	5.810939840310978	5.120782799115333	0.0	0.0	4.0340424526341625	5.6292170270923325	0.0	0.0	6.415713528309248	6.582515942474148	0.0	0.0	5.964662626563392	5.120782799115333	5.406970919501225	5.6292170270923325	0.0	0.0	0.0	5.406970919501225	0.0	4.0340424526341625	0.0	7.928564637524261	4.718298916086383	0.0	4.718298916086383	6.320566900370324	4.718298916086383	0.0
380	0.0	0.0	0.0	0.0	0.0	7.318243622434257	4.197237128091317	4.197237128091317	0.0	0.0	4.882837369529562	0.0	4.197237128091317	4.197237128091317	7.178581174045408	0.0	4.197237128091317	6.263433912085166	0.0	5.28577412102187	4.197237128091317	4.197237128091317	5.794572446723163	4.197237128091317	4.197237128091317	6.668263920559521	0.0	0.0	7.708895302541967	6.486196452023323	0.0	0.0	5.57218961389781	4.197237128091317	0.0
381	0.0	0.0	0.0	0.0	0.0	6.609143635576069	3.6387006106662403	0.0	0.0	0.0	3.6387006106662403	0.0	3.6387006106662403	5.0050831827446585	7.078641642257803	0.0	0.0	5.226885077703169	4.318617415434822	5.917343533321148	0.0	4.318617415434822	0.0	0.0	0.0	6.253046233123518	3.6387006106662403	3.6387006106662403	6.9452306591486765	5.812282122127635	0.0	5.694872841287509	0.0	0.0	0.0
382	0.0	0.0	0.0	6.157928059269666	0.0	5.06354010407245	5.466895276067668	0.0	0.0	5.06354010407245	6.445080833099557	0.0	5.06354010407245	5.976029739752645	7.072948003471688	4.376696151652861	0.0	4.376696151652861	5.06354010407245	5.06354010407245	0.0	0.0	4.376696151652861	4.376696151652861	5.466895276067668	0.0	4.376696151652861	0.0	7.5834344776089635	5.466895276067668	0.0	0.0	5.466895276067668	0.0	4.376696151652861
383	0.0	0.0	5.815085923177344	0.0	0.0	7.239933216144315	0.0	4.722420365749781	0.0	4.722420365749781	4.038127496472423	0.0	0.0	5.6333606333957364	6.102022161545446	7.38825427020619	4.038127496472423	4.038127496472423	4.038127496472423	5.968810480216569	4.722420365749781	0.0	0.0	0.0	4.038127496472423	0.0	0.0	5.6333606333957364	5.41111081650266	0.0	0.0	4.038127496472423	5.41111081650266	0.0	0.0
384	0.0	0.0	4.6552777785627235	5.747529031440175	4.6552777785627235	4.6552777785627235	0.0	5.34365797968499	0.0	4.6552777785627235	6.257077578061243	5.747529031440175	0.0	6.844011951229133	7.479499030337863	0.0	0.0	5.34365797968499	5.34365797968499	0.0	4.6552777785627235	0.0	0.0	0.0	6.034413121820853	0.0	5.747529031440175	0.0	6.257077578061243	0.0	0.0	0.0	6.034413121820853	0.0	4.6552777785627235
385	0.0	0.0	0.0	4.535180729203289	0.0	6.828066463266789	5.222950995666541	4.937064442186381	0.0	4.535180729203289	6.397866504154773	3.8527014128358963	4.535180729203289	6.471855533093391	7.127890251475771	0.0	0.0	5.222950995666541	0.0	5.913398838468694	0.0	3.8527014128358963	4.535180729203289	0.0	0.0	0.0	4.937064442186381	3.8527014128358963	7.723513352737629	4.937064442186381	3.8527014128358963	5.780253511918254	6.231115120215473	0.0	0.0
386	0.0	0.0	0.0	4.336759121802166	0.0	6.117559722602192	0.0	0.0	0.0	0.0	4.336759121802166	0.0	0.0	0.0	6.809604381930596	0.0	0.0	5.4266139445333605	0.0	4.336759121802166	0.0	0.0	4.336759121802166	0.0	0.0	6.404690686382328	0.0	0.0	7.36874728840456	5.713195921511079	0.0	5.4266139445333605	5.02334540338638	0.0	0.0
387	0.0	0.0	0.0	0.0	0.0	6.721663815220266	4.030336458620361	0.0	0.0	0.0	4.714559764271238	0.0	4.714559764271238	4.714559764271238	6.957798975352207	0.0	0.0	6.652756978062714	4.030336458620361	4.714559764271238	4.030336458620361	0.0	4.030336458620361	0.0	4.030336458620361	6.094108566638923	5.403214965286346	0.0	8.020070391834787	5.625457694260244	0.0	5.403214965286346	5.403214965286346	0.0	0.0
388	0.0	0.0	6.339071485048216	0.0	0.0	6.7904142420893665	5.4941254451999555	7.947095645663099	5.090713652624665	0.0	0.0	0.0	4.403701242588056	0.0	4.403701242588056	6.589993404934755	0.0	5.090713652624665	7.2253353512053655	6.003305375532014	0.0	0.0	0.0	0.0	6.472382110658168	0.0	0.0	6.003305375532014	6.339071485048216	0.0	0.0	5.4941254451999555	4.403701242588056	5.090713652624665	0.0
389	0.0	0.0	0.0	6.1387838634104455	0.0	6.891412782765602	5.447791904584702	4.0743322308254095	0.0	5.447791904584702	6.005560644137631	4.758941282407076	0.0	6.697474561055781	7.818784751592373	0.0	6.948514724079606	5.447791904584702	5.851820714435893	6.830851688729063	5.161544070395624	0.0	0.0	0.0	4.758941282407076	0.0	4.0743322308254095	4.0743322308254095	7.523458754475846	4.758941282407076	6.005560644137631	6.1387838634104455	5.851820714435893	5.851820714435893	4.758941282407076
390	0.0	0.0	0.0	5.7494111358044355	3.8224286563271184	7.202253813647029	4.906350493149694	0.0	0.0	0.0	6.1051302263886384	0.0	3.8224286563271184	6.200237531909441	7.2974962725185355	0.0	0.0	6.440964719476043	5.595791091094475	6.200237531909441	4.906350493149694	3.8224286563271184	4.906350493149694	0.0	3.8224286563271184	0.0	4.906350493149694	0.0	7.959543706221075	5.192180991637246	0.0	5.882544367226544	4.504578279622227	0.0	5.41421195073876
391	0.0	0.0	0.0	0.0	0.0	7.273826625727667	4.111596366178545	5.199227513803453	0.0	6.043365628856448	0.0	4.79651901651857	4.111596366178545	6.868708184185607	6.98637567767252	5.485528426008131	4.111596366178545	5.707842364595937	0.0	6.494487268288354	4.79651901651857	0.0	0.0	0.0	0.0	0.0	0.0	0.0	7.040394245614094	0.0	0.0	4.111596366178545	5.485528426008131	4.111596366178545	0.0
392	0.0	0.0	0.0	0.0	0.0	6.983269451365092	4.429385841128095	0.0	0.0	0.0	5.1165542799221155	0.0	0.0	4.429385841128095	7.251315233781121	0.0	0.0	5.1165542799221155	0.0	5.1165542799221155	5.520018504225218	0.0	5.1165542799221155	0.0	0.0	6.211160789416087	0.0	0.0	8.368868120605848	5.520018504225218	0.0	5.806698631443057	5.806698631443057	4.429385841128095	0.0
393	0.0	0.0	3.9901103031151255	5.229572584295176	0.0	7.1502781921512035	4.895240381755693	4.3893904323954125	0.0	6.170755827736188	6.371046513552268	0.0	3.3152917951491845	6.7759413362903125	7.437764083918649	4.673965610794451	3.9901103031151255	5.679608240343004	4.3893904323954125	6.113720327282287	3.9901103031151255	3.3152917951491845	3.9901103031151255	0.0	5.679608240343004	0.0	5.076314141967717	0.0	7.3043167734429915	4.895240381755693	0.0	5.766335002166924	6.113720327282287	3.3152917951491845	4.673965610794451
394	0.0	0.0	3.4289712976111626	5.0121307155691195	0.0	6.952318777831946	4.505733076885032	0.0	0.0	0.0	5.883708816495932	0.0	3.4289712976111626	6.393420043902033	7.421963687170294	4.7906499572083385	0.0	6.393420043902033	4.105775519350691	6.106295324865095	4.105775519350691	5.479634959712248	3.4289712976111626	0.0	4.7906499572083385	3.4289712976111626	5.193342205693527	0.0	8.183784769013764	5.701943992522926	0.0	5.596954459958353	5.0121307155691195	5.0121307155691195	5.34669922564066
395	0.0	0.0	0.0	5.545580823744353	0.0	6.864469128220923	4.170932408429068	0.0	0.0	0.0	5.949743525884112	4.170932408429068	0.0	6.795550842285344	7.557094054099021	4.170932408429068	0.0	5.545580823744353	5.949743525884112	5.949743525884112	4.8563307143462335	0.0	4.8563307143462335	0.0	4.170932408429068	6.554693850263031	4.170932408429068	0.0	7.819337759511738	6.459526002187018	0.0	5.259199463205779	5.949743525884112	0.0	0.0
396	0.0	0.0	3.3992343219760848	3.3992343219760848	0.0	5.853046926887093	4.075541078787924	3.3992343219760848	0.0	0.0	4.760160489541093	0.0	3.3992343219760848	3.3992343219760848	7.1272683576612526	4.47532909498242	3.3992343219760848	6.544757507195619	4.075541078787924	5.316099138730694	3.3992343219760848	5.932868753424303	5.162766770154275	0.0	3.3992343219760848	6.006787360050339	3.3992343219760848	0.0	7.669796924546807	6.362723435605011	0.0	5.5663214426490475	4.47532909498242	4.075541078787924	4.075541078787924
397	0.0	0.0	0.0	6.465740951424848	0.0	6.265415937992586	4.083284268245552	0.0	0.0	4.083284268245552	5.456859056423297	0.0	0.0	6.5526226668394765	7.399105126423101	4.767969735228256	4.083284268245552	5.860900839776126	5.170598285752501	5.679148856009759	0.0	4.767969735228256	4.083284268245552	0.0	0.0	0.0	6.265415937992586	0.0	7.827887290559854	4.083284268245552	0.0	4.083284268245552	5.679148856009759	4.083284268245552	4.083284268245552
398	0.0	0.0	0.0	5.352871665933616	0.0	6.4483226058303975	3.762194801108261	4.845197428300005	0.0	0.0	6.225574770098491	0.0	4.443657638199897	6.573299475489296	7.690388998045783	0.0	5.130911048540843	5.938551875836386	6.573299475489296	5.5344038219902885	5.130911048540843	0.0	4.845197428300005	0.0	0.0	0.0	6.379442811917948	0.0	8.227591559101041	5.68799026238152	0.0	4.845197428300005	5.821098266402956	3.762194801108261	4.845197428300005
399	0.0	0.0	0.0	5.621651020501456	0.0	6.418166469582845	3.452964621365578	4.53024999146668	0.0	3.452964621365578	5.036755102712632	4.815233931898611	4.130159405372276	5.217993608370759	7.498892512777285	0.0	3.452964621365578	5.908428018074104	5.908428018074104	4.815233931898611	4.130159405372276	4.130159405372276	4.53024999146668	0.0	4.815233931898611	4.130159405372276	4.53024999146668	0.0	7.953752114584546	5.036755102712632	0.0	5.371369961450495	4.130159405372276	0.0	0.0
400	0.0	6.848818858093945	5.537381318173236	0.0	6.382427031444154	7.13250037662172	5.6909694365585315	3.371165540935864	6.9207186947421135	3.7651147353236887	6.308449128817825	0.0	7.541435544066648	2.7117911626548663	5.591241316782926	3.371165540935864	2.7117911626548663	4.446611839387587	4.446611839387587	4.446611839387587	4.731360061571524	2.7117911626548663	0.0	0.0	4.731360061571524	4.952739162226723	0.0	4.266631181139357	6.0466309716951905	4.046988734966799	0.0	4.046988734966799	3.371165540935864	4.046988734966799	4.599087087471222
401	0.0	0.0	5.260252594098318	0.0	0.0	7.1653607696619055	0.0	3.8894200582413987	4.572285963865912	0.0	0.0	0.0	0.0	5.482356806971176	6.435305268845873	6.435305268845873	5.482356806971176	0.0	5.482356806971176	5.9507994003230555	4.572285963865912	0.0	0.0	0.0	4.572285963865912	0.0	0.0	3.8894200582413987	6.642643853581619	0.0	3.8894200582413987	5.482356806971176	6.642643853581619	4.974300355481285	0.0
402	0.0	0.0	0.0	0.0	0.0	5.106985808479708	0.0	0.0	0.0	0.0	0.0	0.0	4.419874678539127	5.106985808479708	6.355414896208079	4.419874678539127	4.419874678539127	6.2015537268426115	5.106985808479708	0.0	0.0	0.0	0.0	0.0	0.0	6.893687253877483	4.419874678539127	0.0	7.9634619905077315	6.355414896208079	0.0	4.419874678539127	4.419874678539127	0.0	0.0
403	0.0	0.0	0.0	5.264896378301513	0.0	7.172867910209366	4.782614558841993	3.8156455996481786	0.0	4.782614558841993	6.3600560945499005	0.0	4.497719956385552	6.8854415115847445	7.531581622403167	4.097806586038805	0.0	6.334126114208764	0.0	6.130927816509688	5.185284405241616	4.497719956385552	4.899466708491037	0.0	4.317622794675957	2.7601378023103043	5.185284405241616	0.0	8.581055357714611	4.097806586038805	0.0	5.4073076604202965	6.307505830734244	4.097806586038805	5.955455247713612
404	0.0	0.0	4.07402022664103	0.0	0.0	6.256010349976024	5.669757616982312	7.668250499801536	5.4474758694788425	0.0	0.0	0.0	4.07402022664103	4.07402022664103	6.005244024667712	7.0534621014540155	5.161228488305991	4.07402022664103	6.54321258576719	4.07402022664103	4.758626602464814	0.0	0.0	0.0	6.361178958597907	0.0	0.0	5.4474758694788425	5.4474758694788425	0.0	0.0	4.07402022664103	5.851504225011333	0.0	0.0
405	0.0	0.0	0.0	0.0	0.0	7.1390116126847145	0.0	5.246378252000723	0.0	6.22391047700525	5.246378252000723	0.0	4.158243992643375	6.708655893961971	7.5442121737934285	4.158243992643375	5.532742817409626	4.158243992643375	0.0	6.090662113111371	5.246378252000723	0.0	0.0	0.0	5.246378252000723	0.0	4.158243992643375	0.0	6.541823658004876	0.0	0.0	4.158243992643375	6.090662113111371	4.158243992643375	0.0
406	0.0	0.0	0.0	0.0	0.0	0.0	0.0	0.0	0.0	0.0	0.0	0.0	0.0	0.0	2.3606693495892213	0.0	0.0	0.0	0.0	0.0	0.0	0.0	0.0	6.751365546147072	0.0	0.0	0.0	0.0	3.0054888108277615	0.0	0.0	0.0	0.0	0.0	0.0
407	0.0	0.0	0.0	5.201655017228614	0.0	6.632534567733163	3.6140077232070147	0.0	0.0	3.6140077232070147	5.987103797097571	0.0	4.694494297465285	5.201655017228614	6.883556326239323	3.6140077232070147	0.0	5.892044678342763	6.153771510870688	5.892044678342763	3.6140077232070147	3.6140077232070147	4.694494297465285	0.0	3.6140077232070147	3.6140077232070147	5.786990929504919	0.0	8.278296324956703	6.296588920951208	0.0	5.201655017228614	4.694494297465285	4.694494297465285	4.293591511667678
408	0.0	0.0	0.0	5.236581238322195	0.0	6.411547464629014	5.236581238322195	3.8661161549957472	0.0	5.4586605418934875	6.679424910443266	3.8661161549957472	4.5487383731356195	6.79051827360962	7.852676247053641	0.0	0.0	6.044552409679928	4.5487383731356195	5.927065672838038	4.950670399030636	4.950670399030636	3.8661161549957472	0.0	0.0	0.0	4.5487383731356195	0.0	7.939655230994438	3.8661161549957472	0.0	5.640271970435715	6.331641620993622	5.640271970435715	5.640271970435715
409	3.839465935876419	0.0	5.431550072097695	0.0	0.0	5.209499999455494	0.0	7.961209766842057	0.0	0.0	3.839465935876419	0.0	4.521802348410294	0.0	6.304462699663175	6.814556804671035	0.0	5.431550072097695	3.839465935876419	4.92363773854521	3.839465935876419	3.839465935876419	0.0	0.0	5.431550072097695	0.0	5.209499999455494	3.839465935876419	6.863294697018374	3.839465935876419	0.0	3.839465935876419	4.92363773854521	3.839465935876419	0.0
410	0.0	0.0	0.0	0.0	0.0	6.789652451296066	0.0	4.238117041103182	0.0	5.32705956371165	5.835939962893117	0.0	0.0	6.304847738169481	7.359707903143983	0.0	0.0	5.613526314295554	4.924020677272577	5.835939962893117	0.0	0.0	4.238117041103182	0.0	4.238117041103182	0.0	5.32705956371165	0.0	6.863680037374373	6.017774621731193	0.0	4.238117041103182	5.32705956371165	4.238117041103182	0.0
411	0.0	0.0	0.0	0.0	0.0	5.916535287653521	4.138158468752197	0.0	0.0	0.0	4.8232975695883855	0.0	0.0	4.138158468752197	6.070300961981577	0.0	0.0	6.070300961981577	0.0	4.138158468752197	0.0	0.0	0.0	0.0	0.0	0.0	0.0	0.0	6.688273227064613	5.51241653268442	0.0	4.8232975695883855	0.0	0.0	0.0
412	0.0	0.0	0.0	6.296752077906159	0.0	6.6528741854646265	6.296752077906159	0.0	0.0	0.0	6.8349806677674305	0.0	4.361834955400744	6.547657027106846	7.3941354259707035	0.0	4.361834955400744	6.547657027106846	5.961016481358201	5.738517045275224	0.0	4.361834955400744	0.0	0.0	0.0	0.0	5.738517045275224	0.0	7.845896943613869	6.296752077906159	0.0	4.361834955400744	5.961016481358201	0.0	4.361834955400744
413	0.0	0.0	5.569940135767661	0.0	0.0	7.060905542359948	3.2094438076221286	8.231088190092596	0.0	0.0	3.2094438076221286	0.0	4.280767756249095	0.0	6.427940495070775	6.570825878820709	5.736407785657578	3.8821948613663086	6.166060845690501	5.569940135767661	5.252914400284454	3.2094438076221286	0.0	0.0	5.120130192347049	0.0	0.0	0.0	5.879078358454551	0.0	3.2094438076221286	0.0	4.966974891118307	3.2094438076221286	0.0
414	0.0	0.0	0.0	0.0	3.7230380743605007	7.436839903595162	0.0	0.0	0.0	3.7230380743605007	4.404031468478873	0.0	0.0	5.898552727488603	7.527760450574605	4.404031468478873	6.995334399992687	3.7230380743605007	0.0	5.898552727488603	6.695550407378553	0.0	0.0	0.0	4.404031468478873	5.091045910264812	0.0	0.0	6.91844664788144	5.091045910264812	5.64802182428955	5.64802182428955	4.404031468478873	3.7230380743605007	0.0
415	0.0	0.0	0.0	4.766488992338914	0.0	6.146380241846274	3.6847538936340043	0.0	0.0	0.0	5.052041246544531	4.766488992338914	0.0	6.551131355637121	7.027513436601512	0.0	0.0	5.608912014460225	0.0	4.365269960461874	0.0	4.766488992338914	3.6847538936340043	3.6847538936340043	4.365269960461874	3.6847538936340043	5.455371990597299	0.0	7.802873447112061	0.0	0.0	3.6847538936340043	5.455371990597299	4.365269960461874	4.766488992338914
416	0.0	0.0	0.0	6.043349084149225	0.0	5.13061242339608	0.0	5.534104607187366	0.0	0.0	5.13061242339608	4.4433607681672	4.4433607681672	6.512462218441846	7.650886314459931	0.0	0.0	0.0	4.4433607681672	4.4433607681672	0.0	0.0	5.13061242339608	0.0	4.4433607681672	0.0	5.534104607187366	0.0	6.630080260568757	5.13061242339608	0.0	4.4433607681672	6.225274963304152	4.4433607681672	0.0
417	0.0	0.0	0.0	4.8724511491238625	0.0	6.811778611394497	4.8724511491238625	0.0	0.0	0.0	6.47574657122498	0.0	0.0	5.784138554073167	7.57333143325233	0.0	0.0	5.561763696989639	4.8724511491238625	4.186929400673553	0.0	0.0	0.0	0.0	0.0	0.0	5.784138554073167	0.0	7.933178766719972	4.186929400673553	0.0	5.27536146995447	5.27536146995447	0.0	4.186929400673553
418	0.0	0.0	0.0	4.2507292850205465	0.0	6.030539448977262	6.635581838312001	4.936724030284913	0.0	0.0	5.339793579647635	5.848698615954576	4.936724030284913	6.802433931087407	7.070436455835157	0.0	0.0	6.540402931358721	5.626275717271036	5.626275717271036	5.339793579647635	0.0	4.2507292850205465	0.0	5.339793579647635	0.0	4.2507292850205465	0.0	7.997909225288469	4.2507292850205465	0.0	4.936724030284913	4.936724030284913	5.339793579647635	0.0
419	0.0	0.0	0.0	4.947088179133075	0.0	4.261019948186903	0.0	4.947088179133075	0.0	0.0	4.261019948186903	0.0	0.0	0.0	7.192003422322588	4.261019948186903	0.0	4.947088179133075	4.261019948186903	0.0	4.261019948186903	0.0	5.859107362155325	0.0	0.0	0.0	5.350182457509054	0.0	6.328040247128843	5.636677003945185	0.0	4.947088179133075	5.636677003945185	4.261019948186903	0.0
420	0.0	0.0	4.187094942512889	5.561931146701647	0.0	6.571084569619257	0.0	4.187094942512889	0.0	0.0	5.2755287055117215	0.0	4.87261795801073	6.253155804890281	7.468196024050511	4.187094942512889	0.0	5.96611498399354	5.2755287055117215	4.187094942512889	0.0	4.187094942512889	4.187094942512889	0.0	0.0	0.0	5.561931146701647	0.0	8.000764696508325	5.2755287055117215	0.0	4.87261795801073	4.87261795801073	0.0	0.0
421	0.0	0.0	0.0	5.368840034584663	0.0	6.751633625346829	5.926456883225496	3.9964274731071936	0.0	0.0	6.377471384063786	0.0	0.0	6.54426398612869	7.444196150827449	0.0	0.0	6.059654730479009	4.680341565078469	5.59105124478915	5.082709934891222	4.680341565078469	4.680341565078469	0.0	5.082709934891222	0.0	4.680341565078469	0.0	8.360135925509281	3.9964274731071936	0.0	5.59105124478915	6.751633625346829	4.680341565078469	4.680341565078469
422	6.311006990334647	3.398736668402508	0.0	0.0	0.0	6.139497213579054	5.162254865520491	0.0	0.0	4.075034971413161	4.759650046637505	5.6707863527622395	4.981078406354053	4.474820105484932	7.172180587997484	4.759650046637505	0.0	6.73323736792034	4.474820105484932	4.075034971413161	4.759650046637505	6.311006990334647	6.0062737745829535	3.398736668402508	5.162254865520491	6.457362769750144	4.981078406354053	0.0	7.980212898413946	6.075102415936571	0.0	5.765783287591985	5.565808558868587	4.474820105484932	0.0
423	0.0	0.0	3.4912551929410136	4.854437558885172	0.0	7.072085686835277	5.410707592180318	3.4912551929410136	0.0	0.0	0.0	0.0	3.4912551929410136	6.027682296857022	7.392760468749735	3.4912551929410136	0.0	6.406410236240185	0.0	5.257301381372698	3.4912551929410136	4.854437558885172	5.07602115097004	0.0	4.569350022919779	5.410707592180318	4.16905387983579	0.0	8.142741060730188	6.552788556855533	0.0	6.101618034488843	5.410707592180318	3.4912551929410136	6.027682296857022
424	0.0	0.0	3.8177575933772467	4.499855440710434	0.0	6.687154834798527	5.409457491610475	5.187431831915488	0.0	5.591033092453151	5.591033092453151	6.505082611949237	4.901610139568266	5.877781936775976	7.803277136881747	3.8177575933772467	4.499855440710434	5.877781936775976	5.877781936775976	6.505082611949237	0.0	3.8177575933772467	0.0	0.0	4.901610139568266	0.0	4.499855440710434	0.0	7.557258031384272	5.409457491610475	4.901610139568266	4.499855440710434	5.877781936775976	4.901610139568266	3.8177575933772467
425	6.724152564857874	0.0	0.0	0.0	4.066094532370565	5.661722148866826	6.353129554572312	0.0	0.0	0.0	5.153211526514053	6.994158279220611	5.92328381642104	0.0	6.967514821682944	4.9720454638116065	0.0	7.206544067041074	4.066094532370565	4.7506326540477035	5.661722148866826	6.615091902326537	6.6891041562106945	0.0	5.997200599089607	7.530578315838162	4.46582851085	0.0	8.238720653635419	6.575924787402526	0.0	5.92328381642104	5.153211526514053	4.46582851085	3.3899462622684835
426	0.0	0.0	0.0	3.8855168338851325	0.0	7.04369290968684	4.970343055455214	4.568342322741985	0.0	4.970343055455214	6.264565426029292	0.0	3.8855168338851325	7.0011712465945255	7.1236684691773124	0.0	3.8855168338851325	6.064317427892083	3.8855168338851325	6.264565426029292	0.0	0.0	0.0	0.0	4.568342322741985	0.0	4.568342322741985	0.0	7.872480146969436	0.0	0.0	0.0	6.505319712569207	5.478388511510562	0.0
427	0.0	0.0	0.0	4.208631285045934	0.0	7.027753624798917	4.208631285045934	0.0	0.0	0.0	4.208631285045934	0.0	4.894317349224055	0.0	7.4131322503185695	0.0	0.0	5.297282996325571	4.894317349224055	4.894317349224055	0.0	4.208631285045934	4.208631285045934	0.0	4.894317349224055	5.987924452916245	0.0	0.0	7.490048603188488	5.987924452916245	0.0	5.806104543460085	0.0	4.208631285045934	4.208631285045934
428	0.0	0.0	0.0	6.039335644600136	0.0	7.227260498077222	5.195210268745765	0.0	0.0	0.0	4.792512852373974	0.0	5.195210268745765	6.731290543854706	7.31058398465435	0.0	4.107623081004309	5.481505617474962	6.17256910014071	5.481505617474962	0.0	0.0	0.0	4.107623081004309	4.107623081004309	0.0	5.481505617474962	0.0	8.151770786316817	5.703816210574663	0.0	5.885582076187173	6.039335644600136	0.0	0.0
429	0.0	0.0	0.0	4.764087335518557	0.0	6.70265861770664	5.452960058421674	0.0	0.0	0.0	5.85699627742676	0.0	0.0	6.548712524237638	7.46414371199561	4.764087335518557	0.0	6.70265861770664	0.0	5.85699627742676	4.764087335518557	4.764087335518557	5.452960058421674	0.0	0.0	0.0	5.452960058421674	0.0	8.221524814563532	0.0	0.0	5.85699627742676	6.548712524237638	4.764087335518557	0.0
430	0.0	0.0	0.0	0.0	0.0	6.473782320956898	4.975092206640875	0.0	0.0	4.288829157934403	4.288829157934403	4.288829157934403	4.975092206640875	5.664779467597416	7.271440799268822	0.0	0.0	6.069088603815999	0.0	5.887229596142747	0.0	0.0	0.0	4.288829157934403	4.975092206640875	6.674172363015643	4.288829157934403	0.0	7.411112071043314	5.664779467597416	0.0	5.378252032306967	5.378252032306967	4.288829157934403	0.0
431	0.0	0.0	5.105494557887448	5.105494557887448	0.0	6.5359486922047125	4.198257724747398	6.487231043027846	0.0	4.598703012608276	6.382039708572712	0.0	4.598703012608276	5.5732218459203695	6.823268110796324	7.340771211533663	4.198257724747398	6.324980799718661	7.017232078759698	5.105494557887448	5.28680504714131	4.198257724747398	4.198257724747398	0.0	6.20005642834151	3.520020561393799	5.690582767676162	6.131208497501736	7.046194006649085	5.440232909483808	0.0	0.0	5.977420077409968	4.883865693730531	0.0
432	0.0	0.0	0.0	4.884949612170485	0.0	6.775623285201703	4.884949612170485	3.8013431796833625	0.0	4.483257131077195	6.083616712849235	0.0	4.483257131077195	5.978509489101678	7.39028442454645	3.8013431796833625	0.0	6.419437332665074	0.0	5.861042978139296	3.8013431796833625	5.170740020388263	4.483257131077195	0.0	4.483257131077195	0.0	4.483257131077195	0.0	8.069521524065678	6.083616712849235	0.0	6.2655582114431585	6.1787196060873315	4.483257131077195	5.170740020388263
433	0.0	0.0	5.623282539459247	0.0	0.0	6.632581773571189	4.648456502016881	8.415640418778784	5.155444221786268	4.2477681528282645	4.648456502016881	0.0	4.93374161113609	0.0	7.037607865619276	7.6995579068304725	7.096398180103882	5.7406640764604955	6.908517261269767	5.490267122637459	6.375139871388819	3.568815851624908	0.0	0.0	6.586124458785789	0.0	3.568815851624908	5.490267122637459	6.1073998648848375	0.0	6.027542667674646	3.568815851624908	6.027542667674646	5.336803996671012	0.0
434	0.0	0.0	0.0	5.329827554805799	0.0	6.79243081126585	0.0	4.240858431842002	0.0	0.0	6.0205493437695745	5.329827554805799	4.240858431842002	5.838713336125094	7.594157926506811	4.240858431842002	4.926781969999453	6.174353058377403	6.866458620384577	5.329827554805799	5.329827554805799	0.0	4.240858431842002	0.0	0.0	0.0	5.329827554805799	0.0	7.485016715585579	6.4252046790209425	0.0	4.240858431842002	5.838713336125094	0.0	0.0
435	0.0	0.0	0.0	4.26863788884888	0.0	6.202474727167775	5.3578724498411745	4.26863788884888	0.0	0.0	4.954760031071719	0.0	4.26863788884888	4.26863788884888	5.644376098682534	0.0	0.0	0.0	6.202474727167775	0.0	4.954760031071719	0.0	0.0	4.26863788884888	4.26863788884888	0.0	4.26863788884888	0.0	6.740627365883026	5.3578724498411745	0.0	5.644376098682534	4.26863788884888	0.0	0.0
436	0.0	0.0	0.0	4.49407303950812	0.0	5.585207415059583	4.49407303950812	4.49407303950812	0.0	0.0	6.094530722406649	0.0	0.0	5.181617034184789	7.373834507458465	5.181617034184789	0.0	6.094530722406649	4.49407303950812	5.871950804269497	4.49407303950812	5.585207415059583	0.0	0.0	5.585207415059583	5.181617034184789	4.49407303950812	0.0	7.373834507458465	6.094530722406649	0.0	5.181617034184789	0.0	4.49407303950812	0.0
437	0.0	0.0	0.0	0.0	0.0	6.863265614601529	0.0	4.389793773362552	0.0	0.0	0.0	0.0	0.0	5.989259498934006	7.422433233193719	4.389793773362552	0.0	5.480102827493776	0.0	5.989259498934006	0.0	0.0	0.0	0.0	0.0	5.480102827493776	4.389793773362552	0.0	7.961180664141037	5.766742131201604	0.0	5.766742131201604	0.0	0.0	0.0
438	0.0	6.296546977779815	4.961952136626976	0.0	0.0	6.888786013476403	4.7628356219096	0.0	6.32003462179418	0.0	6.7013976783322065	0.0	7.6573720902811395	0.0	5.5055444388337085	4.181858801272842	5.127928833270943	2.6317085122141255	2.6317085122141255	5.451702979593023	5.394796827720462	0.0	0.0	0.0	5.334455924573095	0.0	0.0	4.181858801272842	5.605240758149243	0.0	4.646119686071167	0.0	3.9625255059783635	4.646119686071167	3.2882148303111047
439	0.0	0.0	0.0	5.540497909716249	3.6178622302245786	7.1178268465561585	5.2055942711092955	4.698419169024227	0.0	3.6178622302245786	5.673538610437554	3.6178622302245786	3.6178622302245786	6.482558288189629	7.668660263535003	0.0	3.6178622302245786	5.991054896968924	5.540497909716249	5.895994788327713	3.6178622302245786	0.0	5.2055942711092955	0.0	4.297498552338752	4.297498552338752	5.387001111440027	0.0	7.853723722838856	5.387001111440027	0.0	4.983821227576587	5.673538610437554	4.983821227576587	4.297498552338752
440	0.0	0.0	3.9325246651968992	5.017988124717597	0.0	6.47922155548678	5.017988124717597	0.0	0.0	0.0	6.399306756726773	0.0	3.9325246651968992	6.399306756726773	7.3145993649196175	0.0	0.0	5.994672658002609	5.017988124717597	5.994672658002609	3.9325246651968992	0.0	3.9325246651968992	0.0	0.0	3.9325246651968992	5.86149720096464	0.0	7.674400806047343	6.312446523726672	0.0	6.217317686560199	6.47922155548678	4.615826467985011	5.017988124717597
441	0.0	0.0	0.0	0.0	0.0	6.5925567285021165	3.8403175144371793	3.8403175144371793	0.0	0.0	4.924501698182862	0.0	4.522663179149429	4.924501698182862	6.86416407373192	0.0	0.0	6.218486053916005	0.0	4.522663179149429	0.0	3.8403175144371793	0.0	0.0	3.8403175144371793	0.0	0.0	0.0	7.220525601983419	5.210365532087489	0.0	5.767638716424687	4.522663179149429	3.8403175144371793	0.0
442	4.328898784102005	0.0	0.0	0.0	0.0	6.801648283148159	0.0	4.328898784102005	0.0	5.015433120026777	5.705257407001608	6.514336788971494	4.328898784102005	7.024569421561818	7.750047093380657	4.328898784102005	0.0	5.418684193044317	5.015433120026777	5.418684193044317	0.0	0.0	0.0	0.0	0.0	0.0	5.418684193044317	0.0	7.53503908176248	0.0	0.0	0.0	5.927735052546555	0.0	0.0
443	0.0	0.0	0.0	4.783759786447692	0.0	6.568524439662907	5.472715951421422	0.0	0.0	0.0	0.0	0.0	4.783759786447692	5.472715951421422	6.8558554836675105	0.0	0.0	6.3864836169345764	0.0	5.876780141978056	4.783759786447692	0.0	6.568524439662907	0.0	0.0	6.8558554836675105	6.3864836169345764	0.0	8.272123252971376	6.163761019002314	0.0	4.783759786447692	5.876780141978056	0.0	4.783759786447692
444	0.0	0.0	3.687955110839834	4.76974460699057	0.0	6.921696770341115	4.368511803167302	0.0	0.0	0.0	5.458641494706035	0.0	4.368511803167302	6.149656735221129	7.594942338732001	5.0553037911420695	0.0	6.372373352563019	0.0	5.277171442908707	4.76974460699057	5.612183512457588	5.277171442908707	0.0	4.368511803167302	5.458641494706035	5.458641494706035	0.0	8.372374984428635	6.149656735221129	0.0	5.458641494706035	4.368511803167302	4.368511803167302	3.687955110839834
445	4.243684970117774	0.0	0.0	4.929628970958109	0.0	6.310486691527173	4.929628970958109	4.243684970117774	0.0	4.929628970958109	0.0	0.0	0.0	4.929628970958109	7.06329601100086	0.0	0.0	4.929628970958109	0.0	4.243684970117774	4.243684970117774	4.243684970117774	5.332681442657748	0.0	5.332681442657748	6.533266747058171	5.841572757527729	0.0	7.365353566059174	5.619155010583141	0.0	0.0	4.243684970117774	0.0	4.243684970117774
446	0.0	0.0	0.0	5.424323261419395	0.0	7.125458249319501	4.3344884343769445	3.6543646581926055	0.0	0.0	5.710902714147168	0.0	4.735574442120438	6.402393682195104	7.239781638410611	3.6543646581926055	0.0	6.115263985418933	4.3344884343769445	5.021059752137498	0.0	3.6543646581926055	4.735574442120438	3.6543646581926055	4.3344884343769445	0.0	5.577844021710571	0.0	7.833235039031883	6.269099059365464	0.0	5.577844021710571	5.242882925885701	4.3344884343769445	5.577844021710571
447	0.0	0.0	6.917718620190271	0.0	4.785050668276642	6.857155876842352	5.187727325443339	7.6948878638263905	0.0	4.785050668276642	5.474012251196608	0.0	4.100222489140238	0.0	4.100222489140238	7.379975376321934	0.0	0.0	7.028840030276789	5.187727325443339	0.0	0.0	0.0	0.0	6.387783189362638	0.0	5.474012251196608	4.785050668276642	6.64975922908735	4.100222489140238	0.0	5.474012251196608	5.187727325443339	4.100222489140238	0.0
448	0.0	0.0	0.0	4.554055637846119	0.0	6.8958631625522715	6.155038358140007	5.6456269069994764	0.0	5.241926706967584	5.241926706967584	3.871377895378075	5.241926706967584	7.285001436308442	7.109242635621529	3.871377895378075	3.871377895378075	5.6456269069994764	3.871377895378075	6.4169126349927135	0.0	3.871377895378075	0.0	0.0	5.241926706967584	0.0	0.0	0.0	8.02504273880894	0.0	0.0	0.0	4.956006433178582	3.871377895378075	0.0
449	0.0	0.0	0.0	5.846391085578966	0.0	6.9430746412738396	5.337490481935278	4.934426449510687	0.0	5.337490481935278	5.846391085578966	0.0	4.2484480976060635	6.633270668500644	7.2792710406876004	4.2484480976060635	0.0	6.874150717201928	5.337490481935278	4.934426449510687	0.0	0.0	4.934426449510687	0.0	4.934426449510687	0.0	5.337490481935278	0.0	8.25966914568395	6.432892341922007	0.0	5.846391085578966	6.315310260299689	0.0	4.934426449510687
450	0.0	0.0	4.465718876016259	4.065985524105328	0.0	6.91188799775299	4.7505227032208355	0.0	0.0	3.3898390914626355	5.997089964962763	0.0	3.3898390914626355	6.3530188378783246	7.381518103819192	0.0	0.0	6.247851801495646	0.0	5.75660567184978	3.3898390914626355	5.439336922991804	5.30642567541423	0.0	4.971935322513014	3.3898390914626355	4.971935322513014	0.0	7.660080038216962	5.153101257867261	0.0	6.301817196234808	5.75660567184978	4.065985524105328	4.065985524105328
451	0.0	0.0	4.4522480681141205	0.0	0.0	7.149363179023948	3.770685864066542	3.770685864066542	0.0	5.543061798759615	5.361522840253593	0.0	3.770685864066542	7.213852613703148	7.461527134433868	3.770685864066542	3.770685864066542	5.696653104596501	0.0	6.314141642342616	5.543061798759615	0.0	3.770685864066542	0.0	3.770685864066542	5.361522840253593	4.4522480681141205	0.0	6.521441477143304	3.770685864066542	0.0	4.4522480681141205	6.457001054285428	3.770685864066542	0.0
452	0.0	0.0	0.0	5.303481832903705	0.0	6.503966590096945	5.589919570433586	4.21476887226906	0.0	4.900500759142475	6.281197340592515	6.1479332206528925	0.0	6.686038534494021	7.726684412663402	4.900500759142475	0.0	5.994138793321162	4.21476887226906	5.994138793321162	4.21476887226906	0.0	0.0	0.0	0.0	0.0	4.21476887226906	0.0	7.601580055121573	0.0	0.0	5.303481832903705	6.840010881597626	5.303481832903705	4.21476887226906
453	0.0	0.0	4.949628205170478	5.1713535426960595	0.0	7.112385917830389	0.0	4.2635420795761	0.0	3.5843691710450187	5.86165824738769	3.5843691710450187	0.0	6.448178991557603	7.564074652828801	4.6643053618788946	3.5843691710450187	6.391113714729391	0.0	5.956709619201091	0.0	4.2635420795761	5.1713535426960595	0.0	4.2635420795761	4.6643053618788946	5.1713535426960595	0.0	8.219930939838589	5.506202496873355	0.0	6.197316861812891	6.266174065217955	4.949628205170478	3.5843691710450187
454	0.0	0.0	5.291894801315469	0.0	0.0	6.269573962888168	0.0	6.961774177760322	4.88894264119234	4.88894264119234	5.291894801315469	0.0	4.203296635863079	4.88894264119234	6.492338835529746	7.556056492377336	6.587511278437707	5.800705510034576	7.02234306777663	4.203296635863079	4.88894264119234	0.0	4.203296635863079	0.0	6.136312967262304	0.0	0.0	6.67440786018651	6.67440786018651	0.0	4.88894264119234	4.203296635863079	6.387146639207848	5.982522703070441	0.0
455	0.0	0.0	4.7121579877908095	0.0	0.0	7.621392720817482	5.114623479432903	5.114623479432903	0.0	4.7121579877908095	4.027956045359906	0.0	0.0	6.719243211347537	5.400802362753189	6.719243211347537	0.0	4.7121579877908095	4.027956045359906	5.400802362753189	0.0	0.0	0.0	0.0	5.114623479432903	0.0	0.0	4.027956045359906	5.804762018750179	0.0	0.0	0.0	5.400802362753189	0.0	0.0
456	0.0	0.0	0.0	3.9829951154519687	3.9829951154519687	6.855615474530203	5.069109795044719	0.0	0.0	0.0	5.912808032973348	0.0	5.069109795044719	6.268671273071622	7.814741060854144	3.9829951154519687	0.0	5.912808032973348	6.046001295730904	5.912808032973348	0.0	0.0	4.666783762515649	0.0	3.9829951154519687	0.0	5.759108015192699	0.0	8.007573893005011	5.355218626783965	0.0	5.069109795044719	0.0	0.0	5.355218626783965
457	0.0	6.685322553032994	3.352404120443653	4.027896310601067	7.506980960140153	6.453846741144383	4.4274064694815785	0.0	4.712097716277104	3.352404120443653	4.933442469140508	0.0	6.091629833944629	0.0	5.518023258917853	4.712097716277104	5.518023258917853	4.027896310601067	6.57626737896529	4.027896310601067	5.267854966229082	3.352404120443653	0.0	0.0	4.712097716277104	7.124244985528191	0.0	4.4274064694815785	5.400741819228411	3.352404120443653	0.0	3.352404120443653	3.352404120443653	4.027896310601067	4.027896310601067
458	0.0	0.0	0.0	6.022757990416352	0.0	6.804201133041595	5.735883251257239	3.285869047153747	0.0	0.0	5.332030857000399	0.0	5.199189832071735	5.889572677588126	7.5789878993490865	3.285869047153747	0.0	6.384925784039223	0.0	5.735883251257239	5.332030857000399	6.08324007396753	5.045958901741082	0.0	4.359226389729224	6.140271770068621	5.199189832071735	0.0	8.500220222499461	6.616378345389295	0.0	6.245416828711838	6.245416828711838	3.9601350643263897	5.199189832071735
459	0.0	0.0	0.0	5.495955310510847	0.0	7.134868417618776	5.649519627799207	4.405516199511763	0.0	4.405516199511763	6.187048716201316	0.0	0.0	7.102105155463876	7.389581364283157	0.0	0.0	6.340905654989524	6.005138251959163	5.649519627799207	3.7245048826525418	3.7245048826525418	3.7245048826525418	0.0	4.806903068866324	0.0	6.100224220412818	0.0	8.166276297737573	3.7245048826525418	0.0	5.314454084080686	6.005138251959163	3.7245048826525418	0.0
460	0.0	0.0	3.9324142247059255	4.615714934734555	0.0	7.314486792068139	4.615714934734555	5.017876222392582	0.0	5.861384873837825	5.861384873837825	5.30390228237219	3.9324142247059255	6.3123340801844865	7.90197749187422	5.017876222392582	3.9324142247059255	5.30390228237219	0.0	6.399194296187181	4.615714934734555	3.9324142247059255	0.0	0.0	5.017876222392582	0.0	5.526050908261375	0.0	7.4966973722159045	4.615714934734555	0.0	4.615714934734555	6.5531073911454385	5.30390228237219	4.615714934734555
461	0.0	0.0	0.0	5.815720897984358	0.0	7.112834016174994	5.125549616080542	0.0	4.038753145118422	0.0	6.3253536781799635	0.0	4.038753145118422	5.411744846200451	7.240569632925931	0.0	0.0	5.969445725572533	5.633995229821146	5.633995229821146	0.0	0.0	4.723051576925498	0.0	0.0	0.0	5.969445725572533	0.0	8.046648562855767	0.0	0.0	5.411744846200451	5.633995229821146	0.0	5.411744846200451
462	6.935998018267692	0.0	0.0	0.0	3.4412146729712174	6.5880963054661565	5.609558854614094	3.4412146729712174	0.0	0.0	4.80319654557846	6.964957778973516	4.80319654557846	4.80319654557846	6.90617451384648	0.0	0.0	6.875434154127884	4.518245235295471	4.518245235295471	5.492233549780207	5.976156019288351	5.896324836388446	0.0	0.0	7.398261418950818	4.518245235295471	0.0	8.253112435498096	7.073074497095832	0.0	5.976156019288351	5.714553034701451	5.024698053018616	0.0
463	0.0	0.0	0.0	0.0	0.0	5.983607061144546	0.0	0.0	0.0	0.0	0.0	0.0	4.890021559172692	5.579401020624299	6.96286024713203	0.0	0.0	5.579401020624299	0.0	4.890021559172692	4.890021559172692	0.0	5.983607061144546	0.0	0.0	6.96286024713203	0.0	0.0	7.368009843537487	6.270659004833755	0.0	0.0	5.579401020624299	0.0	0.0
464	0.0	0.0	0.0	0.0	0.0	4.367306682995123	0.0	5.0540909831500125	0.0	5.457426102264063	0.0	0.0	0.0	0.0	7.299655155913967	0.0	7.127931598167674	4.367306682995123	0.0	4.367306682995123	0.0	0.0	0.0	0.0	4.367306682995123	0.0	0.0	0.0	5.0540909831500125	4.367306682995123	6.658409279460021	5.457426102264063	0.0	5.457426102264063	0.0
465	0.0	0.0	0.0	0.0	0.0	5.796801729589823	0.0	0.0	0.0	0.0	5.978616949352652	0.0	4.199439622971842	6.383237592264832	7.480722816892002	0.0	4.199439622971842	4.885056530886231	6.383237592264832	4.885056530886231	0.0	0.0	0.0	0.0	4.199439622971842	0.0	4.199439622971842	0.0	7.075539593904568	5.5744172034393635	0.0	0.0	0.0	4.199439622971842	0.0
466	0.0	0.0	5.687176550324952	4.595319689413437	0.0	6.091511303634916	0.0	6.145459465829524	0.0	5.2834045823275515	5.2834045823275515	3.2388724143873606	3.912220846511874	4.595319689413437	6.601431722714767	6.245338790129417	6.145459465829524	5.150597944529503	5.2834045823275515	5.150597944529503	4.310998294129531	0.0	3.2388724143873606	0.0	0.0	0.0	4.997412788107979	0.0	6.196645594927948	3.2388724143873606	4.310998294129531	3.912220846511874	5.2834045823275515	3.912220846511874	4.595319689413437
467	0.0	0.0	0.0	0.0	0.0	7.359181965679	5.113287686610088	0.0	0.0	0.0	4.4261387513151185	0.0	4.4261387513151185	0.0	7.054027689956658	0.0	4.4261387513151185	6.025962125113993	0.0	5.113287686610088	5.803422198256597	0.0	4.4261387513151185	0.0	4.4261387513151185	0.0	0.0	0.0	8.052010735999467	5.516745357577057	0.0	6.361744058759814	0.0	4.4261387513151185	0.0
468	0.0	0.0	4.415006006849816	3.7338807539386933	0.0	7.17619138097118	4.8164314727542425	5.505522626189726	0.0	4.415006006849816	5.505522626189726	3.7338807539386933	4.8164314727542425	6.544343219132146	8.000485408664348	4.8164314727542425	7.206939870452075	6.109809328527898	5.324013591996852	6.196635607200486	5.324013591996852	4.8164314727542425	0.0	0.0	4.415006006849816	0.0	3.7338807539386933	0.0	8.140798857084077	3.7338807539386933	6.109809328527898	4.8164314727542425	6.196635607200486	4.8164314727542425	4.415006006849816
469	0.0	0.0	0.0	5.277046853362514	0.0	6.4521596276337645	5.680808013336864	0.0	0.0	4.588994165524652	6.4521596276337645	3.905958763780398	4.588994165524652	6.526154942548148	7.28751355515863	0.0	3.905958763780398	6.085135540859961	4.9910658305435005	5.499168384248685	3.905958763780398	3.905958763780398	3.905958763780398	0.0	4.9910658305435005	0.0	5.967637021693743	0.0	8.39671705144369	0.0	0.0	5.499168384248685	5.499168384248685	0.0	5.277046853362514
470	0.0	0.0	6.009527059645503	0.0	0.0	7.006504002565168	4.078240950702025	6.952487111713207	0.0	0.0	0.0	0.0	4.078240950702025	0.0	5.855785504297452	7.2399300921139	0.0	4.762883452340042	6.365465157452116	6.142751499028169	0.0	0.0	0.0	0.0	4.762883452340042	0.0	0.0	0.0	4.078240950702025	0.0	0.0	5.67403644071686	5.451751015162986	0.0	0.0
471	0.0	0.0	3.917433298497274	6.096817829813608	0.0	6.606743041820891	3.917433298497274	3.917433298497274	0.0	5.002695478820941	6.297079347705997	0.0	0.0	6.671197107774935	7.193928981489685	3.917433298497274	3.917433298497274	5.979316006647561	5.979316006647561	5.288696186205017	3.917433298497274	3.917433298497274	4.600584643575034	0.0	3.917433298497274	0.0	5.846146056778205	0.0	8.131741304667463	5.69247709749511	0.0	5.510829559848837	5.288696186205017	0.0	5.002695478820941
472	0.0	0.0	0.0	0.0	0.0	6.439591170571322	0.0	5.853081337749734	0.0	4.255062138454285	0.0	0.0	0.0	5.344167910486046	7.573486796834868	6.034924273543951	7.074828097331851	4.941087917502228	0.0	5.630655288687677	5.344167910486046	4.255062138454285	0.0	4.941087917502228	5.344167910486046	0.0	0.0	0.0	6.439591170571322	0.0	5.630655288687677	0.0	4.941087917502228	0.0	0.0
473	0.0	0.0	6.573175494268676	0.0	0.0	7.378877526066578	5.150474328712976	3.3872860603978863	0.0	6.532411721098222	0.0	0.0	4.463107066749872	6.880290238013282	7.067326278853841	4.747903355829793	5.303796571973552	4.96931143132488	0.0	6.445532652753077	3.3872860603978863	0.0	0.0	0.0	4.96931143132488	0.0	0.0	3.3872860603978863	6.4899153869108535	0.0	0.0	4.463107066749872	5.303796571973552	3.3872860603978863	0.0
474	0.0	0.0	3.577040273384951	0.0	0.0	6.916970821514041	4.942142924317978	0.0	0.0	0.0	0.0	0.0	4.942142924317978	6.323068436658244	7.333526786524308	3.577040273384951	3.577040273384951	6.5458530377658475	4.656837785727754	5.749098985684468	4.656837785727754	3.577040273384951	4.256109662751249	0.0	3.577040273384951	6.115843085155084	3.577040273384951	0.0	7.979842824201283	4.942142924317978	0.0	5.498694329098591	5.6317140769925125	3.577040273384951	0.0
475	0.0	0.0	0.0	0.0	0.0	7.053891344975084	0.0	0.0	0.0	0.0	0.0	0.0	0.0	0.0	7.410307043273956	4.426003920717908	0.0	6.361607831476056	0.0	4.426003920717908	4.426003920717908	0.0	0.0	0.0	4.426003920717908	5.11315204478048	5.11315204478048	0.0	6.717764664693885	5.11315204478048	0.0	5.803286147139052	0.0	5.11315204478048	0.0
476	0.0	0.0	0.0	5.1210123989112475	0.0	6.907784471864375	6.21563676247422	5.1210123989112475	0.0	4.718527832491145	6.098103438603463	0.0	5.1210123989112475	7.236008507805269	7.384329172730693	4.718527832491145	4.034269343058354	5.629447176546017	5.1210123989112475	6.320797463797523	4.034269343058354	0.0	0.0	0.0	4.034269343058354	0.0	5.1210123989112475	0.0	8.175576809900434	0.0	0.0	4.718527832491145	5.629447176546017	4.034269343058354	4.034269343058354
477	0.0	0.0	0.0	0.0	0.0	5.67713473953052	4.301058059274177	0.0	0.0	0.0	0.0	0.0	4.301058059274177	4.987405065838943	7.121432431552007	4.301058059274177	0.0	6.368568776896763	0.0	6.235282298772783	6.235282298772783	4.301058059274177	4.301058059274177	0.0	0.0	7.332587683085652	0.0	0.0	8.398510244232883	6.235282298772783	0.0	6.235282298772783	5.39059313423312	0.0	0.0
478	4.451812740293457	0.0	0.0	0.0	0.0	5.1391141596683765	6.051880961192898	5.1391141596683765	0.0	0.0	5.5426230619896675	0.0	5.8293255946461136	7.436408689389367	6.051880961192898	0.0	0.0	6.743850733315478	0.0	4.451812740293457	4.451812740293457	4.451812740293457	6.233810202519866	0.0	6.051880961192898	6.925975920521054	4.451812740293457	0.0	7.659434354132647	6.233810202519866	0.0	6.233810202519866	5.5426230619896675	4.451812740293457	5.1391141596683765
479	0.0	0.0	5.251104664563828	0.0	0.0	6.41064527961578	0.0	8.381572445335149	5.251104664563828	5.43255221872004	4.743767432513056	0.0	3.662416871010465	3.662416871010465	6.123511044854757	7.731194819191522	4.342645770901464	3.662416871010465	6.277348711324108	5.586078142935758	5.251104664563828	0.0	0.0	3.662416871010465	6.0366988071828835	0.0	3.662416871010465	5.251104664563828	5.836558956106816	0.0	0.0	0.0	5.586078142935758	0.0	0.0
480	0.0	0.0	5.7535338968527885	0.0	0.0	7.206386644516282	0.0	5.41832947742283	0.0	5.196293949143561	4.50866854251177	0.0	0.0	5.41832947742283	6.513981021758557	6.638969729990021	0.0	0.0	3.826474273133743	5.886668766744057	0.0	0.0	0.0	0.0	3.826474273133743	0.0	0.0	0.0	4.9104558578531625	0.0	0.0	4.9104558578531625	5.41832947742283	3.826474273133743	0.0
481	7.009858915804759	0.0	0.0	0.0	3.5418357456468104	6.558389622409438	5.462609654247831	0.0	0.0	0.0	5.127832967332008	6.286898986144784	3.5418357456468104	4.620952481768251	6.732516076981708	4.620952481768251	0.0	6.2224844920162345	3.5418357456468104	4.620952481768251	4.906170667362087	5.999836894968331	5.5956105974706425	0.0	3.5418357456468104	6.880771719462262	0.0	0.0	7.297315228782436	6.0796888801088205	0.0	6.404475275929566	6.604845173800289	4.620952481768251	0.0
482	0.0	0.0	0.0	4.95475729518177	0.0	6.3357502855170695	4.95475729518177	4.552810884734768	0.0	0.0	6.683535721609165	0.0	0.0	5.931170693209989	7.4331806653580905	3.8701461141392866	0.0	5.931170693209989	4.95475729518177	6.048658644050574	4.552810884734768	5.931170693209989	5.798018567446555	3.8701461141392866	4.552810884734768	3.8701461141392866	4.95475729518177	0.0	8.023785149538062	6.153783029145689	0.0	3.8701461141392866	4.95475729518177	0.0	3.8701461141392866
483	0.0	0.0	0.0	4.826240115480922	0.0	6.716522663018592	3.743533864777525	0.0	0.0	0.0	4.424775298621094	5.515370938169777	4.424775298621094	6.554217370885264	7.3037710759526515	3.743533864777525	0.0	6.7652551711899	0.0	5.333853944477167	3.743533864777525	3.743533864777525	4.424775298621094	0.0	4.826240115480922	0.0	4.826240115480922	0.0	7.690328161083887	5.668946533489737	0.0	6.119675778255703	6.554217370885264	3.743533864777525	3.743533864777525
484	0.0	0.0	0.0	0.0	0.0	6.178935136518849	4.93134037418864	0.0	0.0	0.0	4.245384100525106	0.0	0.0	5.620872616951242	7.598747237175424	0.0	0.0	6.312207416357561	0.0	6.0251298359999454	4.245384100525106	4.245384100525106	4.93134037418864	0.0	4.93134037418864	5.620872616951242	4.245384100525106	0.0	8.325537045193549	6.717067666739835	0.0	6.0251298359999454	5.334396976322946	0.0	0.0
485	0.0	0.0	5.888178892505641	0.0	0.0	7.251353440486017	4.110184351718889	7.495396726187641	3.4333088169724353	4.110184351718889	4.110184351718889	0.0	4.510166204218858	0.0	7.012315412473713	7.138959883716753	7.138959883716753	5.968008345115013	6.659875039374338	6.041933491010197	6.175167719655929	4.795095332711007	0.0	0.0	6.175167719655929	0.0	3.4333088169724353	4.510166204218858	6.80280502755695	0.0	6.659875039374338	4.510166204218858	5.197799897232937	6.5374398302491485	0.0
486	0.0	0.0	0.0	5.652880049166571	0.0	6.9496089374761345	3.878505584825641	0.0	0.0	3.878505584825641	6.257420307473068	0.0	3.878505584825641	5.939684886778355	7.595779326612491	3.878505584825641	0.0	6.257420307473068	0.0	5.652880049166571	0.0	0.0	5.249167105485379	0.0	0.0	0.0	4.963234132749486	0.0	7.985081961476933	6.057175339728921	0.0	4.963234132749486	5.652880049166571	4.561258072692911	0.0
487	0.0	0.0	0.0	5.274416603461244	0.0	7.191848080801015	5.965000028718478	5.09311871121943	0.0	5.783191749081996	6.187630039286476	0.0	4.586377298841137	6.845883256329975	7.572382193924535	3.507939540556761	3.507939540556761	6.044845251929114	4.185994108809588	5.878221992187725	4.586377298841137	3.507939540556761	0.0	0.0	4.185994108809588	0.0	4.87150869461903	0.0	8.131777472364696	5.09311871121943	0.0	4.185994108809588	5.4278354522258025	3.507939540556761	3.507939540556761
488	0.0	0.0	0.0	4.057684135811652	0.0	6.931592603255363	5.6531942964024715	0.0	0.0	4.742149230001379	6.344586789042509	5.144703477330925	0.0	7.132085747585215	7.506529462398825	4.057684135811652	4.057684135811652	6.43973729898341	0.0	6.239421390824212	0.0	0.0	0.0	0.0	0.0	0.0	4.742149230001379	0.0	8.167662029554327	5.834931299259696	0.0	5.6531942964024715	6.68055712022009	4.742149230001379	5.144703477330925
489	5.573521755244759	0.0	0.0	0.0	0.0	4.198554255705931	3.5203127045090947	0.0	0.0	0.0	4.599001035618915	5.440532656189019	3.5203127045090947	3.5203127045090947	6.382340251985916	3.5203127045090947	0.0	4.198554255705931	3.5203127045090947	3.5203127045090947	3.5203127045090947	4.8841644684120835	4.198554255705931	0.0	0.0	7.017532861583961	4.198554255705931	0.0	6.131508895744077	4.599001035618915	0.0	4.8841644684120835	4.599001035618915	0.0	0.0
490	0.0	0.0	0.0	0.0	0.0	6.656478903140787	0.0	0.0	4.033997087235555	0.0	5.9646165621829015	0.0	4.033997087235555	5.9646165621829015	7.312639223792133	4.033997087235555	4.033997087235555	5.406924943669151	4.033997087235555	5.406924943669151	0.0	4.718253145549302	4.033997087235555	0.0	0.0	6.097826899637465	5.629171009980067	0.0	7.235731545569897	5.629171009980067	0.0	0.0	4.718253145549302	0.0	5.120736891919242
491	0.0	0.0	0.0	5.093899516741761	0.0	7.167959306059533	0.0	0.0	0.0	0.0	6.793616201733945	0.0	0.0	6.1884140521787465	7.390948666629671	0.0	0.0	5.497317847180588	4.406867652803789	4.406867652803789	0.0	0.0	5.093899516741761	0.0	0.0	4.406867652803789	6.0065030271552535	0.0	7.921322904627483	5.093899516741761	0.0	0.0	0.0	5.093899516741761	0.0
492	0.0	0.0	0.0	5.614525946133197	0.0	6.018775470052998	4.925016677336226	0.0	0.0	4.925016677336226	6.172578568535064	0.0	4.925016677336226	6.623804913368557	7.592380626813613	4.239105856215587	0.0	6.305849195844327	5.614525946133197	6.305849195844327	4.925016677336226	0.0	4.925016677336226	0.0	0.0	0.0	4.239105856215587	0.0	8.429491366254622	6.172578568535064	0.0	4.239105856215587	5.3280579820187	0.0	0.0
493	0.0	0.0	0.0	5.21398826702812	0.0	7.155224710355157	5.21398826702812	3.843881972625232	0.0	3.843881972625232	6.388870045258835	0.0	3.843881972625232	6.656738623424788	7.319409455544355	5.21398826702812	0.0	6.127009699890807	0.0	5.904411774528702	3.843881972625232	3.843881972625232	4.928117863996587	0.0	4.526266277922181	4.526266277922181	5.21398826702812	0.0	8.376346288917794	0.0	0.0	6.308967340586649	5.904411774528702	4.526266277922181	5.21398826702812
494	0.0	0.0	0.0	5.886225860438255	0.0	6.914058184972964	5.663776428013915	4.287836445491302	0.0	0.0	6.472777345315271	0.0	4.287836445491302	6.840026649660614	6.914058184972964	4.974092633228954	0.0	5.377250150781903	5.377250150781903	4.974092633228954	4.287836445491302	0.0	0.0	0.0	4.287836445491302	4.287836445491302	5.663776428013915	0.0	8.080978550167574	4.974092633228954	0.0	4.287836445491302	5.663776428013915	5.377250150781903	4.287836445491302
495	0.0	0.0	0.0	4.255252430733728	0.0	5.630847628062775	4.941279569635834	0.0	0.0	4.941279569635834	4.255252430733728	0.0	4.255252430733728	6.544984721618473	6.188925576340584	0.0	0.0	4.941279569635834	4.941279569635834	6.727066698708482	0.0	0.0	0.0	0.0	4.255252430733728	0.0	0.0	0.0	6.439783893881198	0.0	0.0	0.0	6.544984721618473	4.255252430733728	0.0
496	0.0	0.0	4.187840575515556	0.0	0.0	7.03562640251467	5.785060934692219	6.371480833501457	0.0	0.0	3.5097583736410636	0.0	3.5097583736410636	0.0	6.61623156469624	6.658735408169288	6.476670371975601	3.5097583736410636	5.429702176961859	5.680041818874208	6.8477562165326145	0.0	0.0	0.0	5.27628196384282	0.0	0.0	3.5097583736410636	6.42545807042436	3.5097583736410636	5.094982164851839	0.0	4.873369295425462	3.5097583736410636	0.0
497	0.0	6.1520906956728085	6.213838349673143	0.0	5.913436253544622	7.270321228633918	5.195739079886248	3.0418813793222284	6.4602604948313855	0.0	6.395826260798544	0.0	7.42437249088819	2.395374413948751	4.946006291641642	3.710866505026034	3.431303491157013	2.395374413948751	4.10814609548606	5.078648319578243	3.710866505026034	0.0	0.0	0.0	4.391710145212408	4.508116729516791	0.0	4.391710145212408	5.349098000610677	0.0	0.0	2.395374413948751	3.929106790443094	2.395374413948751	3.929106790443094
498	0.0	0.0	0.0	0.0	0.0	6.750034002535868	4.126082914452322	0.0	0.0	0.0	4.126082914452322	0.0	4.126082914452322	4.8111243317058205	7.246012629157113	0.0	0.0	6.883419029473382	0.0	5.5001938579475755	4.126082914452322	0.0	5.904296044612741	0.0	4.8111243317058205	6.943983376838471	4.126082914452322	0.0	8.237204190259451	5.722519879322807	0.0	5.722519879322807	4.126082914452322	5.213872851911903	4.126082914452322
499	0.0	0.0	0.0	0.0	0.0	7.303567237439731	0.0	0.0	0.0	0.0	4.912380742989466	0.0	0.0	5.824248734625712	7.431319829695734	0.0	0.0	5.824248734625712	4.226561603835847	6.293143615690271	5.315391188474099	4.226561603835847	0.0	0.0	4.226561603835847	6.293143615690271	0.0	0.0	8.182422900651105	6.920889064710646	0.0	5.6018436663970785	4.912380742989466	0.0	0.0
500	0.0	0.0	0.0	0.0	0.0	7.054054821859299	6.418833670571324	5.6099395761672035	0.0	4.234569202179737	6.786056614985034	0.0	4.234569202179737	6.929006858790457	7.265199349816852	0.0	4.234569202179737	5.832350601133436	4.234569202179737	4.920446999978293	4.920446999978293	0.0	0.0	0.0	4.234569202179737	0.0	4.920446999978293	0.0	7.746769959657377	0.0	0.0	5.3234771897892825	6.706108020692485	4.234569202179737	0.0
501	0.0	0.0	0.0	5.14387307541248	0.0	7.131251141533736	5.913916069346856	5.430095321256357	0.0	5.913916069346856	4.456543983222163	0.0	3.380871341625718	7.2388001984982955	7.084769206992827	4.962717847456025	4.741321242752197	5.747353061639268	3.380871341625718	5.913916069346856	0.0	0.0	0.0	0.0	5.14387307541248	3.380871341625718	4.456543983222163	4.056863309041485	6.714770899418635	0.0	0.0	4.456543983222163	6.438903359570228	3.380871341625718	3.380871341625718
502	0.0	0.0	0.0	6.1634520401051915	0.0	7.1837551958434265	4.66671504643905	5.069040862916804	0.0	4.66671504643905	6.268602036179358	0.0	3.9829270394790766	5.759038865650602	7.297002576453094	4.66671504643905	0.0	5.912738852260075	5.355149586120122	5.912738852260075	3.9829270394790766	0.0	4.66671504643905	0.0	3.9829270394790766	0.0	6.530528926004773	0.0	8.198501877714715	5.577347938307284	0.0	6.1634520401051915	6.045932091620802	4.66671504643905	6.045932091620802
503	0.0	0.0	3.747913932471864	4.830690253701582	0.0	6.816203863239034	5.116375080374622	0.0	0.0	0.0	5.233491480011053	3.747913932471864	3.078060197508315	6.251722571122049	6.882091879236153	3.078060197508315	3.078060197508315	6.251722571122049	0.0	5.673417105533305	5.338318366697359	4.9837001387209225	4.6499636264195345	0.0	4.145492403766377	0.0	4.830690253701582	0.0	8.31942855080183	6.6697734066767	0.0	6.615776665488992	6.4664608879363445	5.116375080374622	5.338318366697359
504	0.0	6.325659686039434	5.711994208308227	0.0	6.948017888020344	6.824911211749174	4.515705972170073	3.8334353092343934	5.022147647672955	0.0	4.115693910130608	0.0	4.800650330005588	2.777183346783273	5.711994208308227	4.335569203382277	5.7606269280378175	2.777183346783273	5.425413553396209	4.800650330005588	4.668293161529617	0.0	0.0	0.0	4.335569203382277	6.01124130318373	0.0	0.0	5.60700096663799	2.777183346783273	5.550058533325953	0.0	2.777183346783273	5.282989902686846	0.0
505	0.0	0.0	0.0	5.783189232868872	0.0	6.951134862142406	0.0	0.0	0.0	3.610297245990771	5.532754098029538	0.0	0.0	4.690715823596915	7.772956822920656	3.610297245990771	0.0	6.223921779977375	5.665790983231206	5.88824181307276	5.197862643870578	5.197862643870578	5.983299975137978	0.0	4.289830269536759	3.610297245990771	5.197862643870578	0.0	8.620014101970039	6.628726183497365	0.0	6.41772806401457	4.976100230319649	3.610297245990771	0.0
506	0.0	0.0	0.0	5.617348758827174	0.0	6.490695258694104	5.799064421494862	4.022343251024754	0.0	0.0	6.777997885767941	0.0	4.022343251024754	6.895654407629642	7.742373715325729	4.706494617363207	0.0	6.085988609678412	4.706494617363207	5.952782094933247	5.108943047148623	0.0	0.0	0.0	0.0	0.0	5.395113360931019	0.0	8.36121257748071	6.203518889549716	0.0	5.108943047148623	6.308677154571851	0.0	5.108943047148623
507	0.0	0.0	0.0	5.744959245336924	0.0	6.3794415296854226	4.9380196371889955	0.0	3.5730036211492746	0.0	6.72378720652589	0.0	3.5730036211492746	6.636885094243591	7.32937650740613	3.5730036211492746	0.0	6.111699274625748	4.6527243079022655	6.185648892764185	3.5730036211492746	3.5730036211492746	4.6527243079022655	0.0	4.6527243079022655	0.0	5.945048159794112	0.0	7.672130793875117	4.252015664177559	0.0	4.6527243079022655	5.744959245336924	3.5730036211492746	5.341092291957736
508	0.0	0.0	0.0	0.0	0.0	6.781740929660588	4.54004448483008	4.94194560555365	0.0	3.857513682333326	6.035786065884266	5.449910865625593	3.857513682333326	6.610103331078899	7.270849975285139	0.0	0.0	6.140907391356334	4.54004448483008	5.918301937528227	3.857513682333326	0.0	0.0	0.0	3.857513682333326	0.0	0.0	0.0	7.525585720540149	0.0	0.0	0.0	5.2278409097156056	3.857513682333326	0.0
509	0.0	0.0	0.0	0.0	0.0	6.457337874965887	6.234586488480482	4.854156219050375	0.0	4.854156219050375	5.257019308636578	5.543397828477597	0.0	6.719340004576173	7.372686783298295	0.0	0.0	6.234586488480482	4.168774716030392	5.947557682507398	0.0	0.0	0.0	0.0	0.0	4.168774716030392	0.0	0.0	7.619409437821456	0.0	0.0	0.0	5.947557682507398	0.0	0.0
510	0.0	0.0	0.0	5.444343050708014	0.0	7.23249545768389	4.755507240362061	0.0	0.0	0.0	4.755507240362061	0.0	0.0	6.620002326056966	7.550752065255029	0.0	0.0	5.666622092933599	5.444343050708014	5.444343050708014	4.755507240362061	0.0	4.755507240362061	0.0	0.0	0.0	5.158100167972884	0.0	8.24363635395858	5.444343050708014	0.0	5.848366894846884	5.444343050708014	0.0	4.755507240362061
511	0.0	0.0	4.311914460156468	5.401547989334307	0.0	6.784454421850613	5.401547989334307	5.401547989334307	0.0	6.246265612495108	6.602359084408487	5.688102027111094	4.311914460156468	7.434500821075422	7.795335204030128	0.0	4.311914460156468	4.99833514035141	0.0	5.688102027111094	5.688102027111094	4.311914460156468	0.0	0.0	4.99833514035141	0.0	4.311914460156468	0.0	7.7645764093673195	5.688102027111094	0.0	4.311914460156468	6.4971493532262174	4.99833514035141	0.0
512	0.0	0.0	4.5763758373826455	5.668103058854641	0.0	7.240895953775284	5.486472145887506	3.893468182623678	0.0	3.893468182623678	5.486472145887506	0.0	0.0	6.272667441170464	7.4569797001570235	0.0	0.0	6.51342501878939	0.0	5.821760129465354	3.893468182623678	5.486472145887506	0.0	0.0	0.0	4.5763758373826455	5.821760129465354	3.893468182623678	7.657545408752973	5.264363666782085	0.0	5.264363666782085	5.821760129465354	3.893468182623678	6.072416032884188
513	0.0	0.0	0.0	4.284163139366165	0.0	5.8825116688920795	4.284163139366165	0.0	0.0	0.0	4.284163139366165	0.0	5.37354283656001	6.064368488627853	6.979263712037322	0.0	0.0	5.37354283656001	0.0	5.660064818452406	4.284163139366165	0.0	4.97039387992989	0.0	0.0	0.0	5.37354283656001	0.0	6.910337337512718	5.660064818452406	0.0	4.284163139366165	0.0	4.284163139366165	0.0
514	0.0	0.0	0.0	5.097613229596631	0.0	7.084751462404885	4.695199120194478	5.097613229596631	0.0	4.011149478664892	6.559238201973936	4.011149478664892	4.011149478664892	6.19214298573845	7.171693021708818	4.011149478664892	4.011149478664892	5.6059913344385945	4.695199120194478	4.695199120194478	0.0	0.0	4.011149478664892	0.0	4.011149478664892	0.0	5.383766304857941	0.0	7.289390718018005	6.074615597239949	0.0	4.695199120194478	5.097613229596631	5.097613229596631	4.011149478664892
515	0.0	0.0	0.0	5.14594968213075	0.0	6.799452803670928	5.14594968213075	4.4586085555648705	0.0	0.0	6.240672455234942	0.0	4.4586085555648705	6.240672455234942	7.188558026847088	3.7769733204296054	0.0	6.3945447327728715	4.4586085555648705	5.836181145217998	4.4586085555648705	4.4586085555648705	3.7769733204296054	0.0	3.7769733204296054	0.0	4.860206709007927	0.0	8.136134803943698	6.0587405314787866	0.0	4.860206709007927	5.367927966426268	3.7769733204296054	5.703066804516829
516	0.0	3.2670328030995983	5.312550951953424	4.339903695208889	0.0	7.70595493931564	5.796161069719399	6.274575688879631	0.0	3.2670328030995983	5.53470814974773	4.624320998159698	4.624320998159698	5.179723502383675	6.725875636083765	6.3210100831167315	5.53470814974773	5.429786133546746	5.312550951953424	6.274575688879631	4.339903695208889	0.0	3.2670328030995983	0.0	4.339903695208889	0.0	4.624320998159698	3.2670328030995983	7.371931461720615	0.0	3.2670328030995983	4.845500559307985	6.063709694702867	5.9388566046129565	5.026510643125191
517	0.0	0.0	0.0	5.338173173669627	0.0	6.902978165935617	4.830545524222223	0.0	0.0	4.429063555677479	6.028915144058895	0.0	0.0	5.519693636349913	7.50865714311226	3.7477714770337394	4.429063555677479	6.2907235375181605	5.116230061525084	5.673271712931748	3.7477714770337394	4.429063555677479	4.830545524222223	0.0	3.7477714770337394	0.0	5.673271712931748	0.0	8.433666689664788	6.210835269455198	0.0	6.2907235375181605	3.7477714770337394	4.429063555677479	3.7477714770337394
518	0.0	0.0	0.0	0.0	0.0	0.0	0.0	1.7614048104334474	0.0	0.0	0.0	0.0	2.364734858046408	0.0	1.7614048104334474	0.0	0.0	0.0	0.0	0.0	0.0	0.0	0.0	6.530187021580972	0.0	0.0	1.7614048104334474	0.0	3.222989054963971	0.0	0.0	0.0	0.0	0.0	0.0
519	0.0	0.0	0.0	0.0	0.0	6.767001606626984	4.3805519922131175	5.067420278393876	0.0	4.3805519922131175	0.0	4.3805519922131175	4.3805519922131175	6.767001606626984	6.767001606626984	4.3805519922131175	5.067420278393876	5.9799246623161455	4.3805519922131175	5.067420278393876	0.0	0.0	0.0	0.0	4.3805519922131175	0.0	5.067420278393876	0.0	6.315674061520379	0.0	0.0	0.0	5.067420278393876	5.757413165417283	0.0
520	0.0	0.0	4.295370032625771	4.295370032625771	0.0	6.767702390222354	5.384853091963995	5.89384282594653	0.0	5.671388128340948	5.671388128340948	4.295370032625771	4.295370032625771	6.585610873894467	6.847656606700889	5.671388128340948	0.0	0.0	0.0	4.981678116459968	0.0	0.0	0.0	0.0	4.981678116459968	0.0	5.384853091963995	0.0	5.89384282594653	0.0	0.0	0.0	5.671388128340948	4.295370032625771	0.0
521	0.0	0.0	0.0	0.0	0.0	6.890662131541896	4.073593596977864	0.0	0.0	0.0	4.758196312648875	0.0	4.758196312648875	0.0	6.890662131541896	4.073593596977864	4.073593596977864	6.542779197504306	0.0	5.447043725934097	0.0	0.0	5.160796964442977	0.0	4.073593596977864	6.004811081769308	4.758196312648875	0.0	7.6122735600466935	6.360745695129412	0.0	4.073593596977864	5.160796964442977	4.073593596977864	0.0
522	0.0	0.0	0.0	5.238062139182047	0.0	6.982865376883131	4.952148681127508	0.0	0.0	3.8675738157632846	6.555915981764675	0.0	0.0	6.151161461148119	7.510552163838193	3.8675738157632846	0.0	5.238062139182047	0.0	5.795399388380962	0.0	3.8675738157632846	4.550211445394081	0.0	0.0	0.0	5.460143018469416	0.0	7.872176056428699	5.238062139182047	0.0	4.952148681127508	5.795399388380962	4.952148681127508	5.795399388380962
523	0.0	0.0	0.0	0.0	0.0	6.90195690396495	4.084708483110294	0.0	0.0	0.0	5.458301489250743	0.0	0.0	5.458301489250743	7.731737662072206	0.0	0.0	4.084708483110294	4.7694060438354215	6.554069211577406	0.0	4.084708483110294	4.7694060438354215	0.0	0.0	5.172038671378572	0.0	0.0	7.731737662072206	6.467187308749234	0.0	5.862345325632552	4.084708483110294	4.7694060438354215	0.0
524	0.0	0.0	4.850852440209396	0.0	0.0	7.286032293863751	4.1654965358452545	4.1654965358452545	4.1654965358452545	0.0	5.762439100968146	0.0	0.0	6.098012809724133	7.978836895396247	4.1654965358452545	4.1654965358452545	6.348827706781022	5.253706907836249	5.540081099799811	5.253706907836249	0.0	0.0	0.0	0.0	5.253706907836249	0.0	0.0	7.787853790287639	5.540081099799811	0.0	5.540081099799811	0.0	0.0	0.0
525	0.0	0.0	0.0	0.0	0.0	0.0	0.0	0.0	0.0	0.0	0.0	0.0	0.0	0.0	0.0	0.0	0.0	0.0	0.0	0.0	0.0	0.0	0.0	6.033050279049501	0.0	0.0	0.0	0.0	2.2144715305171228	0.0	0.0	2.2144715305171228	0.0	0.0	0.0
526	0.0	0.0	0.0	5.056504455299942	0.0	6.842943312213142	3.689133254994352	0.0	0.0	3.689133254994352	5.459844714343523	3.689133254994352	3.689133254994352	6.498542065246002	6.960607789910487	4.369704865603995	0.0	6.064044911147718	0.0	5.459844714343523	0.0	4.7709427265008255	4.369704865603995	0.0	4.7709427265008255	0.0	6.230741242976577	0.0	7.615558519297252	5.056504455299942	0.0	5.278373639050087	6.304708634349629	4.369704865603995	4.7709427265008255
527	0.0	0.0	0.0	4.310128189569898	0.0	6.090631353914897	4.310128189569898	0.0	0.0	0.0	4.310128189569898	5.399745593507253	4.310128189569898	6.495341517426942	7.475226287506907	4.310128189569898	4.310128189569898	5.686297595135385	4.310128189569898	4.996536803066977	4.996536803066977	0.0	4.310128189569898	0.0	0.0	0.0	4.996536803066977	0.0	5.908762490458137	4.310128189569898	0.0	0.0	5.908762490458137	0.0	0.0
528	0.0	0.0	0.0	4.171353068728899	0.0	7.176990541290687	5.9501696672901465	4.171353068728899	0.0	6.172792003109154	5.546006410620552	3.4935194018006386	4.171353068728899	6.9899362734377934	7.4522185870962865	5.078341851531709	4.571661113249973	5.9501696672901465	4.571661113249973	5.2596244969934665	3.4935194018006386	0.0	0.0	0.0	5.2596244969934665	0.0	4.856754646258446	4.856754646258446	7.201069903097108	0.0	0.0	4.171353068728899	5.7683690544673185	4.171353068728899	0.0
529	6.023445428219973	0.0	3.5648246968636923	0.0	0.0	7.2004227245690675	4.644388750011443	0.0	0.0	3.5648246968636923	4.243719824449702	6.2461045996916935	5.151360796163636	5.936654146348324	7.033504316205985	0.0	0.0	6.177250146388317	3.5648246968636923	4.929664077254028	4.243719824449702	6.023445428219973	5.736570134483893	0.0	4.644388750011443	6.023445428219973	4.243719824449702	0.0	7.990800446118581	6.310521989199788	0.0	6.177250146388317	6.4820852968825875	4.644388750011443	0.0
530	0.0	0.0	4.986276961947666	3.0805354389345787	0.0	6.863199831428591	4.1480459392324605	7.566629385658121	3.0805354389345787	4.431771381729869	0.0	0.0	3.750447433725488	3.0805354389345787	6.126740852417936	6.818795593317043	6.7235947111985475	4.65253341883995	5.118954108624818	5.340900488327876	6.5314778000376785	3.0805354389345787	3.0805354389345787	0.0	5.522423133739009	0.0	4.1480459392324605	0.0	6.2934589288933305	0.0	6.126740852417936	3.0805354389345787	5.118954108624818	5.118954108624818	0.0
531	0.0	0.0	0.0	0.0	0.0	6.245679774378159	5.150937611452931	0.0	0.0	0.0	4.463567680091792	0.0	4.463567680091792	5.150937611452931	7.497056917221333	0.0	0.0	6.937857078672659	0.0	5.8411836027868365	4.463567680091792	0.0	4.463567680091792	0.0	4.463567680091792	0.0	5.150937611452931	0.0	6.850933911133144	5.5544695289226445	0.0	6.399553442673414	0.0	0.0	0.0
532	0.0	0.0	0.0	4.03408782226047	0.0	4.03408782226047	4.7183446908703734	4.7183446908703734	0.0	0.0	4.7183446908703734	4.03408782226047	0.0	4.7183446908703734	5.810985889244301	0.0	4.03408782226047	4.03408782226047	5.407016899589817	0.0	4.03408782226047	0.0	4.03408782226047	4.03408782226047	4.03408782226047	4.03408782226047	6.582562065778878	0.0	6.3206130045280435	5.407016899589817	0.0	0.0	0.0	0.0	4.03408782226047
533	0.0	0.0	0.0	0.0	0.0	7.2615129022268174	5.828672401569492	4.9167849313296665	0.0	4.9167849313296665	7.1074792230724055	5.828672401569492	4.230933706258276	7.584092608118384	7.161503340424261	0.0	4.230933706258276	4.230933706258276	4.230933706258276	6.7024235095507105	0.0	0.0	0.0	0.0	4.9167849313296665	0.0	5.3198061770310945	0.0	7.5490194479981545	0.0	0.0	4.230933706258276	6.856398755077725	0.0	0.0
534	0.0	0.0	0.0	5.882613049582118	0.0	7.179866709192299	4.789560262000449	0.0	0.0	0.0	6.48748100800557	5.192249483066958	4.104694806577913	6.574365512026936	7.489818478361455	4.104694806577913	4.789560262000449	5.478540717059428	6.2871485617846385	4.789560262000449	5.192249483066958	0.0	0.0	0.0	4.104694806577913	4.104694806577913	5.478540717059428	0.0	7.3845200434849625	0.0	0.0	4.789560262000449	6.169598006131143	5.192249483066958	5.192249483066958
535	0.0	0.0	0.0	5.551982685358444	0.0	6.848440039499329	5.551982685358444	0.0	0.0	0.0	6.648005118393929	6.530384145367549	4.4610999610397135	7.394536863002043	7.340503785663135	0.0	0.0	6.243188103279568	6.061255200765895	6.243188103279568	0.0	0.0	0.0	0.0	5.148455576752893	0.0	4.4610999610397135	0.0	7.394536863002043	4.4610999610397135	0.0	4.4610999610397135	5.148455576752893	0.0	0.0
536	0.0	0.0	0.0	0.0	0.0	2.4526309828501613	0.0	0.0	0.0	0.0	0.0	0.0	1.5128444538420969	0.0	0.0	0.0	0.0	0.0	0.0	0.0	0.0	0.0	0.0	7.877784208488372	0.0	0.0	0.0	0.0	0.0	0.0	0.0	0.0	0.0	0.0	0.0
537	0.0	0.0	0.0	5.211397901603357	0.0	6.460257516101191	5.7686735059557055	0.0	0.0	0.0	6.124410840896501	4.925532193276107	3.8413332556785917	6.765227398571579	7.0393874415113595	0.0	0.0	5.901814334995215	5.615043340404031	5.615043340404031	3.8413332556785917	0.0	4.523689945743331	0.0	0.0	0.0	6.019293493479572	0.0	8.250712474155929	4.925532193276107	0.0	5.211397901603357	6.306367534422914	3.8413332556785917	4.925532193276107
538	0.0	0.0	0.0	5.610057436978422	0.0	6.301372510713631	5.206421085217074	3.8364367561585384	0.0	4.518740192816758	6.014301513569918	4.920564430866243	3.8364367561585384	6.7602290063413015	7.034387662055783	0.0	3.8364367561585384	6.014301513569918	4.920564430866243	5.428467784094045	5.206421085217074	3.8364367561585384	3.8364367561585384	0.0	0.0	0.0	5.428467784094045	0.0	7.973857881950898	4.518740192816758	0.0	3.8364367561585384	6.811464350863117	4.518740192816758	5.428467784094045
539	0.0	0.0	0.0	5.565587202460595	0.0	6.9490069364464615	5.565587202460595	6.479578894086112	0.0	4.190709420882809	5.787964994162491	0.0	0.0	6.574749568095221	7.508211387960868	4.876260048764688	0.0	5.27918009438495	5.27918009438495	4.190709420882809	4.190709420882809	4.876260048764688	4.876260048764688	0.0	0.0	0.0	5.565587202460595	0.0	7.786791347678765	0.0	0.0	5.27918009438495	4.876260048764688	4.190709420882809	0.0
540	0.0	0.0	4.5728308355521365	0.0	0.0	7.165910904042581	3.8899593581538605	0.0	0.0	3.8899593581538605	4.5728308355521365	0.0	4.5728308355521365	5.260800295069165	7.396275511034493	0.0	4.5728308355521365	5.482905077328517	0.0	6.578742028274477	4.974847110098175	3.8899593581538605	4.5728308355521365	0.0	4.5728308355521365	4.974847110098175	4.5728308355521365	0.0	8.264008076723707	6.866076641302072	0.0	5.6645335214671855	5.6645335214671855	3.8899593581538605	0.0
541	0.0	0.0	0.0	0.0	0.0	7.135973554914125	4.687692082281342	0.0	0.0	4.687692082281342	0.0	0.0	0.0	4.687692082281342	7.387111089660507	4.973069522918856	6.876698168810203	4.687692082281342	0.0	5.9802558793248695	6.625678424081229	3.607328101339576	0.0	3.607328101339576	3.607328101339576	0.0	3.607328101339576	0.0	7.409076535807518	0.0	3.607328101339576	4.973069522918856	6.220876036633456	4.286820364761823	3.607328101339576
542	0.0	0.0	0.0	5.416902024084522	0.0	6.1078262942547665	6.879817180880172	4.3271322907507015	0.0	0.0	5.703473259007651	5.416902024084522	0.0	6.1078262942547665	7.147839177720812	0.0	4.3271322907507015	6.1078262942547665	5.416902024084522	6.261659011696384	4.3271322907507015	4.3271322907507015	5.013654895993209	0.0	4.3271322907507015	0.0	5.703473259007651	0.0	7.2589820134172856	5.416902024084522	4.3271322907507015	5.416902024084522	5.416902024084522	4.3271322907507015	5.925949715020953
543	0.0	0.0	3.311394118993206	5.762302806022897	0.0	6.67670543842956	4.669958559169408	0.0	0.0	0.0	5.984817386866983	0.0	4.38539583579552	5.916004261600006	7.35242602512658	3.311394118993206	3.311394118993206	5.842103648791914	3.9861403857183175	5.580609824343868	3.311394118993206	5.762302806022897	5.2255494044813595	0.0	4.38539583579552	6.7719010733072205	5.2255494044813595	0.0	7.763308848288332	6.494635834299486	0.0	5.762302806022897	5.072294557405747	3.9861403857183175	5.2255494044813595
544	0.0	0.0	4.28388559587193	0.0	0.0	7.133000185808873	0.0	0.0	0.0	3.6044331917801715	5.373262718393993	0.0	4.28388559587193	5.659784375089785	7.3151886803036605	4.28388559587193	4.28388559587193	6.286766186894495	0.0	6.064087719312693	3.6044331917801715	0.0	0.0	0.0	0.0	5.9772876725356845	0.0	0.0	7.959229602754923	6.064087719312693	0.0	4.970114409899765	5.191868525652224	5.191868525652224	0.0
545	0.0	0.0	0.0	5.738530315687566	0.0	7.470476500009931	5.048597460089101	5.048597460089101	0.0	0.0	5.892220961652127	0.0	0.0	6.834993966723924	7.3781583064359415	3.9627401380772285	0.0	6.343201639957077	4.646336378152277	6.248067310951009	5.048597460089101	4.646336378152277	0.0	0.0	3.9627401380772285	0.0	6.142921682060202	0.0	8.206498944964437	5.738530315687566	0.0	5.738530315687566	5.892220961652127	4.646336378152277	5.048597460089101
546	0.0	6.640313759226121	6.757951604652212	0.0	7.927221428542674	6.353067131026832	6.171093793165949	0.0	5.661659833833224	0.0	5.661659833833224	0.0	0.0	0.0	6.171093793165949	0.0	0.0	4.569976963779819	6.863195952946149	5.257931587154325	0.0	0.0	0.0	0.0	5.661659833833224	7.332807417678851	0.0	4.569976963779819	6.353067131026832	0.0	0.0	0.0	0.0	5.257931587154325	0.0
547	0.0	0.0	0.0	0.0	0.0	7.198328257414901	5.166419509714324	4.76380282042876	0.0	0.0	0.0	0.0	4.079152536562644	6.143676791548501	7.39490500078781	4.079152536562644	0.0	5.452674324407143	0.0	5.166419509714324	4.76380282042876	5.166419509714324	5.452674324407143	0.0	0.0	5.856710134779716	6.010452068319183	0.0	7.673468949511704	5.166419509714324	0.0	5.166419509714324	6.143676791548501	4.079152536562644	4.079152536562644
548	0.0	0.0	0.0	5.277129437634239	0.0	6.931214649704557	4.589076330158518	5.277129437634239	0.0	4.589076330158518	6.7772267589032955	3.9060401018037423	0.0	6.6595861419094025	7.287596506599148	0.0	0.0	5.499251052962878	4.589076330158518	5.499251052962878	5.680890738442036	0.0	4.589076330158518	0.0	0.0	0.0	5.680890738442036	0.0	8.429228117044103	4.99114827446048	0.0	4.589076330158518	6.595133062234466	3.9060401018037423	5.499251052962878
549	0.0	0.0	4.428809269106338	0.0	0.0	7.020392425999044	0.0	5.337917054230656	0.0	4.428809269106338	4.428809269106338	0.0	3.747520187633628	4.830290222642758	7.508399928142379	5.115974249396758	6.028658407778241	4.830290222642758	0.0	6.7206005008436485	5.519437311626653	4.830290222642758	0.0	0.0	3.747520187633628	0.0	0.0	0.0	7.091789769130849	0.0	4.428809269106338	4.428809269106338	4.428809269106338	0.0	0.0
550	0.0	0.0	0.0	5.815316898320477	0.0	6.843017774992913	5.306476991934913	0.0	0.0	0.0	6.768991867082303	0.0	4.217734571219521	6.401777557650459	7.381569644001497	0.0	0.0	6.602146642835931	5.306476991934913	4.903488498418485	5.306476991934913	0.0	0.0	0.0	5.306476991934913	0.0	5.592918453179256	0.0	7.916829686346189	6.401777557650459	0.0	4.903488498418485	5.815316898320477	4.217734571219521	5.815316898320477
551	0.0	0.0	0.0	4.006354355351414	0.0	7.246796326306293	5.936541871507182	0.0	0.0	4.006354355351414	6.187269205859133	4.006354355351414	4.006354355351414	6.554361345276235	7.599405868081985	4.006354355351414	0.0	6.554361345276235	0.0	5.092759354791042	4.006354355351414	5.601125536147437	4.69036006782065	0.0	0.0	5.092759354791042	5.092759354791042	0.0	8.222362201711658	5.3789049847323875	0.0	6.474437288226102	5.601125536147437	4.69036006782065	5.78283128604147
552	0.0	0.0	0.0	4.408263468964726	0.0	6.3436819399015025	0.0	0.0	0.0	0.0	4.408263468964726	0.0	0.0	0.0	6.1898241868547395	0.0	0.0	4.408263468964726	5.498725094700608	4.408263468964726	5.095303888904169	4.408263468964726	4.408263468964726	0.0	0.0	0.0	6.007912583452699	0.0	6.3436819399015025	5.095303888904169	0.0	5.095303888904169	4.408263468964726	0.0	0.0
553	0.0	0.0	0.0	5.6117931194117405	0.0	6.63906044440955	5.6117931194117405	4.016867435368403	0.0	0.0	6.080425367304268	0.0	4.016867435368403	6.832985563517584	7.736800181951841	0.0	4.016867435368403	6.485127783455395	5.389562778620182	6.080425367304268	5.103400872917251	4.016867435368403	0.0	0.0	0.0	0.0	4.016867435368403	0.0	7.950290342966587	4.016867435368403	0.0	5.389562778620182	5.389562778620182	4.016867435368403	4.016867435368403
554	0.0	0.0	0.0	5.114215567558605	0.0	5.958072835336983	0.0	4.027552977925066	0.0	4.027552977925066	5.804352877515873	0.0	0.0	6.091281064664729	7.620982543859359	0.0	0.0	5.804352877515873	5.114215567558605	5.114215567558605	5.40039383712375	0.0	4.027552977925066	0.0	0.0	0.0	5.40039383712375	0.0	8.070330190468555	5.958072835336983	0.0	5.958072835336983	5.40039383712375	0.0	0.0
555	0.0	0.0	5.488796388362151	0.0	0.0	6.785069162362249	5.9979675180125795	8.634715802465964	0.0	0.0	0.0	0.0	4.398415757418273	4.398415757418273	0.0	8.023956455527049	5.085395555913524	4.398415757418273	7.219988143578671	5.085395555913524	4.398415757418273	0.0	0.0	0.0	5.488796388362151	0.0	4.398415757418273	5.775444722819198	5.488796388362151	0.0	0.0	0.0	5.775444722819198	0.0	0.0
556	0.0	0.0	0.0	0.0	0.0	6.597572110643825	4.411197854084502	4.411197854084502	0.0	0.0	0.0	0.0	0.0	4.411197854084502	7.490583853948548	0.0	0.0	5.788345036848359	0.0	6.01087579099787	4.411197854084502	0.0	0.0	0.0	0.0	6.597572110643825	0.0	4.411197854084502	7.39532950427467	4.411197854084502	0.0	4.411197854084502	5.501683459252635	4.411197854084502	0.0
557	0.0	0.0	0.0	5.491551319555337	0.0	6.518517719897477	3.8984647740297715	3.8984647740297715	0.0	0.0	6.444523268616361	0.0	0.0	6.444523268616361	7.462077010313845	3.8984647740297715	3.8984647740297715	5.6731857327312945	6.712413255396891	6.444523268616361	4.5814237247745195	0.0	4.5814237247745195	0.0	0.0	0.0	6.077504551174995	0.0	8.126774250685015	4.983469558308776	0.0	5.269437599166511	4.5814237247745195	3.8984647740297715	3.8984647740297715
558	0.0	0.0	0.0	5.087033243582687	0.0	6.640289895733157	5.087033243582687	0.0	0.0	0.0	5.308940768058482	0.0	0.0	5.490437457386516	6.914413096638219	3.719098261991566	0.0	6.0946960278690065	0.0	4.400043384113945	4.400043384113945	6.261403160746512	0.0	0.0	5.308940768058482	6.335374797471827	5.308940768058482	0.0	7.822078666854362	6.831117863472717	0.0	5.6439985293130155	5.308940768058482	0.0	5.490437457386516
559	0.0	0.0	5.769848658111858	0.0	0.0	6.041039185666445	3.7120136137164157	8.837824393837588	4.794206312640071	3.0430011189985895	0.0	0.0	4.10930262693971	0.0	6.756498915797775	7.389202062543589	6.984045851118665	5.079816849437485	7.214378731869705	5.3017154164201985	5.769848658111858	3.7120136137164157	0.0	0.0	6.174273148398431	0.0	3.0430011189985895	4.947173783319841	6.6589797514085936	0.0	5.941206125790488	3.7120136137164157	5.196908418497032	5.769848658111858	0.0
560	0.0	0.0	0.0	3.933261577927852	0.0	6.687323762973178	5.9954224205831546	0.0	0.0	0.0	6.47997203710336	5.304762269670993	3.933261577927852	6.400057142392208	7.8057154294820235	0.0	0.0	6.3131967960269275	6.112928737415142	6.218067822867445	4.616570669020376	3.933261577927852	0.0	0.0	5.018734787330928	0.0	4.616570669020376	0.0	7.825909988769406	5.526911751240833	0.0	5.70857004546115	5.9954224205831546	5.526911751240833	5.70857004546115
561	0.0	0.0	0.0	5.125182944469294	0.0	7.161216811988838	5.020482780689876	2.8747216592138547	0.0	3.53924719828988	5.125182944469294	0.0	4.618312906799389	5.954726118288618	7.412358756595523	3.53924719828988	0.0	6.928488803321833	0.0	5.2199525118391925	3.934986774157956	5.653360199740921	5.020482780689876	0.0	4.4379632909864375	5.59295466123972	5.020482780689876	0.0	8.600644165701912	7.080156851752427	0.0	6.284238101909922	5.2199525118391925	4.618312906799389	5.306513155103915
562	0.0	0.0	0.0	0.0	0.0	6.972333743746645	4.497686375190218	4.497686375190218	0.0	0.0	0.0	0.0	4.497686375190218	5.87559462470757	6.56733725709509	0.0	0.0	6.2801235865967096	0.0	6.098176593461294	5.588847822924648	0.0	5.185250636044017	0.0	4.497686375190218	6.790199661888885	4.497686375190218	0.0	8.336876341463906	0.0	0.0	6.098176593461294	5.588847822924648	5.185250636044017	0.0
563	0.0	0.0	3.81010948476435	5.179655048933695	0.0	7.343709749607101	5.179655048933695	5.58324174455054	0.0	5.401671976218099	4.8938478671541406	3.81010948476435	0.0	6.622259483119241	7.284908439553607	0.0	0.0	5.58324174455054	5.179655048933695	6.354404773215459	4.492122027584673	0.0	3.81010948476435	0.0	4.492122027584673	0.0	6.092562093708368	3.81010948476435	7.719984430561813	5.179655048933695	0.0	3.81010948476435	5.736855086376667	0.0	0.0
564	0.0	0.0	3.651735441468684	5.01837842656647	0.0	7.497202641096993	5.575155082926911	4.732899008197562	0.0	0.0	5.575155082926911	0.0	5.240198052854098	6.571286797428885	7.577202683728723	4.331824706416243	0.0	6.517297350619816	4.331824706416243	6.192443118477842	5.240198052854098	5.240198052854098	3.651735441468684	0.0	4.732899008197562	0.0	4.732899008197562	0.0	8.250680770743704	4.732899008197562	0.0	5.825626736698768	6.1125707983622055	4.331824706416243	5.708212502289525
565	0.0	0.0	0.0	5.605875144835573	0.0	6.29718253305153	6.010114100884133	4.230549017894636	0.0	5.319417722835536	5.828283185342623	0.0	4.230549017894636	7.161113278466312	7.712852513828795	0.0	0.0	5.605875144835573	4.230549017894636	6.010114100884133	0.0	0.0	4.230549017894636	0.0	4.230549017894636	0.0	4.230549017894636	0.0	7.742692328525679	0.0	0.0	0.0	4.916397425487377	4.230549017894636	0.0
566	6.237566181651909	0.0	4.1120531573646	0.0	3.435147487849002	7.1167800891144735	4.1120531573646	3.435147487849002	0.0	4.512045275500898	5.70830522025071	6.237566181651909	4.1120531573646	3.435147487849002	6.929735580891144	4.796979579220743	0.0	5.485990897919943	3.435147487849002	4.512045275500898	0.0	5.603313335701798	5.19968934755572	0.0	4.1120531573646	6.177063715305231	3.435147487849002	0.0	7.231761222063831	5.353051391002299	0.0	6.043828923855142	6.29461600032358	3.435147487849002	0.0
567	0.0	0.0	6.14607403014942	0.0	0.0	5.910256255490009	4.595929355374048	8.684457022754291	4.595929355374048	3.2394641577771455	3.9128244188580816	0.0	4.595929355374048	0.0	4.817052299317644	6.984606969799209	4.311605915259949	4.99802451270821	6.14607403014942	3.9128244188580816	5.284017341469918	0.0	0.0	0.0	6.035100348498447	0.0	3.9128244188580816	6.14607403014942	6.938131049724558	0.0	0.0	3.2394641577771455	3.9128244188580816	3.9128244188580816	0.0
568	0.0	0.0	0.0	5.295625549340108	0.0	5.804443768730654	5.804443768730654	4.206990278727483	0.0	4.206990278727483	6.273316459641374	4.206990278727483	4.206990278727483	6.83212365068834	7.328138400667719	4.206990278727483	0.0	6.496082747104884	5.295625549340108	6.140054454082927	4.206990278727483	0.0	0.0	0.0	4.892664043211931	0.0	4.892664043211931	0.0	7.747767033964755	4.206990278727483	0.0	4.892664043211931	6.591255704758805	0.0	4.892664043211931
569	0.0	0.0	0.0	6.175234989391178	0.0	6.397962390725479	4.795162185209057	0.0	0.0	0.0	6.292786851994955	0.0	4.110250655885859	6.292786851994955	6.927904840544133	0.0	0.0	6.175234989391178	6.397962390725479	5.706478772008209	0.0	4.110250655885859	5.4841659649757215	4.110250655885859	0.0	0.0	5.4841659649757215	4.110250655885859	7.6776930514131285	6.175234989391178	0.0	4.795162185209057	4.795162185209057	4.110250655885859	4.110250655885859
570	0.0	0.0	5.3633571515853395	0.0	0.0	6.659226934884146	4.960231879381998	6.054159008565633	0.0	5.872306956737441	4.2740715358001	0.0	5.3633571515853395	6.9001142102743165	5.872306956737441	7.6617166936777865	0.0	4.960231879381998	7.556408454321801	5.872306956737441	0.0	0.0	0.0	0.0	4.960231879381998	0.0	0.0	6.564044960577433	4.2740715358001	0.0	0.0	0.0	6.054159008565633	0.0	0.0
571	0.0	0.0	3.9583456731712388	0.0	0.0	6.243596177256999	5.044146459212843	6.425593872265069	0.0	3.9583456731712388	5.552389967883067	6.243596177256999	5.044146459212843	6.830518977539986	6.984515317268561	5.552389967883067	3.9583456731712388	6.020938222044391	4.641899647209786	6.1384515112008495	0.0	3.9583456731712388	0.0	0.0	4.641899647209786	0.0	5.330215491224087	0.0	7.700719058174214	0.0	0.0	0.0	6.243596177256999	3.9583456731712388	0.0
572	0.0	0.0	3.635498061245157	6.605858928453439	0.0	6.787955056333252	5.001816120402534	3.635498061245157	0.0	4.315372144265667	6.605858928453439	4.315372144265667	3.635498061245157	6.941944684388692	7.438003347183653	0.0	3.635498061245157	6.175803974047342	3.635498061245157	5.691594773247466	3.635498061245157	3.635498061245157	4.315372144265667	0.0	4.315372144265667	0.0	5.691594773247466	0.0	7.899603718944504	4.315372144265667	0.0	5.809002826653426	6.443578633017065	3.635498061245157	5.9140632552375845
573	3.562875740809938	0.0	0.0	0.0	0.0	6.58001997392563	5.48417948342193	4.241742865219044	0.0	6.531299198427464	5.617191748770956	0.0	4.642402276702086	7.272473002830894	6.7933271498382535	0.0	0.0	5.839608068853091	0.0	0.0	0.0	3.562875740809938	0.0	0.0	4.9276728124827365	0.0	0.0	0.0	6.4800825911805635	3.562875740809938	0.0	4.9276728124827365	5.734570832369952	4.642402276702086	0.0
574	0.0	0.0	0.0	0.0	0.0	6.437236333382824	4.2527370427984295	0.0	0.0	0.0	0.0	0.0	0.0	4.2527370427984295	6.724518119551078	4.2527370427984295	0.0	5.3418205797858045	0.0	5.628305148669261	4.938746185337113	4.2527370427984295	5.628305148669261	0.0	0.0	7.011899872104774	0.0	0.0	6.80446843070801	5.3418205797858045	0.0	5.85072950891035	0.0	4.2527370427984295	0.0
575	0.0	0.0	6.333393402785394	0.0	0.0	6.011296351984027	5.167261042192044	9.037483407760014	5.675803998672126	4.079984579492469	3.0146285720188883	0.0	4.079984579492469	3.0146285720188883	4.917573906282517	7.2690820842947526	4.079984579492469	5.675803998672126	6.749681569881426	3.6829378007957834	4.5840241393719054	4.5840241393719054	3.6829378007957834	0.0	6.431666962030467	0.0	4.363430761620591	5.167261042192044	6.857192711367615	0.0	0.0	4.079984579492469	4.363430761620591	4.363430761620591	0.0
576	0.0	0.0	0.0	6.024721426135677	0.0	6.670196391758805	4.731866339080259	3.650720643882367	0.0	3.650720643882367	6.024721426135677	0.0	3.650720643882367	6.265365157546331	7.151549480301759	0.0	3.650720643882367	6.398658894542963	4.731866339080259	5.239161733627364	3.650720643882367	5.239161733627364	3.650720643882367	0.0	4.330796563935697	6.111531264057018	5.9296530396097875	0.0	7.7992024154823465	6.191403406941734	0.0	6.111531264057018	6.459185641740918	3.650720643882367	5.574117191456512
577	0.0	0.0	5.188559057008007	4.605226491100268	0.0	6.918554193083988	5.293361412768926	3.035007126296832	0.0	3.035007126296832	4.605226491100268	3.035007126296832	4.384579679576837	6.624653093605035	7.047052170428233	3.035007126296832	3.035007126296832	6.483775572215621	3.035007126296832	4.605226491100268	4.101045037181835	5.821918468095939	5.188559057008007	0.0	4.101045037181835	3.035007126296832	4.605226491100268	0.0	8.576914215256412	6.836960350796802	0.0	6.2457758570215365	4.605226491100268	4.938837656768594	5.554565425649213
578	0.0	0.0	0.0	5.129169515335747	0.0	6.867241630907395	4.976005261518228	5.129169515335747	0.0	5.261960449372544	6.012983408546123	3.2181716352144534	0.0	6.123951454952332	7.93126987419475	5.261960449372544	7.534563552574245	5.379167193497743	5.665695685593381	6.546052921919705	6.984908954811435	3.2181716352144534	0.0	0.0	4.795063068476686	0.0	3.2181716352144534	3.2181716352144534	7.2034162959665915	0.0	6.474700305729181	4.289735951646663	6.012983408546123	6.175135254045286	0.0
579	0.0	0.0	5.2527074051229405	3.170103514895169	0.0	6.783307863320802	4.676992381603074	7.79104939503822	2.1521477457203932	3.842027441980715	4.240316843355272	4.240316843355272	3.170103514895169	4.809359726533141	6.334425341943299	6.5408882628851845	6.157837961630916	5.0793503463269385	5.643050754495469	5.16978076488349	5.8381654362135675	3.447230262864099	2.7854205787463733	0.0	4.676992381603074	0.0	4.524391660573833	3.842027441980715	6.912382309927253	2.7854205787463733	4.676992381603074	4.124332567412267	5.466805368738426	4.240316843355272	4.4383653716461104
580	0.0	0.0	0.0	4.881052214265767	0.0	7.176783753128586	5.5703976651279445	0.0	0.0	0.0	6.128379705464821	0.0	4.195465406472213	5.792779133042622	7.476690220379963	0.0	0.0	5.283984442491875	5.283984442491875	5.5703976651279445	5.5703976651279445	4.195465406472213	5.5703976651279445	0.0	0.0	0.0	6.4844004022740735	0.0	8.150867506147792	6.261638547135501	0.0	4.881052214265767	6.4844004022740735	0.0	0.0
581	0.0	0.0	3.908860492747653	4.591925341803862	0.0	7.44452600570343	5.970590678689028	4.591925341803862	0.0	5.970590678689028	4.994006955860741	0.0	4.591925341803862	6.455116191735285	6.980565802954739	4.591925341803862	0.0	0.0	0.0	6.193223553004229	3.908860492747653	0.0	0.0	0.0	0.0	0.0	0.0	0.0	6.529111839254798	0.0	0.0	0.0	5.279992978568713	3.908860492747653	0.0
582	0.0	0.0	0.0	0.0	0.0	5.955128717765264	0.0	0.0	0.0	0.0	0.0	0.0	0.0	5.4866793860396825	7.131987286804932	0.0	0.0	6.513632812236564	0.0	3.893672045178507	0.0	0.0	0.0	0.0	3.893672045178507	6.9186034373862455	3.893672045178507	0.0	7.370228783518674	5.955128717765264	0.0	6.177753632588614	6.177753632588614	0.0	0.0
583	0.0	0.0	4.212191281932849	0.0	0.0	6.763371941609949	0.0	4.212191281932849	0.0	0.0	5.3008785660329725	0.0	0.0	0.0	7.663472276210366	0.0	0.0	6.1453225234028634	0.0	5.8097073132121695	4.897903959244168	4.897903959244168	0.0	0.0	0.0	5.5873130579827475	0.0	0.0	7.9817979062863476	6.596527894324412	0.0	6.90631872979754	5.3008785660329725	0.0	0.0
584	0.0	0.0	5.658013278486958	0.0	0.0	6.482727111388806	4.413936085609087	6.928463394282031	4.413936085609087	0.0	0.0	0.0	0.0	3.732823624966856	4.815357218345836	5.101011153880979	4.413936085609087	4.815357218345836	4.815357218345836	5.101011153880979	3.732823624966856	4.413936085609087	4.815357218345836	0.0	0.0	4.815357218345836	5.504444003372363	0.0	6.754296562082477	0.0	0.0	4.815357218345836	4.413936085609087	4.815357218345836	0.0
585	0.0	0.0	5.857964817116216	0.0	0.0	7.4932694395335435	0.0	6.213782277803071	0.0	5.300489525977555	0.0	0.0	3.929051710797902	4.612319091835563	5.857964817116216	6.800678923500728	3.929051710797902	3.929051710797902	4.612319091835563	5.704290199352415	0.0	3.929051710797902	0.0	0.0	4.612319091835563	0.0	0.0	0.0	5.300489525977555	3.929051710797902	3.929051710797902	3.929051710797902	5.704290199352415	0.0	0.0
586	0.0	0.0	5.077279475402564	0.0	0.0	6.904608210781649	0.0	5.767303356802757	0.0	3.709522785397842	0.0	0.0	4.79167419607889	5.077279475402564	6.084903583315156	5.989821075976779	0.0	3.709522785397842	3.709522785397842	5.767303356802757	5.077279475402564	0.0	0.0	0.0	5.077279475402564	0.0	0.0	0.0	6.576494182411219	3.709522785397842	0.0	3.709522785397842	5.299174877408429	3.709522785397842	0.0
587	0.0	0.0	0.0	5.933559224885742	0.0	6.973297546440747	5.061792278781845	3.4773754974069035	0.0	3.4773754974069035	6.666149951272229	0.0	4.555180561817675	6.538490195357658	7.709128713525396	3.4773754974069035	3.4773754974069035	6.392115116824928	5.846788640418947	5.396453105307958	4.154957988521039	3.4773754974069035	4.555180561817675	0.0	0.0	0.0	6.338140930684796	0.0	7.8771961893514435	6.156172828467955	0.0	5.646759775032178	5.933559224885742	3.4773754974069035	5.243057578484809
588	0.0	0.0	0.0	0.0	0.0	7.502211227776499	4.8018574115372425	4.8018574115372425	0.0	5.490888896625224	4.8018574115372425	0.0	0.0	5.894978333405408	7.359195282489672	0.0	0.0	4.8018574115372425	0.0	6.404702055902853	0.0	0.0	4.8018574115372425	0.0	0.0	0.0	0.0	0.0	7.8385257769011805	5.490888896625224	0.0	0.0	0.0	0.0	0.0
589	0.0	0.0	6.328570664515465	0.0	0.0	6.774215110907405	5.169338249734831	8.325122770303405	3.5823986684265186	5.350711301535264	4.947615771175539	0.0	4.261543819594618	0.0	6.813391866664882	7.425992523093144	6.551357235576922	5.504183926559142	6.264151108482226	5.350711301535264	5.350711301535264	0.0	0.0	0.0	6.264151108482226	0.0	0.0	4.66229767484437	6.328570664515465	0.0	4.66229767484437	3.5823986684265186	5.504183926559142	6.121343041740097	0.0
590	0.0	0.0	4.045626915059522	4.045626915059522	0.0	7.286754589939139	4.045626915059522	4.045626915059522	0.0	5.132504803496437	0.0	4.045626915059522	4.729986229687876	6.919334006245549	7.286754589939139	5.132504803496437	5.418710346615791	5.418710346615791	4.045626915059522	5.976424530584039	4.045626915059522	0.0	0.0	0.0	4.729986229687876	0.0	4.729986229687876	0.0	6.51436302006315	0.0	0.0	0.0	5.418710346615791	0.0	0.0
591	0.0	0.0	0.0	4.334236783770841	0.0	6.5197379069974755	4.334236783770841	0.0	0.0	4.334236783770841	5.710648564571947	0.0	4.334236783770841	6.4021391112917865	6.807051397683508	0.0	0.0	5.933129791645991	6.268844548737382	5.424069391955626	0.0	0.0	5.710648564571947	0.0	5.0208064410483555	5.710648564571947	5.710648564571947	0.0	7.366193095069596	6.115009555113445	0.0	5.0208064410483555	5.933129791645991	5.0208064410483555	0.0
592	0.0	0.0	0.0	5.16096392792087	0.0	6.81453762530341	3.791731680851019	0.0	0.0	0.0	3.791731680851019	0.0	0.0	5.16096392792087	7.266123505494693	3.791731680851019	0.0	5.851238903763268	4.875192085739501	5.851238903763268	5.382959587105399	3.791731680851019	5.382959587105399	0.0	4.473536525962359	6.335639825067313	3.791731680851019	0.0	8.581288840062852	6.409621216945925	0.0	3.791731680851019	3.791731680851019	3.791731680851019	0.0
593	0.0	0.0	0.0	5.52072882337391	0.0	6.904016471772372	5.234380171338567	0.0	0.0	4.831576581858268	5.52072882337391	0.0	4.146371717222316	6.329432713469837	7.309146941960424	0.0	4.146371717222316	6.329432713469837	5.743071468158063	4.831576581858268	6.0786275968904615	4.831576581858268	4.831576581858268	0.0	4.831576581858268	0.0	4.831576581858268	0.0	7.891997407535457	5.924858730681363	0.0	4.831576581858268	5.234380171338567	0.0	4.831576581858268
594	0.0	0.0	0.0	0.0	0.0	6.024670358492675	0.0	0.0	0.0	0.0	5.112000585961568	0.0	0.0	4.424859352829957	6.9786924804910475	0.0	0.0	5.8021312116453	4.424859352829957	5.8021312116453	4.424859352829957	0.0	4.424859352829957	0.0	0.0	6.360451399543522	0.0	0.0	7.591369915365035	6.716607633099479	0.0	5.515455668891252	0.0	0.0	0.0
595	0.0	0.0	4.255157275345745	4.255157275345745	0.0	7.261991605143309	4.941183734287257	5.344263956066907	4.255157275345745	5.344263956066907	4.255157275345745	3.5761012058108586	0.0	7.103887885685028	6.91600568867111	6.684462767288611	4.255157275345745	4.255157275345745	4.941183734287257	5.630751449076692	4.655880874010719	4.255157275345745	4.255157275345745	0.0	4.255157275345745	0.0	4.655880874010719	3.5761012058108586	7.132035931745613	0.0	0.0	0.0	4.655880874010719	5.497732193817246	0.0
596	0.0	0.0	5.822042021290845	0.0	0.0	6.380387766742957	5.353813746020161	8.904556286179044	5.353813746020161	4.444593078104636	3.7631193796406865	0.0	3.7631193796406865	0.0	4.846136545592951	7.546824946431556	5.13185201539162	5.13185201539162	7.174387986452217	5.13185201539162	5.13185201539162	0.0	0.0	0.0	6.574244713096028	3.7631193796406865	0.0	4.444593078104636	6.044593086837038	0.0	0.0	0.0	4.444593078104636	3.7631193796406865	0.0
597	0.0	0.0	0.0	4.995493010525063	0.0	6.781596193591393	4.995493010525063	4.309091410683934	0.0	0.0	4.995493010525063	0.0	0.0	6.599501503587294	7.474175981899615	0.0	0.0	6.494292203867449	5.685250260059961	5.9077144439885245	4.995493010525063	4.309091410683934	4.309091410683934	0.0	4.309091410683934	0.0	5.398699441945097	0.0	8.009458863605277	4.309091410683934	0.0	6.376698155983536	4.309091410683934	0.0	4.309091410683934
598	0.0	0.0	0.0	0.0	0.0	6.822948490727691	4.349944298889944	4.349944298889944	0.0	0.0	4.349944298889944	0.0	4.349944298889944	0.0	6.902907463608329	0.0	0.0	6.418027487934426	0.0	5.949002502829861	5.036616798103401	0.0	5.036616798103401	0.0	0.0	5.036616798103401	0.0	0.0	7.920834844812976	4.349944298889944	0.0	4.349944298889944	0.0	0.0	0.0
599	0.0	0.0	5.421341447305774	3.258875425916503	0.0	6.7174038240464515	5.171289425239124	8.882785102601453	6.112275574946856	4.615922530745325	4.331532717040943	0.0	4.837085511513757	0.0	4.331532717040943	7.524290905928361	3.258875425916503	5.787704928408373	6.588358930326748	3.9326197868683184	4.331532717040943	0.0	0.0	0.0	6.217414515705986	3.258875425916503	5.0180845053259855	5.621207962802715	6.7174038240464515	0.0	0.0	3.9326197868683184	3.9326197868683184	0.0	0.0
600	0.0	0.0	0.0	0.0	0.0	7.072300704541069	4.777321129138949	0.0	4.092557231379913	4.092557231379913	5.466250165364777	0.0	4.777321129138949	6.562040440410872	7.2544808714695295	0.0	0.0	6.157281582661886	4.777321129138949	6.475157509683065	0.0	0.0	0.0	0.0	4.092557231379913	0.0	4.777321129138949	0.0	7.072300704541069	0.0	0.0	4.092557231379913	6.380001443618154	0.0	4.092557231379913
601	0.0	0.0	0.0	0.0	0.0	5.652556175564149	5.652556175564149	0.0	0.0	5.652556175564149	5.939360728891998	0.0	4.5609364555363685	6.6311901852499044	7.3236778519873855	0.0	4.5609364555363685	6.161977398874723	5.248843798957558	5.248843798957558	0.0	4.5609364555363685	0.0	0.0	0.0	0.0	5.939360728891998	0.0	6.34394754716005	0.0	0.0	0.0	5.652556175564149	0.0	0.0
602	0.0	0.0	0.0	4.2255977978458015	0.0	6.697015332413357	6.158900293974054	4.2255977978458015	0.0	4.2255977978458015	6.292167329483428	4.2255977978458015	4.2255977978458015	6.850989626506477	7.347012267479793	0.0	4.2255977978458015	5.314417902973432	5.314417902973432	5.314417902973432	0.0	0.0	0.0	0.0	0.0	0.0	6.00510198162593	0.0	6.919911934987512	5.314417902973432	0.0	6.00510198162593	7.156092708907197	0.0	4.2255977978458015
603	0.0	0.0	5.617460036332467	0.0	0.0	7.497105647399625	4.373740698820633	3.693118753468186	3.693118753468186	5.282440288046215	4.774995621693784	0.0	4.373740698820633	5.463914816388648	5.282440288046215	6.613691159724991	3.693118753468186	4.774995621693784	5.973044227836701	5.750537093353746	4.373740698820633	0.0	0.0	0.0	5.973044227836701	3.693118753468186	0.0	3.693118753468186	6.068122882882178	0.0	0.0	5.060565935694419	4.774995621693784	0.0	0.0
604	0.0	0.0	0.0	0.0	0.0	7.252974777687069	4.956742049884671	0.0	0.0	5.933164222931937	4.554788674847905	4.956742049884671	3.872103300696658	6.943077294393083	7.109982861177786	3.872103300696658	3.872103300696658	4.554788674847905	3.872103300696658	6.250894942762469	3.872103300696658	0.0	0.0	0.0	3.872103300696658	0.0	3.872103300696658	0.0	7.34822058588167	0.0	0.0	0.0	6.050652761533447	4.554788674847905	0.0
605	0.0	0.0	0.0	0.0	0.0	1.6463031395681818	0.0	0.0	0.0	0.0	0.0	0.0	0.0	0.0	0.0	0.0	0.0	1.6463031395681818	0.0	0.0	1.6463031395681818	0.0	0.0	8.268683123443012	0.0	0.0	0.0	0.0	0.0	0.0	3.088258100415053	0.0	0.0	0.0	0.0
606	0.0	5.787041317001829	0.0	0.0	7.288730385968211	6.55857835524503	6.296639370341861	4.010500667683927	6.391782037362302	0.0	4.010500667683927	0.0	4.694544377757619	0.0	0.0	4.010500667683927	0.0	0.0	6.82650866263892	5.0969564858338705	5.0969564858338705	0.0	0.0	0.0	4.010500667683927	7.630281893188173	0.0	5.0969564858338705	6.391782037362302	0.0	0.0	0.0	0.0	0.0	4.694544377757619
607	0.0	0.0	0.0	6.118044027059462	0.0	5.608685832952807	0.0	0.0	0.0	0.0	6.453886705467163	0.0	5.205051988945149	5.205051988945149	7.397385723291503	0.0	0.0	5.895451014244023	6.118044027059462	6.118044027059462	0.0	0.0	0.0	0.0	0.0	0.0	5.895451014244023	0.0	8.003242918583412	6.118044027059462	0.0	4.517378565085823	4.517378565085823	4.517378565085823	0.0
608	0.0	0.0	0.0	6.063539399329651	0.0	6.978433464449541	4.000249781983684	4.000249781983684	0.0	0.0	6.816078949969878	0.0	0.0	6.46822882230011	7.695795899886082	0.0	0.0	5.930340259091088	5.372715670579121	5.59493048888049	4.6841992607996685	0.0	4.000249781983684	0.0	0.0	0.0	6.063539399329651	0.0	7.971098400531683	6.181063940121862	4.000249781983684	6.063539399329651	6.381358523732856	4.6841992607996685	0.0
609	0.0	0.0	6.050027968564131	0.0	0.0	7.237970482871743	0.0	7.147067156516935	4.118165464072761	6.300818304852507	0.0	0.0	4.118165464072761	4.118165464072761	6.588041571385306	7.321294588634727	5.205868905077823	5.205868905077823	6.183264593241176	5.492178965989916	4.118165464072761	4.118165464072761	0.0	0.0	5.492178965989916	0.0	0.0	5.205868905077823	5.896270177556184	0.0	4.118165464072761	5.896270177556184	5.896270177556184	4.803142185682833	0.0
610	0.0	0.0	3.940705367538486	6.002995471872301	0.0	7.253991638882805	5.026276656514838	0.0	0.0	3.940705367538486	5.312316580831793	0.0	4.624087776799284	6.561551553551382	7.635134890046836	0.0	0.0	5.534473547312139	6.320774974407849	5.534473547312139	5.312316580831793	0.0	5.312316580831793	0.0	0.0	0.0	6.120503876681764	0.0	7.705719513074839	5.026276656514838	0.0	5.716136839718444	5.026276656514838	0.0	0.0
611	0.0	0.0	0.0	5.999276465143608	0.0	6.914077760584269	6.557828596329885	0.0	0.0	0.0	6.221923784097055	5.308606759396201	0.0	7.501422684616264	7.009297600175019	4.620396190502439	4.620396190502439	5.712420899803785	5.308606759396201	6.403914382460704	0.0	0.0	0.0	0.0	0.0	0.0	5.308606759396201	0.0	7.009297600175019	6.221923784097055	0.0	0.0	6.221923784097055	0.0	4.620396190502439
612	0.0	0.0	5.990271883056541	3.928199504387433	0.0	7.000278717225379	3.928199504387433	6.308042749228898	0.0	4.611458420424909	0.0	0.0	3.928199504387433	5.857097995582135	7.087214122342239	6.6821667881272875	5.0136055919470195	3.928199504387433	5.521768917315208	5.990271883056541	0.0	0.0	0.0	0.0	5.857097995582135	0.0	0.0	0.0	5.299624558689652	0.0	0.0	3.928199504387433	5.7034237905597465	3.928199504387433	0.0
613	0.0	0.0	4.875285265714223	0.0	0.0	7.296049748059025	0.0	6.660663655340091	0.0	3.7918234596801836	0.0	0.0	4.473629351655195	4.473629351655195	6.335733555402926	6.861101542538533	0.0	4.473629351655195	5.161057286052598	4.875285265714223	4.473629351655195	3.7918234596801836	3.7918234596801836	0.0	4.875285265714223	0.0	0.0	0.0	6.409714959146144	5.161057286052598	0.0	3.7918234596801836	4.875285265714223	0.0	0.0
614	0.0	0.0	5.4512419088093305	0.0	0.0	7.057241137835498	3.9620712557355384	8.373911943356887	3.9620712557355384	0.0	4.361174949360325	0.0	4.866882143281553	3.287769058361222	5.651132122978105	7.182302963819985	5.201152721723469	3.9620712557355384	5.960349668938574	5.201152721723469	5.651132122978105	0.0	3.287769058361222	0.0	5.333995100905134	3.287769058361222	4.361174949360325	3.287769058361222	6.247386780944412	0.0	0.0	3.9620712557355384	5.4512419088093305	0.0	0.0
615	0.0	0.0	0.0	5.582218101761625	0.0	7.09909873628888	4.739926630944221	3.658641923593377	0.0	0.0	5.937763145546076	0.0	0.0	5.937763145546076	7.322077104181941	3.658641923593377	3.658641923593377	5.0254214913518815	5.247250415479972	5.832695689576273	5.0254214913518815	0.0	4.739926630944221	0.0	0.0	5.247250415479972	5.428694593031148	0.0	8.087191438962572	5.937763145546076	0.0	6.0328334853449155	4.739926630944221	0.0	0.0
616	0.0	0.0	6.428823744601435	0.0	0.0	6.428823744601435	4.5658612992184775	8.873034154790208	5.657515491686488	3.8830613183191915	0.0	0.0	4.5658612992184775	0.0	6.262063134798382	7.956953576041307	4.967853411102225	6.061816195473083	6.636160373196381	4.5658612992184775	4.967853411102225	3.8830613183191915	0.0	0.0	6.262063134798382	0.0	0.0	4.5658612992184775	6.502816399491778	0.0	0.0	0.0	3.8830613183191915	5.253794451805627	0.0
617	0.0	0.0	3.701852338085039	4.382583876279652	0.0	6.813458670996749	5.876896950736369	4.382583876279652	0.0	4.7838759438799565	5.876896950736369	5.759464287579963	3.701852338085039	6.243758752110082	7.461629483259959	4.382583876279652	3.701852338085039	6.077057794227776	0.0	5.759464287579963	3.701852338085039	3.701852338085039	3.701852338085039	0.0	4.382583876279652	0.0	5.291350551444877	0.0	7.981271921244503	0.0	0.0	4.382583876279652	6.317727961761303	4.7838759438799565	3.701852338085039
618	0.0	0.0	0.0	0.0	0.0	6.463942644503712	0.0	0.0	0.0	0.0	4.679946157323514	0.0	0.0	0.0	7.069369724978607	0.0	4.679946157323514	6.463942644503712	0.0	5.772352888950747	4.679946157323514	0.0	4.679946157323514	0.0	0.0	6.868888071459962	0.0	0.0	7.92908004134522	0.0	0.0	5.368442784048197	6.751234981412671	4.679946157323514	0.0
619	0.0	0.0	0.0	6.0895710828923555	0.0	6.8421423162174	4.025869678318397	0.0	0.0	0.0	6.8421423162174	0.0	4.025869678318397	5.3986877187611455	7.5347554475216	0.0	0.0	6.207102266748307	5.802644185489395	5.11251201511853	4.025869678318397	5.11251201511853	5.11251201511853	0.0	0.0	0.0	4.710052854231103	0.0	7.920246972318097	5.62092635839471	0.0	5.3986877187611455	4.710052854231103	4.710052854231103	4.710052854231103
620	0.0	0.0	0.0	0.0	0.0	6.55246295325203	4.26263551285455	0.0	0.0	0.0	0.0	0.0	4.26263551285455	6.042587942593211	7.244896580481076	4.26263551285455	4.26263551285455	5.3518133487662665	4.26263551285455	6.196399221467027	4.9487152115447515	0.0	4.26263551285455	0.0	0.0	6.73454671550435	0.0	0.0	7.886412289913123	0.0	0.0	4.26263551285455	4.9487152115447515	5.638309831497358	0.0
621	0.0	0.0	0.0	0.0	0.0	6.698335974889876	4.510926763862835	5.1985646601867925	0.0	0.0	4.510926763862835	0.0	4.510926763862835	0.0	6.698335974889876	0.0	0.0	5.6021865745730475	4.510926763862835	6.293487157773458	5.1985646601867925	4.510926763862835	5.1985646601867925	0.0	4.510926763862835	5.1985646601867925	5.1985646601867925	0.0	7.5914250169957045	5.1985646601867925	0.0	5.6021865745730475	0.0	0.0	0.0
622	0.0	0.0	0.0	0.0	0.0	5.202194316678042	0.0	4.114530815888329	0.0	4.799477664403922	0.0	0.0	4.114530815888329	4.114530815888329	6.179577342888986	5.202194316678042	6.046341806940368	0.0	4.114530815888329	4.114530815888329	4.114530815888329	0.0	0.0	0.0	4.114530815888329	0.0	4.114530815888329	0.0	4.799477664403922	0.0	4.799477664403922	0.0	4.799477664403922	4.114530815888329	0.0
623	0.0	0.0	0.0	5.763592069755473	0.0	6.860108956006655	5.476956054292191	0.0	0.0	0.0	5.476956054292191	5.476956054292191	4.386673061024659	6.321861317416265	7.014109796086587	0.0	0.0	5.476956054292191	5.986107461240442	5.986107461240442	0.0	4.386673061024659	4.386673061024659	0.0	4.386673061024659	0.0	5.763592069755473	0.0	7.465767918791299	5.476956054292191	0.0	5.476956054292191	5.476956054292191	5.073579783167464	0.0
624	0.0	0.0	6.001067513419944	0.0	0.0	6.14914592813564	4.734448786584367	8.880170592569264	5.269777196770246	2.8399194877515526	4.581761583880175	0.0	3.5034162212508595	3.5034162212508595	6.73214890875355	7.507649349611369	2.8399194877515526	5.87357173593978	6.3649537522515	4.581761583880175	4.866881164116751	3.5034162212508595	3.5034162212508595	0.0	6.040192987134735	5.4231926411333164	2.8399194877515526	6.712754194560032	7.480756865755074	4.866881164116751	0.0	4.581761583880175	0.0	3.8987992089973136	0.0
625	0.0	0.0	0.0	5.76201822448865	0.0	5.76201822448865	4.850433539327207	4.1650808867297675	0.0	5.253286911695732	4.850433539327207	5.76201822448865	0.0	6.230841873445963	7.040678272459468	0.0	0.0	5.943815517486831	5.253286911695732	5.943815517486831	0.0	0.0	0.0	0.0	4.850433539327207	0.0	5.539660553879573	0.0	6.789613965041796	0.0	0.0	0.0	5.943815517486831	4.1650808867297675	4.1650808867297675
626	0.0	0.0	4.8996258420749985	4.8996258420749985	0.0	7.00327110478651	4.767158079279995	3.5354335305630147	0.0	2.8710157972761414	4.767158079279995	2.8710157972761414	3.931135763679726	5.811436933451006	7.1039886449343275	3.5354335305630147	0.0	6.598260345435017	0.0	5.382264403252763	4.434081875608159	6.182071156997064	4.213900421781137	0.0	2.8710157972761414	5.589041383828221	3.931135763679726	0.0	8.644765584198678	7.256064431837817	0.0	6.956794369356796	5.382264403252763	5.12127840846534	5.524752072304653
627	0.0	0.0	0.0	6.075337750237954	0.0	6.693315378623802	4.143126558205898	4.828305503770912	0.0	4.143126558205898	5.921570141964623	5.231100361308317	0.0	7.072413607646095	7.3466468685967925	0.0	0.0	6.20858174286565	5.921570141964623	4.828305503770912	5.517444629866792	5.231100361308317	4.828305503770912	0.0	4.143126558205898	0.0	4.828305503770912	0.0	8.361466318425403	0.0	0.0	4.143126558205898	6.075337750237954	4.828305503770912	4.143126558205898
628	5.796512772881544	0.0	3.1961911371861675	0.0	0.0	6.893097586980443	3.8686672570567446	3.1961911371861675	0.0	4.772347092708159	5.106399117474563	5.356366448309405	0.0	5.556178954148004	6.101094594511826	5.356366448309405	3.8686672570567446	5.556178954148004	3.1961911371861675	5.865303081790984	3.8686672570567446	5.796512772881544	5.239172991087853	0.0	5.356366448309405	6.893097586980443	4.551316432482094	3.1961911371861675	6.766483002432037	5.239172991087853	0.0	0.0	5.356366448309405	0.0	0.0
629	0.0	0.0	0.0	5.3679642356497554	0.0	6.6455242291919205	5.703103122133025	5.3679642356497554	0.0	0.0	5.703103122133025	0.0	3.777008925448551	6.2407088233977195	7.443316764985577	0.0	3.777008925448551	6.75075475371802	4.458644572827782	5.3679642356497554	3.777008925448551	4.458644572827782	4.458644572827782	0.0	3.777008925448551	0.0	5.703103122133025	0.0	7.492079055407619	5.1459859091162885	0.0	6.527903658691416	6.5884422728309335	4.458644572827782	5.95367603142086
630	0.0	0.0	0.0	5.3910002692072965	0.0	6.773870716105228	4.702400147504165	5.3910002692072965	0.0	0.0	6.199395378968437	4.018285523575133	0.0	6.709408409452411	7.092012600194363	4.702400147504165	4.018285523575133	6.773870716105228	6.640502633121715	6.486569658004021	5.613231922385608	0.0	4.702400147504165	0.0	0.0	0.0	5.3910002692072965	4.018285523575133	8.290848353215457	5.613231922385608	0.0	5.613231922385608	5.10483618150538	5.10483618150538	0.0
631	0.0	0.0	4.318556495392564	0.0	0.0	4.318556495392564	4.318556495392564	5.6948113065739125	0.0	5.91728195718814	4.318556495392564	0.0	0.0	5.40824973005383	5.6948113065739125	7.441228856815738	4.318556495392564	0.0	4.318556495392564	0.0	4.318556495392564	0.0	0.0	0.0	0.0	0.0	0.0	5.005021854295091	5.91728195718814	0.0	0.0	0.0	4.318556495392564	0.0	0.0
632	0.0	0.0	0.0	0.0	0.0	6.348304453063492	4.651399226027999	0.0	0.0	0.0	3.967754981645148	0.0	0.0	5.897318664869878	7.168304686427363	3.967754981645148	0.0	5.743625680291651	5.561944545115543	5.743625680291651	0.0	3.967754981645148	3.967754981645148	0.0	3.967754981645148	4.651399226027999	0.0	0.0	7.733285668880143	5.3397608578719264	0.0	6.253169229087532	6.148022506770875	3.967754981645148	0.0
633	6.570819181379878	0.0	4.101202191848475	0.0	3.4244722713937565	6.724769748392187	5.475004275497602	0.0	0.0	4.101202191848475	4.101202191848475	6.61158514834838	5.342071305301899	5.1887179653944395	6.918713835019244	5.475004275497602	3.4244722713937565	5.79231456842122	0.0	5.007511617504118	4.7860385510866905	6.226555266891154	6.032822644485244	3.4244722713937565	0.0	6.283603883157393	0.0	0.0	7.722539892647783	6.226555266891154	0.0	6.283603883157393	6.337572854273459	5.007511617504118	4.101202191848475
634	0.0	0.0	0.0	0.0	0.0	6.865678095879146	4.392178858185256	0.0	0.0	0.0	0.0	0.0	0.0	0.0	6.945640571489894	0.0	0.0	5.4825077747877256	0.0	4.392178858185256	0.0	0.0	5.079119951158117	0.0	4.392178858185256	5.079119951158117	4.392178858185256	0.0	6.327426299910512	5.769149584589543	0.0	4.392178858185256	0.0	0.0	4.392178858185256
635	0.0	0.0	0.0	0.0	0.0	6.913649860677647	0.0	5.435419637708556	0.0	3.8432690556518407	3.8432690556518407	0.0	3.8432690556518407	3.8432690556518407	6.126384736625853	6.221496309062186	3.8432690556518407	4.52564672651719	3.8432690556518407	4.52564672651719	0.0	0.0	0.0	0.0	4.927496069081728	0.0	3.8432690556518407	0.0	6.221496309062186	0.0	0.0	0.0	5.213365344254154	4.52564672651719	0.0
636	0.0	0.0	0.0	5.745134494485625	0.0	7.01579473567993	5.591516723365364	0.0	0.0	3.8182323690836824	5.878266019127549	0.0	4.500335490195111	6.195955921626027	7.3230418092671075	4.500335490195111	0.0	6.282797479661362	0.0	5.745134494485625	4.902091973111692	4.500335490195111	5.591516723365364	3.8182323690836824	0.0	0.0	5.591516723365364	0.0	8.350134199890215	5.409940761976983	0.0	5.409940761976983	3.8182323690836824	4.500335490195111	4.500335490195111
637	0.0	6.879241320377543	4.939485739292904	0.0	0.0	6.320396928119768	5.629047360085666	0.0	6.543180568833964	0.0	6.033314418960594	0.0	7.497805527816475	0.0	0.0	5.3425619032625145	4.253471338516725	0.0	0.0	4.253471338516725	0.0	0.0	0.0	0.0	4.253471338516725	0.0	0.0	0.0	5.629047360085666	0.0	0.0	0.0	0.0	4.253471338516725	0.0
638	0.0	0.0	5.4591405906637345	0.0	0.0	7.470347203420525	4.369006684443457	5.277670114170491	0.0	3.6884438018920656	3.6884438018920656	0.0	0.0	0.0	4.77024158667191	5.745757793127269	0.0	0.0	4.369006684443457	5.4591405906637345	0.0	3.6884438018920656	0.0	0.0	0.0	0.0	4.369006684443457	0.0	4.369006684443457	0.0	0.0	3.6884438018920656	5.277670114170491	0.0	0.0
639	0.0	0.0	5.377642442006781	0.0	0.0	6.983378552857843	4.869891219391208	0.0	4.468255868415682	5.7127941791657	3.7865107356430294	0.0	3.7865107356430294	6.598152290031646	5.963374242474645	4.869891219391208	5.155652899056907	4.468255868415682	0.0	5.377642442006781	5.7127941791657	0.0	0.0	0.0	6.709234453384318	0.0	0.0	0.0	7.022563605166507	0.0	3.7865107356430294	0.0	5.963374242474645	4.468255868415682	0.0
640	0.0	0.0	3.193498407073279	5.353571941260334	0.0	7.064483222845353	5.793713542514543	0.0	0.0	0.0	4.54853833225593	0.0	3.865918208705122	6.044350708774421	7.414887193904737	3.865918208705122	0.0	6.372190613653195	3.193498407073279	5.640070508361567	3.865918208705122	4.7695631082662935	4.7695631082662935	0.0	3.193498407073279	5.640070508361567	3.865918208705122	3.193498407073279	8.388274423391199	6.331439800459961	0.0	6.098293121206315	5.236380133436475	4.7695631082662935	6.098293121206315
641	0.0	0.0	0.0	5.228260090851485	0.0	6.6904633595171	5.514600551730208	0.0	0.0	4.82547281816869	6.2057319340286305	0.0	4.82547281816869	7.216047946082397	7.680080628303141	4.140316386037689	4.140316386037689	5.736938271287323	0.0	5.228260090851485	0.0	4.140316386037689	4.82547281816869	4.140316386037689	4.140316386037689	4.140316386037689	4.140316386037689	0.0	7.953263493849724	6.428471837618316	0.0	5.228260090851485	6.072488761485953	4.140316386037689	5.514600551730208
642	0.0	0.0	0.0	0.0	0.0	6.66435095217415	4.8253043410250545	0.0	6.285449888437843	0.0	0.0	0.0	0.0	0.0	3.742612863836583	0.0	4.423843261799818	0.0	0.0	0.0	4.8253043410250545	0.0	0.0	0.0	5.668006450575737	0.0	0.0	6.118734513413493	4.8253043410250545	4.423843261799818	0.0	0.0	0.0	0.0	0.0
643	0.0	0.0	0.0	0.0	0.0	6.181899129482446	4.8017851292524485	4.8017851292524485	0.0	5.490816316224706	0.0	0.0	5.490816316224706	4.8017851292524485	6.740628882329516	0.0	0.0	4.8017851292524485	0.0	5.490816316224706	0.0	4.8017851292524485	4.8017851292524485	0.0	0.0	4.8017851292524485	4.8017851292524485	0.0	6.4046292954496264	4.8017851292524485	0.0	0.0	0.0	0.0	0.0
644	0.0	0.0	0.0	5.159306122073885	0.0	6.7641368898109855	5.8495763255477575	0.0	0.0	4.756709737793398	6.541281907725751	5.159306122073885	4.072119679322997	6.541281907725751	7.5519643553915525	0.0	0.0	6.454401671044528	5.159306122073885	5.8495763255477575	0.0	0.0	0.0	0.0	5.445550740606917	0.0	0.0	0.0	8.449594743037796	0.0	0.0	0.0	6.136537858584277	5.159306122073885	4.072119679322997
645	0.0	0.0	0.0	5.1903617034006535	0.0	6.48558555729499	5.69895684478302	4.7876777202595555	0.0	4.102827805652094	5.69895684478302	5.1903617034006535	0.0	7.082735952072514	7.22238839194227	0.0	0.0	5.1903617034006535	5.880720002761384	6.03447163530184	0.0	0.0	4.102827805652094	0.0	5.1903617034006535	0.0	4.7876777202595555	0.0	7.936668913320794	0.0	0.0	5.1903617034006535	6.2852537527080985	0.0	4.7876777202595555
646	0.0	0.0	0.0	4.235962379771997	0.0	5.833760101829984	4.235962379771997	4.235962379771997	0.0	4.921850334882835	5.611348045471939	0.0	0.0	5.833760101829984	7.166602065503542	0.0	5.32488394345786	4.921850334882835	0.0	4.235962379771997	0.0	4.235962379771997	5.32488394345786	0.0	4.921850334882835	4.235962379771997	6.302665484377758	0.0	7.112577728940693	4.921850334882835	0.0	4.235962379771997	5.611348045471939	4.235962379771997	0.0
647	0.0	0.0	5.90452345625064	0.0	0.0	7.7105296056516615	0.0	6.086390396214595	5.682061442897802	4.706893681415312	4.305934801383531	0.0	0.0	5.999585688860003	5.999585688860003	6.596306165821012	4.9923150020975235	0.0	4.706893681415312	5.799465903699807	3.6261857346940443	0.0	0.0	0.0	5.682061442897802	0.0	0.0	0.0	5.214099644996351	0.0	0.0	4.305934801383531	5.682061442897802	0.0	0.0
648	0.0	0.0	0.0	6.220928679911541	0.0	6.750738255307917	5.998281854884084	0.0	0.0	4.619408930728445	5.3076146114299405	0.0	0.0	6.6901867567886395	7.284336479644511	0.0	0.0	5.865105115747346	5.529766925790214	6.220928679911541	4.619408930728445	0.0	0.0	0.0	4.619408930728445	0.0	3.936072092478796	0.0	8.136154719540306	0.0	0.0	4.619408930728445	5.998281854884084	0.0	0.0
649	0.0	0.0	0.0	0.0	0.0	5.589786705650816	0.0	0.0	0.0	0.0	0.0	0.0	4.214637479964286	5.303349133357369	6.503833426849281	0.0	0.0	5.589786705650816	4.214637479964286	5.589786705650816	0.0	0.0	4.214637479964286	0.0	0.0	4.900368388839092	4.214637479964286	0.0	7.2449859610328	4.214637479964286	0.0	5.303349133357369	0.0	0.0	0.0
650	1.6727339889708746	0.0	3.119433556645401	0.0	0.0	4.69288593663205	3.4432019578768123	0.0	4.906222798429921	3.883496400307546	3.687388335245288	3.7902419807503347	4.968294546415544	3.119433556645401	3.5727300756094804	3.7902419807503347	4.120238973927425	1.6727339889708746	2.267312479816957	1.6727339889708746	3.687388335245288	0.0	2.267312479816957	0.0	3.687388335245288	5.837176868526622	0.0	2.6376372668477397	3.119433556645401	1.6727339889708746	0.0	1.6727339889708746	3.687388335245288	3.4432019578768123	2.6376372668477397
651	0.0	0.0	5.641800073662655	0.0	0.0	7.287590125229997	5.823530375911077	8.747467125942133	4.952193097910235	3.3706344862676425	0.0	0.0	4.046448397654626	0.0	5.903345584873762	7.396718658723307	4.046448397654626	5.286643895272874	6.59512668522701	4.046448397654626	4.730814960171472	0.0	3.3706344862676425	0.0	6.281972636223031	3.3706344862676425	4.046448397654626	4.730814960171472	7.143115286770917	4.046448397654626	0.0	3.3706344862676425	5.133335978447878	4.952193097910235	0.0
652	0.0	0.0	0.0	4.6979000088123195	0.0	7.087474947822818	4.013825939978574	4.013825939978574	0.0	4.013825939978574	5.790417497078933	0.0	4.013825939978574	6.300019690461372	7.492661515676747	4.6979000088123195	0.0	5.608707094640958	0.0	4.6979000088123195	0.0	5.10032236003654	5.608707094640958	4.013825939978574	4.013825939978574	4.6979000088123195	5.386479575100298	0.0	7.492661515676747	0.0	0.0	4.6979000088123195	5.10032236003654	0.0	4.013825939978574
653	0.0	0.0	0.0	0.0	0.0	6.129858941638525	5.104150265942882	3.5187081219182903	0.0	3.5187081219182903	5.571874488358349	5.104150265942882	4.597364136343912	7.127011949103374	7.440453261159858	0.0	3.5187081219182903	5.794257081332856	3.5187081219182903	4.1969255570279715	0.0	4.1969255570279715	0.0	0.0	4.882523437792513	0.0	3.5187081219182903	0.0	7.883448507843307	5.889290405382725	0.0	4.882523437792513	6.581052156265288	4.882523437792513	3.5187081219182903
654	0.0	0.0	5.38239630644763	0.0	0.0	4.826222184227261	3.463693420596423	8.625015190742625	3.463693420596423	4.826222184227261	4.5412087976419535	0.0	4.5412087976419535	0.0	6.266991842932326	7.402780421240401	6.898624351351355	5.047761098813261	7.193830370447228	0.0	5.38239630644763	0.0	0.0	0.0	5.229011465523507	0.0	4.1410597901776205	4.1410597901776205	5.515352934752315	0.0	6.20648583466065	4.5412087976419535	3.463693420596423	4.826222184227261	0.0
655	0.0	0.0	0.0	5.67713473953052	0.0	6.837929220044471	4.765965898156649	0.0	0.0	0.0	7.009610148692074	0.0	4.765965898156649	6.704551004494064	7.283830212349956	0.0	0.0	6.550604524274124	6.012628396583742	5.858885574626653	4.081297332318482	4.081297332318482	4.765965898156649	0.0	4.081297332318482	0.0	6.1458537866026175	0.0	7.009610148692074	5.168588750889496	0.0	5.168588750889496	6.898490762127641	4.081297332318482	5.67713473953052
656	0.0	0.0	5.134459493876475	4.0475588243845975	0.0	6.834376653274616	5.737914327605392	4.447185268059626	0.0	0.0	5.28776835742543	0.0	4.447185268059626	6.771925722135721	7.693956876895192	3.3717258419306373	5.134459493876475	6.383006276486362	5.28776835742543	6.42944946941589	4.953315290600327	4.0475588243845975	4.0475588243845975	0.0	4.0475588243845975	0.0	4.73193517458334	0.0	8.132876685222692	6.047209825310988	4.0475588243845975	6.4738310843619855	6.111600557400797	4.447185268059626	3.3717258419306373
657	0.0	0.0	0.0	6.385098869530112	0.0	5.4070765097447975	5.6936367701667745	4.317393698631768	0.0	0.0	6.703092539815872	5.003851257353723	4.317393698631768	7.249119434285512	6.869957820327635	0.0	0.0	5.4070765097447975	5.003851257353723	4.317393698631768	0.0	0.0	5.003851257353723	0.0	4.317393698631768	0.0	6.0979788063694285	0.0	7.8878636816654915	5.003851257353723	0.0	5.003851257353723	7.01292018493144	0.0	0.0
658	0.0	0.0	0.0	5.804154458456001	0.0	6.564685214688264	5.246797369976756	0.0	0.0	3.87617264986266	6.421801157931893	3.87617264986266	4.960868543423909	6.800777260837661	7.382207696099106	0.0	3.87617264986266	6.255042616029467	6.054798661522624	5.246797369976756	4.558900732359227	3.87617264986266	3.87617264986266	0.0	4.960868543423909	4.558900732359227	6.689682547720353	0.0	8.118202737486428	5.937308904671914	0.0	5.937308904671914	6.629135652728021	3.87617264986266	0.0
659	0.0	0.0	0.0	5.066084964006615	0.0	7.006574392394189	5.066084964006615	5.978584278983672	0.0	3.698535016310064	5.978584278983672	0.0	0.0	7.006574392394189	7.458230041299262	3.698535016310064	0.0	6.240363970558602	0.0	5.066084964006615	5.066084964006615	4.37922504140461	0.0	3.698535016310064	0.0	0.0	5.873505102517394	0.0	7.751431228005503	0.0	0.0	5.469445504314213	5.873505102517394	4.780503039450137	4.780503039450137
660	4.652279252293688	0.0	0.0	0.0	0.0	7.041464123591204	5.340645103773352	4.652279252293688	0.0	0.0	4.652279252293688	0.0	4.652279252293688	4.652279252293688	7.041464123591204	4.652279252293688	0.0	6.589978786216011	0.0	4.652279252293688	4.652279252293688	0.0	5.744511341745038	0.0	0.0	6.946241424434665	0.0	0.0	7.734173786082431	5.340645103773352	0.0	5.340645103773352	5.340645103773352	4.652279252293688	0.0
661	0.0	0.0	0.0	5.709804590441232	0.0	6.401293737254571	0.0	0.0	0.0	0.0	5.709804590441232	0.0	0.0	5.8915737747162344	7.498799140855	4.1135329013839605	0.0	5.8915737747162344	0.0	4.1135329013839605	5.201185410643808	5.487489026235079	6.401293737254571	0.0	4.798471528889735	0.0	0.0	0.0	8.608090002451922	6.296117583383794	0.0	4.798471528889735	0.0	0.0	0.0
662	0.0	0.0	0.0	4.401484021100403	0.0	6.788172059910009	5.491889973991441	0.0	0.0	4.401484021100403	5.491889973991441	0.0	0.0	6.788172059910009	7.480755568121387	0.0	4.401484021100403	5.08848277195321	0.0	6.0010662182690915	0.0	0.0	0.0	0.0	0.0	0.0	6.0010662182690915	0.0	7.162513251368889	0.0	0.0	0.0	5.08848277195321	0.0	0.0
663	0.0	0.0	0.0	5.031735874026612	0.0	7.154200592606158	4.525252455802765	3.448072797597008	0.0	0.0	4.525252455802765	0.0	0.0	6.461834680878049	7.130122103628377	3.448072797597008	0.0	6.361915622221568	3.448072797597008	5.21296892697098	3.448072797597008	5.21296892697098	4.525252455802765	0.0	4.125188723711166	5.031735874026612	4.525252455802765	0.0	7.7599810721009765	6.250893032033926	0.0	6.461834680878049	6.461834680878049	3.448072797597008	5.499288701309776
664	0.0	0.0	0.0	5.547797865198593	0.0	7.070800445917709	5.3256278466928	4.637334164228116	0.0	0.0	5.883156331127092	0.0	5.3256278466928	6.016339415860204	7.070800445917709	3.9538238770989684	0.0	5.883156331127092	3.9538238770989684	5.547797865198593	4.637334164228116	0.0	4.637334164228116	0.0	3.9538238770989684	0.0	5.03956622573186	0.0	8.06190607606705	5.3256278466928	0.0	6.13385146147949	5.883156331127092	3.9538238770989684	5.547797865198593
665	0.0	0.0	3.6074032018308237	0.0	0.0	7.269482589256689	4.973146182857517	3.6074032018308237	0.0	4.286896497738227	6.289813450157149	4.973146182857517	3.6074032018308237	6.471825774813056	7.014792520812584	3.6074032018308237	0.0	6.067133567827937	4.286896497738227	6.525811603309126	3.6074032018308237	0.0	0.0	0.0	4.973146182857517	5.529791274949928	4.687768565757244	0.0	7.51227853707534	4.687768565757244	0.0	4.687768565757244	5.662826692477039	4.973146182857517	0.0
666	0.0	0.0	4.065380366326323	5.43872387935409	0.0	6.821754150742085	0.0	5.152489100570657	0.0	0.0	6.447555945718669	0.0	4.749912310939762	6.447555945718669	7.686120447883803	4.065380366326323	0.0	6.1296961843308475	6.614366248396329	6.1296961843308475	4.749912310939762	0.0	4.065380366326323	0.0	4.065380366326323	0.0	5.996475777965168	0.0	8.159235012934207	5.842739596098598	0.0	6.447555945718669	6.1296961843308475	4.749912310939762	4.749912310939762
667	0.0	0.0	0.0	5.95434888455025	0.0	7.3386954504793485	4.459311368835638	3.7776680921381343	0.0	0.0	6.646197956619311	0.0	3.7776680921381343	6.646197956619311	7.605171998425791	3.7776680921381343	0.0	5.95434888455025	4.459311368835638	5.368635694612416	4.459311368835638	0.0	0.0	0.0	0.0	0.0	5.55018020203167	0.0	8.319118434855133	4.459311368835638	0.0	5.368635694612416	5.703775476681609	0.0	4.860912244326869
668	0.0	0.0	0.0	5.309288876995988	0.0	6.509793865794433	4.9062934378859175	4.220518878266233	0.0	4.220518878266233	5.999960274189297	4.220518878266233	5.309288876995988	6.509793865794433	7.640186935528709	0.0	0.0	5.595733823952165	5.309288876995988	4.220518878266233	4.220518878266233	0.0	0.0	4.220518878266233	5.818134364671748	0.0	5.818134364671748	4.220518878266233	7.250951065699768	5.595733823952165	0.0	0.0	5.999960274189297	0.0	4.220518878266233
669	6.007638001776513	0.0	0.0	0.0	0.0	4.549467137200206	0.0	3.4717800548231317	0.0	0.0	3.4717800548231317	6.150410806073705	0.0	0.0	6.007638001776513	4.149274523410359	0.0	4.549467137200206	3.4717800548231317	0.0	4.549467137200206	5.641005909598424	4.834502501018091	0.0	0.0	7.15457937240191	3.4717800548231317	0.0	6.437559584974061	5.237313876832072	0.0	5.641005909598424	4.549467137200206	0.0	0.0
670	0.0	0.0	0.0	0.0	0.0	6.409125457549694	0.0	0.0	0.0	3.9421678569939416	4.625564606490368	0.0	3.9421678569939416	5.871304311370782	7.419678070279724	3.9421678569939416	0.0	5.71762338682929	5.02775832898326	4.625564606490368	0.0	3.9421678569939416	3.9421678569939416	0.0	3.9421678569939416	6.4890415061426845	3.9421678569939416	0.0	7.911921450742779	5.71762338682929	0.0	6.00448324265956	5.313800686618667	0.0	0.0
671	5.678315727488266	0.0	4.8939531472377835	0.0	0.0	7.189772833299314	5.075025299204284	4.388109590922864	0.0	3.3140419894528113	5.583347420503819	5.918744805888413	5.075025299204284	5.678315727488266	7.482251049431124	3.98883736420044	0.0	6.7121992141929905	3.98883736420044	5.844843625639507	4.8939531472377835	5.678315727488266	5.918744805888413	0.0	4.388109590922864	5.9875584231275765	3.98883736420044	0.0	7.799194009333253	6.536542364039483	0.0	5.678315727488266	4.672680781133373	0.0	0.0
672	0.0	0.0	6.544293700899014	0.0	0.0	6.7488217262904975	5.067567460313561	8.569995456527751	5.402238727310822	4.560931528172478	3.483008371344289	0.0	4.845997101128316	0.0	5.402238727310822	7.834234570949234	5.852583786570562	6.343942576500505	6.449127340711514	5.248838845707258	6.449127340711514	0.0	3.483008371344289	0.0	5.402238727310822	0.0	3.483008371344289	5.535206651109174	6.631185212405596	0.0	0.0	3.483008371344289	5.067567460313561	4.1606789699797435	0.0
673	0.0	0.0	6.0292291126253215	0.0	0.0	6.634270067495428	4.249434523180906	8.147371934528158	4.935419968485077	4.935419968485077	0.0	0.0	4.249434523180906	0.0	0.0	7.493712657736476	5.847388909773667	5.6249669552110015	6.539091332843711	6.0292291126253215	5.338486388101206	0.0	0.0	0.0	6.721171893658001	0.0	0.0	0.0	6.316309166635736	0.0	0.0	4.249434523180906	4.249434523180906	0.0	0.0
674	0.0	0.0	0.0	0.0	0.0	7.015221107951671	4.460991375988108	5.148346360964865	0.0	4.460991375988108	0.0	0.0	0.0	5.148346360964865	7.222692063447773	5.551873257693449	6.243078462913933	4.460991375988108	0.0	5.838584813883953	6.396951409577651	0.0	0.0	0.0	5.551873257693449	0.0	0.0	5.148346360964865	6.061145603006511	0.0	0.0	0.0	7.015221107951671	0.0	0.0
675	0.0	0.0	0.0	4.669346829962474	0.0	6.858200116088689	5.071680910444614	4.669346829962474	0.0	4.669346829962474	6.607185872335322	0.0	0.0	6.048582542425023	7.263314894986747	0.0	3.9855343385221893	6.271253740889056	0.0	5.579994634500174	3.9855343385221893	4.669346829962474	4.669346829962474	0.0	4.669346829962474	0.0	4.669346829962474	0.0	8.125955891139993	4.669346829962474	0.0	5.071680910444614	5.071680910444614	4.669346829962474	4.669346829962474
676	0.0	0.0	0.0	0.0	0.0	6.824117840568983	3.899060050289259	0.0	0.0	3.899060050289259	4.582025095012822	0.0	0.0	4.984072987695158	7.057506158878682	0.0	3.899060050289259	5.270042063424039	4.582025095012822	5.960614234380746	3.899060050289259	4.984072987695158	3.899060050289259	0.0	0.0	6.365219530360387	4.582025095012822	0.0	7.663250557486069	4.582025095012822	0.0	5.673791235415639	0.0	3.899060050289259	0.0
677	0.0	0.0	0.0	4.983814699478962	0.0	6.2316743161501815	4.297492068640632	0.0	0.0	5.895988233297299	4.297492068640632	5.67353205991136	4.983814699478962	6.2316743161501815	7.651567316078499	0.0	4.297492068640632	5.67353205991136	5.67353205991136	4.983814699478962	0.0	0.0	0.0	0.0	0.0	0.0	5.67353205991136	4.297492068640632	7.280217621146823	5.67353205991136	0.0	0.0	6.587759238909497	4.297492068640632	4.297492068640632
678	0.0	0.0	0.0	5.541853969220943	0.0	6.882687672105036	0.0	3.7695012348279415	0.0	0.0	5.13834657050978	0.0	3.7695012348279415	6.146206705014695	7.330342048347391	0.0	0.0	5.13834657050978	0.0	4.451049626895447	4.852618382316209	4.852618382316209	5.541853969220943	0.0	3.7695012348279415	4.852618382316209	4.852618382316209	0.0	7.905419436783167	5.828555747861122	0.0	5.6954445988318705	4.451049626895447	0.0	4.451049626895447
679	0.0	0.0	0.0	3.845674092211834	0.0	6.598023126208925	5.43786656111652	5.906238077499429	3.845674092211834	5.773095524858251	5.6194630632592295	4.528077772486662	0.0	6.310795303894393	7.998793608067781	5.43786656111652	7.120715794995905	6.023718577492084	5.43786656111652	6.223949057626763	5.6194630632592295	0.0	0.0	0.0	4.528077772486662	0.0	4.528077772486662	0.0	7.631218091278369	0.0	6.223949057626763	5.21580960703561	6.533575471607758	5.6194630632592295	0.0
680	0.0	0.0	3.7477379642182775	0.0	0.0	7.221123529548475	5.673237509082958	0.0	0.0	0.0	6.364664851152753	3.7477379642182775	0.0	5.338139016775119	7.388065149321711	0.0	0.0	6.558517057402693	0.0	3.7477379642182775	4.830511476387966	5.116195945609948	3.7477379642182775	0.0	4.4290296431930605	6.364664851152753	5.338139016775119	0.0	7.8018312330147825	5.519659452081087	0.0	5.673237509082958	6.02888090490959	3.7477379642182775	5.338139016775119
681	0.0	0.0	0.0	0.0	0.0	5.697177524072112	0.0	0.0	0.0	0.0	5.188586350531548	0.0	4.101072029473273	6.032690608652729	7.550640361279549	4.101072029473273	0.0	5.878939687317236	4.785907302376337	4.785907302376337	4.101072029473273	0.0	4.101072029473273	0.0	0.0	5.474872476791262	0.0	0.0	7.263133531250054	4.785907302376337	0.0	0.0	4.785907302376337	4.101072029473273	0.0
682	0.0	0.0	0.0	5.296796528843931	0.0	6.90222030743304	3.7071910862953095	0.0	0.0	4.387989141730132	5.764920538971722	0.0	4.789303751618842	6.169339885623462	7.444123581603315	0.0	0.0	6.323191575484647	3.7071910862953095	4.789303751618842	4.387989141730132	3.7071910862953095	5.074904097046655	0.0	4.387989141730132	0.0	5.764920538971722	0.0	8.03936981717765	5.631836995264389	0.0	5.4782831355017105	4.789303751618842	3.7071910862953095	5.4782831355017105
683	0.0	0.0	4.16185188884419	0.0	0.0	6.821390033363619	0.0	6.09431892751646	0.0	5.068751452694831	0.0	0.0	0.0	3.484163287581148	6.1631614113040145	6.78633764866751	5.250024081399628	3.484163287581148	4.847179233426123	6.020384451532641	5.250024081399628	0.0	0.0	0.0	4.562110573284999	0.0	3.484163287581148	0.0	5.536393444617252	0.0	0.0	3.484163287581148	5.653738527314883	0.0	0.0
684	0.0	0.0	5.656164173505078	0.0	0.0	6.752443141508737	4.564519357292404	7.5250038966937804	0.0	5.656164173505078	4.564519357292404	0.0	0.0	3.8817331993213298	6.695353432513721	7.4723893209760455	5.252445489950254	5.656164173505078	6.501462378266259	6.260709667347629	4.564519357292404	0.0	0.0	0.0	5.474541552574879	0.0	0.0	0.0	5.252445489950254	3.8817331993213298	0.0	4.564519357292404	4.564519357292404	0.0	0.0
685	0.0	0.0	4.342674209323749	0.0	0.0	7.644252142418154	4.74379599472298	5.251133326582486	3.6624449444250975	0.0	5.029299311105777	0.0	4.74379599472298	0.0	6.528274406928517	6.203413973819762	3.6624449444250975	3.6624449444250975	0.0	6.4106740452954245	3.6624449444250975	0.0	0.0	0.0	4.74379599472298	0.0	0.0	0.0	7.1029989298353176	3.6624449444250975	0.0	3.6624449444250975	4.74379599472298	0.0	0.0
686	0.0	0.0	6.41836026359268	0.0	0.0	7.288239724240926	4.634724353688324	7.637711754942117	0.0	5.476458891534957	0.0	0.0	4.2341018924450875	0.0	6.705634420610166	7.2406450176321995	5.926921358472284	4.9199762800105304	6.300781123272282	6.236364919384098	6.300781123272282	0.0	0.0	3.55534351522528	5.609467132349678	0.0	0.0	4.634724353688324	6.663128021989703	0.0	0.0	4.2341018924450875	4.9199762800105304	4.634724353688324	0.0
687	0.0	0.0	0.0	6.018427533970907	0.0	6.710357227107042	4.0870127763052615	4.771729867221575	0.0	4.771729867221575	6.018427533970907	4.771729867221575	4.0870127763052615	6.556409564814078	7.471847345933097	0.0	0.0	6.374372163342855	4.771729867221575	6.151654693674616	4.0870127763052615	0.0	0.0	0.0	4.0870127763052615	0.0	5.1743690786055625	0.0	7.9622496533171985	4.0870127763052615	0.0	4.0870127763052615	5.1743690786055625	4.0870127763052615	0.0
688	5.210112310523501	0.0	0.0	4.301979800156156	0.0	6.641027347703698	5.391523276135341	6.2362148691674735	0.0	4.301979800156156	6.487094258395557	4.9883330931619785	3.6222834724581383	5.995586465377952	7.179479664911257	5.678065942340124	4.301979800156156	6.082390344473637	6.305077248809618	6.082390344473637	4.702920782305077	3.6222834724581383	3.6222834724581383	0.0	3.6222834724581383	6.963440486072925	5.795468887232196	0.0	7.722775485087055	5.545023025656188	0.0	5.391523276135341	5.391523276135341	4.702920782305077	3.6222834724581383
689	0.0	0.0	3.7886124086539206	5.157790892467377	0.0	6.944743495755838	5.157790892467377	0.0	0.0	0.0	6.657382600884559	0.0	0.0	6.252559538637841	7.594870061635436	0.0	0.0	5.379782901463519	4.872025115327738	5.561336026024038	3.7886124086539206	3.7886124086539206	4.470381616341404	0.0	3.7886124086539206	0.0	5.561336026024038	3.7886124086539206	8.08352225664277	5.379782901463519	0.0	4.470381616341404	5.9655191000891	3.7886124086539206	5.379782901463519
690	0.0	0.0	0.0	6.054678955021268	0.0	6.410649594361965	5.21050534965727	4.122751720434492	0.0	4.122751720434492	5.900919341292011	0.0	4.122751720434492	7.198209849037906	7.50816531118125	4.807765980510143	0.0	6.305471723829107	6.505810312429221	6.410649594361965	4.807765980510143	4.807765980510143	0.0	0.0	4.122751720434492	0.0	0.0	0.0	8.501071618114619	4.122751720434492	0.0	4.807765980510143	6.1879169476774925	0.0	4.122751720434492
691	0.0	0.0	0.0	0.0	0.0	6.318758093077655	4.3836029822423335	0.0	0.0	0.0	4.3836029822423335	0.0	5.473860257335398	0.0	7.262117762626976	4.3836029822423335	0.0	6.569671956641634	0.0	4.3836029822423335	4.3836029822423335	5.070490456065309	0.0	0.0	0.0	5.760493027698531	0.0	0.0	8.084924401916195	6.452064187792364	0.0	5.473860257335398	5.070490456065309	4.3836029822423335	0.0
692	0.0	0.0	4.476468989844316	0.0	0.0	7.173847178253942	4.476468989844316	0.0	0.0	0.0	4.476468989844316	0.0	4.476468989844316	0.0	6.768765181097174	4.476468989844316	0.0	5.163913188127016	0.0	5.163913188127016	5.567470051614385	0.0	0.0	0.0	0.0	0.0	0.0	0.0	7.238337800200894	4.476468989844316	0.0	5.163913188127016	0.0	4.476468989844316	0.0
693	0.0	0.0	4.177564733414233	0.0	0.0	5.419313114220934	3.499636956849156	7.080722366085474	0.0	0.0	3.499636956849156	0.0	0.0	0.0	5.774658117589669	5.084611384781086	0.0	5.419313114220934	4.177564733414233	3.499636956849156	4.177564733414233	0.0	4.577904794572418	0.0	0.0	5.6696425712131715	4.577904794572418	0.0	6.514967573731055	0.0	3.499636956849156	4.577904794572418	4.177564733414233	5.26590052670927	3.499636956849156
694	0.0	0.0	0.0	0.0	0.0	7.08124643255019	0.0	0.0	0.0	0.0	0.0	0.0	5.007672713596085	5.919943508446375	7.141821598756154	0.0	0.0	6.10181740641067	0.0	6.255648207193635	5.007672713596085	0.0	4.321189724391433	0.0	5.007672713596085	6.388939623367824	0.0	0.0	8.385582234939694	6.7938445623676	0.0	5.697471069853728	5.697471069853728	4.321189724391433	0.0
695	0.0	0.0	0.0	0.0	0.0	7.207902013668503	3.895499304488195	0.0	0.0	0.0	4.980463399199876	0.0	3.895499304488195	5.266426275214896	7.17156180280744	0.0	0.0	5.488536888170593	4.578427842382133	4.578427842382133	4.980463399199876	4.980463399199876	4.578427842382133	0.0	3.895499304488195	0.0	5.266426275214896	0.0	7.746589837796749	4.578427842382133	0.0	5.95698910656601	5.67016922615911	3.895499304488195	4.980463399199876
696	0.0	0.0	0.0	5.712408811468683	0.0	6.739901517165682	5.712408811468683	4.116103103125085	0.0	4.116103103125085	6.18117240873837	0.0	4.8010628876714865	6.58594794518353	7.319199460956789	0.0	0.0	5.2037838993888625	6.047936401324672	5.712408811468683	0.0	0.0	4.116103103125085	0.0	0.0	0.0	5.2037838993888625	0.0	7.565914564393426	5.490091094695302	0.0	0.0	5.712408811468683	0.0	4.116103103125085
697	3.7514552832297676	0.0	3.7514552832297676	0.0	0.0	6.619398486677369	0.0	5.677031335199592	0.0	5.119980036556922	4.834288030009169	3.7514552832297676	3.7514552832297676	0.0	6.127770698865363	4.43279121188455	3.7514552832297676	0.0	6.819826564844257	0.0	0.0	3.7514552832297676	4.43279121188455	0.0	3.7514552832297676	3.7514552832297676	0.0	0.0	5.341927644576316	0.0	0.0	3.7514552832297676	4.834288030009169	0.0	0.0
698	0.0	0.0	0.0	4.995371229497502	0.0	5.971960752728902	4.593285010360612	0.0	0.0	0.0	5.503485497777863	4.995371229497502	4.593285010360612	6.194594326408639	6.7243820469436875	0.0	0.0	5.685128065477327	4.995371229497502	3.9102065307267537	3.9102065307267537	0.0	0.0	0.0	0.0	0.0	5.838793470678065	0.0	7.148849332736245	4.995371229497502	0.0	4.593285010360612	5.838793470678065	4.593285010360612	3.9102065307267537
699	0.0	0.0	0.0	5.967838120850219	0.0	6.777345230845811	0.0	3.9061563226450216	0.0	3.9061563226450216	6.526356262583771	0.0	0.0	6.372449608276739	7.5499214640488805	4.589193731994622	0.0	6.285593489255689	6.720253832139918	3.9061563226450216	5.834672342716782	3.9061563226450216	4.589193731994622	0.0	3.9061563226450216	0.0	6.285593489255689	0.0	8.216836972714574	6.452360924992789	0.0	5.499369174987364	5.681008941033247	0.0	0.0
700	0.0	0.0	0.0	0.0	0.0	6.618794113663203	0.0	0.0	0.0	0.0	0.0	0.0	5.014682152663784	4.3281527682325684	6.880850244535873	4.3281527682325684	0.0	5.014682152663784	0.0	5.926981082611556	0.0	4.3281527682325684	0.0	0.0	0.0	5.014682152663784	4.3281527682325684	0.0	7.406523005186642	7.023814109429674	0.0	5.014682152663784	5.41793156054473	0.0	0.0
701	3.410623314604691	0.0	0.0	4.7718403938907334	0.0	7.13903916058156	3.410623314604691	0.0	0.0	3.410623314604691	4.7718403938907334	3.410623314604691	4.486975943967467	6.514023035189824	7.3289454150466025	3.410623314604691	0.0	6.423192437831517	4.7718403938907334	4.993289553078409	3.410623314604691	4.7718403938907334	4.7718403938907334	0.0	4.087122375191888	6.514023035189824	5.174479918036072	0.0	8.00235275931203	6.32327985574185	0.0	6.087369376507033	5.683039312092052	4.7718403938907334	4.486975943967467
702	4.081114074246141	0.0	0.0	0.0	0.0	6.773275991752411	4.765781079559932	4.081114074246141	0.0	0.0	4.081114074246141	0.0	0.0	4.765781079559932	7.322838236494498	4.081114074246141	4.081114074246141	6.630351123544779	0.0	5.858699700830983	5.6769489717966435	0.0	4.081114074246141	0.0	4.081114074246141	6.837743014023713	4.081114074246141	0.0	8.446322541081996	6.1456677800592745	0.0	5.858699700830983	5.168403406195147	4.765781079559932	0.0
703	0.0	0.0	5.851744696972535	5.383464509140517	3.7922274937224683	7.235880570993815	4.694898703746907	5.478357157635291	3.7922274937224683	5.028755582341661	5.644768545831965	0.0	3.7922274937224683	5.161468270838537	6.60399334518032	6.213774844488138	4.190149112353631	5.383464509140517	6.169414062651267	6.0743131071273	4.474037993105613	0.0	3.121375250019357	3.121375250019357	4.474037993105613	0.0	5.028755582341661	3.121375250019357	7.446308570096113	5.028755582341661	0.0	5.161468270838537	4.474037993105613	0.0	0.0
704	0.0	0.0	6.74472183284451	0.0	0.0	7.650741148963906	4.404466739387048	6.004078434269062	4.404466739387048	4.805849317793058	0.0	0.0	4.404466739387048	4.404466739387048	6.004078434269062	7.776978434728044	4.404466739387048	4.404466739387048	6.185988462507394	5.64846092961693	4.404466739387048	3.7234680882274658	0.0	3.7234680882274658	3.7234680882274658	0.0	0.0	3.7234680882274658	6.533689659903614	0.0	0.0	5.091483858191656	5.313396874901605	4.404466739387048	0.0
705	0.0	0.0	0.0	4.254539215857243	0.0	7.418891628142347	5.49710780334609	5.343639991693638	0.0	4.655259876116466	5.947601412317738	6.034395090749642	4.940561256687738	6.843993896135387	6.949247822308638	3.575491797029311	3.575491797029311	4.940561256687738	4.254539215857243	6.034395090749642	4.655259876116466	0.0	0.0	3.575491797029311	4.655259876116466	0.0	4.655259876116466	0.0	7.78161455320377	0.0	0.0	4.655259876116466	6.257059538349287	4.655259876116466	0.0
706	0.0	0.0	0.0	5.349793782149265	0.0	6.135657346848157	5.127836809135966	3.7591742098336227	3.7591742098336227	3.7591742098336227	5.684908202997478	3.7591742098336227	4.440601491999953	6.732519937096146	7.032315567518998	4.84212924372027	0.0	5.531323503815538	5.8180148998195635	5.684908202997478	3.7591742098336227	3.7591742098336227	4.440601491999953	0.0	4.84212924372027	0.0	5.531323503815538	0.0	7.863114559475183	5.127836809135966	3.7591742098336227	5.127836809135966	5.935467491775523	0.0	4.440601491999953
707	0.0	6.45980495581772	5.07819490897982	0.0	7.087682967941605	6.982415262489318	5.4815808081446376	0.0	5.07819490897982	0.0	4.7925877313300065	0.0	4.391259541753778	0.0	3.710421412845594	4.391259541753778	3.710421412845594	0.0	6.172644447642462	4.391259541753778	5.300091453773028	0.0	0.0	0.0	5.07819490897982	7.182917205715785	0.0	0.0	5.635136633367501	3.710421412845594	0.0	0.0	0.0	0.0	4.391259541753778
708	0.0	0.0	0.0	4.865440716379206	0.0	6.399810717847566	0.0	3.7821276558144477	0.0	0.0	4.463822414919405	5.708324029712774	0.0	6.593673417780838	6.7559869759213464	4.463822414919405	0.0	5.8414405576502535	0.0	5.373178204674927	0.0	0.0	4.463822414919405	0.0	4.865440716379206	0.0	5.373178204674927	0.0	7.397289393493521	5.373178204674927	0.0	5.8414405576502535	5.9589008017387	0.0	0.0
709	0.0	0.0	0.0	5.389440857557872	0.0	6.911918528546345	5.571001370691232	3.7980963668419427	0.0	3.7980963668419427	6.485005490275598	0.0	3.7980963668419427	6.342139411750457	7.331430883094992	4.479973580141292	3.7980963668419427	6.416121623732222	4.8816536297496	6.080303167366632	5.857731323361045	0.0	0.0	0.0	0.0	0.0	3.7980963668419427	0.0	7.836266201333566	5.975196784198585	0.0	5.857731323361045	6.772305951826294	3.7980963668419427	6.080303167366632
710	0.0	0.0	0.0	4.742890235663532	0.0	7.132832672050013	4.521922671646455	3.1677123907867695	0.0	3.1677123907867695	6.017511166728282	3.8395849654089638	3.8395849654089638	6.709439743007122	7.114498319465493	3.1677123907867695	3.1677123907867695	5.526583487899866	5.07686981794374	5.960496020517321	3.1677123907867695	4.521922671646455	4.521922671646455	0.0	4.521922671646455	3.1677123907867695	5.613263179712066	0.0	7.99257318436115	5.613263179712066	0.0	5.431671185143149	5.209620980146803	4.2378567556011815	5.431671185143149
711	0.0	0.0	4.310234650009211	4.996643983281059	0.0	6.936742479364323	5.803811240858125	4.711212907982682	0.0	0.0	5.803811240858125	0.0	4.310234650009211	6.090739019410381	7.241868457050474	0.0	0.0	5.803811240858125	0.0	5.686405138899007	5.21843450012711	3.630428478896363	4.310234650009211	0.0	3.630428478896363	0.0	5.553358166638299	0.0	8.125650541173306	6.49544926423022	0.0	6.003933415370966	5.803811240858125	4.711212907982682	5.21843450012711
712	0.0	0.0	4.858474285768777	4.173059451359489	0.0	6.6437441446702135	0.0	4.173059451359489	0.0	5.547732756116483	5.9518982597523955	5.26134860135708	4.173059451359489	6.46168298250957	7.336240041843828	4.173059451359489	0.0	5.770096747441503	5.770096747441503	5.9518982597523955	4.858474285768777	0.0	0.0	0.0	4.173059451359489	0.0	4.858474285768777	0.0	8.146808250589244	4.173059451359489	0.0	4.173059451359489	6.105677313585526	4.858474285768777	0.0
713	0.0	0.0	0.0	5.436360536948814	0.0	6.445186042745318	4.063047469366606	0.0	0.0	5.150129180178127	6.127327690257987	0.0	0.0	6.127327690257987	7.304470648111448	0.0	0.0	6.127327690257987	5.99410802121946	5.436360536948814	0.0	4.063047469366606	4.063047469366606	0.0	4.063047469366606	0.0	5.658632647581988	0.0	7.601549221516408	5.436360536948814	0.0	5.150129180178127	6.445186042745318	4.747559204929043	5.840372821741949
714	0.0	0.0	0.0	0.0	0.0	1.6857626876943788	0.0	0.0	0.0	0.0	0.0	0.0	1.6857626876943788	0.0	2.2816811719430468	0.0	0.0	1.6857626876943788	2.2816811719430468	0.0	0.0	0.0	0.0	6.713147802096826	0.0	0.0	0.0	0.0	2.2816811719430468	0.0	1.6857626876943788	0.0	0.0	0.0	0.0
715	0.0	0.0	0.0	4.55753356576257	0.0	6.945848644907996	5.245423001186891	0.0	0.0	0.0	6.563305515875855	0.0	0.0	6.799397152281153	7.567932065111227	0.0	3.8748196635484584	6.340514705642302	4.55753356576257	5.4675116780499255	3.8748196635484584	4.959496583781656	4.959496583781656	0.0	0.0	0.0	5.802776979730189	0.0	8.498437811252119	5.935930906254585	0.0	5.802776979730189	5.649129366502056	3.8748196635484584	5.245423001186891
716	0.0	0.0	6.257726008641159	3.163511089147329	0.0	7.411378319695547	4.738542184303298	5.831303123962457	0.0	3.8352931310472624	0.0	0.0	0.0	3.163511089147329	6.300205803337014	6.013135519337262	4.517584091836084	3.163511089147329	5.322431756589741	6.013135519337262	6.013135519337262	0.0	0.0	0.0	5.072510891189989	0.0	0.0	0.0	6.166936651595526	3.163511089147329	3.163511089147329	0.0	3.8352931310472624	0.0	0.0
717	0.0	0.0	0.0	5.540586670686178	0.0	7.271950778979762	4.8513560343798225	3.7682583084535928	0.0	0.0	5.694176589897201	4.449792191029722	3.7682583084535928	7.14688026578306	7.734316951017414	4.8513560343798225	0.0	6.518960271089736	0.0	5.944742847872673	4.8513560343798225	0.0	0.0	0.0	5.137081752118444	0.0	5.137081752118444	0.0	8.07593957717485	0.0	0.0	6.04984137162449	6.790542686275715	5.137081752118444	4.8513560343798225
718	0.0	0.0	6.7450530815810925	0.0	0.0	7.169528878111461	0.0	3.9304916829195786	3.9304916829195786	5.524097716751589	3.9304916829195786	0.0	5.0159282068550555	0.0	5.301951035072109	7.047026944709762	4.613773350712429	5.0159282068550555	5.705754141277837	5.0159282068550555	0.0	0.0	0.0	0.0	5.301951035072109	0.0	0.0	5.301951035072109	5.301951035072109	0.0	0.0	0.0	5.301951035072109	0.0	0.0
719	0.0	0.0	4.125279892632253	4.125279892632253	0.0	6.7492187530032846	6.5952633532283675	4.81031477168272	0.0	6.057242681152155	5.499380988734223	0.0	4.125279892632253	6.675200914843095	7.664806160768378	4.81031477168272	0.0	5.213061088763829	0.0	5.903482066315865	0.0	0.0	0.0	0.0	5.72170634502232	0.0	0.0	0.0	7.476850968901693	0.0	0.0	0.0	5.903482066315865	4.125279892632253	0.0
720	0.0	0.0	0.0	5.607254347542331	0.0	6.7034162129113035	3.6831319239408518	0.0	0.0	4.3636273566077755	6.54946996452319	0.0	3.6831319239408518	6.298564273786636	7.3959498482808606	3.6831319239408518	0.0	5.453715336473279	5.272249487874424	5.607254347542331	0.0	4.3636273566077755	4.764839393267207	0.0	3.6831319239408518	0.0	5.740326742944477	0.0	8.31187227226935	6.0579036211823984	0.0	5.740326742944477	3.6831319239408518	4.3636273566077755	5.272249487874424
721	0.0	0.0	0.0	0.0	0.0	6.202563414300339	0.0	4.420874244109556	0.0	0.0	4.420874244109556	0.0	0.0	0.0	7.353856961322558	0.0	0.0	5.511438422764144	0.0	0.0	4.420874244109556	0.0	4.420874244109556	0.0	5.511438422764144	6.974662735374794	0.0	0.0	7.453879454337371	5.511438422764144	0.0	0.0	5.798109911860019	0.0	0.0
722	0.0	0.0	0.0	0.0	0.0	7.426884979938769	6.159893152589565	4.663182232977916	0.0	5.909182107657047	5.351600054833469	3.9794271936446077	0.0	7.180191498820701	6.7343326605976515	4.663182232977916	3.9794271936446077	5.573795044450793	5.065496921791292	5.573795044450793	0.0	0.0	0.0	0.0	5.065496921791292	0.0	0.0	0.0	7.4576386069828375	0.0	0.0	0.0	5.573795044450793	3.9794271936446077	0.0
723	0.0	0.0	0.0	4.799693531818302	0.0	7.094841998895673	0.0	4.799693531818302	0.0	4.799693531818302	6.402523846407187	0.0	4.799693531818302	6.179794551538244	7.277025317500133	0.0	0.0	6.179794551538244	6.179794551538244	4.799693531818302	0.0	0.0	4.799693531818302	0.0	0.0	0.0	6.584569136868902	0.0	7.927282236550261	4.799693531818302	0.0	6.98957363141543	0.0	5.488716082981882	0.0
724	2.8875279821481286	0.0	6.010711220937859	0.0	0.0	7.237640547363242	4.631746959084555	5.828880012583865	0.0	5.0339608768584965	3.9482904051761314	4.4513710548432615	4.784505565739728	6.128221736863885	7.07953979276207	6.051435116910526	6.592773325175225	4.784505565739728	4.4513710548432615	6.442713297645762	6.801606554780872	2.8875279821481286	0.0	0.0	4.631746959084555	0.0	3.9482904051761314	0.0	6.743404363665885	2.8875279821481286	4.631746959084555	3.9482904051761314	5.666880013612389	4.231138902786833	0.0
725	0.0	0.0	5.300981375783193	0.0	0.0	5.927260197656413	4.612808500507826	7.521147412103081	0.0	3.2558512893947325	3.2558512893947325	0.0	3.929536309183449	0.0	0.0	6.550176058598157	3.2558512893947325	3.929536309183449	5.784569389276876	0.0	0.0	0.0	0.0	0.0	5.784569389276876	0.0	0.0	4.612808500507826	4.328428938039384	0.0	0.0	0.0	5.523127089887312	0.0	0.0
726	0.0	0.0	4.914169469583529	0.0	0.0	7.349790541848193	4.228337282065994	4.228337282065994	4.228337282065994	6.161674487135688	4.914169469583529	4.914169469583529	4.914169469583529	6.5177166151014925	6.9871662016811324	4.914169469583529	0.0	4.914169469583529	4.914169469583529	6.779739966564565	0.0	4.914169469583529	4.228337282065994	0.0	5.603638989351599	0.0	0.0	0.0	7.104846603149311	4.228337282065994	0.0	4.914169469583529	6.5177166151014925	4.914169469583529	0.0
727	0.0	0.0	5.468207278438012	4.377997169381601	3.6973223544236125	6.741454657556783	5.286729123579808	8.638732258694535	4.5986274711420245	4.932219666809161	5.181930480956631	0.0	3.0286627078873356	4.932219666809161	6.591363938020979	7.456987290262871	5.547925411250836	6.66922256165965	7.138750058108562	5.286729123579808	4.779270012235736	0.0	3.0286627078873356	0.0	6.313091492038568	0.0	5.064849342929409	5.286729123579808	7.3104749792425885	3.6973223544236125	3.6973223544236125	5.064849342929409	5.926184108155407	4.094489860442306	4.377997169381601
728	0.0	0.0	0.0	5.373087724755613	0.0	6.927562631220641	4.684569596379823	5.0869510518244025	0.0	5.0869510518244025	5.7770050413865235	0.0	4.0006167275664914	6.548525393724374	7.64618240892312	4.0006167275664914	4.0006167275664914	6.063912318799773	0.0	6.286590704779518	4.0006167275664914	0.0	0.0	0.0	0.0	4.0006167275664914	0.0	0.0	7.81118943805998	4.0006167275664914	0.0	4.684569596379823	5.7770050413865235	0.0	0.0
729	3.014948387562314	0.0	0.0	3.014948387562314	0.0	5.53356537160411	3.014948387562314	0.0	0.0	0.0	4.080315207955662	0.0	3.683265658056692	4.363762793327106	7.10860940372831	3.014948387562314	0.0	5.607391027192985	3.683265658056692	4.764975407195997	3.683265658056692	5.676139159836565	5.167595439295343	0.0	3.014948387562314	5.962964174338809	4.363762793327106	0.0	7.476082450093361	6.14485692654489	0.0	5.2723859671252615	3.014948387562314	4.363762793327106	3.683265658056692
730	0.0	0.0	0.0	5.449200796638494	0.0	6.650159244574638	5.449200796638494	5.045883250709194	0.0	6.140195793068555	5.449200796638494	6.986261751123862	5.045883250709194	6.745351797819787	7.4379106379541895	4.3591512224386895	5.045883250709194	5.7358073560122875	5.045883250709194	6.140195793068555	0.0	0.0	0.0	0.0	4.3591512224386895	0.0	0.0	0.0	6.650159244574638	0.0	0.0	4.3591512224386895	5.958305043811804	0.0	0.0
731	0.0	0.0	0.0	0.0	0.0	7.064105433438335	4.509366883773607	0.0	0.0	0.0	0.0	0.0	0.0	0.0	7.634278370723599	0.0	0.0	5.600615174184484	0.0	6.2919128506728335	0.0	0.0	4.509366883773607	0.0	0.0	4.509366883773607	0.0	0.0	7.589848589159348	5.88737292218357	0.0	6.109961468447651	0.0	5.196996155796491	0.0
732	0.0	6.85455007858329	5.376524920542944	0.0	7.634137206294714	6.5364917615420675	6.067357493297757	0.0	5.376524920542944	0.0	4.868777130272295	0.0	4.467146040191738	0.0	3.785413496769907	4.467146040191738	3.785413496769907	0.0	6.403167428194825	4.868777130272295	4.467146040191738	0.0	0.0	0.0	5.844793096385678	7.021441896845559	5.9622544210071755	5.154536667197967	6.2492927607286335	0.0	0.0	0.0	0.0	3.785413496769907	4.868777130272295
733	0.0	0.0	0.0	5.421795650399321	0.0	6.671397051995328	6.230267734453178	4.0486717887504176	0.0	0.0	5.9795156979081305	0.0	5.135585562104856	6.517457454550154	7.398980185262554	4.733057938002958	0.0	4.733057938002958	4.0486717887504176	5.8257866044183135	4.0486717887504176	0.0	0.0	0.0	4.733057938002958	0.0	4.733057938002958	0.0	7.88159759386597	0.0	0.0	5.135585562104856	6.430580379518009	4.733057938002958	5.135585562104856
734	0.0	0.0	7.5713075466793995	0.0	4.806414416228128	6.8786752521402	5.209150093837518	8.216200633166661	4.121411111080555	4.121411111080555	5.209150093837518	0.0	4.806414416228128	0.0	6.591336289812531	7.819030651330201	6.053319455531537	0.0	6.504449650958619	5.717786796634672	4.121411111080555	0.0	0.0	0.0	6.409289136381382	0.0	0.0	6.304111514475905	6.504449650958619	0.0	4.121411111080555	4.806414416228128	4.121411111080555	6.053319455531537	4.121411111080555
735	0.0	0.0	5.13601540224825	3.7672104365746484	0.0	7.4332934687233205	4.85029176973834	5.13601540224825	0.0	5.943673004403497	3.7672104365746484	0.0	4.85029176973834	6.740737350532587	6.689506252918805	6.048771247678218	4.448732072475203	5.539518227399993	0.0	5.693107546981624	0.0	0.0	0.0	0.0	0.0	3.7672104365746484	3.7672104365746484	0.0	5.943673004403497	0.0	0.0	3.7672104365746484	6.048771247678218	3.7672104365746484	0.0
736	0.0	0.0	5.981817435621147	0.0	0.0	6.801383416343712	4.974624206176302	8.585527850050612	4.689243189465989	4.689243189465989	0.0	0.0	0.0	0.0	6.222438438704752	7.388675632182302	4.689243189465989	5.19638457821774	6.627241861122569	4.288364368928838	5.377782951471259	0.0	4.288364368928838	0.0	6.068618437609578	0.0	4.288364368928838	5.781707523887552	7.07874548376067	0.0	0.0	3.608851181488152	5.19638457821774	4.288364368928838	0.0
737	0.0	0.0	0.0	0.0	0.0	6.659935006809399	5.2774769665083205	4.189023492678333	0.0	0.0	4.189023492678333	0.0	5.2774769665083205	0.0	6.947296720542084	4.189023492678333	0.0	5.968068235814035	0.0	6.372679919732681	0.0	0.0	4.189023492678333	0.0	4.189023492678333	0.0	0.0	0.0	7.118995192773458	5.786258384152676	0.0	5.563881899918056	0.0	4.874561253622908	0.0
738	0.0	0.0	0.0	3.9720626646481656	0.0	7.131901839744218	5.058039093569259	0.0	0.0	0.0	6.3526873431498645	0.0	0.0	5.748002202965936	7.044963114478544	0.0	0.0	5.901697186736327	3.9720626646481656	5.566318271985893	3.9720626646481656	4.6557479504853445	3.9720626646481656	0.0	4.6557479504853445	0.0	6.439553537990325	0.0	7.737674305499562	5.058039093569259	0.0	6.034886670990277	4.6557479504853445	3.9720626646481656	6.034886670990277
739	0.0	0.0	5.678653811129243	3.7530451266883404	0.0	7.621629811062717	4.8359031390361915	0.0	0.0	5.343547903388352	3.7530451266883404	0.0	0.0	6.865857198201264	7.131317017082752	3.7530451266883404	3.7530451266883404	5.811757842844069	0.0	6.034302781887768	3.7530451266883404	0.0	3.7530451266883404	0.0	5.121598360355708	0.0	3.7530451266883404	0.0	7.393496726323934	0.0	0.0	3.7530451266883404	6.675021471700873	0.0	0.0
740	0.0	0.0	0.0	0.0	0.0	6.1694651693652975	4.236030999166436	0.0	0.0	0.0	4.921919454196031	0.0	0.0	0.0	7.112647298781107	0.0	0.0	5.833829524606201	0.0	5.324953231033294	5.324953231033294	0.0	4.236030999166436	0.0	4.236030999166436	5.833829524606201	0.0	0.0	7.35759262476041	4.921919454196031	0.0	5.324953231033294	0.0	0.0	0.0
741	0.0	0.0	0.0	5.2112394653757	0.0	4.123477910642141	4.123477910642141	0.0	0.0	0.0	5.497556880023993	0.0	0.0	5.719880741860959	6.593434253473248	4.123477910642141	0.0	0.0	5.497556880023993	0.0	0.0	0.0	0.0	0.0	4.123477910642141	0.0	5.9016554654925955	0.0	4.808498098676705	5.719880741860959	0.0	0.0	4.808498098676705	0.0	0.0
742	0.0	0.0	0.0	0.0	0.0	7.351345524128112	4.528347478879424	4.528347478879424	0.0	0.0	3.8459409169079013	0.0	4.9302065911605695	4.9302065911605695	6.821166382024193	5.4381380265994945	0.0	4.9302065911605695	0.0	6.311067459680714	5.773367328010899	3.8459409169079013	0.0	0.0	3.8459409169079013	3.8459409169079013	0.0	0.0	7.795046833049642	6.224221168481626	0.0	5.619734725614145	4.9302065911605695	3.8459409169079013	0.0
743	0.0	0.0	3.2169034394644482	4.793752890894884	0.0	6.313307068186798	4.9746932742911305	3.2169034394644482	0.0	0.0	5.127856232441205	0.0	3.2169034394644482	6.122633238849558	6.890589076641981	0.0	0.0	6.222507849454688	0.0	4.288432962998493	4.288432962998493	6.122633238849558	4.288432962998493	0.0	4.288432962998493	4.572677529425942	4.9746932742911305	0.0	7.972134724680239	6.814683480732852	0.0	6.673771162667921	6.0116655321810155	4.572677529425942	5.886829003112154
744	0.0	0.0	0.0	4.3840978571403895	0.0	7.011504453006915	0.0	0.0	0.0	5.070988437677324	4.3840978571403895	6.770588216349181	4.3840978571403895	7.011504453006915	7.144923157860348	5.070988437677324	4.3840978571403895	5.98350633329012	0.0	6.452564525158966	4.3840978571403895	4.3840978571403895	0.0	0.0	5.760992577341026	0.0	0.0	0.0	7.205501375138688	0.0	0.0	0.0	6.319258317760178	4.3840978571403895	0.0
745	0.0	0.0	0.0	5.317178622586227	0.0	6.853761045165714	3.5496559426719947	3.5496559426719947	0.0	3.5496559426719947	5.135837900121376	0.0	4.228331652651649	5.721006865921234	7.3497848328337385	5.317178622586227	0.0	6.466495352724443	5.721006865921234	6.00786950014142	4.62892602152693	4.914163798838959	0.0	3.5496559426719947	4.914163798838959	4.62892602152693	5.135837900121376	0.0	8.357017177061579	6.699786262953572	0.0	6.294936552960272	5.317178622586227	4.228331652651649	5.135837900121376
746	0.0	0.0	3.666352564330471	4.063257954555254	0.0	6.860375313344347	5.349958169146633	0.0	0.0	0.0	4.747771515427862	4.063257954555254	3.666352564330471	6.127541390650924	7.091270649559254	4.063257954555254	0.0	6.382981947491432	0.0	4.900682713576243	4.346632534558042	5.894500569132037	4.900682713576243	0.0	3.666352564330471	5.150342106169149	4.063257954555254	0.0	8.56426515711873	6.860375313344347	0.0	6.709723098400869	5.2551227116061385	4.747771515427862	5.783598946430915
747	0.0	0.0	0.0	5.223267261650244	0.0	6.0674805463084915	0.0	0.0	0.0	4.1353766712006585	5.9137159591788375	4.1353766712006585	0.0	7.064544934049728	6.828384099033945	4.1353766712006585	4.1353766712006585	4.820493374355339	0.0	5.731934681850419	0.0	4.1353766712006585	0.0	0.0	0.0	0.0	5.223267261650244	0.0	7.064544934049728	5.223267261650244	0.0	0.0	5.731934681850419	4.820493374355339	4.1353766712006585
748	0.0	0.0	0.0	5.3301013467929	0.0	6.906697934399842	4.774111660925418	0.0	0.0	3.4128383949206467	6.325566385691903	0.0	4.995564667414093	6.376770178466299	7.271851214632974	3.4128383949206467	0.0	6.325566385691903	3.4128383949206467	5.946902554694176	3.4128383949206467	4.995564667414093	4.089374599263002	4.089374599263002	0.0	0.0	5.867077650339794	0.0	8.07099625337028	5.17675760448833	0.0	4.995564667414093	4.995564667414093	4.089374599263002	5.46302710867187
749	0.0	0.0	0.0	3.861832947940196	0.0	6.407179651912768	5.454304202542069	0.0	0.0	3.861832947940196	5.922702349090456	3.861832947940196	3.861832947940196	6.614509655607714	7.367571385431971	3.861832947940196	0.0	6.1453101661998275	5.232229542825929	5.454304202542069	4.946326421330402	3.861832947940196	3.861832947940196	0.0	3.861832947940196	0.0	5.789553448110173	0.0	8.015296956253737	4.5444097491918445	0.0	5.789553448110173	5.922702349090456	5.789553448110173	4.5444097491918445
750	0.0	0.0	0.0	5.825206356517077	0.0	7.055256710284238	4.579796772709636	3.8968543268602214	0.0	4.579796772709636	6.516876349129503	0.0	0.0	6.362972018876873	7.310995225811179	3.8968543268602214	3.8968543268602214	6.585770663791419	4.579796772709636	6.516876349129503	4.981837029175388	4.981837029175388	5.489914301161851	0.0	3.8968543268602214	0.0	5.489914301161851	0.0	8.194104075651781	0.0	0.0	6.07586452619966	5.825206356517077	4.579796772709636	5.958368656674747
751	0.0	0.0	0.0	5.878846691693901	0.0	6.416676674649406	4.633054397457821	0.0	0.0	0.0	6.764502642271449	0.0	0.0	5.878846691693901	7.457072645640186	3.949585243003627	0.0	6.570593887540644	6.875606794075192	5.321327212754237	0.0	4.633054397457821	4.633054397457821	0.0	0.0	0.0	5.035272570089081	0.0	8.49468737509497	6.129539146504176	0.0	6.012028271843233	6.23468188002151	4.633054397457821	0.0
752	0.0	0.0	0.0	0.0	0.0	6.465570228328194	5.879027672139226	4.280717630823874	0.0	4.280717630823874	5.879027672139226	6.347981686715593	4.966924416601611	6.665957955818359	7.211965292660578	4.280717630823874	4.280717630823874	5.370065314111112	0.0	4.966924416601611	0.0	0.0	0.0	0.0	4.280717630823874	0.0	4.280717630823874	0.0	8.051296708452067	0.0	0.0	4.280717630823874	6.214700302290611	4.280717630823874	0.0
753	0.0	0.0	0.0	4.426754386097353	0.0	6.7672559178067635	5.517365939181783	0.0	0.0	3.745489552338057	6.431243914599653	5.335847342628602	4.426754386097353	6.613297027644087	7.550749219833345	3.745489552338057	3.745489552338057	5.921491345791093	0.0	5.517365939181783	4.426754386097353	4.828227127863571	0.0	0.0	5.113907024071138	0.0	4.426754386097353	0.0	8.275713519342721	6.667293593843676	0.0	5.113907024071138	6.4956817777757365	3.745489552338057	3.745489552338057
754	0.0	0.0	0.0	4.217448201528214	0.0	6.150646872081587	4.217448201528214	0.0	0.0	0.0	0.0	0.0	0.0	6.601856385252325	4.217448201528214	4.217448201528214	0.0	5.592628883579413	0.0	0.0	4.903200003371098	0.0	5.306187781407534	0.0	5.592628883579413	5.306187781407534	4.217448201528214	0.0	5.306187781407534	5.592628883579413	0.0	0.0	4.217448201528214	0.0	4.217448201528214
755	0.0	0.0	0.0	5.403594764979779	0.0	6.989241609262738	6.043314619600078	3.140714274187704	0.0	3.140714274187704	5.585165977995726	0.0	4.21006808221332	6.858750034200012	7.401174955418606	3.140714274187704	0.0	6.624188405450162	5.0488466951589155	5.738780353068494	3.8119982403902646	4.494031911157694	3.8119982403902646	0.0	4.714937862060024	0.0	5.738780353068494	0.0	7.9720414974952485	6.043314619600078	0.0	5.738780353068494	6.043314619600078	3.8119982403902646	5.585165977995726
756	0.0	0.0	0.0	4.24762173667076	0.0	6.76010875380752	5.623134536283855	0.0	0.0	0.0	5.490119195814072	0.0	4.24762173667076	6.76010875380752	7.411878381979888	3.568671499294567	0.0	6.432055347593291	3.568671499294567	6.0273944860376885	3.568671499294567	4.933594140775527	0.0	0.0	3.568671499294567	0.0	4.24762173667076	0.0	8.104723499413481	6.432055347593291	0.0	6.537254936293962	6.0273944860376885	5.155296538760792	6.250055567042024
757	0.0	0.0	0.0	0.0	0.0	7.1330145614555605	4.504281769556864	0.0	0.0	0.0	0.0	0.0	0.0	5.595492378543351	7.1330145614555605	0.0	4.504281769556864	5.882245377061916	0.0	5.595492378543351	5.595492378543351	0.0	4.504281769556864	0.0	0.0	6.796861597543127	0.0	0.0	8.019848052513225	5.1918828327694	0.0	6.286780547255727	5.1918828327694	5.1918828327694	0.0
758	0.0	0.0	0.0	6.068514674379702	0.0	6.709271565522754	4.4682925997825995	4.4682925997825995	0.0	4.4682925997825995	6.404325375489943	0.0	3.78654705058332	6.4732079484986	7.427768625468043	4.4682925997825995	0.0	6.068514674379702	5.712831213875681	6.250450388644985	4.4682925997825995	0.0	5.377679427845626	0.0	0.0	3.78654705058332	4.4682925997825995	0.0	8.388812526221603	5.845949607862416	0.0	6.404325375489943	5.963411304391104	0.0	4.4682925997825995
759	0.0	0.0	6.025785714638421	0.0	0.0	7.633289235095955	0.0	7.256216842943446	0.0	0.0	0.0	0.0	0.0	0.0	4.094265449640375	5.69027927261053	6.476892033142429	4.094265449640375	4.779043715691673	6.025785714638421	5.467980027088205	0.0	0.0	0.0	5.467980027088205	0.0	0.0	0.0	6.381735700015861	0.0	5.872037562587277	0.0	0.0	5.467980027088205	0.0
760	0.0	0.0	0.0	4.799189987885729	0.0	7.094334695383272	5.7105266188752255	5.488210457301772	0.0	0.0	6.179287878516236	4.114245489102228	0.0	7.043085073339975	7.276517943836371	5.488210457301772	4.114245489102228	5.7105266188752255	0.0	4.114245489102228	4.114245489102228	0.0	4.114245489102228	0.0	0.0	0.0	4.799189987885729	0.0	8.192393635875723	4.114245489102228	0.0	0.0	6.179287878516236	0.0	0.0
761	0.0	0.0	0.0	0.0	0.0	7.417177226719954	0.0	0.0	0.0	4.338673532270063	4.338673532270063	0.0	4.338673532270063	0.0	7.658210523219663	0.0	0.0	5.937613467493226	0.0	6.273331614552729	5.025272403267671	0.0	4.338673532270063	0.0	5.025272403267671	5.937613467493226	4.338673532270063	0.0	6.965535382790773	0.0	0.0	6.273331614552729	0.0	4.338673532270063	0.0
762	0.0	0.0	3.3532448056539574	5.1154289578467935	0.0	6.497210600394914	0.0	4.4282672307435575	0.0	3.3532448056539574	4.028751963490899	0.0	4.4282672307435575	6.210030947955743	6.929544831436138	4.4282672307435575	3.3532448056539574	6.028111145504352	0.0	5.718832212277698	3.3532448056539574	0.0	3.3532448056539574	0.0	4.4282672307435575	3.3532448056539574	5.268721640832068	0.0	7.7839725539231175	6.1529907139136535	0.0	6.0924990276776585	5.959290405052044	4.028751963490899	3.3532448056539574
763	0.0	0.0	0.0	0.0	0.0	2.4152238041700342	0.0	0.0	0.0	0.0	0.0	0.0	0.0	1.4810191389341198	1.4810191389341198	0.0	0.0	0.0	0.0	0.0	0.0	0.0	0.0	7.820564964648986	0.0	0.0	0.0	0.0	1.4810191389341198	0.0	1.4810191389341198	0.0	0.0	0.0	0.0
764	0.0	0.0	0.0	5.728987954798339	0.0	6.930682911237265	6.015857105647374	5.039085868306523	0.0	3.953349663689594	7.025904238620821	3.953349663689594	3.953349663689594	7.335822188532131	7.489879754338149	3.953349663689594	0.0	6.574426736691796	6.500426113063605	5.547316259815647	0.0	0.0	3.953349663689594	3.953349663689594	0.0	0.0	5.547316259815647	0.0	8.22470025628153	5.547316259815647	0.0	6.238512586606783	5.547316259815647	0.0	5.325146710053101
765	0.0	0.0	0.0	5.012325407338457	0.0	7.357660901490585	4.325811586084944	0.0	0.0	0.0	6.1064908844046855	0.0	0.0	6.393615712457116	7.308902621229466	0.0	0.0	6.511212930954276	0.0	4.325811586084944	0.0	0.0	4.325811586084944	0.0	5.012325407338457	0.0	5.92461489966278	0.0	7.839255136644532	5.415569581410322	0.0	5.415569581410322	5.415569581410322	4.325811586084944	5.012325407338457
766	0.0	0.0	0.0	3.6837551118629177	0.0	7.530043434517343	5.963464956400746	5.963464956400746	0.0	5.740963945652818	5.272885464663338	3.6837551118629177	4.765473202251294	6.917393001953369	6.750518975364418	5.740963945652818	0.0	5.272885464663338	0.0	5.858390065299316	4.364258476529863	0.0	3.6837551118629177	0.0	6.368072701024931	0.0	4.364258476529863	5.05102328960044	7.026489832610308	3.6837551118629177	0.0	0.0	5.607891257936609	4.364258476529863	0.0
767	6.801637180012444	0.0	0.0	0.0	0.0	6.60121355473467	4.816224703842587	3.7336772798672664	0.0	4.816224703842587	3.7336772798672664	7.206731568349433	4.816224703842587	4.41480007161159	6.60121355473467	4.816224703842587	0.0	6.801637180012444	4.41480007161159	4.816224703842587	5.101880399777206	6.196427575045481	5.909424170110261	0.0	4.816224703842587	6.276313601707467	0.0	0.0	7.641787872293032	6.968520180320089	0.0	5.323806151270804	5.5053150168274	4.41480007161159	0.0
768	0.0	0.0	5.402121013798791	0.0	0.0	6.49772410512782	4.713470718441844	7.103174735493685	4.713470718441844	0.0	5.402121013798791	5.402121013798791	4.713470718441844	0.0	6.49772410512782	8.315619242597222	0.0	6.093012145711546	6.49772410512782	4.713470718441844	4.713470718441844	0.0	0.0	0.0	4.713470718441844	0.0	0.0	4.713470718441844	6.785029390414441	4.713470718441844	0.0	0.0	0.0	0.0	0.0
769	0.0	0.0	0.0	4.289018878961343	0.0	7.202689794151485	3.8903895426802215	0.0	0.0	3.8903895426802215	5.951786546164908	3.2174737046167903	4.289018878961343	6.123226004638045	7.595936468991477	0.0	0.0	6.510286916873704	3.2174737046167903	6.356384215083079	0.0	3.8903895426802215	4.975283238113103	0.0	3.2174737046167903	6.545326923205895	5.128446779098997	0.0	7.741376004938981	5.378443504626478	0.0	5.887421422607784	6.01225814514335	3.2174737046167903	5.128446779098997
770	0.0	0.0	0.0	5.11869191505927	0.0	6.723331256621205	5.3000156666852565	3.5329074223901014	0.0	4.211336908146594	5.990663969797091	4.211336908146594	4.6118475855169265	6.213306995420285	7.415876993543803	0.0	0.0	6.549206895745577	3.5329074223901014	5.808842688293512	4.897043207198543	4.6118475855169265	4.211336908146594	0.0	0.0	7.435667824210778	5.11869191505927	0.0	7.7521773226638135	5.586449080961342	0.0	6.39529472918493	6.59566185243332	3.5329074223901014	3.5329074223901014
771	0.0	0.0	4.289772825651859	0.0	0.0	7.367643970535783	4.289772825651859	0.0	0.0	0.0	3.6102405788785483	3.6102405788785483	3.6102405788785483	6.292724410943882	7.080172327247772	3.6102405788785483	0.0	6.292724410943882	0.0	4.289772825651859	4.690658116033745	5.7831311699460075	5.888183732266991	0.0	4.289772825651859	4.289772825651859	4.690658116033745	0.0	7.965196821662242	7.080172327247772	0.0	6.628668018237884	6.070043181166526	3.6102405788785483	5.532696086140062
772	0.0	0.0	0.0	5.398605128399445	0.0	7.0044181706113475	5.1765916596485875	3.8070970529939756	0.0	0.0	6.089488305341698	3.8070970529939756	3.8070970529939756	6.558641610010533	7.591801259864464	3.8070970529939756	0.0	6.271432029364326	5.866911235648743	5.984379598911609	4.489075814615957	3.8070970529939756	5.1765916596485875	0.0	0.0	3.8070970529939756	4.489075814615957	0.0	8.338750062547005	5.984379598911609	0.0	6.351329378720346	6.089488305341698	0.0	3.8070970529939756
773	0.0	0.0	0.0	5.0108615662945395	0.0	6.6149530855198115	5.0108615662945395	4.324357430130282	0.0	0.0	5.700670602266278	0.0	0.0	6.258852338556284	7.307429952635736	0.0	0.0	6.105020514642226	5.0108615662945395	5.414102483270445	5.0108615662945395	5.0108615662945395	5.700670602266278	0.0	4.324357430130282	0.0	4.324357430130282	0.0	7.607360686748404	5.700670602266278	0.0	4.324357430130282	5.700670602266278	4.324357430130282	4.324357430130282
774	0.0	0.0	0.0	6.349410316674008	0.0	6.098595128742661	5.944818715681234	5.254287487689161	0.0	0.0	6.349410316674008	5.5406624392577415	4.166071109581264	6.549763183912724	7.5521589277536965	0.0	4.166071109581264	5.944818715681234	4.851431506791959	4.166071109581264	4.851431506791959	0.0	0.0	0.0	4.166071109581264	0.0	6.231845729339511	0.0	7.979420325726821	4.851431506791959	0.0	5.763020897143917	6.549763183912724	4.166071109581264	0.0
775	0.0	0.0	0.0	0.0	0.0	7.017393628351313	0.0	4.389919015578661	0.0	0.0	0.0	0.0	4.389919015578661	5.989385996257588	7.67374158805985	4.389919015578661	4.389919015578661	6.32514220465424	5.48022911388875	6.171289932229882	0.0	4.389919015578661	0.0	0.0	0.0	5.48022911388875	0.0	0.0	7.745168491169833	6.458449733274972	0.0	5.989385996257588	0.0	0.0	0.0
776	0.0	0.0	0.0	0.0	0.0	7.348331894228241	3.9334705734012023	5.304974379606762	0.0	5.304974379606762	0.0	0.0	0.0	4.61678173053923	6.859190111669059	5.995635058642998	6.623081231437743	3.9334705734012023	0.0	6.113141434317823	6.113141434317823	0.0	0.0	0.0	3.9334705734012023	0.0	0.0	0.0	5.862459259278044	3.9334705734012023	5.018946546639003	3.9334705734012023	0.0	5.018946546639003	0.0
777	0.0	0.0	6.2897010880395605	0.0	0.0	6.819565094136364	5.376189462528939	7.482329621796629	5.933820962908509	5.376189462528939	4.003675948943572	4.687657031318969	0.0	0.0	5.090048007284752	7.74689125014186	0.0	4.687657031318969	5.933820962908509	4.003675948943572	4.687657031318969	0.0	5.376189462528939	0.0	6.471713377942163	0.0	0.0	5.090048007284752	6.471713377942163	0.0	0.0	4.003675948943572	6.184546697185407	4.687657031318969	0.0
778	0.0	0.0	0.0	5.584654393001727	0.0	6.275922285146783	5.584654393001727	0.0	0.0	5.298223220287266	6.5938628695233	4.209562194656965	4.209562194656965	6.680760178135306	7.139830097142629	0.0	4.209562194656965	6.393496292804551	4.209562194656965	5.807046652703822	4.895255227167418	0.0	0.0	0.0	0.0	0.0	5.988867034662416	0.0	8.086725857325039	0.0	0.0	4.895255227167418	5.807046652703822	0.0	4.209562194656965
779	0.0	0.0	0.0	4.763869750404071	0.0	6.366458237646803	5.85677744766718	4.763869750404071	0.0	4.763869750404071	5.85677744766718	0.0	0.0	7.107495149755099	7.240924169170091	4.079218900268911	0.0	6.010519408725238	4.079218900268911	6.010519408725238	4.079218900268911	0.0	4.079218900268911	0.0	0.0	0.0	4.763869750404071	0.0	7.673536424113604	4.079218900268911	0.0	0.0	5.85677744766718	0.0	4.079218900268911
780	0.0	0.0	3.9617224971866207	5.04756674935577	0.0	6.58295083184046	3.9617224971866207	0.0	0.0	3.9617224971866207	5.33364129343832	0.0	3.9617224971866207	4.645308966252572	6.887968267699862	3.9617224971866207	0.0	0.0	3.9617224971866207	5.8911864547881985	4.645308966252572	0.0	5.33364129343832	0.0	0.0	4.645308966252572	5.33364129343832	0.0	6.833957710605907	4.645308966252572	0.0	3.9617224971866207	5.04756674935577	4.645308966252572	0.0
781	0.0	0.0	5.192996875165256	0.0	0.0	5.4150287421467675	4.505389653856735	6.367798456721688	0.0	5.5966084888791485	0.0	0.0	3.8232311598738344	4.505389653856735	6.893189333623393	7.020900937014359	6.797980615926184	4.505389653856735	4.505389653856735	4.505389653856735	6.287898733222968	0.0	0.0	0.0	4.505389653856735	3.8232311598738344	3.8232311598738344	0.0	4.505389653856735	0.0	4.9071648680210895	3.8232311598738344	3.8232311598738344	3.8232311598738344	0.0
782	0.0	6.079181966670042	5.102162197059496	0.0	0.0	6.902618485134172	5.65916733230222	4.015643640397818	6.462862531593591	0.0	6.276596591026124	0.0	7.538939176812774	0.0	5.255443416381321	4.235174404425531	5.749835984753877	0.0	0.0	5.015703719778029	5.102162197059496	0.0	0.0	0.0	5.015703719778029	0.0	0.0	3.3403671683692453	4.015643640397818	0.0	4.415080164685584	2.6820309430062252	4.015643640397818	5.102162197059496	4.415080164685584
783	0.0	0.0	0.0	5.5683458199699	0.0	6.909255475038346	5.7219510955385156	3.795490480732909	0.0	0.0	3.795490480732909	0.0	3.795490480732909	5.7219510955385156	7.436913179906246	0.0	0.0	6.413460276253118	0.0	5.386787329740476	3.795490480732909	5.386787329740476	5.386787329740476	0.0	3.795490480732909	6.3394783993875015	4.879008162822029	0.0	8.294800679914253	6.909255475038346	0.0	4.879008162822029	0.0	3.795490480732909	4.879008162822029
784	0.0	0.0	0.0	5.533865364966711	0.0	7.056825035521488	5.533865364966711	0.0	0.0	0.0	6.62984038664554	0.0	3.9401066438008616	6.225035247619113	7.476383462930021	3.9401066438008616	0.0	5.715528256774554	5.533865364966711	6.225035247619113	4.62348317624739	4.62348317624739	0.0	3.9401066438008616	3.9401066438008616	0.0	5.533865364966711	0.0	8.063918406478336	6.002386387437598	0.0	6.320165479047324	5.8692081958539655	0.0	0.0
785	0.0	0.0	0.0	0.0	0.0	5.648659467404267	0.0	4.737638180510726	0.0	0.0	4.737638180510726	0.0	0.0	4.737638180510726	6.117341385343273	5.984124844374448	0.0	5.8303938126094454	4.053212169439547	0.0	4.053212169439547	0.0	5.648659467404267	4.053212169439547	0.0	6.9270462352232895	4.053212169439547	4.053212169439547	6.6020010305350585	5.140179247881339	0.0	5.8303938126094454	5.648659467404267	0.0	0.0
786	0.0	0.0	5.497121803506636	0.0	0.0	7.034341358157852	5.093703873954475	0.0	0.0	0.0	5.497121803506636	5.093703873954475	0.0	6.88033751726624	6.592997985169934	4.406673202899275	4.406673202899275	5.783778712929976	0.0	0.0	4.406673202899275	0.0	0.0	0.0	0.0	0.0	4.406673202899275	0.0	7.530433407425823	0.0	0.0	4.406673202899275	7.103275488032745	4.406673202899275	0.0
787	0.0	0.0	0.0	5.804423569248537	0.0	6.937356063129155	0.0	0.0	0.0	0.0	5.400464422473766	0.0	4.7118215660254075	4.997254012536214	7.948338981052741	0.0	0.0	6.091351809709059	5.6870172365963185	5.553969967985492	4.997254012536214	4.7118215660254075	5.219045355079301	3.631026385236966	0.0	0.0	3.631026385236966	0.0	8.471923982615657	6.171220475424173	0.0	6.004546079625565	3.631026385236966	3.631026385236966	0.0
788	0.0	0.0	0.0	0.0	0.0	1.7402232035315228	0.0	0.0	0.0	0.0	0.0	0.0	1.7402232035315228	0.0	1.7402232035315228	1.7402232035315228	0.0	0.0	0.0	0.0	1.7402232035315228	1.7402232035315228	0.0	7.1792421515341545	0.0	0.0	0.0	0.0	2.3415394691010514	0.0	0.0	0.0	0.0	0.0	0.0
789	0.0	0.0	0.0	4.903866015333643	0.0	7.2485072617207775	4.218109307869637	0.0	0.0	0.0	5.306855444795583	0.0	4.903866015333643	5.815696103285588	7.5360115095414555	0.0	0.0	6.151316432869725	4.218109307869637	5.815696103285588	4.218109307869637	4.218109307869637	0.0	0.0	0.0	0.0	5.306855444795583	0.0	7.294994947956492	4.218109307869637	0.0	5.306855444795583	5.997520802510337	4.218109307869637	5.59329737575515
790	0.0	0.0	0.0	5.910811196708453	0.0	7.319747053253528	4.713141788717717	4.312154903817983	0.0	0.0	6.0926809868608185	0.0	4.312154903817983	5.910811196708453	7.59499957065162	3.632323308803836	0.0	6.315372567348092	4.312154903817983	4.998577206612656	4.998577206612656	0.0	3.632323308803836	0.0	4.312154903817983	3.632323308803836	5.910811196708453	0.0	8.341949221558073	6.005874983645782	0.0	6.246508851229124	5.910811196708453	5.401790601339716	6.0926809868608185
791	0.0	0.0	0.0	0.0	0.0	6.973113693291496	4.419342407732283	4.419342407732283	0.0	0.0	0.0	0.0	0.0	0.0	6.806229908974616	0.0	0.0	5.509894198693511	0.0	4.419342407732283	0.0	0.0	0.0	0.0	0.0	5.106450314280463	0.0	0.0	6.019099896892557	5.106450314280463	0.0	5.796564125226052	4.419342407732283	4.419342407732283	0.0
792	0.0	0.0	0.0	5.7549759570199575	0.0	6.7943785051806325	5.908674108363952	4.37813769400822	0.0	4.662677658604035	5.6682524461159876	4.662677658604035	4.662677658604035	7.051953024381875	7.441870928201966	3.9789273372982494	4.37813769400822	5.977485911103058	5.218239032060531	6.359671185845169	4.662677658604035	3.304313050302753	0.0	0.0	3.9789273372982494	0.0	5.218239032060531	0.0	8.366996166446294	3.304313050302753	0.0	5.468348988667979	6.526459091171049	5.064990754886941	5.834775020956781
793	0.0	0.0	3.1073548845175516	5.550405155339481	0.0	6.464361635443458	4.861136326778646	3.777888757564051	0.0	5.26401753889738	6.321500453159335	0.0	4.680361908909953	6.464361635443458	7.189494193796489	3.1073548845175516	0.0	6.008504818005677	6.321500453159335	5.368860473207934	3.1073548845175516	4.680361908909953	4.680361908909953	3.1073548845175516	4.680361908909953	0.0	5.772771227987778	0.0	7.504806893521047	5.26401753889738	0.0	5.368860473207934	5.897568289362901	4.175701014980682	3.1073548845175516
794	0.0	0.0	3.8706751802932806	3.8706751802932806	0.0	6.74116430734525	6.049197700626826	0.0	0.0	0.0	6.154322212990389	6.24943925775379	3.8706751802932806	6.846406688926207	7.927508773013147	0.0	0.0	6.154322212990389	0.0	6.623528919662511	3.8706751802932806	3.8706751802932806	3.8706751802932806	0.0	0.0	3.8706751802932806	5.241212835697677	0.0	7.944309879914127	0.0	0.0	5.241212835697677	6.684075377620233	0.0	0.0
795	0.0	0.0	5.570553564016099	0.0	0.0	6.953987559434069	0.0	0.0	0.0	5.06226363709945	4.6599591348673695	0.0	3.976234273765183	5.348361652666772	6.731082684671939	6.90274451747597	0.0	5.06226363709945	5.348361652666772	6.156646185204318	0.0	0.0	0.0	0.0	3.976234273765183	0.0	3.976234273765183	0.0	5.06226363709945	3.976234273765183	0.0	5.06226363709945	5.348361652666772	0.0	0.0
796	0.0	0.0	0.0	5.600053898195346	0.0	6.878313636006566	4.689294337770544	4.689294337770544	0.0	4.0052983283667585	5.781758987610047	5.781758987610047	0.0	5.781758987610047	7.12321218216163	0.0	0.0	5.935469100806134	5.935469100806134	5.600053898195346	4.0052983283667585	0.0	0.0	0.0	4.0052983283667585	4.0052983283667585	5.600053898195346	0.0	8.012594477848106	5.600053898195346	0.0	5.377834335975124	6.068669941033055	0.0	0.0
797	0.0	0.0	0.0	0.0	0.0	5.99255891480403	0.0	4.3930605037674875	0.0	0.0	0.0	0.0	0.0	4.3930605037674875	6.46162563069201	0.0	0.0	5.99255891480403	0.0	5.080007082889921	0.0	0.0	5.483396750440146	0.0	4.3930605037674875	6.946532398958928	4.3930605037674875	0.0	7.425738949166192	5.770039485079732	0.0	0.0	5.770039485079732	0.0	0.0
798	0.0	0.0	0.0	3.792080533167022	0.0	7.553987573062257	6.256100990580603	5.383314849078774	0.0	6.1692640267717955	3.792080533167022	5.161318782398094	4.473889356901178	6.814894134962498	7.204004868301551	5.161318782398094	4.473889356901178	5.564870683951903	3.792080533167022	6.603843198406752	3.792080533167022	0.0	0.0	3.792080533167022	5.161318782398094	0.0	0.0	0.0	7.43342676460703	0.0	0.0	0.0	6.1692640267717955	5.718474060349746	0.0
799	0.0	0.0	4.641090126697706	0.0	0.0	7.271149000066853	0.0	6.020122804059542	0.0	0.0	4.641090126697706	0.0	0.0	0.0	6.020122804059542	6.934954849824183	4.641090126697706	0.0	5.329402048587907	5.329402048587907	0.0	0.0	0.0	0.0	4.641090126697706	0.0	0.0	0.0	5.733250194317758	0.0	0.0	4.641090126697706	5.329402048587907	0.0	0.0
800	0.0	0.0	4.243853455726485	0.0	0.0	7.250532222049939	3.5649564372524103	4.929798674477113	0.0	4.644523023704538	4.243853455726485	0.0	4.644523023704538	4.929798674477113	7.365524397062837	4.929798674477113	6.93841776186997	5.486311958202246	0.0	5.33285155606908	6.0235806772029274	4.243853455726485	0.0	0.0	4.644523023704538	0.0	0.0	0.0	7.1746023500693115	4.929798674477113	6.628615426977003	6.1034371378959085	5.151495588254158	5.736705274402221	0.0
801	0.0	0.0	0.0	6.200382530070796	0.0	6.605171191284835	6.067140903241041	0.0	0.0	4.820155687673122	5.913376447242043	0.0	4.1350416858967725	6.759128516495745	6.759128516495745	0.0	0.0	6.605171191284835	0.0	5.913376447242043	4.820155687673122	0.0	0.0	0.0	0.0	0.0	5.913376447242043	0.0	8.462926870714846	5.222928664800545	0.0	4.1350416858967725	5.913376447242043	0.0	4.820155687673122
802	0.0	0.0	0.0	5.85234443314098	0.0	6.581741046603847	3.9962210533461935	0.0	0.0	3.3212918959008784	5.368630729062559	0.0	4.395538978294824	5.368630729062559	7.547725109359965	3.9962210533461935	0.0	5.590841744011453	5.082500953987568	5.368630729062559	3.9962210533461935	5.485895796325135	5.235764901820542	0.0	3.9962210533461935	5.926247158851995	4.680133230400287	0.0	8.718403349951581	6.377261456006801	0.0	6.119932154570413	3.3212918959008784	3.3212918959008784	0.0
803	0.0	0.0	0.0	0.0	0.0	6.7330976793840955	0.0	0.0	0.0	0.0	4.109402642415334	0.0	4.794307155958655	4.109402642415334	7.4256492634100075	0.0	4.109402642415334	6.041140628741755	0.0	6.397101664712507	5.483307384122375	4.794307155958655	4.109402642415334	0.0	4.109402642415334	4.109402642415334	0.0	4.109402642415334	8.170669114371789	6.397101664712507	0.0	5.705619477290711	0.0	5.197009540817109	0.0
804	0.0	0.0	0.0	0.0	0.0	7.081691191349639	0.0	0.0	0.0	0.0	0.0	0.0	0.0	0.0	7.1461771891858845	0.0	0.0	5.072235586548257	0.0	0.0	4.385337232276964	0.0	5.072235586548257	0.0	0.0	4.385337232276964	0.0	0.0	6.571425644545943	4.385337232276964	0.0	0.0	0.0	0.0	0.0
805	0.0	0.0	0.0	3.7279582919223513	0.0	6.923483401164095	4.409011700615904	3.7279582919223513	0.0	4.810412829528215	5.096056702082362	6.595362081181291	3.7279582919223513	6.595362081181291	6.840187388119769	3.7279582919223513	0.0	6.270465193397496	0.0	5.786138772328967	3.7279582919223513	3.7279582919223513	4.810412829528215	0.0	4.810412829528215	0.0	5.653045828224277	0.0	8.008020627899269	3.7279582919223513	0.0	5.786138772328967	6.413313825430738	0.0	3.7279582919223513
806	0.0	0.0	0.0	0.0	0.0	6.853251020887494	0.0	0.0	0.0	0.0	0.0	0.0	0.0	5.756748538957146	7.599909469797671	0.0	4.6644390935554085	6.043639955425375	0.0	4.6644390935554085	0.0	0.0	0.0	0.0	4.6644390935554085	6.44831378191841	4.6644390935554085	0.0	8.089263935672115	5.756748538957146	0.0	6.043639955425375	6.043639955425375	4.6644390935554085	0.0
807	0.0	4.397753089701186	3.0477085628470912	3.7168357755210475	0.0	7.3564249463472375	4.61843261639866	0.0	4.397753089701186	3.7168357755210475	5.997298264368017	0.0	5.835217848973213	5.641687949866441	7.604745830845413	4.114164280737564	3.7168357755210475	5.892213872602765	4.952081370375562	5.641687949866441	3.7168357755210475	3.7168357755210475	4.799108110627811	0.0	5.084728787275651	4.397753089701186	3.7168357755210475	0.0	7.941075748196148	5.641687949866441	0.0	6.045970066382232	5.641687949866441	3.7168357755210475	4.61843261639866
808	0.0	0.0	0.0	5.906320471116724	0.0	7.128172511968169	4.307712442575876	0.0	0.0	0.0	6.492896543618591	0.0	4.307712442575876	6.088188227485511	7.2905711066214245	0.0	0.0	4.994104702550368	5.397307992502477	6.088188227485511	4.994104702550368	0.0	4.994104702550368	0.0	0.0	0.0	5.906320471116724	0.0	7.590498884575312	4.307712442575876	0.0	6.088188227485511	6.088188227485511	4.307712442575876	5.683857234545946
809	0.0	0.0	3.105416883258629	4.678351930405138	0.0	6.006480993367878	4.678351930405138	4.173703401681548	0.0	0.0	4.678351930405138	3.105416883258629	3.105416883258629	6.006480993367878	7.490951303744652	3.7759063884587927	4.173703401681548	5.835092393488546	0.0	4.678351930405138	3.105416883258629	5.366841119870865	5.261999231524681	0.0	4.457529263492981	6.671761119151293	5.628127375095511	0.0	7.249941447646656	6.526776928319873	0.0	6.280326606883332	6.006480993367878	4.859123233016426	5.012165115177636
810	5.1528318155114325	0.0	0.0	0.0	0.0	6.534779489624578	5.661341557646941	4.065719162080399	0.0	4.065719162080399	5.1528318155114325	7.514700799840734	5.1528318155114325	4.065719162080399	6.882659019381504	5.439067090577969	0.0	7.14025505292772	4.065719162080399	4.065719162080399	5.843083305044992	6.882659019381504	5.843083305044992	0.0	5.9968196293832525	0.0	0.0	0.0	8.31134535589005	6.99377671036895	0.0	5.661341557646941	0.0	4.065719162080399	0.0
811	0.0	0.0	5.232867038001495	0.0	0.0	6.963062238358449	0.0	7.902033248767892	0.0	4.830067473435487	0.0	0.0	4.144874556084877	5.051612551390377	5.741555099398429	6.933237947363174	3.467448570920027	5.636551161589861	6.433096104310457	5.051612551390377	3.467448570920027	0.0	3.467448570920027	3.467448570920027	5.232867038001495	5.386254827112488	4.545043858287979	3.467448570920027	5.636551161589861	3.467448570920027	0.0	3.467448570920027	4.830067473435487	3.467448570920027	3.467448570920027
812	0.0	4.154260858935452	0.0	4.839528381657305	0.0	6.704614314656877	4.839528381657305	0.0	0.0	0.0	5.932852858429047	0.0	0.0	6.704614314656877	7.506284561256353	4.154260858935452	0.0	6.442617556202358	6.219871984049087	5.751061342843265	5.242353078932545	4.839528381657305	4.839528381657305	0.0	4.154260858935452	0.0	5.528712326943897	0.0	8.52066492219273	5.242353078932545	0.0	5.242353078932545	4.839528381657305	4.839528381657305	4.154260858935452
813	0.0	6.355081379098479	4.068016269568004	0.0	7.418652847317954	6.942095348319459	5.4413940959556415	0.0	5.999150969538623	0.0	5.155155460523763	0.0	0.0	0.0	5.155155460523763	5.4413940959556415	4.068016269568004	4.068016269568004	5.663670583913118	4.752570990921152	4.068016269568004	0.0	0.0	0.0	5.155155460523763	7.879776666058275	0.0	4.068016269568004	5.155155460523763	0.0	0.0	0.0	0.0	4.068016269568004	5.155155460523763
814	0.0	0.0	0.0	0.0	0.0	6.994923845761429	0.0	0.0	0.0	0.0	6.233830699902505	0.0	0.0	6.080006953618176	7.377624434664666	0.0	0.0	5.389145319946829	6.233830699902505	6.484709050459975	0.0	4.299623337030224	0.0	0.0	4.299623337030224	5.89814292429094	0.0	0.0	7.687612659993903	4.299623337030224	0.0	6.367116822207079	6.080006953618176	4.299623337030224	0.0
815	0.0	0.0	3.972888792559572	5.058875722154387	0.0	7.132743146784273	6.035726635998242	3.972888792559572	0.0	4.656581928955494	5.344968357696095	4.656581928955494	0.0	6.520314121498867	7.388496192361772	4.656581928955494	3.972888792559572	5.5671570328204565	0.0	6.1532438854523415	0.0	3.972888792559572	0.0	0.0	5.5671570328204565	0.0	4.656581928955494	0.0	7.738515918145199	0.0	0.0	3.972888792559572	6.258391721274162	4.656581928955494	0.0
816	0.0	0.0	4.360505999344337	0.0	0.0	6.600304491782109	5.854600009316047	4.7617047115046525	0.0	5.2691040643248765	5.36394611448432	0.0	4.581091897965765	6.854233287785194	7.615810525379457	4.581091897965765	7.056564120154793	5.604104297800208	0.0	6.330436127654511	4.914633070324216	0.0	0.0	3.0118115870023368	5.530279571504416	0.0	3.0118115870023368	3.6800498690754346	7.48370835654756	0.0	6.518182954227081	4.360505999344337	6.7002584225336115	6.969631079535624	3.0118115870023368
817	0.0	0.0	0.0	5.920344888696232	0.0	6.074112027232154	4.827086789224036	0.0	0.0	0.0	6.525259822653235	0.0	0.0	4.827086789224036	7.4223323341905205	4.14191752192522	0.0	5.516221017847834	4.827086789224036	6.074112027232154	0.0	0.0	0.0	0.0	0.0	0.0	6.20735566732036	0.0	8.018047351218096	5.920344888696232	0.0	5.516221017847834	6.692088352924983	4.14191752192522	4.14191752192522
818	0.0	6.564718332291466	3.6980208677567243	0.0	0.0	6.718667674590683	5.287441764977345	0.0	6.159957586475436	0.0	4.779980259401303	0.0	7.716433173362677	0.0	3.6980208677567243	0.0	0.0	0.0	0.0	3.6980208677567243	5.0655610846007235	0.0	0.0	0.0	4.378704446285791	0.0	0.0	0.0	3.6980208677567243	3.6980208677567243	0.0	0.0	0.0	0.0	3.6980208677567243
819	0.0	0.0	0.0	0.0	0.0	6.246893470595288	5.1521466224234915	4.065041805984607	0.0	4.065041805984607	5.8423961242912545	4.065041805984607	4.065041805984607	6.534091310707169	7.139566419340319	0.0	4.065041805984607	5.8423961242912545	6.756944210026597	5.1521466224234915	0.0	0.0	0.0	0.0	4.749570820720065	0.0	5.660654775348387	4.749570820720065	7.919295290979432	5.660654775348387	0.0	4.749570820720065	6.352060321453961	5.1521466224234915	5.4383809050965395
820	0.0	0.0	0.0	0.0	0.0	7.082697289793616	5.051396463849563	5.895030254415268	0.0	3.9655037163297444	6.028217451180118	0.0	3.9655037163297444	6.586799940140391	7.4732919568035525	3.9655037163297444	3.9655037163297444	6.250878929173044	6.145732697015892	4.649126440662195	3.9655037163297444	0.0	0.0	0.0	0.0	0.0	6.145732697015892	0.0	7.6357256743905495	6.51279799652057	0.0	5.741338318190502	6.655700911136848	5.051396463849563	5.559658649096581
821	0.0	0.0	3.9823317809933663	5.221689499791346	0.0	6.705578545227624	4.666114188991818	3.307655085212237	0.0	4.8873742157377364	4.8873742157377364	5.758434216678161	5.068438115669467	6.672829523716331	7.6146652358900955	4.381563461838785	4.381563461838785	5.838234121845154	4.8873742157377364	5.980946358811301	3.9823317809933663	3.9823317809933663	0.0	0.0	4.381563461838785	0.0	4.666114188991818	0.0	7.381863024794607	3.9823317809933663	0.0	4.381563461838785	6.316696496425417	4.8873742157377364	0.0
822	0.0	0.0	5.591005963838495	5.8134029820760285	0.0	7.246208915473155	5.995226540354738	6.505055422464581	0.0	0.0	6.149021355057304	0.0	0.0	5.3045668760447615	6.3998610994240295	5.995226540354738	4.215843232941883	5.3045668760447615	6.841100179771732	6.6871276385336715	0.0	0.0	0.0	0.0	0.0	0.0	6.3998610994240295	0.0	7.727774396571481	4.901583111800209	0.0	4.901583111800209	5.591005963838495	4.215843232941883	0.0
823	0.0	0.0	4.061941242530241	0.0	0.0	7.041183511503335	4.746443378611852	4.746443378611852	0.0	5.149010116903829	4.746443378611852	5.435239848143042	4.746443378611852	6.348911038544876	7.873597895836054	5.149010116903829	5.992985235492577	6.243744798493502	5.435239848143042	6.348911038544876	4.746443378611852	0.0	0.0	0.0	5.149010116903829	0.0	0.0	0.0	7.510858928042017	0.0	5.435239848143042	4.061941242530241	5.657510981188586	4.061941242530241	0.0
824	0.0	0.0	0.0	4.839123298490033	0.0	6.952398160183507	4.437607376678928	5.814994035092302	0.0	4.437607376678928	6.373330791937047	0.0	4.437607376678928	6.219464482650384	6.952398160183507	3.756215032079072	0.0	5.814994035092302	6.132634026637011	6.219464482650384	4.839123298490033	0.0	4.839123298490033	3.756215032079072	4.437607376678928	4.437607376678928	5.124824913826256	0.0	7.684269369962346	6.373330791937047	0.0	6.2993540777737245	6.2993540777737245	4.437607376678928	5.528305634824002
825	0.0	0.0	0.0	0.0	0.0	7.29877815783672	0.0	0.0	0.0	5.456552255015198	5.965669121194031	4.36644022899355	0.0	7.062569727423917	6.919600655731925	5.456552255015198	4.36644022899355	5.965669121194031	0.0	6.301408138356123	0.0	4.36644022899355	0.0	0.0	4.36644022899355	0.0	0.0	4.36644022899355	6.993638037929696	0.0	0.0	0.0	5.456552255015198	0.0	0.0
826	0.0	0.0	0.0	0.0	0.0	4.138912134280169	0.0	0.0	0.0	0.0	2.4238367366051836	0.0	0.0	3.9597735430433265	5.701725688295812	0.0	0.0	3.9597735430433265	3.0716825812504926	4.290783048436154	2.4238367366051836	2.4238367366051836	2.4238367366051836	6.966756209804872	0.0	3.0716825812504926	0.0	0.0	5.997134676866206	4.138912134280169	0.0	4.138912134280169	2.4238367366051836	0.0	0.0
827	0.0	0.0	5.977183667279894	3.800043703727847	0.0	7.539152016212342	4.883630476461841	4.883630476461841	0.0	5.16941838530483	4.481942965865229	0.0	3.800043703727847	6.177393173074644	7.036396125140314	6.34412784794075	5.16941838530483	4.883630476461841	3.800043703727847	5.16941838530483	4.481942965865229	3.800043703727847	0.0	0.0	4.481942965865229	0.0	0.0	3.800043703727847	6.669062064100627	3.800043703727847	0.0	5.16941838530483	5.391423713887319	5.16941838530483	0.0
828	0.0	0.0	0.0	5.15255762460487	0.0	6.9394849453031116	4.930859176370723	0.0	0.0	3.5659944430880217	6.7165835567744825	0.0	4.645580977999409	6.372241456346054	7.149022178972067	3.5659944430880217	3.5659944430880217	6.1045029703573555	6.483287251518336	5.487375753664523	4.645580977999409	4.244906351368234	4.645580977999409	0.0	4.244906351368234	0.0	4.244906351368234	0.0	8.14277938168334	5.842808318906289	0.0	5.620389676064397	5.842808318906289	0.0	4.645580977999409
829	0.0	0.0	0.0	3.571026981340074	0.0	7.349802304033298	4.936000444138566	3.571026981340074	0.0	0.0	4.936000444138566	0.0	0.0	6.377411195077513	7.371767238493356	0.0	3.571026981340074	6.43447518684959	0.0	5.8479718988175025	4.250010857665861	4.650709933251817	3.571026981340074	0.0	4.650709933251817	0.0	4.650709933251817	0.0	7.886678096267254	5.943019703676188	0.0	6.43447518684959	6.634853975904271	4.250010857665861	0.0
830	0.0	0.0	0.0	5.256415406575556	0.0	6.351545665881769	4.853553886783835	0.0	0.0	4.168177044559554	5.765153268004922	4.168177044559554	4.853553886783835	6.233980612632281	7.618802669553478	0.0	0.0	5.946952202448135	4.853553886783835	6.456731761395856	4.168177044559554	0.0	4.168177044559554	0.0	4.168177044559554	0.0	5.256415406575556	0.0	7.520413401952054	4.853553886783835	0.0	0.0	5.542793138446939	0.0	4.168177044559554
831	0.0	0.0	0.0	5.14765521926349	0.0	7.123632866556246	5.14765521926349	3.778649599886465	0.0	0.0	5.369635490426761	0.0	4.460304227315002	6.7524318696640755	7.339699272815969	3.778649599886465	0.0	5.551180774649957	5.14765521926349	6.322277698145356	5.14765521926349	0.0	3.778649599886465	0.0	4.460304227315002	0.0	5.369635490426761	0.0	8.26664736259731	3.778649599886465	0.0	5.551180774649957	6.590119042864558	3.778649599886465	3.778649599886465
832	0.0	0.0	4.026673360774851	0.0	0.0	7.2282807254249395	4.710863770353481	0.0	0.0	0.0	0.0	0.0	4.026673360774851	5.621741677559422	7.505736502886379	4.710863770353481	4.026673360774851	5.113325371486722	0.0	6.4950974896304725	0.0	0.0	0.0	0.0	4.026673360774851	4.026673360774851	0.0	4.026673360774851	7.69801215478332	6.090387510298824	0.0	6.2079188997154375	4.026673360774851	4.710863770353481	0.0
833	0.0	5.317025161466524	5.317025161466524	0.0	0.0	6.699632234977722	0.0	0.0	4.628773309756862	0.0	5.720853153381409	4.628773309756862	6.412360533203132	5.317025161466524	7.0177500829650326	4.628773309756862	0.0	5.317025161466524	0.0	6.007715661582348	0.0	0.0	0.0	0.0	0.0	4.628773309756862	0.0	4.628773309756862	7.877434384514248	6.007715661582348	0.0	4.628773309756862	0.0	0.0	0.0
834	0.0	0.0	4.840658737120423	3.7577265645638676	0.0	7.423589850855395	5.348318616362142	0.0	0.0	0.0	5.126363393999873	0.0	0.0	6.221009082204127	7.518845756264578	0.0	3.7577265645638676	5.6834310313653855	0.0	5.348318616362142	4.439136768159182	4.439136768159182	0.0	0.0	0.0	0.0	5.933989203426293	0.0	7.448267902311816	5.6834310313653855	0.0	5.816537100241771	6.300898913660554	0.0	5.529847168614725
835	0.0	0.0	0.0	5.473867739022027	0.0	6.751767280987837	4.563849755763515	3.8810705020191456	0.0	5.473867739022027	6.164915228938961	5.473867739022027	4.563849755763515	6.346886408268394	7.4161757146027725	0.0	0.0	5.473867739022027	0.0	6.42679432268316	4.965834862351184	4.563849755763515	0.0	0.0	3.8810705020191456	0.0	4.965834862351184	3.8810705020191456	7.079944026987231	4.965834862351184	0.0	4.563849755763515	6.059788230073637	3.8810705020191456	0.0
836	0.0	0.0	0.0	0.0	0.0	0.0	0.0	0.0	0.0	0.0	0.0	0.0	0.0	0.0	2.1586897952396553	2.1586897952396553	0.0	0.0	0.0	2.1586897952396553	0.0	0.0	0.0	6.503391393528031	0.0	0.0	0.0	0.0	0.0	0.0	0.0	0.0	0.0	2.1586897952396553	0.0
837	0.0	4.062373814819213	0.0	4.7468797058994525	0.0	6.685323134076122	4.062373814819213	0.0	0.0	0.0	5.993424285084232	4.062373814819213	4.062373814819213	6.754232728025047	7.571891287789633	0.0	0.0	6.3493504170974875	4.7468797058994525	5.149447710386677	0.0	4.062373814819213	4.7468797058994525	0.0	0.0	0.0	5.993424285084232	0.0	8.088374316189553	5.993424285084232	0.0	5.657949592931109	6.244184091712614	4.062373814819213	0.0
838	0.0	0.0	0.0	0.0	0.0	5.818865090287712	0.0	0.0	0.0	0.0	5.128684480123916	0.0	5.532172852794491	5.818865090287712	6.915494764861002	0.0	0.0	6.223339382693218	0.0	0.0	4.4414441685613895	0.0	5.128684480123916	0.0	4.4414441685613895	7.5656076446931655	5.128684480123916	0.0	7.138439838402436	5.818865090287712	0.0	6.041414269993995	6.733371646454213	0.0	0.0
839	0.0	0.0	0.0	3.947214004458831	0.0	5.87643559661937	5.318921172864963	3.947214004458831	0.0	3.947214004458831	5.722752268365028	3.947214004458831	3.947214004458831	6.327400285425904	7.71235374350543	4.630660070966395	0.0	6.327400285425904	0.0	4.630660070966395	5.032870447379179	3.947214004458831	4.630660070966395	0.0	0.0	0.0	6.232268756920029	0.0	7.186570246397879	3.947214004458831	0.0	5.87643559661937	6.009616332171879	0.0	3.947214004458831
840	0.0	0.0	0.0	5.3368276527796485	0.0	5.845726978810774	4.93376521047456	4.2477915834794	0.0	0.0	4.93376521047456	0.0	0.0	6.31464543270767	7.006887400048518	4.93376521047456	0.0	6.181372521998735	0.0	5.623306224055515	0.0	4.93376521047456	4.93376521047456	0.0	4.93376521047456	4.2477915834794	5.3368276527796485	0.0	8.12550888044913	0.0	0.0	4.2477915834794	6.31464543270767	4.2477915834794	0.0
841	0.0	0.0	6.3074340998658665	0.0	0.0	6.999669512831595	5.088023617865402	7.7355133890656615	4.866421428672651	5.555710740133534	3.50296686473475	0.0	4.180945621901695	5.67306420350864	6.113668588623086	6.805708947156565	6.65174282276124	3.50296686473475	6.418467852976245	5.778080928428673	6.039730788100872	0.0	3.50296686473475	0.0	5.555710740133534	4.180945621901695	0.0	5.088023617865402	6.039730788100872	3.50296686473475	3.50296686473475	4.5813030252662665	5.873109736964048	4.5813030252662665	0.0
842	0.0	0.0	0.0	5.769018776284911	0.0	6.760302393623085	5.078989550046079	4.171994772243165	0.0	0.0	6.237850661733224	3.4941513565184326	0.0	6.173442402173178	7.019548667463325	3.4941513565184326	3.4941513565184326	6.409392336696156	4.171994772243165	5.260272868540615	0.0	4.572306133548092	4.572306133548092	0.0	4.171994772243165	0.0	6.3554165570464605	0.0	7.541374229536998	5.078989550046079	0.0	5.078989550046079	6.5557713278172	4.857401337839445	5.9508197275545625
843	0.0	0.0	0.0	0.0	0.0	6.280341326872971	0.0	0.0	0.0	0.0	4.345605084121966	0.0	5.435537369138938	5.435537369138938	7.424195932588457	4.345605084121966	0.0	5.72212912439649	0.0	5.435537369138938	4.345605084121966	0.0	0.0	0.0	0.0	4.345605084121966	4.345605084121966	0.0	8.224644962237607	5.944617914317571	0.0	6.126502725221148	5.032249335512234	0.0	0.0
844	0.0	0.0	7.0619090546709335	0.0	0.0	7.634054552410039	4.672548658012003	3.9887064647008477	5.074892763109468	5.074892763109468	3.9887064647008477	0.0	4.672548658012003	0.0	5.361010673691975	7.371835386127557	0.0	4.672548658012003	5.918611794651423	5.764909169495135	3.9887064647008477	3.9887064647008477	0.0	0.0	5.074892763109468	0.0	0.0	0.0	6.051807014479359	0.0	3.9887064647008477	5.074892763109468	5.074892763109468	0.0	0.0
845	0.0	0.0	0.0	5.405549477952748	0.0	6.970603220169758	5.1835281930858255	3.8139184210009396	0.0	0.0	6.626149341712894	3.8139184210009396	3.8139184210009396	6.970603220169758	7.553334474310574	3.8139184210009396	0.0	4.897713770392979	0.0	6.191553876430414	5.1835281930858255	0.0	0.0	0.0	4.897713770392979	0.0	3.8139184210009396	0.0	8.173918447958203	0.0	0.0	5.873867342459324	6.5011628840001885	3.8139184210009396	3.8139184210009396
846	3.2610897885702284	0.0	5.0203720485344245	3.2610897885702284	0.0	6.519301272879005	3.2610897885702284	6.3148419629785995	0.0	3.9348774849920494	5.306402239891101	0.0	4.3338052397221904	5.306402239891101	7.579208542028571	6.936532790943242	5.863890163267615	5.932693671931508	4.618202538951892	5.306402239891101	4.839370034752908	3.2610897885702284	0.0	0.0	4.618202538951892	5.623502399361066	3.9348774849920494	3.9348774849920494	7.604513575794503	5.173579130461481	6.442458200716643	5.623502399361066	4.3338052397221904	4.618202538951892	0.0
847	0.0	0.0	0.0	5.279677416103716	0.0	6.556925423908512	5.61469314287386	3.690410979771355	0.0	3.690410979771355	5.461149599983628	0.0	5.057806573001178	7.303392048508406	7.690941153928415	0.0	0.0	6.662143904914119	5.865197481411372	5.057806573001178	0.0	4.370998749499732	4.77224208798111	0.0	3.690410979771355	3.690410979771355	5.057806573001178	0.0	8.108084807654425	5.461149599983628	0.0	5.747768940769392	5.61469314287386	4.77224208798111	4.370998749499732
848	0.0	0.0	0.0	0.0	0.0	2.4810142299646367	0.9418683464562023	0.0	0.0	0.0	0.0	0.0	0.0	0.0	0.9418683464562023	0.0	0.9418683464562023	0.0	0.0	0.0	0.0	0.0	0.0	7.843238115059456	0.0	0.9418683464562023	0.0	0.0	1.7394668097176207	0.0	1.4181654498155705	0.0	0.0	0.0	0.0
849	0.0	0.0	0.0	0.0	0.0	7.102827082071145	5.900772246948054	4.807619687014466	0.0	0.0	6.1877697526105715	0.0	0.0	6.305324495157205	7.365001457223546	4.122606611993003	4.122606611993003	6.1877697526105715	0.0	5.210358656830474	0.0	4.807619687014466	4.122606611993003	0.0	0.0	5.900772246948054	4.807619687014466	0.0	7.820245364760841	5.900772246948054	0.0	4.122606611993003	6.305324495157205	4.122606611993003	6.305324495157205
850	0.0	0.0	3.5238797309569274	4.602639713627411	0.0	7.255857887560005	4.202174752307595	0.0	0.0	0.0	5.444192337839221	0.0	4.202174752307595	6.5863739325507655	7.132336825492284	0.0	0.0	5.894604833369664	0.0	5.2907616202389995	0.0	4.8878123057739735	4.602639713627411	3.5238797309569274	4.602639713627411	5.444192337839221	4.602639713627411	0.0	7.684066444107348	3.5238797309569274	0.0	5.2907616202389995	5.799570042094584	0.0	3.5238797309569274
851	0.0	0.0	0.0	5.21620482402598	0.0	7.290885647802326	6.193635878518832	6.060396212961368	0.0	5.502529002486074	4.81344998476049	6.416370868910439	4.81344998476049	7.057450181587727	7.248355673118962	4.81344998476049	0.0	6.193635878518832	4.128389814148746	6.060396212961368	5.502529002486074	0.0	0.0	0.0	5.724856931462492	0.0	4.128389814148746	4.128389814148746	7.826121178144891	0.0	0.0	0.0	6.416370868910439	5.21620482402598	0.0
852	0.0	0.0	0.0	5.060201024371833	0.0	6.846659565113993	5.56848570907303	3.9741974784190384	0.0	3.9741974784190384	6.354859306284811	3.9741974784190384	3.9741974784190384	6.789563678769349	7.214057214613852	4.657903037650317	3.9741974784190384	5.903866992255284	4.657903037650317	6.354859306284811	0.0	0.0	0.0	0.0	0.0	0.0	5.346295766674175	0.0	7.716869708220467	5.060201024371833	0.0	4.657903037650317	5.750171021009543	3.9741974784190384	5.56848570907303
853	0.0	0.0	0.0	4.5926697386949655	0.0	6.780852863636123	5.280741164858318	0.0	0.0	0.0	5.971340774182428	0.0	0.0	6.598758342312447	7.651020941738764	4.994753874738069	0.0	5.8381737179011965	0.0	6.088840345327335	0.0	4.5926697386949655	5.971340774182428	4.5926697386949655	4.5926697386949655	5.684508613470941	3.909597424841793	0.0	7.760972298396525	5.971340774182428	0.0	5.280741164858318	5.5028664663600395	0.0	5.280741164858318
854	0.0	0.0	0.0	5.38985553768138	0.0	6.367829071746079	5.38985553768138	5.898854441042487	0.0	4.9866691475305585	6.080718795866797	4.3003271301847	0.0	7.060117943945782	7.231832611131262	4.3003271301847	4.3003271301847	6.852676715724641	5.38985553768138	5.676396300983432	4.9866691475305585	0.0	0.0	0.0	0.0	4.3003271301847	5.898854441042487	0.0	7.721100851071637	0.0	0.0	4.3003271301847	4.9866691475305585	5.38985553768138	4.3003271301847
855	0.0	0.0	0.0	0.0	0.0	6.714741624856983	4.4230134755693085	0.0	0.0	0.0	4.4230134755693085	0.0	4.4230134755693085	0.0	6.491901252418034	0.0	0.0	6.8099415350041514	4.4230134755693085	5.110143578769727	0.0	0.0	0.0	0.0	0.0	6.358586359870815	4.4230134755693085	0.0	7.301989078030812	5.110143578769727	0.0	5.110143578769727	0.0	0.0	0.0
856	0.0	0.0	3.7976502371582854	4.479522393011183	0.0	6.994764524358935	5.570546747742191	0.0	0.0	4.479522393011183	4.88120073122621	0.0	0.0	5.570546747742191	7.439121230937595	3.7976502371582854	0.0	6.174949961413061	0.0	6.261787914195528	5.1669840277609325	0.0	0.0	0.0	4.479522393011183	3.7976502371582854	4.88120073122621	0.0	8.023794480871869	5.570546747742191	3.7976502371582854	4.479522393011183	4.479522393011183	3.7976502371582854	3.7976502371582854
857	0.0	0.0	0.0	5.814470306820865	0.0	5.996294396474318	4.216897961470647	0.0	0.0	5.305632080568456	4.216897961470647	0.0	4.216897961470647	6.150089591054325	7.1472701712294375	0.0	0.0	4.902645677863769	4.902645677863769	6.506124342922521	4.902645677863769	4.216897961470647	0.0	0.0	5.305632080568456	0.0	5.305632080568456	0.0	7.785978418042597	4.216897961470647	0.0	0.0	5.59207249251204	4.216897961470647	0.0
858	0.0	4.473258154026558	3.7914564488966156	3.7914564488966156	3.7914564488966156	7.324642673570196	4.473258154026558	0.0	3.7914564488966156	5.564234644429584	3.7914564488966156	4.874912651161368	3.7914564488966156	6.947650482079655	7.482770221186848	5.160683958973396	3.7914564488966156	4.473258154026558	3.7914564488966156	6.660288655054561	5.717837672514719	0.0	0.0	0.0	4.473258154026558	0.0	4.473258154026558	0.0	7.170601836898864	0.0	0.0	0.0	5.3826792965541825	0.0	0.0
859	0.0	0.0	4.531334488628397	4.531334488628397	0.0	7.612046848063157	3.848896063104965	3.848896063104965	0.0	5.776377521397633	3.848896063104965	0.0	3.848896063104965	6.467973537271536	6.718942935288731	6.132122055287999	4.531334488628397	5.219083978340974	3.848896063104965	0.0	4.531334488628397	0.0	0.0	0.0	5.441144486450293	0.0	0.0	4.531334488628397	6.8729210553316555	0.0	0.0	4.93320437534014	6.0270028401851645	5.622743362234574	0.0
860	0.0	0.0	4.648209002406521	3.290245725377932	0.0	6.5858749105505145	3.290245725377932	4.363714757456095	0.0	3.290245725377932	3.290245725377932	0.0	4.363714757456095	3.290245725377932	7.103260087449024	6.198762717510669	7.278331993193632	3.290245725377932	0.0	6.087776105969602	5.820210476251708	0.0	0.0	0.0	5.336555306136792	0.0	3.9645949786462253	0.0	5.203711165800748	0.0	6.472711777903879	0.0	4.363714757456095	5.55873591006533	0.0
861	0.0	0.0	0.0	4.529167879758896	0.0	7.15815572051441	0.0	3.451905355511601	0.0	3.451905355511601	6.1943390695707565	0.0	3.451905355511601	6.061099198975428	7.4092971362781075	4.129083097019529	3.451905355511601	6.1943390695707565	3.451905355511601	5.370281140230406	3.451905355511601	4.8141488949815	5.216905630386358	0.0	3.451905355511601	0.0	4.129083097019529	0.0	8.375764777821379	6.365867019033352	0.0	5.503230760779537	4.529167879758896	4.129083097019529	4.8141488949815
862	0.0	0.0	0.0	3.8485243919112095	0.0	6.467594364037746	3.8485243919112095	4.530958815159721	0.0	4.932827348556253	0.0	3.8485243919112095	4.530958815159721	6.22685575130823	7.541085898772904	5.440766369973738	7.228905829118636	4.530958815159721	5.218706271236524	3.8485243919112095	6.1317431173993	0.0	3.8485243919112095	0.0	0.0	0.0	0.0	0.0	7.005943589878059	5.218706271236524	5.218706271236524	0.0	5.622364972349935	3.8485243919112095	0.0
863	0.0	0.0	4.303572413441511	4.303572413441511	0.0	7.447543473442882	5.902135267819293	3.6238548238741095	0.0	5.997196907502715	4.989936554621687	0.0	4.303572413441511	6.929995823789163	6.893664401367929	5.546631181706521	4.303572413441511	5.797078439556119	4.7045206113232085	5.797078439556119	0.0	0.0	3.6238548238741095	0.0	5.211717959376583	0.0	0.0	0.0	6.237826170246706	0.0	0.0	3.6238548238741095	5.797078439556119	5.211717959376583	0.0
864	0.0	0.0	0.0	0.0	0.0	7.1590076242594245	0.0	0.0	0.0	0.0	5.603775608214324	0.0	0.0	4.228472407450002	7.615480783186173	0.0	4.228472407450002	5.826182102297446	4.228472407450002	4.914305586965316	0.0	0.0	0.0	4.228472407450002	4.228472407450002	5.826182102297446	4.228472407450002	0.0	8.418703860638349	6.613029449632535	0.0	6.699928923847671	5.317320758535082	4.228472407450002	0.0
865	0.0	0.0	0.0	3.8713670766542325	0.0	5.932414336382457	4.554044705260704	0.0	0.0	0.0	5.464000685207961	0.0	0.0	5.464000685207961	7.252223430425924	4.955995462104842	0.0	6.490892875927029	6.559784596049197	4.554044705260704	3.8713670766542325	3.8713670766542325	4.554044705260704	0.0	3.8713670766542325	0.0	5.932414336382457	0.0	7.893741608987635	6.684781114447918	0.0	5.2419157165478785	3.8713670766542325	3.8713670766542325	3.8713670766542325
866	0.0	0.0	3.880993246321827	4.563771694886709	0.0	6.805694188274634	5.251693912284049	5.473789186930709	0.0	6.059709531247819	4.563771694886709	0.0	0.0	5.942218337883397	7.752397245950846	6.059709531247819	7.19310368947939	5.251693912284049	4.965756529338526	6.346807663475556	5.942218337883397	3.880993246321827	0.0	0.0	5.251693912284049	0.0	0.0	0.0	7.19310368947939	0.0	6.694598833045222	3.880993246321827	6.164836511732776	6.164836511732776	0.0
867	0.0	0.0	0.0	5.602226932262848	0.0	6.698376432096649	5.1986049435595625	0.0	0.0	4.510966825917711	5.888986169536466	0.0	0.0	5.888986169536466	7.2087087694189105	4.510966825917711	0.0	5.602226932262848	0.0	5.602226932262848	5.1986049435595625	5.1986049435595625	5.602226932262848	0.0	0.0	5.602226932262848	6.293527590055005	0.0	7.496205796702331	6.111575610687053	0.0	5.888986169536466	5.1986049435595625	0.0	0.0
868	0.0	0.0	0.0	4.307083914159376	0.0	7.40764164545807	4.7080479810457785	5.215258127946524	0.0	0.0	6.241378768834492	0.0	4.7080479810457785	6.1674205676934015	7.429607365142378	0.0	0.0	6.241378768834492	0.0	5.683222292317497	3.6273195628719614	4.307083914159376	4.7080479810457785	0.0	4.307083914159376	4.993471912754305	4.307083914159376	0.0	8.100485480220408	6.000747617146708	0.0	5.905685096643444	5.396673769376646	4.307083914159376	5.396673769376646
869	4.729080909344399	0.0	0.0	0.0	0.0	6.226263244202192	4.729080909344399	4.729080909344399	0.0	0.0	4.044729519249818	0.0	4.729080909344399	5.131596810448414	6.861321307352122	0.0	0.0	6.91842152344805	4.044729519249818	4.729080909344399	4.729080909344399	0.0	6.226263244202192	0.0	4.729080909344399	7.394970239072648	0.0	0.0	7.582917150464834	5.975513463627659	0.0	0.0	5.417801011288938	4.729080909344399	0.0
870	0.0	0.0	3.5146633381109567	0.0	0.0	7.122846722774562	4.878386511016634	0.0	0.0	6.125699453908631	4.5932376544691	0.0	5.434735849214685	5.790101219877435	7.356293545737962	5.685080387927622	6.481718394242858	4.192819807522499	5.281311969736883	5.790101219877435	6.663784722260192	0.0	3.5146633381109567	0.0	3.5146633381109567	0.0	0.0	0.0	7.011715961715457	3.5146633381109567	0.0	4.192819807522499	6.319469635995749	4.192819807522499	0.0
871	0.0	0.0	0.0	4.639228061933771	0.0	6.678467234710925	3.955699628199842	0.0	0.0	0.0	5.644659427445327	0.0	3.2815167523601634	5.194693037590418	7.5744683997776665	3.2815167523601634	0.0	6.463657658569451	5.8111693098141	5.644659427445327	4.639228061933771	5.041466250583092	3.955699628199842	0.0	3.955699628199842	3.2815167523601634	4.860436711402116	0.0	8.40250116436226	6.79968434375408	0.0	5.953870883464278	3.2815167523601634	4.639228061933771	0.0
872	0.0	0.0	3.6768572308856218	0.0	0.0	7.117776051118829	5.043992444951967	5.600840998870144	0.0	6.138296832081969	0.0	0.0	4.357272519028956	6.871142906310437	7.622010842067174	5.447305922041242	0.0	5.447305922041242	5.265845573276361	6.292139093361355	5.043992444951967	3.6768572308856218	0.0	0.0	4.7584573839408835	0.0	3.6768572308856218	3.6768572308856218	7.2628485188275125	0.0	0.0	0.0	5.600840998870144	4.7584573839408835	0.0
873	0.0	0.0	0.0	0.0	0.0	6.460719883444052	0.0	4.078340313622266	0.0	0.0	5.45185165645851	0.0	0.0	0.0	6.460719883444052	0.0	0.0	4.762983663871144	0.0	4.762983663871144	4.078340313622266	0.0	4.762983663871144	0.0	0.0	4.762983663871144	4.078340313622266	0.0	6.547600946139374	6.142852356591182	0.0	5.45185165645851	0.0	0.0	0.0
874	0.0	0.0	0.0	4.974949693878679	0.0	7.335792464487705	5.260903056349766	0.0	0.0	0.0	5.664636460863201	0.0	4.572933066165695	5.951451555668811	7.480886391104704	0.0	3.890060543707684	6.174074559373664	5.260903056349766	6.269195381935483	3.890060543707684	0.0	4.974949693878679	0.0	5.260903056349766	0.0	5.260903056349766	0.0	7.558805649869183	5.4830079454043235	0.0	4.974949693878679	6.068945431662593	3.890060543707684	3.890060543707684
875	0.0	0.0	0.0	0.0	0.0	7.161305904046816	4.1321850596698635	0.0	0.0	4.817275988031681	4.817275988031681	0.0	4.1321850596698635	0.0	5.506370572345342	6.602271977140052	4.817275988031681	4.1321850596698635	0.0	5.506370572345342	5.910481157127947	0.0	0.0	0.0	4.1321850596698635	4.817275988031681	0.0	0.0	4.817275988031681	0.0	0.0	0.0	4.1321850596698635	0.0	0.0
876	0.0	0.0	0.0	5.39557747389367	0.0	6.645094752349524	4.7069566338554365	5.10940645917698	0.0	5.39557747389367	5.9532471122188895	6.404287283167521	4.7069566338554365	7.141022662775385	6.950134136703637	4.7069566338554365	0.0	5.6178132933691165	5.10940645917698	5.6178132933691165	0.0	0.0	0.0	0.0	0.0	4.7069566338554365	5.6178132933691165	0.0	7.471041591207915	0.0	0.0	0.0	5.9532471122188895	4.022801130887899	0.0
877	0.0	0.0	0.0	5.6502838326509455	0.0	6.341671206393567	0.0	4.558679964590197	0.0	0.0	0.0	0.0	0.0	6.341671206393567	7.5444103006818874	0.0	0.0	5.246575439879683	6.341671206393567	6.495570232246324	5.6502838326509455	0.0	4.558679964590197	0.0	4.558679964590197	0.0	5.246575439879683	0.0	8.044977149628046	5.246575439879683	0.0	5.6502838326509455	0.0	4.558679964590197	0.0
878	0.0	0.0	0.0	5.91442874382152	0.0	7.011239275723416	4.536202354509348	4.536202354509348	0.0	5.22397812613108	4.536202354509348	5.22397812613108	0.0	6.924309867233605	7.470439348164933	0.0	0.0	4.536202354509348	5.627646333840518	5.627646333840518	0.0	5.22397812613108	5.22397812613108	0.0	4.536202354509348	0.0	4.536202354509348	0.0	8.022266219698645	5.22397812613108	0.0	4.536202354509348	6.472886632279141	5.22397812613108	4.536202354509348
879	0.0	0.0	0.0	5.5056970851048	0.0	6.601596661059427	4.131519681105542	0.0	0.0	0.0	6.3143672187298305	0.0	4.816605225553676	6.514708748968054	7.251534443312239	0.0	0.0	6.419546706922925	5.219368614437206	6.0635698312752755	4.131519681105542	0.0	4.131519681105542	4.131519681105542	4.131519681105542	0.0	5.219368614437206	0.0	7.9443270182559775	6.3143672187298305	0.0	6.514708748968054	5.219368614437206	4.816605225553676	5.5056970851048
880	0.0	6.107962509241096	5.703609322607488	0.0	6.953988086461002	7.0448768334243255	5.703609322607488	0.0	5.299809781949858	0.0	4.611642723458981	0.0	0.0	3.928381994130555	3.928381994130555	3.928381994130555	0.0	3.928381994130555	6.395088156973138	4.611642723458981	3.928381994130555	0.0	0.0	0.0	3.928381994130555	7.2050903100842785	0.0	0.0	5.299809781949858	0.0	0.0	0.0	0.0	0.0	5.013790507445834
881	0.0	0.0	3.0676996467302193	4.6392046681385555	0.0	6.518039574578496	3.0676996467302193	0.0	0.0	0.0	4.6392046681385555	0.0	4.418474547595361	4.1348019610488835	7.4394827305227285	4.1348019610488835	0.0	6.658923869626645	3.0676996467302193	5.422376055920426	4.972911547035208	6.066897844196068	5.588750426555423	0.0	3.7373079167298875	6.518039574578496	4.6392046681385555	0.0	8.282997360221408	6.157668006081882	3.0676996467302193	6.280026007778717	4.6392046681385555	4.819914029083317	3.0676996467302193
882	3.9119590413699816	0.0	6.145192890715408	3.2386157423427613	0.0	6.810628368573945	4.595055239953955	8.555386646607936	0.0	4.595055239953955	3.9119590413699816	0.0	4.310734732024547	3.2386157423427613	6.196378991240893	7.342390285129607	5.7666922086208805	4.595055239953955	6.41911510105346	5.600207070096687	6.726168211132369	0.0	3.2386157423427613	0.0	5.7666922086208805	0.0	3.2386157423427613	5.150332345367836	6.960756792327289	0.0	3.9119590413699816	4.310734732024547	4.595055239953955	0.0	0.0
883	0.0	0.0	0.0	0.0	0.0	7.2262286360527375	5.619695534383755	0.0	0.0	4.244219676222504	5.333221313803647	4.244219676222504	0.0	7.0638380380473	7.12094892362513	0.0	0.0	7.003266882825753	0.0	5.842113673679162	0.0	0.0	0.0	0.0	4.9301675415114685	0.0	4.9301675415114685	0.0	7.2749841682675385	6.311028197273984	0.0	5.619695534383755	6.533808449622503	4.9301675415114685	4.244219676222504
884	0.0	6.780809968883211	3.7133301762003135	0.0	0.0	5.638107613269893	3.7133301762003135	0.0	5.638107613269893	0.0	4.394204277500258	0.0	3.7133301762003135	0.0	4.394204277500258	5.081157966648659	3.7133301762003135	0.0	0.0	3.7133301762003135	0.0	0.0	0.0	0.0	4.7955446564110025	0.0	0.0	0.0	5.638107613269893	0.0	0.0	0.0	0.0	0.0	4.394204277500258
885	0.0	0.0	0.0	0.0	0.0	6.718155674334319	5.335481050603258	0.0	0.0	0.0	5.335481050603258	0.0	0.0	0.0	7.633720883770715	4.246457823675521	0.0	5.335481050603258	0.0	4.932421842021001	5.844377778425332	0.0	0.0	0.0	4.246457823675521	5.335481050603258	0.0	0.0	7.277253285675155	4.932421842021001	0.0	5.6219579991725706	0.0	4.246457823675521	0.0
886	0.0	0.0	0.0	6.432441021555726	0.0	6.537640672314758	4.933977655204873	0.0	0.0	0.0	4.248002509839341	0.0	4.248002509839341	6.314859030639407	6.719720883229771	0.0	0.0	6.027779850007598	5.845940345101734	6.181586064732298	4.933977655204873	4.248002509839341	4.933977655204873	0.0	4.248002509839341	0.0	5.337040608502932	0.0	7.844916357322154	6.432441021555726	0.0	5.845940345101734	6.181586064732298	0.0	4.248002509839341
887	0.0	0.0	0.0	4.098886161276844	0.0	7.027482377173147	5.7899667034636915	0.0	0.0	0.0	6.22420486806807	0.0	4.098886161276844	6.099305810009217	7.4149627081374065	4.098886161276844	0.0	6.281253225948484	4.098886161276844	5.8767232076428115	3.4221939962763424	4.49880553854916	5.005172326973167	0.0	4.783703169605928	3.4221939962763424	5.005172326973167	3.4221939962763424	8.209562303553897	5.339727531230341	0.0	5.8767232076428115	5.339727531230341	4.098886161276844	6.281253225948484
888	5.207497671389149	0.0	0.0	0.0	0.0	4.119776573210668	0.0	0.0	0.0	0.0	3.4427469485089093	4.804766501515646	0.0	0.0	4.5198109132545214	0.0	0.0	3.4427469485089093	0.0	0.0	3.4427469485089093	4.804766501515646	4.5198109132545214	0.0	0.0	6.356423849003745	4.119776573210668	0.0	4.119776573210668	4.119776573210668	0.0	5.811141573794825	4.119776573210668	3.4427469485089093	0.0
889	0.0	0.0	0.0	4.9108687758951675	0.0	7.2555571716850205	4.9108687758951675	0.0	0.0	4.225060684290225	4.225060684290225	0.0	0.0	6.409200519919866	6.77641860548417	0.0	4.225060684290225	6.919367390678828	0.0	5.600326114316375	5.600326114316375	0.0	4.225060684290225	0.0	4.225060684290225	0.0	6.15835636395567	0.0	7.924262234591096	4.9108687758951675	0.0	5.3138755026343665	5.822730060592836	0.0	4.225060684290225
890	0.0	0.0	0.0	4.917692197985549	0.0	6.820983057896052	5.320715662624168	3.553108432776729	0.0	4.917692197985549	6.2984844538109614	5.139371478729064	4.632445821898243	6.660830067786416	7.567623269529179	3.553108432776729	0.0	5.724549690104278	5.474167633637415	5.139371478729064	4.23183438059495	0.0	4.23183438059495	0.0	4.632445821898243	5.474167633637415	5.139371478729064	3.553108432776729	8.242816996334932	5.92462660510876	0.0	5.320715662624168	6.011415223496966	0.0	5.320715662624168
891	0.0	0.0	0.0	0.0	0.0	7.696876530234991	4.709737857627934	4.709737857627934	0.0	0.0	0.0	0.0	0.0	5.80232728628255	7.186353689816235	0.0	5.398371297356697	6.493963066776919	0.0	4.709737857627934	0.0	0.0	0.0	0.0	4.709737857627934	6.311943972797734	4.709737857627934	0.0	7.266338177042497	6.6478976457123045	0.0	5.80232728628255	5.398371297356697	0.0	0.0
892	0.0	0.0	0.0	5.6655924098293875	0.0	7.118221071611863	5.51201874609516	0.0	0.0	0.0	5.51201874609516	0.0	5.108570576377981	6.4258837697813105	7.380398347805124	4.421449917017305	0.0	6.20314491200069	0.0	5.798690821782175	5.108570576377981	4.421449917017305	5.798690821782175	0.0	4.421449917017305	4.822901382463814	5.798690821782175	0.0	7.859733932238375	6.0212278850297185	0.0	5.6655924098293875	5.51201874609516	4.822901382463814	6.357006541731132
893	0.0	0.0	6.572667950155824	0.0	0.0	7.028913598309447	4.33318962785066	8.471226446622833	0.0	4.734269931799011	3.6530826676575385	0.0	4.734269931799011	3.6530826676575385	5.93207152926641	7.434083364910469	5.241573816331007	6.027140499930724	5.709591003243765	6.027140499930724	5.423012996984651	0.0	0.0	0.0	5.423012996984651	0.0	3.6530826676575385	4.734269931799011	6.336651919271676	0.0	0.0	0.0	4.33318962785066	4.33318962785066	0.0
894	0.0	0.0	0.0	5.867546057271903	0.0	6.472394756055433	5.463494853634501	0.0	0.0	4.089836469639583	6.472394756055433	0.0	0.0	6.559277331404323	7.507489080520801	0.0	0.0	5.867546057271903	5.177224689349879	6.154520427108777	5.177224689349879	4.089836469639583	4.089836469639583	0.0	4.089836469639583	0.0	5.463494853634501	0.0	7.923462581048131	4.7745774311584475	0.0	4.7745774311584475	5.867546057271903	5.177224689349879	0.0
895	0.0	0.0	0.0	0.0	0.0	3.3765929611244454	0.0	2.7170388164394415	0.0	0.0	0.0	0.0	0.0	0.0	0.0	0.0	0.0	0.0	0.0	0.0	0.0	0.0	0.0	5.947138502265927	0.0	0.0	0.0	0.0	3.770604846233662	2.7170388164394415	0.0	0.0	0.0	0.0	0.0
896	0.0	0.0	6.4615406143249015	0.0	0.0	7.263024708587322	5.286394823856117	7.787263019628861	0.0	5.50852586885926	5.000397987095827	0.0	3.915166309269505	3.915166309269505	6.4615406143249015	7.633181501933633	5.000397987095827	4.598294854168785	6.294770559652266	5.977008813847622	0.0	4.598294854168785	0.0	0.0	6.729436912902446	0.0	0.0	5.000397987095827	6.604433118021681	0.0	0.0	4.598294854168785	5.286394823856117	0.0	3.915166309269505
897	0.0	0.0	0.0	0.0	0.0	6.618403093792371	4.327766391721958	4.327766391721958	0.0	0.0	0.0	0.0	4.327766391721958	4.327766391721958	7.0234229154382755	0.0	4.327766391721958	6.262300369823504	4.327766391721958	5.704113700918942	0.0	0.0	0.0	0.0	0.0	4.327766391721958	4.327766391721958	0.0	7.2596241451303065	5.014293210213812	0.0	0.0	0.0	0.0	0.0
898	0.0	0.0	0.0	5.710253478660303	0.0	5.710253478660303	5.423674741629916	0.0	0.0	0.0	5.020412659019424	0.0	5.423674741629916	6.114614032653271	7.499249271651279	0.0	0.0	6.114614032653271	7.029577687117892	4.3338455838577925	5.423674741629916	5.423674741629916	4.3338455838577925	0.0	0.0	0.0	5.020412659019424	0.0	8.17107214474782	6.719744636306883	0.0	5.710253478660303	5.932734443920945	5.423674741629916	5.020412659019424
899	0.0	0.0	0.0	3.8784067825404853	0.0	6.993918206697112	5.939584263474066	4.963133949083123	0.0	4.561158237980511	5.65277951409828	0.0	4.561158237980511	6.6919610864375105	7.077226417363226	0.0	0.0	5.249066746425655	3.8784067825404853	6.344171278134541	4.561158237980511	0.0	0.0	0.0	4.561158237980511	0.0	3.8784067825404853	0.0	7.86522324745432	5.471159262005187	0.0	0.0	4.963133949083123	0.0	0.0
900	0.0	0.0	0.0	0.0	0.0	6.814220160396153	0.0	0.0	0.0	0.0	0.0	0.0	0.0	4.625741618066395	7.290727644318398	0.0	0.0	5.313978569576979	0.0	3.942343151168373	5.717801562157982	4.625741618066395	3.942343151168373	0.0	4.625741618066395	3.942343151168373	0.0	0.0	7.814973775040405	3.942343151168373	0.0	5.027935920529129	0.0	0.0	0.0
901	0.0	0.0	4.640956784971888	0.0	0.0	7.059868970906511	3.561457595158645	6.8658969875221425	0.0	5.3292680605157905	4.240304308405614	0.0	5.3292680605157905	0.0	6.669413351652826	6.967578765769052	6.8658969875221425	3.561457595158645	6.019988490458796	6.173792010381661	5.933197970674742	4.240304308405614	0.0	0.0	5.482725983745992	0.0	0.0	0.0	6.2426459841542234	0.0	6.019988490458796	4.640956784971888	5.733115989402164	6.6250192757396	0.0
902	0.0	0.0	0.0	6.036129056221792	0.0	6.728080123893739	4.256252680837821	0.0	0.0	0.0	5.345369817917142	0.0	5.345369817917142	4.942286963377616	7.931214797124495	4.256252680837821	0.0	6.323213251065319	4.256252680837821	4.942286963377616	4.256252680837821	5.631858632024633	5.345369817917142	0.0	0.0	5.631858632024633	5.631858632024633	0.0	8.154286475933779	6.189938135473045	0.0	4.942286963377616	0.0	4.256252680837821	0.0
903	0.0	0.0	0.0	3.8788240848305615	0.0	6.692386671897424	5.471583584088897	5.249490622860436	0.0	5.806853793251536	4.963557084846266	5.249490622860436	0.0	6.424504249114348	7.729572978389477	5.249490622860436	4.561579900138725	6.257744909529203	0.0	6.162626267449579	3.8788240848305615	0.0	0.0	0.0	3.8788240848305615	0.0	3.8788240848305615	0.0	7.985407075900041	4.963557084846266	0.0	4.963557084846266	6.162626267449579	4.561579900138725	0.0
904	6.069114379173156	0.0	0.0	0.0	0.0	5.196878918458793	4.975117863297472	0.0	0.0	3.609334813768153	3.609334813768153	7.320223680442574	4.689735712239894	0.0	6.761104279872835	3.609334813768153	0.0	6.4738081162043475	0.0	4.288854638575993	5.196878918458793	6.527794105895412	6.069114379173156	0.0	4.975117863297472	7.453672317878601	3.609334813768153	0.0	7.34373878205716	6.069114379173156	0.0	4.689735712239894	3.609334813768153	4.288854638575993	0.0
905	0.0	0.0	0.0	4.766773190051161	0.0	6.3693816033094075	4.766773190051161	4.766773190051161	0.0	0.0	5.859697473355794	0.0	4.766773190051161	6.95640654779991	6.70536422913464	4.766773190051161	0.0	6.1466662648856225	6.1466662648856225	0.0	0.0	5.859697473355794	4.766773190051161	0.0	0.0	0.0	5.859697473355794	0.0	6.551417582938983	6.3693816033094075	0.0	4.766773190051161	6.70536422913464	0.0	0.0
906	0.0	0.0	3.8298087681951385	4.512039698916452	0.0	5.756931737400623	3.8298087681951385	7.997846771881106	0.0	0.0	3.8298087681951385	3.8298087681951385	0.0	5.199683740198044	5.199683740198044	6.6423739106660005	0.0	0.0	6.374511052272601	0.0	0.0	0.0	3.8298087681951385	0.0	4.9138394145095114	4.512039698916452	3.8298087681951385	0.0	5.89006795259231	0.0	0.0	3.8298087681951385	5.199683740198044	0.0	5.421723020156156
907	0.0	0.0	6.135503115921307	0.0	0.0	5.626119542488163	0.0	8.455936511084557	0.0	4.53468647680624	0.0	0.0	0.0	0.0	7.568937033321033	7.702403893750406	7.29716463010835	5.626119542488163	6.722327257354698	4.53468647680624	5.626119542488163	0.0	0.0	0.0	6.135503115921307	0.0	4.53468647680624	6.317463834974304	5.626119542488163	0.0	4.53468647680624	4.53468647680624	0.0	6.317463834974304	0.0
908	0.0	0.0	0.0	6.097965149937418	0.0	6.502680831874066	0.0	4.317380193953242	3.6374796602134483	4.317380193953242	5.693623129063415	0.0	0.0	6.789987980519964	7.600293011184194	0.0	0.0	6.38508520542085	6.7474772771787315	5.407062883935715	4.718390469902059	0.0	3.6374796602134483	0.0	4.718390469902059	0.0	6.502680831874066	0.0	8.088452460824945	5.560572673687626	0.0	6.7030788694188	6.011158064466636	0.0	3.6374796602134483
909	0.0	0.0	0.0	5.122934182415966	0.0	7.11924754925385	4.215541515859173	4.215541515859173	0.0	0.0	5.994921065396121	0.0	4.90127915116928	6.148715771354844	7.358305015929136	0.0	0.0	6.21756621780593	6.453535098777698	5.994921065396121	4.616073032298137	4.215541515859173	4.215541515859173	0.0	0.0	0.0	4.616073032298137	3.5370507282075616	8.390548884352446	6.453535098777698	0.0	6.21756621780593	5.7080691061788205	5.122934182415966	4.616073032298137
910	0.0	0.0	0.0	5.03810064743952	0.0	5.950492153644283	5.727999530020678	5.03810064743952	0.0	5.441401396366816	4.351418578865701	4.351418578865701	0.0	6.419518596213584	6.642336206321766	0.0	0.0	6.28621995370991	4.351418578865701	5.03810064743952	0.0	0.0	0.0	0.0	4.351418578865701	0.0	4.351418578865701	0.0	7.4300820532626375	0.0	0.0	0.0	5.727999530020678	0.0	0.0
911	0.0	0.0	3.675874684992329	3.675874684992329	0.0	6.983353316472999	5.599836660436333	3.675874684992329	0.0	0.0	5.264842717709374	0.0	0.0	5.955401448047523	7.314448903429178	3.675874684992329	0.0	7.085046278806166	0.0	5.264842717709374	3.675874684992329	5.850328869059889	5.446302202001211	0.0	5.042990883306107	6.217167425157264	3.675874684992329	0.0	8.35998546380723	6.983353316472999	0.0	5.732905637691689	5.850328869059889	4.757457971426315	5.732905637691689
912	0.0	0.0	0.0	4.226023431441322	0.0	6.851421115259317	5.601299533113466	4.226023431441322	0.0	5.601299533113466	5.823704199250997	5.601299533113466	4.226023431441322	6.920343454182001	7.102500415643477	4.226023431441322	4.226023431441322	4.911838611286873	6.005532862446473	6.159331326617016	0.0	0.0	0.0	0.0	5.314847724024353	0.0	0.0	0.0	6.851421115259317	4.226023431441322	0.0	4.226023431441322	4.226023431441322	0.0	0.0
913	0.0	0.0	3.927093868248729	5.855973379174311	0.0	6.798683998997108	5.298502350376936	0.0	0.0	0.0	6.798683998997108	0.0	0.0	6.61658546569995	7.086087222113544	4.610341791095167	0.0	5.855973379174311	0.0	5.702299710176877	3.927093868248729	0.0	3.927093868248729	0.0	4.610341791095167	0.0	5.520645586509418	0.0	8.034654850822328	0.0	0.0	6.106651438858889	5.855973379174311	5.298502350376936	5.702299710176877
914	0.0	3.929197953676349	4.6124667866180875	0.0	0.0	6.800827933282348	5.522783328775659	3.929197953676349	0.0	5.704438878193872	4.6124667866180875	0.0	0.0	6.309059376978887	7.880012915577252	5.991287817176452	6.213931155031992	5.704438878193872	5.522783328775659	6.683183994626273	4.6124667866180875	3.929197953676349	0.0	0.0	3.929197953676349	3.929197953676349	0.0	0.0	7.242263158916012	4.6124667866180875	3.929197953676349	5.014617307697142	3.929197953676349	5.300637957576964	3.929197953676349
915	0.0	0.0	0.0	0.0	0.0	5.539545266295331	0.0	0.0	0.0	0.0	0.0	5.031335094430149	3.945698429987087	4.629129710875342	5.874894497505251	0.0	0.0	5.539545266295331	0.0	0.0	0.0	0.0	3.945698429987087	0.0	0.0	0.0	3.945698429987087	0.0	6.12558448852246	0.0	0.0	4.629129710875342	6.230726358986336	0.0	0.0
916	0.0	0.0	5.153663148729739	3.567074979190365	0.0	5.938963786698597	4.646682257503322	7.829287707548656	4.646682257503322	5.153663148729739	4.931963104933919	0.0	5.153663148729739	3.567074979190365	6.675187127561208	7.367703190788813	7.122756083083502	4.931963104933919	6.2484158658194895	6.1056124417387885	5.335021208258002	0.0	0.0	0.0	6.1056124417387885	0.0	3.567074979190365	4.646682257503322	6.675187127561208	0.0	4.931963104933919	4.646682257503322	5.938963786698597	5.488483106945489	0.0
917	0.0	0.0	0.0	5.37283011909707	0.0	6.978548339497975	6.217472469201127	5.37283011909707	0.0	4.2834569741626005	5.659351273397663	5.881797626359068	4.2834569741626005	6.835590817073758	7.637344102885292	0.0	0.0	6.573548950260098	6.217472469201127	5.881797626359068	0.0	0.0	0.0	0.0	0.0	0.0	4.969682811904686	0.0	7.880861940719407	5.37283011909707	0.0	5.659351273397663	5.37283011909707	4.2834569741626005	0.0
918	0.0	0.0	4.1630719614470655	4.84840887831121	0.0	6.751249740326451	4.563337010763783	0.0	0.0	4.563337010763783	5.404658646109489	6.451554360171095	0.0	6.5002693754513805	7.038639415724555	0.0	3.485364655863219	6.5911104464841745	0.0	6.228805247899662	0.0	0.0	4.563337010763783	0.0	3.485364655863219	0.0	4.563337010763783	0.0	8.029279587185597	0.0	0.0	5.654973555320706	6.021620811850946	4.1630719614470655	3.485364655863219
919	0.0	0.0	0.0	0.0	0.0	6.180374237776458	6.585149223415786	0.0	5.489294571602203	0.0	0.0	0.0	4.800269639987249	0.0	5.489294571602203	4.800269639987249	4.800269639987249	0.0	0.0	5.89338181185293	5.89338181185293	0.0	0.0	0.0	6.739102637885187	0.0	0.0	6.872486055950055	6.180374237776458	0.0	0.0	0.0	0.0	0.0	0.0
920	0.0	0.0	0.0	0.0	0.0	7.45466565313194	4.173763815564491	4.859184115532644	0.0	4.173763815564491	0.0	4.859184115532644	0.0	6.239643880976836	7.491012627977564	0.0	0.0	5.548445350591436	4.173763815564491	5.262060271871827	4.173763815564491	0.0	4.859184115532644	0.0	4.173763815564491	4.173763815564491	5.262060271871827	0.0	7.822212345054037	0.0	0.0	4.859184115532644	5.770809897445068	0.0	4.173763815564491
921	0.0	0.0	6.707910343311481	0.0	0.0	7.273777586471379	5.458195757215744	7.925207403188796	4.368069831529555	5.74481195254239	4.769300760414328	3.6875186701634695	4.368069831529555	0.0	6.303055655547325	7.326385755871531	6.229088496727114	4.368069831529555	6.436358184206209	5.61173750352068	5.74481195254239	0.0	0.0	0.0	5.967315431829778	0.0	0.0	4.769300760414328	6.707910343311481	0.0	0.0	4.368069831529555	5.054859001118481	4.368069831529555	0.0
922	0.0	0.0	5.635636203516424	3.643662916565852	0.0	6.588949291601865	4.724683806759743	8.276123901901865	4.323645644856034	5.127186692077175	3.643662916565852	3.643662916565852	4.040371007100683	5.413384356085678	6.29315766799015	6.837107998529467	5.7603794458211635	5.231953708747714	5.326778036337332	4.323645644856034	4.323645644856034	0.0	3.643662916565852	0.0	5.231953708747714	0.0	3.643662916565852	4.724683806759743	6.29315766799015	0.0	0.0	2.97633586852968	5.7603794458211635	2.97633586852968	0.0
923	0.0	0.0	0.0	0.0	0.0	6.107670311916474	0.0	0.0	0.0	0.0	5.194712614358431	0.0	0.0	5.885083038359651	7.204797678610649	0.0	0.0	6.443506423386061	0.0	5.194712614358431	4.507095922287261	0.0	4.507095922287261	0.0	0.0	6.694467273875629	0.0	0.0	8.079832898046092	0.0	0.0	4.507095922287261	0.0	4.507095922287261	0.0
924	0.0	0.0	0.0	5.379255939417185	0.0	6.579995646719799	4.976093803284426	4.289823886550171	0.0	0.0	6.22391532110478	0.0	0.0	6.762085867534892	7.321205755234058	4.289823886550171	0.0	4.976093803284426	6.4747893253219315	4.976093803284426	0.0	4.289823886550171	0.0	0.0	4.289823886550171	0.0	4.289823886550171	0.0	7.321205755234058	5.379255939417185	0.0	0.0	4.976093803284426	4.289823886550171	0.0
925	0.0	0.0	6.134764171039432	0.0	0.0	7.067757328036556	4.439716935057561	7.472938348448006	0.0	0.0	0.0	0.0	4.439716935057561	0.0	4.841241195546437	7.102819263207727	5.1269470049914	5.1269470049914	5.34890292108504	5.34890292108504	5.34890292108504	0.0	0.0	0.0	5.34890292108504	0.0	4.439716935057561	0.0	6.301484933076962	0.0	0.0	0.0	4.841241195546437	3.7582999638022287	0.0
926	0.0	0.0	0.0	5.845199882085143	0.0	6.067764514609233	0.0	0.0	0.0	4.467549324162499	7.021849499289522	0.0	4.467549324162499	5.845199882085143	7.592006380812062	0.0	0.0	6.067764514609233	6.249699939266471	4.467549324162499	0.0	5.154942278917224	0.0	0.0	4.467549324162499	0.0	5.845199882085143	0.0	7.9221061760243385	6.654521162299583	0.0	5.845199882085143	4.467549324162499	4.467549324162499	0.0
927	0.0	0.0	0.0	5.883208482584647	0.0	7.2310694876970745	0.0	0.0	0.0	0.0	6.421043545515723	0.0	3.9538751711542504	6.421043545515723	7.461444128592246	0.0	0.0	5.325679889410794	5.54784995860523	5.883208482584647	4.6373859549753815	4.6373859549753815	3.9538751711542504	0.0	0.0	0.0	5.883208482584647	0.0	8.168898487929402	5.883208482584647	0.0	6.016391585485214	6.334180062820499	5.039618184187634	5.325679889410794
928	0.0	0.0	4.4043780417827945	0.0	0.0	6.185898852134526	0.0	0.0	0.0	0.0	5.49480780693666	0.0	0.0	5.091394615171339	6.791098649306622	4.4043780417827945	0.0	6.185898852134526	5.49480780693666	5.091394615171339	0.0	4.4043780417827945	0.0	0.0	0.0	0.0	6.185898852134526	0.0	6.791098649306622	5.49480780693666	0.0	5.781462340168887	5.49480780693666	4.4043780417827945	4.4043780417827945
929	0.0	0.0	0.0	0.0	0.0	6.182508348760032	0.0	0.0	0.0	0.0	4.487010921411589	4.8887175642055185	0.0	5.578092100080283	7.3385439684790885	0.0	0.0	0.0	0.0	3.8050551165095006	3.8050551165095006	4.487010921411589	3.8050551165095006	0.0	5.174515093419644	0.0	5.578092100080283	0.0	6.7794155589409915	4.8887175642055185	0.0	5.578092100080283	5.982296490462103	3.8050551165095006	3.8050551165095006
930	0.0	0.0	0.0	0.0	0.0	5.9398179415415475	0.0	0.0	0.0	0.0	4.009579402069443	0.0	4.009579402069443	4.009579402069443	7.036673682463964	4.009579402069443	0.0	5.096023947276812	0.0	4.693614683221048	0.0	0.0	0.0	0.0	0.0	4.009579402069443	4.693614683221048	0.0	7.629344069838775	5.786105916970652	0.0	5.382174588734788	0.0	0.0	0.0
931	0.0	0.0	3.735487140129385	0.0	0.0	7.29553402906805	5.1037232702031305	7.1778358101219455	0.0	3.735487140129385	4.416631805663696	3.735487140129385	4.416631805663696	0.0	3.735487140129385	5.1037232702031305	0.0	5.507161629530463	5.660732482998219	5.507161629530463	3.735487140129385	4.416631805663696	4.416631805663696	0.0	4.416631805663696	0.0	3.735487140129385	0.0	6.278164261589787	0.0	0.0	3.735487140129385	0.0	4.416631805663696	0.0
932	6.047183179418072	0.0	0.0	0.0	0.0	6.425925833882803	4.58869692234172	0.0	0.0	4.873834235398157	4.58869692234172	5.430168645440621	4.873834235398157	6.254379099693638	6.572308506386921	3.5102128882609267	0.0	5.56315209338639	0.0	5.095447816878883	4.58869692234172	3.5102128882609267	4.873834235398157	0.0	3.5102128882609267	5.785528017391122	4.188301987633901	0.0	7.487759746935088	5.880558913831943	0.0	5.27674809178568	6.572308506386921	0.0	4.188301987633901
933	0.0	0.0	0.0	6.04527555466689	0.0	5.891519634903679	4.113479499241976	4.113479499241976	0.0	0.0	5.201131419991245	4.113479499241976	4.113479499241976	7.093556624181052	7.531516839944693	0.0	4.113479499241976	5.487434961105398	0.0	4.798417686577524	0.0	0.0	5.201131419991245	0.0	0.0	0.0	5.201131419991245	0.0	7.531516839944693	0.0	0.0	5.201131419991245	6.583284472920361	4.113479499241976	4.798417686577524
[truncated: 29,066 more rows]
