# Supplementary material for: Minimal gene set discovery in single-cell mRNA-seq datasets with ActiveSVM
Source: Nat Comput Sci. 2022 Jun 27;2(6):387–98. doi: 10.1038/s43588-022-00263-8 (PMC10766518; doi:10.1038/s43588-022-00263-8)
Supplement: Supplementary file 3 — There are seven folders for seven subfigures. Fig. 3a: the min-complexity strategy accuracy versus the number of genes selected by ActiveSVM and all comparison methods. Fig. 3b: the min-cell strategy accuracy versus the number of genes selected by ActiveSVM and all comparison methods. Fig. 3c: the number of cells acquired by min-cell strategy versus the number of genes selected. Fig. 3d: the t-SNE coordinates and labels. Fig. 3e: t-SNE coordinates and the partial processed data matrix used to plot some comparison gene markers from original paper. Fig. 3f: t-SNE coordinates and the partial processed data matrix for top gene markers we selected. Fig. 3g: the coefficient matrix between the gene markers we selected and comparison markers from the original paper. [file 43588_2022_263_MOESM3_ESM.zip › figure3/figure3a/accuracy_mincomplexity.csv]

	number_of_genes_selected	ActiveSVM_accuracy	random_accuracy	correlation_accuracy	mutual_accuracy	chi2_accuracy	decision_tree_accuracy	naive_svm_accuracy
0	1	0.5293117836662506	0.40566023290177855	0.4128149571635289	0.4803771446946322	0.4196902299158583	0.46717784600307777	0.4255012900706668
1	2	0.5738249638244279	0.40566023290177855	0.4070689747574897	0.47378515155459255	0.4199543690138041	0.48109299993109417	0.4899014646321576
2	3	0.6483160175480236	0.40566023290177855	0.40721061456363455	0.49260410525751647	0.4810662032110127	0.5023504551614311	0.49636330227465875
3	4	0.6937058332631515	0.40566023290177855	0.40835904542426865	0.502683500111015	0.4824940855810677	0.6034889329546064	0.5677114835429857
4	5	0.7179874897598248	0.40566023290177855	0.41617603148231797	0.5269919533277698	0.48159830950977317	0.6293822207590363	0.6126342707081225
5	6	0.7269911877071961	0.40566023290177855	0.42787854195217934	0.5427981900729636	0.4897598248260127	0.6047790036213854	0.7119697120501022
6	7	0.7722814727477357	0.4077656894796077	0.4301715755705787	0.5822965554730387	0.4892583433502025	0.6722340042721628	0.7093627739964629
7	8	0.7803319730807806	0.4080872501205852	0.4305467296517192	0.551886106283448	0.49715189146562744	0.657943696263006	0.6916386577140101
8	9	0.7891366096789753	0.40791498549149013	0.44552609617725647	0.5929348533453791	0.4993798473352576	0.6648189690153353	0.7081875464157473
9	10	0.8026459847029009	0.408439435584513	0.4224617763928552	0.6075160971725633	0.5254875089003391	0.7134473597574514	0.761735049344246
10	11	0.8126411612932862	0.4077312365537887	0.43226937594267034	0.5955571038104936	0.5276350746097249	0.7172410097004127	0.7641773789745278
11	12	0.816809965317388	0.40866146555090227	0.43702387970569545	0.6478451608951635	0.5320182523944783	0.7539563443148845	0.7673815010756969
12	13	0.8158759082174056	0.408753340019753	0.43851301172165097	0.6099201457741572	0.5300659199314004	0.7238942524863529	0.7617235650356396
13	14	0.8261543644200807	0.40799154754886574	0.44280048693468493	0.6061571206541462	0.5330939493006056	0.7478926293707364	0.7875288064740875
14	15	0.8278693545052943	0.4095648978279344	0.4404500317732538	0.624681310436174	0.5318268472510393	0.7638366778192064	0.7847381194827467
15	16	0.8319998775007083	0.408125531149273	0.4454954713543062	0.639404194069503	0.530142481988776	0.7424146141655119	0.7969267990169432
16	17	0.8333167448875686	0.40868443416811495	0.4336513210783	0.6526838829213019	0.5817835896886221	0.7968464088566988	0.8024813762795434
17	18	0.8363600866682489	0.40921654046687544	0.44615390504773644	0.6800509903302121	0.5869974657959008	0.7351450468176981	0.8150988033350433
18	19	0.8399049099247395	0.41060231370537387	0.5205415999938751	0.6587016606310244	0.581611325059527	0.7833140652155605	0.8255188993438631
19	20	0.8494713389938214	0.4085198257447574	0.44941927679480603	0.6684901196664956	0.5883411299028427	0.7735294342829581	0.8114965585355209
20	21	0.8528362414154793	0.4086806060652462	0.4453653158567677	0.6498663992098795	0.5860863773131312	0.7851592107983125	0.8149533354260295
21	22	0.8541722493166837	0.4080145161660784	0.5111014983194628	0.6741786805295031	0.5917634538675324	0.7697549248543407	0.8303767618843454
22	23	0.8603584635526326	0.40828248336689305	0.5104354084202951	0.6402387204948972	0.6618675017035057	0.8128785036711507	0.8317510508142375
23	24	0.8644392212107523	0.40871123088819644	0.4464716375858452	0.6804644254400404	0.6626254660715243	0.772415456348143	0.8302466063868068
24	25	0.86855825989756	0.40966060039965396	0.4484048295345793	0.6825545696063945	0.6612818019645824	0.7694218799047569	0.8455130806275026
25	26	0.8688913048471438	0.4088337301799974	0.5746288654268717	0.6933421634906173	0.6783781093765552	0.7959812576083545	0.8418572423878175
26	27	0.8704723113319501	0.40880310535704717	0.5123456317518165	0.6924425593164539	0.6566421412876207	0.7957860243620467	0.8377917971411728
27	28	0.8720609740224939	0.4088184177685223	0.5194084815447161	0.6942685643848622	0.669600269498442	0.8056969826893188	0.82954606356182
28	29	0.8722944882974896	0.40878396484270324	0.5736871521211518	0.7046695198793382	0.666323413442766	0.8206878335234624	0.84787502009754
29	30	0.8731366709286212	0.40880310535704717	0.4491895906226792	0.6925918553283363	0.664198816350593	0.8044490211540964	0.8529128034728549
30	31	0.8731022180028022	0.4077963143025579	0.5747973019530981	0.7070352874522444	0.665155842067788	0.779593149227106	0.8563887208777075
31	32	0.8733625289978793	0.40828248336689305	0.5742498832428625	0.707513800310842	0.663727959697733	0.8106122667728327	0.8537281893839052
32	33	0.8749090825568665	0.4086423250365584	0.5752451899887454	0.7107408910292238	0.6840704983424315	0.7908937088957454	0.8505317234884736
33	34	0.8788979657461355	0.4101046603324325	0.576278777763316	0.7115065116029798	0.6963587085512162	0.8218668892070468	0.8618629079800633
34	35	0.8799813188580003	0.40952278869637787	0.5761639346772527	0.7097340999747345	0.683798703038748	0.8224717294603141	0.8560403635166485
35	36	0.8818991983952593	0.4091706032324501	0.578824466171055	0.7098068339292414	0.727741495869477	0.8066769770237265	0.8589918308284781
36	37	0.8839587177386631	0.4088949798258979	0.5762290124260219	0.7121151799591159	0.7151355531225835	0.8360423541301402	0.860699164707954
37	38	0.884934883970202	0.40901747911769887	0.5758883112707005	0.71169408864355	0.6873473543981073	0.8343694731764832	0.8644353931078836
38	39	0.8853444909771615	0.40915529082097496	0.57535620497194	0.7197292765651199	0.7211992680667315	0.821671655960739	0.8689946636246009
39	40	0.8867953419644292	0.4096338036795725	0.5737254331498396	0.7378323750315818	0.7191818578548843	0.7946222810899375	0.8608637731313116
40	41	0.8878786950762941	0.4087150589910652	0.523102600813089	0.7144350102975967	0.7185578770872731	0.8308284780228614	0.8703612963487555
41	42	0.8881466622771087	0.4091323222037623	0.5800685996034085	0.7197905262110204	0.7195608400388935	0.8217826709439336	0.8699899703704838
42	43	0.8892491559033174	0.40818295269230476	0.5793182914411276	0.7198862287827399	0.6856859577530567	0.8395182715349927	0.8698636429758141
43	44	0.8907612565364856	0.41173543215453284	0.5803633635243046	0.717757803587698	0.7220223101835193	0.8408159984075092	0.8742008835261421
44	45	0.891748907076631	0.40921271236400664	0.576960180073959	0.7227343373171123	0.7222290277384333	0.8439933237885968	0.8760192323888127
45	46	0.8915881267561422	0.40905576014638667	0.5845819328857005	0.7451938168482464	0.7248780749236293	0.8470519779807523	0.8720226929938061
46	47	0.8945625626851845	0.408213577515255	0.5792991509267837	0.7324959996325021	0.7249086997465796	0.8446364450705519	0.8764671204244601
47	48	0.8967905185548146	0.4081599840750921	0.579678133110793	0.7434175771171323	0.7166208570356702	0.8417615398160979	0.8769992267232205
48	49	0.8984480870969964	0.4106941881742246	0.5803633635243046	0.7490755131571896	0.7215055162962339	0.8498886022065185	0.878767810248597
49	50	0.9000520621990155	0.40982138072014274	0.5777181444419774	0.730842259193189	0.7264705657170419	0.8441502760062168	0.8771791475580532
