# Supplementary material for: Minimal gene set discovery in single-cell mRNA-seq datasets with ActiveSVM
Source: Nat Comput Sci. 2022 Jun 27;2(6):387–98. doi: 10.1038/s43588-022-00263-8 (PMC10766518; doi:10.1038/s43588-022-00263-8)
Supplement: Supplementary file 4 — There are five folders for five subfigures. Fig. 4a: the min-complexity strategy accuracy versus the number of genes selected by ActiveSVM and all comparison methods. Fig. 4b: the t-SNE coordinates and labels. Fig. 4c: the t-SNE coordinates projected from the matrix with only genes selected by random sample and labels. Fig. 4d: the t-SNE coordinates projected from matrix with only genes selected by balance sample and labels. Fig. 4e: the t-SNE coordinates and the partial processed data matrix used to plot top gene markers. [file 43588_2022_263_MOESM4_ESM.zip]

Archive with 27 entries (21 files):
- figure4/
- figure4/.DS_Store
- __MACOSX/figure4/._.DS_Store
- figure4/figure4d/
- figure4/figure4c/
- figure4/figure4b/
- figure4/figure4e/
- figure4/figure4a/
- figure4/figure4d/labels.csv
- __MACOSX/figure4/figure4d/._labels.csv
- figure4/figure4d/tsne_coordinates_selectedGenes(balance).csv
- figure4/figure4c/tsne_coordinates_selectedGenes.csv
- __MACOSX/figure4/figure4c/._tsne_coordinates_selectedGenes.csv
- figure4/figure4c/labels.csv
- __MACOSX/figure4/figure4c/._labels.csv
- figure4/figure4b/labels.csv
- __MACOSX/figure4/figure4b/._labels.csv
- figure4/figure4b/.DS_Store
- __MACOSX/figure4/figure4b/._.DS_Store
- figure4/figure4b/tsne_coordinates.csv
- __MACOSX/figure4/figure4b/._tsne_coordinates.csv
- figure4/figure4e/tsne_coordinates.csv
- __MACOSX/figure4/figure4e/._tsne_coordinates.csv
- figure4/figure4e/matrix_selectedGenes.csv
- __MACOSX/figure4/figure4e/._matrix_selectedGenes.csv
- figure4/figure4a/accuracy_mincomplexity.csv
- __MACOSX/figure4/figure4a/._accuracy_mincomplexity.csv
