# Supplementary material for: Minimal gene set discovery in single-cell mRNA-seq datasets with ActiveSVM
Source: Nat Comput Sci. 2022 Jun 27;2(6):387–98. doi: 10.1038/s43588-022-00263-8 (PMC10766518; doi:10.1038/s43588-022-00263-8)
Supplement: Supplementary file 4 — There are five folders for five subfigures. Fig. 4a: the min-complexity strategy accuracy versus the number of genes selected by ActiveSVM and all comparison methods. Fig. 4b: the t-SNE coordinates and labels. Fig. 4c: the t-SNE coordinates projected from the matrix with only genes selected by random sample and labels. Fig. 4d: the t-SNE coordinates projected from matrix with only genes selected by balance sample and labels. Fig. 4e: the t-SNE coordinates and the partial processed data matrix used to plot top gene markers. [file 43588_2022_263_MOESM4_ESM.zip › figure4/figure4d/labels.csv]

	target	labels
0	16	others
1	45	alveolar macrophage
2	39	B cell
3	28	natural killer cell
4	14	T cell
5	45	alveolar macrophage
6	3	others
7	3	others
8	45	alveolar macrophage
9	50	stromal cell
10	3	others
11	16	others
12	28	natural killer cell
13	45	alveolar macrophage
14	38	others
15	50	stromal cell
16	45	alveolar macrophage
17	3	others
18	45	alveolar macrophage
19	3	others
20	1	others
21	45	alveolar macrophage
22	45	alveolar macrophage
23	38	others
24	45	alveolar macrophage
25	14	T cell
26	3	others
27	38	others
28	3	others
29	45	alveolar macrophage
30	50	stromal cell
31	45	alveolar macrophage
32	45	alveolar macrophage
33	3	others
34	45	alveolar macrophage
35	16	others
36	28	natural killer cell
37	28	natural killer cell
38	45	alveolar macrophage
39	28	natural killer cell
40	34	others
41	39	B cell
42	50	stromal cell
43	3	others
44	34	others
45	34	others
46	34	others
47	45	alveolar macrophage
48	50	stromal cell
49	34	others
50	3	others
51	6	others
52	3	others
53	3	others
54	45	alveolar macrophage
55	47	others
56	3	others
57	34	others
58	50	stromal cell
59	50	stromal cell
60	50	stromal cell
61	3	others
62	1	others
63	45	alveolar macrophage
64	45	alveolar macrophage
65	34	others
66	38	others
67	45	alveolar macrophage
68	3	others
69	14	T cell
70	45	alveolar macrophage
71	16	others
72	3	others
73	45	alveolar macrophage
74	14	T cell
75	6	others
76	45	alveolar macrophage
77	16	others
78	50	stromal cell
79	45	alveolar macrophage
80	45	alveolar macrophage
81	45	alveolar macrophage
82	38	others
83	45	alveolar macrophage
84	3	others
85	28	natural killer cell
86	39	B cell
87	16	others
88	14	T cell
89	3	others
90	14	T cell
91	45	alveolar macrophage
92	34	others
93	3	others
94	39	B cell
95	16	others
96	1	others
97	3	others
98	6	others
99	39	B cell
100	28	natural killer cell
101	45	alveolar macrophage
102	34	others
103	14	T cell
104	34	others
105	39	B cell
106	3	others
107	34	others
108	3	others
109	50	stromal cell
110	50	stromal cell
111	50	stromal cell
112	3	others
113	3	others
114	45	alveolar macrophage
115	50	stromal cell
116	45	alveolar macrophage
117	50	stromal cell
118	34	others
119	3	others
120	3	others
121	50	stromal cell
122	39	B cell
123	34	others
124	28	natural killer cell
125	1	others
126	50	stromal cell
127	3	others
128	3	others
129	16	others
130	16	others
131	50	stromal cell
132	45	alveolar macrophage
133	3	others
134	39	B cell
135	50	stromal cell
136	50	stromal cell
137	50	stromal cell
138	34	others
139	1	others
140	50	stromal cell
141	45	alveolar macrophage
142	45	alveolar macrophage
143	14	T cell
144	3	others
145	3	others
146	3	others
147	3	others
148	45	alveolar macrophage
149	45	alveolar macrophage
150	34	others
151	38	others
152	45	alveolar macrophage
153	45	alveolar macrophage
154	45	alveolar macrophage
155	3	others
156	3	others
157	50	stromal cell
158	3	others
159	47	others
160	38	others
161	45	alveolar macrophage
162	50	stromal cell
163	50	stromal cell
164	28	natural killer cell
165	45	alveolar macrophage
166	47	others
167	45	alveolar macrophage
168	3	others
169	50	stromal cell
170	45	alveolar macrophage
171	3	others
172	3	others
173	45	alveolar macrophage
174	38	others
175	3	others
176	3	others
177	45	alveolar macrophage
178	14	T cell
179	38	others
180	38	others
181	50	stromal cell
182	50	stromal cell
183	50	stromal cell
184	45	alveolar macrophage
185	3	others
186	3	others
187	45	alveolar macrophage
188	3	others
189	45	alveolar macrophage
190	14	T cell
191	3	others
192	47	others
193	45	alveolar macrophage
194	39	B cell
195	34	others
196	34	others
197	1	others
198	3	others
199	3	others
200	28	natural killer cell
201	50	stromal cell
202	3	others
203	50	stromal cell
204	34	others
205	34	others
206	45	alveolar macrophage
207	45	alveolar macrophage
208	1	others
209	3	others
210	50	stromal cell
211	45	alveolar macrophage
212	3	others
213	50	stromal cell
214	34	others
215	16	others
216	50	stromal cell
217	45	alveolar macrophage
218	34	others
219	45	alveolar macrophage
220	34	others
221	47	others
222	24	others
223	3	others
224	50	stromal cell
225	47	others
226	3	others
227	45	alveolar macrophage
228	28	natural killer cell
229	34	others
230	34	others
231	47	others
232	45	alveolar macrophage
233	14	T cell
234	24	others
235	3	others
236	1	others
237	3	others
238	28	natural killer cell
239	38	others
240	45	alveolar macrophage
241	28	natural killer cell
242	47	others
243	45	alveolar macrophage
244	38	others
245	39	B cell
246	16	others
247	14	T cell
248	3	others
249	1	others
250	34	others
251	28	natural killer cell
252	34	others
253	50	stromal cell
254	3	others
255	3	others
256	28	natural killer cell
257	1	others
258	28	natural killer cell
259	38	others
260	45	alveolar macrophage
261	3	others
262	11	others
263	3	others
264	3	others
265	3	others
266	34	others
267	14	T cell
268	14	T cell
269	28	natural killer cell
270	28	natural killer cell
271	39	B cell
272	45	alveolar macrophage
273	34	others
274	16	others
275	28	natural killer cell
276	45	alveolar macrophage
277	38	others
278	45	alveolar macrophage
279	38	others
280	50	stromal cell
281	3	others
282	3	others
283	3	others
284	3	others
285	50	stromal cell
286	1	others
287	50	stromal cell
288	39	B cell
289	3	others
290	3	others
291	39	B cell
292	1	others
293	14	T cell
294	50	stromal cell
295	3	others
296	50	stromal cell
297	38	others
298	38	others
299	1	others
300	45	alveolar macrophage
301	3	others
302	3	others
303	3	others
304	34	others
305	3	others
306	3	others
307	39	B cell
308	38	others
309	3	others
310	14	T cell
311	28	natural killer cell
312	1	others
313	14	T cell
314	3	others
315	16	others
316	3	others
317	45	alveolar macrophage
318	39	B cell
319	3	others
320	14	T cell
321	14	T cell
322	3	others
323	3	others
324	3	others
325	28	natural killer cell
326	3	others
327	34	others
328	45	alveolar macrophage
329	34	others
330	3	others
331	50	stromal cell
332	34	others
333	14	T cell
334	50	stromal cell
335	3	others
336	34	others
337	3	others
338	38	others
339	3	others
340	38	others
341	50	stromal cell
342	47	others
343	34	others
344	45	alveolar macrophage
345	39	B cell
346	45	alveolar macrophage
347	3	others
348	47	others
349	14	T cell
350	3	others
351	50	stromal cell
352	38	others
353	45	alveolar macrophage
354	50	stromal cell
355	50	stromal cell
356	45	alveolar macrophage
357	45	alveolar macrophage
358	3	others
359	45	alveolar macrophage
360	50	stromal cell
361	28	natural killer cell
362	3	others
363	45	alveolar macrophage
364	14	T cell
365	45	alveolar macrophage
366	14	T cell
367	3	others
368	34	others
369	3	others
370	3	others
371	50	stromal cell
372	38	others
373	34	others
374	50	stromal cell
375	39	B cell
376	38	others
377	50	stromal cell
378	3	others
379	50	stromal cell
380	16	others
381	16	others
382	14	T cell
383	28	natural killer cell
384	3	others
385	47	others
386	45	alveolar macrophage
387	38	others
388	1	others
389	3	others
390	45	alveolar macrophage
391	3	others
392	38	others
393	47	others
394	28	natural killer cell
395	50	stromal cell
396	3	others
397	3	others
398	3	others
399	3	others
400	50	stromal cell
401	50	stromal cell
402	50	stromal cell
403	3	others
404	38	others
405	34	others
406	24	others
407	16	others
408	45	alveolar macrophage
409	3	others
410	28	natural killer cell
411	50	stromal cell
412	3	others
413	38	others
414	16	others
415	3	others
416	14	T cell
417	3	others
418	3	others
419	34	others
420	50	stromal cell
421	3	others
422	3	others
423	38	others
424	34	others
425	1	others
426	3	others
427	34	others
428	28	natural killer cell
429	3	others
430	1	others
431	3	others
432	50	stromal cell
433	16	others
434	28	natural killer cell
435	38	others
436	50	stromal cell
437	38	others
438	14	T cell
439	28	natural killer cell
440	50	stromal cell
441	50	stromal cell
442	50	stromal cell
443	39	B cell
444	1	others
445	45	alveolar macrophage
446	45	alveolar macrophage
447	38	others
448	14	T cell
449	34	others
450	3	others
451	3	others
452	38	others
453	34	others
454	3	others
455	16	others
456	11	others
457	50	stromal cell
458	3	others
459	45	alveolar macrophage
460	3	others
461	45	alveolar macrophage
462	39	B cell
463	1	others
464	3	others
465	3	others
466	38	others
467	3	others
468	3	others
469	3	others
470	1	others
471	28	natural killer cell
472	34	others
473	3	others
474	50	stromal cell
475	45	alveolar macrophage
476	34	others
477	39	B cell
478	16	others
479	50	stromal cell
480	1	others
481	3	others
482	34	others
483	3	others
484	14	T cell
485	38	others
486	38	others
487	28	natural killer cell
488	34	others
489	34	others
490	45	alveolar macrophage
491	3	others
492	45	alveolar macrophage
493	16	others
494	3	others
495	34	others
496	50	stromal cell
497	28	natural killer cell
498	34	others
499	3	others
500	3	others
501	34	others
502	14	T cell
503	1	others
504	28	natural killer cell
505	38	others
506	3	others
507	45	alveolar macrophage
508	50	stromal cell
509	3	others
510	3	others
511	28	natural killer cell
512	3	others
513	50	stromal cell
514	3	others
515	34	others
516	50	stromal cell
517	38	others
518	38	others
519	45	alveolar macrophage
520	14	T cell
521	38	others
522	38	others
523	28	natural killer cell
524	16	others
525	50	stromal cell
526	34	others
527	6	others
528	39	B cell
529	14	T cell
530	28	natural killer cell
531	3	others
532	39	B cell
533	16	others
534	38	others
535	3	others
536	16	others
537	1	others
538	28	natural killer cell
539	6	others
540	1	others
541	28	natural killer cell
542	1	others
543	38	others
544	34	others
545	1	others
546	45	alveolar macrophage
547	3	others
548	50	stromal cell
549	45	alveolar macrophage
550	34	others
551	3	others
552	50	stromal cell
553	38	others
554	34	others
555	50	stromal cell
556	34	others
557	28	natural killer cell
558	3	others
559	45	alveolar macrophage
560	3	others
561	50	stromal cell
562	50	stromal cell
563	3	others
564	39	B cell
565	50	stromal cell
566	50	stromal cell
567	47	others
568	1	others
569	45	alveolar macrophage
570	45	alveolar macrophage
571	1	others
572	50	stromal cell
573	14	T cell
574	45	alveolar macrophage
575	45	alveolar macrophage
576	50	stromal cell
577	3	others
578	34	others
579	3	others
580	39	B cell
581	3	others
582	45	alveolar macrophage
583	50	stromal cell
584	14	T cell
585	39	B cell
586	38	others
587	39	B cell
588	50	stromal cell
589	3	others
590	45	alveolar macrophage
591	38	others
592	50	stromal cell
593	50	stromal cell
594	16	others
595	45	alveolar macrophage
596	45	alveolar macrophage
597	34	others
598	28	natural killer cell
599	24	others
600	45	alveolar macrophage
601	50	stromal cell
602	3	others
603	34	others
604	3	others
605	38	others
606	14	T cell
607	45	alveolar macrophage
608	3	others
609	38	others
610	50	stromal cell
611	34	others
612	45	alveolar macrophage
613	45	alveolar macrophage
614	45	alveolar macrophage
615	1	others
616	3	others
617	28	natural killer cell
618	38	others
619	50	stromal cell
620	38	others
621	34	others
622	28	natural killer cell
623	14	T cell
624	45	alveolar macrophage
625	1	others
626	34	others
627	16	others
628	34	others
629	38	others
630	1	others
631	3	others
632	28	natural killer cell
633	50	stromal cell
634	39	B cell
635	39	B cell
636	50	stromal cell
637	28	natural killer cell
638	38	others
639	38	others
640	39	B cell
641	45	alveolar macrophage
642	50	stromal cell
643	14	T cell
644	14	T cell
645	28	natural killer cell
646	14	T cell
647	1	others
648	3	others
649	3	others
650	14	T cell
651	50	stromal cell
652	14	T cell
653	14	T cell
654	34	others
655	38	others
656	14	T cell
657	28	natural killer cell
658	39	B cell
659	50	stromal cell
660	14	T cell
661	28	natural killer cell
662	38	others
663	3	others
664	39	B cell
665	14	T cell
666	1	others
667	1	others
668	45	alveolar macrophage
669	38	others
670	3	others
671	14	T cell
672	34	others
673	3	others
674	16	others
675	39	B cell
676	39	B cell
677	14	T cell
678	39	B cell
679	45	alveolar macrophage
680	34	others
681	45	alveolar macrophage
682	1	others
683	28	natural killer cell
684	45	alveolar macrophage
685	45	alveolar macrophage
686	28	natural killer cell
687	14	T cell
688	1	others
689	50	stromal cell
690	3	others
691	16	others
692	3	others
693	16	others
694	50	stromal cell
695	38	others
696	28	natural killer cell
697	45	alveolar macrophage
698	1	others
699	28	natural killer cell
700	45	alveolar macrophage
701	39	B cell
702	39	B cell
703	28	natural killer cell
704	50	stromal cell
705	14	T cell
706	50	stromal cell
707	50	stromal cell
708	1	others
709	39	B cell
710	14	T cell
711	14	T cell
712	28	natural killer cell
713	39	B cell
714	28	natural killer cell
715	14	T cell
716	50	stromal cell
717	34	others
718	14	T cell
719	38	others
720	34	others
721	3	others
722	14	T cell
723	39	B cell
724	3	others
725	38	others
726	38	others
727	3	others
728	3	others
729	28	natural killer cell
730	14	T cell
731	38	others
732	14	T cell
733	38	others
734	14	T cell
735	11	others
736	3	others
737	34	others
738	45	alveolar macrophage
739	3	others
740	50	stromal cell
741	14	T cell
742	45	alveolar macrophage
743	28	natural killer cell
744	1	others
745	39	B cell
746	1	others
747	34	others
748	14	T cell
749	1	others
750	39	B cell
751	16	others
752	1	others
753	34	others
754	38	others
755	45	alveolar macrophage
756	38	others
757	45	alveolar macrophage
758	1	others
759	14	T cell
760	14	T cell
761	50	stromal cell
762	14	T cell
763	39	B cell
764	1	others
765	1	others
766	14	T cell
767	3	others
768	50	stromal cell
769	3	others
770	14	T cell
771	3	others
772	3	others
773	39	B cell
774	14	T cell
775	16	others
776	45	alveolar macrophage
777	45	alveolar macrophage
778	3	others
779	1	others
780	14	T cell
781	14	T cell
782	39	B cell
783	14	T cell
784	28	natural killer cell
785	3	others
786	28	natural killer cell
787	34	others
788	39	B cell
789	50	stromal cell
790	50	stromal cell
791	1	others
792	45	alveolar macrophage
793	39	B cell
794	39	B cell
795	3	others
796	14	T cell
797	14	T cell
798	3	others
799	50	stromal cell
800	1	others
801	38	others
802	1	others
803	3	others
804	3	others
805	11	others
806	14	T cell
807	14	T cell
808	14	T cell
809	50	stromal cell
810	28	natural killer cell
811	50	stromal cell
812	50	stromal cell
813	3	others
814	3	others
815	39	B cell
816	39	B cell
817	28	natural killer cell
818	34	others
819	50	stromal cell
820	39	B cell
821	16	others
822	3	others
823	1	others
824	45	alveolar macrophage
825	3	others
826	3	others
827	39	B cell
828	14	T cell
829	16	others
830	1	others
831	39	B cell
832	1	others
833	3	others
834	3	others
835	39	B cell
836	50	stromal cell
837	28	natural killer cell
838	28	natural killer cell
839	3	others
840	1	others
841	3	others
842	28	natural killer cell
843	38	others
844	28	natural killer cell
845	3	others
846	6	others
847	14	T cell
848	28	natural killer cell
849	39	B cell
850	28	natural killer cell
851	3	others
852	34	others
853	3	others
854	28	natural killer cell
855	50	stromal cell
856	3	others
857	34	others
858	3	others
859	14	T cell
860	3	others
861	1	others
862	16	others
863	39	B cell
864	39	B cell
865	14	T cell
866	34	others
867	14	T cell
868	16	others
869	45	alveolar macrophage
870	1	others
871	34	others
872	39	B cell
873	45	alveolar macrophage
874	3	others
875	38	others
876	39	B cell
877	3	others
878	3	others
879	16	others
880	3	others
881	45	alveolar macrophage
882	50	stromal cell
883	38	others
884	34	others
885	28	natural killer cell
886	14	T cell
887	28	natural killer cell
888	45	alveolar macrophage
889	14	T cell
890	45	alveolar macrophage
891	45	alveolar macrophage
892	45	alveolar macrophage
893	45	alveolar macrophage
894	3	others
895	38	others
896	39	B cell
897	28	natural killer cell
898	3	others
899	28	natural killer cell
900	14	T cell
901	3	others
902	3	others
903	34	others
904	38	others
905	28	natural killer cell
906	1	others
907	14	T cell
908	34	others
909	14	T cell
910	34	others
911	38	others
912	50	stromal cell
913	39	B cell
914	3	others
915	3	others
916	1	others
917	34	others
918	45	alveolar macrophage
919	38	others
920	3	others
921	28	natural killer cell
922	14	T cell
923	14	T cell
924	28	natural killer cell
925	1	others
926	38	others
927	38	others
928	45	alveolar macrophage
929	3	others
930	3	others
931	3	others
932	3	others
933	28	natural killer cell
934	3	others
935	34	others
936	3	others
937	3	others
938	28	natural killer cell
939	45	alveolar macrophage
940	28	natural killer cell
941	28	natural killer cell
942	38	others
943	45	alveolar macrophage
944	39	B cell
945	28	natural killer cell
946	1	others
947	14	T cell
948	45	alveolar macrophage
949	38	others
950	3	others
951	3	others
952	3	others
953	39	B cell
954	11	others
955	3	others
956	28	natural killer cell
957	3	others
958	34	others
959	1	others
960	14	T cell
961	39	B cell
962	3	others
963	45	alveolar macrophage
964	3	others
965	38	others
966	50	stromal cell
967	1	others
968	39	B cell
969	3	others
970	28	natural killer cell
971	3	others
972	38	others
973	16	others
974	45	alveolar macrophage
975	50	stromal cell
976	3	others
977	28	natural killer cell
978	3	others
979	1	others
980	34	others
981	3	others
982	14	T cell
983	39	B cell
984	45	alveolar macrophage
985	28	natural killer cell
986	1	others
987	28	natural killer cell
988	1	others
989	50	stromal cell
990	34	others
991	1	others
992	38	others
993	1	others
994	1	others
995	45	alveolar macrophage
996	14	T cell
997	47	others
998	28	natural killer cell
999	38	others
1000	28	natural killer cell
1001	50	stromal cell
1002	45	alveolar macrophage
1003	28	natural killer cell
1004	3	others
1005	14	T cell
1006	3	others
1007	3	others
1008	39	B cell
1009	3	others
1010	50	stromal cell
1011	28	natural killer cell
1012	1	others
1013	45	alveolar macrophage
1014	1	others
1015	34	others
1016	45	alveolar macrophage
1017	1	others
1018	14	T cell
1019	38	others
1020	45	alveolar macrophage
1021	38	others
1022	38	others
1023	39	B cell
1024	3	others
1025	3	others
1026	3	others
1027	50	stromal cell
1028	38	others
1029	38	others
1030	3	others
1031	3	others
1032	38	others
1033	28	natural killer cell
1034	3	others
1035	45	alveolar macrophage
1036	45	alveolar macrophage
1037	3	others
1038	14	T cell
1039	3	others
1040	38	others
1041	39	B cell
1042	34	others
1043	1	others
1044	3	others
1045	3	others
1046	14	T cell
1047	45	alveolar macrophage
1048	50	stromal cell
1049	14	T cell
1050	45	alveolar macrophage
1051	45	alveolar macrophage
1052	38	others
1053	3	others
1054	28	natural killer cell
1055	14	T cell
1056	3	others
1057	39	B cell
1058	3	others
1059	34	others
1060	3	others
1061	28	natural killer cell
1062	28	natural killer cell
1063	34	others
1064	3	others
1065	38	others
1066	14	T cell
1067	39	B cell
1068	45	alveolar macrophage
1069	39	B cell
1070	3	others
1071	3	others
1072	14	T cell
1073	50	stromal cell
1074	28	natural killer cell
1075	38	others
1076	34	others
1077	47	others
1078	28	natural killer cell
1079	3	others
1080	14	T cell
1081	39	B cell
1082	28	natural killer cell
1083	50	stromal cell
1084	38	others
1085	1	others
1086	38	others
1087	28	natural killer cell
1088	38	others
1089	14	T cell
1090	1	others
1091	38	others
1092	1	others
1093	50	stromal cell
1094	45	alveolar macrophage
1095	50	stromal cell
1096	3	others
1097	3	others
1098	45	alveolar macrophage
1099	38	others
1100	38	others
1101	38	others
1102	28	natural killer cell
1103	50	stromal cell
1104	39	B cell
1105	3	others
1106	38	others
1107	38	others
1108	3	others
1109	1	others
1110	39	B cell
1111	39	B cell
1112	28	natural killer cell
1113	28	natural killer cell
1114	50	stromal cell
1115	45	alveolar macrophage
1116	14	T cell
1117	50	stromal cell
1118	45	alveolar macrophage
1119	50	stromal cell
1120	28	natural killer cell
1121	14	T cell
1122	3	others
1123	14	T cell
1124	3	others
1125	38	others
1126	38	others
1127	39	B cell
1128	3	others
1129	45	alveolar macrophage
1130	45	alveolar macrophage
1131	14	T cell
1132	39	B cell
1133	1	others
1134	38	others
1135	45	alveolar macrophage
1136	14	T cell
1137	16	others
1138	1	others
1139	45	alveolar macrophage
1140	3	others
1141	3	others
1142	45	alveolar macrophage
1143	3	others
1144	3	others
1145	45	alveolar macrophage
1146	14	T cell
1147	1	others
1148	3	others
1149	3	others
1150	45	alveolar macrophage
1151	1	others
1152	3	others
1153	14	T cell
1154	39	B cell
1155	28	natural killer cell
1156	39	B cell
1157	3	others
1158	39	B cell
1159	3	others
1160	28	natural killer cell
1161	45	alveolar macrophage
1162	14	T cell
1163	50	stromal cell
1164	14	T cell
1165	34	others
1166	14	T cell
1167	28	natural killer cell
1168	14	T cell
1169	3	others
1170	39	B cell
1171	28	natural killer cell
1172	45	alveolar macrophage
1173	38	others
1174	3	others
1175	45	alveolar macrophage
1176	34	others
1177	50	stromal cell
1178	3	others
1179	3	others
1180	50	stromal cell
1181	34	others
1182	45	alveolar macrophage
1183	39	B cell
1184	28	natural killer cell
1185	3	others
1186	3	others
1187	50	stromal cell
1188	45	alveolar macrophage
1189	45	alveolar macrophage
1190	11	others
1191	16	others
1192	50	stromal cell
1193	28	natural killer cell
1194	3	others
1195	3	others
1196	3	others
1197	45	alveolar macrophage
1198	50	stromal cell
1199	39	B cell
1200	45	alveolar macrophage
1201	39	B cell
1202	3	others
1203	14	T cell
1204	39	B cell
1205	50	stromal cell
1206	34	others
1207	3	others
1208	39	B cell
1209	14	T cell
1210	14	T cell
1211	24	others
1212	50	stromal cell
1213	1	others
1214	16	others
1215	6	others
1216	11	others
1217	1	others
1218	14	T cell
1219	14	T cell
1220	39	B cell
1221	28	natural killer cell
1222	1	others
1223	1	others
1224	45	alveolar macrophage
1225	28	natural killer cell
1226	39	B cell
1227	38	others
1228	1	others
1229	14	T cell
1230	3	others
1231	50	stromal cell
1232	3	others
1233	39	B cell
1234	34	others
1235	28	natural killer cell
1236	28	natural killer cell
1237	28	natural killer cell
1238	45	alveolar macrophage
1239	38	others
1240	38	others
1241	39	B cell
1242	14	T cell
1243	39	B cell
1244	38	others
1245	14	T cell
1246	14	T cell
1247	39	B cell
1248	28	natural killer cell
1249	3	others
1250	14	T cell
1251	38	others
1252	38	others
1253	14	T cell
1254	3	others
1255	50	stromal cell
1256	16	others
1257	38	others
1258	1	others
1259	45	alveolar macrophage
1260	45	alveolar macrophage
1261	39	B cell
1262	3	others
1263	28	natural killer cell
1264	39	B cell
1265	34	others
1266	38	others
1267	50	stromal cell
1268	1	others
1269	28	natural killer cell
1270	3	others
1271	45	alveolar macrophage
1272	3	others
1273	38	others
1274	1	others
1275	3	others
1276	3	others
1277	3	others
1278	45	alveolar macrophage
1279	34	others
1280	45	alveolar macrophage
1281	3	others
1282	39	B cell
1283	3	others
1284	39	B cell
1285	45	alveolar macrophage
1286	1	others
1287	45	alveolar macrophage
1288	28	natural killer cell
1289	45	alveolar macrophage
1290	28	natural killer cell
1291	3	others
1292	3	others
1293	28	natural killer cell
1294	1	others
1295	28	natural killer cell
1296	50	stromal cell
1297	34	others
1298	14	T cell
1299	38	others
1300	14	T cell
1301	1	others
1302	14	T cell
1303	50	stromal cell
1304	50	stromal cell
1305	1	others
1306	38	others
1307	45	alveolar macrophage
1308	14	T cell
1309	45	alveolar macrophage
1310	34	others
1311	38	others
1312	28	natural killer cell
1313	45	alveolar macrophage
1314	50	stromal cell
1315	3	others
1316	3	others
1317	38	others
1318	3	others
1319	34	others
1320	28	natural killer cell
1321	14	T cell
1322	3	others
1323	14	T cell
1324	14	T cell
1325	38	others
1326	45	alveolar macrophage
1327	1	others
1328	3	others
1329	3	others
1330	14	T cell
1331	1	others
1332	3	others
1333	3	others
1334	45	alveolar macrophage
1335	3	others
1336	16	others
1337	24	others
1338	3	others
1339	28	natural killer cell
1340	14	T cell
1341	28	natural killer cell
1342	11	others
1343	3	others
1344	39	B cell
1345	3	others
1346	3	others
1347	28	natural killer cell
1348	45	alveolar macrophage
1349	45	alveolar macrophage
1350	14	T cell
1351	3	others
1352	3	others
1353	3	others
1354	38	others
1355	3	others
1356	14	T cell
1357	1	others
1358	14	T cell
1359	3	others
1360	28	natural killer cell
1361	14	T cell
1362	34	others
1363	50	stromal cell
1364	3	others
1365	3	others
1366	6	others
1367	38	others
1368	3	others
1369	3	others
1370	28	natural killer cell
1371	28	natural killer cell
1372	28	natural killer cell
1373	1	others
1374	50	stromal cell
1375	16	others
1376	3	others
1377	14	T cell
1378	16	others
1379	50	stromal cell
1380	28	natural killer cell
1381	3	others
1382	3	others
1383	28	natural killer cell
1384	50	stromal cell
1385	3	others
1386	16	others
1387	28	natural killer cell
1388	50	stromal cell
1389	39	B cell
1390	28	natural killer cell
1391	38	others
1392	50	stromal cell
1393	34	others
1394	1	others
1395	14	T cell
1396	3	others
1397	3	others
1398	38	others
1399	14	T cell
1400	38	others
1401	38	others
1402	39	B cell
1403	3	others
1404	3	others
1405	38	others
1406	45	alveolar macrophage
1407	39	B cell
1408	38	others
1409	14	T cell
1410	50	stromal cell
1411	50	stromal cell
1412	39	B cell
1413	3	others
1414	14	T cell
1415	3	others
1416	3	others
1417	16	others
1418	3	others
1419	14	T cell
1420	3	others
1421	1	others
1422	28	natural killer cell
1423	3	others
1424	28	natural killer cell
1425	39	B cell
1426	39	B cell
1427	45	alveolar macrophage
1428	14	T cell
1429	34	others
1430	50	stromal cell
1431	3	others
1432	50	stromal cell
1433	45	alveolar macrophage
1434	45	alveolar macrophage
1435	28	natural killer cell
1436	3	others
1437	39	B cell
1438	1	others
1439	28	natural killer cell
1440	3	others
1441	28	natural killer cell
1442	16	others
1443	28	natural killer cell
1444	39	B cell
1445	3	others
1446	38	others
1447	14	T cell
1448	1	others
1449	50	stromal cell
1450	3	others
1451	1	others
1452	45	alveolar macrophage
1453	14	T cell
1454	39	B cell
1455	3	others
1456	3	others
1457	28	natural killer cell
1458	45	alveolar macrophage
1459	50	stromal cell
1460	38	others
1461	50	stromal cell
1462	34	others
1463	28	natural killer cell
1464	3	others
1465	45	alveolar macrophage
1466	3	others
1467	39	B cell
1468	34	others
1469	34	others
1470	14	T cell
1471	1	others
1472	14	T cell
1473	34	others
1474	1	others
1475	39	B cell
1476	1	others
1477	38	others
1478	47	others
1479	3	others
1480	39	B cell
1481	1	others
1482	50	stromal cell
1483	1	others
1484	16	others
1485	3	others
1486	45	alveolar macrophage
1487	28	natural killer cell
1488	39	B cell
1489	14	T cell
1490	28	natural killer cell
1491	16	others
1492	28	natural killer cell
1493	50	stromal cell
1494	3	others
1495	34	others
1496	14	T cell
1497	28	natural killer cell
1498	50	stromal cell
1499	14	T cell
1500	28	natural killer cell
1501	1	others
1502	38	others
1503	50	stromal cell
1504	11	others
1505	3	others
1506	28	natural killer cell
1507	28	natural killer cell
1508	38	others
1509	1	others
1510	3	others
1511	14	T cell
1512	3	others
1513	14	T cell
1514	1	others
1515	50	stromal cell
1516	28	natural killer cell
1517	3	others
1518	14	T cell
1519	39	B cell
1520	39	B cell
1521	3	others
1522	47	others
1523	14	T cell
1524	14	T cell
1525	14	T cell
1526	34	others
1527	38	others
1528	14	T cell
1529	28	natural killer cell
1530	28	natural killer cell
1531	34	others
1532	38	others
1533	1	others
1534	14	T cell
1535	45	alveolar macrophage
1536	14	T cell
1537	34	others
1538	34	others
1539	3	others
1540	3	others
1541	45	alveolar macrophage
1542	34	others
1543	45	alveolar macrophage
1544	50	stromal cell
1545	45	alveolar macrophage
1546	3	others
1547	28	natural killer cell
1548	45	alveolar macrophage
1549	3	others
1550	28	natural killer cell
1551	38	others
1552	3	others
1553	3	others
1554	28	natural killer cell
1555	3	others
1556	28	natural killer cell
1557	39	B cell
1558	45	alveolar macrophage
1559	39	B cell
1560	3	others
1561	34	others
1562	14	T cell
1563	45	alveolar macrophage
1564	45	alveolar macrophage
1565	39	B cell
1566	45	alveolar macrophage
1567	45	alveolar macrophage
1568	50	stromal cell
1569	38	others
1570	3	others
1571	14	T cell
1572	39	B cell
1573	45	alveolar macrophage
1574	45	alveolar macrophage
1575	50	stromal cell
1576	3	others
1577	45	alveolar macrophage
1578	3	others
1579	38	others
1580	28	natural killer cell
1581	14	T cell
1582	28	natural killer cell
1583	38	others
1584	3	others
1585	38	others
1586	45	alveolar macrophage
1587	47	others
1588	3	others
1589	45	alveolar macrophage
1590	50	stromal cell
1591	45	alveolar macrophage
1592	3	others
1593	14	T cell
1594	45	alveolar macrophage
1595	14	T cell
1596	14	T cell
1597	45	alveolar macrophage
1598	28	natural killer cell
1599	39	B cell
1600	38	others
1601	14	T cell
1602	38	others
1603	28	natural killer cell
1604	14	T cell
1605	3	others
1606	50	stromal cell
1607	39	B cell
1608	3	others
1609	3	others
1610	38	others
1611	1	others
1612	50	stromal cell
1613	39	B cell
1614	14	T cell
1615	28	natural killer cell
1616	14	T cell
1617	39	B cell
1618	14	T cell
1619	45	alveolar macrophage
1620	34	others
1621	28	natural killer cell
1622	3	others
1623	14	T cell
1624	50	stromal cell
1625	45	alveolar macrophage
1626	28	natural killer cell
1627	3	others
1628	34	others
1629	3	others
1630	28	natural killer cell
1631	34	others
1632	1	others
1633	3	others
1634	3	others
1635	14	T cell
1636	28	natural killer cell
1637	45	alveolar macrophage
1638	11	others
1639	28	natural killer cell
1640	39	B cell
1641	1	others
1642	14	T cell
1643	14	T cell
1644	16	others
1645	16	others
1646	14	T cell
1647	14	T cell
1648	3	others
1649	45	alveolar macrophage
1650	38	others
1651	39	B cell
1652	3	others
1653	3	others
1654	16	others
1655	34	others
1656	3	others
1657	45	alveolar macrophage
1658	50	stromal cell
1659	3	others
1660	38	others
1661	28	natural killer cell
1662	28	natural killer cell
1663	1	others
1664	38	others
1665	3	others
1666	14	T cell
1667	3	others
1668	45	alveolar macrophage
1669	39	B cell
1670	38	others
1671	50	stromal cell
1672	14	T cell
1673	45	alveolar macrophage
1674	16	others
1675	45	alveolar macrophage
1676	50	stromal cell
1677	14	T cell
1678	50	stromal cell
1679	47	others
1680	45	alveolar macrophage
1681	3	others
1682	45	alveolar macrophage
1683	39	B cell
1684	28	natural killer cell
1685	38	others
1686	34	others
1687	1	others
1688	3	others
1689	50	stromal cell
1690	3	others
1691	38	others
1692	3	others
1693	39	B cell
1694	28	natural killer cell
1695	1	others
1696	14	T cell
1697	3	others
1698	3	others
1699	28	natural killer cell
1700	14	T cell
1701	3	others
1702	34	others
1703	14	T cell
1704	28	natural killer cell
1705	50	stromal cell
1706	16	others
1707	3	others
1708	3	others
1709	34	others
1710	3	others
1711	39	B cell
1712	3	others
1713	38	others
1714	39	B cell
1715	14	T cell
1716	39	B cell
1717	1	others
1718	39	B cell
1719	14	T cell
1720	3	others
1721	39	B cell
1722	39	B cell
1723	38	others
1724	39	B cell
1725	50	stromal cell
1726	3	others
1727	28	natural killer cell
1728	1	others
1729	28	natural killer cell
1730	1	others
1731	3	others
1732	3	others
1733	3	others
1734	34	others
1735	3	others
1736	45	alveolar macrophage
1737	6	others
1738	14	T cell
1739	28	natural killer cell
1740	14	T cell
1741	16	others
1742	50	stromal cell
1743	14	T cell
1744	38	others
1745	34	others
1746	3	others
1747	45	alveolar macrophage
1748	28	natural killer cell
1749	28	natural killer cell
1750	50	stromal cell
1751	14	T cell
1752	34	others
1753	28	natural killer cell
1754	38	others
1755	39	B cell
1756	14	T cell
1757	38	others
1758	45	alveolar macrophage
1759	28	natural killer cell
1760	1	others
1761	14	T cell
1762	28	natural killer cell
1763	3	others
1764	16	others
1765	14	T cell
1766	14	T cell
1767	1	others
1768	50	stromal cell
1769	47	others
1770	45	alveolar macrophage
1771	39	B cell
1772	45	alveolar macrophage
1773	3	others
1774	39	B cell
1775	39	B cell
1776	3	others
1777	3	others
1778	28	natural killer cell
1779	39	B cell
1780	45	alveolar macrophage
1781	28	natural killer cell
1782	14	T cell
1783	50	stromal cell
1784	45	alveolar macrophage
1785	3	others
1786	14	T cell
1787	39	B cell
1788	1	others
1789	50	stromal cell
1790	34	others
1791	28	natural killer cell
1792	3	others
1793	50	stromal cell
1794	45	alveolar macrophage
1795	28	natural killer cell
1796	28	natural killer cell
1797	38	others
1798	34	others
1799	50	stromal cell
1800	14	T cell
1801	50	stromal cell
1802	3	others
1803	45	alveolar macrophage
1804	28	natural killer cell
1805	14	T cell
1806	1	others
1807	3	others
1808	3	others
1809	38	others
1810	34	others
1811	14	T cell
1812	45	alveolar macrophage
1813	34	others
1814	14	T cell
1815	1	others
1816	39	B cell
1817	3	others
1818	50	stromal cell
1819	14	T cell
1820	1	others
1821	50	stromal cell
1822	3	others
1823	3	others
1824	3	others
1825	50	stromal cell
1826	28	natural killer cell
1827	38	others
1828	28	natural killer cell
1829	45	alveolar macrophage
1830	14	T cell
1831	28	natural killer cell
1832	3	others
1833	11	others
1834	14	T cell
1835	45	alveolar macrophage
1836	3	others
1837	39	B cell
1838	14	T cell
1839	14	T cell
1840	45	alveolar macrophage
1841	3	others
1842	50	stromal cell
1843	3	others
1844	45	alveolar macrophage
1845	28	natural killer cell
1846	3	others
1847	14	T cell
1848	14	T cell
1849	14	T cell
1850	39	B cell
1851	50	stromal cell
1852	1	others
1853	16	others
1854	38	others
1855	38	others
1856	50	stromal cell
1857	1	others
1858	28	natural killer cell
1859	1	others
1860	45	alveolar macrophage
1861	1	others
1862	45	alveolar macrophage
1863	38	others
1864	3	others
1865	14	T cell
1866	14	T cell
1867	14	T cell
1868	39	B cell
1869	3	others
1870	1	others
1871	45	alveolar macrophage
1872	1	others
1873	28	natural killer cell
1874	50	stromal cell
1875	28	natural killer cell
1876	45	alveolar macrophage
1877	39	B cell
1878	3	others
1879	3	others
1880	38	others
1881	16	others
1882	28	natural killer cell
1883	14	T cell
1884	1	others
1885	1	others
1886	1	others
1887	3	others
1888	3	others
1889	16	others
1890	16	others
1891	34	others
1892	50	stromal cell
1893	14	T cell
1894	14	T cell
1895	50	stromal cell
1896	47	others
1897	28	natural killer cell
1898	14	T cell
1899	39	B cell
1900	28	natural killer cell
1901	14	T cell
1902	3	others
1903	28	natural killer cell
1904	39	B cell
1905	3	others
1906	38	others
1907	38	others
1908	1	others
1909	3	others
1910	3	others
1911	34	others
1912	16	others
1913	14	T cell
1914	34	others
1915	38	others
1916	28	natural killer cell
1917	3	others
1918	45	alveolar macrophage
1919	14	T cell
1920	39	B cell
1921	28	natural killer cell
1922	3	others
1923	50	stromal cell
1924	16	others
1925	3	others
1926	50	stromal cell
1927	38	others
1928	34	others
1929	38	others
1930	3	others
1931	16	others
1932	39	B cell
1933	3	others
1934	1	others
1935	38	others
1936	3	others
1937	34	others
1938	45	alveolar macrophage
1939	3	others
1940	50	stromal cell
1941	14	T cell
1942	3	others
1943	45	alveolar macrophage
1944	28	natural killer cell
1945	3	others
1946	3	others
1947	14	T cell
1948	45	alveolar macrophage
1949	14	T cell
1950	1	others
1951	14	T cell
1952	28	natural killer cell
1953	14	T cell
1954	34	others
1955	3	others
1956	28	natural killer cell
1957	50	stromal cell
1958	39	B cell
1959	39	B cell
1960	38	others
1961	14	T cell
1962	34	others
1963	50	stromal cell
1964	3	others
1965	3	others
1966	28	natural killer cell
1967	1	others
1968	28	natural killer cell
1969	45	alveolar macrophage
1970	3	others
1971	38	others
1972	34	others
1973	38	others
1974	1	others
1975	50	stromal cell
1976	3	others
1977	14	T cell
1978	3	others
1979	3	others
1980	3	others
1981	28	natural killer cell
1982	14	T cell
1983	39	B cell
1984	14	T cell
1985	14	T cell
1986	45	alveolar macrophage
1987	38	others
1988	28	natural killer cell
1989	1	others
1990	38	others
1991	3	others
1992	3	others
1993	38	others
1994	28	natural killer cell
1995	3	others
1996	1	others
1997	39	B cell
1998	1	others
[truncated: 53,657 more rows]
