# Supplementary material for: Minimal gene set discovery in single-cell mRNA-seq datasets with ActiveSVM
Source: Nat Comput Sci. 2022 Jun 27;2(6):387–98. doi: 10.1038/s43588-022-00263-8 (PMC10766518; doi:10.1038/s43588-022-00263-8)
Supplement: Supplementary file 4 — There are five folders for five subfigures. Fig. 4a: the min-complexity strategy accuracy versus the number of genes selected by ActiveSVM and all comparison methods. Fig. 4b: the t-SNE coordinates and labels. Fig. 4c: the t-SNE coordinates projected from the matrix with only genes selected by random sample and labels. Fig. 4d: the t-SNE coordinates projected from matrix with only genes selected by balance sample and labels. Fig. 4e: the t-SNE coordinates and the partial processed data matrix used to plot top gene markers. [file 43588_2022_263_MOESM4_ESM.zip › figure4/figure4d/tsne_coordinates_selectedGenes(balance).csv]

	tsne_x	tsne_y
0	-28.267595	-7.461498
1	-41.206913	-17.46886
2	27.089798	-16.848917
3	-2.9826624	-18.229057
4	-3.3162458	-25.503881
5	-39.952396	-16.32629
6	-19.005024	11.042939
7	-17.122417	7.349948
8	-40.57822	-14.891533
9	37.87008	21.252039
10	-19.267689	8.255244
11	-33.979897	-15.287937
12	-5.123512	-18.05043
13	-40.771706	-14.750124
14	-32.92059	-4.7851815
15	30.320024	7.9639716
16	-40.23849	-18.266598
17	-20.141047	10.098171
18	-40.55597	-14.569217
19	-19.071774	11.285583
20	-39.770638	1.8393466
21	-40.235203	-18.041006
22	-40.566227	-16.152557
23	-33.164818	-5.6039724
24	-40.89226	-17.217735
25	-1.5889934	-27.068554
26	-20.744308	8.456129
27	-32.50314	-4.700977
28	-18.858025	11.091715
29	-39.92862	-15.336755
30	36.43378	15.658864
31	-40.79448	-15.9227705
32	-39.358604	-16.434341
33	-19.461527	7.8575034
34	-38.766285	-18.32755
35	-29.959036	-6.402458
36	-5.432729	-15.4815
37	-5.148345	-17.012043
38	-38.68171	-18.451899
39	-7.259408	-18.045326
40	-31.058382	-4.236029
41	25.945644	-15.407722
42	44.09494	17.667707
43	-20.210682	10.820535
44	-31.31548	-3.586541
45	-31.063442	-4.8324103
46	-30.655895	-5.739802
47	-38.572437	-16.833752
48	31.704744	15.999761
49	-30.396542	-5.1579537
50	-20.50528	10.796829
51	-19.217028	-38.3124
52	-18.853096	9.901393
53	-17.998734	9.39581
54	-38.857994	-16.765734
55	-19.495716	-38.16582
56	-19.010872	11.345489
57	-30.400845	-4.663298
58	36.964092	11.398738
59	43.49131	15.519323
60	38.774803	24.411993
61	-18.874348	6.7810383
62	-40.775974	3.4116104
63	-39.546352	-16.216537
64	-39.027447	-15.802088
65	-32.262447	-3.8880446
66	-34.243168	-4.989018
67	-40.250298	-17.107206
68	-18.69454	9.400424
69	-1.9327409	-25.576754
70	-39.717316	-16.211208
71	-29.35177	-7.1887875
72	-17.78841	7.239012
73	-39.15896	-16.416868
74	10.106064	-35.708305
75	-19.393929	-38.171974
76	-40.65356	-14.906312
77	-27.335743	-10.979656
78	47.50688	10.666597
79	-40.337307	-17.321297
80	-40.181595	-15.674668
81	-39.3166	-16.687826
82	-32.686256	-3.9920182
83	-39.76305	-15.663795
84	-19.07924	11.21029
85	-5.388201	-15.617484
86	27.072777	-16.45377
87	-31.073694	-3.7529101
88	-2.209559	-27.72694
89	-18.875647	11.313398
90	-2.0410857	-25.466871
91	-39.53747	-16.14368
92	-32.334625	-4.021586
93	-18.132555	7.1069508
94	35.48446	1.7400738
95	-33.53462	-16.165869
96	-40.47345	2.0053253
97	-19.655046	11.3479395
98	-19.440233	-38.14429
99	41.625854	-7.492184
100	-5.506456	-16.600702
101	-40.36373	-14.576951
102	-32.173656	-4.1195793
103	-1.8559369	-27.120918
104	-31.382292	-5.0437384
105	26.907883	-16.756937
106	-20.901304	9.577547
107	-31.078804	-3.7029226
108	-20.858698	9.793911
109	26.801455	8.766255
110	48.382935	11.093021
111	41.048363	15.577904
112	-20.6293	10.613623
113	-21.149347	8.468385
114	-40.522427	-17.491535
115	47.399662	13.088399
116	-40.08018	-16.895994
117	47.558697	9.363559
118	-30.803082	-7.003572
119	-36.576492	0.31929082
120	-20.652842	8.964676
121	36.48883	14.132688
122	24.09096	-11.840815
123	-31.501877	-4.7373714
124	-5.5194807	-17.391495
125	-40.979843	3.6283472
126	36.709633	6.439586
127	-18.71368	7.5496664
128	-18.861507	11.269621
129	-33.19012	-14.122002
130	-33.920567	-15.201293
131	30.26212	10.71047
132	-39.135944	-15.393322
133	-36.55038	0.28758967
134	27.127445	-16.621672
135	37.067978	7.158303
136	47.898376	10.850792
137	48.54009	11.418673
138	-31.330217	-4.78355
139	-36.616566	0.2915187
140	47.976597	11.375633
141	-40.701283	-17.412363
142	-38.96991	-16.160685
143	-1.653838	-25.201876
144	-36.594482	0.31770828
145	-20.542503	10.502413
146	-19.722948	10.115866
147	-20.596798	9.220572
148	-38.74687	-16.562428
149	-39.65005	-15.9349985
150	-31.024858	-4.198945
151	-34.595985	-5.7749686
152	-39.611473	-16.279455
153	-39.338436	-13.735134
154	-38.3828	-17.341429
155	-18.217596	6.6399627
156	-20.02095	8.29481
157	36.899876	11.3838
158	-17.506105	6.8570185
159	-19.111055	-38.41935
160	-30.959412	-4.3551536
161	-40.858826	-14.882358
162	48.119316	10.968445
163	47.558228	11.17522
164	-4.116889	-17.224922
165	-38.559105	-16.394768
166	-19.074362	-38.422672
167	-38.53856	-16.80142
168	-17.278507	7.2459407
169	39.228123	16.404417
170	-41.319305	-17.473305
171	-21.689142	9.463893
172	-36.530396	0.27367127
173	-39.074604	-16.275938
174	-33.50135	-4.114518
175	-20.905312	10.32549
176	-19.51564	11.283823
177	-41.28983	-17.023016
178	-0.14268126	-27.182066
179	-33.289818	-5.086893
180	-34.373177	-5.324061
181	47.838223	11.418981
182	48.154938	11.545931
183	30.020586	10.097304
184	-38.825066	-15.842361
185	-19.763561	12.430871
186	-19.779903	8.405331
187	-40.48684	-17.801207
188	-17.670088	9.467508
189	-41.156754	-16.238825
190	-1.3343873	-28.07858
191	-20.307821	9.498485
192	-19.116646	-38.39668
193	-40.365437	-17.776728
194	28.41079	-14.776303
195	-31.024477	-4.726761
196	-30.691181	-5.5959535
197	-40.036636	1.7473639
198	-20.13443	10.644298
199	-18.933558	9.171418
200	-5.5725994	-16.604984
201	36.329865	15.794047
202	-19.238256	7.109421
203	47.321014	11.188684
204	-31.568552	-3.755288
205	-31.386562	-4.739635
206	-39.422855	-15.658391
207	-38.841267	-16.461243
208	-34.333496	-2.1248941
209	-18.409388	7.1664586
210	47.382294	10.626531
211	-41.11143	-16.903566
212	-20.868164	9.137332
213	36.909622	14.665057
214	-31.59385	-5.0732865
215	-28.758669	-7.388125
216	47.282463	13.582039
217	-38.772446	-17.473139
218	-28.652596	1.1673824
219	-39.256954	-15.649846
220	-31.158037	-3.9359083
221	-19.167034	-38.38114
222	25.395548	6.0855503
223	-20.421589	11.373491
224	48.440216	10.893856
225	-19.156015	-38.380375
226	-19.263636	11.294942
227	-40.149464	-16.292109
228	-5.421227	-15.5090275
229	-32.049313	-4.005644
230	-31.209435	-3.56857
231	-19.219814	-38.36437
232	-40.3767	-16.28513
233	-0.956782	-27.58082
234	46.886337	9.95187
235	-19.248293	11.114841
236	-39.130573	2.399148
237	-20.83533	9.934358
238	-5.335224	-16.338917
239	-34.582924	-5.5201626
240	-39.741516	-16.233318
241	-4.545171	-17.783794
242	-19.117897	-38.40567
243	-40.102768	-15.750364
244	-34.100296	-5.9489594
245	26.088425	-16.034992
246	-28.407473	-7.627558
247	-0.5141786	-26.888409
248	-19.719187	11.078337
249	-40.35482	1.7853091
250	-31.751705	-5.268094
251	-5.41117	-16.20086
252	-31.701479	-4.8875575
253	46.822254	12.982412
254	-20.052794	7.833488
255	-19.010384	10.498684
256	-4.1771955	-16.446674
257	-40.24164	2.9787123
258	-5.161767	-15.389636
259	-35.440388	-5.672075
260	-39.151463	-16.243185
261	-20.06426	10.625784
262	-38.40605	-2.1710742
263	-21.39853	9.743178
264	-19.16678	11.177958
265	-20.832907	9.440664
266	-31.508945	-4.499946
267	0.14044923	-28.565681
268	-0.34716874	-24.047554
269	-4.4678664	-16.291454
270	-6.104098	-15.839884
271	26.378086	-16.926325
272	-40.352882	-18.746832
273	-31.372871	-4.5170145
274	-29.498714	-7.0119247
275	-5.0635037	-17.099054
276	-39.483494	-15.548749
277	-35.24322	-5.578877
278	-38.805904	-16.660427
279	-34.02219	-4.9057055
280	38.851795	7.610081
281	-32.514496	-2.4849849
282	-36.687534	0.3834136
283	-19.594307	11.40978
284	-20.373243	8.294294
285	47.89184	11.475116
286	-38.80224	0.97729653
287	41.96569	23.138947
288	25.385996	-0.91997594
289	-18.34617	7.0353603
290	-17.960793	6.807129
291	26.695723	-15.887768
292	-39.72402	2.7043726
293	-1.552675	-27.239931
294	-38.259583	-17.760078
295	-17.698812	7.0273156
296	31.473745	8.503361
297	-34.525917	-4.48585
298	-34.205215	-4.821466
299	-34.566673	-1.899294
300	-39.461926	-16.715899
301	-19.113756	8.845582
302	-18.700718	7.2752867
303	-21.612734	8.551128
304	-31.812202	-5.4447727
305	-19.550163	8.114705
306	-20.76253	9.298743
307	22.777208	-14.870909
308	-34.744335	-5.2265124
309	-19.04345	8.93911
310	4.0102553	-29.145842
311	-8.248903	-15.6912365
312	-34.751354	-1.8734577
313	-1.5365393	-26.693222
314	-20.811981	9.052257
315	-23.76861	-14.8241205
316	-17.664518	6.7670236
317	-39.477448	-16.182236
318	27.236753	-16.821882
319	-18.558167	7.167873
320	-2.4747643	-24.108913
321	-0.99296004	-24.022713
322	-21.52812	8.687397
323	-18.860987	8.565757
324	-19.542604	6.452396
325	-6.781826	-15.85447
326	-18.62745	11.007859
327	-31.369099	-4.5361247
328	-40.13845	-17.767363
329	-30.731457	-4.114487
330	-20.221985	9.096675
331	48.02817	13.16008
332	-30.587187	-4.3570275
333	-9.81309	-29.624987
334	31.137245	7.9849253
335	-21.776072	8.777173
336	-30.42843	-5.1926975
337	-18.494202	10.692693
338	-31.113623	-3.526013
339	-20.98497	11.193974
340	-34.924484	-4.2960076
341	-19.611486	12.694355
342	-19.247532	-38.302322
343	-33.260746	-4.5973706
344	-41.439255	-16.862808
345	24.346626	-15.129713
346	-39.27102	-15.653834
347	-19.673763	7.4569206
348	-19.308651	-38.256523
349	0.22776619	-25.274555
350	-19.339006	11.087327
351	48.334396	12.582344
352	-34.655495	-3.0239685
353	-39.21827	-16.661839
354	29.614285	8.464511
355	48.016422	12.158964
356	-39.75433	-16.661612
357	-40.856018	-14.685581
358	-19.66205	9.956418
359	-38.885963	-16.541874
360	48.606567	11.74638
361	-6.256915	-15.543577
362	-19.506477	10.496516
363	-40.347656	-17.540419
364	-1.7467842	-27.200642
365	-41.315136	-17.116846
366	-8.967585	-28.331709
367	-19.53864	9.8715
368	-32.006744	-3.84534
369	-18.027235	6.946956
370	-18.643969	10.944832
371	31.175692	14.090388
372	-33.161507	-4.2209954
373	-32.33707	-2.8137484
374	48.119534	11.8206
375	23.927773	-13.91657
376	-31.700481	-5.897364
377	30.63101	7.946753
378	-21.101458	10.658608
379	35.739326	10.853468
380	-34.181286	-15.6657505
381	-28.61155	-7.4663196
382	-2.0680823	-24.431345
383	-4.5947585	-17.194386
384	-18.921402	11.064367
385	-18.862495	-38.65516
386	-39.688694	-16.057096
387	-35.495766	-5.4303155
388	-39.78844	2.8045404
389	-20.910517	9.474908
390	-41.04873	-16.981318
391	-19.03526	10.60192
392	-33.88255	-4.93372
393	-18.979218	-38.49629
394	-3.2410705	-19.471544
395	36.238514	17.451782
396	-21.537876	9.895857
397	-19.945574	10.170255
398	-19.747128	12.666963
399	-7.6782637	10.225395
400	26.763292	7.770396
401	30.044079	8.68668
402	44.80745	12.575735
403	-17.680784	8.116903
404	-34.606277	-4.538404
405	-34.881516	-5.041412
406	45.195026	5.9560575
407	-29.819803	-5.8800607
408	-40.331604	-16.183914
409	-19.010818	10.639911
410	-4.746298	-16.852581
411	36.238136	6.798111
412	-18.024649	7.0362663
413	-31.991943	-3.8562422
414	-29.752293	-7.053829
415	-18.828074	7.5955267
416	-3.433057	-17.03854
417	-18.866938	7.6658263
418	-17.907711	7.1205072
419	-30.846508	-5.254531
420	47.99017	11.532898
421	-18.269768	7.0328274
422	-21.093	9.257525
423	-33.66641	-5.3505974
424	-31.310123	-4.118653
425	-37.597736	0.9776592
426	-18.156746	6.9464335
427	-31.140448	-4.1627235
428	-6.1533384	-16.52478
429	-20.083727	8.25175
430	-38.91645	2.2250788
431	-20.086971	10.762004
432	47.74937	10.772928
433	-34.278606	-15.485097
434	-5.0197606	-16.530249
435	-30.83177	-5.7018356
436	31.624674	8.378875
437	-34.43259	-4.7320113
438	11.098581	-31.14694
439	-5.0229807	-17.423162
440	30.00055	12.228045
441	48.378944	11.056495
442	47.368645	12.082413
443	23.007822	-26.030844
444	-40.129852	1.6895217
445	-39.42545	-15.739875
446	-41.40911	-17.143785
447	-33.413136	-5.0155687
448	-2.2438989	-24.028215
449	-32.36193	-5.0520816
450	-20.141209	8.800664
451	-17.91231	7.077099
452	-33.601513	-4.492553
453	-31.16654	-3.5708866
454	-19.02841	11.122926
455	-29.07424	-7.114754
456	-38.583733	-2.1957207
457	35.915756	21.569946
458	-20.691004	8.313009
459	-40.80877	-18.351702
460	-19.208672	7.905425
461	-39.202667	-15.960801
462	29.319496	-16.828278
463	-39.37132	1.9595431
464	-17.78674	7.8082633
465	-36.554333	0.29088148
466	-33.98742	-5.172971
467	-17.962265	7.5674915
468	-17.52199	7.2433777
469	-20.9847	11.316635
470	-38.99642	1.6287148
471	-3.9450192	-16.4564
472	-31.020248	-4.3187256
473	-20.009933	9.614989
474	35.407673	16.599125
475	-39.08938	-17.194824
476	-30.64485	-4.369453
477	26.196499	-16.08091
478	-29.08479	-7.0841303
479	48.058205	11.732149
480	-39.0068	1.5130507
481	-19.203053	9.88035
482	-31.399702	-4.616175
483	-19.51206	8.574039
484	-2.0182774	-27.591963
485	-32.362984	-4.081595
486	-33.56711	-5.507606
487	-4.72127	-16.780724
488	-31.342737	-4.7609615
489	-31.103794	-4.65669
490	-40.927578	-15.306069
491	-16.95888	6.729233
492	-40.533985	-17.828516
493	-33.93272	-15.705354
494	-18.453358	10.741691
495	-31.67655	-3.7451768
496	47.90247	11.518969
497	-4.9780126	-15.426273
498	-30.916529	-4.892938
499	-18.315792	6.781441
500	21.018349	8.626451
501	-31.129568	-4.0029407
502	-1.9505961	-27.066504
503	-39.720814	2.4001315
504	-5.303974	-15.466063
505	-33.693157	-4.53582
506	-20.809649	9.609232
507	-40.23492	-16.4523
508	48.324886	11.517223
509	-18.885046	11.156173
510	-18.393301	6.9713755
511	-4.3510184	-16.199957
512	-18.692091	7.2314577
513	36.37301	15.694334
514	-19.42079	10.481015
515	-31.36283	-3.5741687
516	48.637398	11.428382
517	-34.15982	-5.324956
518	-33.468136	-5.387568
519	-41.058495	-17.49013
520	-1.2747585	-27.92231
521	-36.426525	-6.2555103
522	-33.20629	-4.339063
523	-6.626688	-15.18204
524	-25.610525	-15.24958
525	41.27412	24.27599
526	-31.045765	-4.1772695
527	-19.422586	-38.150776
528	24.225609	-15.216993
529	-1.0844557	-27.070782
530	-8.419125	-18.555065
531	-18.775028	9.388693
532	26.825516	-16.577612
533	-18.480827	-11.454633
534	-34.448658	-5.210061
535	-20.430002	11.539098
536	-18.26232	-15.685653
537	-36.594875	0.29281902
538	-6.3958716	-16.009361
539	-19.31923	-38.21184
540	-39.935623	1.5832508
541	-5.1159906	-16.255854
542	-39.728878	1.9844508
543	-34.998466	-5.12742
544	-29.779345	-4.48963
545	-40.525127	1.8889383
546	-38.350067	-17.101473
547	-17.823614	7.339583
548	47.84599	11.310027
549	-39.526875	-17.452812
550	-30.505669	-4.9800196
551	-21.004316	10.26182
552	22.30603	8.114883
553	-32.855103	-3.2837842
554	-31.427942	-4.7686
555	48.54959	12.053657
556	-31.908718	-3.28906
557	-5.51862	-15.541859
558	-18.354666	10.429761
559	-39.12852	-16.868633
560	-21.119663	9.454671
561	46.7731	10.494766
562	47.523182	9.280324
563	-36.59445	0.3215114
564	23.947893	-13.755662
565	31.25591	8.515644
566	33.526512	11.276806
567	-19.29358	-38.34343
568	-39.87765	1.4858363
569	-39.590958	-17.241451
570	-40.58949	-14.591206
571	-39.970997	1.749263
572	47.570297	11.004731
573	10.5078745	-34.687828
574	-39.628624	-14.305764
575	-39.21049	-17.27633
576	48.653828	12.2101555
577	-21.784521	9.407434
578	-31.030972	-3.8312607
579	-19.959555	12.294074
580	26.32187	-16.823538
581	-19.441437	11.263178
582	-41.081963	-16.777365
583	47.766346	18.468168
584	-2.058336	-25.324953
585	26.241327	-16.136
586	-35.577095	-5.839633
587	35.722813	-13.927844
588	46.35552	10.751563
589	-19.321196	10.33184
590	-40.886982	-16.337502
591	-33.109222	-4.2112136
592	28.391665	8.019006
593	37.989246	6.506886
594	-28.392475	-7.6112747
595	-39.21128	-15.82511
596	-39.945446	-18.206219
597	-31.24956	-4.1096888
598	-6.117108	-21.953808
599	30.69788	7.972575
600	-40.7008	-17.34626
601	32.29144	12.23247
602	-20.532436	8.602551
603	-30.828983	-5.482799
604	-21.06566	10.705928
605	-35.08403	-5.089328
606	-2.3100977	-24.050926
607	-40.50327	-17.77531
608	-19.141346	9.078092
609	-34.61372	-5.032522
610	47.778397	10.980027
611	-31.33555	-3.6322134
612	-40.139885	-16.74929
613	-39.145428	-16.217876
614	-39.533466	-15.709404
615	-39.95454	2.8466463
616	-18.08529	6.9308114
617	-5.324434	-16.708254
618	-35.136063	-5.399099
619	47.83514	14.668286
620	-34.78994	-5.005354
621	-31.771664	-4.210639
622	-5.360274	-17.022917
623	-2.149234	-24.654606
624	-40.63925	-15.136091
625	-39.893646	1.8597316
626	-31.258585	-4.5857916
627	-28.831205	-7.9643884
628	-32.372986	-3.692331
629	-33.78392	-5.6289396
630	-38.83673	2.0540504
631	-19.639395	12.545657
632	-6.1746974	-16.848696
633	47.983223	11.251209
634	40.245426	-8.879907
635	26.069832	-15.989777
636	48.550434	11.986854
637	-5.302647	-15.441398
638	-33.213123	-5.1577883
639	-34.704865	-5.6838393
640	33.981873	-6.5424767
641	-39.672157	-16.23462
642	47.872437	12.171931
643	-2.8330677	-24.564203
644	-2.067343	-27.068964
645	-4.9241943	-17.24281
646	-2.245774	-25.16827
647	-34.128925	-2.3148696
648	-20.879995	9.927612
649	-19.49882	8.91093
650	-0.18607336	-28.197004
651	36.98275	7.2083173
652	-0.3465353	-27.170551
653	-0.81188846	-27.418293
654	-32.16532	-3.9945729
655	-33.48564	-4.32904
656	-1.6274639	-23.55283
657	-6.2192144	-16.20682
658	25.976688	-18.04292
659	47.71937	18.647593
660	-0.8844701	-27.660622
661	-12.250102	-18.91664
662	-34.64918	-3.971892
663	-17.676445	7.1562295
664	37.958965	-14.368618
665	-0.3934765	-27.979826
666	-34.58827	-1.9830326
667	-39.76884	1.9317242
668	-40.036602	-17.326982
669	-34.31617	-4.181337
670	-19.125639	9.340549
671	-2.2803674	-21.997894
672	-33.034737	-4.4245753
673	-21.225262	9.332443
674	-18.101006	-11.409839
675	27.982065	-16.92831
676	26.183437	-15.724852
677	-1.612594	-26.408653
678	37.934753	-13.292687
679	-40.56771	-16.975897
680	-31.568237	-5.162219
681	-39.114124	-15.489955
682	-39.390938	1.7266555
683	-6.3901844	-16.29416
684	-39.49177	-15.808862
685	-40.785137	-14.7808485
686	-5.827206	-17.260008
687	-1.3828366	-26.945616
688	-36.72862	0.4307259
689	31.741854	8.268557
690	-19.036642	8.738006
691	-32.975628	2.6566443
692	-36.734974	0.31644732
693	-28.34542	-7.593182
694	31.234606	14.018729
695	-35.192677	-5.0840764
696	-3.7251747	-17.757135
697	-38.67975	-17.17016
698	-40.850117	3.4614716
699	-2.7228427	-18.055233
700	-39.704407	-14.534549
701	40.20891	-7.876589
702	25.907099	-15.494402
703	-3.7304149	-17.962822
704	31.318419	7.9997454
705	-4.2183166	-27.24073
706	47.453205	11.87095
707	39.67802	18.440165
708	-39.50591	2.4528599
709	27.171488	-23.357512
710	-0.95889723	-28.457264
711	-1.5470655	-26.986032
712	-6.691828	-16.12858
713	27.106575	-19.718784
714	-5.4032297	-16.64241
715	-1.994412	-24.874252
716	-19.616024	12.406317
717	-31.317251	-4.629295
718	-0.8932046	-27.76547
719	-35.789318	-5.926368
720	-32.34732	-2.8476417
721	-19.821495	8.180087
722	-2.049149	-25.479086
723	25.253967	-0.24792072
724	-19.773361	8.562914
725	-33.793854	-5.1038156
726	-32.97121	-4.3372693
727	-20.566795	11.343937
728	-18.670166	8.36085
729	-13.471033	-17.93524
730	-2.0139027	-23.90151
731	-33.770786	-4.1089625
732	0.0095926	-27.420523
733	-33.499294	-5.5653644
734	-1.1539518	-26.91408
735	-35.30178	-1.2697349
736	-18.553156	10.908513
737	-31.379892	-8.189325
738	-40.177883	-15.908783
739	-19.871254	8.899971
740	42.996834	15.732494
741	-0.47485244	-27.90583
742	-40.650803	-16.094542
743	-5.9216595	-16.726944
744	-34.87686	-2.035597
745	28.628574	-17.10923
746	-39.02695	2.4255767
747	-31.608936	-4.380386
748	-1.5423362	-26.717894
749	-34.49547	-2.36061
750	26.56846	-19.85197
751	-28.728218	-6.60262
752	-39.7459	2.4972532
753	-31.668327	-4.0259914
754	-35.19826	-5.4448175
755	-40.17916	-14.502006
756	-35.077644	-6.4524384
757	-41.276863	-16.66532
758	-40.047596	1.9535805
759	11.054744	-43.09417
760	-1.9178662	-27.490103
761	48.19575	11.515175
762	-2.8092022	-24.725471
763	29.40797	-16.207403
764	-40.74588	3.299424
765	-39.310143	1.7627511
766	-0.421035	-28.015324
767	-20.085398	10.380251
768	41.273323	18.653465
769	-21.464497	10.889514
770	-2.1063712	-23.021317
771	-19.6845	8.23398
772	-20.15333	8.964263
773	29.055119	-16.825191
774	-1.6823541	-23.525366
775	-28.54951	-7.4871716
776	-40.17815	-15.333285
777	-40.499905	-14.742442
778	-18.557714	7.120736
779	-39.89998	1.5774746
780	-1.3680899	-27.734612
781	1.4674819	-24.765963
782	24.38524	-15.193526
783	-2.0833411	-18.705837
784	-5.5418158	-15.413668
785	-18.463394	7.2140627
786	-4.713807	-17.049973
787	-31.06055	-6.198813
788	40.335056	-15.680632
789	48.25598	10.584113
790	33.724632	17.154615
791	-40.80996	2.106091
792	-40.183346	-15.173258
793	43.83302	-16.398779
794	24.844736	-25.743576
795	-20.60322	11.250079
796	0.76323956	-15.204963
797	-1.500871	-27.47764
798	-20.315332	9.224005
799	48.00333	11.891805
800	-34.765377	-1.9170415
801	-33.19732	-5.199559
802	-34.58999	-2.4147437
803	-18.206163	6.455558
804	-20.152515	9.512004
805	-4.1495776	-16.14933
806	-0.06976291	-27.18667
807	-1.8848025	-27.320297
808	-1.0805194	-26.205196
809	47.696987	18.621113
810	-5.0955997	-17.032715
811	-19.85283	-14.54937
812	47.69411	11.870048
813	-18.941439	9.522753
814	-19.418478	7.478946
815	21.794601	-14.255682
816	22.764849	-27.837948
817	-7.685372	-16.021193
818	-31.908825	-4.4090986
819	38.077858	14.916416
820	25.502554	-17.226677
821	-28.661247	-7.6529255
822	-19.496746	9.950404
823	-40.17884	1.9846467
824	-39.14947	-15.501917
825	-20.048925	8.457853
826	-20.064089	9.133241
827	38.611427	-6.80845
828	-3.7536213	-42.242706
829	-33.798252	-15.565261
830	-40.171936	2.9083533
831	28.028265	-15.658301
832	-34.714336	-2.087394
833	-19.903616	8.59682
834	-19.585443	7.955098
835	38.336132	-10.697962
836	48.178665	12.467821
837	-8.95397	-16.077406
838	-7.513241	-16.00406
839	-20.883295	8.194823
840	-39.57386	2.6026952
841	-19.923264	9.125386
842	-5.100245	-16.353825
843	-34.639114	-4.8922915
844	-5.402244	-16.980295
845	-32.88124	-2.5258307
846	-19.581997	-38.08732
847	5.117274	-34.841972
848	-7.1160336	-16.130821
849	29.755869	-4.7280984
850	-9.594964	-20.68986
851	-19.230448	11.408192
852	-29.118359	-6.0912743
853	-18.392881	6.4467163
854	-5.829978	-21.325031
855	-23.327637	-9.59192
856	-18.951147	7.1504602
857	-32.57767	-2.8928099
858	-21.432873	9.362378
859	4.50048	-30.866291
860	-20.565212	8.411401
861	-40.522278	1.9862916
862	-28.56731	-6.668495
863	35.515953	-15.75141
864	37.302593	-8.627312
865	-1.7162035	-24.883526
866	-34.06486	-6.40953
867	-0.42024258	-27.239403
868	-28.81176	-6.504534
869	-40.122757	-16.033033
870	-35.00914	-2.2335966
871	-31.733713	-3.5994205
872	35.113934	-15.282716
873	-39.505245	-16.29058
874	-18.989553	11.195798
875	-33.43493	-5.6368136
876	26.735884	-19.917484
877	-19.798285	8.637186
878	-20.505417	10.851164
879	-34.284496	-15.828264
880	-18.956394	10.70517
881	-39.14844	-17.297737
882	48.24199	10.749652
883	-32.916164	-2.6239545
884	-34.30063	-2.0172398
885	-4.58767	-15.690026
886	-1.8089412	-24.725962
887	-5.109361	-16.96259
888	-40.577183	-14.472999
889	-1.6284345	-26.388853
890	-39.173447	-15.439695
891	-39.80871	-16.066675
892	-39.53398	-15.540151
893	-40.790794	-16.212149
894	-20.541908	10.673142
895	-34.66799	-4.135537
896	26.544659	-16.313747
897	-7.0353823	-17.940447
898	-19.620548	7.079443
899	-4.145464	-16.237179
900	-0.553078	-29.000263
901	-19.510626	12.452904
902	-20.155827	8.93453
903	-31.41966	-3.3089128
904	-34.883617	-5.1557384
905	-5.07296	-15.87573
906	-34.42116	-2.444575
907	-1.89069	-24.223024
908	-30.42354	-5.86093
909	-0.43839917	-27.79757
910	-30.522432	-2.957999
911	-34.47512	-5.3306503
912	47.63306	10.491255
913	29.363623	-16.222965
914	-20.426823	8.339435
915	-18.89932	10.89543
916	-39.953842	2.952896
917	-30.523533	-3.8442807
918	-39.91126	-16.388433
919	-33.69749	-5.064721
920	-19.706734	8.196414
921	-7.305151	-17.076097
922	9.587988	-35.06777
923	1.9496241	-29.20515
924	-8.468107	-17.040533
925	-39.59822	2.5542197
926	-35.40251	-5.786482
927	-34.74019	-4.1036267
928	-39.14471	-16.065416
929	-20.78991	8.364295
930	-21.123634	9.159956
931	-18.988298	10.844205
932	-20.181604	8.904906
933	-4.24743	-18.157568
934	-21.004162	8.583535
935	-31.948301	-4.1673827
936	-18.431479	10.661914
937	-9.374518	10.303141
938	-5.7715373	-15.828161
939	-39.916332	-16.114754
940	-5.3048434	-17.99658
941	-6.756394	-15.816845
942	-33.689198	-6.146677
943	-40.56545	-14.559838
944	35.09665	-14.869733
945	-7.848907	-16.140799
946	-39.91346	1.8393346
947	-1.8807677	-26.965876
948	-40.64654	-15.110677
949	-34.815426	-6.6273117
950	-19.602528	10.067429
951	-18.285892	6.964023
952	-17.76867	7.519512
953	23.94353	-27.438993
954	-38.549297	-2.1414838
955	-20.050962	10.223201
956	-9.041911	-19.822266
957	-18.619041	10.747357
958	-32.162197	-3.8866332
959	-40.40245	1.9120793
960	3.059185	-38.860783
961	24.94039	-14.204154
962	-20.465614	10.960552
963	-40.732693	-17.039644
964	-18.11832	6.924561
965	-33.724026	-4.9015193
966	48.574272	12.014279
967	-40.590466	3.0761266
968	24.08682	-11.024103
969	-16.962805	8.733556
970	-4.125685	-17.893614
971	-17.783358	7.2108617
972	-35.873154	-7.260898
973	-28.44609	-7.8175316
974	-40.08358	-16.337801
975	39.464058	16.358984
976	-20.105114	9.686474
977	-5.8212433	-15.612318
978	-20.091578	9.201169
979	-40.859676	3.4577584
980	-31.064186	-4.2478604
981	-18.31582	7.3235893
982	-2.4084451	-18.173862
983	37.103275	-12.93376
984	-40.169827	-16.171803
985	-5.1046424	-17.159863
986	-39.684517	1.9283352
987	-6.70068	-15.735529
988	-39.367664	2.3857806
989	47.900063	11.9304905
990	-36.58227	-6.2887416
991	-40.13213	2.0881712
992	-33.80185	-5.534112
993	-34.54132	-1.8218906
994	-40.503998	2.091486
995	-39.53875	-16.328005
996	-0.59579116	-27.170948
997	-19.139338	-38.398357
998	-6.3542185	-15.332218
999	-34.97459	-6.751097
1000	-8.125706	-19.02435
1001	48.57872	11.523358
1002	-39.9306	-16.301397
1003	-5.7011805	-16.224873
1004	-19.444136	11.208442
1005	3.6658266	-31.646837
1006	-21.286886	9.511036
1007	-18.639013	9.760309
1008	28.11042	-20.358374
1009	-20.192434	9.487242
1010	41.08899	24.221733
1011	-4.7062664	-17.040552
1012	-36.689907	0.42550537
1013	-38.99224	-16.129408
1014	-39.81326	2.001292
1015	-30.095531	-5.7960396
1016	-40.164764	-17.20653
1017	-40.061314	1.7437146
1018	-28.605238	16.47714
1019	-34.94546	-5.093303
1020	-39.656532	-16.098757
1021	-32.368618	-3.9766254
1022	-34.172504	-5.986376
1023	25.874376	-18.436394
1024	-20.513596	9.141992
1025	-21.351955	8.900579
1026	-19.48817	9.6391735
1027	48.38991	12.903589
1028	-34.836155	-5.3089013
1029	-34.95296	-5.3238063
1030	-19.039637	10.832274
1031	-19.627062	9.281214
1032	-33.48657	-5.0013447
1033	-7.1783395	-16.996862
1034	-21.423302	9.063971
1035	-39.477177	-17.369888
1036	-40.354733	-15.838105
1037	-20.58941	8.0421915
1038	0.96843076	-29.244942
1039	-18.44054	10.170928
1040	-32.612354	-3.3408892
1041	45.32063	-4.7179127
1042	-30.49625	-5.818979
1043	-32.651474	-2.677911
1044	-20.060467	9.352746
1045	-9.517589	10.318416
1046	-0.97098047	-27.229471
1047	-40.406612	-17.631996
1048	39.742603	17.957355
1049	2.5993621	-23.301325
1050	-39.88307	-16.389593
1051	-39.60215	-18.034645
1052	-34.391914	-4.3931327
1053	-19.547668	10.288732
1054	-4.540367	-16.688402
1055	-1.5655338	-25.498919
1056	-18.828663	10.866276
1057	29.87115	-19.293941
1058	-9.164575	10.28535
1059	-31.609035	-4.5091033
1060	-21.00794	9.475663
1061	-3.4701529	-18.011528
1062	-5.771797	-16.20046
1063	-31.3882	-5.2208204
1064	-19.974482	10.925018
1065	-35.76302	-4.3516603
1066	6.59991	-34.06343
1067	22.975504	-13.723842
1068	-39.208057	-17.064932
1069	45.16134	-3.1162713
1070	-19.16925	6.987719
1071	-21.044292	9.488441
1072	0.4945529	-28.225416
1073	30.220884	16.625446
1074	-5.4402194	-15.6645355
1075	-32.168747	-4.0100746
1076	-31.827347	-3.972945
1077	-19.055056	-38.43284
1078	-3.0599933	-16.958601
1079	-21.491276	9.165103
1080	1.1028959	-27.716213
1081	26.218706	-15.788288
1082	-7.0373507	-16.959665
1083	-37.34453	0.82185984
1084	-34.308662	-5.4287715
1085	-38.953445	1.7143121
1086	-35.776585	-6.4208837
1087	-5.103268	-16.45176
1088	-35.24314	-5.8087773
1089	-0.74920267	-27.412554
1090	-40.80715	3.3226953
1091	-34.18793	-5.735453
1092	-39.72852	1.827472
1093	36.894775	6.966966
1094	-40.009315	-16.51825
1095	40.591965	23.23244
1096	-18.993687	10.64373
1097	-17.791245	6.9342594
1098	-39.277126	-13.476677
1099	-35.511745	-5.372524
1100	-33.270435	-6.3326054
1101	-35.44227	-6.7434187
1102	-6.305254	-16.774801
1103	-20.382776	-12.19106
1104	25.688524	-15.755374
1105	-19.05996	8.217623
1106	-32.682873	-2.6958358
1107	-34.8056	-6.5667324
1108	-19.321484	7.3200517
1109	-39.50532	2.5933344
1110	27.068047	-16.651966
1111	25.51468	-13.487069
1112	-4.1200566	-17.704035
1113	-4.2228074	-16.12563
1114	48.88328	11.51981
1115	-38.867172	-16.477839
1116	0.4457307	-28.377895
1117	48.221962	12.226076
1118	-39.729343	-15.580367
1119	47.840412	10.997806
1120	-3.4146404	-18.113758
1121	-1.576029	-26.620304
1122	-19.259855	8.466695
1123	-10.922959	-37.894398
1124	-20.991386	8.233616
1125	-34.955997	-5.881435
1126	-34.172478	-6.2514973
1127	26.515064	-16.33896
1128	-20.876757	9.273009
1129	-39.702816	-16.022387
1130	-40.445995	-16.519806
1131	-0.653686	-27.122011
1132	27.373638	-16.175657
1133	-40.09475	2.9674773
1134	-34.210976	-5.282845
1135	-26.304495	-12.409172
1136	-1.7100822	-27.140717
1137	-28.729832	-6.7571373
1138	-40.629406	3.013512
1139	-39.47101	-17.264208
1140	-20.572536	9.237859
1141	-21.242329	8.874031
1142	-39.633965	-15.525556
1143	-18.722002	11.041863
1144	-21.23787	9.64814
1145	-40.09737	-16.151913
1146	1.1587441	-28.837872
1147	-39.920418	2.8516197
1148	-19.405125	8.435149
1149	-20.178288	9.260931
1150	-40.072426	-17.36688
1151	-40.19078	3.1904864
1152	-19.756721	11.012842
1153	-2.0653684	-27.330263
1154	46.658474	-5.099552
1155	-7.542065	-16.547716
1156	26.958643	-16.431797
1157	-18.179905	6.9882145
1158	21.513075	-16.367746
1159	-20.901297	8.457775
1160	-36.600807	0.31384674
1161	-39.942963	-16.732643
1162	-5.429573	-36.27489
1163	28.43167	8.394075
1164	8.93006	-36.285496
1165	-31.4326	-3.9524384
1166	1.1715076	-27.892147
1167	-5.63372	-17.881014
1168	5.0878296	-34.805313
1169	-18.144697	7.0976787
1170	25.747267	-18.898077
1171	-8.508049	-15.77655
1172	-40.122196	-16.637856
1173	-34.30035	-4.310594
1174	-18.8148	10.608525
1175	-40.648926	-14.61009
1176	-30.769384	-4.3845887
1177	48.13574	11.962572
1178	-20.613888	11.555605
1179	-20.86299	9.421592
1180	48.633835	12.059989
1181	-32.065365	-4.0256567
1182	-40.071617	-15.934494
1183	24.385427	-27.529623
1184	-5.468437	-15.426912
1185	-17.73613	7.1775575
1186	-18.775066	10.851828
1187	-19.661552	12.451466
1188	-40.458252	-14.639091
1189	-39.277653	-16.834307
1190	-38.517075	-2.133024
1191	-34.118713	-16.570103
1192	47.39717	10.712618
1193	-4.5645905	-16.06425
1194	-21.142523	8.489454
1195	-18.876913	10.944806
1196	26.80336	-16.600428
1197	-39.895535	-16.776558
1198	48.272926	11.921515
1199	27.360495	-16.065763
1200	-40.59918	-16.333225
1201	27.138742	-16.80596
1202	-18.800327	11.384982
1203	-0.74142456	-27.561794
1204	21.297188	-21.07823
1205	37.882435	17.412773
1206	-31.680077	-3.7252712
1207	-18.918781	12.096051
1208	26.305319	-18.882048
1209	-1.9470159	-24.789818
1210	1.3865497	-24.638252
1211	44.998398	5.3542113
1212	39.274944	9.754613
1213	-39.576977	2.0298243
1214	-34.131145	-15.75563
1215	-19.502262	-38.098167
1216	-38.562763	-2.1453617
1217	-33.489925	-2.4154704
1218	-2.1166897	-24.388369
1219	-1.8116686	-28.087572
1220	32.199295	-0.03559288
1221	-7.655152	-17.224516
1222	-39.703598	1.8146157
1223	-40.174103	2.333701
1224	-40.531803	-16.367704
1225	-9.854392	-15.19407
1226	23.614302	-14.009668
1227	-34.49307	-5.322359
1228	-40.084877	2.648105
1229	-0.11576068	-26.022938
1230	-36.580063	0.3251078
1231	47.44995	10.863513
1232	-21.209982	9.393539
1233	25.190174	-16.96338
1234	-32.17478	-3.862286
1235	-8.113419	-16.812014
1236	-10.339731	-16.602503
1237	-7.380174	-15.978503
1238	-40.39406	-14.693932
1239	-30.309908	-4.249359
1240	-34.010826	-4.5281377
1241	28.646194	-16.750011
1242	-0.32062617	-26.840252
1243	35.90637	-13.550613
1244	-33.32803	-4.4385586
1245	-2.0994787	-24.955267
1246	-2.8040693	-24.48678
1247	40.125538	-16.097303
1248	-12.1672325	-18.213303
1249	-19.167374	11.248093
1250	-1.6799208	-24.208618
1251	-34.56886	-5.904567
1252	-34.73828	-4.3694053
1253	-2.396943	-18.54833
1254	-20.856901	11.424075
1255	39.01077	7.652341
1256	-18.250275	-11.3385105
1257	-31.737392	-5.094215
1258	-40.267006	3.0143454
1259	-40.245377	-16.621292
1260	-40.36569	-15.196261
1261	27.230387	-17.046476
1262	-20.876633	9.523419
1263	-7.802577	-16.74478
1264	37.09147	-14.023419
1265	-31.09349	-3.98573
1266	-34.354248	-4.3252587
1267	39.929977	14.518121
1268	-40.512794	2.0097888
1269	-10.555942	-16.313065
1270	-20.011686	10.558117
1271	-40.222176	-16.420551
1272	-19.08126	7.2189116
1273	-34.161762	-5.2149
1274	-34.011147	-2.7805786
1275	-18.790648	7.2801476
1276	-21.17679	8.584656
1277	-20.340183	9.286688
1278	-40.34907	-14.5751705
1279	-33.99567	-5.4710774
1280	-40.16103	-14.944413
1281	-18.876434	10.844156
1282	31.428564	-9.800063
1283	-20.71245	11.210543
1284	26.847492	-11.65384
1285	-39.486443	-15.445664
1286	-34.756676	-1.9725436
1287	-40.623177	-16.238657
1288	-6.357794	-16.338648
1289	-40.11783	-16.357178
1290	-6.133682	-16.528772
1291	-19.18092	8.607028
1292	-19.562927	7.509055
1293	-5.476544	-17.502531
1294	-39.99784	2.7976558
1295	-7.671978	-15.368546
1296	-20.161983	12.475394
1297	-32.049576	-4.0635333
1298	-1.823193	-26.384005
1299	-34.561443	-5.9800715
1300	-0.74027044	-27.372665
1301	-33.64419	-2.4795337
1302	-0.73662066	-27.728848
1303	33.84544	19.947893
1304	47.80265	14.685018
1305	-40.53465	1.9784656
1306	-33.037224	-3.861819
1307	-41.030525	-17.040308
1308	0.6811247	-27.42858
1309	-40.942436	-16.82988
1310	-33.038616	-4.4189687
1311	-34.067944	-6.8695693
1312	-5.7759967	-15.697629
1313	-39.726208	-17.866789
1314	37.18552	14.488291
1315	-19.968716	7.731428
1316	-20.037855	8.728511
1317	-34.747086	-5.671149
1318	-20.792946	9.068275
1319	-31.988928	-3.981173
1320	-8.228568	-19.615137
1321	-0.8742889	-27.144283
1322	-18.788189	11.178944
1323	-1.9529399	-28.340046
1324	-1.9995421	-24.072985
1325	-34.3235	-3.9055648
1326	-40.889553	-16.706709
1327	-41.189297	2.090137
1328	-18.792046	10.72806
1329	-36.576336	0.3226072
1330	-0.6677885	-27.670374
1331	-40.79307	3.4104433
1332	-21.161201	8.830311
1333	-32.692135	-2.5105364
1334	-39.264072	-16.219358
1335	-7.3968143	10.14335
1336	-28.800243	-6.535521
1337	38.80967	7.5808835
1338	-19.882845	7.4789624
1339	-8.061489	-16.941248
1340	-1.3299707	-27.795837
1341	-6.187679	-18.645111
1342	-38.593662	-2.0631719
1343	-18.620441	11.385216
1344	26.782135	-16.944677
1345	-18.728922	11.151022
1346	-19.940506	12.114737
1347	-6.7526846	-16.232143
1348	-39.4586	-15.620341
1349	-41.130795	-16.419952
1350	-1.6574578	-24.746737
1351	-19.270159	9.120784
1352	-19.559643	8.177777
1353	-21.058374	9.295745
1354	-31.84847	-0.37674886
1355	-20.717709	10.162259
1356	-0.46758136	-27.492601
1357	-40.002396	1.7254289
1358	-1.5213456	-28.33386
1359	-20.083612	9.183136
1360	-4.8814583	-18.58402
1361	-0.7660844	-28.230005
1362	-30.611658	-5.3699675
1363	39.65008	14.750542
1364	-17.920712	7.524787
1365	-18.740633	10.698034
1366	-21.459454	-35.31162
1367	-32.328045	-2.724108
1368	-18.193134	9.253827
1369	-19.872501	7.969996
1370	-8.016279	-22.185282
1371	-5.8075075	-15.746949
1372	-5.849092	-16.869923
1373	-39.304268	2.4884822
1374	48.480087	11.757807
1375	-18.119627	-11.427992
1376	-20.860119	9.537544
1377	-1.5132866	-27.945564
1378	-18.00154	-11.497917
1379	47.71051	12.315132
1380	-6.3574777	-16.56403
1381	-20.845818	8.00366
1382	-19.254742	10.804177
1383	-6.2502904	-15.558334
1384	47.203186	13.047163
1385	-21.080353	8.622701
1386	-17.979742	-11.570723
1387	-3.9813187	-18.022776
1388	47.105896	12.448235
1389	24.152079	-15.16276
1390	-3.8832967	-17.128601
1391	-35.28791	-5.2767224
1392	40.588512	13.932578
1393	-31.107391	-4.0122705
1394	-39.71237	2.6567967
1395	-1.9157488	-24.99724
1396	-19.71363	9.304176
1397	-20.1582	8.624141
1398	-34.64412	-4.8837185
1399	-1.0844952	-27.094814
1400	-32.975746	-3.8894384
1401	-33.46847	-5.1628156
1402	24.178543	-15.82562
1403	-18.698671	10.948575
1404	-19.977663	9.478796
1405	-34.39634	-4.0018506
1406	-40.51222	-14.627273
1407	27.592379	-16.614094
1408	-34.027267	-5.011243
1409	-1.2421643	-26.851465
1410	44.63551	12.544739
1411	47.024647	11.7735615
1412	27.030748	-16.780998
1413	-20.256283	8.653717
1414	-0.9756602	-27.825777
1415	-18.250624	7.162208
1416	-19.804756	9.125701
1417	-28.761086	-6.5479903
1418	-20.489689	10.340431
1419	11.280481	-31.689186
1420	-18.445755	7.1282725
1421	-40.126602	1.5554011
1422	-4.6682444	-15.535909
1423	-20.194265	8.942741
1424	-5.996967	-15.544316
1425	21.040783	-17.025274
1426	26.182009	-0.47171444
1427	-40.265114	-16.218918
1428	0.20163254	-28.792757
1429	-30.309412	-4.5363474
1430	48.223877	11.784258
1431	-20.349607	9.275708
1432	37.235065	14.493886
1433	-40.464592	-15.664101
1434	-39.55931	-17.678684
1435	-5.6501365	-17.274391
1436	-20.64711	11.4703
1437	28.686295	-16.805767
1438	-39.232502	1.8343158
1439	-4.8080125	-16.927635
1440	-20.70153	8.121448
1441	-4.600682	-16.140272
1442	-29.438517	-6.5439525
1443	-5.901739	-15.365433
1444	34.481953	-5.5030866
1445	-20.323635	9.294718
1446	-33.185966	-5.281162
1447	-0.9619422	-27.848717
1448	-39.99361	1.8052757
1449	41.42057	24.419949
1450	-20.944965	11.437073
1451	-38.55273	-2.3755581
1452	-39.088696	-15.222029
1453	-1.7396427	-26.207914
1454	40.033955	-5.3957043
1455	-19.80605	8.878288
1456	-19.683924	12.224533
1457	-10.4176855	-17.52641
1458	-40.56054	-14.718842
1459	48.73644	12.397232
1460	-32.489246	-2.8377848
1461	47.030437	10.140047
1462	-31.18976	-4.5446663
1463	-5.7934504	-16.707438
1464	-21.009222	8.31809
1465	-40.58938	-16.67406
1466	-19.831545	8.123725
1467	42.784428	-11.345569
1468	-31.365389	-5.4891663
1469	-30.86585	-5.0083594
1470	-1.5127596	-25.631067
1471	-39.804493	1.7542189
1472	-0.5759152	-27.609592
1473	-30.146671	-6.015625
1474	-40.6978	1.8703874
1475	35.955135	-17.294073
1476	-39.294495	1.3640243
1477	-34.363735	-5.952138
1478	-19.203682	-38.344208
1479	-19.690403	10.826818
1480	18.718107	-23.687353
1481	-40.864254	3.4363625
1482	40.74232	21.601612
1483	-39.90645	1.3843751
1484	-28.4788	-7.5232105
1485	-18.780752	8.427632
1486	-38.90241	-16.452324
1487	-4.3380675	-17.081587
1488	36.036568	-16.82341
1489	-1.8018132	-25.47989
1490	-11.258874	-16.119331
1491	-29.330872	-6.7354746
1492	-8.785965	-16.693268
1493	47.648746	10.979329
1494	-17.647488	7.93433
1495	-30.837698	-3.8543742
1496	-0.5955518	-27.381596
1497	-5.700643	-16.08505
1498	36.8533	14.096162
1499	-1.7713689	-27.167072
1500	-6.093601	-16.324953
1501	-34.741287	-2.0949562
1502	-33.70411	-5.006276
1503	38.055866	16.343649
1504	-38.595757	-2.1583002
1505	15.017809	-19.369625
1506	-6.189362	-17.961136
1507	-3.3476338	-16.80935
1508	-34.457253	-6.827533
1509	-39.83197	1.937895
1510	-19.73105	8.389351
1511	-18.329895	12.88479
1512	-21.292759	9.897722
1513	-2.823358	-24.591187
1514	-34.812847	-2.0391912
1515	48.60656	12.17643
1516	-4.809663	-16.840126
1517	-18.660774	10.858797
1518	-2.0389996	-27.850855
1519	25.565908	-16.12791
1520	24.16126	-15.75757
1521	-19.487535	10.4586
1522	-17.719938	-39.305298
1523	-0.7349137	-18.812214
1524	-1.8803262	-25.128061
1525	-2.2502508	-28.16061
1526	-34.067074	-5.1309805
1527	-35.07232	-6.8274236
1528	-2.0511298	-25.045652
1529	-5.9621077	-15.94039
1530	-4.775979	-15.548175
1531	-31.073664	-4.7158017
1532	-34.285847	-6.1154056
1533	-39.974792	2.8723304
1534	-2.6387525	-25.76706
1535	-40.45873	-15.9813175
1536	-1.5549272	-27.753107
1537	-31.354473	-3.7796776
1538	-30.580437	-4.4084997
1539	-18.897953	11.25236
1540	-18.678957	10.766955
1541	-40.891216	-15.855871
1542	-34.41916	-2.0684955
1543	-39.60045	-16.40231
1544	47.799778	10.643115
1545	-38.58208	-17.223583
1546	-18.611	6.6609197
1547	-5.748291	-16.566448
1548	-39.365772	-16.37545
1549	-21.614107	10.59016
1550	-4.1755333	-16.7232
1551	-32.03178	-4.1110106
1552	-19.164848	8.099043
1553	-19.450455	7.960458
1554	-3.5855627	-17.857492
1555	-18.758583	7.93384
1556	-4.3304	-17.608063
1557	36.346508	-13.723866
1558	-39.584003	-16.572012
1559	29.23987	-16.822908
1560	-9.007753	10.258531
1561	-31.078867	-3.7318392
1562	-1.129612	-27.822947
1563	-40.47608	-16.230473
1564	-40.473335	-14.685157
1565	29.423817	-16.800228
1566	-40.354156	-15.437046
1567	-40.083668	-15.127168
1568	-19.310589	-38.253635
1569	-34.818707	-6.6398015
1570	-20.839521	11.297219
1571	-1.9757695	-27.243118
1572	26.020838	-15.159386
1573	-39.66732	-15.800271
1574	-40.554752	-18.078339
1575	39.91333	14.428681
1576	-18.861235	10.095735
1577	-39.760098	-18.049818
1578	-19.300985	10.884358
1579	-33.848244	-4.6356707
1580	-6.1136446	-15.697198
1581	-0.9177063	-21.09535
1582	-1.8405942	-18.826235
1583	-34.106667	-4.9923153
1584	-19.48565	7.997176
1585	-33.53755	-5.4566965
1586	-40.57706	-14.564883
1587	-19.398876	-38.20571
1588	-18.60854	11.119263
1589	-40.14933	-17.372253
1590	48.379704	11.449182
1591	-39.96251	-14.905009
1592	-20.448387	10.7361555
1593	-8.976592	-28.306139
1594	-32.23035	-2.7711658
1595	4.588947	-14.2784
1596	-1.6379952	-20.511988
1597	-40.03491	-15.598922
1598	-5.579466	-15.513697
1599	22.443127	-28.112593
1600	-34.115337	-3.7911444
1601	-0.815104	-25.987251
1602	-33.000782	-5.818593
1603	-2.156325	-18.797192
1604	-3.0209365	-24.728756
1605	-19.229446	11.271929
1606	40.112495	10.0900135
1607	23.113388	-11.888419
1608	38.89206	7.6169124
1609	-32.7277	-2.4772677
1610	-34.304493	-6.301467
1611	-40.785282	2.2862244
1612	47.60484	11.809312
1613	30.069555	-13.714651
1614	-1.7521812	-27.751825
1615	-5.990034	-15.243383
1616	-0.10718935	-28.258942
1617	46.728985	-10.847611
1618	-0.65868634	-29.1196
1619	-40.400143	-15.591629
1620	-31.097385	-3.6326551
1621	-6.378875	-15.856619
1622	-21.09751	10.959991
1623	5.4563003	-30.884804
1624	36.925167	13.356698
1625	-40.807808	-15.8261385
1626	-5.6839066	-16.895569
1627	-21.05671	8.665932
1628	-30.951838	-3.8826678
1629	-20.307396	10.324109
1630	-5.495263	-18.669506
1631	-30.85154	-3.9229963
1632	-39.40797	2.1116643
1633	-19.221188	7.3340917
1634	-19.131454	8.758821
1635	-8.920712	-28.10261
1636	-4.278873	-16.325989
1637	-40.9387	-16.423077
1638	-38.59743	-2.1593735
1639	-4.6842713	-16.609037
1640	26.044527	-22.691803
1641	-42.819588	4.7416835
1642	-0.76854515	-27.244467
1643	-0.5501737	-26.930845
1644	-29.953112	-5.465503
1645	-28.634998	-7.5325193
1646	0.89962244	-23.008749
1647	-1.0538971	-27.667362
1648	-19.316544	9.044718
1649	-40.316048	-16.466352
1650	-31.62984	-7.1852894
1651	25.99372	-15.832139
1652	-21.344103	9.003609
1653	-21.062082	8.407339
1654	-30.138659	-6.067927
1655	-33.083878	-2.0795887
1656	-18.56501	10.692342
1657	-34.080833	-1.9122941
1658	48.03245	11.561948
1659	-20.902508	10.321343
1660	-35.243217	-5.377965
1661	-8.018746	-19.599255
1662	-6.6319165	-16.606926
1663	-34.662933	-2.2578835
1664	-33.532784	-4.084378
1665	-20.655298	11.163824
1666	-2.0500677	-27.231586
1667	-17.34213	-3.4138494
1668	-39.819756	-17.770092
1669	40.34963	-7.240058
1670	-29.521843	-6.3057275
1671	31.301962	8.864356
1672	-0.40415967	-21.309666
1673	-40.34301	-16.104591
1674	-28.491688	-7.056757
1675	-39.401703	-15.293767
1676	38.813988	7.59739
1677	-0.6671891	-27.192724
1678	47.720417	11.03308
1679	-19.308517	-38.262604
1680	-39.975212	-15.116893
1681	-20.981863	10.171126
1682	-39.29577	-17.661575
1683	40.78473	-8.410302
1684	-5.253518	-15.409904
1685	-35.486958	-5.5761275
1686	-31.176394	-3.6850774
1687	-39.362328	2.0586784
1688	-21.082573	10.463221
1689	38.36724	6.419913
1690	-18.467892	9.635941
1691	-33.227364	-5.208202
1692	-20.727718	9.43799
1693	27.244087	-16.673351
1694	-7.11049	-16.271767
1695	-40.10647	1.3182049
1696	-1.3360813	-28.953823
1697	-18.170883	8.381356
1698	-18.318243	7.019756
1699	-4.6486645	-15.36102
1700	-1.7320698	-19.004665
1701	-20.15751	9.100392
1702	-31.006668	-3.2330132
1703	-0.63030756	-29.483953
1704	-4.6145606	-17.741245
1705	48.06204	11.657052
1706	-27.976404	-10.403328
1707	-18.757742	11.011405
1708	-19.511364	10.530975
1709	-30.259491	-5.330203
1710	-19.916542	8.224576
1711	26.955616	-16.484165
1712	-20.942902	8.503817
1713	-34.609	-4.011563
1714	23.917688	-14.667622
1715	-1.5774786	-25.478304
1716	36.63472	-13.855624
1717	-34.125088	-2.74168
1718	37.332233	-7.699734
1719	0.84312093	-27.388025
1720	-18.722244	7.649767
1721	25.437597	-18.521334
1722	34.772926	-11.418284
1723	-31.452831	-2.9090383
1724	26.892086	-16.52477
1725	47.77911	11.976475
1726	-18.708168	10.592187
1727	-5.4514885	-17.595778
1728	-40.740147	1.8739544
1729	-7.564404	-15.609455
1730	-39.304916	2.3120413
1731	-20.81047	10.693565
1732	-21.137495	8.669271
1733	-21.193928	10.898684
1734	-32.8803	-3.1726055
1735	-21.332882	8.6315155
1736	-38.49676	-16.814943
1737	-19.404697	-38.165356
1738	-0.020602824	-27.307676
1739	-3.6672654	-17.77039
1740	-0.79050016	-26.558155
1741	-28.4318	-7.549136
1742	37.79403	7.1959867
1743	-1.7416636	-26.072605
1744	-34.60937	-5.8049884
1745	-31.681356	-4.831299
1746	-20.926147	9.241268
1747	-40.042824	-16.02081
1748	-3.6436346	-17.111286
1749	-5.9408536	-15.505909
1750	45.837494	19.826818
1751	-1.3152635	-27.789328
1752	-30.448809	-4.3333073
1753	-6.0026565	-17.387724
1754	-34.11279	-3.959472
1755	21.156044	-31.158907
1756	-0.7531666	-26.1573
1757	-33.331394	-4.688077
1758	-39.050766	-16.349005
1759	-6.0445457	-16.625452
1760	-39.234825	2.342537
1761	-2.3541305	-22.84145
1762	-4.045356	-18.321333
1763	-21.359716	8.577547
1764	-28.467976	-7.507034
1765	-0.72225446	-26.194738
1766	-3.3154297	-16.895252
1767	-39.88675	1.9682244
1768	48.429585	11.1437435
1769	-18.603548	-38.70142
1770	-40.56035	-14.667188
1771	24.076221	-10.264556
1772	-40.228912	-15.980017
1773	-18.670572	9.273612
1774	27.03523	-16.465343
1775	-20.10258	17.255135
1776	-20.027533	8.795843
1777	-20.17541	7.8542886
1778	-5.7777796	-16.375046
1779	37.12939	-13.407526
1780	-40.21923	-14.797985
1781	-4.918936	-16.737144
1782	-0.61954165	-26.943766
1783	39.970203	14.81272
1784	-40.19536	-17.394194
1785	-18.481388	12.761056
1786	-1.7391922	-25.212517
1787	25.973888	-15.2474985
1788	-39.968315	2.9159312
1789	47.732513	10.703861
1790	-31.625471	-3.9635994
1791	-8.183141	-15.88177
1792	-20.46321	10.965958
1793	47.933994	11.964629
1794	-40.151825	-17.608704
1795	-6.0786557	-21.510818
1796	-8.495245	-19.301207
1797	-34.792713	-5.1859517
1798	-31.09263	-3.636118
1799	35.41343	16.391174
1800	-1.6774542	-28.224792
1801	37.243885	7.3408465
1802	-16.710096	10.935333
1803	-40.867805	-15.161237
1804	-5.5094995	-16.999046
1805	-1.4817502	-27.949652
1806	-36.78049	0.22116403
1807	-18.922792	11.406853
1808	-20.869337	11.147268
1809	-34.786655	-7.0764384
1810	-31.143427	-4.3079815
1811	-1.8394618	-25.508535
1812	-40.163845	-16.020977
1813	-31.046824	-5.433482
1814	11.719591	-32.032715
1815	-40.859764	1.7453228
1816	27.57758	-15.190205
1817	-19.58395	11.13322
1818	29.934958	10.31796
1819	0.9442117	-26.47807
1820	-40.90398	3.4918778
1821	38.32452	6.41471
1822	-20.698801	9.073909
1823	-21.68106	9.030257
1824	-19.735369	8.366402
1825	37.19021	13.959868
1826	-3.6307168	-17.683872
1827	-34.34741	-3.9684918
1828	-4.626554	-16.99701
1829	-40.13567	-17.393044
1830	3.0019112	-38.843464
1831	-5.6179695	-16.224556
1832	-20.663984	7.571513
1833	-37.89763	0.9711661
1834	-1.0383916	-26.910864
1835	-39.325703	-15.662875
1836	-32.806957	-2.4622843
1837	22.546717	-28.054754
1838	-8.924123	-28.130693
1839	-1.9824072	-24.757261
1840	-39.32802	-17.577286
1841	-20.955324	8.864552
1842	48.05273	12.5892315
1843	-18.118069	7.7938495
1844	-40.68637	-16.2311
1845	-6.2311554	-22.021448
1846	-19.338396	8.699304
1847	-1.0540113	-26.502485
1848	-1.2907879	-26.97078
1849	-3.8567061	-42.93103
1850	22.718212	-21.811827
1851	-17.13082	7.2859015
1852	-27.449007	0.82352316
1853	-33.735954	-15.824001
1854	-33.8885	-6.220141
1855	-33.639896	-4.66689
1856	36.36867	6.664533
1857	-40.59547	3.0352116
1858	-8.725613	-16.558167
1859	-36.77652	0.25131947
1860	-39.192524	-15.379385
1861	-34.76652	-2.950813
1862	-40.650932	-16.499334
1863	-33.80246	-3.9743137
1864	-39.296124	-13.657915
1865	-2.1632283	-28.297506
1866	9.138208	-25.72389
1867	-1.5064933	-27.261503
1868	27.127897	-16.83279
1869	-18.093016	8.496995
1870	-40.327347	2.9407387
1871	-40.448296	-14.728334
1872	-34.790634	-2.2135637
1873	-5.12203	-17.496284
1874	42.281338	21.528496
1875	-7.6847224	-15.604903
1876	-40.109406	-16.14598
1877	27.063665	-16.73402
1878	-19.009706	8.507355
1879	-19.75102	10.132482
1880	-34.01091	-3.3730173
1881	-29.395412	-6.8171144
1882	-6.9528832	-15.619274
1883	-3.8253608	-42.760334
1884	-40.742176	3.3650188
1885	-40.82427	3.4312987
1886	-40.822067	3.461981
1887	-18.44047	7.339247
1888	-20.646141	11.381393
1889	-28.95789	-6.5729346
1890	-28.587091	-7.5155435
1891	-30.676119	-3.9615712
1892	48.878338	12.654049
1893	-2.054615	-28.205349
1894	-1.8388153	-27.622648
1895	48.00765	11.794858
1896	-19.015879	-38.450306
1897	-8.654282	-18.818172
1898	-1.9887784	-19.102163
1899	27.02455	-16.769468
1900	-4.6343994	-15.805392
1901	-1.1693223	-27.617477
1902	-18.92822	11.04393
1903	-4.6765513	-17.712708
1904	27.101376	-16.71783
1905	-19.893429	7.82313
1906	-32.233006	-3.9179735
1907	-34.775696	-5.7953296
1908	-39.82899	2.0844643
1909	-21.479801	10.664015
1910	-20.947454	9.323158
1911	-30.609028	-4.567986
1912	-29.202114	-6.5645576
1913	-1.2279329	-28.434433
1914	-31.228823	-4.831637
1915	-33.734325	-5.4683204
1916	-5.2327952	-16.715925
1917	-19.942518	9.049455
1918	-40.79311	-14.871787
1919	-1.9027088	-25.027927
1920	20.589458	-31.318869
1921	-6.35811	-15.958509
1922	-20.575829	11.424543
1923	39.199005	24.166521
1924	-33.04144	-12.459648
1925	-18.492521	7.3211565
1926	48.753403	11.969753
1927	-34.606796	-4.3260274
1928	-30.99538	-5.041173
1929	-33.70918	-4.4433846
1930	-20.863281	8.692432
1931	-28.53703	-7.5654497
1932	46.663647	-10.255912
1933	-18.30843	10.416102
1934	-41.13634	3.8978853
1935	-32.5009	-4.151729
1936	-20.349451	10.871203
1937	-30.469519	-6.0725846
1938	-40.404823	-15.286622
1939	-17.666946	9.404526
1940	43.883194	19.956003
1941	-1.6026018	-26.858912
1942	-19.73512	1.4210771
1943	-39.780823	-16.455402
1944	-12.7814245	-16.880646
1945	-17.624746	6.991411
1946	-20.048016	7.6291
1947	-1.5890222	-25.395739
1948	-40.855415	-16.763227
1949	-2.9264686	-24.714962
1950	-40.45124	2.4191518
1951	-0.83183175	-27.534813
1952	-4.3291397	-16.136135
1953	-1.5564188	-25.147747
1954	-31.644068	-3.7815268
1955	-19.952219	8.886509
1956	-5.543987	-15.476867
1957	47.923428	10.866381
1958	32.45715	-10.383671
1959	24.59023	-12.88356
1960	-35.639503	-5.4977074
1961	-0.9364448	-27.604374
1962	-32.033604	-4.0741725
1963	41.043556	22.285912
1964	-19.67738	8.223634
1965	-20.727486	7.7348847
1966	-7.032072	-17.101236
1967	-39.407585	2.4072495
1968	-5.613251	-15.481731
1969	-40.06131	-14.971615
1970	-18.536505	10.665837
1971	-34.108467	-3.246651
1972	-34.14985	-14.953576
1973	-35.29631	-5.2739067
1974	-39.75024	2.624578
1975	31.552887	19.648647
1976	-19.779793	12.013167
1977	-1.6604577	-26.840256
1978	-18.529875	10.406149
1979	-19.965998	12.040764
1980	-18.410324	7.1188626
1981	-6.7803545	-15.91487
1982	-2.4257758	-23.981646
1983	35.48144	-15.450152
1984	-0.28642362	-27.17237
1985	-1.152943	-27.404339
1986	-39.509468	-15.548171
1987	-35.52289	-5.645374
1988	-5.797985	-15.567264
1989	-40.10256	1.9784309
1990	-33.234997	-7.6238155
1991	-20.224873	8.250131
1992	-19.621248	8.75398
1993	-31.581022	-3.6381497
1994	-5.3880134	-15.391953
1995	-20.185467	8.956069
1996	-40.74149	1.9579699
1997	19.799368	-15.067056
1998	-39.83976	1.9317641
[truncated: 53,657 more rows]
