# Supplementary material for: Minimal gene set discovery in single-cell mRNA-seq datasets with ActiveSVM
Source: Nat Comput Sci. 2022 Jun 27;2(6):387–98. doi: 10.1038/s43588-022-00263-8 (PMC10766518; doi:10.1038/s43588-022-00263-8)
Supplement: Supplementary file 4 — There are five folders for five subfigures. Fig. 4a: the min-complexity strategy accuracy versus the number of genes selected by ActiveSVM and all comparison methods. Fig. 4b: the t-SNE coordinates and labels. Fig. 4c: the t-SNE coordinates projected from the matrix with only genes selected by random sample and labels. Fig. 4d: the t-SNE coordinates projected from matrix with only genes selected by balance sample and labels. Fig. 4e: the t-SNE coordinates and the partial processed data matrix used to plot top gene markers. [file 43588_2022_263_MOESM4_ESM.zip › figure4/figure4c/tsne_coordinates_selectedGenes.csv]

	tsne_x	tsne_y
0	-34.847935	26.51205
1	-35.220444	40.185802
2	-12.403098	47.405243
3	-14.519079	-2.4794967
4	-15.053413	2.0191035
5	-36.391018	40.638138
6	-21.613674	-34.270744
7	-16.547228	-38.273556
8	-38.17679	41.34195
9	-9.83801	-26.767305
10	-20.864452	-36.062706
11	13.962093	31.600927
12	-8.759077	-2.6375213
13	-37.797554	41.505646
14	-37.779663	32.842205
15	0.4627306	-19.439999
16	-34.973396	41.10753
17	-21.081818	-37.320053
18	-38.185852	41.379505
19	-21.76765	-33.983753
20	-39.086082	10.569922
21	-33.424427	40.701862
22	-36.339172	40.53592
23	-39.085262	32.409336
24	-34.686356	40.751858
25	-18.865389	-10.993781
26	-20.262188	-37.5708
27	-37.567726	31.51207
28	-21.636242	-34.312263
29	-36.40885	40.789276
30	-3.8307939	-28.256914
31	-36.311077	40.738377
32	-35.728176	41.0136
33	-19.463434	-37.995956
34	-36.14741	39.42005
35	13.899676	32.855045
36	-9.426355	-1.386218
37	-9.748707	-3.3610377
38	-34.441277	40.110962
39	-8.428009	-0.67269135
40	-40.517784	32.118374
41	-13.105362	47.872883
42	-9.832026	-23.842274
43	-22.06767	-35.903255
44	-41.478134	30.750772
45	-41.087902	31.15251
46	-39.69334	32.085896
47	-36.23178	40.214962
48	2.1268187	-22.304937
49	-41.87738	31.13225
50	-21.033068	-38.55862
51	17.348867	-1.7603347
52	-21.474045	-33.641365
53	-17.911943	-38.22043
54	-36.109917	40.591686
55	16.718014	-1.8818985
56	-21.348104	-33.773113
57	-42.716915	30.490744
58	-2.4540565	-26.843918
59	-12.752808	-15.371202
60	-11.129934	-31.107641
61	-19.043585	-37.40669
62	-39.966145	11.180807
63	-36.741745	40.13195
64	-36.539864	41.050888
65	-41.374413	30.30229
66	-38.88466	32.478947
67	-35.858494	40.479565
68	-18.824684	-36.946457
69	-15.016047	-2.0106845
70	-35.85938	40.838177
71	13.839595	32.947514
72	-17.669872	-38.189564
73	-36.048527	41.29111
74	-24.204882	0.048556577
75	17.388115	-1.7857547
76	-38.01487	41.2142
77	-28.681784	18.2759
78	-12.435216	-16.463427
79	-33.848614	40.160927
80	-35.477524	40.19733
81	-35.244255	40.38546
82	-40.15315	32.170135
83	-37.081757	40.813335
84	-21.499811	-34.180275
85	-8.710854	-3.6754203
86	-12.464198	48.10814
87	-41.735302	29.522066
88	-18.408552	-11.077606
89	-21.587297	-33.74893
90	-17.343866	-10.578256
91	-36.10113	40.888565
92	-41.162827	31.12802
93	-17.843838	-38.750774
94	-23.111885	24.742544
95	14.546758	31.025826
96	-39.7238	11.494878
97	-20.99966	-39.007637
98	17.37933	-1.732653
99	-8.606682	35.228867
100	-9.303635	-2.6027462
101	-35.991035	41.83149
102	-41.351433	30.927937
103	-17.74791	-10.629609
104	-40.13781	30.145144
105	-12.849217	48.80119
106	-20.680893	-38.789505
107	-41.49942	30.15451
108	-21.336027	-38.205605
109	1.5576644	-18.228334
110	-12.408727	-16.728617
111	-8.726786	-23.850994
112	-21.820244	-36.640766
113	-19.756975	-37.464554
114	-36.225475	39.34858
115	-13.291116	-18.147333
116	-36.707775	39.72906
117	-10.333881	-16.645544
118	-39.602207	29.06795
119	-23.356192	-33.88594
120	-22.24388	-37.482666
121	-1.8238424	-29.590227
122	-17.972141	39.91938
123	-40.71142	29.795593
124	-8.63343	-3.8896163
125	-39.78044	10.594135
126	-11.688916	-34.401024
127	-17.713018	-37.194393
128	-21.64599	-33.8827
129	13.652198	32.432865
130	13.933097	31.517859
131	0.87980473	-18.615946
132	-35.957848	41.273212
133	-23.54641	-33.473232
134	-14.434134	46.05183
135	-11.015515	-34.652122
136	-11.721049	-15.845294
137	-11.798038	-15.817913
138	-40.37102	31.131035
139	-23.824612	-33.575115
140	-12.060973	-16.544891
141	-35.566353	39.76984
142	-36.747486	40.423336
143	-16.013424	-0.7197374
144	-23.514326	-33.66869
145	-21.107767	-36.554585
146	-21.795494	-35.80994
147	-22.604763	-36.34627
148	-36.506504	41.021156
149	-37.293865	39.888622
150	-42.519753	30.361387
151	-36.740417	31.806965
152	-35.901432	41.00243
153	-41.58279	34.282875
154	-35.196457	33.362904
155	-17.257456	-38.121777
156	-20.091318	-36.552338
157	-2.4052296	-26.891731
158	-16.982605	-38.32151
159	17.19926	-2.267804
160	-40.21961	31.826939
161	-38.08167	41.370342
162	-12.893847	-16.907501
163	-11.8574915	-16.192465
164	-13.232314	-1.2175217
165	-36.068512	41.167984
166	17.228933	-2.3612492
167	-37.27817	40.006763
168	-16.673872	-38.134518
169	-13.882138	-17.426968
170	-34.85367	39.957
171	-21.414484	-36.116615
172	-23.471176	-33.677402
173	-36.644867	41.191154
174	-39.926098	31.952108
175	-23.052046	-35.026405
176	-21.93353	-34.030937
177	-36.691124	40.04894
178	-17.6539	-11.880177
179	-39.038822	31.64078
180	-36.68165	32.263474
181	-12.074804	-15.893622
182	-13.364732	-16.223948
183	1.2615198	-18.843014
184	-36.807175	41.176453
185	-22.541624	-33.11756
186	-19.740763	-36.86571
187	-34.69042	38.738033
188	-18.08488	-38.01143
189	-37.2605	41.403057
190	-19.345121	-11.441181
191	-22.68227	-37.446835
192	17.185966	-2.2797885
193	-35.232857	40.07077
194	-12.387258	48.966385
195	-41.224434	30.676987
196	-40.291172	31.482878
197	-39.89097	9.918429
198	-20.306087	-36.34126
199	-13.265229	4.0259
200	-8.4568615	-1.9656615
201	-3.7850482	-28.315228
202	-18.935863	-38.008736
203	-11.33781	-16.651787
204	-41.355488	29.97017
205	-41.23324	30.103697
206	-36.9441	40.37059
207	-36.396935	40.22493
208	-40.63541	32.95012
209	-16.109293	-40.564117
210	-12.358688	-27.706652
211	-35.614883	40.411808
212	-19.791065	-36.314842
213	-2.4505634	-29.062344
214	-40.00007	31.491068
215	-35.04523	26.452637
216	-13.343916	-25.390898
217	-33.594933	40.324947
218	-48.19897	23.579042
219	-35.472446	40.92061
220	-42.076813	30.471298
221	17.22946	-2.390196
222	5.015078	-17.582874
223	-22.556597	-35.50195
224	-11.61562	-15.792614
225	17.223892	-2.3336873
226	-21.837786	-33.989563
227	-36.59422	40.4901
228	-8.123123	-2.0573218
229	-40.9312	29.99442
230	-41.62911	29.746761
231	17.219414	-2.343623
232	-35.98863	39.77113
233	-18.57076	-10.716561
234	-12.818617	-15.200302
235	-22.163088	-34.339928
236	-38.574757	10.645442
237	-21.10553	-36.766766
238	-8.112625	-2.8552413
239	-36.4431	32.317253
240	-36.054813	40.837288
241	-9.496369	-9.504456
242	17.19534	-2.3392873
243	-37.41788	41.134426
244	-37.855026	33.294174
245	-13.66193	48.14521
246	-34.807022	26.43174
247	-21.254072	-3.080457
248	-21.470068	-36.1685
249	-39.49127	10.435173
250	-41.05634	30.182951
251	-9.214476	-3.0599773
252	-40.681335	30.251072
253	-11.467524	-16.572016
254	-20.622858	-38.076767
255	-21.100489	-35.389843
256	-8.687399	-2.3459935
257	-39.350456	10.470153
258	-8.10713	-1.7322409
259	-37.543774	33.087036
260	-36.371727	41.085865
261	-22.745087	-37.58825
262	-39.013878	7.0790753
263	-20.43446	-38.2716
264	-21.611248	-34.058914
265	-21.131327	-37.786808
266	-41.117043	30.200842
267	-19.970089	-11.15164
268	-17.91367	-9.02257
269	-8.524259	-0.48221377
270	-7.1240964	-2.5817149
271	-12.653966	48.251667
272	-34.424572	39.610027
273	-40.871014	30.330898
274	-35.097485	26.38827
275	-8.7281475	-2.8766515
276	-36.224564	40.919586
277	-36.87932	33.523827
278	-35.97967	41.219986
279	-38.448105	32.43379
280	-11.463534	-34.9432
281	-41.56976	34.0211
282	-23.727427	-33.74617
283	-21.527218	-34.393406
284	-21.11982	-37.608456
285	-13.170605	-17.47073
286	-38.997814	11.956019
287	-5.2561855	-23.479568
288	-15.562948	30.048464
289	-18.350782	-38.124516
290	-17.523531	-38.02539
291	-17.927809	24.3105
292	-38.757053	10.309044
293	-17.698582	-11.659646
294	-34.49987	32.333458
295	-17.756433	-38.755634
296	-0.44850796	-22.398018
297	-38.631283	32.80304
298	-39.57154	33.243446
299	-39.842155	34.703667
300	-36.036266	41.01985
301	-20.474781	-38.99751
302	-18.722088	-38.031216
303	-20.737106	-38.7629
304	-39.05329	31.608822
305	-20.330322	-37.740326
306	-21.999231	-37.597668
307	-13.007578	48.127357
308	-37.457348	32.754307
309	-19.342535	-36.84569
310	-31.665054	-0.7028696
311	-10.507045	-5.0278425
312	-39.738976	34.695297
313	-18.208656	-11.295592
314	-20.997204	-36.90379
315	-34.530228	22.246164
316	-15.815563	-37.16453
317	-36.10485	41.340782
318	-13.797087	48.496277
319	-19.173683	-38.018906
320	-13.0516405	-2.2556818
321	-16.811953	-10.208441
322	-23.00619	-36.008873
323	-19.282625	-38.574883
324	-18.414375	-38.195244
325	-7.629601	-1.2854189
326	-21.630342	-33.932087
327	-40.788773	31.269281
328	-34.92353	40.320637
329	-41.621895	30.860931
330	-21.128365	-35.9735
331	-12.87062	-23.762972
332	-42.390465	30.337837
333	-13.345581	3.9471302
334	-2.051926	-21.938274
335	-21.384102	-37.88666
336	-42.42504	30.57904
337	-21.432304	-34.28401
338	-41.290504	31.027922
339	-22.885902	-35.169075
340	-38.13299	32.33431
341	-20.227654	-33.23457
342	17.208294	-2.2707133
343	-40.30615	31.69993
344	-35.80119	40.65115
345	-2.5454416	37.10861
346	-36.53516	40.85148
347	-19.446825	-37.680565
348	17.296165	-2.1485858
349	-22.602274	1.1060559
350	-21.496283	-34.73275
351	-12.919042	-16.653639
352	-39.140522	34.1209
353	-35.689507	40.611507
354	1.0096158	-19.322254
355	-13.377393	-17.432163
356	-37.159397	39.936977
357	-37.727665	41.521236
358	-20.54248	-34.827286
359	-35.865807	41.440536
360	-5.6669674	-19.734613
361	-8.604612	-2.7945218
362	-21.885233	-34.019966
363	-35.60413	40.38396
364	-17.089777	-10.751353
365	-34.32332	40.335514
366	-16.00092	5.563338
367	-20.600348	-36.750526
368	-42.571136	30.407976
369	-11.666113	-32.929348
370	-19.518616	-35.742096
371	-2.775574	-21.617886
372	-39.805084	32.8769
373	-41.5307	33.917366
374	-13.421792	-16.406202
375	-13.316017	47.157944
376	-39.131775	32.394325
377	1.0325035	-18.724983
378	-22.894875	-35.816452
379	-1.1036215	-30.158941
380	14.433971	32.708508
381	-33.59878	22.921022
382	-14.145859	-2.3556628
383	-10.964422	-2.7979774
384	-21.56856	-34.138756
385	17.37538	-2.6356397
386	-36.4772	39.992767
387	-37.98278	33.679646
388	-39.27862	11.59076
389	-21.750534	-37.40395
390	-36.50336	40.085777
391	-20.48875	-35.96673
392	-37.40321	32.385223
393	17.227915	-2.3039436
394	-18.579304	3.7168353
395	-2.7532103	-31.806492
396	-20.80205	-38.45813
397	-20.90003	-35.411835
398	-22.600641	-33.0751
399	-11.088478	-41.15641
400	0.82205415	-18.148808
401	1.5578139	-18.550098
402	-13.332823	-16.9448
403	-18.204905	-36.213676
404	-38.062843	32.774345
405	-40.52648	30.641563
406	0.27582023	-19.330963
407	-35.59502	27.089018
408	-37.288525	41.30837
409	-21.452408	-34.297485
410	-8.8622265	-1.7253455
411	-11.159673	-33.07306
412	-16.61347	-38.033546
413	-40.513992	32.522972
414	14.24913	33.059723
415	-18.075056	-37.823936
416	-14.677001	-2.8440142
417	-18.050684	-36.62964
418	-17.78884	-37.95251
419	-40.65451	30.266706
420	-13.065179	-16.91121
421	-17.499947	-38.039513
422	-20.868671	-36.99519
423	-37.43565	32.324245
424	-42.53803	30.403355
425	-38.706337	8.887297
426	-16.171423	-36.518513
427	-40.872093	29.76089
428	-7.198571	-2.9712439
429	-19.87681	-37.518253
430	-38.963226	11.809392
431	-22.077078	-35.69174
432	-12.43322	-16.25955
433	14.133554	31.804422
434	-7.982577	-3.0961442
435	-39.140003	32.13454
436	-0.7192785	-22.194954
437	-37.733524	32.83317
438	-18.293549	-12.420571
439	-9.339166	-1.431519
440	-1.3128098	-20.896988
441	-11.967791	-16.545723
442	-13.23245	-17.415243
443	-14.299318	44.044697
444	-40.03703	11.3074875
445	-37.32987	39.923195
446	-35.572693	41.15424
447	-39.454643	31.536861
448	-16.895159	-9.1193075
449	-40.909515	31.47451
450	-21.231976	-38.021496
451	-17.084791	-38.55228
452	-39.137577	33.093296
453	-41.562702	31.157225
454	-21.730097	-34.189262
455	-34.361324	19.29569
456	-38.97084	6.932187
457	-7.630626	-28.603275
458	-22.567251	-37.483418
459	-34.865093	40.086353
460	-18.268703	-39.333023
461	-36.50216	39.42354
462	-14.002956	47.953407
463	-39.426926	10.282546
464	-17.952822	-36.117958
465	-23.595634	-33.516994
466	-38.753853	33.925552
467	-17.42327	-36.591152
468	-12.913319	-30.971548
469	-21.143116	-38.9522
470	-39.240707	11.682355
471	-10.035865	-2.531326
472	-40.800583	29.64685
473	-22.258736	-35.69992
474	-3.1377497	-31.14693
475	-35.54545	40.32043
476	-41.201706	31.597462
477	3.4373472	40.5717
478	-34.267845	19.164423
479	-12.73282	-16.146193
480	-38.365105	11.804883
481	-21.300625	-36.820244
482	-40.512047	31.656876
483	-20.244751	-36.247215
484	-17.992651	-11.486931
485	-40.70861	31.70622
486	-37.641373	30.699326
487	-8.680001	-2.8959465
488	-40.610855	31.147367
489	-40.271767	31.861555
490	-35.352844	40.769287
491	-17.466988	-38.004025
492	-35.147366	39.337357
493	-35.00633	19.22318
494	-20.000986	-35.95504
495	-41.213333	30.820765
496	-12.322113	-16.375893
497	-6.869669	-1.3719995
498	-39.564167	31.700205
499	-18.467422	-38.398685
500	18.74156	-3.4868293
501	-41.143116	29.878359
502	-18.66304	-9.960716
503	-39.345055	11.641397
504	-8.497833	-3.5856266
505	-40.19696	32.33549
506	-22.59732	-35.46405
507	-35.234962	41.084232
508	-5.9930754	-18.389442
509	-21.610937	-34.080456
510	-18.636814	-38.144604
511	-8.477986	-0.4844995
512	-23.054623	-45.18668
513	-2.1647563	-29.73854
514	-20.686668	-34.889072
515	-41.499496	30.334446
516	-13.270587	-16.140785
517	-38.886585	33.616596
518	-39.9494	31.204317
519	-34.1673	40.0768
520	-19.117973	-11.932324
521	-36.628082	33.57849
522	-39.54922	32.214237
523	-5.7174273	-4.4324074
524	-34.879417	18.825556
525	-8.735028	-25.144758
526	-40.669445	29.842789
527	17.417088	-1.7517982
528	-13.512907	47.364925
529	-19.051537	-12.048387
530	-8.832989	-0.28164807
531	-20.784313	-35.117428
532	-12.790021	48.31998
533	-28.733658	47.22271
534	-38.429493	33.15433
535	-22.256973	-34.949245
536	-28.688581	18.316338
537	-23.76726	-33.638054
538	-7.0156245	-2.7359774
539	17.536175	-1.6985314
540	-39.691467	10.469394
541	-9.187205	-1.3899012
542	-39.18569	11.784912
543	-38.876392	31.791174
544	-40.360474	29.37163
545	-39.385326	10.431296
546	-35.174355	40.703316
547	-17.806507	-37.425953
548	-11.540422	-16.554068
549	-35.50133	39.345413
550	-42.001553	30.969196
551	-21.172365	-38.69635
552	-10.163378	-33.717396
553	-40.781025	33.738945
554	-40.878727	30.5222
555	-12.8851795	-16.666958
556	-42.615593	30.35011
557	-9.733277	-1.783397
558	-19.822819	-36.322712
559	-35.72171	41.06401
560	-20.972305	-38.64268
561	-12.80507	-15.18934
562	-6.849339	-25.4688
563	-22.89419	-33.711597
564	-22.922089	34.717533
565	-0.45443887	-10.147558
566	-2.4695606	-26.868883
567	16.804567	-3.1559553
568	-38.942215	9.723835
569	-35.04215	40.299995
570	-38.167763	41.39253
571	-39.61493	10.372269
572	-13.602572	-16.630318
573	-19.08553	-11.978547
574	-37.62063	40.27362
575	-34.919174	40.458786
576	-12.368442	-16.384596
577	-21.409506	-38.06421
578	-41.00355	31.92366
579	-22.72232	-35.278316
580	-13.13043	46.45809
581	-22.19673	-34.68056
582	-36.953316	41.343674
583	-4.189765	-28.35031
584	-16.53496	-10.116838
585	-12.632361	48.153812
586	-36.64187	32.183807
587	-11.663823	47.790115
588	-0.30315125	-14.783222
589	-20.850368	-35.343674
590	-36.90021	39.7487
591	-40.583458	31.23993
592	2.4090068	-16.888796
593	-11.483319	-34.907745
594	-34.57408	19.374577
595	-35.727943	40.53368
596	-35.42958	39.9932
597	-41.096725	30.342972
598	-8.531187	-0.8290168
599	0.37917185	-19.307062
600	-37.117622	39.778515
601	1.5012995	-19.588434
602	-20.934006	-38.89905
603	-40.024704	31.070953
604	-21.040375	-38.997
605	-38.09485	33.00224
606	-13.486586	-1.9159322
607	-35.275036	40.962063
608	-20.015804	-35.916084
609	-39.160175	33.428444
610	-13.18048	-16.960733
611	-42.005867	30.247334
612	-35.345093	40.93644
613	-36.016335	41.286053
614	-36.598953	40.418213
615	-39.765476	11.5771055
616	-18.044565	-38.112995
617	-9.140345	-3.3510673
618	-37.454273	32.967453
619	-13.150922	-17.134645
620	-38.512188	33.406475
621	-41.820385	30.629965
622	-9.645814	-1.4448137
623	-13.661735	-1.7087616
624	-38.0697	41.3049
625	-39.299755	10.441719
626	-40.73853	31.212927
627	-34.997562	26.730541
628	-40.970554	31.572372
629	-38.190823	33.471184
630	-38.221516	11.925906
631	-22.575686	-33.054043
632	-7.5675044	-2.522352
633	-12.736366	-16.374752
634	-11.716152	49.1392
635	-13.560987	47.82644
636	-13.307485	-16.967007
637	-8.074851	-1.7552015
638	-40.221085	32.625565
639	-39.226383	33.561188
640	-13.833394	48.053875
641	-36.907246	39.756145
642	-14.182156	-16.617962
643	-13.70388	-1.6423117
644	-17.460241	-11.443591
645	-7.7758856	-1.8633114
646	-16.427513	-10.544648
647	-39.76972	34.107998
648	-20.78462	-38.57108
649	-21.137512	-36.410843
650	-20.003775	-10.606261
651	-10.477056	-33.517612
652	-17.796684	-12.125841
653	-18.216852	-11.4137335
654	-41.18351	31.847532
655	-38.84282	33.91643
656	-18.26156	-10.864498
657	-7.552313	-2.3485045
658	-14.637916	48.004585
659	-14.348826	-16.79835
660	-18.766745	-10.763291
661	-9.839952	-5.8419895
662	-38.24267	33.012768
663	-18.220999	-37.412098
664	-9.16637	36.501495
665	-28.348608	-5.099912
666	-39.98784	34.6893
667	-39.27636	10.2609
668	-35.656948	39.148304
669	-38.741295	33.57467
670	-20.39633	-35.423462
671	-13.09898	-2.2252228
672	-40.851936	31.178762
673	-20.519768	-37.019592
674	-28.771759	47.31782
675	-13.856975	47.940166
676	-12.348381	48.255127
677	-18.102718	-10.674777
678	-14.708047	48.5065
679	-36.14149	39.355415
680	-40.182823	31.786907
681	-37.31219	39.91427
682	-38.803387	10.786467
683	-7.540908	-1.6473426
684	-37.17257	39.98839
685	-38.130795	41.36252
686	-8.756886	-1.70694
687	-17.484371	-11.193552
688	-23.496105	-33.63969
689	-11.074191	-15.925114
690	-19.934164	-36.98105
691	-45.057972	19.630568
692	-23.737326	-33.653904
693	-34.85291	26.4641
694	2.5597486	-23.515274
695	-37.97013	33.4194
696	-8.4288845	-2.7126973
697	-36.89179	39.381733
698	-39.978428	11.319575
699	-7.2872615	-0.89423907
700	-37.879704	41.003242
701	-11.250924	49.114227
702	5.627513	41.714573
703	-7.9867263	-3.2737966
704	-11.063776	-15.879459
705	-18.255186	-10.744063
706	-13.358903	-17.007763
707	-8.257463	-26.808092
708	-38.70231	10.411969
709	-11.747217	47.7468
710	-18.462643	-10.86872
711	-19.250584	-10.181729
712	-7.506275	-1.1732423
713	-14.489447	47.117413
714	-8.941465	-1.3538672
715	-13.762862	-2.587793
716	-22.065836	-34.25488
717	-42.06534	30.408524
718	-17.481932	-10.977826
719	-37.78258	33.746815
720	-41.591045	33.599842
721	-20.39182	-37.886986
722	-17.063107	-10.6103115
723	-14.857302	47.6425
724	-20.654402	-36.594543
725	-38.00866	33.462147
726	-40.24693	32.602253
727	-22.394903	-35.130703
728	-20.557951	-37.086685
729	-6.8220663	-3.584212
730	-13.297968	-2.2577953
731	-40.519833	32.23496
732	-19.564926	-11.586247
733	-37.34651	33.13937
734	-18.02867	-11.174845
735	-35.127266	28.071371
736	-21.625078	-33.94975
737	-39.882835	30.600199
738	-36.094265	39.31067
739	-20.818481	-35.81056
740	-13.962257	-21.463661
741	-18.492464	-11.526954
742	-36.62024	39.575058
743	-7.860534	-3.0657241
744	-39.39242	34.63078
745	-12.58011	49.267746
746	-23.74055	-33.6907
747	-41.09859	30.363977
748	-17.479136	-10.918843
749	-39.437836	34.423477
750	-15.076234	20.56816
751	-35.399113	27.408531
752	-39.26653	11.516194
753	-41.361465	31.205793
754	-38.801987	33.750896
755	14.039941	31.78441
756	-37.70847	33.632698
757	-35.911877	39.364986
758	-39.01956	10.642984
759	-17.185366	-10.999602
760	-17.964231	-10.818166
761	-13.05748	-16.050734
762	-13.749811	-1.7491815
763	-13.294965	46.903656
764	-39.503056	10.41742
765	-39.21053	11.422167
766	-18.533314	-11.795344
767	-21.10823	-35.388905
768	-9.911906	-28.343353
769	-14.078543	-47.695877
770	-13.431851	-2.454903
771	-20.205473	-37.087154
772	-20.685095	-37.84498
773	-13.89338	47.96328
774	-15.072422	-4.865669
775	-34.874187	26.489784
776	-36.8545	40.232185
777	-38.06243	41.32485
778	-17.93932	-37.993626
779	-39.076134	11.772799
780	-18.79587	-11.864906
781	-18.495361	-10.539824
782	-11.708912	48.57839
783	-13.617767	-2.9221294
784	-8.36063	-2.6800325
785	-18.232988	-38.081543
786	-8.000106	-2.300959
787	-37.368057	33.61782
788	-15.30027	47.524998
789	-13.955802	-16.79049
790	-2.9070592	-22.49822
791	-39.25375	10.454021
792	-38.37551	41.1942
793	2.5480707	40.10098
794	-13.922483	47.736195
795	-20.798515	-35.24245
796	-13.102281	-2.261835
797	-18.988329	-9.824322
798	-21.61147	-37.93585
799	-13.179647	-16.854282
800	-39.790817	34.727398
801	-38.686584	33.227734
802	-40.21028	34.660057
803	-16.489267	-38.218525
804	-22.76658	-35.164314
805	-13.033773	-2.274174
806	-18.918282	-11.959304
807	-18.601616	-10.949062
808	-16.888348	-10.32366
809	-5.0902224	-22.826174
810	-9.34617	-1.5208551
811	-35.967857	22.518005
812	-13.083919	-17.190575
813	-20.48063	-36.14109
814	-19.823757	-37.64531
815	-13.630818	48.13701
816	-20.294233	41.816975
817	-5.9519043	-3.4764695
818	-41.65984	31.24928
819	-3.0902727	-29.133629
820	-14.692483	46.96391
821	-35.28456	26.944283
822	-21.296371	-37.481213
823	-39.170773	11.455221
824	-35.803654	38.606327
825	-20.850325	-37.494213
826	-21.352808	-36.54417
827	-11.052739	35.7543
828	-19.399614	-12.324841
829	14.078217	31.419512
830	-39.548553	11.372222
831	-14.310405	48.588196
832	-39.791138	34.622448
833	-21.522144	-37.175972
834	-19.569609	-37.255352
835	-12.13494	47.9021
836	-12.375289	-16.604511
837	-6.535	-3.4574857
838	-6.8042235	-2.9338374
839	-20.66444	-38.919292
840	-39.245033	11.125108
841	-21.246988	-36.987045
842	-8.638405	-1.6026738
843	-38.834076	33.600967
844	-8.706879	-1.4660478
845	-41.382828	34.18222
846	17.158936	-1.6728029
847	-18.98419	-10.739674
848	-6.5231433	-3.624524
849	-15.043788	48.66911
850	-9.195355	-6.3126955
851	-20.685177	-36.07686
852	-42.222305	30.463936
853	-33.03671	9.954905
854	-8.880355	-4.290567
855	-28.414309	19.292746
856	-18.864483	-37.823345
857	-41.32633	33.87688
858	-21.404593	-36.268852
859	-18.786165	-11.945167
860	-20.625181	-37.3675
861	-40.03039	11.369252
862	-41.574467	34.344948
863	-12.754584	48.252903
864	-13.99244	48.091778
865	-13.67319	-2.4452872
866	-38.108273	30.080713
867	-18.153542	-11.301858
868	-35.440056	27.53197
869	-37.19971	39.57335
870	-37.997467	34.495956
871	-41.63878	32.986107
872	-18.78043	23.553429
873	-37.22569	40.000362
874	-21.520966	-34.303272
875	-38.11568	33.262302
876	-11.86014	49.19528
877	-21.797026	-37.29966
878	-22.29752	-36.12894
879	14.756145	31.558424
880	-21.264421	-34.655895
881	-35.787064	40.103
882	-13.437678	-16.044222
883	-41.31276	34.228077
884	-40.272358	34.701035
885	-6.888399	-1.3324229
886	-13.605831	-2.5398774
887	-7.1027527	-2.726709
888	-38.022614	41.204174
889	-17.360449	-10.6571665
890	-36.68718	39.870316
891	-36.790226	40.005573
892	-37.26549	39.72498
893	-37.589287	39.718735
894	-22.371655	-35.165897
895	-38.182114	33.320797
896	-14.252206	47.331913
897	-8.846347	-0.9443001
898	-20.242908	-37.117886
899	-7.3543863	-2.0241368
900	-18.186516	-12.405111
901	-22.520582	-33.040047
902	-22.563705	-36.764095
903	-41.98281	30.606422
904	-38.16803	33.55183
905	-8.672804	-1.6335667
906	-39.704613	34.472862
907	-13.987315	-1.8896763
908	-39.395508	32.410896
909	-18.390142	-11.772003
910	-41.878223	30.743488
911	-38.28135	33.104885
912	-11.794871	-15.779425
913	-12.699631	48.723232
914	-21.400148	-37.30121
915	-21.263042	-34.695625
916	-39.25996	11.524595
917	-42.011856	30.418842
918	-36.807648	39.765472
919	-38.501637	33.233044
920	-21.169378	-37.557068
921	-8.017616	-3.1751146
922	-18.322126	-11.9165125
923	-17.61883	-11.643614
924	-7.676266	-1.5365678
925	-39.105534	11.057979
926	-36.90078	33.46954
927	-39.062923	33.196846
928	-36.78639	39.73897
929	-22.019648	-37.430416
930	-21.7779	-37.316597
931	-21.395197	-34.27609
932	-21.32117	-37.5196
933	-9.093691	-1.4617718
934	-20.25094	-37.54907
935	-41.260273	31.522646
936	-19.906742	-35.88791
937	-19.762674	-34.300594
938	-7.653903	-0.70056194
939	-37.881218	39.592438
940	-8.919569	-1.8664459
941	-8.195894	-1.9669302
942	-38.274387	34.682453
943	-38.128075	41.315468
944	-13.479094	48.704468
945	-5.717785	-3.939569
946	-39.06131	11.733269
947	-17.366522	-10.647553
948	-37.882652	41.044487
949	-36.898136	31.78087
950	-20.715439	-38.12695
951	-19.121752	-37.75916
952	-17.031162	-36.841896
953	-12.6137495	48.380905
954	-38.992878	6.963993
955	-22.784094	-35.35163
956	-7.8514466	-8.231873
957	-21.5797	-34.00034
958	-41.90174	30.740404
959	-39.67922	10.656877
960	-19.515522	-10.784941
961	-13.910132	47.402493
962	-22.734592	-35.540173
963	-35.68626	39.781635
964	-16.009926	-36.70608
965	-38.44241	32.984188
966	-13.00732	-16.350586
967	-39.771053	11.287453
968	-11.50341	47.528095
969	-18.06403	-35.97235
970	-9.3449955	-1.4081411
971	-17.66016	-36.555645
972	-37.473682	35.145355
973	-36.00545	27.298328
974	-36.863075	40.084187
975	-2.9398103	-28.29949
976	-21.66514	-37.283817
977	-7.5591755	-1.4349906
978	-21.282413	-36.585087
979	-39.9005	11.199398
980	-42.031647	30.751823
981	-19.071016	-37.151936
982	-16.087618	-4.7765355
983	-12.266048	47.87095
984	-36.173035	39.591618
985	-8.703492	-3.1030407
986	-39.782078	11.275548
987	-8.16264	-0.7055048
988	-38.69908	10.462489
989	-13.205461	-16.999271
990	-35.935104	34.12129
991	-39.286514	10.341985
992	-39.61304	32.492886
993	-38.582016	10.474133
994	-39.7083	11.083042
995	-36.25287	40.61802
996	-18.339857	-11.688365
997	17.23558	-2.3540947
998	-8.161734	-2.7436745
999	-38.195457	33.94989
1000	-9.216058	-2.4952838
1001	-13.40747	-16.032648
1002	-36.590996	39.505405
1003	-8.612996	-1.4442658
1004	-21.49207	-34.40597
1005	-18.043938	-12.221969
1006	-21.16826	-36.335243
1007	-20.183075	-36.30392
1008	-14.513851	47.079185
1009	-22.120735	-34.92327
1010	-12.849819	-30.88902
1011	-8.901579	-0.97122425
1012	-23.780296	-33.658966
1013	-36.71024	40.277832
1014	-38.971275	10.457389
1015	-39.46469	32.318306
1016	-36.31681	40.347908
1017	-39.41809	10.50194
1018	-16.749287	-10.787456
1019	-38.834743	33.370296
1020	-35.777283	39.76596
1021	-39.977303	32.310993
1022	-38.317238	33.469196
1023	-15.016135	48.522575
1024	-20.545292	-38.05809
1025	-21.866297	-37.458572
1026	-20.000929	-35.62036
1027	-12.57518	-15.478038
1028	-37.626293	33.348495
1029	-38.595657	33.800743
1030	-21.678963	-34.161015
1031	-20.696041	-36.72819
1032	-39.414917	32.8235
1033	-6.601941	-2.767868
1034	-21.417656	-37.823692
1035	-35.82033	39.3736
1036	-36.33607	40.248108
1037	-19.733467	-38.25081
1038	-23.740084	2.9339554
1039	-21.16555	-37.3001
1040	-40.0654	32.232426
1041	-16.96567	44.28351
1042	-40.81096	31.135723
1043	-41.217278	34.079124
1044	-21.8395	-37.019726
1045	-19.793776	-34.325867
1046	-17.7594	-11.043249
1047	-35.353333	39.24481
1048	-12.932805	-26.793879
1049	-21.776667	-3.0825734
1050	-36.311646	40.025635
1051	-35.945667	39.69885
1052	-39.512436	33.30531
1053	-20.568289	-35.018646
1054	-7.747117	-2.5675194
1055	-18.3881	-10.402177
1056	-21.476242	-34.502155
1057	-12.867073	49.256214
1058	-19.80251	-34.2853
1059	-41.22393	30.612482
1060	-21.383118	-37.656025
1061	-13.239419	3.674169
1062	-8.712649	-1.6548988
1063	-40.380913	32.254307
1064	-22.284973	-35.538563
1065	-38.66269	34.39373
1066	-26.45146	-4.2046175
1067	-14.767583	48.10916
1068	-36.58077	39.092243
1069	-11.42343	48.95993
1070	-18.397535	-37.785046
1071	-21.242653	-36.896275
1072	-17.998684	-11.93052
1073	4.496593	-23.899786
1074	-8.79581	-1.5683577
1075	-40.80932	32.058716
1076	-41.314682	31.748463
1077	17.223232	-2.3120506
1078	-13.087855	-2.6242337
1079	-21.183857	-37.434547
1080	-18.147163	-11.486509
1081	-12.6282625	48.21278
1082	-7.8173895	-3.6224017
1083	-38.480762	9.229788
1084	-38.584335	33.40553
1085	-38.681572	9.464088
1086	-36.83985	34.422813
1087	-7.8466744	-2.1817093
1088	-37.85295	33.132004
1089	-18.7826	-10.781352
1090	-39.564648	11.140713
1091	-38.642395	33.121685
1092	-38.974792	10.549004
1093	-10.874124	-34.620445
1094	-36.078644	39.724957
1095	-8.06211	-26.475773
1096	-21.60745	-34.42456
1097	-17.154333	-37.928825
1098	-38.566162	41.290188
1099	-37.456337	33.036674
1100	-38.566174	33.90435
1101	-37.06762	32.41858
1102	-7.6979294	-1.7347884
1103	-28.78138	24.667625
1104	-12.609677	48.251297
1105	-20.086458	-35.763203
1106	-41.16864	33.839687
1107	-38.23977	34.364323
1108	-20.129038	-36.97098
1109	-38.693176	10.385917
1110	-13.945903	47.736965
1111	-14.731227	47.925953
1112	-8.922933	-1.5499479
1113	-7.4676213	-1.9328351
1114	-38.490906	9.16103
1115	-36.748463	39.851234
1116	-17.918373	-11.487088
1117	-13.663451	-17.233807
1118	-38.153103	41.07767
1119	-13.16042	-16.394861
1120	-12.076503	-7.8487415
1121	-17.14307	-11.028908
1122	-19.926828	-36.428093
1123	-25.783249	4.3970494
1124	-20.576086	-37.49484
1125	-38.65837	32.969334
1126	-38.35192	33.397167
1127	-12.0904665	47.96195
1128	-21.999784	-37.02848
1129	-37.25512	39.70129
1130	-37.267487	39.860153
1131	-18.243204	-11.201058
1132	-12.700698	49.556828
1133	-39.651936	11.320138
1134	-38.260677	32.896126
1135	-35.93933	39.064693
1136	-17.527805	-11.272567
1137	-35.09626	26.851057
1138	-39.66377	11.214638
1139	-36.505356	40.246666
1140	-21.484507	-37.612354
1141	-20.592619	-37.789173
1142	-35.86416	40.090626
1143	-21.310577	-34.7575
1144	-21.28406	-37.469513
1145	-36.156857	39.378895
1146	-17.974735	-12.002267
1147	-39.24439	11.505092
1148	-21.350235	-36.117233
1149	-22.142963	-36.17989
1150	-35.907837	38.856667
1151	-38.97546	11.274004
1152	-21.828276	-34.57727
1153	-17.48518	-11.254876
1154	-14.99466	47.6993
1155	-7.895567	-2.2435424
1156	-13.369344	48.158955
1157	-17.7609	-39.152943
1158	-12.792121	49.477974
1159	-22.272158	-37.051636
1160	-5.936718	-13.912005
1161	-36.250153	39.218876
1162	-18.28626	-11.257602
1163	1.6236413	-19.273602
1164	-18.125376	-12.289192
1165	-42.299347	30.365334
1166	-18.270859	-12.637355
1167	-9.628739	-3.836432
1168	-18.705	-11.930993
1169	-17.94438	-36.836403
1170	-11.469022	47.488106
1171	-5.6343017	-4.2122226
1172	-36.441177	39.52642
1173	-39.722195	32.6416
1174	-21.046371	-36.106457
1175	-38.073135	41.333485
1176	-41.785004	30.749279
1177	-13.258278	-17.494154
1178	-22.4603	-35.657528
1179	-21.713005	-37.299152
1180	-12.122878	-16.6355
1181	-42.428066	30.28871
1182	-36.889893	39.620667
1183	-14.8372555	48.626945
1184	-8.630356	-1.7696998
1185	-18.120544	-37.4422
1186	-21.454565	-34.580597
1187	-20.384546	-33.361298
1188	-38.107227	41.283672
1189	-36.021587	39.70244
1190	-39.014656	7.070628
1191	15.91028	31.902472
1192	-13.397656	-16.872776
1193	-9.332489	-1.5615424
1194	-21.030628	-37.539818
1195	-21.59094	-36.26865
1196	-23.194359	-36.882526
1197	-36.24346	39.918793
1198	-13.821388	-16.657354
1199	-14.262876	47.325733
1200	-36.681656	39.304115
1201	-13.737613	48.461636
1202	-21.535622	-34.253735
1203	-17.86394	-11.791485
1204	-14.641412	47.90402
1205	-3.0569158	-28.762186
1206	-41.921738	30.432806
1207	-20.067036	-34.740475
1208	-5.7095056	50.175713
1209	-13.365953	-2.6136515
1210	-17.503386	-10.164366
1211	2.973177	-28.162615
1212	-10.8081	-15.937211
1213	-38.882416	10.400688
1214	14.213021	31.86094
1215	17.311008	-1.5767919
1216	-38.994522	6.9809475
1217	-40.539017	34.349052
1218	-13.771317	-2.54372
1219	-18.213478	-11.196493
1220	-11.414262	48.326336
1221	-7.161801	-3.79458
1222	-38.87588	10.549854
1223	-38.736565	10.484998
1224	-36.31342	39.830193
1225	-7.9803267	-0.74236476
1226	-13.766734	48.010967
1227	-38.087082	33.610886
1228	-39.254333	10.44689
1229	-15.390358	-1.7143034
1230	-23.462542	-33.770332
1231	-14.090889	-16.762192
1232	-20.329184	-36.52867
1233	-13.996854	48.524055
1234	-42.076054	30.33957
1235	-6.5527687	-1.9026225
1236	-6.299722	-4.277435
1237	-6.408408	-3.4500644
1238	-38.14397	41.368443
1239	-40.936325	32.38932
1240	-39.4872	34.23917
1241	-12.883222	49.06102
1242	-18.633734	-11.84397
1243	-12.486849	48.03639
1244	-40.577507	32.208313
1245	-14.294934	-2.2223203
1246	-13.6539	-1.5828363
1247	-18.914461	33.190308
1248	-6.486666	-3.756041
1249	-21.765528	-34.26009
1250	-16.884886	-9.145296
1251	-38.92876	33.17745
1252	-39.04433	33.481888
1253	-14.168109	-2.1305861
1254	-22.640713	-35.14537
1255	-11.0725565	-35.050358
1256	-28.849941	47.293434
1257	-39.478302	32.546688
1258	-39.805267	11.43646
1259	-36.535107	39.754715
1260	-35.995808	39.578888
1261	-13.265484	48.1503
1262	-21.510307	-36.712334
1263	-6.8193407	-2.9938457
1264	-14.34257	47.889305
1265	-42.23461	30.519289
1266	-39.866398	33.099945
1267	-12.910629	-16.137613
1268	-39.778374	11.147489
1269	-6.5496435	-1.7453895
1270	-21.450949	-35.819702
1271	-36.317993	39.414703
1272	-18.219948	-37.10549
1273	-38.1092	33.03566
1274	-40.40841	32.61321
1275	-18.28404	-37.48244
1276	-21.399593	-37.63318
1277	-22.125904	-36.163845
1278	-38.14453	41.411537
1279	-37.95136	32.982346
1280	-36.934216	41.071995
1281	-21.30571	-34.36826
1282	-19.926664	27.242146
1283	-22.69695	-35.212666
1284	-11.122251	49.165054
1285	-36.756695	40.870007
1286	-39.628777	34.615257
1287	-36.73444	39.51386
1288	-8.513091	-1.3558627
1289	-36.479393	39.897057
1290	-6.521828	-2.6689131
1291	-20.096546	-37.660038
1292	-22.348461	-37.63561
1293	-8.397688	-2.3159463
1294	-38.93836	10.494335
1295	-6.7693987	-2.004757
1296	0.2971971	-23.743837
1297	-41.947994	30.50925
1298	-16.840797	-10.689463
1299	-38.047844	33.01856
1300	-17.967506	-11.184252
1301	-40.514786	33.84314
1302	-19.179865	-10.86811
1303	2.855743	-24.860853
1304	-14.500694	-21.833681
1305	-39.537262	11.346709
1306	-40.622795	33.30011
1307	-36.111603	39.44582
1308	-17.524908	-11.253883
1309	-36.030006	38.89146
1310	-40.19259	32.36581
1311	-37.255814	33.8835
1312	-8.12821	-2.4816916
1313	-34.908203	39.5694
1314	-1.9217516	-29.88121
1315	-20.052233	-37.652218
1316	-20.282784	-37.19139
1317	-38.278603	33.9194
1318	-21.749693	-36.920788
1319	-42.607197	30.348162
1320	-8.779897	-1.5032429
1321	-19.097984	-10.992216
1322	-21.64264	-34.008026
1323	-18.935926	-12.247932
1324	-11.035024	-2.1657393
1325	-38.25494	33.895332
1326	-36.68459	39.029854
1327	-39.61077	10.64634
1328	-21.407915	-34.487804
1329	-23.59804	-33.701637
1330	-17.260288	-10.7407675
1331	-39.457382	10.467883
1332	-21.906017	-36.855457
1333	-41.517803	34.180824
1334	-37.04242	39.692398
1335	-11.033645	-41.282764
1336	-35.46126	27.390923
1337	-4.738781	-30.127396
1338	-12.689114	-42.855743
1339	-7.947366	-1.2743431
1340	-14.556146	-2.1094337
1341	-7.7882333	-4.3765798
1342	-38.990414	6.988239
1343	-21.630426	-33.934223
1344	-12.680514	48.420494
1345	-21.628452	-34.080418
1346	-22.229599	-34.897602
1347	-6.980883	-2.776463
1348	-37.462776	39.42309
1349	-36.23083	39.521553
1350	-13.794532	-2.5093663
1351	-21.767334	-37.23918
1352	-19.823854	-36.262245
1353	-20.868547	-38.260075
1354	-39.665894	33.15279
1355	-22.63871	-37.352875
1356	-18.42912	-10.872865
1357	-39.400513	11.191681
1358	-19.120665	-12.104845
1359	-22.806473	-36.317783
1360	-8.441695	-2.0828996
1361	-18.56305	-11.706752
1362	-41.975594	31.319708
1363	-3.266914	-29.001038
1364	-18.20799	-38.463596
1365	-21.35407	-34.567867
1366	20.214746	-1.2820545
1367	-41.24961	34.124485
1368	-20.413137	-35.04117
1369	-21.90455	-37.478477
1370	-8.159348	-1.2098384
1371	-7.310587	-0.9076973
1372	-8.388368	-1.892262
1373	-39.124836	11.357476
1374	-12.62287	-16.654959
1375	-28.658558	47.313187
1376	-21.279387	-37.38413
1377	-18.39739	-11.407605
1378	-28.793821	47.288242
1379	-12.947692	-17.679443
1380	-7.076369	-2.1405773
1381	-20.478136	-37.694473
1382	-21.703833	-35.582336
1383	-7.119006	-2.1944325
1384	-12.0374975	-15.899951
1385	-21.786425	-37.31588
1386	-28.782597	47.309944
1387	-8.006664	-2.483195
1388	-12.289427	-16.974451
1389	-11.492361	49.659958
1390	-9.9424515	-2.5155303
1391	-38.23157	33.42118
1392	-9.19461	-22.635206
1393	-42.059624	30.56175
1394	-39.40365	10.369666
1395	-14.058376	-1.9948665
1396	-20.862799	-36.309666
1397	-20.450468	-37.577614
1398	-38.24311	33.463863
1399	-17.907328	-11.678086
1400	-40.46543	32.696968
1401	-39.668655	32.537895
1402	-11.7267885	49.428165
1403	-21.63344	-34.12875
1404	-21.794588	-36.791275
1405	-38.19982	33.157497
1406	-38.14929	41.364864
1407	-14.158393	47.4267
1408	-39.378117	32.874397
1409	-17.911108	-11.49803
1410	-13.156128	-17.264664
1411	-12.128406	-16.599625
1412	-13.978325	47.751694
1413	-21.161186	-35.867928
1414	-17.678375	-11.900417
1415	-19.259483	-37.567116
1416	-21.711199	-37.11331
1417	-40.19634	31.06456
1418	-20.34395	-35.83163
1419	-18.790407	-11.790327
1420	-18.71183	-37.034023
1421	-39.435406	10.4029665
1422	-8.526347	-2.1427777
1423	-21.410133	-37.585934
1424	-7.5746336	-2.1236532
1425	-14.054849	48.34779
1426	8.454191	42.459034
1427	-36.42318	39.329105
1428	-18.04035	-12.044104
1429	-42.64123	30.366182
1430	-12.725777	-15.517857
1431	-21.580067	-37.28675
1432	-3.179318	-29.06096
1433	-37.817825	40.267765
1434	-35.116215	39.904026
1435	-7.7786636	-4.0925903
1436	-22.536566	-35.31287
1437	-12.887654	48.55506
1438	-38.749676	9.556799
1439	-8.256655	-1.549911
1440	-21.780142	-37.465126
1441	-9.4787	-1.4125102
1442	-35.17423	27.226246
1443	-8.196138	-0.6799094
1444	-19.284678	43.308052
1445	-21.544823	-37.567135
1446	-39.761883	32.52968
1447	-17.868147	-11.800751
1448	-39.53218	11.254267
1449	-14.265703	-16.716513
1450	-22.930225	-34.945065
1451	-39.09562	11.562092
1452	-36.77746	39.58179
1453	-17.629107	-10.566334
1454	-15.241704	44.380196
1455	-21.030859	-37.015545
1456	-21.763832	-34.78979
1457	-7.173967	-3.246981
1458	-36.267086	40.102448
1459	-13.669093	-16.865435
1460	-41.132423	33.82771
1461	-13.37881	-16.436718
1462	-41.966747	30.753819
1463	-8.481451	-1.1678002
1464	-21.079746	-37.64113
1465	-35.0777	39.762413
1466	-20.043398	-37.173435
1467	-14.8248	48.55844
1468	-38.928642	32.982357
1469	-40.77423	31.346191
1470	-17.28776	-10.547202
1471	-39.074127	10.42698
1472	-17.959356	-11.602973
1473	-42.364502	31.089123
1474	-39.569275	11.315077
1475	-19.262142	40.955067
1476	-38.922832	11.712836
1477	-37.80491	33.86148
1478	17.201283	-2.2621703
1479	-21.578037	-34.9801
1480	-9.766328	8.14276
1481	-39.988705	11.200802
1482	-9.502581	-27.962275
1483	-39.231316	11.736969
1484	-34.88885	26.497057
1485	-18.26105	-36.42094
1486	-36.577858	40.943226
1487	-7.7490745	-1.6263789
1488	-11.894591	48.08671
1489	-17.20418	-9.250773
1490	-7.9114	-3.6003084
1491	14.04442	32.44047
1492	-4.744316	-7.777108
1493	-7.6347513	-22.69895
1494	-18.352127	-36.954967
1495	-41.922577	30.954168
1496	-18.285278	-10.994104
1497	-8.799059	-2.011709
1498	-2.7849343	-29.146029
1499	-17.805035	-11.252644
1500	-7.854428	-1.4883575
1501	-39.66195	34.589096
1502	-38.471165	33.10942
1503	-3.303873	-29.37141
1504	-38.969757	6.903502
1505	-21.991316	-37.6131
1506	-8.550004	-2.522778
1507	-9.395481	-2.2388313
1508	-37.941483	33.17827
1509	-39.398537	11.052493
1510	-19.936108	-37.17066
1511	-16.465405	-11.242507
1512	-22.792412	-35.75012
1513	-13.737803	-1.6796923
1514	-38.186142	10.378917
1515	-12.616726	-15.564227
1516	-8.582208	-0.85053694
1517	-21.411093	-34.356945
1518	-18.871664	-12.042091
1519	-15.540608	39.48782
1520	-14.765379	47.53819
1521	-22.641872	-35.503185
1522	18.392437	-3.5621116
1523	-15.101498	-5.2340426
1524	-13.42651	-2.5083926
1525	-18.647203	-11.718026
1526	-39.848473	32.45887
1527	-38.02873	35.05501
1528	-16.559631	2.379236
1529	-7.4396563	-2.2164369
1530	-8.046045	-1.0199022
1531	-42.47123	30.576607
1532	-37.974712	32.97655
1533	-38.993633	10.50639
1534	-16.854948	-10.317748
1535	-37.194218	39.466038
1536	-18.65283	-10.629662
1537	-42.23214	30.500841
1538	-41.142166	31.427423
1539	-21.493696	-34.343735
1540	-21.251354	-34.711445
1541	-37.539993	41.140846
1542	-40.14202	34.75348
1543	-36.636864	39.580395
1544	-11.666052	-15.768903
1545	-36.272068	39.30392
1546	-18.568274	-37.4867
1547	-7.559528	-2.202798
1548	-36.84871	40.27542
1549	-21.437094	-36.68284
1550	-9.553304	-2.2597215
1551	-40.253235	32.34467
1552	-19.054625	-36.99316
1553	-19.7593	-37.968594
1554	-7.1440053	-0.9809428
1555	-19.025782	-36.83065
1556	-7.390895	-1.2372271
1557	-12.609804	49.20968
1558	-36.417313	39.538445
1559	-10.512224	36.309994
1560	-19.813898	-34.315968
1561	-41.697468	30.733408
1562	-19.967308	-11.034006
1563	-36.730362	39.370327
1564	-38.094585	41.2648
1565	-14.157584	47.27471
1566	-36.15678	39.125477
1567	-37.959354	41.283577
1568	17.12269	-2.1530197
1569	-36.61008	31.997473
1570	-22.03772	-35.20048
1571	-23.669073	2.7997317
1572	-13.97449	47.064533
1573	-37.983276	41.196404
1574	-35.608818	39.172825
1575	-3.1634347	-29.167282
1576	-21.326536	-34.855614
1577	-36.5681	39.802345
1578	-20.191322	-37.164368
1579	-39.270813	33.15399
1580	-8.354375	-2.696653
1581	-14.416744	-2.125017
1582	-9.305109	-1.3882787
1583	-38.11242	33.564568
1584	-20.261377	-37.648556
1585	-38.043774	32.83466
1586	-38.10218	41.234905
1587	16.777773	-1.9014236
1588	-21.371347	-34.303017
1589	-36.701515	39.241623
1590	-12.203035	-16.544842
1591	-36.115776	39.641403
1592	-21.48441	-35.388348
1593	-13.322431	3.9549792
1594	-41.42513	33.65335
1595	-17.132635	-11.045085
1596	-13.5498905	-2.6004043
1597	-36.740353	40.277405
1598	-7.640752	-1.4912345
1599	-13.738664	47.200333
1600	-38.943604	33.435013
1601	-17.508827	-10.270753
1602	-38.822105	32.86849
1603	-9.147216	-1.4048041
1604	-13.80664	-1.423336
1605	-21.517006	-34.51729
1606	-11.60237	-15.666665
1607	-21.816702	25.616863
1608	-12.746716	-30.7242
1609	-41.520542	34.178154
1610	-37.55599	33.77455
1611	-39.49219	10.478668
1612	-13.292055	-16.931108
1613	-11.747967	49.39648
1614	-19.081068	-12.060134
1615	-6.320724	-2.5562453
1616	-18.026188	-11.942107
1617	-22.260542	24.86324
1618	-19.24156	-11.643947
1619	-38.039585	40.678802
1620	-41.99155	30.514845
1621	-7.5004177	-2.3814394
1622	-22.912945	-35.2218
1623	-21.2668	-5.6703534
1624	-2.9802	-29.744255
1625	-36.57037	39.282845
1626	-8.271833	-2.617726
1627	-19.916908	-37.45471
1628	-41.553276	31.065088
1629	-21.179684	-36.978287
1630	-8.08215	-3.1616514
1631	-41.17026	31.376444
1632	-38.6427	10.352732
1633	-19.907866	-37.433304
1634	-21.922121	-37.587814
1635	-13.377898	3.9222336
1636	-8.044662	-1.9342473
1637	-36.89134	39.583485
1638	-38.97181	6.9185424
1639	-7.9580245	-2.450616
1640	0.5629317	35.160057
1641	-39.63896	11.148005
1642	-18.082884	-11.240119
1643	-18.202103	-10.954678
1644	13.894428	31.369318
1645	-35.077614	26.766071
1646	-21.398266	-2.9806447
1647	-19.99755	-11.092284
1648	-21.809944	-37.320885
1649	-36.072422	39.39169
1650	-39.902954	31.418873
1651	-13.637094	48.441326
1652	-21.092855	-37.599865
1653	-19.79383	-37.548183
1654	-39.834026	32.004044
1655	-41.79594	29.65735
1656	-20.987597	-34.844624
1657	-39.871174	34.8743
1658	-12.884752	-17.536861
1659	-21.903406	-36.912453
1660	-38.962574	33.825104
1661	-9.862231	-10.083122
1662	-7.4249425	-2.9164093
1663	-39.6818	34.719234
1664	-41.3814	31.40782
1665	-22.802235	-35.343456
1666	-17.448515	-10.7775755
1667	-20.030056	-35.816425
1668	-36.379753	39.169865
1669	-23.996307	25.466875
1670	-35.173344	28.009758
1671	-1.4512051	-20.354908
1672	-17.289879	-10.7600975
1673	-36.764008	39.13135
1674	-35.115852	26.890186
1675	-36.93504	40.48756
1676	-11.639939	-34.831127
1677	-18.336193	-11.1455555
1678	-13.118241	-16.94858
1679	17.16189	-2.2113984
1680	-36.670773	39.867046
1681	-22.65943	-35.39392
1682	-34.697327	39.871338
1683	-12.188667	48.80766
1684	-8.764903	-1.8152124
1685	-37.73891	32.832985
1686	-42.496964	30.26788
1687	-38.798176	9.930627
1688	-21.468845	-36.606647
1689	-10.956684	-34.933346
1690	-22.429203	-36.753498
1691	-39.23271	33.04894
1692	-22.421846	-36.3043
1693	-13.801329	47.933426
1694	-7.5116043	-1.7398391
1695	-39.33595	10.538127
1696	-18.00265	-10.395863
1697	-19.423254	-36.461407
1698	-18.476727	-37.313004
1699	-7.2892494	-2.7419157
1700	-14.36917	-4.285167
1701	-21.518667	-37.242798
1702	-41.93371	30.76803
1703	-18.733887	-11.883262
1704	-6.932164	-1.8603942
1705	-13.475233	-16.592638
1706	-34.984	26.358545
1707	-21.620342	-34.206318
1708	-20.643839	-35.30106
1709	-42.27349	30.890871
1710	-20.966658	-37.341473
1711	-12.835969	48.227264
1712	-21.023397	-37.358444
1713	-39.209915	33.28779
1714	-13.550422	47.64666
1715	-15.495069	-1.3290334
1716	-12.654132	48.958984
1717	-39.865757	34.57486
1718	-15.684558	47.476406
1719	-17.754831	-11.476535
1720	-19.373844	-37.77862
1721	-15.657868	47.482704
1722	-11.759893	48.346542
1723	-41.42757	34.29395
1724	-13.465324	47.966053
1725	-13.399003	-16.462278
1726	-21.600327	-34.120144
1727	-9.372486	-1.5043409
1728	-39.450195	10.567977
1729	-8.034875	-2.4017422
1730	-38.784073	10.357175
1731	-23.00645	-35.841156
1732	-19.914698	-37.006897
1733	-21.087788	-36.1981
1734	-41.27247	31.527847
1735	-20.062311	-37.298637
1736	-35.077858	40.56209
1737	17.264477	-1.9145943
1738	-18.504807	-12.250034
1739	-6.8046007	-3.022518
1740	-17.308311	-11.131052
1741	-34.862976	26.45822
1742	-10.8986845	-34.73241
1743	-17.191187	-10.523631
1744	-37.96678	33.44293
1745	-41.01546	31.744215
1746	-21.906816	-37.65187
1747	-37.32775	39.838104
1748	-8.6969	-1.386307
1749	-6.7399116	-3.0394883
1750	-9.074784	-25.273308
1751	-17.635374	-11.526592
1752	-42.290108	30.395426
1753	-8.897651	-1.6097653
1754	-39.170807	33.383827
1755	-23.904694	25.589848
1756	-17.042147	-7.981134
1757	-40.730385	33.861626
1758	-36.747757	40.47756
1759	-7.4021044	-3.1197007
1760	-38.990284	10.924186
1761	-13.471114	-2.5789738
1762	-8.357468	-1.4392196
1763	-22.015514	-37.287056
1764	-34.859787	26.45586
1765	-18.315922	-12.014474
1766	-17.989855	-10.620826
1767	-39.18584	10.896016
1768	-9.588699	-21.22439
1769	17.62735	-2.8801892
1770	-38.065464	41.330437
1771	-11.644336	49.461647
1772	-37.20384	40.016197
1773	-20.023354	-35.999977
1774	-13.698972	47.971172
1775	-13.554293	47.889317
1776	-20.331593	-37.284695
1777	-20.76715	-37.260918
1778	-7.4860725	-2.287051
1779	-13.295439	46.98025
1780	-38.14224	41.377785
1781	-7.217456	-2.4033184
1782	-17.623459	-12.023057
1783	-4.0107737	-28.448444
1784	-35.424664	40.00275
1785	-22.542948	-33.355312
1786	-17.09156	-1.1350074
1787	-13.7529125	48.243652
1788	-39.171055	10.3574705
1789	-10.888744	-16.017132
1790	-41.357376	30.670006
1791	-7.5054717	-1.9751792
1792	-21.790558	-34.63817
1793	-13.081616	-17.016912
1794	-36.19488	39.21433
1795	-8.475287	-1.3344028
1796	-8.381829	-1.754685
1797	-38.151443	33.44927
1798	-42.55656	30.396223
1799	-3.1927102	-29.194393
1800	-27.2612	-7.94584
1801	-11.590895	-34.763325
1802	-20.85501	-35.784763
1803	-38.062134	40.50347
1804	-8.780085	-1.4436487
1805	-18.99574	-12.126248
1806	-38.60106	9.040569
1807	-21.679579	-33.937576
1808	-22.871874	-35.189186
1809	-37.934223	34.50764
1810	-42.364174	30.326557
1811	-16.915087	-9.198898
1812	-36.07375	39.32076
1813	-39.013485	32.285553
1814	-33.63931	-3.6526222
1815	-39.57984	10.455076
1816	-11.032587	49.447525
1817	-21.495005	-36.79285
1818	-0.92978597	-20.319323
1819	-18.072681	-10.747703
1820	-38.368816	10.654299
1821	-9.756969	-33.566265
1822	-21.064445	-36.801434
1823	-21.119831	-36.415104
1824	-20.950125	-37.370136
1825	-2.9891264	-28.038374
1826	-8.460101	-2.5570714
1827	-37.908646	33.083637
1828	-9.12981	-1.0410448
1829	-36.141987	39.41586
1830	-18.650616	-11.468934
1831	-7.6457486	-3.1455638
1832	-20.819921	-36.18736
1833	-39.302197	7.6510215
1834	-18.257383	-12.013683
1835	-37.07612	40.259323
1836	-41.478325	34.29377
1837	-11.596428	48.766163
1838	-13.361232	3.908027
1839	-17.705143	-10.842544
1840	-37.04184	39.44968
1841	-21.11458	-37.020245
1842	-13.14921	-16.061783
1843	-17.886873	-38.2983
1844	-35.829082	40.81035
1845	-8.257631	-1.2688396
1846	-18.809456	-36.789936
1847	-14.083953	-2.3582284
1848	-18.224144	-11.039844
1849	-30.741867	6.9950175
1850	-23.184532	26.108812
1851	-11.629367	-33.810894
1852	-39.921196	34.59354
1853	15.827763	30.95994
1854	-39.49226	33.223568
1855	-38.22216	33.290432
1856	-11.578797	-33.86223
1857	-39.72064	11.162435
1858	-7.369708	-2.2615032
1859	-38.72462	9.1454315
1860	-36.646317	39.983406
1861	-39.474022	34.58732
1862	-35.624393	40.469017
1863	-40.536392	32.46573
1864	-37.918293	39.26556
1865	-18.892258	-12.08333
1866	-32.161766	-8.026862
1867	-18.00965	-11.340605
1868	-13.794512	47.57899
1869	-21.673843	-35.62034
1870	-39.589787	11.309279
1871	-38.142963	41.275444
1872	-39.79186	34.727123
1873	-8.606818	-1.4980112
1874	-11.51231	-32.600624
1875	-6.993517	-2.897888
1876	-36.561775	39.796425
1877	-12.794733	48.4916
1878	-21.608469	-37.056255
1879	-21.01231	-36.418076
1880	-39.833126	33.10757
1881	-35.334713	27.008745
1882	-6.780399	-2.8611293
1883	-29.946346	6.849574
1884	-39.861275	11.208113
1885	-39.58532	11.070214
1886	-39.66122	11.014417
1887	-18.683811	-37.949875
1888	-22.544508	-35.1711
1889	-35.118145	26.890985
1890	-35.11931	26.766203
1891	-41.106926	30.312412
1892	-9.442006	-23.441154
1893	-19.122438	-10.806057
1894	-17.93205	-10.413882
1895	-12.471476	-16.660835
1896	17.228184	-2.2476354
1897	-11.522268	-9.024911
1898	-16.883356	-6.842701
1899	-12.39632	48.394615
1900	-8.607273	-2.0473678
1901	-18.44504	-10.8947315
1902	-21.702501	-34.20745
1903	-10.262656	-4.0971193
1904	-12.715341	48.381824
1905	-20.185728	-37.21847
1906	-41.046238	31.549847
1907	-37.37207	32.530544
1908	-39.161934	10.482793
1909	-22.726963	-35.814106
1910	-21.697945	-36.977932
1911	-42.384323	30.319616
1912	-35.366886	27.251467
1913	-18.857819	-11.862273
1914	-42.59845	30.508085
1915	-38.53637	33.126476
1916	-8.42135	-0.80681115
1917	-20.754824	-36.348198
1918	-38.035732	41.32356
1919	-13.774968	-2.4662478
1920	2.8355854	50.59607
1921	-8.030021	-2.3941634
1922	-16.379522	-36.342564
1923	-7.72654	-28.596191
1924	-34.73374	25.992495
1925	-18.246653	-37.481876
1926	-13.417253	-17.673418
1927	-39.12271	33.024895
1928	-40.61104	31.245577
1929	-40.605526	32.358807
1930	-21.538256	-37.2487
1931	-35.02943	26.695602
1932	-12.692831	49.48377
1933	-21.055138	-35.14915
1934	-39.673134	11.011568
1935	-39.648846	32.90711
1936	-22.17975	-35.97288
1937	-40.029343	31.488642
1938	-38.00952	41.087097
1939	-18.202032	-36.048595
1940	-13.591587	-16.848406
1941	-17.423426	-12.19573
1942	-20.017803	-34.91971
1943	-35.656586	39.86648
1944	-7.5079927	-5.1351767
1945	-16.26012	-37.031357
1946	-19.585266	-37.55306
1947	-17.075237	-7.9767814
1948	-35.891014	39.77598
1949	-14.963263	0.27390125
1950	-39.922337	11.310018
1951	-17.915161	-10.8448
1952	-8.85863	-1.4978223
1953	-13.843278	-2.4970152
1954	-42.304317	30.474207
1955	-20.369717	-36.647995
1956	-6.763697	-1.4322568
1957	-12.036972	-15.94872
1958	-11.52391	48.919216
1959	-15.016446	48.43287
1960	-37.152992	33.308773
1961	-19.414925	-10.778184
1962	-42.055946	30.488934
1963	-9.449192	-28.524183
1964	-20.152456	-36.641193
1965	-19.21288	-37.68272
1966	-8.30238	-1.6756326
1967	-38.654175	10.362783
1968	-8.1190815	-1.940319
1969	-38.139347	41.313572
1970	-20.904896	-35.672012
1971	-39.33987	33.89703
1972	13.593863	30.892906
1973	-37.944416	33.942608
1974	-39.032974	10.470049
1975	-5.296106	-29.702738
1976	-22.229969	-34.738285
1977	-17.12221	-11.211964
1978	-20.833958	-35.319027
1979	-22.708197	-35.26224
1980	-19.986639	-37.89062
1981	-8.306579	-2.6451328
1982	-13.4930525	-2.0629876
1983	0.98786086	40.293083
1984	-18.38521	-11.018808
1985	-17.539642	-10.951992
1986	-37.17123	39.782204
1987	-37.665356	32.467445
1988	-9.311788	-3.8043694
1989	-39.2212	10.57064
1990	-39.91578	33.240974
1991	-20.88449	-37.107418
1992	-22.26872	-36.891094
1993	-41.362038	31.519127
1994	-10.238903	-1.9963236
1995	-21.314726	-37.948307
1996	-39.890587	11.206836
1997	3.9268165	41.53735
1998	-39.03137	10.494687
[truncated: 53,657 more rows]
