# Supplementary material for: Minimal gene set discovery in single-cell mRNA-seq datasets with ActiveSVM
Source: Nat Comput Sci. 2022 Jun 27;2(6):387–98. doi: 10.1038/s43588-022-00263-8 (PMC10766518; doi:10.1038/s43588-022-00263-8)
Supplement: Supplementary file 4 — There are five folders for five subfigures. Fig. 4a: the min-complexity strategy accuracy versus the number of genes selected by ActiveSVM and all comparison methods. Fig. 4b: the t-SNE coordinates and labels. Fig. 4c: the t-SNE coordinates projected from the matrix with only genes selected by random sample and labels. Fig. 4d: the t-SNE coordinates projected from matrix with only genes selected by balance sample and labels. Fig. 4e: the t-SNE coordinates and the partial processed data matrix used to plot top gene markers. [file 43588_2022_263_MOESM4_ESM.zip › figure4/figure4b/tsne_coordinates.csv]

	tsne_x	tsne_y
0	-11.69266	43.49583
1	-55.38179	9.849128
2	-30.20912	-9.289909
3	-39.79968	3.8637462
4	12.164817	2.0791986
5	-55.68884	5.858715
6	-27.694927	3.66422
7	-23.81329	14.00104
8	-59.586998	12.734751
9	8.565209	-39.694763
10	-27.81963	7.5343227
11	-12.712973	54.554985
12	-42.690624	0.8425435
13	-59.62425	12.716833
14	-26.698057	54.00725
15	25.13876	19.200066
16	-56.367477	8.899094
17	-25.889305	9.037328
18	-59.572063	12.742687
19	-27.613043	3.3524616
20	-50.784897	-10.966255
21	-55.892834	8.31201
22	-55.656418	6.083113
23	-25.832329	55.236668
24	-56.07054	10.741407
25	-8.911906	1.6878341
26	-27.394354	8.114041
27	-23.049936	55.219143
28	-27.727108	3.3945355
29	-55.960377	6.147232
30	46.960033	0.6300776
31	-54.904373	8.885443
32	-55.615173	7.7383256
33	-26.952436	8.372339
34	-55.208622	14.564121
35	-9.921262	47.20491
36	-46.48642	3.2344275
37	-39.378567	2.3967204
38	-55.223213	14.060308
39	-41.815796	-2.1407206
40	-29.420008	52.72463
41	-18.731482	-24.283886
42	2.6728063	-49.36535
43	-28.548067	4.6233444
44	-25.724615	52.027256
45	-27.622139	50.70416
46	-29.184322	52.096924
47	-55.065353	13.007722
48	18.957123	21.431847
49	-27.614	51.130592
50	-27.34998	4.992008
51	-65.70802	7.1620617
52	-28.09124	6.81268
53	-24.690268	12.665841
54	-55.25988	12.347496
55	-7.595472	-61.79645
56	-27.198818	4.4094114
57	-30.338734	50.708454
58	49.36242	5.5233874
59	3.1098459	-49.78422
60	-23.011765	13.809886
61	-26.613543	10.259846
62	-49.529297	-10.282599
63	-56.078026	8.546571
64	-55.563255	7.9612803
65	-30.251516	50.659157
66	-24.693602	55.948463
67	-55.786064	8.932755
68	-25.615349	11.2997675
69	-14.18947	-7.4666514
70	-54.603275	8.136704
71	-9.940458	47.26248
72	-24.20151	12.929022
73	-55.04836	9.80997
74	-8.331819	1.7619162
75	-65.12716	6.7278237
76	-55.029034	9.564533
77	-11.674883	44.81899
78	-2.10874	-46.916195
79	-55.794643	8.132741
80	-55.07813	11.953084
81	-55.998554	9.564751
82	-29.379818	53.156273
83	-55.237556	6.80073
84	-27.681877	3.4212234
85	-46.58104	2.6241899
86	-27.712894	-10.890074
87	-16.436745	45.095448
88	-6.7361736	1.7307149
89	-27.408342	4.3229594
90	-17.864954	-4.8791356
91	-55.23137	12.157091
92	-29.362604	53.29982
93	-24.7039	12.593865
94	-0.4609692	-30.82386
95	-9.847611	58.83999
96	-49.277313	-10.221051
97	-26.033106	8.956972
98	-65.214516	6.793481
99	-18.324345	-15.407261
100	-46.776623	3.1809664
101	-59.54719	12.75681
102	-30.02563	51.26383
103	-7.5629487	1.4115839
104	-29.41874	51.824867
105	-28.251316	-10.267546
106	-28.771456	5.1196594
107	-25.543062	49.384125
108	-28.73637	5.6536174
109	20.929306	22.82914
110	-0.80671996	-43.588943
111	3.0358064	-48.82831
112	-28.006165	6.9300613
113	-26.650208	9.0823
114	-56.208916	6.5348496
115	2.5722466	-51.049633
116	-54.610836	8.588007
117	-5.7180896	-44.53315
118	-26.98645	50.70487
119	-25.731007	4.17209
120	-28.599308	5.7804117
121	49.575863	5.236704
122	-11.000857	-19.819414
123	-25.932886	51.829697
124	-44.70708	2.6672301
125	-49.405025	-10.266113
126	43.74119	-20.770597
127	-24.901247	11.98919
128	-27.638607	3.737199
129	-11.128524	51.92284
130	-12.825757	54.392677
131	25.095695	21.60385
132	-55.2913	9.235297
133	-9.518416	-44.18944
134	-27.249466	-10.423848
135	44.30108	-22.958946
136	-6.3534894	-47.427395
137	-6.258979	-52.660934
138	-26.331387	52.616737
139	-25.099937	4.4760423
140	-6.4078393	-52.393757
141	-55.817913	10.084404
142	-55.773205	5.7017117
143	-11.563009	-9.038831
144	-25.85873	4.0186143
145	-28.677784	5.7865615
146	-27.917725	4.5878105
147	-28.742126	5.698095
148	-55.72514	5.9311957
149	-54.928326	7.789505
150	-29.750065	50.57268
151	-24.65081	55.77638
152	-54.656616	10.317936
153	-53.404266	11.939014
154	-55.379017	13.955696
155	-24.375813	13.341165
156	-27.774212	7.403136
157	48.373478	5.707406
158	-24.013971	13.853434
159	-7.243777	-62.457832
160	-29.261969	52.852226
161	-59.62217	12.71791
162	-5.981846	-45.178165
163	-7.6755247	-47.990738
164	-33.776768	3.0132723
165	-55.26242	12.847425
166	-8.613843	-62.52093
167	-55.636818	8.416445
168	-23.742502	13.740969
169	46.82202	0.5975846
170	-55.248806	11.937701
171	-27.823713	6.415837
172	-25.72645	4.1614895
173	-55.270702	10.406001
174	-22.909218	55.14818
175	-27.351765	8.828004
176	-27.744555	3.5078266
177	-56.15084	6.268725
178	-8.725651	-8.521812
179	-27.667604	54.6122
180	-22.535656	55.868366
181	-3.1355631	-53.41993
182	2.7562985	-49.76634
183	24.852383	22.577396
184	-55.461643	6.0706472
185	-9.541291	-44.172394
186	-27.740763	8.581884
187	-55.349022	8.920713
188	-23.481325	13.093768
189	-55.704872	6.1908865
190	-5.897631	1.8298137
191	-27.386166	7.0236325
192	-7.577632	-62.47623
193	-56.10594	8.414098
194	-6.95326	-21.718126
195	-28.349245	51.15613
196	-26.501402	52.421295
197	-49.928764	-10.643413
198	-24.751625	7.756999
199	-24.417599	13.761265
200	-46.738132	3.0987957
201	48.955208	2.1549964
202	-23.733795	13.519454
203	3.6124916	-41.644325
204	-25.781784	51.759476
205	-26.320192	52.22858
206	-54.852463	9.47765
207	-56.376087	10.658664
208	-30.228863	52.694145
209	-24.775223	12.498861
210	-1.3238178	-52.68293
211	-55.854298	9.804637
212	-28.091568	8.567749
213	50.475807	4.607752
214	-26.627111	52.25038
215	-12.318199	45.470276
216	2.0482736	-50.76379
217	-54.675926	8.649212
218	-30.125992	50.120796
219	-54.971382	8.696824
220	-29.523167	52.005524
221	-7.3721046	-62.46794
222	42.731724	15.491137
223	-26.72666	4.947936
224	-2.992693	-42.877777
225	-7.031163	-62.44414
226	-28.021587	2.959297
227	-55.599987	6.2262354
228	-43.199833	3.8219726
229	-29.681324	52.065876
230	-29.345533	51.93041
231	-7.431534	-62.41526
232	-55.255806	13.882536
233	-8.838569	1.6277577
234	42.757874	15.426837
235	-27.76745	3.3141794
236	-48.878628	-9.099055
237	-28.469173	5.499643
238	-43.99923	2.6969876
239	-24.167654	55.611755
240	-55.763412	6.097652
241	-46.211906	3.3577187
242	-7.2594256	-62.463875
243	-54.851128	9.558605
244	-24.294481	55.516415
245	-17.595186	-14.371021
246	-11.845789	44.18379
247	-6.7038126	1.5639968
248	-26.756031	7.0696
249	-49.98485	-10.488022
250	-26.287663	51.90356
251	-44.992638	3.2026136
252	-26.083082	52.227802
253	-3.2818978	-52.554844
254	-27.088955	8.588751
255	-25.80966	9.185803
256	-41.813873	3.4110594
257	-49.22753	-10.132328
258	-46.82992	3.4305625
259	-22.973736	55.89574
260	-55.37398	7.526909
261	-27.858458	7.0226736
262	37.767834	19.425625
263	-27.121828	6.9209933
264	-27.753214	3.2420888
265	-26.330585	9.086971
266	-29.353323	52.038616
267	-6.917894	1.7313846
268	-15.514685	-7.496648
269	-42.3804	2.8085308
270	-43.41543	1.8875865
271	-17.937082	-14.80466
272	-55.68735	13.793634
273	-26.380829	52.171734
274	-10.082232	47.243286
275	-46.679768	2.7299721
276	-55.01499	6.9625897
277	-22.862562	56.162617
278	-55.98672	7.8213396
279	-23.291252	55.787426
280	44.29494	-23.89441
281	-27.03821	58.468967
282	-25.556955	4.3287034
283	-27.490406	3.5638356
284	-28.353374	6.8346934
285	-2.714067	-52.361084
286	-48.500797	-8.867139
287	3.328952	-42.862144
288	-6.9150558	-21.98952
289	-24.70307	12.625759
290	-24.663221	12.74627
291	-8.062719	-21.37825
292	-51.39363	-11.4344225
293	-5.8800845	2.010012
294	-7.59612	38.53104
295	-24.000849	13.794314
296	25.4389	19.839848
297	-26.920015	54.073124
298	-25.20785	55.872303
299	-32.721752	53.464165
300	-54.617046	8.47297
301	-28.499546	6.5594435
302	-25.345451	11.669466
303	-25.968124	10.174106
304	-29.353355	51.980503
305	-28.271519	7.9201355
306	-28.631126	5.8390245
307	-17.92611	-15.564227
308	-24.526512	55.65869
309	-25.613667	9.049588
310	4.758017	6.130412
311	-45.886597	3.0255816
312	-32.743885	53.471096
313	-7.9481454	1.6562183
314	-28.066568	7.1043963
315	-11.790458	44.81943
316	9.807069	12.869634
317	-55.262695	7.724285
318	-27.538864	-10.335538
319	-27.154522	8.642333
320	-21.538046	-2.9664774
321	-15.650722	-7.8611093
322	-26.639305	9.100041
323	-27.75182	8.259259
324	-25.185072	11.542828
325	-42.427273	3.2839665
326	-27.657682	3.5810766
327	-30.126686	50.765244
328	-56.878315	8.893499
329	-29.246094	51.85452
330	-27.592318	4.549804
331	-1.0328026	-54.40842
332	-29.332764	51.25816
333	-15.215474	3.9086587
334	22.570803	17.025288
335	-27.240799	8.014775
336	-29.42904	51.46211
337	-27.54535	3.7185287
338	-26.048592	52.548435
339	-24.23119	7.997605
340	-23.958117	55.98225
341	42.687263	-21.942749
342	-7.2626586	-62.454185
343	-28.738209	53.305885
344	-55.713604	9.82268
345	-17.605627	-15.602931
346	-55.702663	5.8554125
347	-26.308222	9.795172
348	-7.270769	-62.46318
349	-17.773462	-4.813
350	-27.750854	3.572811
351	2.3399491	-48.59837
352	-25.536781	55.980057
353	-55.297752	13.522402
354	23.10174	17.68512
355	2.5891294	-49.09218
356	-55.629974	6.602871
357	-59.57723	12.745027
358	-28.17711	6.711882
359	-55.326035	9.382711
360	-2.7886624	-52.537067
361	-42.235977	2.5622888
362	-27.85526	4.2662697
363	-55.714615	9.625421
364	-9.555121	0.87145835
365	-55.55052	10.450708
366	-15.327432	3.9598618
367	-28.684586	5.9321647
368	-30.428404	50.34252
369	-23.569437	13.937309
370	-27.486464	4.5381303
371	3.5097492	-40.502373
372	-28.796032	54.12084
373	-27.003073	58.37181
374	-3.6547475	-53.610893
375	-24.388338	-18.640627
376	-27.757528	54.60463
377	31.288565	22.832409
378	-25.108276	7.2793007
379	49.33173	2.4826188
380	-10.134091	49.12432
381	-12.169757	45.335194
382	-17.888803	-4.8925657
383	-43.992126	0.42397663
384	-27.679022	3.3642452
385	-7.468929	-62.47164
386	-56.354134	8.540474
387	-23.205313	55.758823
388	-50.347446	-10.791243
389	-28.72047	4.9856725
390	-55.787758	5.7256374
391	-28.569355	6.0898504
392	-24.559818	55.813507
393	-7.4582295	-62.475643
394	-33.513775	2.2138896
395	49.39055	3.8392255
396	-26.14469	7.027864
397	-27.372849	5.520098
398	-9.528376	-44.19273
399	10.099891	11.361993
400	26.516117	29.894333
401	23.067005	16.920284
402	-7.019147	-52.050682
403	-23.582365	13.339997
404	-25.136066	54.579338
405	-23.643623	49.846985
406	34.002857	21.390245
407	-16.335619	45.51061
408	-56.04819	8.9477005
409	-27.594719	4.3329077
410	-36.729504	2.6968863
411	43.47115	-20.248398
412	-23.968409	13.932117
413	-27.849298	54.406853
414	-9.170353	48.284313
415	-24.69834	12.656356
416	-22.284288	-1.7868984
417	-23.957233	13.552536
418	-24.607317	12.780463
419	-29.206701	51.46268
420	-3.3103518	-52.403343
421	-24.624573	12.79414
422	-28.183098	6.307648
423	-27.494171	54.61206
424	-30.332966	50.07406
425	44.881466	-21.287277
426	-24.092915	13.965933
427	-26.065063	52.753174
428	-43.691532	1.1227022
429	-28.891714	6.0417414
430	-48.51271	-8.756767
431	-27.978716	3.7962825
432	0.49805284	-50.841953
433	-12.093549	54.301395
434	-43.643265	3.5288062
435	-25.677881	55.223183
436	23.142456	19.47443
437	-23.948656	55.743362
438	-8.082406	1.5809059
439	-43.41803	3.3574493
440	25.17591	20.690191
441	-7.6876154	-50.95064
442	-3.2139232	-54.109882
443	-6.688207	-21.49788
444	-48.90212	-9.89458
445	-55.75376	9.999127
446	-55.677418	13.285141
447	-27.520761	54.46696
448	-15.227588	-6.0708776
449	-25.47958	50.674347
450	-27.897146	6.0898485
451	-24.809275	12.474925
452	-28.202423	54.62597
453	-29.208418	51.73778
454	-27.867039	3.7777698
455	-13.187025	45.289886
456	37.705067	19.2762
457	10.18326	-38.41277
458	-28.395885	4.6094923
459	-56.772182	9.069432
460	-24.927605	11.764797
461	-55.35266	13.075235
462	-27.92185	-22.90762
463	-50.734818	-10.975747
464	-23.902912	12.966039
465	-25.274252	4.4385247
466	-24.761078	55.376675
467	-23.737814	13.0660095
468	-23.578777	13.336277
469	-25.85279	7.1364865
470	-48.858807	-9.217705
471	-43.437103	4.0130997
472	-29.492037	52.041153
473	-28.763744	4.8798833
474	50.57187	4.0519958
475	-56.147015	8.137181
476	-26.388586	52.669987
477	-25.6367	-10.721101
478	41.803383	31.75515
479	-6.656098	-52.852062
480	-50.665413	-10.117503
481	-28.388842	4.8155403
482	-25.466599	50.23788
483	-28.30577	7.1673656
484	-15.395338	-7.9547377
485	-28.124664	54.542057
486	-28.043722	54.62307
487	-43.11991	3.529623
488	-29.242455	51.840725
489	-26.127604	53.991467
490	-55.15874	11.571203
491	-23.684587	13.889261
492	-55.37918	13.374408
493	-12.494105	45.559628
494	-26.093035	10.47936
495	-27.293884	51.408474
496	-2.5286305	-52.44758
497	-45.60548	1.8249252
498	-28.490498	51.54805
499	-24.889732	12.275572
500	9.435298	11.955362
501	-25.267895	49.075718
502	-8.574791	0.79838264
503	-48.925373	-9.7626505
504	-42.264854	3.1170642
505	-26.09418	55.37263
506	-28.669355	5.9752183
507	-55.367264	9.2232485
508	-7.1758075	-51.700733
509	-27.452948	4.113864
510	-24.79136	12.41643
511	-34.300568	0.72954464
512	-24.70517	12.716928
513	47.013535	0.29308835
514	-24.079744	8.031474
515	-27.831373	51.878048
516	4.9428415	-45.19811
517	-23.867949	55.902355
518	-28.08124	54.322742
519	-55.794147	5.741833
520	-9.081666	1.228333
521	-23.831116	55.681606
522	-28.81901	54.10747
523	-46.12402	1.6450043
524	-10.078539	47.213985
525	3.3647041	-42.325962
526	-25.918898	50.967884
527	-65.75988	7.200846
528	7.3115377	-28.721107
529	-8.307606	1.6470486
530	-40.91117	-2.6090477
531	-27.590694	6.6515446
532	-17.627914	-14.496202
533	12.477041	48.411324
534	-23.067598	55.336517
535	-28.12267	3.155241
536	-0.14567435	39.08782
537	-24.925371	4.5394526
538	-42.34225	2.9033582
539	-65.66625	7.1309247
540	-48.911217	-9.905895
541	-35.919804	2.4891264
542	-48.506424	-8.88198
543	-24.185043	55.77294
544	-26.423098	52.47285
545	-49.94032	-10.949497
546	-55.323006	13.735743
547	-24.42856	12.976063
548	-6.8230963	-49.022827
549	-56.08175	6.427066
550	-27.14743	50.695637
551	-27.09466	8.553591
552	44.351196	-23.77323
553	-26.653683	57.929245
554	-29.362532	51.916565
555	-6.636009	-52.77004
556	-30.20269	50.389088
557	-46.546654	2.8544352
558	-28.31912	4.2427835
559	-55.890053	7.9189906
560	-27.065619	7.4505243
561	44.286716	-23.985004
562	48.35391	5.7250285
563	-25.611729	4.2625585
564	-18.253407	-16.313461
565	22.91647	22.353094
566	49.678867	5.733606
567	-7.804609	-61.756695
568	-48.899883	-9.02316
569	-55.35828	12.882384
570	-59.582428	12.742721
571	-48.799038	-9.220393
572	-1.5068718	-54.59359
573	-6.1910577	1.8537625
574	-53.48082	11.703464
575	-56.34475	10.860379
576	-2.909571	-52.44309
577	-28.726654	5.3887916
578	-26.093306	52.517242
579	-26.252874	5.2733693
580	-18.221329	-15.667139
581	33.11337	-0.42514637
582	-55.51271	12.344298
583	6.6138363	-41.90525
584	-14.644342	-6.0651402
585	-17.797905	-14.788464
586	-24.496931	55.85564
587	-30.17759	-9.575209
588	18.882	21.461514
589	-26.335611	7.0006065
590	-55.014576	7.982402
591	-29.313858	53.283314
592	22.95681	19.142138
593	44.270298	-24.061394
594	-12.534909	45.47172
595	-56.130653	10.181299
596	-55.259155	14.1049
597	-27.771637	54.611313
598	-41.815453	-1.1237696
599	33.968716	21.40958
600	-56.019302	10.44504
601	20.504084	22.248972
602	-26.20657	7.7278776
603	-27.01874	50.599567
604	-28.398247	7.092405
605	-24.481987	55.657696
606	-15.975829	-7.839703
607	-56.38145	8.455634
608	-23.963238	11.3480625
609	-27.194998	55.050278
610	-6.850099	-51.682304
611	-25.410345	49.20253
612	-56.134216	6.6051416
613	-54.878983	8.643518
614	-55.737186	6.0605006
615	-48.97577	-9.986348
616	-24.85764	12.283963
617	-43.67785	3.3940923
618	-23.695852	55.462772
619	-2.2527902	-52.039806
620	-23.518547	55.61526
621	-27.215288	51.608536
622	-42.93382	1.9037415
623	-20.543491	-0.73774207
624	-55.23764	8.166042
625	-48.93976	-9.998736
626	-26.059734	51.20096
627	-26.930313	50.78021
628	-29.47476	52.534492
629	-25.822824	55.38102
630	-35.60624	2.964806
631	-9.518564	-44.200336
632	-45.0527	3.5272486
633	-6.715953	-50.913322
634	-23.848778	-12.371012
635	-2.9029922	-25.529491
636	-2.9638214	-53.757984
637	-42.560413	2.5891192
638	-29.119793	53.341858
639	-22.450924	55.83378
640	-26.69865	-23.972248
641	-55.412006	7.2848415
642	2.2782242	-46.252575
643	-20.922054	-4.19545
644	-4.5210648	-8.265448
645	-45.318546	3.4411683
646	-17.949085	-5.0019884
647	-32.88367	53.34268
648	-26.517225	8.082013
649	-26.000046	6.960849
650	-8.927088	1.3716415
651	44.36811	-22.732725
652	-11.951407	-3.8042881
653	-7.957265	1.639199
654	-29.104347	51.997314
655	-27.11432	53.98601
656	-13.198198	-9.438859
657	-46.43275	3.2845902
658	-19.594	-24.459623
659	2.7082305	-50.65363
660	-2.3526754	-7.561156
661	-46.55827	2.5602179
662	-25.03138	55.46795
663	-24.618519	12.832327
664	-17.791552	-15.609358
665	-7.946392	1.5572376
666	-33.016068	53.323864
667	-51.17361	-11.203082
668	-55.255123	13.638529
669	-25.357906	55.672157
670	-23.9754	8.127265
671	-24.13966	-0.68833286
672	-29.125961	51.53966
673	-28.49143	6.156151
674	12.563004	48.349514
675	-17.421688	-16.25476
676	-17.869318	-15.056076
677	-12.572425	-3.6899605
678	-17.46701	-25.247345
679	-56.733562	8.131902
680	-25.99609	51.866417
681	-55.27797	8.300191
682	-50.76209	-10.448633
683	-46.729122	2.4713776
684	-54.907177	8.621186
685	-56.42407	8.273177
686	-45.671646	3.0707493
687	-13.49363	-8.575099
688	-48.085545	-8.252165
689	-0.5924003	-42.18929
690	-25.483568	10.287621
691	-16.285635	43.278
692	-25.017042	4.5204644
693	-11.97232	44.943645
694	19.222801	21.677418
695	-25.631966	55.417896
696	-34.173557	3.1206093
697	-55.225075	11.63701
698	-49.571552	-10.473305
699	-24.403578	-0.43304116
700	-54.67327	8.779779
701	-17.823526	-24.458889
702	-7.426784	-21.656378
703	-39.851124	4.038065
704	22.723856	16.284307
705	-9.289934	1.0134293
706	-5.1899004	-53.30134
707	8.806987	-40.07891
708	-49.699078	-10.389529
709	-23.387493	-12.155498
710	-9.244204	0.41289273
711	-6.624575	1.659162
712	-46.41619	2.6202066
713	-21.167349	-15.93097
714	-46.77284	3.4997284
715	-23.232294	-1.2243226
716	42.39905	-23.10998
717	-29.32382	50.3068
718	-2.167485	-7.29093
719	-23.854559	54.757343
720	-26.994	58.369347
721	-27.856213	8.329037
722	-17.826704	-4.8670235
723	-17.594156	-15.708085
724	-25.80277	9.639498
725	-25.34958	54.287457
726	-29.284777	53.395107
727	-25.0925	7.2944064
728	-24.977362	12.034005
729	-35.396748	0.69360536
730	-22.04487	-2.551401
731	-27.51905	54.408176
732	-4.5864296	0.029986892
733	-23.803852	54.770462
734	-9.449618	1.1337126
735	-20.805157	-6.8515005
736	-27.364323	4.974109
737	-22.617603	53.438545
738	-56.160988	8.772788
739	-26.450245	8.064033
740	3.4346914	-48.40126
741	-5.83908	1.6977476
742	-55.3387	7.210906
743	-37.251896	0.09427397
744	-32.397953	53.612827
745	-18.1872	-15.413468
746	-48.351727	-8.6009
747	-25.4323	49.107708
748	-8.81686	1.1506628
749	-32.722054	53.47227
750	-7.059706	-21.147745
751	-16.205801	45.41146
752	-48.942345	-9.86545
753	-26.780064	50.18577
754	-25.180384	55.545147
755	-59.47578	12.794401
756	-21.04634	56.187183
757	-55.350075	13.490937
758	-49.986725	-10.555121
759	-8.510331	-0.018094745
760	-9.400475	0.83708656
761	-1.2993087	-52.2462
762	-15.698928	-7.9028225
763	-25.907427	-10.747834
764	-48.695427	-9.801778
765	-51.301746	-11.312844
766	-6.241121	1.8952879
767	-24.785015	7.9391775
768	6.8159666	-44.171593
769	-27.274734	6.6464252
770	-23.368032	-0.51926273
771	-26.514746	9.69606
772	-27.40804	8.010576
773	-17.457783	-16.880854
774	-22.115416	-1.7577864
775	-11.87205	44.683178
776	-55.44686	13.49994
777	-59.625137	12.721769
778	-24.643145	12.7873125
779	-48.46365	-8.830171
780	-6.1040277	1.9702623
781	-9.181872	0.96002185
782	-9.940668	-27.01171
783	-23.200315	-0.61324096
784	-35.407692	1.7293636
785	-24.164068	13.854792
786	-34.452133	3.064373
787	-20.944115	56.059483
788	6.0299544	-26.549122
789	-6.021514	-53.380795
790	21.743471	18.217333
791	-50.473587	-10.986383
792	-53.46676	11.8754015
793	6.492365	-27.601055
794	-18.227873	-15.436669
795	-26.15495	5.5235295
796	-15.251516	-4.856684
797	-2.725738	-7.190963
798	-24.220003	11.298131
799	-6.4044805	-52.465416
800	-32.909306	53.375046
801	-26.921478	53.67457
802	-32.504593	53.58751
803	-23.977875	13.998889
804	-27.844069	7.370746
805	-35.649685	2.9864132
806	-4.6773915	-8.54022
807	-8.348546	1.2839037
808	-14.716905	-8.250976
809	8.399121	-39.797764
810	-42.637352	2.3151882
811	-7.6635838	38.54165
812	-2.3639948	-53.693005
813	-24.050087	8.1867695
814	-26.571705	9.603035
815	4.209743	-23.011658
816	-25.775042	-12.621065
817	-44.929665	2.6686833
818	-19.448399	54.23236
819	49.757008	5.281653
820	-18.613308	-27.29175
821	-16.589272	43.996773
822	-27.934072	7.0050273
823	-48.67804	-9.454471
824	-55.57667	7.494411
825	-28.585728	6.349773
826	-27.240051	8.022748
827	-25.02611	-22.071032
828	-3.8700523	-8.047385
829	-11.126987	55.129105
830	-49.183533	-10.173965
831	1.6518179	-23.551609
832	-32.759987	53.413094
833	-26.314312	7.458128
834	-26.8973	9.948106
835	-30.518864	-17.677582
836	2.7170613	-48.255657
837	-42.535797	-0.41101134
838	-38.241707	-1.1033711
839	-25.474487	10.757789
840	-49.342255	-10.370631
841	-27.436918	7.316739
842	-40.70524	5.4832153
843	-24.464592	55.91596
844	-45.964222	2.8838243
845	-27.036884	58.461227
846	-65.30818	6.8634634
847	-7.277285	1.3956889
848	-39.716904	1.5617647
849	-3.7320588	-26.996931
850	-37.54528	1.6566637
851	-28.23947	5.311843
852	-29.737154	49.484608
853	-24.04576	14.086366
854	-43.865437	3.169772
855	-8.068553	38.565983
856	-25.125786	11.704536
857	-53.530964	12.296723
858	-27.758377	7.3164744
859	-8.016132	0.037038445
860	-26.031822	9.680749
861	-51.93122	-12.019536
862	-27.908869	10.934232
863	-17.778639	-14.65488
864	-19.32147	-20.89739
865	-15.484041	-7.4898686
866	-24.914236	54.228672
867	-8.946106	-8.726374
868	-16.063911	45.4638
869	-55.02551	8.442078
870	-32.41432	53.56464
871	-26.976671	58.3392
872	-2.5740485	-19.61541
873	-54.687912	8.481118
874	-27.642872	3.427746
875	-22.600155	55.866306
876	-8.041585	-21.214764
877	-26.125757	9.416523
878	-27.386164	6.777562
879	-10.737713	55.17543
880	-27.449654	4.2913947
881	-56.252335	10.4543915
882	3.993737	-42.59934
883	-26.657852	57.90297
884	-33.069016	53.236042
885	-45.629864	3.0451226
886	-15.328511	-4.5584555
887	-42.99793	3.517469
888	-59.591522	12.734076
889	-16.799683	-6.473247
890	-54.991764	8.69091
891	-55.47621	9.798142
892	-55.076447	8.091984
893	-55.225105	13.419739
894	-24.804262	7.3426948
895	-25.997293	55.907906
896	-17.806807	-14.6663265
897	-40.667377	5.5088596
898	-25.298756	11.05575
899	-44.844875	3.8596292
900	-4.4609056	-0.5539901
901	-26.534565	4.802127
902	-26.660038	9.853755
903	-29.726202	49.721798
904	-26.626955	55.37325
905	-44.967136	3.4930222
906	-32.708725	53.435158
907	-14.624781	-4.9100533
908	-26.391224	52.416607
909	-4.8552012	-8.738423
910	-26.286386	52.233456
911	-25.231453	54.322983
912	-1.0016295	-45.545753
913	-7.300558	-20.783836
914	-27.961693	7.223696
915	-27.537233	4.1498137
916	-48.863804	-9.796433
917	-26.19646	51.66388
918	-54.986843	11.444826
919	-27.81783	54.555782
920	-28.585825	5.967671
921	-40.18856	1.7761304
922	-8.889261	0.6581669
923	-8.497409	1.4794204
924	-43.831726	3.066372
925	-51.189045	-11.2698765
926	-22.602106	55.634815
927	-26.916292	54.682087
928	-55.805992	6.7834716
929	-27.706968	7.719468
930	-27.704071	7.5715046
931	-27.49442	4.2687955
932	-27.37772	7.750343
933	-43.31204	3.4466476
934	-27.996855	7.9519744
935	-29.341599	51.6173
936	-26.012722	6.955054
937	11.346164	8.92216
938	-35.107418	4.108565
939	-54.99782	8.77886
940	-42.844673	3.2647872
941	-43.201233	2.0497913
942	-21.221312	54.861107
943	-59.569817	12.733536
944	-17.371363	-15.352532
945	-35.347996	0.74397796
946	-48.50131	-8.885587
947	-8.594226	0.48948723
948	-54.998905	9.668992
949	-25.783363	55.343056
950	-26.469929	8.619126
951	-25.13901	11.858041
952	-24.129179	11.253526
953	-6.9236374	-20.960411
954	37.742363	19.362928
955	-25.420734	7.1822224
956	-36.595657	-2.4334903
957	-27.320763	6.0751424
958	-29.567759	52.588547
959	-49.667156	-10.665207
960	-6.9500985	1.5054591
961	-9.489132	-19.158792
962	-27.192677	6.8416524
963	-55.95255	9.469809
964	-24.076912	14.033999
965	-26.715504	54.20805
966	-2.5346177	-49.082035
967	-49.546307	-10.80471
968	-0.2731051	-27.1428
969	-23.380783	13.287695
970	-44.26258	3.829823
971	-23.758247	13.614453
972	-19.495932	55.07824
973	-16.131828	42.533443
974	-55.234936	10.711627
975	47.438446	-0.51767904
976	-28.461285	6.9515796
977	-42.29483	3.3083777
978	-27.967085	7.019115
979	-51.344822	-11.462044
980	-28.788792	51.393864
981	-25.63694	10.270036
982	-23.301714	-1.1921347
983	-5.379502	-21.85645
984	-54.439262	8.108199
985	-44.639942	3.3778512
986	-49.16647	-10.2010145
987	-42.573936	3.0772521
988	-50.909252	-11.039486
989	-7.312141	-50.872528
990	-19.63894	54.827328
991	-50.278107	-10.81869
992	-25.286516	54.37752
993	-32.95767	53.35416
994	-49.475365	-10.536216
995	-56.08815	7.80744
996	-8.078784	1.4280862
997	-6.871373	-62.44386
998	-42.25781	1.364118
999	-25.964579	55.639435
1000	-40.58533	0.5676069
1001	-2.6478488	-53.794853
1002	-55.65351	5.9383297
1003	-37.75351	3.9079273
1004	-27.639479	3.6286535
1005	-9.065854	1.2171855
1006	-27.960032	7.168586
1007	-26.909185	8.692655
1008	-14.004596	-26.02007
1009	-28.765265	4.8166714
1010	7.75764	-41.466663
1011	-46.46814	1.9947104
1012	-24.988031	4.5014596
1013	-56.076626	10.40203
1014	-51.401806	-11.430237
1015	-27.048422	50.94932
1016	-55.434975	13.43005
1017	-50.99963	-11.243351
1018	-25.260405	-3.6639657
1019	-26.16278	55.206867
1020	-56.208385	10.193984
1021	-29.233543	52.895733
1022	-26.793453	54.001022
1023	-7.910794	-21.220451
1024	-27.89556	7.357853
1025	-27.278612	8.053768
1026	10.1414385	9.28129
1027	2.6547153	-50.34135
1028	-25.102316	55.73428
1029	-27.827768	54.584045
1030	-27.681808	3.324574
1031	-26.321714	9.32443
1032	-25.620579	55.418613
1033	-37.265434	2.0550854
1034	-27.7141	7.225821
1035	-56.23928	10.33033
1036	-55.395573	13.339772
1037	-25.948074	9.508694
1038	-11.162937	-0.57315123
1039	-26.5704	9.7118435
1040	-28.19256	54.212254
1041	-17.956633	-18.30413
1042	-27.718895	50.70123
1043	-26.971682	58.31107
1044	-28.138407	6.609247
1045	11.265882	9.057877
1046	-8.079338	1.790986
1047	-55.183197	7.1270537
1048	7.6366715	-41.53838
1049	-8.539554	0.50937665
1050	-55.502045	11.246357
1051	-55.3327	13.174463
1052	-27.625418	54.775974
1053	-23.88456	8.350698
1054	-46.122765	3.2732909
1055	-9.735051	0.85230154
1056	-27.805092	3.4629183
1057	-17.682722	-15.28987
1058	11.543011	9.7618265
1059	-25.374676	49.52364
1060	-26.053753	8.716134
1061	-33.71183	2.943183
1062	-45.346943	3.388307
1063	-24.748045	54.098522
1064	-24.928867	6.7571464
1065	-22.826967	55.26836
1066	-7.0951915	1.1839963
1067	-5.336982	-21.80768
1068	-55.989235	10.551151
1069	-17.999655	-24.864504
1070	-25.288588	11.770236
1071	-26.208042	9.685364
1072	-7.8975034	1.2066272
1073	17.716133	21.179256
1074	-36.423965	0.6654924
1075	-29.673761	52.736744
1076	-29.19397	51.69195
1077	-7.427436	-62.4798
1078	-39.85559	3.7289715
1079	-26.827568	8.194744
1080	-5.465384	1.5465726
1081	-9.628155	-19.307142
1082	-42.543514	2.4452167
1083	4.6607456	-44.19881
1084	-23.278454	55.18789
1085	-50.682327	-9.998581
1086	-21.544518	55.913036
1087	-39.82597	2.5053346
1088	-22.498241	55.098427
1089	-7.7691636	-0.70912105
1090	-49.69054	-10.475777
1091	-27.351982	54.6675
1092	-48.828648	-9.841532
1093	44.22329	-21.987003
1094	-56.17767	9.1425705
1095	7.5560336	-41.467503
1096	-27.707151	3.4821262
1097	-24.159851	13.850226
1098	-53.33135	12.066
1099	-25.738338	55.486065
1100	-21.492794	53.123737
1101	-25.85628	55.334705
1102	-45.79184	2.2003067
1103	-9.131412	38.80082
1104	-24.773561	-11.984332
1105	-24.058996	14.078018
1106	-27.03348	58.45394
1107	-25.19551	55.46093
1108	-26.958445	9.758704
1109	-51.723843	-11.695218
1110	-20.922285	-14.389241
1111	-27.97622	-23.05433
1112	-38.37818	3.8982396
1113	-43.72822	3.1919014
1114	4.6819453	-44.180164
1115	-54.841614	11.403402
1116	-8.8098755	-8.610698
1117	2.624671	-50.918537
1118	-54.51198	9.536719
1119	-3.150144	-53.940033
1120	-33.994534	1.3774155
1121	-7.6244693	1.1263993
1122	-25.059902	10.86687
1123	0.6622613	-3.6571612
1124	-26.743494	9.747993
1125	-22.40115	55.5338
1126	-24.694452	54.84847
1127	-16.291712	-17.38138
1128	-28.181942	7.3626313
1129	-56.13858	10.077731
1130	-55.27432	10.263386
1131	-9.050392	1.338262
1132	-25.771729	-26.706293
1133	-49.497097	-10.319632
1134	-27.056047	54.53678
1135	-55.175056	14.502102
1136	-9.046748	1.2076176
1137	-13.12735	45.762897
1138	-49.924507	-10.947859
1139	-55.232395	9.565223
1140	-28.727905	5.8116217
1141	-27.658493	8.085546
1142	-56.03062	7.824206
1143	-27.627356	4.1374497
1144	-26.25766	9.504923
1145	-55.33394	13.69063
1146	-6.7443695	1.2176858
1147	-49.91629	-10.747252
1148	-24.714025	7.87074
1149	-27.706703	7.321336
1150	-55.64609	13.387832
1151	-48.875744	-9.680553
1152	-28.038397	3.0397484
1153	-12.464934	-10.39023
1154	-17.824179	-15.373205
1155	-43.566452	0.23654844
1156	-27.602169	-10.601416
1157	-24.7002	12.633123
1158	-8.768727	-20.893112
1159	-28.19932	7.8373866
1160	5.4365916	-37.474575
1161	-56.22365	10.492598
1162	-8.923474	1.3318199
1163	25.227322	20.9357
1164	-7.223037	1.390686
1165	-25.424593	48.711716
1166	-5.9306765	1.8167014
1167	-37.3633	0.17022994
1168	-6.4448204	1.8462108
1169	-24.05416	13.860584
1170	-19.13773	-25.140446
1171	-44.38225	2.6415348
1172	-54.98025	11.846896
1173	-24.902054	54.683723
1174	-26.864971	7.9024463
1175	-55.227924	13.71185
1176	-29.585459	51.752285
1177	-1.8769854	-51.92554
1178	-26.666744	6.027869
1179	-27.139214	6.5701175
1180	-3.56668	-51.37546
1181	-29.829823	50.156967
1182	-54.841583	7.464737
1183	-18.137617	-15.052901
1184	-46.781956	3.3738265
1185	-24.590052	12.958528
1186	-27.813831	3.217229
1187	42.495686	-22.91959
1188	-59.58354	12.738622
1189	-55.290867	13.622541
1190	37.8375	19.584957
1191	-8.986395	58.322994
1192	-1.9243662	-52.558754
1193	-34.85961	2.6920545
1194	-26.971155	9.693651
1195	-28.606817	4.697969
1196	-27.462528	9.776423
1197	-55.241833	14.067452
1198	2.6305192	-50.96739
1199	-23.719769	-12.403288
1200	-55.12791	12.929244
1201	-26.209599	-10.739804
1202	-27.757504	3.2760694
1203	-6.1858873	1.4802562
1204	-31.275053	-17.3808
1205	48.470104	1.8355188
1206	-28.93438	50.030476
1207	11.019394	8.351635
1208	-28.18628	-22.397343
1209	-21.204285	-1.7879802
1210	-15.155988	-2.1562488
1211	33.99815	21.399136
1212	-3.779004	-45.1439
1213	-51.722	-11.714308
1214	-11.285005	55.07952
1215	-64.639595	6.3595557
1216	37.751175	19.386593
1217	-48.583168	-8.833748
1218	-19.400763	-4.672009
1219	-8.75469	-8.739103
1220	-8.411362	-20.844898
1221	-45.30728	2.2046604
1222	-48.835407	-9.211877
1223	-49.40749	-10.35072
1224	-55.41267	12.530475
1225	-37.631325	0.1085664
1226	-9.280157	-20.796488
1227	-24.470541	55.873535
1228	-49.944744	-10.836064
1229	-7.9750266	1.2257591
1230	-24.984032	6.449305
1231	47.95493	3.549908
1232	-26.840763	9.795425
1233	-17.559406	-15.482819
1234	-27.742397	51.757626
1235	-41.650272	1.1214402
1236	-45.62699	3.1555805
1237	-42.87049	0.5084144
1238	-59.60998	12.730837
1239	-25.338356	54.669956
1240	-28.078815	54.88101
1241	-13.370336	-17.604015
1242	-4.1119866	-8.34129
1243	-29.0269	-19.698864
1244	-29.236383	53.51072
1245	-12.640907	-3.8828168
1246	11.652401	2.8696136
1247	-16.489862	-27.941742
1248	-46.35724	2.2499719
1249	-28.033201	2.9762235
1250	-18.091465	-5.136343
1251	-24.464169	55.8338
1252	-24.414433	54.96562
1253	-16.192251	1.3253676
1254	-24.832785	6.733374
1255	44.305622	-23.968605
1256	14.788806	48.11682
1257	-28.479202	53.968124
1258	-49.73363	-10.715287
1259	-56.31277	9.343856
1260	-55.078274	11.8742695
1261	-14.192448	-16.22289
1262	-28.237717	6.593471
1263	-44.1241	0.9221543
1264	-18.76386	-15.158937
1265	-29.73624	50.43808
1266	-22.67382	55.812725
1267	-0.5682097	-42.572678
1268	-50.0847	-10.941914
1269	-44.244835	3.0722666
1270	-24.930815	6.862393
1271	-55.093403	8.807871
1272	-23.633078	14.035798
1273	-24.785854	55.56673
1274	-32.951424	53.35458
1275	-24.57127	12.9467
1276	-28.093369	8.179924
1277	-28.120928	3.272484
1278	-59.58657	12.740897
1279	-23.022032	53.451427
1280	-55.355625	13.6012335
1281	-27.607258	4.4204545
1282	-1.8236215	-29.096504
1283	-24.679045	7.294588
1284	-6.4004188	-21.079504
1285	-54.361027	10.033663
1286	-32.304314	53.432262
1287	-55.750835	9.601848
1288	-46.806347	3.5250347
1289	-55.485447	10.086807
1290	-43.185246	1.597198
1291	-26.239077	9.741944
1292	-28.656246	6.482463
1293	-46.474743	3.1760848
1294	-50.02321	-10.758141
1295	-35.682	0.29299513
1296	30.81075	24.957642
1297	-28.942091	48.453537
1298	-11.096363	-8.606822
1299	-23.546762	55.36044
1300	-9.187148	1.0454123
1301	-26.947456	58.30011
1302	0.58598506	-0.40093768
1303	19.753143	20.589312
1304	2.560332	-49.02755
1305	-49.292328	-10.433577
1306	-28.579853	54.529198
1307	-54.601982	10.262542
1308	-9.227013	1.0799145
1309	-55.745506	9.966151
1310	-29.55721	52.667126
1311	-26.515736	55.378864
1312	-38.995327	1.4275343
1313	-55.312077	13.834445
1314	48.894722	2.9635804
1315	-25.461088	11.43718
1316	-28.629927	4.403264
1317	-25.134644	55.60579
1318	-28.678886	5.245216
1319	-30.364588	50.041927
1320	-41.39629	-0.06377387
1321	-6.91984	1.7770658
1322	-27.427042	4.290407
1323	-8.862388	1.3628495
1324	-24.268373	-0.66963017
1325	-23.09773	55.52157
1326	-56.201756	10.819682
1327	-48.605267	-9.148632
1328	-27.850676	3.8338447
1329	-25.624096	4.260055
1330	-8.000072	1.5846535
1331	-49.482548	-10.453044
1332	-26.213099	9.502746
1333	-27.046318	58.479736
1334	-55.85632	10.235059
1335	10.194384	11.251616
1336	-16.24322	45.47221
1337	42.62987	15.496413
1338	-25.517323	10.864271
1339	-32.95509	3.8047323
1340	-14.000707	-7.7061863
1341	-45.06133	2.2834413
1342	37.71747	19.305393
1343	-26.778902	6.597177
1344	-27.399725	-12.405686
1345	-27.70338	3.4177558
1346	-26.728233	4.833706
1347	-35.320187	2.4903758
1348	-54.51357	9.435649
1349	-55.84374	5.6915293
1350	-16.326876	-3.39259
1351	-27.057917	8.645405
1352	-25.014616	10.615512
1353	-28.635607	6.076537
1354	-23.713285	55.809914
1355	-27.949081	6.0243697
1356	-7.4885254	1.2564712
1357	-49.64698	-10.410419
1358	-5.811861	2.0383806
1359	-26.488773	9.574498
1360	-46.468567	2.559251
1361	-6.527654	1.6827308
1362	-28.839617	51.24387
1363	46.661808	0.9524016
1364	-24.789904	12.001218
1365	-27.877317	3.8171434
1366	-64.00911	5.8788443
1367	-26.763956	58.114197
1368	-25.020124	11.732727
1369	-27.848988	7.1641192
1370	-43.950287	2.9021525
1371	-45.102573	3.3124745
1372	-44.11261	2.86612
1373	-48.747955	-9.6029625
1374	-3.1819966	-53.744873
1375	12.655189	48.441006
1376	-27.678131	7.328887
1377	-5.9466166	0.27230966
1378	12.30874	48.38325
1379	-6.705872	-51.250847
1380	-46.04905	1.3588688
1381	-28.195246	6.8043804
1382	-26.847046	10.02147
1383	-37.33022	2.863527
1384	-5.8498063	-53.247276
1385	-27.303137	7.6741214
1386	11.963051	47.93896
1387	-42.443726	-0.02859325
1388	4.441206	-43.73434
1389	4.6979303	-24.9649
1390	-34.166515	2.833135
1391	-27.275917	54.820915
1392	-1.9452771	-44.68315
1393	-28.014265	47.5699
1394	-48.86247	-9.872174
1395	-16.814709	-6.442042
1396	-25.265457	7.30755
1397	-26.329407	9.8302765
1398	-26.18772	54.471798
1399	-5.6894207	1.4229536
1400	-28.95717	53.956318
1401	-29.310534	53.08251
1402	-9.013702	-20.45678
1403	-27.675232	3.4625978
1404	-28.739864	5.703545
1405	-24.031694	56.040882
1406	-59.587875	12.733896
1407	-17.526386	-14.58619
1408	-26.898748	53.80071
1409	-4.61876	-8.524887
1410	0.41927212	-47.54942
1411	1.0697734	-50.760124
1412	-27.680923	-10.508966
1413	-27.848211	8.109176
1414	-8.260317	2.040096
1415	-24.632318	12.832463
1416	-26.63814	7.7532773
1417	-12.544505	40.11088
1418	-25.072895	11.347225
1419	-10.09357	-2.075779
1420	-24.87233	11.909296
1421	-48.780857	-9.707887
1422	-42.10811	2.7343297
1423	-28.7728	6.00947
1424	-38.809887	-0.6246836
1425	-8.245347	-21.340052
1426	-0.467752	-27.685232
1427	-55.584187	12.903501
1428	-8.325333	1.1865455
1429	-30.342398	49.904667
1430	-2.3971078	-53.642624
1431	-28.686602	5.7813153
1432	49.299038	2.831248
1433	-54.73731	9.758784
1434	-55.95666	9.78579
1435	-45.420483	2.5796556
1436	-25.190517	6.7124486
1437	-17.41319	-14.819991
1438	-50.753414	-10.192592
1439	-43.81625	3.2056062
1440	-26.923561	7.5463443
1441	-34.427273	3.0362043
1442	-16.268082	45.573933
1443	-43.267063	3.3884616
1444	-23.971352	-18.793243
1445	-25.66339	10.442652
1446	-27.70265	54.488857
1447	-9.17391	1.0862733
1448	-49.76472	-10.50148
1449	-1.0494113	-53.2804
1450	-24.891375	6.927127
1451	-19.345755	54.69676
1452	-55.40996	13.428374
1453	-8.281988	-0.3818776
1454	-3.4318483	-27.120323
1455	-28.431065	6.904278
1456	42.253094	-23.097118
1457	-46.840767	3.0261528
1458	-55.262245	13.161031
1459	-5.840335	-53.202583
1460	-26.954607	58.27867
1461	2.9557524	-40.42438
1462	-29.8129	50.41565
1463	-39.258606	3.7400026
1464	-27.3605	8.454307
1465	-56.03251	7.0569477
1466	-28.479282	6.7465615
1467	-0.4087222	-27.428667
1468	-25.081717	53.08162
1469	-27.683672	50.723106
1470	-12.327195	-3.425577
1471	-47.868874	-10.389846
1472	-7.438473	1.6813288
1473	-30.300062	50.47805
1474	-51.11757	-11.402081
1475	-7.400393	-20.967941
1476	-48.404522	-8.667734
1477	-23.322905	55.401714
1478	-7.153868	-62.456734
1479	-27.670086	3.3222778
1480	-27.759655	-1.9059658
1481	-49.800343	-11.005451
1482	7.6530046	-41.714653
1483	-49.356033	-10.316356
1484	-11.75744	43.72109
1485	-23.81728	13.20682
1486	-55.17993	10.47914
1487	-44.30106	2.866065
1488	-25.030521	-15.933101
1489	-16.587858	0.94542205
1490	-38.41835	0.13319959
1491	-9.832184	48.48176
1492	-41.82662	-1.1260546
1493	4.3233323	-42.79552
1494	-23.88398	13.11877
1495	-29.389256	51.029667
1496	-8.958712	0.7125109
1497	-39.03339	1.3869984
1498	48.113	3.479506
1499	-7.7607927	1.0896026
1500	-43.29958	1.7543746
1501	-32.379105	53.625565
1502	-25.435387	54.947956
1503	49.826527	2.8458524
1504	37.73444	19.34585
1505	-27.514996	9.489849
1506	-38.999245	-1.6782911
1507	-38.301876	1.3427742
1508	-24.211971	54.745243
1509	-50.514713	-10.981602
1510	-26.542599	8.6797085
1511	43.38742	-20.113436
1512	-25.125832	9.989779
1513	-21.299822	-3.9881806
1514	-32.778835	53.45837
1515	2.4359245	-49.081882
1516	-46.387817	3.2506697
1517	-27.697624	4.3430896
1518	-10.690845	-8.48003
1519	-19.510855	-24.79607
1520	-8.207903	-21.116642
1521	-28.010334	6.9994698
1522	-6.5301766	-62.43152
1523	-23.600594	-0.9039877
1524	-17.893717	-4.851925
1525	-1.805245	3.9819543
1526	-23.03824	53.796482
1527	-20.382214	55.657883
1528	-11.036069	-0.30078113
1529	-34.887424	2.0944211
1530	-39.191883	1.0689981
1531	-29.235374	51.184917
1532	-25.648165	55.128918
1533	-49.66299	-10.383889
1534	-15.530754	-7.9906483
1535	-55.8077	6.948643
1536	-8.972168	1.8150661
1537	-30.020866	50.876587
1538	-26.772844	53.761276
1539	-27.51069	4.110925
1540	-27.976944	3.0871868
1541	-55.237556	13.976063
1542	-32.344357	53.426193
1543	-55.706444	5.7522016
1544	-5.6237936	-45.79492
1545	-55.335358	13.301719
1546	-24.728483	12.624929
1547	-44.41564	4.0446205
1548	-55.19923	9.469574
1549	-27.758295	7.450072
1550	-39.72199	3.7370272
1551	-29.46215	52.314117
1552	-24.780102	12.027449
1553	-26.75388	9.818332
1554	-35.22272	4.131013
1555	-24.457428	13.078264
1556	-40.81944	2.9056184
1557	-17.771477	-28.483795
1558	-55.34299	13.020999
1559	-7.3761997	-21.65755
1560	11.560672	9.598109
1561	-29.79	50.114174
1562	-9.657389	0.59795713
1563	-55.407833	13.413424
1564	-59.579655	12.741974
1565	-23.428164	-12.248766
1566	-55.67327	7.8531427
1567	-57.3865	10.331223
1568	48.793518	-33.092144
1569	-22.241707	54.9614
1570	-25.218395	7.1215672
1571	-2.8911812	-7.1089225
1572	-7.6773667	-21.107225
1573	-55.43617	7.2224326
1574	-55.13265	13.189187
1575	49.197094	5.0033007
1576	-26.698732	7.3470597
1577	-55.113876	8.177175
1578	-26.024487	8.096849
1579	-25.813066	54.639397
1580	-36.385468	2.4829078
1581	-19.61631	-4.789818
1582	-35.436543	4.095579
1583	-24.75209	55.981407
1584	-28.67536	6.356776
1585	-25.93182	55.328194
1586	-59.618248	12.722942
1587	-7.0272665	-62.44087
1588	-27.54657	4.3212266
1589	-56.25374	10.433788
1590	-7.051922	-51.610226
1591	-55.595814	7.572277
1592	-28.159245	3.0370605
1593	-15.3174	3.7886722
1594	-53.966583	13.437039
1595	-15.1160755	3.7999997
1596	-22.514977	-1.4469872
1597	-55.949394	9.401808
1598	-46.32251	2.8220952
1599	-19.83669	-24.96369
1600	-25.729832	54.506256
1601	-7.9325314	-0.30514082
1602	-27.859564	54.558918
1603	-35.59639	3.002224
1604	12.664572	1.9786978
1605	-27.67941	4.1827483
1606	2.727616	-40.37484
1607	-7.451762	-21.42387
1608	-23.197407	13.496334
1609	-27.001646	58.41533
1610	-21.941166	55.703705
1611	-49.425465	-10.413886
1612	-6.0532875	-53.27531
1613	-25.26296	-16.058172
1614	-6.9587216	1.5170479
1615	-44.850403	1.2771077
1616	-7.8647113	2.2172375
1617	7.94359	-28.81224
1618	0.782535	-3.3509572
1619	-55.688576	6.6659164
1620	-29.46639	50.354088
1621	-42.445164	1.7632163
1622	-24.296541	8.040164
1623	-2.1268847	1.4397485
1624	47.12952	1.7242452
1625	-55.201538	12.580112
1626	-42.02837	0.70619005
1627	-28.105103	8.206223
1628	-29.439638	50.193417
1629	-27.535913	6.228881
1630	-46.36282	2.4106038
1631	-26.545736	52.18741
1632	-51.16404	-11.262441
1633	-24.932995	12.169555
1634	-26.081179	9.810497
1635	-15.253027	3.8959095
1636	-39.926945	3.7028153
1637	-55.399773	9.682312
1638	37.70558	19.276072
1639	-43.853134	4.0807433
1640	-17.172043	-17.295507
1641	-49.62252	-10.475551
1642	5.536753	6.7874146
1643	-8.059578	1.1140273
1644	-9.711554	48.364113
1645	-16.092901	43.26763
1646	-15.556939	-7.8740435
1647	-8.724287	1.5671521
1648	-26.11823	9.454118
1649	-55.785995	8.350163
1650	-26.490509	52.44121
1651	-16.994795	-15.792785
1652	-26.722534	9.690465
1653	-27.480255	8.354736
1654	-16.31954	45.58022
1655	-32.814716	53.245728
1656	-27.630161	3.6768239
1657	-54.85384	12.740074
1658	-2.2555544	-53.529037
1659	-27.907522	7.1491714
1660	-26.596703	55.363235
1661	-32.398544	-1.4732726
1662	-44.897614	1.6828109
1663	-32.38926	53.655376
1664	-25.986155	53.89942
1665	-24.79634	7.0289884
1666	-7.4838	1.4288151
1667	30.015203	3.8748894
1668	-55.356247	13.80487
1669	-17.782827	-25.039164
1670	-20.160452	50.161747
1671	22.689247	19.226297
1672	-15.688888	1.4619825
1673	-55.2875	11.042403
1674	-14.123155	42.17028
1675	-55.2253	13.415049
1676	44.277042	-24.030033
1677	-7.062906	2.4067945
1678	-4.9160037	-50.001316
1679	-6.906118	-62.441658
1680	-55.13221	12.8969
1681	-24.991152	7.076653
1682	-56.051765	10.300284
1683	-17.817644	-15.243699
1684	-43.612648	3.4751227
1685	-19.984272	55.360405
1686	-29.655792	49.318207
1687	-50.649807	-10.803432
1688	-25.738174	8.272124
1689	44.30507	-24.039164
1690	-26.134727	9.893112
1691	-26.915045	53.736385
1692	-27.883322	7.1047783
1693	-7.646933	-21.015568
1694	-45.736614	1.5680023
1695	-49.059124	-10.066299
1696	-8.639117	0.6282773
1697	-24.20495	11.632543
1698	-24.717516	12.658318
1699	-46.8084	2.9751184
1700	-17.213415	0.108082466
1701	-28.523893	6.205397
1702	-30.434233	52.25868
1703	-8.662895	1.834854
1704	-46.554306	2.3647497
1705	2.3886647	-50.192726
1706	-12.754066	45.553658
1707	-27.467907	4.37361
1708	-24.466555	7.597651
1709	-26.9823	50.551365
1710	-27.621042	8.603344
1711	-25.745163	-10.603784
1712	-26.658604	8.7778015
1713	-25.367025	54.791744
1714	-6.542418	-21.069826
1715	-15.287888	-5.582826
1716	-11.806733	-29.258913
1717	-32.586823	53.511837
1718	-27.204094	-11.447636
1719	-8.309376	2.0123255
1720	10.051391	9.301755
1721	-2.651084	-25.498306
1722	-24.72093	-23.26978
1723	-26.678534	58.010185
1724	-23.329992	-12.207371
1725	-3.4911351	-53.85137
1726	-27.718082	4.100873
1727	-44.82817	2.529022
1728	-50.918762	-11.452828
1729	-42.84069	3.5260453
1730	-52.00631	-11.789509
1731	-28.815392	5.2938833
1732	-28.071241	7.060999
1733	-25.029356	7.517756
1734	-29.025053	51.971718
1735	-25.830145	9.778523
1736	-55.62285	10.635754
1737	-63.956898	5.8383255
1738	2.109618	0.5903973
1739	-43.588715	2.80928
1740	-8.310837	0.9317215
1741	-11.820603	43.873768
1742	44.287136	-24.036083
1743	-17.853653	-4.6651373
1744	-23.099394	55.211052
1745	-26.086967	51.912453
1746	-27.566418	6.804126
1747	-54.7179	8.5808325
1748	-36.98732	2.3212872
1749	-42.839897	3.3582997
1750	4.565025	-48.41184
1751	-12.573722	-3.6725829
1752	-26.009773	51.889957
1753	-40.68985	1.750585
1754	-27.598583	54.638638
1755	-2.5625508	-29.979898
1756	-17.25295	-1.2279181
1757	-25.765675	54.81406
1758	-55.570866	9.780939
1759	-42.707546	3.5034666
1760	-50.885555	-11.006045
1761	-21.044502	-2.108847
1762	-39.132423	3.6247282
1763	-26.159409	9.382337
1764	-11.815001	44.226875
1765	-9.029463	-8.223894
1766	-18.032196	0.7778645
1767	-51.047195	-11.232675
1768	-4.842506	-49.04899
1769	-7.058888	-62.455383
1770	-59.59346	12.732774
1771	-7.0007343	-22.304436
1772	-55.08715	12.416533
1773	-24.788578	7.720398
1774	-17.691927	-16.201902
1775	-10.362368	-20.041153
1776	-25.703962	10.02092
1777	-26.679651	8.547349
1778	-44.398514	2.4999714
1779	-6.5222673	-21.276077
1780	-59.542233	12.760391
1781	-40.31756	3.3544343
1782	-7.5088267	1.2835728
1783	48.54884	2.227148
1784	-55.650753	10.835986
1785	-22.878527	12.639171
1786	-21.366766	-3.2793634
1787	-9.855051	-27.228577
1788	-51.42386	-11.560291
1789	-5.650758	-44.51794
1790	-22.965296	46.982613
1791	-42.969986	-0.23990755
1792	-27.99678	3.0322275
1793	-1.4578208	-48.11259
1794	-55.343586	13.16607
1795	-43.30611	0.26666072
1796	-39.43896	2.893453
1797	-24.30024	55.55215
1798	-29.862967	49.92433
1799	47.543182	2.842186
1800	-8.640627	1.7589633
1801	44.24999	-22.163961
1802	10.971014	8.460606
1803	-56.012768	9.764766
1804	-40.99124	2.741431
1805	-9.145363	0.9172532
1806	-48.343456	-8.609354
1807	-27.85741	3.1639636
1808	-24.631805	7.1478496
1809	-25.15421	55.01271
1810	-29.090029	51.450924
1811	-14.00464	-5.421461
1812	-55.485508	7.0975194
1813	-17.609518	46.035625
1814	5.829366	4.3230166
1815	-48.830597	-9.964092
1816	-2.369457	-26.208511
1817	-26.056181	8.785899
1818	24.94725	23.739162
1819	-6.526842	1.7207236
1820	-49.962883	-10.646516
1821	44.243023	-23.04859
1822	-26.779545	9.5881815
1823	-26.95362	8.3430805
1824	-28.221407	7.2252393
1825	47.325947	3.3509593
1826	-44.78079	3.5070965
1827	-23.093807	55.68474
1828	-44.193436	4.025755
1829	-55.565212	12.074888
1830	2.5996647	1.7610575
1831	-44.303738	2.951865
1832	10.215064	11.814261
1833	37.71031	19.288162
1834	-6.543986	1.6855127
1835	-55.885937	7.852145
1836	-27.070768	58.521183
1837	-18.195461	-15.519512
1838	-15.219353	3.9132123
1839	-12.8399315	-4.150225
1840	-55.438232	13.090593
1841	-28.350565	6.421187
1842	-2.4152012	-53.748306
1843	-24.112217	13.867029
1844	-55.419476	8.068669
1845	-44.835186	0.68150663
1846	-26.013018	10.643264
1847	-9.09878	1.1260731
1848	-8.175291	0.7112218
1849	4.8322544	6.0473986
1850	-0.51680887	-30.555578
1851	43.397106	-20.246693
1852	-32.826054	53.4274
1853	-9.1578455	58.408737
1854	-24.042337	55.150658
1855	-22.869854	55.578796
1856	43.34893	-20.272007
1857	-49.62443	-10.600712
1858	-39.079662	0.67118096
1859	-48.176178	-8.37253
1860	-55.097794	13.028043
1861	-32.783695	53.45141
1862	-54.928577	11.298183
1863	-29.43073	52.7888
1864	-53.245663	12.060905
1865	-6.4973145	1.7496043
1866	3.8040504	-0.9536127
1867	-6.4573636	1.7016854
1868	-18.018248	-15.202834
1869	-24.387035	12.307061
1870	-49.065865	-10.1084175
1871	-59.5667	12.745929
1872	-32.912285	53.379044
1873	-39.040955	3.5125227
1874	42.750984	-21.655743
1875	-44.82693	0.99770993
1876	-55.69939	6.3305216
1877	-17.92972	-14.478315
1878	-26.618164	8.602754
1879	-26.10899	8.898666
1880	-28.328154	54.38414
1881	-17.151814	45.705376
1882	-46.799553	3.3630083
1883	3.5082886	-2.0244534
1884	-49.668045	-10.592535
1885	-50.69927	-11.092844
1886	-49.608353	-10.996684
1887	-25.016346	11.927611
1888	-24.849895	7.5420885
1889	-13.072619	45.751774
1890	-15.766065	43.75703
1891	-25.283804	48.12479
1892	4.8150516	-47.04839
1893	-10.989985	-8.468782
1894	-9.111113	1.0037857
1895	-2.10897	-51.882446
1896	-8.480456	-62.529083
1897	-33.803238	-2.150955
1898	-17.505083	0.59588987
1899	-20.344828	-23.983427
1900	-42.624374	2.7124636
1901	-10.318653	-5.2316847
1902	-27.728638	3.505928
1903	-46.312607	2.3870637
1904	-27.861292	-10.436845
1905	-26.239912	10.574716
1906	-26.124666	53.648655
1907	-24.758457	54.947453
1908	-51.220726	-11.303516
1909	-26.882748	7.443136
1910	-28.79169	5.855438
1911	-30.1571	49.89513
1912	-16.2221	45.50159
1913	-6.123249	1.8684125
1914	-26.625486	51.70687
1915	-24.40249	55.844788
1916	-37.427166	3.8819802
1917	-28.746357	5.521978
1918	-59.549587	12.750201
1919	-16.107769	1.1271844
1920	5.0087104	-28.985718
1921	-45.8113	1.4656392
1922	12.228451	12.656556
1923	10.412532	-38.22378
1924	-13.039777	45.64463
1925	-24.34762	13.449838
1926	-1.733262	-51.455578
1927	-24.652155	55.820663
1928	-27.80321	50.81333
1929	-27.814089	54.729416
1930	-27.147228	7.5832405
1931	-15.671948	43.731678
1932	-6.798221	-20.978342
1933	-26.23854	9.21133
1934	-50.151714	-10.832034
1935	-28.285328	54.27224
1936	-28.303255	3.074652
1937	-29.11568	51.688274
1938	-55.23631	9.274884
1939	-23.589874	13.202143
1940	-3.056974	-54.193794
1941	-7.1679993	2.4264164
1942	31.880766	2.6126397
1943	-55.33065	13.365509
1944	-43.31091	0.8311178
1945	10.247233	9.703159
1946	-26.128128	7.8556666
1947	-16.943203	-2.287799
1948	-55.663258	10.645861
1949	-16.41614	-6.202487
1950	-49.780838	-10.717157
1951	-7.038561	1.1373359
1952	-45.85485	3.5965016
1953	-17.153849	-2.6021965
1954	-26.779503	47.979244
1955	-26.971737	8.613923
1956	-45.482613	2.04784
1957	-7.4950643	-48.082043
1958	-6.563024	-21.079987
1959	-14.236888	-36.835766
1960	-23.25335	55.7076
1961	-6.6997585	1.7892619
1962	-28.966238	48.244637
1963	9.305505	-39.65063
1964	-25.45066	11.4117
1965	-26.601902	9.6940155
1966	-42.424133	2.627055
1967	-51.8978	-11.700864
1968	-45.648254	2.8635814
1969	-55.143707	13.005778
1970	-26.78621	9.564759
1971	-25.540236	54.87147
1972	-13.000751	54.433533
1973	-20.53619	55.386635
1974	-51.441795	-11.482538
1975	47.545338	2.0391574
1976	42.24502	-23.118582
1977	-9.60276	0.9481113
1978	-24.64543	8.007594
1979	-23.366737	12.1100645
1980	-24.632828	12.5841465
1981	-46.90077	3.0969968
1982	-23.896994	-0.5429617
1983	-17.935787	-24.60023
1984	-2.0105944	1.4475857
1985	-8.193033	0.8301163
1986	-55.744446	5.6995697
1987	-22.167349	54.692295
1988	-39.83139	3.298684
1989	-51.42985	-11.606765
1990	-21.46748	53.027473
1991	-28.094948	6.203356
1992	-28.683294	6.345099
1993	-29.258963	53.097923
1994	-39.847244	3.4469142
1995	-28.498138	6.6694508
1996	-51.1036	-11.422742
1997	-7.139304	-20.9233
1998	-50.983807	-11.14774
[truncated: 53,657 more rows]
