# Supplementary material for: Minimal gene set discovery in single-cell mRNA-seq datasets with ActiveSVM
Source: Nat Comput Sci. 2022 Jun 27;2(6):387–98. doi: 10.1038/s43588-022-00263-8 (PMC10766518; doi:10.1038/s43588-022-00263-8)
Supplement: Supplementary file 4 — There are five folders for five subfigures. Fig. 4a: the min-complexity strategy accuracy versus the number of genes selected by ActiveSVM and all comparison methods. Fig. 4b: the t-SNE coordinates and labels. Fig. 4c: the t-SNE coordinates projected from the matrix with only genes selected by random sample and labels. Fig. 4d: the t-SNE coordinates projected from matrix with only genes selected by balance sample and labels. Fig. 4e: the t-SNE coordinates and the partial processed data matrix used to plot top gene markers. [file 43588_2022_263_MOESM4_ESM.zip › figure4/figure4e/matrix_selectedGenes.csv]

	GSTM1	SLC25A4	SEPP1	LGALS7	HMGN2	TRF	ARHGDIB	GPX1	CD74	TPM1	S100A8	FXYD5	BETA-S	VIM	HMGB2	PABPC1	PGLYRP1	NGP	S100A6	PRDX5	S100A9	IRF8	FABP5	GSN	SFN	MT1	COL1A2	LY6E	COL1A1	UCP2	PRDX2	BST2	IFITM3	HSPB1	CD52	CCL6	TYROBP	KLF2	STMN1	CST3
0	0.0	1.4889430785533413	0.0	0.0	1.0606077817026052	1.4889430785533413	1.6990116498377605	1.9821910571818533	2.3299615248628096	1.0606077817026052	1.0606077817026052	1.7720123909990637	1.0606077817026052	1.0606077817026052	1.3428046702940408	1.9067575959313794	1.58223906172537	0.0	1.0606077817026052	1.4889430785533413	1.4889430785533413	1.958780169522952	0.0	1.4889430785533413	0.0	1.0606077817026052	0.0	2.0419711987827416	0.0	1.9890952985980177	1.6990116498377605	1.4889430785533413	1.9748695242121104	1.3428046702940408	2.0185968691842704	1.58223906172537	2.0332088397803707	1.3428046702940408	0.0	2.315184998095252
1	1.3170701446159565	1.3170701446159565	1.5354842859388498	0.0	1.6414523373181757	1.8181592080811975	1.3170701446159565	1.877834197660135	1.9922161430431482	0.0	0.0	1.8413800133859766	0.0	1.860974229201844	1.3170701446159565	1.5354842859388498	0.0	0.0	0.0	0.0	0.0	0.0	1.860974229201844	0.0	0.0	1.7899382491072962	0.0	1.5354842859388498	0.0	1.9461421687494003	1.6414523373181757	0.0	0.0	0.0	1.6414523373181757	2.087929693118778	1.7899382491072962	0.0	0.0	1.6414523373181757
2	0.0	1.5001832515866116	1.1070146013598592	0.0	1.1070146013598592	0.0	1.8485742535493341	1.9535730839032688	2.18288936574083	0.0	1.5001832515866116	1.3680492994385631	1.5001832515866116	2.085362856400366	1.3680492994385631	1.7531878288269778	1.1070146013598592	0.0	2.0403264839029966	1.1070146013598592	1.1070146013598592	0.0	0.0	1.3680492994385631	1.5001832515866116	0.0	0.0	1.884533027664319	1.1070146013598592	1.9278428082154493	0.0	1.3680492994385631	1.5001832515866116	0.0	2.0329310431919434	1.1070146013598592	1.5001832515866116	1.934856073445447	0.0	1.5838294664832755
3	0.0	1.697944004255688	0.0	0.0	0.0	0.0	1.9462227947573456	1.5032191166348454	1.5032191166348454	0.0	0.0	0.0	0.0	1.5032191166348454	1.5032191166348454	1.8491440144053903	0.0	0.0	1.966713001121145	0.0	0.0	0.0	0.0	0.0	0.0	0.0	0.0	1.697944004255688	0.0	1.5032191166348454	1.697944004255688	0.0	1.5032191166348454	0.0	2.051921770219894	0.0	1.966713001121145	0.0	0.0	1.7910571647515534
4	0.0	1.3836443676693517	1.628157402371276	0.0	1.501507686956514	0.0	1.7475719430367358	1.1463413205920918	1.628157402371276	0.0	0.0	1.8514789714919135	0.0	1.9688818123847904	1.976192320333017	1.6996204426561379	1.7475719430367358	0.0	1.9142533706767544	0.0	1.1463413205920918	0.0	0.0	1.501507686956514	0.0	1.1463413205920918	0.0	1.9871079186107794	0.0	1.1463413205920918	1.1463413205920918	1.1463413205920918	1.3836443676693517	0.0	1.927304579028584	0.0	1.3836443676693517	1.6679686837499048	1.628157402371276	1.8104241171162065
5	1.7907991402080021	1.2254435325526358	1.4636268934950314	0.0	1.6545804184144954	1.8143745205757786	1.6825606900286614	1.9039725790945976	1.6213630519796614	0.0	1.3703808094113474	1.7275218482517827	0.9504232054585803	1.9538942949618134	0.9504232054585803	1.6825606900286614	0.0	0.0	1.2254435325526358	1.8869852882446083	0.9504232054585803	1.5302209269013631	2.004699369448913	1.6213630519796614	0.0	1.9276183851145707	0.0	1.6545804184144954	0.0	1.9091190256898927	1.2254435325526358	1.2254435325526358	1.3703808094113474	1.2254435325526358	1.580960392658201	2.075911101793844	2.0567578376588824	1.2254435325526358	0.0	1.8030887972885528
6	1.4376244729374221	1.4376244729374221	1.874731795809287	0.0	0.0	0.0	1.2195118720335554	0.0	1.2195118720335554	1.2195118720335554	1.4376244729374221	0.0	0.0	1.8931442304863004	1.2195118720335554	0.0	0.0	0.0	1.2195118720335554	0.0	0.0	0.0	0.0	0.0	0.0	0.0	0.0	1.8985637598454874	0.0	0.0	1.6583123827954258	1.7461573325155517	1.6110805972908346	1.8677245697304157	0.0	1.2195118720335554	1.2195118720335554	1.9294807068411894	1.2195118720335554	1.6583123827954258
7	2.052786619838269	1.8531489976354503	1.8531489976354503	0.0	0.0	0.0	0.0	0.0	1.8531489976354503	0.0	0.0	0.0	0.0	2.0936084477665053	0.0	1.8531489976354503	0.0	0.0	2.2113298165918103	0.0	0.0	0.0	0.0	2.052786619838269	0.0	0.0	0.0	0.0	0.0	0.0	0.0	1.9880650792311847	2.0936084477665053	1.9880650792311847	0.0	0.0	0.0	1.8531489976354503	0.0	0.0
8	1.2194264290966037	0.0	1.6471673586182813	0.0	1.901019461482616	1.699018327085058	1.2194264290966037	1.8789400503310634	1.6471673586182813	0.0	1.573768072920258	1.573768072920258	0.0	1.8905088578757043	1.935241929214692	1.7383323989400405	1.2194264290966037	0.0	0.0	1.4568034219411412	1.2194264290966037	1.2194264290966037	1.2194264290966037	1.6471673586182813	0.0	1.573768072920258	0.0	1.573768072920258	0.0	1.901019461482616	1.2194264290966037	1.2194264290966037	1.573768072920258	0.0	1.573768072920258	2.0630749078406976	1.9423218792936099	1.2194264290966037	1.8355085673135845	1.699018327085058
9	1.9424568329234186	1.7353420901290129	1.9424568329234186	0.0	0.0	0.0	0.0	2.0148386474500457	0.0	0.0	1.7353420901290129	1.7353420901290129	0.0	1.9424568329234186	0.0	0.0	0.0	0.0	1.875363343674219	0.0	0.0	0.0	0.0	2.302297786074583	0.0	0.0	2.0718149866302475	0.0	2.056446037594165	0.0	0.0	0.0	2.0148386474500457	1.7353420901290129	0.0	0.0	0.0	0.0	1.875363343674219	2.1750897185945632
10	1.4744010498061424	0.0	1.9134884881291983	0.0	1.6461701014661365	0.0	1.4744010498061424	1.7797770035525333	2.034022661252521	0.0	1.4744010498061424	1.4744010498061424	1.4744010498061424	1.8162298818569038	0.0	1.4744010498061424	0.0	0.0	1.4744010498061424	0.0	0.0	0.0	0.0	1.6461701014661365	0.0	0.0	0.0	1.9000755138741772	0.0	0.0	0.0	1.4744010498061424	1.9535250282944339	1.4744010498061424	0.0	1.4744010498061424	0.0	1.9356885388243124	1.4744010498061424	1.4744010498061424
11	0.0	0.0	1.8307758542227288	0.0	1.1541620835209543	1.6659816338644384	1.6659816338644384	1.9480648164586307	2.2722640690277536	0.0	1.1541620835209543	1.7698909360456574	1.1541620835209543	1.9123259283899186	1.4053117378330529	1.7421768936519817	0.0	0.0	0.0	1.5308610169718722	1.1541620835209543	1.6659816338644384	1.1541620835209543	1.6659816338644384	0.0	1.7084407122678404	0.0	1.5308610169718722	0.0	1.8724647097056923	0.0	1.4053117378330529	1.4053117378330529	0.0	1.7932349870207613	1.7698909360456574	1.9747345528424491	1.4053117378330529	1.5308610169718722	2.0622508533161503
12	0.0	0.0	0.0	0.0	1.6549549329898656	0.0	2.0389639475578085	1.6549549329898656	1.9544169984077482	0.0	0.0	1.6549549329898656	0.0	1.9041324600253844	1.6549549329898656	0.0	1.6549549329898656	0.0	2.0569214550267927	0.0	0.0	1.6549549329898656	0.0	1.6549549329898656	0.0	0.0	1.6549549329898656	0.0	0.0	1.823733962955721	0.0	0.0	0.0	0.0	2.0569214550267927	0.0	2.1070551238824287	1.9544169984077482	0.0	1.823733962955721
13	1.4896453692722436	0.0	1.5702677968835437	0.0	1.8788007903227255	1.7051464389486073	1.3620852450073857	1.9020609186707234	1.5702677968835437	0.0	1.1087947260016415	1.627372651870781	1.1087947260016415	2.0039076647665643	1.838141199548507	1.7334411557691427	0.0	0.0	1.1087947260016415	1.3620852450073857	0.0	0.0	1.627372651870781	1.3620852450073857	1.1087947260016415	2.0110894750800368	0.0	1.627372651870781	0.0	1.8870976654243476	1.3620852450073857	1.1087947260016415	0.0	1.1087947260016415	1.4896453692722436	2.0865579606299867	1.7334411557691427	0.0	1.8698613115324505	1.670706410777366
14	1.358926999788704	0.0	1.5735212252450685	0.0	0.0	1.787728656081507	1.9356049301355636	2.009649674086092	1.7420074437082742	0.0	0.0	1.922833209249426	1.358926999788704	1.5735212252450685	1.5735212252450685	1.787728656081507	1.8224157963714203	0.0	0.0	1.8224157963714203	0.0	0.0	0.0	0.0	0.0	0.0	0.0	1.9832272763891436	0.0	1.787728656081507	1.5735212252450685	0.0	2.1004739203782252	0.0	1.8727316524903246	1.9356049301355636	2.060816352557049	1.8224157963714203	0.0	2.042996875112054
15	1.802041219393155	1.6282334132284582	1.824375592693029	0.0	0.9576880384243375	0.0	0.9576880384243375	0.9576880384243375	1.4905961532358687	0.0	0.0	0.9576880384243375	0.0	1.8809529855229432	1.2133607852987054	1.2133607852987054	0.0	0.0	1.788915832053514	0.9576880384243375	0.0	1.3457504985762	1.3457504985762	2.1564482976582044	0.0	1.765902463740748	1.9014263838598293	1.2133607852987054	1.8719459526054107	0.9576880384243375	0.9576880384243375	0.0	1.8385121368102477	0.9576880384243375	0.0	1.2133607852987054	1.4303514010493565	1.685635298248965	0.0	1.8865127242038422
16	1.8885949763796275	0.0	1.70230582758797	0.0	1.6035190803365733	1.763975844244283	1.6035190803365733	1.9226820341548152	1.6035190803365733	0.0	0.0	1.6035190803365733	0.0	1.9069090911035687	0.0	1.70230582758797	0.0	0.0	1.3982202817181684	1.3982202817181684	1.3982202817181684	0.0	1.6035190803365733	1.6035190803365733	0.0	1.6035190803365733	0.0	1.3982202817181684	0.0	1.9226820341548152	0.0	0.0	1.3982202817181684	0.0	0.0	2.1176130283292425	1.959640519006744	0.0	1.3982202817181684	1.70230582758797
17	0.0	0.0	1.889810762373343	0.0	0.0	0.0	1.4916178346826001	1.4916178346826001	1.4916178346826001	1.6582871066733686	0.0	0.0	0.0	1.738009991266259	0.0	1.6582871066733686	0.0	0.0	0.0	0.0	0.0	0.0	0.0	0.0	0.0	0.0	0.0	1.9778883869628097	0.0	1.6582871066733686	0.0	1.738009991266259	1.9893184086191358	1.4916178346826001	0.0	0.0	0.0	2.0122168345615323	1.4916178346826001	1.7879396452101695
18	1.5198530017764285	0.0	1.7335909904820113	0.0	1.9215707203334054	1.8232198913473983	0.0	1.8872291388328521	1.5998716188488067	0.0	0.0	1.6565026351186936	0.0	1.9418009286413755	1.9215707203334054	1.8232198913473983	0.0	0.0	1.3930299549635763	1.3930299549635763	1.3930299549635763	1.140062318620215	1.5998716188488067	1.5198530017764285	0.0	1.8055278814946165	0.0	1.6565026351186936	0.0	1.8767961692866981	0.0	1.140062318620215	1.140062318620215	0.0	1.6994587260489042	1.9860916341334371	1.7852458263811013	1.140062318620215	1.9418009286413755	1.7335909904820113
19	1.5707440900261733	1.5707440900261733	1.851489181697947	0.0	1.0851448440601423	0.0	0.0	1.0851448440601423	1.442254356293476	1.442254356293476	0.0	0.0	1.0851448440601423	1.788610943457986	0.0	1.5174679466443708	1.0851448440601423	0.0	0.0	0.0	0.0	0.0	0.0	1.0851448440601423	0.0	0.0	1.0851448440601423	1.834406597881629	0.0	1.0851448440601423	1.3231016978647423	1.5707440900261733	1.0851448440601423	1.8280129431128842	0.0	1.0851448440601423	1.3231016978647423	1.8825848848783286	1.0851448440601423	1.7787199497413373
20	1.5925462248187188	1.5925462248187188	0.0	0.0	1.5925462248187188	1.5925462248187188	1.5925462248187188	1.7684231331907254	1.8522662606453444	0.0	2.3415637403971905	2.0525742254748027	0.0	0.0	1.9046572274733307	0.0	1.970013343363839	0.0	2.1385971252204405	1.5925462248187188	2.3211233887846765	0.0	0.0	1.5925462248187188	0.0	1.5925462248187188	0.0	1.5925462248187188	0.0	1.5925462248187188	0.0	1.5925462248187188	1.9046572274733307	0.0	2.1299224785752005	2.1425967265274184	2.1686768141336703	1.9046572274733307	1.5925462248187188	1.9417584006765303
21	1.5526386295558356	1.5526386295558356	1.5526386295558356	0.0	1.6599817619237143	1.8388684249085876	1.5526386295558356	1.9682752062327125	1.3313576174251087	0.0	1.5526386295558356	1.8821775365719924	1.3313576174251087	1.8388684249085876	1.3313576174251087	1.6599817619237143	0.0	0.0	1.3313576174251087	1.7744090957168146	0.0	0.0	1.8623592329163667	1.7270652256205283	0.0	1.8623592329163667	1.3313576174251087	1.5526386295558356	0.0	1.9391031031986292	1.6599817619237143	0.0	1.3313576174251087	0.0	1.6599817619237143	2.1130501394606176	1.9391031031986292	0.0	1.3313576174251087	1.7744090957168146
22	1.444892996344651	1.2091205714098479	1.7557356507998658	0.0	1.5611044038184967	1.802797727945706	1.5611044038184967	1.8864656674931444	1.876009099094081	0.0	0.0	1.6855865024081116	1.2091205714098479	1.9941118631887664	1.444892996344651	1.802797727945706	1.2091205714098479	0.0	1.6340479677057833	1.444892996344651	1.444892996344651	1.2091205714098479	1.2091205714098479	1.444892996344651	0.0	1.802797727945706	1.2091205714098479	1.444892996344651	0.0	1.9516819888303123	1.444892996344651	0.0	1.444892996344651	0.0	1.444892996344651	2.020316225520067	1.8645003732248857	0.0	1.2091205714098479	1.7557356507998658
23	0.0	0.0	0.0	0.0	0.0	1.538378829344372	1.313344823939495	1.99185040758466	2.1650071935223254	0.0	1.313344823939495	1.716247134810013	0.0	1.313344823939495	1.8011594268812017	1.8302760349019622	1.8302760349019622	0.0	1.6478180577502697	1.313344823939495	1.313344823939495	1.538378829344372	0.0	1.538378829344372	0.0	1.313344823939495	0.0	1.9851983558600574	0.0	1.8011594268812017	0.0	1.313344823939495	2.019580549905599	1.313344823939495	1.9851983558600574	1.9324060724753773	2.066843380693506	1.9203985077825914	0.0	2.1719396401641156
24	1.675860977547034	0.0	1.497114451447823	0.0	1.852516418129776	0.0	1.7613006151124708	1.904284864584896	1.675860977547034	0.0	0.0	1.675860977547034	0.0	1.497114451447823	0.0	0.0	0.0	0.0	0.0	1.497114451447823	0.0	0.0	1.675860977547034	1.497114451447823	0.0	1.675860977547034	1.675860977547034	1.497114451447823	0.0	1.9857812630825389	0.0	0.0	1.497114451447823	0.0	1.8147051608829676	2.0340222473750913	2.002488957757164	1.497114451447823	0.0	1.8147051608829676
25	0.0	1.494661378152873	1.9198698711520665	0.0	0.0	0.0	1.9198698711520665	1.494661378152873	1.494661378152873	0.0	0.0	2.03884465386042	0.0	1.7331524849084858	1.8482067236125286	2.008516210181159	0.0	0.0	1.494661378152873	1.494661378152873	1.494661378152873	0.0	0.0	0.0	0.0	1.494661378152873	0.0	2.008516210181159	0.0	1.8482067236125286	0.0	1.494661378152873	1.494661378152873	0.0	2.144959345710099	1.7331524849084858	0.0	2.102810783739623	0.0	1.494661378152873
26	1.6903638932222362	1.5314369363275473	1.6903638932222362	0.0	0.0	0.0	0.0	0.0	1.8737481589957596	0.0	0.0	1.5314369363275473	0.0	1.6903638932222362	0.0	1.5314369363275473	0.0	0.0	0.0	0.0	1.5314369363275473	0.0	0.0	0.0	0.0	1.5314369363275473	1.5314369363275473	1.9496366837885954	0.0	1.6903638932222362	1.6903638932222362	1.5314369363275473	1.8140444327538567	1.8140444327538567	0.0	0.0	0.0	2.0019447490441915	1.6903638932222362	1.6903638932222362
27	1.6525478749133586	0.0	0.0	0.0	0.0	1.4486151949615118	1.6525478749133586	2.0885080589618625	1.4486151949615118	0.0	1.6525478749133586	1.8114477318618618	0.0	1.4486151949615118	1.6525478749133586	1.8872671297225314	0.0	0.0	1.8545468109773517	1.9347870831643856	0.0	1.4486151949615118	0.0	1.6525478749133586	0.0	0.0	0.0	1.9821982364347321	0.0	1.8545468109773517	1.4486151949615118	1.4486151949615118	2.0646530192488375	1.4486151949615118	1.8545468109773517	1.8545468109773517	2.058989534637142	1.6525478749133586	0.0	2.1393241507005305
28	1.5226161164708076	1.4153349920046456	1.9274725622585667	0.0	1.5226161164708076	1.1964045131504741	0.0	1.4153349920046456	0.0	1.4153349920046456	1.1964045131504741	1.4153349920046456	0.0	1.7259582560461448	0.0	1.4153349920046456	0.0	0.0	0.0	0.0	0.0	0.0	0.0	1.4153349920046456	1.1964045131504741	0.0	0.0	1.9141875455603632	0.0	1.4153349920046456	1.4153349920046456	1.637475587002283	1.5899053832645211	1.7913431435014617	1.4153349920046456	0.0	1.1964045131504741	1.8940723961796564	1.1964045131504741	1.8139251563384842
29	1.5485472251686367	0.0	1.6510697700247912	0.0	1.7603698584973908	1.5485472251686367	1.7151334336866244	1.844513147002427	1.7946993580604151	0.0	1.3365740933924435	1.8635006569286625	1.3365740933924435	1.8941357843229878	0.0	1.5485472251686367	0.0	0.0	0.0	1.844513147002427	1.3365740933924435	0.0	1.3365740933924435	1.3365740933924435	0.0	1.844513147002427	0.0	1.3365740933924435	0.0	1.9742787315252943	1.6510697700247912	0.0	1.5485472251686367	1.3365740933924435	1.3365740933924435	2.027671460049253	1.9067889443320394	1.5485472251686367	1.3365740933924435	1.8220214434338247
30	1.7081750299664038	1.7081750299664038	1.7081750299664038	0.0	0.0	0.0	0.0	1.9237875811974476	0.0	1.8540212301160157	0.0	0.0	0.0	1.8540212301160157	0.0	1.9237875811974476	0.0	0.0	0.0	1.7081750299664038	0.0	0.0	0.0	2.0227887587938356	0.0	0.0	1.9237875811974476	0.0	1.8540212301160157	0.0	0.0	1.7081750299664038	1.9676511158364023	1.7081750299664038	0.0	1.8540212301160157	0.0	1.7081750299664038	0.0	1.9237875811974476
31	1.436282742267561	0.0	1.7210487730910247	0.0	1.1971100789409073	1.7210487730910247	1.5545054648111962	1.9341593162748676	1.1971100789409073	0.0	1.1971100789409073	1.7526785907744578	0.0	1.9203021988798017	1.436282742267561	1.6812515071420044	1.436282742267561	0.0	1.1971100789409073	1.1971100789409073	1.436282742267561	1.1971100789409073	1.1971100789409073	1.7210487730910247	0.0	1.8954153679846193	0.0	1.7210487730910247	0.0	1.8954153679846193	0.0	0.0	1.436282742267561	1.1971100789409073	1.5545054648111962	2.065748729299711	1.9519628792940367	1.1971100789409073	1.1971100789409073	1.800583015240986
32	1.719797245283298	0.0	1.5559228864833494	0.0	1.719797245283298	1.8249703251903622	1.719797245283298	1.9296830542135224	1.9084515978848258	0.0	0.0	1.8658093676429734	0.0	1.8471125890270577	1.34708830177268	1.764299354634672	1.34708830177268	0.0	1.34708830177268	1.8658093676429734	0.0	0.0	1.5559228864833494	1.6567824379589373	0.0	1.7980791744113407	0.0	1.5559228864833494	0.0	1.9962988293210107	1.5559228864833494	0.0	0.0	0.0	1.764299354634672	2.0550959006593796	1.9962988293210107	0.0	1.34708830177268	1.8959846947153032
33	0.0	0.0	1.897633953530568	0.0	0.0	0.0	0.0	0.0	1.7180752099561702	0.0	0.0	0.0	1.5625509237931043	1.5625509237931043	0.0	0.0	1.7180752099561702	0.0	0.0	0.0	0.0	0.0	0.0	0.0	0.0	0.0	0.0	1.897633953530568	0.0	1.5625509237931043	0.0	1.7180752099561702	1.897633953530568	1.7180752099561702	0.0	0.0	0.0	1.9347171361400557	1.5625509237931043	1.7180752099561702
34	2.017612811805729	1.7380204293004573	0.0	0.0	1.7380204293004573	0.0	1.7380204293004573	2.017612811805729	1.7380204293004573	0.0	0.0	2.0969938541357465	0.0	1.9705646301474582	0.0	0.0	0.0	0.0	0.0	2.017612811805729	0.0	0.0	1.7380204293004573	1.7380204293004573	0.0	1.9705646301474582	0.0	1.7380204293004573	0.0	2.1282609611137815	1.7380204293004573	1.7380204293004573	0.0	0.0	1.8955014752154435	2.234233179848727	2.1282609611137815	0.0	0.0	1.9705646301474582
35	0.0	1.3503049436458656	0.0	0.0	0.0	0.0	1.6943921661056984	1.974081527365085	2.223726148742876	1.3503049436458656	0.0	1.9062952360676826	0.0	1.6943921661056984	1.6943921661056984	1.581851464183947	0.0	0.0	2.0167489809499175	1.3503049436458656	1.3503049436458656	0.0	1.3503049436458656	1.3503049436458656	0.0	1.8817442126170696	0.0	1.6943921661056984	0.0	1.8142993777825056	1.3503049436458656	0.0	1.9062952360676826	0.0	1.9974562728478742	1.9269943757620014	1.9447912556548255	0.0	0.0	1.8518790610505804
36	1.4377863095560777	0.0	1.645782305563795	0.0	0.0	0.0	2.0329162562975642	1.745709690033028	1.4377863095560777	0.0	0.0	1.8854277767797252	1.4377863095560777	1.8080433172734767	1.4377863095560777	1.9120071156567733	0.0	0.0	1.645782305563795	1.4377863095560777	0.0	1.8080433172734767	1.4377863095560777	1.645782305563795	0.0	0.0	0.0	1.8080433172734767	0.0	1.8080433172734767	0.0	0.0	1.645782305563795	1.4377863095560777	2.109266011336819	1.4377863095560777	2.0542325079002612	1.745709690033028	1.645782305563795	1.8520389128265045
37	1.6815919314699967	1.4646619061804569	0.0	0.0	1.4646619061804569	0.0	1.6815919314699967	1.7858496321460167	1.4646619061804569	0.0	0.0	1.7858496321460167	1.4646619061804569	1.8966567512049735	1.4646619061804569	1.9590408687365357	1.6815919314699967	0.0	1.4646619061804569	1.6815919314699967	0.0	1.8508330074288462	1.4646619061804569	0.0	0.0	1.4646619061804569	0.0	1.8508330074288462	0.0	1.7858496321460167	1.4646619061804569	0.0	1.4646619061804569	1.4646619061804569	2.0844656668515493	1.6815919314699967	2.0997083341174534	1.8508330074288462	0.0	1.6815919314699967
38	0.0	1.7325598508957418	0.0	0.0	1.7325598508957418	1.7325598508957418	1.553630683291946	1.90903496042791	1.553630683291946	0.0	0.0	1.7325598508957418	0.0	1.960727999280498	1.7325598508957418	1.9377790573023579	0.0	0.0	0.0	1.553630683291946	0.0	0.0	1.553630683291946	1.553630683291946	0.0	2.0095612191973777	0.0	1.553630683291946	0.0	1.979676349789181	0.0	0.0	1.553630683291946	0.0	1.817937400011739	1.9957172266511605	1.979676349789181	0.0	1.553630683291946	1.817937400011739
39	0.0	0.0	0.0	0.0	0.0	0.0	1.9522195185129758	0.0	0.0	0.0	0.0	1.8786097136746536	0.0	1.7243286902394195	0.0	0.0	1.7243286902394195	0.0	0.0	0.0	0.0	1.7243286902394195	0.0	0.0	0.0	1.7243286902394195	0.0	1.9983948352808911	0.0	0.0	0.0	0.0	0.0	0.0	2.175512917843658	0.0	2.0312176873279837	2.130075119576156	1.7243286902394195	1.8786097136746536
40	1.0934419961218809	1.0934419961218809	1.4763745036943041	1.0934419961218809	0.0	1.615304760010929	1.8852208937644321	1.9976721319418471	1.6938006977418332	0.0	1.0934419961218809	1.8152261379559504	0.0	1.869052025811285	1.5576849114472853	1.8396512108988938	0.0	0.0	1.7223604051301789	1.8280290679070246	1.0934419961218809	1.6938006977418332	1.7223604051301789	1.0934419961218809	0.0	0.0	0.0	1.965776608268384	0.0	1.8774217182289152	1.3478653682042403	1.6590390456885145	2.0492107391039642	0.0	1.965776608268384	1.869052025811285	1.9873169128243182	1.9508312659785434	1.0934419961218809	1.9508312659785434
41	0.0	0.0	0.0	0.0	1.5716137409750444	0.0	1.9243364615592082	1.5716137409750444	2.324545606507393	0.0	0.0	0.0	1.5716137409750444	1.7703999148028	1.7703999148028	1.7703999148028	0.0	0.0	0.0	1.5716137409750444	0.0	0.0	0.0	1.9243364615592082	0.0	0.0	0.0	2.1454816167082016	0.0	1.7703999148028	0.0	0.0	0.0	0.0	2.061372719388557	0.0	0.0	2.0765242795940324	0.0	1.5716137409750444
42	1.8012481706773267	1.6278376263953094	1.6278376263953094	0.0	0.0	1.8295468864960576	0.0	1.6278376263953094	1.4527460878040588	0.0	0.0	0.0	0.0	1.8012481706773267	0.0	0.0	0.0	0.0	0.0	0.0	0.0	1.6278376263953094	0.0	2.1031452880789168	0.0	0.0	0.0	1.6278376263953094	1.6278376263953094	0.0	0.0	0.0	1.7640956990998085	1.4527460878040588	1.4527460878040588	0.0	0.0	0.0	0.0	1.9228478463867311
43	1.669102672924174	0.0	1.6096034088311115	0.0	1.3173359036996068	0.0	0.0	0.0	1.514466024029919	1.3173359036996068	1.3173359036996068	1.669102672924174	0.0	1.7686222714621112	0.0	1.514466024029919	0.0	0.0	1.3173359036996068	1.3173359036996068	1.3173359036996068	0.0	1.514466024029919	1.3173359036996068	0.0	0.0	0.0	1.9857417321848936	0.0	1.3173359036996068	1.514466024029919	1.8585183010064577	1.9834189397351787	1.3173359036996068	1.3173359036996068	1.3173359036996068	0.0	1.9647864937322395	1.3173359036996068	1.514466024029919
44	1.4853209305205899	0.0	1.597081015198323	0.0	0.0	1.846746861791482	1.7838012234019316	1.977291905323634	1.8289754207643745	0.0	0.0	1.9349249626510066	1.256853207574516	1.9186163958373816	1.256853207574516	1.4853209305205899	0.0	0.0	2.013246569748003	1.9349249626510066	1.4853209305205899	1.597081015198323	0.0	1.256853207574516	0.0	1.256853207574516	0.0	1.9613241901239076	0.0	1.8759991083138547	1.7165127097227435	1.4853209305205899	2.013246569748003	1.4853209305205899	1.977291905323634	1.8759991083138547	2.0064164207431303	1.4853209305205899	0.0	1.8759991083138547
45	0.0	0.0	1.3668979455199743	0.0	0.0	1.5771491785727259	1.7133894044110212	1.9663722497662899	2.079938800865842	0.0	1.1113724332403208	1.9888446267275346	1.1113724332403208	1.978260027782782	1.7133894044110212	1.897074337679728	0.0	0.0	1.9315385906712552	1.7660316477931137	1.1113724332403208	1.3668979455199743	1.1113724332403208	1.3668979455199743	0.0	1.3668979455199743	0.0	1.9372907054356607	0.0	1.9048749998281995	0.0	1.1113724332403208	2.0369685758592317	0.0	1.8699188398912887	1.9620681579317563	2.001328875093198	1.8206485552138962	0.0	1.9479282936909221
46	1.3970464172889896	0.0	1.14732665321587	0.0	0.0	1.6562731466257528	1.7596411262700533	1.958738848254829	2.212578244020719	0.0	1.14732665321587	1.8202234705141116	1.14732665321587	1.7320686546455482	1.3970464172889896	1.6985076870212492	0.0	0.0	1.7596411262700533	1.6985076870212492	0.0	1.3970464172889896	1.3970464172889896	1.6562731466257528	0.0	1.7596411262700533	0.0	1.9369683199552172	0.0	1.6985076870212492	1.3970464172889896	1.3970464172889896	2.0541541086390356	1.14732665321587	1.9806223859030603	1.8356029512935639	2.062229160774678	1.8617126386629215	0.0	1.9844627188227104
47	0.0	0.0	1.8130333398773208	0.0	1.4777882323847114	1.8130333398773208	1.6664264690491646	1.9928204529411895	2.0669383859243413	1.4777882323847114	1.4777882323847114	1.4777882323847114	0.0	1.852882502379188	0.0	1.6664264690491646	0.0	0.0	0.0	1.4777882323847114	0.0	0.0	0.0	1.4777882323847114	0.0	1.6664264690491646	0.0	1.8130333398773208	0.0	1.9827036155379374	1.4777882323847114	1.4777882323847114	1.4777882323847114	0.0	1.6664264690491646	1.958681409447557	1.8831836608397012	0.0	0.0	1.9073496610140583
48	1.824234093495768	0.0	1.9559497260818999	0.0	0.0	0.0	1.5817063484935778	0.0	1.5817063484935778	0.0	0.0	0.0	0.0	1.908136418187636	0.0	0.0	0.0	0.0	1.988418069476496	1.7458649991835489	0.0	0.0	0.0	2.239481697009489	0.0	0.0	2.031620525018103	1.5817063484935778	2.0540264781317155	0.0	0.0	0.0	1.9735215624052675	1.5817063484935778	0.0	0.0	0.0	0.0	0.0	1.9735215624052675
49	0.0	0.0	1.6554236211716322	0.0	1.076429942717786	1.7665563463534733	1.8879374530918211	1.8620819180890704	2.151415996419426	0.0	1.076429942717786	1.9152873127343464	1.076429942717786	1.9024445574560267	1.335825071060865	1.7453107069154679	0.0	0.0	1.9806086615574485	1.7453107069154679	0.0	1.4676143332205027	0.0	0.0	0.0	1.335825071060865	0.0	1.9465802834262325	0.0	1.871341240949428	1.4676143332205027	1.5511711362921772	2.0585046270684257	0.0	1.9631664337349506	2.0103777513872116	2.0411396943686193	1.9669144483752765	0.0	1.9953424443295884
50	1.7341310352172625	1.535711697772706	1.8131942342628324	0.0	1.535711697772706	0.0	1.336658992062603	1.336658992062603	1.6317055946385581	0.0	0.0	1.336658992062603	0.0	1.8464786226664367	0.0	0.0	1.336658992062603	0.0	1.6317055946385581	0.0	0.0	0.0	1.336658992062603	1.882595908280843	0.0	0.0	0.0	1.9091052573834386	0.0	1.6917139739576295	0.0	0.0	1.859957692579429	1.535711697772706	0.0	1.336658992062603	0.0	1.882595908280843	1.7341310352172625	1.8464786226664367
51	1.7996386982654369	1.5833270749963428	1.2871320807977247	0.0	1.409371792673847	1.045027242524314	0.0	1.5833270749963428	1.2871320807977247	1.5416389752165236	0.0	1.045027242524314	1.2871320807977247	1.045027242524314	1.045027242524314	1.2871320807977247	0.0	0.0	1.4867580607000435	1.703706282285217	0.0	0.0	1.045027242524314	1.5416389752165236	0.0	1.7559368295154039	0.0	1.5416389752165236	0.0	1.7325415210662884	1.4867580607000435	0.0	1.5833270749963428	0.0	0.0	1.045027242524314	1.5833270749963428	1.2871320807977247	0.0	1.7189370365216514
52	1.7799710662541768	1.4125615917075702	1.7799710662541768	0.0	1.4125615917075702	0.0	0.0	1.4125615917075702	1.5970480653145211	1.6855211283806435	0.0	1.5970480653145211	0.0	1.8335111054537738	0.0	1.4125615917075702	0.0	0.0	0.0	0.0	1.4125615917075702	0.0	0.0	1.4125615917075702	0.0	0.0	0.0	1.9946132027603125	0.0	1.4125615917075702	0.0	1.6855211283806435	2.0118571283522275	1.6855211283806435	0.0	0.0	0.0	1.7799710662541768	1.4125615917075702	1.8697046335469953
53	1.934126110597345	1.7275129919999144	2.076254836768568	0.0	0.0	0.0	0.0	1.7275129919999144	0.0	0.0	1.7275129919999144	1.7275129919999144	0.0	0.0	0.0	0.0	0.0	0.0	0.0	0.0	0.0	0.0	0.0	0.0	0.0	0.0	0.0	2.162514624286914	0.0	0.0	0.0	1.8671859506227553	2.0632156321131205	1.7275129919999144	0.0	0.0	0.0	2.121472069723194	0.0	1.7275129919999144
54	0.0	1.3009291093844892	1.6340743417485208	0.0	1.5250230449463131	1.8773207292562997	1.5250230449463131	1.81597110722454	1.7022810914591444	0.0	0.0	1.7022810914591444	0.0	1.977126237346079	1.3009291093844892	1.7504267373241063	0.0	0.0	1.3009291093844892	1.5250230449463131	0.0	0.0	1.3009291093844892	1.5250230449463131	0.0	1.9946760038414306	0.0	1.3009291093844892	0.0	1.8398514333939324	0.0	1.3009291093844892	0.0	0.0	1.6340743417485208	2.0461758242694206	1.9058514585100836	0.0	0.0	1.786937450146095
55	1.2568798912214585	1.2568798912214585	1.7640171132604514	0.0	1.2568798912214585	1.6038039699357667	1.554499264049872	1.6038039699357667	1.9174864007734176	1.6038039699357667	0.9848156932775448	1.489712110922321	0.9848156932775448	1.489712110922321	1.3987994893280005	1.6752838102460494	0.0	0.0	1.2568798912214585	0.9848156932775448	1.2568798912214585	0.0	1.88845398051665	1.9723548215351958	0.0	1.554499264049872	0.9848156932775448	1.7257533022279536	0.9848156932775448	1.3987994893280005	0.0	0.0	0.9848156932775448	1.489712110922321	1.6752838102460494	1.2568798912214585	1.2568798912214585	1.7640171132604514	1.554499264049872	1.7640171132604514
56	1.6787459765869905	1.328407868690572	1.8163818357829675	0.0	1.328407868690572	1.328407868690572	0.0	0.0	1.328407868690572	0.0	0.0	1.328407868690572	1.5248090402024403	1.7206215315892288	0.0	0.0	0.0	0.0	0.0	1.5248090402024403	0.0	1.5248090402024403	0.0	1.893532489984397	0.0	0.0	0.0	1.8449313237311364	0.0	1.328407868690572	0.0	1.6195217113292764	1.5248090402024403	1.7206215315892288	1.328407868690572	0.0	1.328407868690572	1.9401869830473986	0.0	1.7206215315892288
57	1.107047630452815	0.0	1.691630699234912	0.0	1.107047630452815	1.8331952422906723	1.7193324332768387	1.8094666864783078	1.6155077107194682	0.0	0.0	1.8435165702833431	0.0	1.5596220459421353	1.107047630452815	1.6155077107194682	0.0	0.0	1.8975220996689564	1.8617735690429167	1.107047630452815	1.4807088234845267	0.0	1.657918845571902	0.0	0.0	0.0	1.982147955067494	1.107047630452815	1.762718378439438	0.0	1.8094666864783078	2.062388436333176	0.0	1.9961036783377595	1.8331952422906723	2.0201716404444987	1.6155077107194682	0.0	1.9592562781587364
58	1.851844015549098	0.0	1.6179101797092963	0.0	1.6179101797092963	1.4352280420214953	0.0	0.0	0.0	1.4352280420214953	1.4352280420214953	1.4352280420214953	0.0	1.6179101797092963	0.0	0.0	0.0	0.0	1.7054296023860172	1.6179101797092963	0.0	0.0	0.0	2.0497031062046958	0.0	1.4352280420214953	0.0	1.4352280420214953	1.7988619080385986	0.0	0.0	0.0	1.9843406990470138	1.7054296023860172	0.0	0.0	0.0	1.8283286004306183	1.4352280420214953	1.9018411805098259
59	1.8171299163032484	1.8518105875579505	1.6902777570201752	0.0	0.0	0.0	0.0	1.6902777570201752	1.6902777570201752	0.0	1.5271451852281561	1.5271451852281561	0.0	1.5271451852281561	0.0	1.6902777570201752	0.0	0.0	0.0	0.0	0.0	0.0	0.0	2.0331852962705166	0.0	0.0	1.5271451852281561	1.5271451852281561	1.6902777570201752	0.0	0.0	1.6902777570201752	1.5271451852281561	1.6902777570201752	0.0	0.0	0.0	0.0	0.0	2.0409789682945703
60	1.8977539948471318	1.962383741492995	1.8977539948471318	0.0	0.0	1.7631293394262513	0.0	1.8977539948471318	1.962383741492995	0.0	0.0	0.0	0.0	1.7631293394262513	0.0	0.0	0.0	0.0	0.0	0.0	0.0	0.0	0.0	2.1293085297832754	0.0	0.0	0.0	1.7631293394262513	0.0	0.0	0.0	0.0	1.962383741492995	0.0	0.0	0.0	0.0	0.0	0.0	2.0322630448990977
61	0.0	0.0	2.021867227701983	0.0	1.6201745507093817	0.0	1.6201745507093817	0.0	0.0	0.0	0.0	1.768871063134596	0.0	1.960398014025557	0.0	0.0	0.0	0.0	0.0	0.0	0.0	0.0	0.0	0.0	0.0	1.6201745507093817	0.0	1.768871063134596	0.0	0.0	1.6201745507093817	1.884737581641498	1.6201745507093817	1.9408921867672757	0.0	0.0	0.0	1.8400260563618016	0.0	1.884737581641498
62	0.0	0.0	1.7520821470903845	0.0	0.0	0.0	1.9011878295269222	1.7520821470903845	1.7520821470903845	0.0	2.391582637868699	2.1089987334338294	0.0	0.0	2.0171373959439998	0.0	1.9011878295269222	0.0	2.1543412954516796	0.0	2.3528946992566957	0.0	0.0	1.7520821470903845	0.0	0.0	0.0	0.0	0.0	0.0	0.0	0.0	1.7520821470903845	0.0	2.194778418580987	2.2171904982526796	2.19984503393479	1.9011878295269222	0.0	2.0171373959439998
63	1.7736276777848687	0.0	1.7359507048493774	0.0	1.8489704738556094	1.6158657932271812	1.7359507048493774	1.962704957074032	1.90854036077225	0.0	0.0	1.962704957074032	0.0	2.0642190828989024	1.2734056241392477	1.686257242010928	0.0	0.0	1.2734056241392477	1.828205632923411	1.2734056241392477	0.0	1.6158657932271812	0.0	0.0	1.8035792189670068	0.0	1.5034353090466979	0.0	1.8962105979480808	1.5034353090466979	1.2734056241392477	0.0	1.2734056241392477	1.828205632923411	2.082612385228043	1.997936908740172	1.686257242010928	0.0	1.7736276777848687
64	0.0	0.0	1.5976805864766401	0.0	1.66682526893066	1.8854014334681453	1.5976805864766401	1.66682526893066	1.9734766128378747	0.0	0.0	1.8963513770204545	0.0	2.0023133817163177	0.0	1.715652646587891	0.0	0.0	1.261234292975696	0.0	1.4872594660589584	1.261234292975696	1.9237943375821533	1.4872594660589584	0.0	2.0090776675276842	0.0	1.715652646587891	0.0	1.994978642348165	1.261234292975696	0.0	1.261234292975696	0.0	1.66682526893066	2.092187658944401	1.994978642348165	0.0	0.0	1.7821313410202448
65	0.0	0.0	1.716358320337761	0.0	0.0	1.5499004334929098	1.8809424051876795	1.9471920158777132	1.716358320337761	1.4317614652211925	0.0	1.7958614212888735	1.192839664345985	1.7479751665689218	0.0	1.716358320337761	1.7479751665689218	0.0	1.899601532289203	1.8809424051876795	0.0	1.192839664345985	0.0	1.4317614652211925	0.0	1.192839664345985	0.0	1.966822983678483	0.0	1.7958614212888735	1.192839664345985	1.7958614212888735	2.0946285363220465	0.0	1.9622765959594357	1.9293938109898319	2.014248509905701	1.6765786568852905	0.0	2.030844651283763
66	0.0	0.0	0.0	0.0	0.0	1.5851547511081188	1.9582497226961637	1.9582497226961637	1.5851547511081188	0.0	0.0	1.7487996949267104	0.0	1.8537571665277564	1.5851547511081188	1.7487996949267104	1.9370615571595249	0.0	1.7932137647224515	1.5851547511081188	1.3762095574444624	1.3762095574444624	1.5851547511081188	1.5851547511081188	0.0	0.0	0.0	2.014732210619387	0.0	1.7487996949267104	1.3762095574444624	0.0	1.9906294347015494	1.3762095574444624	1.9370615571595249	1.7932137647224515	2.0653171685487535	1.9105728151382264	0.0	2.081095589935999
67	1.2495144022624818	0.0	1.7066774835262541	0.0	1.6574996014655372	1.7066774835262541	1.58786663736897	1.7980222663905736	1.877618216931196	0.0	1.2495144022624818	1.743975138170314	1.2495144022624818	1.7980222663905736	0.0	1.6574996014655372	0.0	0.0	1.773632573176295	1.2495144022624818	0.0	1.2495144022624818	1.7066774835262541	1.2495144022624818	0.0	0.0	0.0	1.4767112227632082	0.0	1.9313149895652166	0.0	0.0	1.58786663736897	0.0	1.4767112227632082	1.9755326914784537	1.950354097743756	1.6574996014655372	0.0	1.7980222663905736
68	1.738311172715259	0.0	2.0014538587803328	0.0	1.57658269199756	1.57658269199756	0.0	0.0	0.0	0.0	0.0	0.0	0.0	1.863955126352253	0.0	0.0	0.0	0.0	1.738311172715259	0.0	0.0	0.0	0.0	1.57658269199756	0.0	0.0	0.0	1.898312375116943	0.0	1.57658269199756	1.57658269199756	0.0	1.863955126352253	1.863955126352253	0.0	0.0	1.57658269199756	1.9245314106125397	1.57658269199756	1.898312375116943
69	0.0	0.0	0.0	0.0	0.0	0.0	1.9804811801426578	1.8601639221207007	1.8601639221207007	0.0	1.5944226107630546	1.9137242359395852	0.0	1.7743923940898263	0.0	1.5944226107630546	0.0	0.0	1.7743923940898263	0.0	0.0	0.0	1.5944226107630546	1.5944226107630546	0.0	0.0	1.5944226107630546	2.0035134507237204	0.0	1.7743923940898263	1.7743923940898263	1.8601639221207007	1.8601639221207007	0.0	1.9804811801426578	0.0	0.0	2.101924015594296	0.0	0.0
70	1.8001642003930478	0.0	1.6254406852882624	0.0	0.0	1.8001642003930478	1.6254406852882624	1.9268489484563978	1.9868013066297507	0.0	0.0	1.8001642003930478	1.304900332520718	1.8867126980563662	0.0	1.8001642003930478	0.0	0.0	0.0	1.6909225098750922	1.5207210117336498	0.0	0.0	1.6254406852882624	0.0	1.8425289615520477	0.0	1.737162506581269	0.0	1.9615300176974975	1.304900332520718	0.0	1.6254406852882624	0.0	1.6254406852882624	2.0331967481934297	1.8231389864299843	0.0	0.0	1.7722476498189714
71	0.0	1.7121333782895012	1.5816052233667999	0.0	0.0	1.6348697715092007	1.6348697715092007	2.0381364392875962	2.0947741030985543	1.2620771446568353	1.2620771446568353	1.9269650581615716	0.0	2.0440692458151415	0.0	1.997789175740214	0.0	0.0	2.062465824380999	0.9752873702987299	0.0	0.0	1.4138813984069274	1.788624271745815	0.0	2.0671521337291994	0.0	1.8904573855382631	0.0	1.9347025515971061	1.7121333782895012	0.9752873702987299	1.6348697715092007	0.9752873702987299	1.8904573855382631	1.4138813984069274	2.093049494913407	1.2620771446568353	0.0	2.014250233640712
72	0.0	1.7005833005131592	1.7005833005131592	0.0	1.7005833005131592	0.0	0.0	0.0	0.0	0.0	0.0	0.0	0.0	1.8394869002565237	0.0	0.0	0.0	0.0	0.0	0.0	0.0	1.7005833005131592	0.0	0.0	0.0	0.0	1.7005833005131592	1.977986774624713	0.0	2.0193284933131666	0.0	1.7005833005131592	1.9480571863843155	1.7005833005131592	1.7005833005131592	0.0	1.7005833005131592	1.8394869002565237	1.7005833005131592	1.8394869002565237
73	1.53168880520755	1.3176552978369696	1.7002247145888987	0.0	0.0	1.7460032179168585	1.3176552978369696	1.808384351797494	1.9418127004014765	0.0	0.0	1.808384351797494	0.0	1.9252882367692532	1.3176552978369696	1.7460032179168585	0.0	0.0	1.3176552978369696	1.808384351797494	1.3176552978369696	1.3176552978369696	1.53168880520755	1.3176552978369696	0.0	1.8941144717053233	0.0	1.3176552978369696	0.0	1.9791471408358237	1.3176552978369696	1.3176552978369696	1.3176552978369696	0.0	1.6353955218684613	1.8941144717053233	1.949143428291391	0.0	0.0	1.808384351797494
74	1.5463745062339689	1.5463745062339689	1.8531710480490209	0.0	0.0	0.0	1.9585625866495449	1.5463745062339689	1.5463745062339689	0.0	0.0	2.099749735124655	0.0	1.5463745062339689	1.7539505922996383	2.017969751784321	0.0	0.0	0.0	1.7539505922996383	0.0	0.0	0.0	1.5463745062339689	0.0	0.0	0.0	1.9149693828486212	0.0	1.5463745062339689	0.0	0.0	0.0	0.0	2.0875300461479585	0.0	0.0	2.129558531546007	1.5463745062339689	1.7539505922996383
75	1.798393082028104	1.402997320088014	0.9267822411892028	0.0	1.1833562696588575	0.0	0.0	1.3172034663228516	1.7928772988122328	1.4641848457938922	0.9267822411892028	0.9267822411892028	0.0	0.0	1.3172034663228516	1.1833562696588575	0.0	0.0	1.7928772988122328	1.6262542402567515	1.1833562696588575	0.9267822411892028	0.9267822411892028	1.5107882303854132	1.3172034663228516	1.402997320088014	0.0	1.6455309596774064	0.0	1.402997320088014	1.5479025191989	0.0	1.5479025191989	1.402997320088014	0.9267822411892028	0.0	1.4641848457938922	1.3172034663228516	0.0	1.7038677910632987
76	1.6019626923028343	0.0	1.6019626923028343	0.0	1.7975066292528292	1.6557910420766024	1.525847268813064	1.9008617801602599	1.6557910420766024	1.161720798135867	1.161720798135867	1.7290666477851355	1.161720798135867	1.9332509972701923	1.6966183743736691	1.7782009008479993	1.161720798135867	0.0	1.161720798135867	1.6966183743736691	1.525847268813064	1.161720798135867	0.0	1.6019626923028343	0.0	1.6019626923028343	0.0	1.4049124764554661	0.0	1.7557318660388894	1.4049124764554661	0.0	1.525847268813064	0.0	1.4049124764554661	1.990364702103516	1.98726547551652	1.4049124764554661	1.7782009008479993	1.7557318660388894
77	0.0	1.535932076130257	0.0	0.0	1.4348572404656097	1.4910350290837362	1.654332858146894	1.7387159437630366	2.0953994397978266	0.0	1.3615669643304573	1.7930741843548654	0.8235326135032135	1.7629253089301857	1.2599960344762515	1.7513075238039006	1.654332858146894	0.0	1.654332858146894	1.2599960344762515	1.2599960344762515	1.6933965066448171	1.2599960344762515	1.4348572404656097	0.0	1.6749789649489593	0.0	1.851021059865154	0.0	1.9133926169448394	1.1051251177935209	1.654332858146894	1.4910350290837362	1.3615669643304573	1.9705413995047756	1.4348572404656097	1.8321598631103393	1.1051251177935209	0.0	2.1335496003466496
78	1.795488869194206	1.5215519802923179	1.6162708843384934	0.0	0.0	0.0	0.0	1.717384221369771	1.3251729934311136	0.0	1.3251729934311136	0.0	0.0	1.5215519802923179	1.3251729934311136	1.3251729934311136	0.0	0.0	1.6162708843384934	1.3251729934311136	1.3251729934311136	0.0	0.0	2.084620930138558	0.0	1.5215519802923179	1.77458044928694	1.6162708843384934	1.717384221369771	1.3251729934311136	0.0	0.0	1.813160071829293	1.717384221369771	0.0	0.0	1.5215519802923179	1.5215519802923179	0.0	1.897665897721497
79	1.3189232246269191	0.0	1.7608942955868925	0.0	1.7136325352854467	1.5395675096110994	1.6466761872032287	1.9701471106283925	1.3189232246269191	0.0	0.0	1.7967398779728354	0.0	2.006072919108085	0.0	1.8684950789728227	0.0	0.0	1.3189232246269191	1.7967398779728354	1.3189232246269191	1.3189232246269191	0.0	1.3189232246269191	0.0	1.8684950789728227	0.0	1.3189232246269191	0.0	1.9836791073778033	0.0	0.0	1.3189232246269191	0.0	1.5395675096110994	2.0768122116111147	1.97714730853743	0.0	1.3189232246269191	1.6466761872032287
80	1.7867463535316015	1.5664461754288599	1.739727607315708	0.0	1.893784705577782	1.8224044670817596	1.7867463535316015	1.8507654759886774	1.6730992019886068	0.0	0.0	1.5664461754288599	1.3462857510899475	1.9705312118165026	0.0	1.8507654759886774	0.0	0.0	1.3462857510899475	1.6730992019886068	1.3462857510899475	1.3462857510899475	1.3462857510899475	0.0	0.0	2.0817829178372516	0.0	1.739727607315708	0.0	1.8740982272845674	1.3462857510899475	0.0	0.0	1.3462857510899475	1.9107225166131567	1.9107225166131567	1.9107225166131567	0.0	1.739727607315708	1.7867463535316015
81	1.6608017708382266	0.0	1.4843166862400865	0.0	1.7451977405545347	0.0	1.7451977405545347	1.7979730491224974	1.8865508038328311	0.0	0.0	0.0	0.0	1.835352407488292	0.0	1.8865508038328311	0.0	0.0	0.0	1.4843166862400865	1.4843166862400865	1.4843166862400865	0.0	1.6608017708382266	0.0	1.9053242567953788	0.0	0.0	0.0	1.946965098698147	1.4843166862400865	0.0	1.4843166862400865	0.0	1.835352407488292	1.9053242567953788	1.8638181833331962	1.4843166862400865	0.0	1.4843166862400865
82	1.1005234391572134	0.0	1.3544922536844415	0.0	1.1005234391572134	1.1005234391572134	1.7721846022410122	1.9376778289589642	1.9799557191752066	0.0	1.1005234391572134	1.951136782088847	0.0	1.8328986357266956	1.1005234391572134	1.6992024764012266	1.6645792452836021	0.0	1.9591908656766965	1.8444758701876536	1.3544922536844415	1.1005234391572134	1.1005234391572134	1.6210170575498903	0.0	1.8444758701876536	0.0	1.8550556688899886	1.1005234391572134	1.8201455153920272	1.3544922536844415	1.563617913533183	2.0506340626762167	1.3544922536844415	1.9327612862003007	1.7721846022410122	2.0340824159745736	1.751607739041684	0.0	2.04050164040754
83	1.8402486336457784	0.0	1.7235832108022908	0.0	1.690202180791125	1.8402486336457784	1.751010020348362	1.900110746042582	1.7235832108022908	0.0	1.592823221303245	1.863745347808077	0.0	1.9747454314951618	1.5145641622585484	1.592823221303245	0.0	0.0	1.592823221303245	1.8112803537192506	1.142092938958727	0.0	0.0	1.592823221303245	0.0	1.592823221303245	0.0	1.5145641622585484	0.0	1.8265826023002432	1.3904263227482776	1.5145641622585484	1.5145641622585484	1.142092938958727	1.3904263227482776	2.1057967019083073	2.0007184608771156	0.0	1.142092938958727	1.8265826023002432
84	1.7077234741437375	1.5616194137883859	1.9525800887483213	0.0	1.374522751746452	0.0	0.0	1.1427460599392492	1.4893717290410016	0.0	1.1427460599392492	1.4893717290410016	1.374522751746452	1.8461393661388437	0.0	1.1427460599392492	0.0	0.0	1.1427460599392492	0.0	0.0	0.0	0.0	1.1427460599392492	0.0	0.0	1.1427460599392492	1.9744768339335728	0.0	1.374522751746452	1.1427460599392492	1.5616194137883859	0.0	1.7635510364290217	0.0	0.0	1.1427460599392492	1.7635510364290217	1.4893717290410016	1.7777490779557934
85	1.4743696521498528	0.0	0.0	0.0	0.0	1.7797339927831513	1.9180293507155226	0.0	0.0	0.0	1.4743696521498528	1.8414344255448236	1.4743696521498528	1.9843134561013704	1.6807750076690624	1.884979947579967	0.0	0.0	1.7797339927831513	1.4743696521498528	0.0	1.9180293507155226	0.0	1.6807750076690624	0.0	0.0	0.0	1.4743696521498528	0.0	1.8414344255448236	0.0	0.0	1.7797339927831513	0.0	2.1024030397868745	1.4743696521498528	2.116780330115963	1.6807750076690624	0.0	1.6807750076690624
86	1.4013433194899731	1.4013433194899731	0.0	0.0	0.0	0.0	2.0121022348618234	1.8560185229324573	2.269618568199511	0.0	0.0	0.0	1.4013433194899731	1.9218728479016216	0.0	1.8076013663848824	1.4013433194899731	0.0	1.9834675331447842	1.6288725869323097	0.0	0.0	0.0	0.0	0.0	0.0	0.0	2.111379471791017	0.0	1.8076013663848824	1.4013433194899731	0.0	1.7389276623083654	0.0	2.0769634763521636	0.0	1.8076013663848824	2.120521406127364	0.0	1.7389276623083654
87	0.9959182010863656	1.6301735708127703	1.5795462051477922	0.0	0.9959182010863656	1.7762062320866627	1.8257978986281387	1.94083869131597	1.4197063215911303	0.0	0.0	1.9151683407980598	0.9959182010863656	2.04174213773302	1.6301735708127703	1.7035594077744556	0.0	0.0	1.9946917265845532	1.7553557826160477	0.0	1.2741697597281265	0.0	1.51302398755217	0.0	1.4197063215911303	0.9959182010863656	1.8626598349283676	0.0	1.8514276421014608	1.5795462051477922	0.9959182010863656	2.007927267080148	1.4197063215911303	1.9665442186979893	1.7946093895998507	2.0249990985199897	1.7946093895998507	0.9959182010863656	2.0665823918573127
88	0.0	0.0	2.014638675483083	0.0	1.5092693526987175	0.0	1.9771104052502977	0.0	1.5092693526987175	0.0	0.0	1.9771104052502977	1.5092693526987175	1.9275418934145794	1.8571418393340036	2.014638675483083	0.0	0.0	0.0	1.5092693526987175	0.0	0.0	0.0	1.7440783932489985	0.0	1.5092693526987175	0.0	1.5092693526987175	0.0	1.9275418934145794	0.0	0.0	0.0	1.7440783932489985	1.9275418934145794	0.0	1.7440783932489985	2.1488152060550476	0.0	1.5092693526987175
89	0.0	1.5288016425922273	1.8808170787740806	0.0	0.0	1.332367236606495	0.0	1.332367236606495	1.332367236606495	1.6235098645037602	1.332367236606495	0.0	0.0	1.835563600532728	0.0	0.0	1.332367236606495	1.332367236606495	1.5288016425922273	1.332367236606495	0.0	0.0	0.0	1.332367236606495	0.0	0.0	0.0	1.9345829810288295	0.0	1.6235098645037602	0.0	1.7817741906412894	0.0	1.8895122929577404	0.0	0.0	1.6235098645037602	1.970862649285442	1.332367236606495	1.8203409143272375
90	0.0	1.6525090627303158	1.2364667381046115	0.0	0.0	0.0	1.9169755266368989	1.2364667381046115	1.6525090627303158	0.0	0.0	1.5134368649122902	1.2364667381046115	1.2364667381046115	1.5134368649122902	2.0297220343881306	1.7402010585231213	0.0	1.2364667381046115	1.7402010585231213	1.2364667381046115	0.0	0.0	1.5134368649122902	0.0	0.0	0.0	1.983984127082697	0.0	1.802187901306001	1.6525090627303158	1.2364667381046115	1.6525090627303158	0.0	2.1413097015424967	1.2364667381046115	1.5134368649122902	1.964757617685649	0.0	1.7402010585231213
91	1.675246687793955	0.0	1.570032277016214	0.0	1.7873496802024986	1.8225316790693875	1.7409669444623035	1.8929843780921347	1.7873496802024986	0.0	1.3525832111699787	1.7409669444623035	1.3525832111699787	1.8929843780921347	1.3525832111699787	1.8505194598354457	0.0	0.0	0.0	1.675246687793955	0.0	0.0	1.8505194598354457	1.570032277016214	0.0	1.7409669444623035	0.0	1.7409669444623035	0.0	1.8735496122676591	1.3525832111699787	0.0	1.570032277016214	0.0	1.570032277016214	2.04989537989274	1.9774848857510166	0.0	0.0	1.8735496122676591
92	1.1783505147577378	0.0	1.1783505147577378	0.0	1.1783505147577378	1.1783505147577378	1.7346376530622873	1.9166932181089595	1.949682392439652	1.1783505147577378	1.4174670893318142	1.8456721757692747	0.0	1.8778308420981797	1.4174670893318142	1.6103552959954208	1.5359022190369036	0.0	1.9542431346412208	1.5359022190369036	1.1783505147577378	1.6103552959954208	1.1783505147577378	1.1783505147577378	0.0	1.1783505147577378	0.0	1.9627552989767405	0.0	1.7029079661671271	1.6103552959954208	1.7029079661671271	2.047151390865107	0.0	1.9627552989767405	1.90997430838463	1.9777459857508024	1.760716644596072	0.0	2.0184564963526594
93	1.712233073126116	0.0	1.712233073126116	0.0	0.0	0.0	0.0	1.712233073126116	1.9185971368008954	0.0	0.0	1.8517280434758685	0.0	2.013765575223477	0.0	0.0	0.0	0.0	0.0	0.0	0.0	0.0	0.0	1.712233073126116	0.0	0.0	0.0	1.990753633706233	0.0	0.0	0.0	1.8517280434758685	2.0817972018187807	0.0	0.0	1.712233073126116	0.0	1.712233073126116	0.0	1.9607163644004708
94	0.0	0.0	0.0	0.0	1.873387742689742	0.0	0.0	0.0	2.386956102893942	0.0	0.0	0.0	0.0	1.873387742689742	0.0	0.0	1.873387742689742	0.0	0.0	0.0	1.873387742689742	0.0	0.0	0.0	0.0	0.0	0.0	2.1304114551352686	0.0	0.0	0.0	0.0	0.0	0.0	2.185026173873211	2.01792720153484	0.0	2.1304114551352686	0.0	0.0
95	1.1023187746948093	1.1023187746948093	2.067755109456908	0.0	0.0	1.9034189076673227	1.664801575582127	1.896620062711725	2.20980362951853	0.0	1.3556889103686651	1.5641724465367473	1.1023187746948093	1.6993104543769708	0.0	1.1023187746948093	0.0	0.0	1.1023187746948093	1.3556889103686651	1.1023187746948093	0.0	1.1023187746948093	1.5641724465367473	0.0	1.976049915055749	0.0	1.9545590857743214	0.0	1.5641724465367473	1.5641724465367473	1.3556889103686651	1.9461846218333236	1.1023187746948093	1.7276624501039082	1.832574894652461	1.9417163302962133	1.664801575582127	0.0	2.092944022438616
96	0.0	0.0	0.0	0.0	0.0	0.0	0.0	0.0	2.0380943040898116	0.0	2.44346310188329	2.1350018178292314	0.0	1.8273238331246686	1.8273238331246686	0.0	1.9698982525581594	0.0	2.1350018178292314	1.8273238331246686	2.41485078516718	0.0	2.0380943040898116	1.8273238331246686	0.0	0.0	0.0	1.8273238331246686	0.0	0.0	0.0	0.0	0.0	0.0	2.1350018178292314	2.1115846627106363	2.2131514134578216	1.8273238331246686	0.0	2.0810040144489785
97	1.7004048323581384	1.754234278093865	1.754234278093865	0.0	1.7004048323581384	1.434635849059919	0.0	0.0	1.434635849059919	0.0	0.0	0.0	0.0	1.8213636718479402	0.0	0.0	0.0	0.0	0.0	0.0	1.434635849059919	0.0	0.0	1.754234278093865	0.0	0.0	0.0	1.8636476963716548	0.0	1.754234278093865	0.0	1.434635849059919	1.9266261545450916	1.8445260923807947	0.0	0.0	0.0	1.8445260923807947	0.0	1.8213636718479402
98	1.78545631621826	1.3930627173118686	0.6476921568725561	0.0	0.6476921568725561	0.6476921568725561	0.6476921568725561	1.539956304401566	1.5221205035230165	1.6855421764308385	0.9128137054997814	0.6476921568725561	1.0669870470637792	1.1709338205133106	1.0669870470637792	1.4263727124994827	0.6476921568725561	0.0	1.937183672971181	1.3537145922392506	1.1709338205133106	0.0	0.0	1.8182536895890025	1.2471614992406677	1.7911886008186064	0.0	1.63897756138986	0.0	1.59701079364895	1.0669870470637792	0.9128137054997814	1.6787762842295495	1.4801451321528893	0.9128137054997814	0.9128137054997814	1.2471614992406677	1.7096444182981805	1.2471614992406677	1.608620547378577
99	0.0	0.0	1.8844892095541441	0.0	1.7348149090113238	0.0	2.0008801670316196	0.0	2.312587095289312	0.0	0.0	1.7348149090113238	0.0	0.0	0.0	1.7348149090113238	0.0	0.0	0.0	0.0	1.7348149090113238	0.0	0.0	1.7348149090113238	0.0	0.0	0.0	2.0572564789589567	0.0	0.0	0.0	0.0	0.0	0.0	2.146914640429869	0.0	0.0	0.0	0.0	1.8844892095541441
100	0.0	0.0	1.7506220226539453	0.0	0.0	0.0	1.9541559120380543	1.6522542045235424	1.7506220226539453	1.447299934071434	1.447299934071434	1.9143714447386277	0.0	2.0411402060853243	1.6522542045235424	1.8119836465836145	0.0	0.0	1.9359386064012414	0.0	1.447299934071434	1.9541559120380543	0.0	0.0	0.0	1.447299934071434	0.0	1.447299934071434	0.0	1.9541559120380543	1.447299934071434	0.0	1.447299934071434	0.0	2.048130201213791	0.0	2.060700146240348	1.447299934071434	0.0	1.7506220226539453
101	1.5962721830256619	1.2648986134790006	1.4876258551663193	0.0	1.9320264902611253	1.4876258551663193	1.2648986134790006	1.8902288396063425	1.7777415662121219	0.0	1.6642891986909207	1.2648986134790006	0.0	1.867478823188195	1.90003883648088	1.7487611479480416	0.0	0.0	0.0	1.2648986134790006	0.0	1.2648986134790006	1.4876258551663193	1.6642891986909207	0.0	2.085704997063177	0.0	1.6642891986909207	0.0	1.9386534771785262	1.2648986134790006	1.5962721830256619	0.0	1.4876258551663193	1.2648986134790006	1.90003883648088	1.8015810701658153	0.0	1.90003883648088	1.4876258551663193
102	1.4893409902094787	1.3660517274204858	1.3660517274204858	0.0	0.0	1.5671258170714943	1.7244763323270265	1.8729124550960443	1.1198396532304622	1.3660517274204858	0.0	1.8366996455745328	1.1198396532304622	2.0288553703937264	0.0	1.5671258170714943	1.1198396532304622	0.0	1.9702669720262274	1.7672273019965778	1.1198396532304622	1.4893409902094787	0.0	1.1198396532304622	0.0	1.1198396532304622	0.0	1.7996988954970123	1.1198396532304622	1.6639721863726455	1.1198396532304622	1.6639721863726455	2.0456186261472857	0.0	1.9001531384534958	1.622190008653963	1.9472508247888405	1.9001531384534958	0.0	1.935333895473802
103	0.0	1.5138045738680437	1.5138045738680437	0.0	1.5138045738680437	0.0	1.9614947905972266	1.5138045738680437	1.5138045738680437	0.0	1.7387884435916907	2.1142928015281095	0.0	1.9974020552868235	1.5138045738680437	1.9141013694177424	0.0	0.0	1.5138045738680437	0.0	0.0	0.0	0.0	1.5138045738680437	0.0	0.0	0.0	1.7387884435916907	0.0	0.0	0.0	0.0	1.7387884435916907	0.0	2.08624386061215	1.5138045738680437	1.5138045738680437	2.1142928015281095	0.0	1.5138045738680437
104	1.0909518060846997	0.0	1.5616471415470754	0.0	0.0	1.836304009618397	1.868789013607414	1.9477777917642738	2.0131560053115742	0.0	1.348593150905442	1.8233058030965903	0.0	1.8088749029237718	1.348593150905442	1.792709206296625	1.0909518060846997	0.0	1.9017456999487228	1.8233058030965903	0.0	1.699964751525554	0.0	1.6201983495869774	0.0	1.348593150905442	0.0	1.8588818811054182	0.0	1.728982920800195	1.6201983495869774	1.348593150905442	2.061834136868405	0.0	1.9860043643877612	1.9152218276683235	2.0131560053115742	1.5616471415470754	0.0	2.000586746284429
105	0.0	1.4273143381051232	1.4273143381051232	0.0	0.0	0.0	1.9379889622811912	0.0	2.279286503841767	0.0	0.0	1.6509129366096338	1.4273143381051232	1.4273143381051232	1.6509129366096338	1.981321435132112	1.4273143381051232	0.0	0.0	0.0	0.0	1.7587729420471265	0.0	1.6509129366096338	1.4273143381051232	0.0	0.0	2.03826527563049	0.0	1.6509129366096338	0.0	0.0	1.7587729420471265	0.0	2.1028243966896705	1.6509129366096338	1.4273143381051232	1.4273143381051232	0.0	0.0
106	1.525737037324159	1.6791494750804739	1.3299664424984754	0.0	0.0	0.0	0.0	1.3299664424984754	1.525737037324159	0.0	0.0	1.3299664424984754	1.525737037324159	1.6201266957431366	0.0	1.3299664424984754	0.0	0.0	0.0	0.0	1.3299664424984754	0.0	0.0	1.3299664424984754	0.0	0.0	0.0	1.9811762563872721	0.0	1.6201266957431366	1.525737037324159	1.752604127645661	1.956073447661092	1.3299664424984754	0.0	1.3299664424984754	0.0	1.9441655462138379	1.525737037324159	1.7208846486161242
107	1.3608665035291587	1.1054882519836855	1.7602052688340653	0.0	0.0	1.4897052077299897	1.8290973750824824	1.9985742452026507	1.7602052688340653	0.0	1.3608665035291587	1.8739536663112524	1.1054882519836855	2.006695044367456	1.7075194590255054	1.8290973750824824	0.0	0.0	1.9316096432084389	1.891360008379194	1.3608665035291587	1.6289037211138733	0.0	1.1054882519836855	0.0	1.3608665035291587	0.0	1.8535494820732525	0.0	1.8290973750824824	1.5711822868483973	1.3608665035291587	2.023180525181688	0.0	1.9422558159216212	1.9316096432084389	2.023180525181688	1.947194751309867	1.1054882519836855	1.9607144000037924
108	1.7332386940450457	1.3536513138110644	1.8846576892788625	0.0	0.0	0.0	0.0	0.0	1.5439388188434087	0.0	0.0	1.3536513138110644	0.0	1.788589592481829	0.0	1.3536513138110644	0.0	0.0	1.3536513138110644	0.0	0.0	0.0	1.3536513138110644	1.3536513138110644	0.0	0.0	0.0	1.8088407499640937	0.0	1.7332386940450457	1.3536513138110644	1.3536513138110644	1.9584502417474268	1.5439388188434087	0.0	0.0	1.3536513138110644	1.9369402591416534	1.3536513138110644	1.788589592481829
109	1.7852264419987738	0.0	1.8897411252828358	0.0	0.0	0.0	0.0	0.0	1.7852264419987738	1.4805876845828518	0.0	1.6519544750253041	0.0	1.9303574387256033	1.4805876845828518	1.4805876845828518	0.0	0.0	1.9585739375831863	1.4805876845828518	1.7339255330147811	0.0	1.4805876845828518	2.138356815785437	0.0	1.4805876845828518	0.0	1.7339255330147811	0.0	0.0	1.4805876845828518	1.6519544750253041	1.7339255330147811	1.6519544750253041	1.4805876845828518	1.4805876845828518	0.0	1.9052397366849534	0.0	1.9798738537688954
110	1.554682225209696	1.4523434757863338	1.7258549623961563	0.0	0.0	1.2420596201194456	0.0	1.2420596201194456	1.6187721145989318	0.0	1.4523434757863338	1.2420596201194456	1.2420596201194456	1.8221879656499658	0.0	1.6187721145989318	0.0	0.0	1.9250760166242022	1.2420596201194456	0.0	1.2420596201194456	0.0	2.0304417006408646	0.0	1.7484015504463621	1.6187721145989318	0.0	1.7258549623961563	0.0	1.2420596201194456	0.0	1.832434998064533	1.554682225209696	1.2420596201194456	1.2420596201194456	0.0	1.554682225209696	0.0	2.003019303940805
111	1.8692691699656692	1.7212461972667477	1.8936579364016242	0.0	0.0	1.572320455968605	1.572320455968605	0.0	0.0	0.0	0.0	0.0	0.0	1.7212461972667477	0.0	1.572320455968605	0.0	0.0	1.572320455968605	0.0	0.0	0.0	0.0	2.1002958253152517	0.0	0.0	1.7212461972667477	0.0	1.8936579364016242	0.0	0.0	0.0	1.837376584190056	1.8936579364016242	0.0	0.0	0.0	0.0	0.0	1.9747929540899491
112	1.81598508201282	1.376646587516908	1.8815910872760837	0.0	1.7192774953398977	0.0	0.0	1.376646587516908	1.376646587516908	0.0	0.0	1.569010458016367	0.0	1.81598508201282	0.0	0.0	0.0	0.0	1.569010458016367	0.0	0.0	0.0	0.0	1.376646587516908	0.0	0.0	0.0	1.9871847540306165	0.0	1.569010458016367	1.7192774953398977	1.81598508201282	1.949204908570545	1.376646587516908	1.569010458016367	0.0	1.376646587516908	1.9128404737155924	1.7192774953398977	1.7912155935429646
113	0.0	1.534097322521618	1.8618962004165789	0.0	0.0	0.0	0.0	1.534097322521618	1.909931628056345	0.0	0.0	0.0	1.534097322521618	1.8618962004165789	1.534097322521618	0.0	0.0	0.0	0.0	0.0	1.534097322521618	0.0	0.0	0.0	0.0	0.0	0.0	1.9941079098454961	0.0	1.534097322521618	1.69885408261307	1.534097322521618	2.008417723478064	1.69885408261307	0.0	0.0	0.0	1.955471067658229	1.534097322521618	1.8885862427943405
114	1.6221158963549966	0.0	1.782857799349852	0.0	1.7210905819357463	1.8595726113694886	0.0	1.9417663635923084	1.6221158963549966	1.4162518091831733	0.0	1.9259754600511594	0.0	1.8595726113694886	0.0	1.6221158963549966	0.0	0.0	0.0	1.4162518091831733	1.4162518091831733	0.0	1.7210905819357463	0.0	0.0	1.9076400442113568	0.0	0.0	0.0	2.0270640097164563	1.6221158963549966	1.4162518091831733	1.4162518091831733	0.0	1.7210905819357463	2.102295125469705	1.88593120131735	0.0	0.0	1.7210905819357463
115	1.828320680556435	1.5647206188645124	1.7530937892960041	0.0	0.0	1.7128006168887664	0.0	1.5647206188645124	1.5647206188645124	0.0	0.0	0.0	1.3751234000135324	1.7530937892960041	0.0	0.0	0.0	0.0	0.0	1.3751234000135324	0.0	1.3751234000135324	0.0	2.103785339060993	0.0	0.0	1.3751234000135324	1.3751234000135324	1.5647206188645124	0.0	0.0	0.0	1.7530937892960041	1.7128006168887664	0.0	0.0	0.0	1.3751234000135324	1.7128006168887664	1.884327734367222
116	1.3442283330346032	0.0	1.5555679017288746	0.0	1.3442283330346032	1.9237660606940346	1.657717568292088	1.9124833487474355	1.5555679017288746	0.0	1.5555679017288746	1.8280224366574391	0.0	1.991148468205403	0.0	1.3442283330346032	0.0	0.0	0.0	1.657717568292088	0.0	0.0	1.3442283330346032	0.0	0.0	1.8998746534568869	0.0	1.5555679017288746	0.0	1.9595159977333958	1.3442283330346032	0.0	1.3442283330346032	1.3442283330346032	1.3442283330346032	2.0909585847832464	1.9124833487474355	0.0	0.0	1.7666029564256747
117	1.5441816910045676	1.59001750407066	1.4838902507062353	0.0	0.0	0.0	1.2659510669663083	1.5441816910045676	1.4838902507062353	1.0069806577424925	0.0	0.0	0.0	1.8419985268911985	1.0069806577424925	1.0069806577424925	0.0	0.0	1.800837307013512	1.4838902507062353	0.0	1.4838902507062353	0.0	2.131922047443302	0.0	1.3990810936731048	1.8957733598202695	1.3990810936731048	1.8550903420393323	0.0	0.0	0.0	1.8999030178139238	0.0	1.2659510669663083	1.4838902507062353	1.3990810936731048	1.4838902507062353	1.0069806577424925	2.072850906188613
118	1.2628578607762615	0.0	1.8589108180486198	0.0	1.2628578607762615	1.8200940590617876	1.7953399615237708	1.9552584323317026	2.1359460341152703	0.0	1.2628578607762615	1.9314574716076203	0.0	1.9221660381940944	1.2628578607762615	1.6774049453688287	0.0	0.0	1.840965597759185	1.8589108180486198	0.0	1.72735760946426	0.0	1.7652320086462727	0.0	1.2628578607762615	0.0	1.9314574716076203	0.0	1.7953399615237708	1.2628578607762615	0.0	2.0890737765680956	0.0	1.9479133592260411	1.8745824709346375	2.033286559850715	1.72735760946426	0.0	1.9479133592260411
119	1.7317497709397827	1.2550404463816085	1.7317497709397827	0.0	1.462474240715227	1.2550404463816085	1.2550404463816085	0.0	1.7888548120498933	1.2550404463816085	1.7047841555384773	1.462474240715227	1.2550404463816085	1.772708614776716	0.0	0.0	1.2550404463816085	0.0	1.6263264743968853	0.0	1.6263264743968853	0.0	0.0	1.2550404463816085	0.0	0.0	0.0	1.8986820957184813	0.0	1.772708614776716	1.2550404463816085	1.670919378836352	1.8759755405485872	1.462474240715227	1.5632415239478445	1.5632415239478445	1.8029741667216714	1.8459628416806209	1.5632415239478445	1.8367714510309872
120	1.6853101292493098	1.4122040468288644	1.8333789264112867	0.0	0.0	1.4122040468288644	0.0	1.5967882850124515	1.740649309810369	0.0	0.0	1.4122040468288644	1.4122040468288644	1.779811121932118	0.0	0.0	0.0	0.0	0.0	0.0	0.0	0.0	0.0	0.0	0.0	0.0	0.0	1.5967882850124515	0.0	1.6853101292493098	1.4122040468288644	1.779811121932118	1.9724502314226144	1.740649309810369	1.4122040468288644	1.4122040468288644	0.0	1.9556390387871507	1.4122040468288644	1.8529947784527203
121	1.8223435484996142	1.4233523409330386	1.4233523409330386	0.0	0.0	1.6087338351595768	0.0	1.8223435484996142	0.0	0.0	0.0	0.0	0.0	1.4233523409330386	0.0	1.6087338351595768	0.0	0.0	1.6087338351595768	0.0	0.0	0.0	0.0	1.94788523036463	0.0	1.792446040957418	1.4233523409330386	1.4233523409330386	1.7531454106301285	0.0	0.0	0.0	1.792446040957418	0.0	0.0	1.6087338351595768	0.0	1.697601927722555	0.0	1.9206180579071932
122	0.0	1.6516324872916546	0.0	0.0	1.6516324872916546	0.0	2.0508527260648375	0.0	2.339763932652591	0.0	1.6516324872916546	1.838039552118371	0.0	0.0	1.6516324872916546	2.021120396739919	0.0	0.0	0.0	0.0	0.0	1.9267220935192986	0.0	1.6516324872916546	0.0	0.0	0.0	2.0745712233351794	0.0	0.0	0.0	0.0	0.0	0.0	1.838039552118371	0.0	0.0	1.9820241624664987	0.0	0.0
123	1.5722755440195315	1.5722755440195315	1.8143001382363788	0.0	0.0	1.8143001382363788	1.837906380639068	1.994340117840534	1.4449194409957054	1.18961388649371	0.0	1.786267884836806	1.18961388649371	2.0059622094855674	1.7091588288591126	1.958251832409954	1.18961388649371	0.0	2.0212624625044313	1.9054225309354114	0.0	1.18961388649371	0.0	1.4449194409957054	0.0	0.0	0.0	1.9179861756121654	0.0	1.9493983176110363	1.18961388649371	1.18961388649371	2.0822357264814633	1.18961388649371	1.9664693615034625	2.1113348995187686	2.089359396645864	1.7521341672069655	0.0	1.9741276198026743
124	0.0	0.0	0.0	0.0	1.54231009195776	0.0	1.9830317350446867	1.54231009195776	1.54231009195776	0.0	1.54231009195776	1.9101144519092037	0.0	1.99956778806924	1.7275095834099776	1.871085790289474	1.54231009195776	0.0	1.7275095834099776	1.54231009195776	0.0	1.9830317350446867	0.0	1.7275095834099776	0.0	1.54231009195776	0.0	1.9101144519092037	0.0	1.54231009195776	0.0	0.0	0.0	0.0	1.9830317350446867	0.0	1.9830317350446867	1.99956778806924	1.54231009195776	0.0
125	0.0	1.8147791437318688	0.0	0.0	1.9588420181119526	0.0	1.8147791437318688	2.1255291569693155	0.0	0.0	2.44069728505938	2.19528375376365	0.0	1.8147791437318688	2.0277202928006792	0.0	2.1255291569693155	0.0	2.1851190165537875	1.9588420181119526	2.4202487056467574	0.0	0.0	0.0	0.0	0.0	0.0	1.9588420181119526	0.0	1.8147791437318688	0.0	0.0	0.0	1.8147791437318688	2.0277202928006792	2.1602002419965034	2.2617736820032928	2.144483632934842	0.0	1.9588420181119526
126	0.0	0.0	1.8983866748530838	0.0	1.6785302517869616	0.0	0.0	1.6785302517869616	1.6785302517869616	0.0	0.0	1.6785302517869616	0.0	0.0	0.0	0.0	0.0	0.0	0.0	0.0	0.0	1.827270577961815	0.0	1.8983866748530838	0.0	0.0	0.0	1.6785302517869616	0.0	0.0	0.0	1.6785302517869616	1.8983866748530838	0.0	1.6785302517869616	0.0	1.6785302517869616	1.827270577961815	0.0	2.1302899456356466
127	1.9743353812736226	1.60788397920366	1.8452582492666443	0.0	0.0	0.0	1.60788397920366	0.0	1.7685550457538206	1.60788397920366	1.60788397920366	1.8452582492666443	0.0	1.8452582492666443	0.0	1.7685550457538206	0.0	0.0	0.0	0.0	1.7685550457538206	0.0	0.0	0.0	0.0	1.60788397920366	0.0	2.0299380213325615	0.0	1.60788397920366	1.8452582492666443	1.7685550457538206	1.9915791309301143	1.8933221387947554	0.0	0.0	0.0	2.106264890988384	1.7685550457538206	1.9534928497435164
128	1.1468617226196165	1.1468617226196165	1.9258553916285541	0.0	1.3803973637627416	0.0	1.1468617226196165	0.0	0.0	1.496163311685302	0.0	1.1468617226196165	0.0	1.9258553916285541	1.1468617226196165	1.1468617226196165	1.1468617226196165	0.0	0.0	0.0	0.0	0.0	0.0	1.1468617226196165	1.1468617226196165	0.0	0.0	1.9358735586380527	0.0	1.1468617226196165	0.0	1.7724725615410821	1.568988943305817	1.9017220089338454	0.0	1.1468617226196165	0.0	1.8754951860177425	1.1468617226196165	1.6906741046280689
129	0.0	1.6640121139448214	2.0439347519105464	0.0	0.0	1.7600040073264498	1.862179465747525	1.919882726195024	2.29090397754961	0.0	0.0	1.8942974603349718	0.0	0.0	0.0	1.463718221928164	0.0	0.0	1.7600040073264498	0.0	0.0	1.463718221928164	0.0	1.6640121139448214	0.0	1.8198878854769505	0.0	1.7600040073264498	0.0	2.0788721628591866	1.463718221928164	1.463718221928164	1.463718221928164	0.0	1.919882726195024	1.6640121139448214	1.9741271191486913	1.463718221928164	0.0	2.122607239316295
130	0.0	1.4528727618794428	1.833226088964232	0.0	0.0	1.2147085279412957	1.644046706699876	1.863957379585108	2.187445472341185	0.0	1.2147085279412957	1.8495366942744655	0.0	1.644046706699876	0.0	1.4528727618794428	0.0	0.0	1.7670057564958679	1.644046706699876	1.2147085279412957	1.6961300245071205	0.0	1.735620561462501	0.0	1.792800881422498	0.0	1.5703239518752372	0.0	1.9175445448931707	1.644046706699876	1.2147085279412957	1.4528727618794428	1.2147085279412957	1.792800881422498	0.0	1.940483742527098	0.0	0.0	2.0541269516232012
131	1.8921816547768875	1.190163545998106	1.8494359743475677	0.0	0.0	0.0	1.190163545998106	1.5279268415006158	0.0	0.0	1.190163545998106	1.190163545998106	1.190163545998106	1.8862056966490848	1.4165754458105502	1.4165754458105502	0.0	0.0	1.9336790872600844	1.4165754458105502	1.190163545998106	0.0	0.0	2.1713317195855004	0.0	1.8190653664068306	1.8921816547768875	1.6847005293610384	1.95047499743866	0.0	1.4165754458105502	1.5279268415006158	1.8402202637777518	1.4165754458105502	1.190163545998106	0.0	1.4165754458105502	1.5279268415006158	0.0	1.9719012795946678
132	0.0	1.638185776032624	1.4449192684072776	0.0	1.4449192684072776	1.7886425773786705	0.0	1.7308112207703672	1.638185776032624	0.0	1.4449192684072776	1.7308112207703672	0.0	1.829519619714034	1.638185776032624	1.829519619714034	0.0	0.0	0.0	1.638185776032624	1.4449192684072776	1.4449192684072776	1.4449192684072776	0.0	0.0	1.7308112207703672	0.0	1.7308112207703672	0.0	1.9057728522423585	1.4449192684072776	1.4449192684072776	1.4449192684072776	1.4449192684072776	1.4449192684072776	1.8853534922081918	1.638185776032624	0.0	0.0	1.7308112207703672
133	1.6750844999302172	1.4532949063793863	1.6881129806793311	0.0	1.0305978594760432	1.0305978594760432	1.4532949063793863	1.3794557783016688	1.2627177083572825	1.2627177083572825	1.9070287256105996	1.644016432077016	1.0305978594760432	1.6605047850581782	1.50566137134352	1.3794557783016688	1.2627177083572825	0.0	1.6605047850581782	1.0305978594760432	1.9170344475897865	0.0	0.0	1.931957905176965	0.0	1.0305978594760432	1.4532949063793863	1.7375641764739946	1.50566137134352	1.577119301209663	1.0305978594760432	1.50566137134352	1.7823586911443248	1.2627177083572825	1.6750844999302172	1.6998593540031854	1.7873979232707962	1.7375641764739946	1.2627177083572825	1.8389110139093163
134	0.0	0.0	1.3761279125219625	0.0	0.0	0.0	1.9186786773798832	1.8947496472273793	2.240030709270168	1.3761279125219625	0.0	1.780750176946232	1.3761279125219625	1.8947496472273793	1.3761279125219625	1.7122696387239287	0.0	0.0	1.8947496472273793	0.0	0.0	1.829045438336703	0.0	1.3761279125219625	1.6025844197630914	0.0	0.0	2.068252832704062	0.0	1.3761279125219625	0.0	0.0	1.3761279125219625	0.0	2.06240675949875	1.3761279125219625	1.8656504916955186	1.9847960034069427	0.0	1.971380056466076
135	0.0	1.5716400597861835	1.5716400597861835	0.0	0.0	0.0	0.0	0.0	1.5716400597861835	0.0	0.0	0.0	0.0	1.5716400597861835	0.0	1.5716400597861835	0.0	0.0	0.0	0.0	0.0	0.0	0.0	0.0	0.0	1.5716400597861835	1.5716400597861835	1.5716400597861835	0.0	0.0	0.0	0.0	1.9606665340122873	0.0	0.0	0.0	0.0	1.7345559024754285	0.0	2.1348717734938676
136	1.6623952489399878	1.5783946714043555	1.7149734530762868	0.0	0.0	1.6912389439747986	0.0	1.1838853871350752	1.5108591302961918	0.0	1.4032312014454875	1.1838853871350752	0.0	1.7149734530762868	1.1838853871350752	1.5108591302961918	0.0	0.0	1.734999872982584	1.5108591302961918	1.1838853871350752	1.1838853871350752	0.0	2.0309607582655103	0.0	0.0	1.7925227875495522	1.5108591302961918	1.6912389439747986	0.0	1.5783946714043555	0.0	1.8219931230207767	1.8837021407589807	1.1838853871350752	1.4032312014454875	1.1838853871350752	1.6912389439747986	0.0	1.9913583502276682
137	1.4975325352100008	1.5931684071100771	1.5931684071100771	0.0	0.0	1.4975325352100008	1.2996094617489666	1.5931684071100771	0.0	0.0	0.0	0.0	1.4975325352100008	1.652996915765785	1.2996094617489666	1.4975325352100008	0.0	0.0	1.6953025250175915	0.0	0.0	1.2996094617489666	0.0	2.0320121672891758	0.0	0.0	1.7274516035725227	1.2996094617489666	1.7274516035725227	0.0	0.0	0.0	1.7530702294216682	1.956036619757627	1.4975325352100008	1.5931684071100771	1.4975325352100008	1.2996094617489666	0.0	1.8618596728551804
138	1.6076707502105663	0.0	1.6672472761346762	0.0	0.0	1.6076707502105663	1.7778375518482494	2.0171667124725405	1.8425579569398163	0.0	1.6076707502105663	1.7778375518482494	0.0	1.6076707502105663	0.0	1.8868040590649626	0.0	0.0	2.028444729330275	2.0248272248473422	1.1274557702298156	1.7778375518482494	1.5235604896066395	1.5235604896066395	0.0	1.1274557702298156	0.0	1.8239755960023403	0.0	1.9376520664531465	1.6076707502105663	1.1274557702298156	2.1054347610726487	0.0	2.0385508080202634	1.8239755960023403	2.1054347610726487	1.5235604896066395	0.0	2.008868353368533
139	1.7715941745133144	1.3306114219233511	1.3306114219233511	0.0	0.0	0.0	1.3306114219233511	1.616264013311562	0.0	0.0	2.0349161985898814	1.74668913542274	0.0	1.5233747169332674	1.616264013311562	0.0	1.6743587488518161	0.0	1.8491605357959167	1.616264013311562	2.014960759985007	0.0	0.0	1.3306114219233511	0.0	0.0	0.0	1.8775134787902001	0.0	1.616264013311562	0.0	0.0	1.868957680077922	1.616264013311562	1.7921283767145564	1.9267172041655733	1.9637887593094747	1.8925791601333002	1.5233747169332674	1.905496689667352
140	1.7935169313125452	1.5256027316075869	1.7283242997916968	0.0	0.0	1.640111256021484	0.0	1.5256027316075869	1.5926873415627878	1.640111256021484	1.5256027316075869	0.0	0.0	1.7802820804509212	0.0	0.0	0.0	0.0	1.4186324796593843	1.4186324796593843	0.0	0.0	0.0	2.0691550066451163	0.0	1.2002171549566736	1.6761086732391084	0.0	1.7283242997916968	0.0	0.0	0.0	1.8639821428946681	1.7802820804509212	1.2002171549566736	1.5256027316075869	1.4186324796593843	0.0	1.2002171549566736	1.9765372179175664
141	1.668015969605558	1.5675013580825596	1.7308014067017914	0.0	1.808794392153252	1.668015969605558	1.5675013580825596	1.8576493523475732	1.668015969605558	0.0	0.0	1.7751391425573546	0.0	1.8355871860294888	0.0	1.7751391425573546	0.0	0.0	0.0	1.5675013580825596	1.3592024595494585	0.0	1.5675013580825596	1.5675013580825596	0.0	1.7308014067017914	0.0	0.0	0.0	1.9574326437326215	1.3592024595494585	0.0	1.3592024595494585	1.3592024595494585	1.3592024595494585	2.064961711990683	1.8355871860294888	0.0	0.0	1.808794392153252
142	0.0	0.0	1.638611993954687	0.0	1.7514356817425143	1.7514356817425143	1.5929467019637913	1.848388221528511	1.5929467019637913	0.0	0.0	1.91400274179075	0.0	2.028192732295083	0.0	1.5328263704694174	0.0	0.0	1.7514356817425143	1.7047458397873483	0.0	1.0536616447582314	1.9987038154147858	1.4481307113834674	0.0	1.5328263704694174	0.0	1.638611993954687	0.0	1.815031882072055	1.638611993954687	1.0536616447582314	1.3147982658669746	1.0536616447582314	1.4481307113834674	2.1017175173721983	2.0096805130466366	1.0536616447582314	0.0	1.8271482995297368
143	0.0	0.0	0.0	0.0	1.7705808268538	0.0	2.014020263601051	1.4531270591153573	1.6675295423493868	1.6675295423493868	0.0	1.9418664815452304	1.4531270591153573	1.7705808268538	1.8348299929280036	1.9643733923535032	0.0	0.0	1.8348299929280036	1.4531270591153573	0.0	0.0	0.0	1.6675295423493868	0.0	1.4531270591153573	0.0	1.9997238794474055	0.0	2.0380051375366963	1.4531270591153573	0.0	1.4531270591153573	0.0	2.162721032058735	1.4531270591153573	0.0	0.0	0.0	1.8348299929280036
144	1.4752914033080187	1.4752914033080187	1.7913690247410645	0.0	0.0	0.0	0.9604798818977736	1.3360650462647654	1.5543775447139874	0.0	1.9977451494093432	1.5193254704210508	0.9604798818977736	1.80111399359602	1.4752914033080187	0.9604798818977736	1.3360650462647654	0.0	1.7399575735189035	0.0	1.9590852905904796	0.9604798818977736	1.2084758285266843	1.4174132818494933	0.9604798818977736	0.9604798818977736	0.0	1.7963567445929098	0.0	1.3360650462647654	1.3360650462647654	1.5543775447139874	1.8257166617392524	1.5543775447139874	1.6283767350523306	1.583204160119916	1.7223719869924263	1.8772684874759689	0.0	1.7621423033620731
145	1.8223840429722593	1.3215178080011194	1.9393159809200136	0.0	0.0	0.0	0.0	1.6203161227349898	1.5230110696615018	0.0	1.3215178080011194	0.0	0.0	1.8745510797482754	0.0	1.6203161227349898	0.0	0.0	0.0	0.0	1.3215178080011194	0.0	0.0	1.3215178080011194	0.0	1.3215178080011194	0.0	1.884328963064678	0.0	1.3215178080011194	1.3215178080011194	0.0	1.9088875443038216	1.7568168029180495	1.3215178080011194	0.0	0.0	1.9618801593904935	1.3215178080011194	1.8223840429722593
146	1.6617274428714828	1.573006459583724	1.8464800893287938	0.0	1.388199073666694	0.0	0.0	0.0	1.8845462095353855	1.388199073666694	0.0	0.0	0.0	1.810176754444285	0.0	1.388199073666694	1.388199073666694	0.0	0.0	0.0	0.0	0.0	1.388199073666694	1.388199073666694	0.0	0.0	0.0	1.9387251283199687	0.0	1.717206201790017	0.0	1.7564698158265104	1.9495771516598273	1.388199073666694	0.0	0.0	1.388199073666694	1.8945361910477423	1.388199073666694	1.8298426513213588
147	1.7106968304433572	1.5653237350389382	1.8043991521148817	0.0	0.0	0.0	1.3791094286597427	1.5653237350389382	1.7502743378631491	0.0	1.5653237350389382	0.0	1.3791094286597427	1.6547674091599935	0.0	1.5653237350389382	0.0	0.0	1.3791094286597427	0.0	0.0	1.5653237350389382	0.0	0.0	0.0	0.0	0.0	1.8242137637702118	0.0	1.8242137637702118	0.0	1.6547674091599935	1.8242137637702118	0.0	0.0	1.5653237350389382	0.0	1.7803815141942554	1.7106968304433572	1.3791094286597427
148	0.0	1.5571824835918886	1.2161702708813533	0.0	1.6773829259095514	1.8085471972069609	1.6773829259095514	1.7451488102415529	1.8380072414842379	0.0	0.0	1.8809201049178288	0.0	1.9046673368241556	1.2161702708813533	1.6276172071981805	0.0	0.0	1.8085471972069609	1.6773829259095514	1.4448776359889883	1.2161702708813533	1.4448776359889883	1.4448776359889883	0.0	1.8380072414842379	0.0	1.2161702708813533	0.0	1.9046673368241556	1.2161702708813533	0.0	1.4448776359889883	1.2161702708813533	1.715131969289359	2.0508298313924778	1.9179019785448488	0.0	1.2161702708813533	1.5571824835918886
149	1.6878858946027178	1.2891359217060612	1.5117267037055426	0.0	1.5117267037055426	1.844713161718485	1.5117267037055426	1.9399562563621195	1.2891359217060612	0.0	0.0	1.9227758239397887	0.0	1.8009268614871998	0.0	1.772054150037241	0.0	0.0	0.0	1.772054150037241	1.5117267037055426	1.2891359217060612	1.2891359217060612	1.6878858946027178	0.0	1.6200907669155307	0.0	1.5117267037055426	0.0	1.9546528731763713	1.2891359217060612	1.2891359217060612	1.2891359217060612	1.2891359217060612	1.5117267037055426	2.0329159006482267	1.9887935053747454	1.2891359217060612	0.0	1.8246774690320695
150	1.6093801770375655	1.6093801770375655	1.703470002217297	0.0	1.171100117716186	1.5337020946509416	1.6628884151542769	1.6628884151542769	1.41339948825758	0.0	1.171100117716186	1.8987022651437244	0.0	1.8485326661970585	1.6093801770375655	1.7357225789568906	0.0	0.0	1.8037533421028775	1.8485326661970585	0.0	1.41339948825758	0.0	1.6628884151542769	0.0	1.171100117716186	0.0	1.9587005606159384	0.0	1.5337020946509416	1.41339948825758	1.6628884151542769	2.0448198382644365	0.0	1.9673301491197945	1.5337020946509416	2.0014144854154776	1.5337020946509416	0.0	1.9492214652292037
151	0.0	0.0	1.448427073209965	0.0	1.448427073209965	0.0	1.6439712381040459	2.058787940053884	1.9471062814749098	0.0	0.0	1.9320713278419914	0.0	0.0	1.6439712381040459	1.6439712381040459	1.6439712381040459	0.0	1.6439712381040459	1.6439712381040459	0.0	1.6439712381040459	0.0	1.7376966934169351	0.0	1.448427073209965	0.0	1.9918200207132728	0.0	1.9146268079343531	1.448427073209965	0.0	2.0776205815721416	1.448427073209965	1.9471062814749098	1.7962005975987294	2.0741907795626413	2.0222734582393267	0.0	2.1121666760689246
152	1.5425122226842194	0.0	1.5425122226842194	0.0	1.8420252130321486	1.7568907485511303	1.6462651592819886	1.926775477260919	1.711107884110802	1.3282435352332265	0.0	1.6462651592819886	0.0	1.9791563049448677	1.5425122226842194	1.7916297013105584	0.0	0.0	1.3282435352332265	1.7568907485511303	0.0	0.0	0.0	1.3282435352332265	1.3282435352332265	1.9526955310694838	0.0	1.6462651592819886	0.0	1.9361718410063091	0.0	0.0	1.3282435352332265	0.0	1.7916297013105584	1.9668401049440463	1.9526955310694838	0.0	0.0	1.6462651592819886
153	1.5746390802782644	0.0	1.6985701921663572	0.0	1.145353604689685	1.5004647775819955	1.627108602738145	1.78182614204348	1.5746390802782644	1.627108602738145	1.145353604689685	1.7963742548884094	1.3826123461772055	1.78182614204348	1.5746390802782644	1.5746390802782644	0.0	0.0	1.145353604689685	1.6985701921663572	0.0	1.3826123461772055	1.5004647775819955	1.145353604689685	0.0	1.5004647775819955	0.0	1.5004647775819955	0.0	1.7963742548884094	1.3826123461772055	1.5004647775819955	1.7465212236221883	1.3826123461772055	1.5746390802782644	1.866393455586039	1.8317380795234146	1.5004647775819955	1.5004647775819955	1.7963742548884094
154	0.0	1.5939191785333295	1.5939191785333295	0.0	1.5939191785333295	1.7732850124185984	1.7732850124185984	1.8587720601024555	2.073450977217214	0.0	1.5939191785333295	1.9499467030690774	0.0	1.9787102689395175	0.0	1.7732850124185984	0.0	0.0	0.0	1.5939191785333295	0.0	0.0	0.0	0.0	0.0	1.7732850124185984	0.0	0.0	0.0	2.050537480611974	0.0	1.5939191785333295	0.0	1.7732850124185984	1.9499467030690774	1.9121598997119245	2.0016739090298774	0.0	0.0	1.8587720601024555
155	1.9627282304896592	1.8337596621887031	2.1681408502757358	0.0	1.8337596621887031	0.0	0.0	0.0	0.0	0.0	1.8337596621887031	1.8337596621887031	0.0	2.092032001197401	0.0	0.0	0.0	0.0	0.0	0.0	0.0	0.0	0.0	0.0	0.0	0.0	0.0	2.0639892807393094	0.0	0.0	0.0	0.0	1.8337596621887031	0.0	0.0	0.0	0.0	1.9627282304896592	0.0	1.8337596621887031
156	0.0	0.0	1.8127442636063726	0.0	0.0	0.0	0.0	0.0	1.5265416405725856	0.0	1.5265416405725856	1.5265416405725856	0.0	1.8127442636063726	0.0	0.0	0.0	0.0	0.0	0.0	0.0	0.0	0.0	1.687514129288139	0.0	0.0	0.0	2.0027035746785713	0.0	1.687514129288139	1.5265416405725856	1.8127442636063726	1.97667365005309	1.5265416405725856	0.0	0.0	1.5265416405725856	2.017797956448013	0.0	1.8127442636063726
157	1.5699976150960766	1.5699976150960766	1.5699976150960766	0.0	0.0	0.0	0.0	1.3773913508419282	1.5699976150960766	0.0	0.0	1.5699976150960766	0.0	1.8550055276695352	1.7204516110299184	0.0	1.3773913508419282	0.0	1.8699064825150087	1.5699976150960766	0.0	0.0	1.3773913508419282	1.9618574569025191	0.0	0.0	1.3773913508419282	1.3773913508419282	1.3773913508419282	0.0	1.3773913508419282	1.3773913508419282	1.8829508228230156	1.761369684575177	0.0	1.3773913508419282	0.0	1.8699064825150087	0.0	1.8550055276695352
158	0.0	1.9142741809080406	1.9142741809080406	0.0	0.0	0.0	0.0	0.0	1.9142741809080406	1.9142741809080406	0.0	0.0	0.0	0.0	0.0	0.0	0.0	0.0	0.0	0.0	0.0	0.0	0.0	0.0	0.0	0.0	0.0	2.0414254844328514	0.0	0.0	0.0	2.0414254844328514	1.9142741809080406	0.0	0.0	0.0	0.0	2.0414254844328514	0.0	2.0414254844328514
159	1.4285475495308024	1.1788965119015264	1.728387878620557	0.0	0.0	1.1788965119015264	1.1788965119015264	1.728387878620557	2.1010475587603246	1.5528631973072857	1.4285475495308024	0.0	1.1788965119015264	1.1788965119015264	1.1788965119015264	1.1788965119015264	0.0	0.0	0.0	1.6864393766187706	0.0	0.0	1.4285475495308024	1.6311140593207898	1.5528631973072857	1.8904414071996398	0.0	1.8492445869363523	0.0	1.5528631973072857	1.1788965119015264	0.0	1.1788965119015264	0.0	0.0	0.0	1.4285475495308024	0.0	1.1788965119015264	1.761715129779972
160	0.0	1.1620872406530036	1.4077214908131488	0.0	0.0	1.1620872406530036	1.8218406554849953	1.9899074408653328	1.9827975993597349	0.0	0.0	1.8218406554849953	0.0	1.7625659182364344	1.5300229859885017	1.7625659182364344	0.0	0.0	2.0188967188131715	1.7027774030331455	0.0	1.1620872406530036	0.0	1.1620872406530036	0.0	1.1620872406530036	0.0	1.9235851570127298	0.0	1.873462923327785	1.1620872406530036	1.7027774030331455	2.03665509865334	0.0	1.9092626664844012	1.804807397178076	2.042446362769631	1.9996340832549355	1.1620872406530036	2.028243057044894
161	1.579993548920626	1.5194322951075585	1.0383387706667258	0.0	1.8556786504515275	1.4341657530114464	0.0	1.8854331939568456	1.5194322951075585	0.0	1.6625969381955128	1.4341657530114464	1.3000990623815218	1.9282556452279909	1.7397203749593246	1.6625969381955128	0.0	0.0	1.3000990623815218	1.4341657530114464	1.0383387706667258	0.0	1.9190504828157664	1.5194322951075585	0.0	2.030927628738368	0.0	1.4341657530114464	0.0	1.8038171489257318	1.4341657530114464	1.0383387706667258	1.0383387706667258	0.0	1.4341657530114464	1.986442180840919	1.9141257830828946	1.3000990623815218	1.9190504828157664	1.8638593006403714
162	1.6242659012945524	1.495283414895381	1.2966384007408187	0.0	0.0	1.2966384007408187	1.0551869617305774	1.4183108758023775	1.4183108758023775	0.0	1.0551869617305774	0.0	1.0551869617305774	1.85671666968654	0.0	0.0	0.0	0.0	1.8474942078732663	1.0551869617305774	1.0551869617305774	1.0551869617305774	0.0	2.057481034116243	0.0	1.2966384007408187	1.773027139236489	1.4183108758023775	1.7396431901588978	1.2966384007408187	1.4183108758023775	1.4183108758023775	1.886658373087455	1.8133286989819044	1.0551869617305774	0.0	1.2966384007408187	1.591300158537372	0.0	1.954080711283373
163	1.5984036961927408	1.5488255127863535	1.7113808492707534	0.0	1.1416939532359278	0.0	0.0	1.367279475544497	1.5488255127863535	1.5488255127863535	1.1416939532359278	0.0	0.0	1.7113808492707534	0.0	1.1416939532359278	0.0	0.0	1.7821289493621915	1.1416939532359278	1.1416939532359278	1.367279475544497	0.0	2.080407314941723	0.0	1.7709973425033008	1.8741816342244222	1.1416939532359278	1.855422082958258	0.0	0.0	0.0	1.7821289493621915	1.7113808492707534	0.0	1.5488255127863535	0.0	1.478745004415343	0.0	1.9976866414446481
164	0.0	1.5611857677086045	0.0	0.0	1.7434205578456028	0.0	1.8303495012122681	0.0	1.5611857677086045	0.0	0.0	1.7434205578456028	0.0	1.9522560338989614	1.5611857677086045	1.7434205578456028	0.0	0.0	2.05821948955768	0.0	1.5611857677086045	0.0	0.0	1.7434205578456028	0.0	0.0	0.0	2.011121718293986	0.0	0.0	0.0	0.0	0.0	0.0	2.0374958073920455	0.0	1.8303495012122681	0.0	0.0	0.0
165	1.4042081315495982	0.0	1.7599727288163578	0.0	1.700019601631623	1.8023293125267792	1.700019601631623	1.7599727288163578	1.9769929931300365	0.0	0.0	1.6040028103309676	0.0	1.8812538552589446	1.7599727288163578	1.6040028103309676	0.0	0.0	0.0	0.0	0.0	1.4042081315495982	1.4042081315495982	1.4042081315495982	0.0	1.8345023298261884	0.0	1.4042081315495982	0.0	1.9144765458395963	1.6040028103309676	1.4042081315495982	1.4042081315495982	0.0	1.6040028103309676	2.085005607783232	1.8345023298261884	0.0	0.0	1.7599727288163578
166	1.4441752555214455	0.0	1.9062123266109257	0.0	1.4441752555214455	1.2957806814611026	1.0122913429670637	1.786395319834555	2.173534713617337	1.2957806814611026	1.4441752555214455	1.0122913429670637	1.0122913429670637	1.0122913429670637	1.0122913429670637	1.6071826397993958	0.0	0.0	1.2957806814611026	1.2957806814611026	1.2957806814611026	0.0	1.80763606591663	1.5393436688009188	0.0	1.6588052618688356	0.0	1.9809054023174915	0.0	1.4441752555214455	1.0122913429670637	0.0	1.699873483932084	0.0	1.4441752555214455	1.4441752555214455	1.2957806814611026	0.0	1.786395319834555	1.786395319834555
167	0.0	1.475163788093261	1.7957569028048548	0.0	1.475163788093261	1.8339345628821726	1.6555422966336195	1.7957569028048548	1.8861902325653082	0.0	0.0	1.6555422966336195	0.0	1.7957569028048548	0.0	1.7957569028048548	0.0	0.0	0.0	1.7418259627645127	0.0	1.475163788093261	0.0	0.0	0.0	1.7957569028048548	0.0	1.6555422966336195	0.0	1.8339345628821726	0.0	1.475163788093261	1.475163788093261	0.0	1.6555422966336195	2.0115597701197685	1.8629939007926792	0.0	0.0	1.475163788093261
168	2.0167593640177817	0.0	2.0167593640177817	0.0	1.828602777536847	0.0	0.0	0.0	0.0	0.0	0.0	0.0	0.0	0.0	0.0	0.0	0.0	0.0	1.828602777536847	0.0	0.0	0.0	0.0	1.9555999999322786	0.0	0.0	0.0	1.828602777536847	0.0	0.0	0.0	1.828602777536847	2.0831166153715377	0.0	0.0	0.0	0.0	1.9555999999322786	0.0	2.0831166153715377
169	1.969408590485507	0.0	1.8383573902259982	0.0	1.5970757234317916	0.0	0.0	1.5970757234317916	1.7604022267342512	0.0	0.0	1.5970757234317916	0.0	1.8383573902259982	0.0	1.8871810235569102	0.0	0.0	0.0	0.0	0.0	0.0	1.5970757234317916	2.0357718976631913	0.0	0.0	0.0	0.0	0.0	0.0	0.0	0.0	2.001725485391701	1.7604022267342512	0.0	0.0	1.5970757234317916	1.7604022267342512	0.0	1.9482629318239972
170	1.7603818640479247	0.0	1.7138294369586495	0.0	1.3247460231100245	1.5423781352382133	0.0	1.8832028098204623	0.0	0.0	0.0	1.3247460231100245	0.0	1.9424970975185392	0.0	1.5423781352382133	0.0	0.0	1.647885252411591	1.3247460231100245	0.0	0.0	1.9329624840152175	1.5423781352382133	0.0	2.019942061376921	0.0	1.647885252411591	0.0	1.8832028098204623	0.0	0.0	1.5423781352382133	0.0	0.0	2.122526743917149	1.9917702435139992	1.3247460231100245	0.0	0.0
171	1.415871829146261	1.415871829146261	1.873214417075676	0.0	1.6889692494165374	0.0	1.415871829146261	1.6004592739137293	1.415871829146261	1.415871829146261	0.0	1.415871829146261	0.0	1.6004592739137293	0.0	0.0	0.0	0.0	0.0	1.415871829146261	1.415871829146261	0.0	0.0	1.415871829146261	0.0	0.0	0.0	2.0513085225254546	0.0	1.8132420015689816	0.0	1.7834527979102308	1.998158426809406	1.7442985761908607	0.0	1.415871829146261	1.6004592739137293	1.9592474739810728	1.6004592739137293	1.911180982586329
172	1.7631936479724617	1.4311894836068617	1.888876279268075	0.0	1.4311894836068617	1.313658819987014	1.313658819987014	1.4311894836068617	1.313658819987014	1.4311894836068617	1.941025109596323	1.5978228528128	0.0	1.8051687960252125	1.4311894836068617	1.4311894836068617	1.4311894836068617	0.0	1.8449480543751537	1.313658819987014	1.9440327159580901	0.0	0.0	1.4311894836068617	0.0	1.313658819987014	0.0	1.873056769226173	0.0	1.313658819987014	1.0787420491073572	1.6556646008580644	1.6965854840437804	1.8051687960252125	1.7525085326744378	1.7407465981385426	1.8297888736502297	1.713099274515582	1.313658819987014	1.7729648464447705
173	1.5345025007348938	1.4094057789484966	1.613327598283168	0.0	1.81578459325416	1.7449666429546575	1.7113692434921577	1.8859751494060626	1.9615132234486585	0.0	0.0	1.7725670304553334	0.0	1.8962543113465378	0.0	1.7725670304553334	0.0	0.0	0.0	1.7113692434921577	0.0	0.0	1.862343692774005	0.0	0.0	1.9144370990981647	0.0	1.613327598283168	0.0	1.8747292410376166	1.1589176972255146	1.1589176972255146	1.4094057789484966	0.0	1.613327598283168	2.1055695386085787	1.9937286142515929	0.0	0.0	1.8332052876531775
174	0.0	0.0	1.3448214769061202	0.0	0.0	0.0	1.3448214769061202	2.0711194200224146	2.0711194200224146	0.0	1.3448214769061202	1.8408521301881158	0.0	1.7316764840030978	1.3448214769061202	1.8638069865160942	1.7778960466341396	0.0	2.0180507956483145	1.9492770400256312	0.0	1.3448214769061202	1.3448214769061202	0.0	0.0	0.0	0.0	1.914422493863808	0.0	1.666195716412103	0.0	0.0	2.022808235595777	0.0	1.7316764840030978	1.7316764840030978	2.031621550338524	1.9896612640361537	1.5613827139900536	2.031621550338524
175	1.5062505415269678	1.5062505415269678	1.8600251960839946	0.0	0.0	0.0	0.0	0.0	1.5062505415269678	0.0	0.0	0.0	0.0	1.8813425066912022	0.0	0.0	1.5062505415269678	0.0	1.5062505415269678	1.6705929747174946	1.6705929747174946	0.0	0.0	1.5062505415269678	0.0	1.5062505415269678	0.0	1.9139124572866992	0.0	1.6705929747174946	1.5062505415269678	1.7491893985731275	1.9728631986536893	1.7491893985731275	0.0	1.5062505415269678	0.0	2.0727379916089075	1.5062505415269678	1.7491893985731275
176	1.733813271319005	1.6014287991685088	1.8803011190900645	0.0	1.367548862650686	0.0	1.367548862650686	1.1396131462327677	1.5512517183182752	1.1396131462327677	0.0	1.1396131462327677	0.0	1.8441874778946072	0.0	1.1396131462327677	0.0	0.0	0.0	1.367548862650686	1.1396131462327677	0.0	0.0	0.0	0.0	1.1396131462327677	0.0	1.8502501915141427	0.0	1.5512517183182752	1.1396131462327677	1.6395149848451858	1.715742837828274	1.7635547918448202	0.0	0.0	1.1396131462327677	1.9334121254579928	1.367548862650686	1.7635547918448202
177	1.5877367149590922	1.5877367149590922	1.5877367149590922	0.0	1.7934305103644312	1.5877367149590922	1.6873288723817008	1.6873288723817008	1.8267666060095111	0.0	0.0	1.7934305103644312	0.0	1.875166387408732	0.0	1.875166387408732	0.0	0.0	0.0	1.6873288723817008	1.5877367149590922	0.0	1.749516433472063	1.5877367149590922	0.0	1.5877367149590922	0.0	1.6873288723817008	0.0	1.7934305103644312	1.5877367149590922	0.0	1.381017746046063	0.0	1.749516433472063	2.0784459315327957	1.9234267624784298	1.381017746046063	0.0	1.381017746046063
178	0.0	0.0	1.712071460289933	0.0	1.819483148783671	0.0	1.997685098436318	1.9335467572695613	1.4886170742188676	0.0	0.0	2.0210484251958283	0.0	1.712071460289933	0.0	1.8863942114720174	0.0	0.0	0.0	1.4886170742188676	0.0	0.0	0.0	1.712071460289933	0.0	1.4886170742188676	1.4886170742188676	1.712071460289933	0.0	1.4886170742188676	1.4886170742188676	0.0	1.4886170742188676	0.0	2.177788860045538	0.0	1.819483148783671	1.4886170742188676	0.0	1.712071460289933
179	1.3131697777474876	1.3131697777474876	1.3131697777474876	0.0	1.3131697777474876	0.0	1.7535671724391064	1.917511008518963	2.0118067071834336	0.0	0.0	1.841102157742478	1.6397319391288123	1.8608315511493454	1.7535671724391064	1.6397319391288123	1.841102157742478	0.0	1.8608315511493454	1.7892977654023894	1.5330005432105078	1.6397319391288123	1.3131697777474876	0.0	0.0	1.3131697777474876	0.0	1.841102157742478	0.0	1.6397319391288123	1.3131697777474876	1.3131697777474876	2.0594844589836807	0.0	1.8926401109562214	1.841102157742478	2.0308605436347675	1.5330005432105078	0.0	2.0707037762826186
180	1.7376299941155091	0.0	0.0	0.0	0.0	0.0	1.9387483526168248	2.049810104633344	1.9612706467974534	0.0	0.0	1.7376299941155091	0.0	0.0	1.5623551159214217	1.5623551159214217	1.979873795294161	0.0	1.7376299941155091	1.5623551159214217	0.0	1.821256538584497	0.0	1.5623551159214217	0.0	0.0	0.0	2.0576356687163426	0.0	1.9612706467974534	0.0	0.0	2.0648140561257895	0.0	1.9956277612478033	1.979873795294161	2.088631597763008	2.0092282505866663	0.0	2.1110087053682154
181	1.8723009706446212	1.308127291459409	1.8022725695998687	0.0	0.0	1.7052590494426472	0.0	0.0	1.6027908314016852	1.308127291459409	1.308127291459409	0.0	0.0	1.8022725695998687	1.308127291459409	1.6628183344816896	0.0	0.0	1.7052590494426472	1.6628183344816896	0.0	1.7843790214414834	0.0	2.0456638786636216	0.0	1.8311785793306574	1.5068181524078061	0.0	1.6628183344816896	0.0	1.6027908314016852	0.0	1.7632035356251945	1.843131326343846	1.5068181524078061	1.6027908314016852	1.308127291459409	1.6027908314016852	0.0	1.894666026544655
182	1.7215485215598472	1.6382090861532435	1.7736903550416263	0.0	0.0	1.4640555038473433	0.0	1.6382090861532435	1.7215485215598472	0.0	0.0	1.4640555038473433	0.0	1.4640555038473433	0.0	1.6382090861532435	0.0	0.0	1.4640555038473433	0.0	0.0	1.4640555038473433	0.0	2.018113069425336	0.0	1.6382090861532435	1.4640555038473433	1.4640555038473433	0.0	0.0	1.4640555038473433	0.0	1.7215485215598472	1.8955590055368898	0.0	0.0	1.6382090861532435	1.4640555038473433	0.0	1.977355343554556
183	1.7453964857156712	1.19204605062249	1.5325237892413044	0.0	1.6030050091980739	0.0	0.0	1.7662427601065083	1.5325237892413044	1.4202342114537219	0.0	1.19204605062249	0.0	1.887278034284584	0.0	1.6906189128319273	0.0	0.0	1.8651930814440238	1.19204605062249	0.0	0.0	0.0	2.1144027011462287	0.0	1.887278034284584	1.7453964857156712	1.4202342114537219	1.6906189128319273	0.0	0.0	0.0	1.8136732444916575	1.5325237892413044	0.0	1.4202342114537219	1.6528226510784851	1.7662427601065083	0.0	1.7453964857156712
184	1.528015102699239	1.4295394664297605	1.4295394664297605	0.0	1.6432925783271914	1.6633934167031403	1.5944228920930563	1.8458114615934977	1.9969502151562484	0.0	0.8295015454611873	1.855797797923694	1.107112255344793	1.8923818013933666	0.8295015454611873	1.4842847676408866	0.0	0.0	1.7254596039818337	1.7254596039818337	0.0	0.8295015454611873	1.9855662598432182	1.2588364885958223	0.0	1.5944228920930563	0.0	1.6432925783271914	0.0	1.9170526376608625	1.6205268581386751	1.2588364885958223	1.2588364885958223	1.107112255344793	0.8295015454611873	2.085198863797682	1.990807858466537	1.2588364885958223	1.2588364885958223	1.7595334814552714
185	1.5936336174429417	1.4717733530733306	1.7427431521586685	0.0	0.0	1.4717733530733306	0.0	1.1294958183713362	1.7086787017803067	0.0	1.1294958183713362	1.3583575457317265	0.0	1.7693433527345126	0.0	1.3583575457317265	0.0	0.0	1.3583575457317265	1.3583575457317265	1.1294958183713362	0.0	0.0	1.985667443033652	0.0	0.0	1.543137379615951	1.8439978568314614	0.0	1.543137379615951	1.3583575457317265	1.543137379615951	1.8651700596367145	1.1294958183713362	1.3583575457317265	1.1294958183713362	0.0	1.7909545504231033	1.1294958183713362	1.824470964031271
186	1.868115598908163	1.5486158401007446	1.9322944757177019	0.0	0.0	0.0	0.0	1.5486158401007446	1.5486158401007446	0.0	0.0	1.5486158401007446	0.0	1.7858697703249489	0.0	0.0	0.0	0.0	0.0	0.0	0.0	0.0	0.0	0.0	0.0	0.0	0.0	1.9150389026463435	0.0	1.5486158401007446	1.5486158401007446	1.5486158401007446	1.9974074156575563	0.0	0.0	0.0	0.0	2.058295814069043	1.5486158401007446	1.709139942823146
187	1.5739489870397314	0.0	1.5739489870397314	0.0	1.3656935077815466	1.936078863006792	1.5739489870397314	1.841846815977563	1.7371429405995673	0.0	0.0	1.7371429405995673	0.0	1.8825069534566912	1.5739489870397314	1.7371429405995673	0.0	0.0	1.3656935077815466	1.7371429405995673	0.0	0.0	0.0	1.5739489870397314	0.0	1.9125532338362212	0.0	1.8150752353483888	0.0	1.9125532338362212	1.3656935077815466	0.0	1.3656935077815466	0.0	1.6744029939318725	1.9784255631043581	1.8825069534566912	0.0	0.0	1.6744029939318725
188	1.796284121975684	1.714743795370871	1.9110115472956177	0.0	0.0	1.5439776979837296	0.0	1.714743795370871	1.5439776979837296	1.5439776979837296	1.5439776979837296	0.0	0.0	1.8834550266400096	0.0	0.0	0.0	0.0	1.8834550266400096	1.5439776979837296	0.0	0.0	0.0	1.9799635307104326	0.0	0.0	0.0	1.966649033282777	0.0	1.796284121975684	1.5439776979837296	1.796284121975684	1.9512317884238415	0.0	0.0	0.0	0.0	1.8834550266400096	1.8472969926778344	1.8834550266400096
189	1.492358860857793	1.492358860857793	1.71053395110666	0.0	1.71053395110666	1.5978714987045022	1.5978714987045022	1.8835065691845025	1.2754493266618625	0.0	0.0	1.745921736835287	0.0	1.9018106675353958	0.0	0.0	0.0	0.0	0.0	1.492358860857793	1.2754493266618625	0.0	1.6638978940155633	1.5978714987045022	0.0	1.71053395110666	0.0	1.745921736835287	0.0	1.8483365181320097	0.0	0.0	0.0	0.0	1.2754493266618625	2.0008959955412107	1.9173156997835314	0.0	1.492358860857793	1.797249526725272
190	0.0	0.0	1.6044021816493979	0.0	0.0	0.0	2.045209257894091	1.6044021816493979	1.810208353742355	0.0	0.0	1.969425684369095	0.0	0.0	1.6044021816493979	1.969425684369095	0.0	0.0	1.6044021816493979	1.6044021816493979	0.0	0.0	0.0	1.6044021816493979	0.0	0.0	0.0	2.1107894870054706	0.0	1.810208353742355	0.0	0.0	1.810208353742355	1.6044021816493979	2.0712399226056513	0.0	0.0	2.12638850646877	0.0	0.0
191	1.7331696863764299	1.6773336274531903	1.8267051067177615	0.0	0.0	1.401868447529552	0.0	1.401868447529552	1.7331696863764299	0.0	0.0	0.0	0.0	1.7726772818316	0.0	1.401868447529552	0.0	0.0	0.0	0.0	0.0	0.0	0.0	1.401868447529552	0.0	0.0	0.0	1.8902845964057917	0.0	1.5880136342814541	1.5880136342814541	1.6773336274531903	1.9559556547538546	1.401868447529552	1.6773336274531903	0.0	1.5880136342814541	1.9499301928952792	1.6773336274531903	1.9434551879595512
192	1.0795458733639842	1.0795458733639842	1.9022935886958423	0.0	0.0	1.6379618824271498	0.0	1.8540485508027311	2.0684154650252298	1.4878387831632467	0.0	1.349662702663158	0.0	0.0	1.0795458733639842	1.575642844547751	0.0	0.0	0.0	1.6852828235501005	1.0795458733639842	0.0	2.0118637828559196	1.6379618824271498	0.0	1.349662702663158	0.0	1.7228908015314062	0.0	1.575642844547751	1.349662702663158	1.0795458733639842	0.0	1.575642844547751	1.349662702663158	1.6852828235501005	1.0795458733639842	1.0795458733639842	1.7537769916925448	1.4878387831632467
193	1.6319564263868651	1.313106426806172	1.5278514232108784	0.0	1.6319564263868651	1.6319564263868651	0.0	1.8916730942701683	1.5278514232108784	0.0	0.0	1.828463116484883	0.0	1.847740312131327	1.313106426806172	1.6319564263868651	0.0	0.0	1.313106426806172	1.5278514232108784	0.0	0.0	1.313106426806172	1.6319564263868651	0.0	1.847740312131327	0.0	1.6319564263868651	0.0	1.8643313017542904	0.0	0.0	0.0	1.313106426806172	1.6970412556900651	2.0072093046593915	1.847740312131327	0.0	0.0	1.6970412556900651
194	0.0	0.0	1.637268828244289	0.0	0.0	0.0	2.0828460561147355	1.9855726524863788	2.371038938131027	0.0	0.0	1.637268828244289	0.0	0.0	1.637268828244289	1.927313388052715	0.0	0.0	0.0	0.0	0.0	1.637268828244289	0.0	1.8337786223098127	0.0	1.637268828244289	0.0	2.2104664661584095	0.0	1.637268828244289	0.0	0.0	1.637268828244289	0.0	1.927313388052715	0.0	0.0	2.0828460561147355	0.0	2.0267056706454687
195	1.581557335702157	1.3661113428513503	1.1054758213508	0.0	0.0	0.0	1.8459143490749403	1.8709444688664492	1.831345197692552	0.0	1.3661113428513503	1.7506623319017125	1.1054758213508	1.7506623319017125	1.1054758213508	1.6856563672894667	0.0	0.0	1.7213472065794484	1.8459143490749403	1.1054758213508	0.0	0.0	1.3661113428513503	0.0	1.3661113428513503	0.0	2.0397584198332805	1.1054758213508	1.7753476040830831	1.1054758213508	1.7753476040830831	2.0864766073777354	0.0	2.0420315135289724	1.901058530689168	2.060194892809626	1.6856563672894667	0.0	1.9563535475576783
196	1.1757165295384342	1.1757165295384342	1.4259185219026622	0.0	1.1757165295384342	1.8479140887950163	1.6290876273793005	1.7875727052340298	2.164186241523506	0.0	1.4259185219026622	1.7266730078576507	0.0	1.8479140887950163	1.4259185219026622	1.7601073789794575	0.0	0.0	1.9287579788796263	1.7875727052340298	0.0	0.0	1.1757165295384342	1.5505932997076444	0.0	1.4259185219026622	0.0	1.889237500306608	0.0	1.810707531090025	1.1757165295384342	1.5505932997076444	2.022148273871015	0.0	2.018738851677078	1.889237500306608	2.0375161917400657	1.4259185219026622	0.0	1.985890576354535
197	0.0	0.0	0.0	0.0	1.786776301094527	0.0	0.0	1.786776301094527	1.786776301094527	0.0	2.279724986310593	2.0976300698841785	0.0	0.0	1.786776301094527	0.0	2.0444906917537695	0.0	2.187346311466804	2.016499999775584	2.2398565698701063	0.0	0.0	1.786776301094527	0.0	0.0	0.0	1.9773593653954211	0.0	0.0	0.0	1.786776301094527	2.0976300698841785	0.0	2.145585956044163	2.174463881949953	2.0832679677547183	2.065982907840126	0.0	2.0832679677547183
198	1.5681774578501004	1.3764577153517916	1.7896362308976892	0.0	0.0	0.0	0.0	1.5681774578501004	1.3764577153517916	0.0	0.0	0.0	0.0	1.8143272939132975	0.0	1.5681774578501004	0.0	0.0	0.0	1.3764577153517916	0.0	0.0	0.0	1.3764577153517916	0.0	0.0	0.0	1.9015683372093994	0.0	0.0	0.0	1.7586676834199877	1.952927702490619	1.3764577153517916	0.0	1.3764577153517916	1.3764577153517916	2.007928544385965	0.0	1.7586676834199877
199	1.9110087323796912	0.0	0.0	0.0	0.0	0.0	0.0	0.0	0.0	0.0	1.7109429288440203	1.8461072015593398	0.0	1.9811668658245551	1.7109429288440203	1.8461072015593398	0.0	0.0	1.7109429288440203	0.0	0.0	0.0	0.0	1.7109429288440203	0.0	0.0	0.0	1.9110087323796912	0.0	1.7109429288440203	0.0	1.9811668658245551	1.9811668658245551	0.0	1.7109429288440203	1.7109429288440203	1.7109429288440203	1.9811668658245551	0.0	1.8461072015593398
200	0.0	1.519951359168676	1.7992185038155988	0.0	1.519951359168676	0.0	1.925683458066387	1.7089379905365145	0.0	0.0	1.519951359168676	1.7992185038155988	0.0	1.925683458066387	1.7089379905365145	1.7089379905365145	0.0	0.0	1.895396472835023	1.519951359168676	0.0	2.0011427684388656	0.0	0.0	0.0	0.0	0.0	1.519951359168676	0.0	1.855562404445547	0.0	0.0	0.0	1.519951359168676	2.085652243293156	0.0	2.0138684421378383	1.9697604421605983	0.0	1.855562404445547
201	1.7895775109461736	1.7895775109461736	1.910986306823688	0.0	0.0	1.5219157846751672	0.0	1.7030615763107235	1.7030615763107235	0.0	1.5219157846751672	0.0	0.0	1.8436248034587908	0.0	1.5219157846751672	0.0	0.0	0.0	1.7030615763107235	0.0	0.0	0.0	2.033442730220576	0.0	0.0	1.881875345000945	0.0	1.881875345000945	0.0	1.5219157846751672	0.0	1.7895775109461736	0.0	0.0	1.7030615763107235	0.0	1.7030615763107235	0.0	1.7030615763107235
202	1.9153321056639687	0.0	1.9153321056639687	0.0	1.7861103639028872	0.0	1.7861103639028872	0.0	2.0664680598618004	1.7861103639028872	0.0	0.0	0.0	1.97750875764882	0.0	1.7861103639028872	0.0	0.0	0.0	0.0	0.0	0.0	0.0	1.7861103639028872	0.0	1.7861103639028872	0.0	1.97750875764882	0.0	0.0	0.0	1.7861103639028872	2.1304937208304926	0.0	1.7861103639028872	0.0	1.7861103639028872	2.0448977703571383	1.9153321056639687	1.97750875764882
203	1.8543520687718424	1.5714342096130496	1.8168790061791398	0.0	0.0	0.0	0.0	0.0	1.380220789169346	1.7613749525730653	0.0	0.0	1.380220789169346	1.7922562832913413	1.380220789169346	1.380220789169346	0.0	0.0	1.7613749525730653	1.5714342096130496	1.380220789169346	0.0	0.0	2.0434615763673243	0.0	2.0180301772059615	1.7922562832913413	1.380220789169346	1.5714342096130496	0.0	1.380220789169346	0.0	1.9294210349600405	1.6633244555882718	1.380220789169346	0.0	0.0	1.380220789169346	0.0	2.015448449701666
204	0.0	0.0	1.840247397071418	0.0	0.0	1.894959481398625	1.932533590582575	1.8792247097351868	1.27993811456015	0.0	0.0	1.840247397071418	1.5122365480239135	2.016297676363517	1.5122365480239135	1.7471022775650957	1.27993811456015	0.0	2.0208923366741405	1.952055514295532	1.27993811456015	1.5122365480239135	0.0	1.27993811456015	0.0	0.0	0.0	1.861206016408575	0.0	1.785147941896764	1.5122365480239135	0.0	2.0849236986806323	1.27993811456015	2.0009967573036493	1.989258057767406	2.0602090868913088	1.894959481398625	0.0	2.0372690033885736
205	1.2013996849315847	1.573521708931481	1.7059863902276544	0.0	0.0	1.573521708931481	1.8305857553542555	1.969629400414428	1.7059863902276544	0.0	1.4500786098117275	1.867348221995671	1.2013996849315847	1.988111610621175	1.4500786098117275	1.882485266354297	0.0	0.0	1.9936038895460952	1.8305857553542555	0.0	1.2013996849315847	0.0	1.2013996849315847	0.0	1.2013996849315847	0.0	1.882485266354297	0.0	1.9472565794089327	1.2013996849315847	1.2013996849315847	2.074785565077391	0.0	1.969629400414428	1.9081871718930248	2.081201996273286	1.7475651805479002	0.0	2.0429024087557637
206	1.3291193298783612	1.3291193298783612	1.5457591864577764	0.0	1.7163217074931716	1.8681252126718664	1.797762307660381	1.912354785368135	1.8681252126718664	0.0	0.0	1.7163217074931716	1.3291193298783612	1.9343522075354262	1.3291193298783612	1.5457591864577764	0.0	0.0	0.0	1.5457591864577764	1.3291193298783612	1.3291193298783612	1.797762307660381	0.0	0.0	1.967931292387683	0.0	0.0	0.0	1.8994302882376974	1.650723518797217	0.0	0.0	0.0	1.7163217074931716	2.1037275921035374	1.9525305728291855	1.5457591864577764	0.0	1.3291193298783612
207	1.6399612634166987	1.5214968181781572	0.0	0.0	1.8062259820979503	1.5214968181781572	1.8636528583593914	1.8854787751672089	2.036264401187012	0.0	0.0	1.8377507894050265	0.0	2.036264401187012	0.0	1.904233655537113	0.0	0.0	0.0	1.9702509935399246	1.280091209704435	0.0	1.9799348299879336	1.5214968181781572	0.0	1.8377507894050265	0.0	1.8062259820979503	0.0	1.904233655537113	1.280091209704435	1.8854787751672089	0.0	0.0	1.904233655537113	2.1700998149313326	2.0415380348516754	1.280091209704435	0.0	1.920603501517053
208	1.4666377493452072	0.0	1.5486535323579165	0.0	0.0	1.6067977806914973	1.7781725222025986	1.9793270041291247	2.0103476618843428	1.081433960218267	2.1329984475201713	1.8713310480696872	1.081433960218267	1.6067977806914973	1.7781725222025986	1.759985818456895	1.7391342091288782	0.0	1.922609612238237	1.759985818456895	2.064291684488758	1.081433960218267	1.4666377493452072	1.3371391959526675	0.0	1.3371391959526675	0.0	1.9060853166945595	0.0	1.794237709195488	0.0	1.5486535323579165	1.997363391669926	0.0	1.9453598371597216	1.853789976922593	2.0431477542368914	1.6860256740771387	0.0	2.0142746507197233
209	1.9319835010502333	1.8065796534001992	2.058064271918426	0.0	0.0	0.0	0.0	1.8065796534001992	0.0	0.0	0.0	0.0	0.0	1.8065796534001992	0.0	1.9319835010502333	2.0306837194903293	0.0	0.0	0.0	1.8065796534001992	0.0	0.0	0.0	0.0	0.0	0.0	1.9924307607914153	0.0	1.8065796534001992	0.0	1.8065796534001992	1.9924307607914153	0.0	0.0	0.0	0.0	2.1220934539370986	1.8065796534001992	0.0
210	1.5028525604852356	1.5028525604852356	1.5028525604852356	0.0	0.0	0.0	0.0	1.662416383417717	0.0	0.0	0.0	1.5028525604852356	0.0	1.8466343418487585	0.0	0.0	0.0	0.0	0.0	0.0	0.0	1.662416383417717	0.0	2.064523813597613	0.0	0.0	1.7387778974561683	0.0	0.0	0.0	0.0	0.0	1.8206728804022259	1.662416383417717	1.5028525604852356	1.662416383417717	0.0	1.662416383417717	0.0	1.9806720813053087
211	0.0	1.5897299354406067	1.7502976575229585	0.0	1.7502976575229585	1.6885760120261104	1.7502976575229585	1.8750371196724955	1.8269807848910902	0.0	0.0	1.8269807848910902	0.0	1.8750371196724955	0.0	1.8269807848910902	0.0	0.0	1.3844604152582314	1.5897299354406067	1.5897299354406067	1.3844604152582314	1.6885760120261104	1.3844604152582314	0.0	1.7502976575229585	0.0	1.7502976575229585	0.0	1.946151379783556	0.0	1.3844604152582314	1.3844604152582314	1.3844604152582314	0.0	2.128608709654199	1.9091576333002083	0.0	0.0	1.8750371196724955
212	1.5766703994367537	0.0	1.8523006542734424	0.0	1.731672399866135	0.0	1.5766703994367537	0.0	1.8523006542734424	0.0	0.0	1.731672399866135	0.0	1.731672399866135	0.0	0.0	0.0	0.0	0.0	0.0	0.0	0.0	0.0	1.8057913565501267	0.0	0.0	0.0	1.961783851188033	0.0	1.8523006542734424	0.0	1.8057913565501267	1.9848566455597028	0.0	0.0	1.5766703994367537	0.0	1.8853579862479837	1.731672399866135	1.8057913565501267
213	1.4532768521483046	1.7128873593305824	1.4532768521483046	0.0	0.0	0.0	0.0	1.7654641825876796	0.0	1.7654641825876796	0.0	0.0	0.0	1.9706697154959385	0.0	1.6288433607827268	0.0	0.0	1.7128873593305824	1.4532768521483046	0.0	0.0	0.0	1.8882951910415544	0.0	1.4532768521483046	1.7128873593305824	0.0	0.0	1.6288433607827268	0.0	0.0	1.8724504456837867	1.7654641825876796	1.4532768521483046	0.0	1.4532768521483046	1.8310802228791605	1.4532768521483046	1.9245996858401955
214	1.294287151116043	0.0	1.862998847037146	0.0	0.0	1.633013301613584	1.8182076881423008	1.9883557907141194	2.0710093561238434	0.0	0.0	1.9327873276493335	0.0	1.294287151116043	0.0	1.842506975583473	1.294287151116043	0.0	1.9218051223278212	1.909630661833851	1.633013301613584	1.294287151116043	1.294287151116043	1.633013301613584	0.0	1.294287151116043	0.0	1.89601357053972	0.0	1.842506975583473	1.294287151116043	0.0	2.0634333459928342	0.0	1.909630661833851	2.0051372264251097	2.0148695161837087	1.7886577208156333	0.0	2.0801192960797756
215	1.3142391727686813	1.545812938821254	1.545812938821254	0.0	1.4556245677793094	1.6099412648589388	1.7790737128806395	1.9459232256317796	2.2801732934189007	1.4556245677793094	1.3142391727686813	1.8468239390998005	1.3142391727686813	1.7991234438810002	1.0405015180109491	1.8597159538925097	1.545812938821254	0.0	1.9459232256317796	1.4556245677793094	0.0	0.0	0.0	1.6099412648589388	0.0	1.9015405244705466	1.0405015180109491	1.6099412648589388	0.0	1.7790737128806395	1.0405015180109491	1.0405015180109491	1.7790737128806395	0.0	1.9459232256317796	1.7292695134619602	1.9824419885606817	1.3142391727686813	0.0	2.1975803239496723
216	1.6484794570739965	0.0	1.480007198712493	0.0	0.0	1.8153379327356944	1.480007198712493	0.0	1.6484794570739965	0.0	0.0	0.0	0.0	0.0	0.0	0.0	0.0	0.0	1.480007198712493	0.0	0.0	0.0	0.0	2.0378244629795783	0.0	1.480007198712493	1.480007198712493	1.6484794570739965	1.6484794570739965	0.0	0.0	0.0	1.8426228164646454	0.0	0.0	1.480007198712493	0.0	0.0	1.480007198712493	1.9649080296757782
217	0.0	0.0	1.3617821637099492	0.0	1.5712182344889807	1.8407615390328727	1.3617821637099492	1.8629356979211584	1.8629356979211584	0.0	0.0	1.8629356979211584	0.0	1.963198921269212	0.0	1.5712182344889807	0.0	0.0	0.0	1.3617821637099492	0.0	1.3617821637099492	1.5712182344889807	1.5712182344889807	0.0	2.0369162585869094	0.0	1.6722921856466182	0.0	1.8977788728781044	1.7354218670177943	0.0	1.3617821637099492	1.3617821637099492	1.7354218670177943	2.1308878521978163	1.945617985357558	1.3617821637099492	0.0	1.8816587127118178
218	1.569688572005095	0.0	1.2164464724090227	0.0	0.0	1.846847024157386	1.6428617347360355	1.9225459987789901	1.6428617347360355	0.0	1.2164464724090227	1.9762535328083577	1.2164464724090227	1.694555821236038	1.8306510858055616	1.733753096837876	1.6428617347360355	0.0	1.8959850772509077	1.8959850772509077	1.453089216419404	1.2164464724090227	0.0	1.2164464724090227	0.0	1.764907488972015	1.2164464724090227	2.0275975153621877	0.0	1.8611674073455453	1.2164464724090227	1.569688572005095	2.0858310415506125	1.2164464724090227	1.971540640656472	1.8611674073455453	2.053983441127342	1.453089216419404	0.0	1.9437905188663178
219	1.4891095376553392	0.0	1.7244453025113493	0.0	1.602862530005216	1.9206254882179077	1.7244453025113493	1.8569415002171352	1.602862530005216	0.0	1.256908958006659	1.8727213820108757	1.256908958006659	1.9104018662034785	1.256908958006659	1.6741270950879097	0.0	0.0	1.256908958006659	1.7244453025113493	0.0	0.0	1.7244453025113493	0.0	0.0	1.9733413503027972	0.0	1.602862530005216	0.0	1.9385829097760832	1.6741270950879097	1.4891095376553392	1.6741270950879097	0.0	1.8178519714434132	2.1205429516319545	1.9790499604260814	0.0	0.0	1.9206254882179077
220	1.4005761972892727	1.1556527476995526	1.77729359749118	0.0	0.0	1.796776963344543	1.8845866661450859	1.8845866661450859	1.522573111362545	1.1556527476995526	1.522573111362545	1.77729359749118	1.1556527476995526	1.981560467213958	1.796776963344543	1.796776963344543	0.0	0.0	1.9010465334868223	1.9443383825792773	1.4005761972892727	1.522573111362545	0.0	1.1556527476995526	0.0	0.0	0.0	1.8753515908007508	0.0	1.727700934670007	0.0	1.5993955991956827	2.0460945521271485	1.1556527476995526	1.9084336819718315	1.9337058824512985	2.017599025626657	1.8845866661450859	0.0	1.949258266151786
221	1.6327065093486197	1.3316814727558168	1.8048438859231368	0.0	1.6327065093486197	1.4755909588657685	1.0533502725190635	1.7217725958784125	2.1563148491310913	1.7217725958784125	1.4755909588657685	1.0533502725190635	0.0	0.0	1.6327065093486197	1.4755909588657685	0.0	0.0	0.0	1.4755909588657685	1.0533502725190635	0.0	0.0	1.3316814727558168	1.3316814727558168	0.0	0.0	1.938112871188727	0.0	1.3316814727558168	1.6327065093486197	1.0533502725190635	1.3316814727558168	1.7217725958784125	1.0533502725190635	1.0533502725190635	0.0	1.0533502725190635	1.6823256015894499	1.8868495570658055
222	0.0	0.0	1.5122098284964043	0.0	1.5122098284964043	0.0	1.5122098284964043	1.680905086315971	1.680905086315971	0.0	0.0	0.0	0.0	1.8968983476120906	0.0	0.0	0.0	0.0	2.003815339699947	0.0	0.0	0.0	0.0	1.94339197240323	0.0	1.5122098284964043	1.680905086315971	0.0	1.680905086315971	1.680905086315971	1.680905086315971	1.5122098284964043	1.847803702828664	0.0	0.0	0.0	1.5122098284964043	1.680905086315971	1.812012994736834	1.5122098284964043
223	1.6801335340838526	0.0	1.8155729266705216	0.0	0.0	0.0	1.621895487201864	0.0	1.3354712384067031	0.0	0.0	1.5287663415541013	0.0	1.5287663415541013	0.0	0.0	0.0	0.0	0.0	1.5287663415541013	0.0	0.0	0.0	1.621895487201864	0.0	0.0	0.0	1.9055409673666266	0.0	1.5287663415541013	0.0	1.6801335340838526	1.8553291501447247	1.5287663415541013	0.0	0.0	0.0	1.8915959946337175	1.3354712384067031	1.8553291501447247
224	1.5813810296106552	1.5813810296106552	1.7459892534355925	0.0	0.0	1.2796387800844873	0.0	1.2796387800844873	1.2796387800844873	1.2796387800844873	1.2796387800844873	0.0	0.0	1.4829137458037092	0.0	0.0	0.0	0.0	1.857732655135107	1.4829137458037092	1.2796387800844873	0.0	1.2796387800844873	2.060149144465589	0.0	0.0	1.7459892534355925	1.4829137458037092	1.7676981998127093	1.2796387800844873	1.5813810296106552	1.2796387800844873	1.9187324716159098	1.5813810296106552	0.0	0.0	1.2796387800844873	1.2796387800844873	1.4829137458037092	1.9845795659537704
225	1.1101144533693479	0.0	1.9374938765697338	0.0	1.3827504974242426	1.3827504974242426	0.0	1.672508749772954	2.1950666614049665	1.6099574615020438	0.0	1.1101144533693479	1.1101144533693479	1.3827504974242426	0.0	1.3827504974242426	0.0	0.0	1.3827504974242426	1.672508749772954	1.5217549115570945	0.0	1.3827504974242426	1.3827504974242426	1.5217549115570945	0.0	0.0	2.0108439623827628	0.0	1.6099574615020438	0.0	1.1101144533693479	1.1101144533693479	1.672508749772954	1.3827504974242426	1.3827504974242426	1.3827504974242426	1.1101144533693479	1.1101144533693479	1.8891585183548945
226	1.5568711158366544	1.2500998906396543	1.8803311945097039	0.0	1.2500998906396543	1.2500998906396543	1.002681823257509	1.002681823257509	1.513552415472952	1.4565655709928904	1.376341192254135	1.513552415472952	0.0	1.8243462585428813	1.002681823257509	1.376341192254135	0.0	0.0	1.376341192254135	1.002681823257509	1.002681823257509	0.0	1.002681823257509	1.643556080804263	0.0	0.0	0.0	1.8909415125376983	0.0	1.513552415472952	1.4565655709928904	1.5568711158366544	1.8080428837100144	1.8384125483416272	1.002681823257509	1.2500998906396543	1.513552415472952	1.888404518751412	1.6196747145572168	1.765440769545336
227	0.0	1.2477917980922686	1.8148938392010356	0.0	1.7700848715173063	1.7700848715173063	1.474210775812851	1.9122581063842505	1.8615503294186004	0.0	1.2477917980922686	1.740528329094538	0.0	1.884720230307119	0.0	1.5849692544774725	0.0	0.0	1.2477917980922686	1.7943928538328278	1.2477917980922686	0.0	1.474210775812851	1.474210775812851	0.0	1.6543544039131468	0.0	1.740528329094538	0.0	1.8479256429503694	1.2477917980922686	0.0	1.474210775812851	0.0	1.703359595615003	2.0741230138443383	1.9797528329664518	1.2477917980922686	1.5849692544774725	1.5849692544774725
228	1.365962420099999	1.5923270536625271	1.365962420099999	0.0	1.365962420099999	0.0	1.9613115233250704	1.7705556514662086	1.5923270536625271	0.0	0.0	1.8555088944525249	0.0	1.9867413143889503	1.9085734269769474	1.9461379868056567	0.0	0.0	1.8188799352628884	0.0	0.0	1.7705556514662086	0.0	0.0	0.0	1.5923270536625271	0.0	1.7705556514662086	1.365962420099999	1.7020411366429968	1.5923270536625271	1.365962420099999	1.5923270536625271	1.365962420099999	2.0164279555548053	0.0	2.0395208787591184	1.8188799352628884	0.0	1.5923270536625271
229	1.5076432535384563	1.1275030513494169	1.6877827701224402	0.0	0.0	1.380555417704147	1.8858067439590223	1.9712893838008794	1.587882457185427	0.0	0.0	1.9712893838008794	0.0	1.9530934788835785	1.6446875544608754	1.8276444034142978	1.7501618258060099	0.0	1.92457997759482	1.854263733127595	0.0	1.380555417704147	1.1275030513494169	1.6877827701224402	0.0	1.6877827701224402	1.1275030513494169	1.983020069977434	0.0	1.8416477935093873	1.587882457185427	1.587882457185427	2.0698897005809145	0.0	1.902948417716175	1.979265993688296	2.030764971182585	1.7220285820094794	0.0	1.9967054505131192
230	1.309373310089445	1.0453659366522188	0.0	0.0	1.0453659366522188	1.530672849388495	1.7888851713928884	1.933636516371745	1.675106035846637	0.0	1.309373310089445	1.8609365821063417	1.0453659366522188	1.9700103060083327	1.7720050629260957	1.8410666235183861	1.0453659366522188	0.0	1.892967487978428	1.933636516371745	1.309373310089445	1.4446395138804096	1.309373310089445	1.4446395138804096	0.0	1.0453659366522188	0.0	1.979684454703	1.309373310089445	1.8609365821063417	1.7054294632892373	1.309373310089445	2.035446048969913	0.0	1.938375134243676	2.0491349896992888	2.0477209000809657	1.7309656505344377	0.0	1.9472524490650194
231	1.510730637950365	1.453152036284557	1.6781445963664734	0.0	1.1158410652349542	1.1158410652349542	1.1158410652349542	1.5567574088159424	2.1492032253608544	1.7646217370941681	0.0	0.0	0.0	0.8291347892816753	1.2741002275818651	1.6781445963664734	0.0	0.0	1.3780678997175724	1.2741002275818651	1.510730637950365	0.0	1.3780678997175724	1.6781445963664734	1.699307551518074	1.9156761752885925	0.0	1.9765126661302215	0.0	1.718184038048798	0.8291347892816753	1.1158410652349542	1.510730637950365	1.6781445963664734	0.0	1.2741002275818651	1.3780678997175724	1.1158410652349542	1.3780678997175724	1.7775206338421283
232	0.0	1.805351853814971	1.65031206625948	0.0	1.65031206625948	1.8474312150391747	1.4511945632629921	1.805351853814971	0.0	0.0	1.65031206625948	1.9258400437333154	1.4511945632629921	1.805351853814971	1.4511945632629921	0.0	0.0	0.0	1.4511945632629921	1.805351853814971	0.0	1.4511945632629921	0.0	1.65031206625948	0.0	2.0842042349701657	0.0	1.65031206625948	0.0	1.972222712523366	1.65031206625948	1.4511945632629921	1.4511945632629921	0.0	1.65031206625948	2.11211673637641	2.004269509368878	1.4511945632629921	0.0	1.4511945632629921
233	0.0	0.0	1.5751388030222067	0.0	0.0	0.0	2.0685464378955842	1.5751388030222067	1.782947491031951	0.0	0.0	1.9439400580685442	1.5751388030222067	1.5751388030222067	1.782947491031951	2.0468783059455915	0.0	0.0	0.0	1.5751388030222067	1.782947491031951	0.0	0.0	0.0	0.0	0.0	1.5751388030222067	1.9439400580685442	0.0	1.9439400580685442	0.0	1.5751388030222067	1.5751388030222067	0.0	1.9875092313264313	0.0	0.0	2.1666237037777925	0.0	1.782947491031951
234	0.0	1.5593482974257489	1.715977341560709	0.0	0.0	0.0	0.0	0.0	1.715977341560709	0.0	0.0	0.0	0.0	1.8712467818778915	0.0	1.5593482974257489	0.0	0.0	1.896744383178265	0.0	1.5593482974257489	0.0	1.5593482974257489	1.9813342961523615	0.0	1.837861412508149	1.715977341560709	0.0	0.0	0.0	0.0	1.5593482974257489	1.896744383178265	1.715977341560709	1.715977341560709	0.0	0.0	1.5593482974257489	0.0	2.0050546051057156
235	1.8168513737020682	1.4440876058210643	1.836562050672756	0.0	0.0	0.0	1.2324153612060653	1.2324153612060653	0.0	0.0	0.0	1.2324153612060653	0.0	1.7781994305152473	0.0	1.2324153612060653	0.0	0.0	1.2324153612060653	0.0	1.4440876058210643	0.0	0.0	0.0	0.0	0.0	0.0	1.936870013954978	0.0	1.6118334443518165	0.0	1.2324153612060653	1.5472256129152495	1.8168513737020682	1.2324153612060653	0.0	1.4440876058210643	1.9741179903110393	1.2324153612060653	1.8530716936543095
236	0.0	0.0	1.8688908385283645	0.0	1.6489588107449173	1.6489588107449173	1.8688908385283645	1.8688908385283645	1.6489588107449173	0.0	2.2187989465665128	1.8688908385283645	0.0	1.7977310475831931	1.8688908385283645	0.0	1.9454192775354946	0.0	2.085698011627394	1.6489588107449173	2.1959075831701376	0.0	1.8688908385283645	1.8688908385283645	0.0	0.0	0.0	1.9136010445959066	0.0	1.6489588107449173	0.0	0.0	2.0507301743616755	0.0	2.0310185499388007	1.8688908385283645	2.1274148474260355	1.8688908385283645	0.0	1.9454192775354946
237	1.7603409239896584	0.0	1.7603409239896584	0.0	0.0	0.0	0.0	1.666913375336799	0.0	0.0	0.0	1.5794476411830258	1.3971524590154045	1.8133323741387837	0.0	0.0	0.0	0.0	0.0	0.0	1.3971524590154045	0.0	1.3971524590154045	1.3971524590154045	0.0	1.3971524590154045	0.0	1.666913375336799	0.0	1.3971524590154045	0.0	1.3971524590154045	1.832743882546221	0.0	1.3971524590154045	1.3971524590154045	0.0	1.945849824041326	1.5794476411830258	1.8133323741387837
238	0.0	0.0	0.0	0.0	1.532517640380912	1.532517640380912	1.9296637033360775	0.0	1.532517640380912	1.532517640380912	0.0	1.8609875490061882	0.0	0.0	1.7175155731257452	1.7175155731257452	1.7175155731257452	0.0	1.9296637033360775	1.532517640380912	0.0	1.9893975687952903	0.0	0.0	0.0	0.0	0.0	1.7175155731257452	0.0	1.8058425820176114	1.7175155731257452	0.0	1.532517640380912	1.532517640380912	2.0036544194098704	0.0	2.1014331194675355	1.8999928801361219	0.0	1.8999928801361219
239	0.0	0.0	1.7789569783009966	0.0	0.0	0.0	1.834266135449542	2.0879048188503506	2.0753841560785573	0.0	1.5050524863445036	1.7789569783009966	0.0	0.0	0.0	1.7789569783009966	1.963057504756554	0.0	1.8733892788809616	1.690386344632153	0.0	0.0	0.0	0.0	0.0	0.0	0.0	1.9464827396563396	0.0	1.977354453964567	0.0	0.0	1.963057504756554	0.0	1.9464827396563396	1.690386344632153	2.054990808211931	1.9898778224732596	0.0	2.1605300343005878
240	1.618977773497897	1.685825805341331	1.51211148481012	0.0	1.618977773497897	1.8405218253158637	1.618977773497897	1.7330265429874112	1.51211148481012	0.0	0.0	1.8207494100028156	0.0	1.8855558447626821	1.2923387825224215	1.8207494100028156	0.0	0.0	0.0	1.618977773497897	0.0	1.2923387825224215	1.685825805341331	1.2923387825224215	0.0	1.51211148481012	0.0	1.51211148481012	0.0	1.9175973160103958	1.2923387825224215	1.2923387825224215	1.618977773497897	1.51211148481012	1.7330265429874112	1.9779966822621122	1.8855558447626821	0.0	1.2923387825224215	1.7330265429874112
241	1.5569875843524235	0.0	1.5569875843524235	0.0	1.5569875843524235	0.0	2.0401901036692163	0.0	1.733905857326343	0.0	0.0	1.733905857326343	0.0	1.5569875843524235	1.733905857326343	1.9084304128175944	1.8710756517931022	0.0	1.8183220925937487	1.5569875843524235	0.0	1.733905857326343	0.0	1.5569875843524235	0.0	0.0	1.5569875843524235	1.9084304128175944	0.0	1.733905857326343	0.0	0.0	0.0	0.0	2.070629304804754	0.0	2.0639585797887054	1.978348857571249	0.0	1.8183220925937487
242	0.0	0.0	1.987960002421818	0.0	0.0	1.4185261934109543	1.154187478671353	1.8868704393354545	2.0524745834535083	0.0	1.154187478671353	1.4185261934109543	0.0	1.154187478671353	1.4185261934109543	1.4185261934109543	0.0	0.0	1.154187478671353	1.4185261934109543	1.4185261934109543	0.0	2.0448251284503547	1.5516957953766424	0.0	0.0	0.0	1.9266148724246346	0.0	1.776405052123714	0.0	1.6953767450028716	1.5516957953766424	1.154187478671353	1.4185261934109543	1.4185261934109543	1.4185261934109543	1.154187478671353	1.154187478671353	1.776405052123714
243	1.494558162831001	0.0	1.7912549899963328	0.0	1.6056796449435633	1.6752555127711133	1.494558162831001	1.7912549899963328	1.6752555127711133	0.0	1.2671069863446025	1.7912549899963328	0.0	1.906113174921109	1.2671069863446025	1.7243812674048677	0.0	0.0	1.2671069863446025	1.6752555127711133	1.2671069863446025	0.0	1.494558162831001	1.2671069863446025	0.0	1.8156132122013322	0.0	1.6056796449435633	0.0	1.948733184366619	1.494558162831001	1.2671069863446025	1.2671069863446025	0.0	1.2671069863446025	2.0396527262689066	1.93370013946674	1.494558162831001	1.6056796449435633	1.8361551895680277
244	0.0	1.4308334713502433	0.0	0.0	1.4308334713502433	0.0	1.9266172206318628	1.961005307475346	1.9266172206318628	0.0	1.7385087916155113	1.8008133138689773	0.0	0.0	1.4308334713502433	1.9047376355694101	1.8781675450603343	0.0	1.6386401481002428	1.9047376355694101	0.0	0.0	0.0	0.0	0.0	0.0	0.0	1.9872465188731951	0.0	1.8781675450603343	1.4308334713502433	0.0	2.10193620080271	0.0	1.9047376355694101	1.9450943123902886	2.141060211328922	1.6386401481002428	0.0	2.1523973029541748
245	1.4866241928360886	1.4866241928360886	0.0	0.0	1.6971130438174333	0.0	1.8609396845296189	1.6971130438174333	2.2556280312692363	0.0	0.0	1.7980386588289778	0.0	2.006447373789522	1.6971130438174333	1.9053126770175897	1.4866241928360886	0.0	2.0792061512656774	0.0	1.4866241928360886	1.7980386588289778	0.0	1.6971130438174333	1.4866241928360886	0.0	0.0	2.0489233712260733	0.0	1.7980386588289778	0.0	0.0	1.4866241928360886	0.0	1.987823843699489	0.0	0.0	2.0365045905983585	0.0	1.4866241928360886
246	1.129054424599055	1.5789174713942993	1.129054424599055	0.0	1.650337435242825	1.650337435242825	1.6176590773862476	1.9581304592195534	2.275170415218268	0.8375222781000319	1.129054424599055	1.7437741970374088	0.8375222781000319	2.0328049267996517	1.8277341693934688	1.6176590773862476	1.3964487783840225	0.0	1.129054424599055	1.3964487783840225	0.8375222781000319	1.935764781431816	0.0	1.650337435242825	0.0	1.2903612546187058	0.0	1.9452125515839442	0.0	1.8815202471822097	1.53190775204827	1.3964487783840225	1.650337435242825	0.8375222781000319	2.0820566606495396	1.53190775204827	1.8277341693934688	1.53190775204827	1.8043396811790207	2.2760078912083874
247	0.0	1.6430171240502591	1.6430171240502591	0.0	0.0	0.0	2.0446972007804165	1.6430171240502591	1.6430171240502591	0.0	0.0	0.0	1.6430171240502591	0.0	0.0	1.8457439442525354	0.0	0.0	0.0	1.6430171240502591	0.0	0.0	0.0	1.6430171240502591	0.0	0.0	0.0	0.0	0.0	1.6430171240502591	0.0	0.0	1.9422513608829168	0.0	2.076863442466854	1.9422513608829168	1.6430171240502591	2.1235839128111933	1.6430171240502591	1.9422513608829168
248	1.8325487428403533	1.691783499466584	1.8099027956739748	0.0	1.607817536792156	0.0	0.0	1.4325400115574591	1.8099027956739748	0.0	0.0	1.4325400115574591	0.0	1.8099027956739748	0.0	0.0	0.0	0.0	1.7443239034147624	1.4325400115574591	1.4325400115574591	0.0	0.0	1.7815490376148373	0.0	0.0	0.0	1.892741726722165	0.0	1.7815490376148373	1.4325400115574591	1.607817536792156	1.8099027956739748	1.7815490376148373	0.0	0.0	1.607817536792156	2.0003527763449	1.691783499466584	1.691783499466584
249	0.0	0.0	0.0	0.0	2.03540279897618	0.0	0.0	0.0	1.8360410027288627	0.0	2.3829145410143	2.1276188845324144	0.0	0.0	1.8360410027288627	0.0	1.8360410027288627	0.0	2.03540279897618	1.8360410027288627	2.349945657738393	0.0	0.0	0.0	0.0	0.0	0.0	0.0	0.0	1.8360410027288627	0.0	0.0	0.0	0.0	2.173123862461381	2.1841055865840793	2.173123862461381	0.0	0.0	2.03540279897618
250	1.4319299926682278	1.1876647564598775	1.8055433279927344	0.0	0.0	0.0	1.9487607981309403	1.8698687947411659	1.723972133163349	0.0	0.0	1.8927390646948943	1.1876647564598775	1.928156661617183	1.5530990189306848	1.8055433279927344	0.0	0.0	2.000948949309889	1.928156661617183	0.0	1.1876647564598775	0.0	1.629286730907225	0.0	1.8055433279927344	1.1876647564598775	1.9605322469286726	0.0	1.84168536714877	0.0	0.0	2.075149755710256	0.0	1.9710745628745086	1.9710745628745086	2.0235151758984835	1.9548158145372876	0.0	1.9487607981309403
251	0.0	1.4024099078512748	1.7312808202344598	0.0	0.0	0.0	1.9327390769702117	1.624187742767795	1.4024099078512748	0.0	0.0	1.9093690029791333	1.4024099078512748	1.9694172691179923	1.624187742767795	1.9327390769702117	1.4024099078512748	0.0	1.4024099078512748	1.4024099078512748	0.0	1.4024099078512748	1.4024099078512748	1.4024099078512748	0.0	0.0	0.0	0.0	0.0	1.7981033821977552	1.4024099078512748	0.0	1.624187742767795	0.0	2.0943748051157325	0.0	2.0607140801060204	1.9524551410433248	0.0	1.7981033821977552
252	0.0	0.0	1.8590583918152992	0.0	1.279236790109207	1.5109747018770168	1.9066159815221966	1.9302195381997924	1.279236790109207	0.0	0.0	1.8590583918152992	0.0	1.9190265507564586	1.7831868465968523	0.0	0.0	0.0	1.6951772034114312	1.7831868465968523	1.5109747018770168	0.0	1.7452370498970808	0.0	0.0	2.0452875347829216	0.0	1.8590583918152992	0.0	1.7452370498970808	1.279236790109207	0.0	2.0779185553412653	1.279236790109207	1.9868191507495065	2.008980262099102	2.0452875347829216	1.6242577705597052	0.0	1.9928511664676525
253	1.652076746846915	1.563436052352408	1.652076746846915	0.0	0.0	1.3788680683878196	0.0	1.3788680683878196	0.0	1.3788680683878196	0.0	0.0	1.3788680683878196	1.3788680683878196	0.0	1.3788680683878196	0.0	0.0	1.3788680683878196	0.0	0.0	0.0	0.0	2.0187680910876233	0.0	0.0	1.563436052352408	1.3788680683878196	1.3788680683878196	0.0	0.0	1.652076746846915	1.9618807791166197	1.3788680683878196	0.0	1.3788680683878196	1.3788680683878196	1.3788680683878196	0.0	1.9019807475221957
254	0.0	1.5333196299425496	1.6968554177263742	0.0	1.5333196299425496	0.0	0.0	1.5333196299425496	1.9629925362845453	0.0	0.0	1.6968554177263742	0.0	1.8239903395740422	0.0	1.5333196299425496	0.0	0.0	0.0	0.0	0.0	0.0	0.0	1.5333196299425496	1.5333196299425496	0.0	0.0	1.8587431172429392	0.0	1.5333196299425496	1.5333196299425496	0.0	1.7750205678338298	1.8239903395740422	0.0	0.0	0.0	2.016469277717421	0.0	1.8587431172429392
255	1.3867943856557519	1.3867943856557519	1.742096165628793	0.0	0.0	0.0	0.0	1.586246501225176	0.0	1.586246501225176	0.0	1.3867943856557519	0.0	1.9510034409666575	1.3867943856557519	1.3867943856557519	0.0	0.0	0.0	0.0	0.0	0.0	0.0	1.3867943856557519	0.0	0.0	0.0	1.9219137315616537	0.0	1.586246501225176	0.0	1.586246501225176	1.6821784225997534	1.9422277671688	0.0	1.586246501225176	0.0	1.7844336290087872	1.3867943856557519	1.8165945321756862
256	0.0	1.4684690257610757	1.4684690257610757	0.0	0.0	0.0	1.9231434207162788	0.0	1.4684690257610757	0.0	0.0	1.8446547879733834	1.67990370781079	1.8892857387080455	1.4684690257610757	1.67990370781079	1.4684690257610757	0.0	1.4684690257610757	1.67990370781079	1.4684690257610757	1.67990370781079	0.0	1.4684690257610757	0.0	1.67990370781079	0.0	2.007117379518091	0.0	1.67990370781079	1.4684690257610757	1.781389779948084	1.4684690257610757	1.4684690257610757	2.007117379518091	1.67990370781079	2.142651256650784	1.67990370781079	0.0	1.4684690257610757
257	0.0	1.7768179701502669	0.0	0.0	0.0	0.0	1.7768179701502669	1.7768179701502669	0.0	0.0	2.3626098679307095	1.9835232951541144	1.7768179701502669	1.7768179701502669	1.9835232951541144	0.0	2.07878935487097	0.0	2.1126232084757457	1.7768179701502669	2.3268828351658453	0.0	0.0	1.7768179701502669	0.0	0.0	0.0	1.9165749500328428	0.0	1.9165749500328428	0.0	0.0	1.9835232951541144	0.0	2.155738434886547	2.163687899659121	2.1891222058571733	2.02568618798353	0.0	2.02568618798353
258	1.3142784982616529	1.5436071511185225	1.6552913152846396	0.0	0.0	1.3142784982616529	1.8864681065419981	1.6552913152846396	1.3142784982616529	1.5436071511185225	1.3142784982616529	1.3142784982616529	0.0	1.811769980307837	1.6552913152846396	1.7744132545103228	0.0	0.0	1.9333110098671702	1.6552913152846396	1.3142784982616529	1.8414649271582992	0.0	1.3142784982616529	0.0	1.3142784982616529	0.0	1.5436071511185225	0.0	1.8864681065419981	1.3142784982616529	0.0	1.5436071511185225	0.0	2.034233719945546	1.3142784982616529	2.0732844954858884	1.9757672818797258	0.0	1.3142784982616529
259	0.0	0.0	0.0	0.0	1.5338736127564896	1.7184316135163995	1.5338736127564896	2.0688389524978144	2.0462924690724056	0.0	0.0	2.0373327196143967	0.0	1.5338736127564896	1.8615576906037479	1.5338736127564896	1.9300755609577438	0.0	1.5338736127564896	1.8065441566914582	0.0	1.5338736127564896	0.0	1.5338736127564896	0.0	0.0	0.0	2.075233292226578	0.0	1.9300755609577438	0.0	0.0	2.096864738786144	0.0	1.7184316135163995	1.8065441566914582	2.0462924690724056	1.9300755609577438	0.0	2.1500431030815905
260	1.1467422483011223	1.1467422483011223	1.5177998849356635	0.0	1.6925706646681797	1.6925706646681797	1.6507771943282477	1.8934320944714407	2.021651342183802	0.0	0.0	1.9225026092992135	0.0	1.975763730128518	0.0	1.776064455531727	0.0	0.0	1.5956788924649494	1.6925706646681797	0.0	1.1467422483011223	1.6507771943282477	1.3942213957848233	0.0	1.915934722931231	0.0	0.0	0.0	1.9014570023857784	1.1467422483011223	1.1467422483011223	1.1467422483011223	0.0	1.8130466929766869	2.0301419945635732	1.955004278612606	0.0	1.3942213957848233	1.8652602855390428
261	1.4714323690183142	1.7261607912272625	1.4714323690183142	0.0	1.643726255269353	0.0	1.4714323690183142	0.0	0.0	0.0	1.643726255269353	1.643726255269353	0.0	1.643726255269353	1.4714323690183142	0.0	0.0	0.0	0.0	0.0	1.4714323690183142	0.0	0.0	1.4714323690183142	0.0	1.4714323690183142	0.0	1.9597272506402137	0.0	1.8421691307026025	1.4714323690183142	1.4714323690183142	1.7261607912272625	1.643726255269353	0.0	0.0	1.4714323690183142	2.0296793939523963	1.7261607912272625	1.643726255269353
262	1.8560743331021998	0.0	1.5394698695164672	0.0	0.0	1.5394698695164672	1.8028878123402055	1.9801888181218907	1.5394698695164672	0.0	0.0	2.016843056311813	1.5394698695164672	1.5394698695164672	1.8937294257007278	1.8028878123402055	1.7177721885177009	0.0	0.0	1.7177721885177009	1.5394698695164672	0.0	1.8028878123402055	0.0	0.0	0.0	0.0	1.9452872411054571	0.0	1.7177721885177009	0.0	1.5394698695164672	1.5394698695164672	0.0	1.92239747144761	2.147020697007136	2.0504032723267986	0.0	0.0	1.8028878123402055
263	0.0	1.4674157084313817	1.803857958344847	0.0	1.6364186815302852	0.0	0.0	1.4674157084313817	1.4674157084313817	0.0	1.4674157084313817	0.0	0.0	1.4674157084313817	1.6364186815302852	0.0	0.0	0.0	1.4674157084313817	0.0	0.0	0.0	0.0	1.4674157084313817	0.0	0.0	0.0	1.9866125025007682	0.0	1.803857958344847	0.0	1.4674157084313817	2.0026634495951328	1.4674157084313817	0.0	1.4674157084313817	0.0	1.9113631432252944	1.4674157084313817	1.831234700517643
264	1.721397449654677	1.6446932132667142	1.9026860377768564	0.0	1.4844715226049376	0.0	0.0	1.1416500484195007	1.3709641031522766	1.3709641031522766	1.1416500484195007	0.0	1.1416500484195007	1.782048696676123	0.0	0.0	0.0	0.0	0.0	1.1416500484195007	0.0	0.0	0.0	1.1416500484195007	0.0	1.1416500484195007	0.0	1.9551438126216847	0.0	1.1416500484195007	1.1416500484195007	1.3709641031522766	1.4844715226049376	1.8130642352527608	0.0	0.0	1.3709641031522766	1.927708913891211	0.0	1.8729819038642275
265	1.4792030346394407	1.732745879538199	1.6507065108138015	0.0	0.0	0.0	0.0	0.0	0.0	0.0	0.0	0.0	1.4792030346394407	1.848214866079068	0.0	0.0	0.0	0.0	0.0	0.0	1.4792030346394407	0.0	0.0	1.6507065108138015	0.0	0.0	0.0	1.9041955699092006	0.0	0.0	1.4792030346394407	1.732745879538199	1.9652795964518486	0.0	0.0	1.4792030346394407	0.0	1.9041955699092006	1.732745879538199	1.732745879538199
266	1.4780663820517153	1.0889142956854398	1.4780663820517153	0.0	1.0889142956854398	1.0889142956854398	1.7744805600323001	1.9092202982124096	1.664320402850884	0.0	1.0889142956854398	1.8365935712017931	1.0889142956854398	1.8592484652420742	1.664320402850884	1.5609565036020272	1.347196194680153	0.0	1.8868921312460947	1.8691890131064652	0.0	1.5609565036020272	0.0	1.0889142956854398	0.0	1.347196194680153	0.0	1.9092202982124096	0.0	1.809069434732485	1.347196194680153	1.4780663820517153	2.040211050007162	1.0889142956854398	1.9694663299563966	1.7928470809102348	2.0500199554899234	1.4780663820517153	0.0	1.989892382243526
267	0.0	0.0	1.7706456786988911	0.0	0.0	0.0	1.9363781253305739	0.0	1.5570372278499518	0.0	1.5570372278499518	1.7706456786988911	0.0	0.0	1.7706456786988911	1.9812048196051386	0.0	0.0	0.0	0.0	0.0	0.0	1.5570372278499518	1.8727910737492208	0.0	0.0	0.0	1.7706456786988911	0.0	1.9363781253305739	0.0	1.5570372278499518	1.5570372278499518	0.0	1.9363781253305739	0.0	0.0	2.0832919280803206	0.0	1.5570372278499518
268	0.0	0.0	1.855258424983385	0.0	0.0	1.6328852708470059	1.783318489116352	1.783318489116352	1.783318489116352	0.0	0.0	1.95716048689863	0.0	1.9325850797501003	1.6328852708470059	1.783318489116352	1.855258424983385	0.0	1.9931680909940948	0.0	0.0	0.0	0.0	0.0	0.0	0.0	0.0	2.068253050194441	0.0	0.0	0.0	1.6328852708470059	0.0	0.0	2.0741509921413934	0.0	1.6328852708470059	1.855258424983385	0.0	1.783318489116352
269	0.0	0.0	0.0	0.0	1.7314557136402724	0.0	1.7314557136402724	1.6276599157115341	1.6276599157115341	1.4122425457432197	0.0	1.7314557136402724	0.0	1.7962139665013483	1.8419014737879946	1.9896060421793758	1.4122425457432197	0.0	1.7314557136402724	0.0	1.4122425457432197	1.8419014737879946	0.0	1.7314557136402724	0.0	0.0	0.0	1.7314557136402724	0.0	1.6276599157115341	1.4122425457432197	1.4122425457432197	1.4122425457432197	1.4122425457432197	1.8419014737879946	0.0	1.9896060421793758	1.9459611509835437	0.0	1.6276599157115341
270	1.5420335056562005	0.0	1.5420335056562005	0.0	0.0	0.0	1.9056498237717328	0.0	0.0	0.0	1.5420335056562005	1.9584597663945125	1.5420335056562005	1.5420335056562005	1.8124846026291095	0.0	0.0	0.0	1.9584597663945125	1.5420335056562005	1.5420335056562005	1.9941744429806498	0.0	1.7251052487547442	0.0	1.5420335056562005	0.0	1.5420335056562005	0.0	0.0	0.0	1.5420335056562005	1.5420335056562005	0.0	2.031648856446812	0.0	2.1052239066575353	2.1213473079417424	0.0	1.7251052487547442
271	0.0	0.0	1.4372130501236189	0.0	0.0	0.0	1.9586876267680153	1.8727584265665504	2.279544571458597	0.0	0.0	1.4372130501236189	1.4372130501236189	1.8727584265665504	1.4372130501236189	1.8264966027832854	1.4372130501236189	0.0	1.6556981366911006	0.0	0.0	0.0	0.0	1.7608973121888025	0.0	0.0	0.0	2.0441397262483747	0.0	1.8727584265665504	0.0	0.0	1.6556981366911006	0.0	1.9357334487766782	1.7608973121888025	1.4372130501236189	2.084515825291502	0.0	1.7608973121888025
272	1.6694639347594087	0.0	0.0	0.0	0.0	1.827015009888125	0.0	1.827015009888125	1.6694639347594087	0.0	1.6694639347594087	1.902190084295873	0.0	2.060144836517745	1.6694639347594087	1.6694639347594087	0.0	0.0	0.0	1.6694639347594087	0.0	0.0	2.028831060652547	1.6694639347594087	0.0	0.0	0.0	0.0	0.0	1.827015009888125	0.0	0.0	0.0	0.0	0.0	2.1545233485218223	1.9827965434899102	0.0	0.0	1.902190084295873
273	1.2323742099167667	1.2323742099167667	1.71933792739667	0.0	1.666697557114274	1.9242241227162131	1.71933792739667	1.995907587297384	2.0465910469449766	0.0	0.0	1.9588926457839777	1.2323742099167667	1.9135735728291488	1.2323742099167667	1.7592404829990818	1.2323742099167667	0.0	1.8888434903243743	1.8742866784447854	1.473373442217925	1.2323742099167667	1.5921631499193811	1.473373442217925	0.0	1.7592404829990818	0.0	1.9588926457839777	0.0	1.8742866784447854	1.2323742099167667	1.473373442217925	2.0882471852190223	0.0	2.052371983245205	1.9339635053024096	2.0495294648075686	1.71933792739667	0.0	2.0187765154989994
274	1.1759459414413165	1.6369750601601278	1.1759459414413165	0.0	1.430105122835721	1.950251968347553	1.430105122835721	1.9236503284392743	2.2722234240915267	0.0	1.430105122835721	1.9332137885157201	0.0	1.950251968347553	1.1759459414413165	1.6369750601601278	0.0	0.0	1.9018637097716946	1.430105122835721	0.0	0.0	1.430105122835721	1.7363802491469214	0.0	1.9950196637840498	0.0	1.430105122835721	0.0	1.7363802491469214	1.430105122835721	1.1759459414413165	1.9018637097716946	1.1759459414413165	2.02224383025439	1.430105122835721	2.036915046172773	1.1759459414413165	0.0	2.1372868348128007
275	0.0	1.5002783613527058	1.6998809363227936	0.0	1.6998809363227936	0.0	1.6998809363227936	1.6998809363227936	0.0	0.0	1.5002783613527058	1.8549350881765945	0.0	1.5002783613527058	0.0	1.6998809363227936	1.6998809363227936	0.0	1.896988350270912	0.0	0.0	1.5002783613527058	0.0	1.5002783613527058	0.0	0.0	0.0	1.6998809363227936	0.0	1.7953823523767578	0.0	0.0	1.6998809363227936	1.5002783613527058	2.1125428778742648	0.0	2.008317469619126	1.5002783613527058	1.6998809363227936	1.6998809363227936
276	1.4337433092317131	1.1972357829003462	1.5505003523952055	0.0	1.1972357829003462	1.8426953273449287	1.4337433092317131	1.911828643545899	2.025980541275983	0.0	1.4337433092317131	1.7718516640502824	0.0	1.911828643545899	1.4337433092317131	1.7934943692117817	0.0	0.0	1.1972357829003462	1.7461753329968757	0.0	0.0	1.714938656518843	1.6756413444919245	0.0	1.8776058383934344	0.0	1.1972357829003462	0.0	1.8283363117915459	1.4337433092317131	1.1972357829003462	1.4337433092317131	0.0	1.8555264543386438	1.9255346508723639	1.9317560396595685	0.0	1.1972357829003462	1.8960608211537304
277	1.4611217689703162	0.0	0.0	0.0	1.750088421287229	0.0	1.750088421287229	2.1018711044687914	1.6564971417161471	0.0	0.0	1.9723032036679322	1.4611217689703162	0.0	1.6564971417161471	0.0	1.9839504589072854	0.0	1.6564971417161471	1.4611217689703162	0.0	1.4611217689703162	1.4611217689703162	1.4611217689703162	0.0	0.0	0.0	1.9441516036780042	0.0	1.9441516036780042	1.4611217689703162	0.0	1.959163264966907	0.0	1.9267345144727746	1.9061302903284778	2.0569085386111428	1.8084998269570836	0.0	2.0894955719266415
278	1.5455168858819097	1.1713309451174339	1.721337932505692	0.0	1.4210492004172652	1.825108099901877	1.1713309451174339	1.8052621064321284	2.0318129229994275	0.0	1.4210492004172652	1.8836962993735498	0.0	1.9850020897200369	0.0	1.4210492004172652	0.0	0.0	1.4210492004172652	1.6238911956155297	0.0	1.4210492004172652	1.7547274132094755	1.5455168858819097	0.0	1.7547274132094755	0.0	1.4210492004172652	0.0	1.8052621064321284	1.1713309451174339	0.0	1.4210492004172652	0.0	1.5455168858819097	2.123871720709454	2.0197453524658324	0.0	0.0	1.8577217365861203
279	0.0	1.4058062142690457	1.4058062142690457	0.0	0.0	1.4058062142690457	1.855550775031098	2.0697672896349095	2.0253188595612057	0.0	1.614536110248203	1.7150000038277837	0.0	1.9043067710251196	1.7150000038277837	0.0	1.7776996747473852	0.0	1.7150000038277837	1.7776996747473852	0.0	1.4058062142690457	0.0	1.614536110248203	0.0	0.0	0.0	1.952906492731012	0.0	1.938906780689961	1.614536110248203	0.0	2.018699519009267	0.0	1.9653055006795355	1.855550775031098	2.0658105354161003	2.052705508062241	0.0	2.1745211263243513
280	1.419884686111966	1.419884686111966	1.601899784621508	0.0	1.419884686111966	1.419884686111966	1.419884686111966	1.419884686111966	1.601899784621508	1.7437040542435194	0.0	0.0	0.0	1.601899784621508	1.601899784621508	0.0	0.0	0.0	0.0	0.0	0.0	0.0	0.0	0.0	0.0	0.0	1.601899784621508	1.419884686111966	1.419884686111966	1.419884686111966	0.0	0.0	1.927158903390571	0.0	0.0	0.0	1.419884686111966	0.0	1.6891492901468899	1.9904815914525487
281	1.4464537724032946	1.4464537724032946	1.587118434851451	0.0	0.9775024814724695	1.3628831281247198	1.5511301544133447	1.7492819885108817	1.6167064591069737	0.9775024814724695	0.9775024814724695	1.7382784579253183	0.9775024814724695	1.726235160778256	1.2318434817696722	1.6982348410150365	1.2318434817696722	0.0	1.587118434851451	1.726235160778256	0.0	1.5511301544133447	0.0	1.3628831281247198	0.0	0.0	0.0	1.8490635568266494	0.0	1.6630530506491772	0.0	1.5511301544133447	1.9636774490134032	1.4464537724032946	1.7382784579253183	1.6982348410150365	1.8687565721505044	1.8446174825650863	0.9775024814724695	1.9660616198864886
282	1.6697456802079722	0.0	1.6697456802079722	0.0	0.0	0.0	1.407668849159936	1.407668849159936	1.7605427394732964	0.0	1.9239416592684069	1.5848083474244428	0.0	0.0	1.407668849159936	0.0	1.5848083474244428	0.0	0.0	1.6697456802079722	1.9172287170609623	0.0	1.407668849159936	0.0	0.0	0.0	0.0	1.9172287170609623	0.0	0.0	1.407668849159936	1.8470149650366807	1.9099499046841264	1.407668849159936	1.7605427394732964	1.8310110058388869	1.7892130081027788	1.93016338113919	1.407668849159936	1.9099499046841264
283	1.4848310311389465	0.0	1.8931530833816226	0.0	1.6906258233327418	0.0	0.0	1.4848310311389465	1.2795008024318444	0.0	0.0	0.0	0.0	1.8070591245542464	0.0	1.5843468187697856	0.0	0.0	1.2795008024318444	0.0	0.0	0.0	0.0	0.0	0.0	0.0	0.0	1.9515631663272615	0.0	1.7506706666062293	1.2795008024318444	1.6466144758525358	1.6466144758525358	1.8210058854235527	0.0	1.4848310311389465	0.0	1.9715427662040568	1.5843468187697856	1.7725954406315683
284	1.8664035933260852	0.0	1.7349265504622493	0.0	0.0	0.0	0.0	1.4934125005443046	1.4934125005443046	0.0	0.0	0.0	0.0	0.0	0.0	0.0	0.0	0.0	1.4934125005443046	0.0	0.0	0.0	0.0	0.0	0.0	0.0	0.0	1.8186682789333828	0.0	1.8451897927850465	0.0	1.7349265504622493	1.6567680415903165	1.4934125005443046	0.0	0.0	0.0	1.9961816653727846	1.6567680415903165	1.8839472859283783
285	1.759900622447817	0.0	1.7296996483162226	0.0	0.0	0.0	0.0	1.5442060821082413	1.5442060821082413	0.0	1.3576648386908228	0.0	0.0	1.820678811233627	0.0	1.3576648386908228	0.0	0.0	1.8478727646023165	0.0	1.3576648386908228	0.0	0.0	2.062581734736742	0.0	1.9077782652695143	1.3576648386908228	1.3576648386908228	1.3576648386908228	1.3576648386908228	1.3576648386908228	1.5442060821082413	1.8351765192116585	1.9138283848352615	1.3576648386908228	1.3576648386908228	0.0	1.5442060821082413	1.5442060821082413	1.9012764068816235
286	1.7305867257994252	0.0	1.7305867257994252	0.0	0.0	0.0	0.0	1.9268248017547838	1.863124776657249	0.0	2.1237447037853423	1.863124776657249	0.0	1.7305867257994252	1.863124776657249	1.7305867257994252	0.0	0.0	2.0177989286543583	0.0	2.1622853722828865	0.0	0.0	0.0	0.0	1.7305867257994252	0.0	1.7305867257994252	0.0	1.9268248017547838	0.0	0.0	1.7305867257994252	0.0	1.9268248017547838	1.7305867257994252	2.118358929411803	1.863124776657249	1.7305867257994252	0.0
287	1.934138624174653	1.801082962735065	1.8373502136966038	0.0	0.0	1.749918938786892	0.0	0.0	0.0	1.4971589292431426	0.0	1.4971589292431426	0.0	1.9207875466768822	1.4971589292431426	1.4971589292431426	0.0	0.0	1.4971589292431426	1.6681610139496303	0.0	0.0	0.0	2.156975760665119	0.0	1.749918938786892	1.6681610139496303	0.0	1.6681610139496303	0.0	0.0	0.0	1.9207875466768822	1.801082962735065	0.0	0.0	1.4971589292431426	1.6681610139496303	1.4971589292431426	2.017084972189744
288	0.0	0.0	0.0	0.0	1.876187471021143	0.0	1.876187471021143	1.9617405160874686	2.384755622563933	0.0	0.0	0.0	0.0	1.876187471021143	0.0	2.0529044946543746	0.0	0.0	1.6962163196834565	1.6962163196834565	0.0	0.0	0.0	1.6962163196834565	0.0	0.0	0.0	2.1655906520624364	0.0	0.0	0.0	0.0	1.6962163196834565	0.0	1.9617405160874686	1.876187471021143	1.6962163196834565	2.1534542524487454	0.0	0.0
289	1.8065313243682957	0.0	1.8065313243682957	0.0	0.0	0.0	0.0	0.0	1.9328327556153886	1.8065313243682957	1.8065313243682957	0.0	0.0	1.8065313243682957	0.0	0.0	0.0	0.0	0.0	0.0	0.0	0.0	0.0	0.0	0.0	0.0	0.0	2.0597293695682892	0.0	0.0	0.0	1.8065313243682957	2.112074478504023	0.0	0.0	0.0	0.0	1.8065313243682957	1.8065313243682957	1.8065313243682957
290	1.8051123543482377	0.0	2.0970736246927517	0.0	1.8051123543482377	0.0	0.0	1.8051123543482377	0.0	0.0	0.0	0.0	0.0	1.8051123543482377	0.0	0.0	0.0	0.0	1.8051123543482377	0.0	0.0	0.0	0.0	0.0	0.0	0.0	0.0	2.1337934972378267	0.0	0.0	1.8051123543482377	0.0	0.0	1.9316785056575254	0.0	1.8051123543482377	0.0	1.9926503612530564	0.0	1.8051123543482377
291	0.0	0.0	0.0	0.0	1.6667857221024114	0.0	2.0997036414460775	1.6667857221024114	2.3453154618714884	0.0	0.0	1.6667857221024114	0.0	0.0	1.849088648220512	1.6667857221024114	0.0	0.0	1.6667857221024114	0.0	1.6667857221024114	1.849088648220512	0.0	0.0	1.6667857221024114	0.0	0.0	2.057282234486078	0.0	1.6667857221024114	1.6667857221024114	0.0	0.0	0.0	2.142225549400785	0.0	1.6667857221024114	1.9898973099037973	0.0	0.0
292	1.5884577340207533	0.0	1.5884577340207533	0.0	1.8390357061284721	1.5884577340207533	1.8390357061284721	1.7581097697777632	1.7581097697777632	0.0	2.294789424136741	1.9928339961056551	0.0	1.8390357061284721	1.5884577340207533	1.7581097697777632	1.9529003682054404	0.0	2.0934975983749347	1.7581097697777632	2.256048626986327	0.0	0.0	1.5884577340207533	0.0	0.0	0.0	0.0	0.0	1.8896600630094673	0.0	0.0	1.9928339961056551	1.5884577340207533	2.103596758391579	2.032967413156275	2.120546821371629	2.032967413156275	0.0	1.7581097697777632
293	0.0	0.0	1.5525802619095594	0.0	1.5525802619095594	0.0	1.9439211278214774	1.5525802619095594	1.9439211278214774	0.0	1.5525802619095594	1.7728263263751223	0.0	1.7728263263751223	0.0	2.0760052766244885	0.0	0.0	0.0	0.0	1.5525802619095594	0.0	0.0	1.8782868809053435	0.0	0.0	0.0	1.5525802619095594	1.5525802619095594	1.5525802619095594	1.7728263263751223	0.0	1.5525802619095594	0.0	1.9901657345207049	1.7728263263751223	0.0	2.2016652351104624	1.7728263263751223	1.5525802619095594
294	2.0501922803121455	0.0	0.0	0.0	0.0	1.904927645812277	0.0	2.2370779999769095	1.904927645812277	0.0	0.0	0.0	0.0	2.1195616663666135	0.0	0.0	0.0	0.0	0.0	1.904927645812277	0.0	0.0	0.0	0.0	0.0	1.904927645812277	0.0	1.904927645812277	0.0	2.0501922803121455	2.0501922803121455	1.904927645812277	0.0	0.0	1.904927645812277	2.2881849485415113	2.1942319284227696	0.0	0.0	1.904927645812277
295	0.0	1.8146887829321758	2.1576158503487783	0.0	0.0	0.0	0.0	0.0	0.0	0.0	0.0	1.9519200418069815	0.0	1.9519200418069815	0.0	0.0	0.0	0.0	0.0	0.0	0.0	0.0	0.0	0.0	0.0	0.0	0.0	2.129644959411157	0.0	0.0	0.0	1.9519200418069815	2.2146995871278614	0.0	0.0	0.0	0.0	0.0	1.8146887829321758	1.8146887829321758
296	1.7290938368403943	1.4481575336959749	1.833828877199808	0.0	1.330877980980651	0.0	1.0959312842733073	1.330877980980651	1.330877980980651	0.0	1.0959312842733073	0.0	1.330877980980651	1.7976908341570275	1.0959312842733073	1.0959312842733073	0.0	0.0	1.6718760196046234	1.0959312842733073	0.0	0.0	0.0	2.1220934465405876	0.0	1.330877980980651	1.9762752414110014	1.6142492698162305	1.9562397726654916	0.0	1.0959312842733073	1.5221174536547457	1.8059688839294543	1.330877980980651	0.0	0.0	1.330877980980651	1.4481575336959749	0.0	1.959238794795791
297	1.5874106576857723	0.0	1.5874106576857723	0.0	1.3801115424540047	1.3801115424540047	1.8271467637340717	2.0234740470188473	1.7496718695296998	0.0	1.5874106576857723	1.7937146363764929	0.0	1.5874106576857723	1.6872994469628215	1.7937146363764929	1.5874106576857723	0.0	1.7937146363764929	1.5874106576857723	0.0	0.0	0.0	1.3801115424540047	0.0	0.0	0.0	1.9825087056601227	0.0	1.8941931395410307	1.5874106576857723	1.3801115424540047	1.9574523022695656	1.3801115424540047	1.6872994469628215	1.8941931395410307	1.9825087056601227	1.8537635882169257	0.0	2.0666288846468115
298	1.3605117675001035	0.0	1.5718155753791903	0.0	0.0	1.3605117675001035	1.8851276941968838	1.9588739010198097	1.5718155753791903	0.0	1.3605117675001035	1.9823663085236776	0.0	1.6738435543011592	1.7825577185664863	1.7825577185664863	1.8851276941968838	0.0	1.5718155753791903	1.6738435543011592	0.0	0.0	0.0	1.5718155753791903	0.0	0.0	0.0	1.8851276941968838	0.0	1.7825577185664863	1.3605117675001035	0.0	2.0259173341346317	1.3605117675001035	1.7375678098358962	1.7375678098358962	1.9823663085236776	2.006730293733971	0.0	2.0688053212619963
299	1.2881889329069962	0.0	0.0	0.0	1.2881889329069962	1.2881889329069962	1.681831899318874	1.9961783361316947	1.8536645535562233	0.0	2.105856129043255	1.7648986317819235	0.0	1.8817070651801568	1.7648986317819235	1.6149389997004144	1.8685410867328267	0.0	1.97421039658632	1.681831899318874	2.0168284296729633	0.0	0.0	1.681831899318874	0.0	0.0	1.2881889329069962	1.930755254838527	0.0	1.893482670823733	1.681831899318874	0.0	1.9880286441402137	0.0	1.7648986317819235	1.8536645535562233	1.9790551865054529	1.93828713963182	1.2881889329069962	1.97421039658632
300	1.658925179594237	1.4761940989612699	1.7763071947384719	0.0	1.5885350744730167	1.7086365198217681	1.24682425104953	1.9487799958345813	1.7763071947384719	0.0	0.0	1.7763071947384719	0.0	1.965771259314421	1.4761940989612699	1.4761940989612699	0.0	0.0	1.5885350744730167	1.5885350744730167	0.0	0.0	1.4761940989612699	0.0	0.0	2.087709236459161	0.0	1.7463349228303988	0.0	1.7763071947384719	1.4761940989612699	0.0	0.0	0.0	1.658925179594237	1.9964455600813125	1.855210169210356	1.24682425104953	0.0	1.855210169210356
301	1.445189951943952	1.445189951943952	1.8994453401255709	0.0	1.445189951943952	1.6286705420133636	0.0	1.7165419193926577	0.0	0.0	1.445189951943952	1.445189951943952	0.0	1.771460678334318	0.0	0.0	0.0	0.0	1.445189951943952	1.445189951943952	0.0	1.445189951943952	0.0	1.445189951943952	0.0	0.0	0.0	1.9470560568676982	1.445189951943952	1.6286705420133636	1.6286705420133636	1.7165419193926577	1.978530518167904	1.7165419193926577	0.0	0.0	0.0	1.9136594929133228	1.6286705420133636	1.8829679767233456
302	1.9594650430846827	0.0	2.056265942608633	0.0	0.0	0.0	1.7198309023971237	0.0	1.7198309023971237	0.0	0.0	0.0	0.0	1.8542086148411232	1.7198309023971237	0.0	0.0	0.0	0.0	0.0	1.7198309023971237	0.0	0.0	1.7198309023971237	0.0	0.0	0.0	2.010833999684596	0.0	1.9594650430846827	0.0	1.7198309023971237	2.0287467094985794	0.0	0.0	0.0	0.0	1.9885383046924952	0.0	1.918748293396721
303	1.6521427791168004	1.6521427791168004	2.015178295489288	0.0	0.0	0.0	0.0	0.0	1.7978643844005564	0.0	0.0	0.0	0.0	0.0	0.0	0.0	0.0	0.0	0.0	0.0	0.0	0.0	0.0	0.0	0.0	1.6521427791168004	0.0	1.9857949298401998	0.0	1.6521427791168004	0.0	1.6521427791168004	1.9427243029060852	1.8676223837362425	0.0	0.0	0.0	2.0462583353270447	0.0	1.9114871641683946
304	1.5058520285231107	0.0	0.0	0.0	1.2811640074679862	1.7690296435154964	1.8222215315754484	1.8885606889119548	2.205992759856511	0.0	0.0	1.8598849436704	0.0	1.5058520285231107	1.6839318885591996	1.6153856520233487	1.5058520285231107	0.0	1.7323271073877848	1.5058520285231107	0.0	0.0	1.5058520285231107	1.5058520285231107	0.0	1.2811640074679862	0.0	1.8885606889119548	0.0	1.8598849436704	1.2811640074679862	1.2811640074679862	2.0572762756173835	0.0	1.9303627855921186	1.6153856520233487	1.9926639774178505	1.6839318885591996	0.0	2.020021146833284
305	0.0	1.5097165250205247	1.877600446965887	0.0	0.0	0.0	1.5097165250205247	0.0	1.5097165250205247	0.0	0.0	0.0	0.0	1.8137024443362537	0.0	0.0	0.0	0.0	0.0	1.5097165250205247	0.0	0.0	0.0	0.0	0.0	1.5097165250205247	0.0	1.9179324147157066	0.0	1.6807837432878907	1.6807837432878907	1.8499651296778348	2.0138811674454633	1.6807837432878907	0.0	0.0	0.0	2.0467610526151376	1.8137024443362537	1.8137024443362537
306	1.9043211944528609	1.5968864754025944	1.8502883428124028	0.0	1.4143505012816457	0.0	1.5968864754025944	1.5968864754025944	1.9866012654193492	0.0	1.4143505012816457	1.5968864754025944	0.0	1.739131923654614	0.0	0.0	0.0	0.0	0.0	0.0	0.0	0.0	1.739131923654614	1.4143505012816457	0.0	0.0	0.0	1.86671760400687	0.0	1.7778685598316661	0.0	1.5968864754025944	1.8808908601688545	0.0	1.4143505012816457	0.0	1.5968864754025944	1.9824679169434885	1.5968864754025944	1.739131923654614
307	1.6489585123616395	0.0	0.0	0.0	0.0	0.0	1.8209832756386675	1.8209832756386675	2.3056382739202768	1.6489585123616395	0.0	0.0	0.0	0.0	0.0	1.6489585123616395	0.0	0.0	0.0	0.0	1.6489585123616395	0.0	0.0	0.0	0.0	0.0	0.0	2.08720981764337	0.0	1.9903970067232235	0.0	0.0	1.6489585123616395	0.0	2.040134770477428	0.0	1.6489585123616395	2.040134770477428	0.0	1.8209832756386675
308	1.4198603778091983	0.0	1.8584400400271333	0.0	1.4198603778091983	0.0	1.9060111175800751	2.0178118354037995	0.0	0.0	0.0	1.4198603778091983	0.0	0.0	1.4198603778091983	1.9060111175800751	2.0108449996869813	0.0	1.6235717514876709	1.6235717514876709	0.0	1.4198603778091983	0.0	0.0	0.0	1.4198603778091983	0.0	2.0242909713200725	0.0	1.8256860414781493	1.6235717514876709	0.0	2.093573875900901	0.0	1.9241619477588598	1.4198603778091983	2.0907763121806857	1.9534732822574026	0.0	2.134814737862926
309	1.6867157593327917	0.0	1.904565053043414	0.0	1.3006672330824538	1.3006672330824538	0.0	0.0	1.6212130767050714	0.0	0.0	1.3006672330824538	1.3006672330824538	2.0090968046393405	0.0	1.3006672330824538	0.0	0.0	0.0	0.0	1.3006672330824538	0.0	0.0	0.0	0.0	0.0	0.0	1.9683939463496138	0.0	1.3006672330824538	1.3006672330824538	1.6867157593327917	1.9381239725523722	1.7959985374424798	0.0	1.3006672330824538	1.5164705861253862	1.6212130767050714	0.0	1.6867157593327917
310	0.0	0.0	0.0	0.0	0.0	0.0	2.151973120444972	0.0	2.151973120444972	0.0	0.0	0.0	0.0	2.0097711856513234	2.0097711856513234	0.0	0.0	0.0	2.0097711856513234	2.151973120444972	0.0	0.0	0.0	0.0	0.0	0.0	0.0	2.0097711856513234	0.0	0.0	0.0	2.0097711856513234	2.0097711856513234	0.0	2.0097711856513234	2.0097711856513234	2.0097711856513234	2.151973120444972	0.0	2.0097711856513234
311	1.6511098455155067	0.0	0.0	0.0	0.0	0.0	1.8617718620432353	1.4387978634367127	1.4387978634367127	1.4387978634367127	0.0	1.8168541342184112	0.0	1.8168541342184112	1.4387978634367127	1.9452834941461774	0.0	0.0	2.0183315545549716	0.0	0.0	1.9229627346242069	0.0	1.4387978634367127	0.0	1.4387978634367127	0.0	0.0	0.0	1.9229627346242069	0.0	0.0	1.4387978634367127	0.0	2.1768157095291527	0.0	2.0799662844202436	1.4387978634367127	0.0	1.4387978634367127
312	0.0	0.0	0.0	0.0	1.3394254570559623	1.3394254570559623	1.7728971488243792	1.9225071445649087	1.7728971488243792	0.0	2.1898278361244534	1.8589153397217901	1.3394254570559623	1.3394254570559623	1.726620208526361	1.6610607936907178	1.9225071445649087	0.0	1.9849179410334956	1.6610607936907178	2.18628399813517	0.0	1.6610607936907178	1.6610607936907178	0.0	1.3394254570559623	0.0	1.9706462758007262	0.0	1.7728971488243792	0.0	0.0	2.0964780217524006	1.3394254570559623	1.9849179410334956	1.8589153397217901	2.0610501758193824	1.726620208526361	0.0	2.0133380934221465
313	0.0	0.0	0.0	0.0	1.5483219750500983	0.0	2.0112756539432537	1.8673419093857673	0.0	0.0	1.5483219750500983	1.9769255797063368	1.5483219750500983	1.5483219750500983	1.5483219750500983	2.061085135357657	1.5483219750500983	0.0	0.0	0.0	0.0	0.0	0.0	1.8673419093857673	0.0	0.0	0.0	1.8673419093857673	0.0	1.764088668826819	1.764088668826819	0.0	0.0	0.0	2.1626594207529637	1.5483219750500983	1.5483219750500983	2.1541504865167957	1.5483219750500983	1.5483219750500983
314	1.7098060662990937	0.0	1.9591546375615843	0.0	1.6266027501177742	0.0	0.0	0.0	0.0	1.4527991143886945	0.0	0.0	1.4527991143886945	1.7098060662990937	1.4527991143886945	0.0	0.0	0.0	0.0	0.0	0.0	0.0	0.0	1.4527991143886945	0.0	1.4527991143886945	0.0	1.8268708405582303	0.0	1.6266027501177742	1.6266027501177742	1.7098060662990937	1.7618706166054157	1.7098060662990937	0.0	0.0	0.0	2.0245447825875575	1.4527991143886945	1.8971363275090853
315	0.0	0.0	0.0	0.0	0.0	0.0	1.5052322760190722	1.8766180352022335	2.2738156345747744	0.0	0.0	1.7552186693963043	0.0	2.0054487706661215	0.0	1.8957515938103822	0.0	0.0	1.9729332721293658	1.2599919432520705	0.0	1.9124485563392823	0.0	1.7017526082216512	0.0	1.2599919432520705	0.0	1.2599919432520705	0.0	1.8543468790607673	1.5052322760190722	1.7017526082216512	1.827911208626975	0.0	1.8957515938103822	0.0	1.9403896070718063	1.5052322760190722	0.0	2.2488232525342586
316	0.0	0.0	0.0	0.0	0.0	0.0	1.8668167333305274	1.8668167333305274	1.8668167333305274	0.0	0.0	1.9945188528590354	0.0	2.09485092447515	0.0	0.0	0.0	0.0	2.0559850015420857	0.0	0.0	0.0	0.0	0.0	0.0	0.0	0.0	1.9945188528590354	0.0	0.0	1.8668167333305274	0.0	1.9945188528590354	0.0	0.0	0.0	0.0	0.0	0.0	2.198166001962123
317	1.6114358908760746	1.4185778595370444	1.8467014600053113	0.0	1.6114358908760746	1.7837393260156986	1.5369965572266275	1.9177072310251926	1.8878213973727913	0.0	1.4185778595370444	1.802623943769813	0.0	1.9299526117615091	1.1794643547442223	1.7039691164118165	0.0	0.0	1.1794643547442223	1.8691023401392202	1.1794643547442223	1.4185778595370444	1.8336809622908974	1.6640584895160062	0.0	1.8467014600053113	0.0	1.5369965572266275	1.1794643547442223	1.9038111920426615	0.0	1.4185778595370444	1.5369965572266275	1.1794643547442223	1.7039691164118165	2.017267209747987	1.982138733812593	0.0	0.0	1.8878213973727913
318	1.2429880043825934	1.6130485056081743	0.0	0.0	1.4906992404809876	0.0	1.9035039000438199	1.8177884779009537	2.1739508885244994	0.0	0.0	1.4906992404809876	1.2429880043825934	1.9184623036002226	1.689838713942392	1.8671792872087158	1.2429880043825934	0.0	1.4906992404809876	1.4906992404809876	1.2429880043825934	0.0	0.0	1.2429880043825934	0.0	0.0	0.0	1.9547995248547994	0.0	1.8177884779009537	0.0	0.0	1.4906992404809876	0.0	1.9547995248547994	0.0	1.4906992404809876	1.785151973869577	0.0	1.7440625873294953
319	0.0	1.5343939111762124	1.7829530550461183	0.0	1.5343939111762124	0.0	1.5343939111762124	0.0	0.0	0.0	0.0	1.5343939111762124	0.0	1.5343939111762124	0.0	1.5343939111762124	0.0	0.0	1.702598388952793	0.0	0.0	0.0	0.0	0.0	0.0	1.5343939111762124	0.0	2.0244354351112306	0.0	0.0	1.5343939111762124	0.0	2.0244354351112306	0.0	0.0	0.0	0.0	2.0110572061870187	0.0	1.868916412101185
320	0.0	1.5165989699729063	0.0	0.0	0.0	0.0	1.9837678221725616	0.0	1.7129581005293322	0.0	0.0	1.7129581005293322	0.0	1.5165989699729063	1.8653498371044388	1.9381052738849218	1.5165989699729063	0.0	1.5165989699729063	1.5165989699729063	0.0	0.0	0.0	0.0	0.0	1.5165989699729063	1.5165989699729063	1.8068163436496345	0.0	1.5165989699729063	0.0	1.8068163436496345	1.8068163436496345	0.0	2.0162389144711725	0.0	1.7129581005293322	1.7129581005293322	0.0	1.5165989699729063
321	1.3192455161141432	1.5442632323218592	1.3192455161141432	0.0	0.0	0.0	1.948846387966904	1.5442632323218592	1.806876665507556	1.3192455161141432	0.0	1.91260478265546	0.0	1.8359705541579672	1.806876665507556	1.8598985657155018	1.7220281694436022	0.0	2.025133071920661	1.5442632323218592	1.3192455161141432	0.0	0.0	1.3192455161141432	1.3192455161141432	1.3192455161141432	0.0	1.9836497663747954	0.0	1.8598985657155018	1.6536452397309842	1.3192455161141432	1.6536452397309842	0.0	1.9836497663747954	0.0	1.3192455161141432	1.8974396684486894	0.0	1.3192455161141432
322	1.6390098016781343	1.46339869629598	1.8412147878089633	0.0	0.0	0.0	1.46339869629598	0.0	2.043180872990508	1.46339869629598	0.0	1.723046509605612	1.46339869629598	1.8412147878089633	0.0	1.46339869629598	0.0	0.0	1.46339869629598	0.0	0.0	0.0	0.0	1.46339869629598	0.0	1.46339869629598	0.0	1.9746086417279003	0.0	1.723046509605612	1.6390098016781343	1.7756135933174093	2.0103432034079702	0.0	0.0	0.0	0.0	1.9746086417279003	1.46339869629598	1.9442519563324854
323	1.7122958406964612	1.5538200395629091	1.7880624463715356	0.0	0.0	1.7122958406964612	0.0	0.0	1.8355736771611655	1.5538200395629091	0.0	0.0	0.0	1.8950881211826787	0.0	0.0	0.0	0.0	0.0	0.0	0.0	0.0	0.0	1.5538200395629091	0.0	0.0	0.0	1.93277877202859	0.0	1.5538200395629091	0.0	1.7122958406964612	2.0110994914365126	1.5538200395629091	0.0	0.0	0.0	1.9707541931464487	0.0	1.7880624463715356
324	1.5727433809347924	0.0	1.7349011930936733	0.0	0.0	0.0	0.0	1.5727433809347924	1.7349011930936733	1.9747753078455232	0.0	1.5727433809347924	0.0	1.942633440461083	0.0	0.0	0.0	0.0	0.0	0.0	0.0	0.0	0.0	1.7349011930936733	0.0	0.0	0.0	1.9600270922970802	0.0	0.0	1.5727433809347924	1.5727433809347924	1.8608776788095305	0.0	0.0	0.0	0.0	1.8953218564311087	0.0	1.9216054751199672
325	0.0	0.0	0.0	0.0	1.8171727531358104	0.0	1.910577653123733	0.0	1.545965193435147	0.0	0.0	1.9829059071206312	0.0	1.545965193435147	1.8171727531358104	1.545965193435147	0.0	0.0	1.545965193435147	0.0	0.0	1.9400210694138846	0.0	0.0	0.0	0.0	0.0	0.0	0.0	1.8171727531358104	1.7295563834045065	0.0	0.0	0.0	2.0258706737230137	1.545965193435147	2.1011108692415306	1.910577653123733	0.0	1.545965193435147
326	1.4865645726598586	0.0	1.909146576590064	0.0	1.4865645726598586	0.0	0.0	1.2826715322574742	1.2826715322574742	1.2826715322574742	1.4865645726598586	1.4865645726598586	1.2826715322574742	1.8624309549140556	0.0	0.0	1.2826715322574742	0.0	0.0	0.0	1.2826715322574742	0.0	1.2826715322574742	0.0	0.0	1.2826715322574742	0.0	1.932002261903068	0.0	1.5853264616239537	1.5853264616239537	1.820239114561069	1.7504011911233852	1.8624309549140556	0.0	0.0	1.4865645726598586	1.959096415593714	1.2826715322574742	1.8063886947435681
327	1.0291849992540059	0.0	1.5782574037676549	0.0	0.0	1.6623028629014118	1.840138378971215	1.9230605959869476	1.6623028629014118	0.0	1.293890931990755	1.8297196746138276	0.0	1.7186541137708442	1.6250732240559975	1.7922807126428704	0.0	0.0	1.8669981105581372	1.888917787184586	1.0291849992540059	1.4299812050642582	1.4299812050642582	1.516657344040552	0.0	1.0291849992540059	1.0291849992540059	2.025636674079299	0.0	1.882059712777301	1.516657344040552	1.7186541137708442	2.094155230656256	1.0291849992540059	1.9962207197966246	1.8747699839318752	2.0111754222193987	1.4299812050642582	0.0	1.9230605959869476
328	0.0	0.0	0.0	0.0	1.8954718161516986	1.7677248031266357	1.824644396100794	1.8954718161516986	1.4859133684492458	0.0	1.4859133684492458	1.7677248031266357	0.0	1.8954718161516986	0.0	1.824644396100794	0.0	0.0	1.91986268093546	1.6765384210578052	0.0	0.0	1.6765384210578052	1.6765384210578052	0.0	1.9569887242431399	1.4859133684492458	1.6765384210578052	0.0	1.9716555805114542	1.4859133684492458	0.0	1.4859133684492458	0.0	1.6765384210578052	2.0237075650986065	1.9399780097938173	0.0	0.0	1.8648823590688017
329	1.3888849012140576	1.1385145646915051	1.5933116180423772	0.0	0.0	1.5142438212557336	1.7764962305009715	1.9250713687446481	1.9993548182802734	0.0	0.0	1.9669757061817685	1.1385145646915051	2.0400138094516285	1.3888849012140576	1.7531530795939976	0.0	0.0	1.877341129057866	1.855730010526681	1.1385145646915051	1.3888849012140576	1.3888849012140576	1.1385145646915051	0.0	0.0	0.0	1.9790430994914165	0.0	1.8955957045950445	1.5142438212557336	1.649266560793889	2.029911345046661	1.3888849012140576	1.9428525667174459	1.993065603880147	2.0184436897070386	1.9751862537443958	0.0	1.9481614741508164
330	1.6146023352650198	1.3187656696549828	1.749766113445951	0.0	1.6146023352650198	0.0	0.0	0.0	1.6146023352650198	1.3187656696549828	0.0	1.518277917362117	1.3187656696549828	1.7755412204496193	0.0	1.518277917362117	0.0	0.0	0.0	0.0	0.0	0.0	0.0	0.0	0.0	1.518277917362117	0.0	1.884953670239751	0.0	0.0	1.3187656696549828	1.518277917362117	0.0	1.884953670239751	0.0	1.3187656696549828	1.3187656696549828	1.8557031363027912	1.3187656696549828	1.8147269932651688
331	1.4862851997654363	1.7780480499074716	1.4862851997654363	0.0	0.0	1.6503488422731951	0.0	1.6503488422731951	0.0	0.0	1.4862851997654363	0.0	0.0	1.6503488422731951	1.4862851997654363	0.0	0.0	0.0	1.4862851997654363	0.0	0.0	0.0	0.0	2.0821822270529133	0.0	0.0	1.4862851997654363	1.4862851997654363	1.6503488422731951	0.0	0.0	0.0	1.6503488422731951	1.7288551973182202	0.0	0.0	1.4862851997654363	1.7288551973182202	0.0	1.7780480499074716
332	1.3121020069546698	1.3121020069546698	1.704428034744614	0.0	0.0	1.6378649118776727	1.8969081891920094	1.8969081891920094	1.7514189220013234	0.0	1.3121020069546698	1.7703475590042894	1.0498688659240334	1.9558940406596261	1.3121020069546698	1.827609244095028	0.0	0.0	1.9481055827315685	1.827609244095028	1.0498688659240334	1.591904394329617	1.0498688659240334	1.4461844462504658	0.0	1.7297112242608583	0.0	2.011186002401785	0.0	1.9255580006026864	1.4461844462504658	1.591904394329617	2.0191161346144595	1.0498688659240334	1.959571522573947	1.7514189220013234	2.034665120011031	1.8969081891920094	1.0498688659240334	1.9791273743852418
333	1.470283863747559	1.685998498367625	0.0	0.0	1.470283863747559	0.0	1.9342736545691421	0.0	1.8997379850786995	0.0	0.0	1.8997379850786995	0.0	1.8997379850786995	1.685998498367625	1.9843559944439435	0.0	0.0	2.0342207231147853	1.470283863747559	0.0	0.0	0.0	1.470283863747559	0.0	1.470283863747559	0.0	2.0685749792757018	0.0	1.470283863747559	0.0	1.685998498367625	1.7896153642423815	0.0	2.0864663294849795	0.0	0.0	0.0	0.0	1.9342736545691421
334	1.7569558502578264	1.585515835094296	1.4574071789698684	0.0	0.0	1.3384981041041446	0.0	1.6258289157301846	1.585515835094296	1.1005378211392225	0.0	1.3384981041041446	0.0	1.8200692333079445	0.0	1.1005378211392225	0.0	0.0	1.8599305877978014	1.3384981041041446	0.0	0.0	0.0	2.0673944437618603	0.0	1.1005378211392225	1.8752137785519962	1.585515835094296	1.8482654923521717	1.1005378211392225	1.3384981041041446	1.4574071789698684	1.8116894772068353	0.0	1.1005378211392225	1.3384981041041446	1.532409003846432	1.7064599679159795	1.1005378211392225	1.8842136710691932
335	0.0	1.4947210837809073	1.7372966483751175	0.0	1.4947210837809073	0.0	0.0	0.0	1.8480097018849015	0.0	0.0	1.8213836513726287	0.0	1.8213836513726287	0.0	1.4947210837809073	0.0	0.0	0.0	0.0	0.0	0.0	0.0	1.4947210837809073	0.0	0.0	0.0	1.9147407590150154	0.0	1.7372966483751175	0.0	1.658800418025974	1.8213836513726287	1.7372966483751175	1.4947210837809073	1.4947210837809073	0.0	1.995041384898322	1.658800418025974	1.7372966483751175
336	0.0	0.0	1.7513880672439759	0.0	1.449272931616662	1.8378337367108697	1.7299043847157909	1.933344263160571	2.16371731055513	0.0	1.0559539338882316	1.8660083846229292	1.0559539338882316	1.9575241496549618	1.449272931616662	1.7513880672439759	0.0	0.0	1.8660083846229292	1.449272931616662	0.0	1.0559539338882316	0.0	1.316405243319629	0.0	1.449272931616662	0.0	1.9708738452606906	0.0	1.8014365757483333	1.449272931616662	1.5336467819538602	2.0628344374171306	0.0	1.961038237700915	1.933344263160571	2.0287932524522683	1.847966400435726	1.316405243319629	1.9929723634875283
337	1.754567165660459	1.6224982730579074	1.8985424241735582	0.0	1.5571705029257916	0.0	0.0	0.0	0.0	1.452869408780988	1.452869408780988	1.2388631248158475	0.0	1.840079009332943	0.0	0.0	0.0	0.0	0.0	0.0	0.0	0.0	0.0	1.452869408780988	0.0	0.0	0.0	1.903859402671133	0.0	1.6224982730579074	1.6224982730579074	1.5571705029257916	1.5571705029257916	1.8582329789721848	0.0	0.0	0.0	1.903859402671133	0.0	1.8181115539767576
338	1.3843899760409881	0.0	1.5110052274331147	0.0	0.0	0.0	1.7963688435268754	1.9880336236495264	1.8436104793160797	0.0	1.5110052274331147	1.8875908387944793	0.0	1.968515326187732	1.7244947307970109	1.5909178957386345	0.0	0.0	1.9123244277535554	1.7761036858690342	0.0	1.5909178957386345	1.3843899760409881	1.5110052274331147	0.0	1.5110052274331147	0.0	1.9594677415325428	0.0	1.856174847268104	1.5909178957386345	1.3843899760409881	2.0071242504981806	0.0	1.9385135409429985	1.7761036858690342	1.994843800289659	2.0071242504981806	1.1320215824937228	1.9727464350956427
339	1.6559874087534712	1.2867840486390256	1.5933811624145335	0.0	0.0	0.0	1.493306251783969	1.700231333195292	0.0	0.0	0.0	1.760582796287225	1.2867840486390256	2.019599379364655	0.0	0.0	0.0	0.0	1.2867840486390256	1.2867840486390256	0.0	0.0	0.0	0.0	0.0	0.0	0.0	1.8172463090711772	0.0	1.493306251783969	1.5933811624145335	0.0	1.9442455965661791	1.6559874087534712	0.0	1.493306251783969	1.2867840486390256	1.9590639952811213	0.0	1.9099159701028299
340	0.0	0.0	0.0	0.0	1.7011433888734167	0.0	1.841366360804693	2.062550399874182	2.0139353858953397	0.0	0.0	1.841366360804693	0.0	0.0	1.5204502459513454	1.787447380838784	1.5204502459513454	0.0	1.9085742453820456	1.7011433888734167	0.0	0.0	0.0	1.5204502459513454	0.0	1.787447380838784	1.5204502459513454	1.9933247050996001	0.0	1.787447380838784	1.7011433888734167	1.7011433888734167	2.077068833180385	0.0	1.9317589805409527	1.5204502459513454	1.9933247050996001	2.0139353858953397	0.0	2.096576093719932
341	1.503427814172282	1.6646589127971105	1.503427814172282	0.0	1.503427814172282	0.0	0.0	1.7901591671749613	1.6646589127971105	1.503427814172282	0.0	0.0	0.0	0.0	0.0	1.503427814172282	0.0	0.0	1.8506969505720687	1.6646589127971105	0.0	1.503427814172282	0.0	1.82449367080633	0.0	1.6646589127971105	1.503427814172282	1.7901591671749613	1.503427814172282	0.0	0.0	1.741800407837661	1.961765874168391	1.503427814172282	0.0	0.0	1.6646589127971105	1.503427814172282	0.0	2.0000560394914033
342	1.5052617982994259	0.0	1.8340323119493542	0.0	0.9858983142393374	0.0	0.9858983142393374	1.7705290725436322	2.1795057904740474	1.6972865330575841	1.264936567540214	0.9858983142393374	1.264936567540214	1.264936567540214	1.264936567540214	1.5052617982994259	0.9858983142393374	0.0	1.4113006473821061	1.4113006473821061	0.0	0.0	1.264936567540214	1.6972865330575841	1.6233078732760977	0.0	0.0	1.9942255804091373	0.0	1.6972865330575841	1.6233078732760977	1.264936567540214	1.5722834477934087	1.8340323119493542	0.9858983142393374	1.4113006473821061	1.264936567540214	1.4113006473821061	0.9858983142393374	1.6972865330575841
343	0.0	0.0	1.5558903442746996	0.0	0.0	0.0	1.7800258111881344	1.9853759152214219	2.022932018628935	0.0	0.0	1.754034603119306	0.0	1.7224101376890322	1.4376761704640166	1.754034603119306	1.754034603119306	0.0	1.864694235943367	1.8967464724192518	0.0	0.0	1.4376761704640166	1.5558903442746996	0.0	1.1984872936706514	0.0	1.9772573804047735	0.0	1.6301453374281967	0.0	1.4376761704640166	2.075397498932288	0.0	1.9056874547563087	1.754034603119306	2.032533810385563	1.7224101376890322	0.0	2.086389803081091
344	1.8748033323795652	1.4310741216569391	1.4310741216569391	0.0	1.786891785438768	1.1840910367630455	1.1840910367630455	1.8748033323795652	1.8292022801358678	1.1840910367630455	1.1840910367630455	1.6856081038379687	1.1840910367630455	1.8748033323795652	0.0	1.7269937092923389	0.0	0.0	1.1840910367630455	1.4310741216569391	0.0	1.4310741216569391	1.9258586024998756	1.4310741216569391	0.0	1.9258586024998756	0.0	1.4310741216569391	0.0	1.9338071531631265	1.4310741216569391	0.0	1.1840910367630455	0.0	1.1840910367630455	2.1094464642889896	2.007436781274209	1.4310741216569391	1.1840910367630455	1.786891785438768
345	0.0	1.5471261915937002	1.5471261915937002	0.0	1.8555877665815153	0.0	1.9615455029819406	1.8555877665815153	2.352911187735676	0.0	0.0	1.5471261915937002	0.0	1.755820942250895	1.755820942250895	0.0	0.0	0.0	1.5471261915937002	1.5471261915937002	0.0	0.0	0.0	1.755820942250895	1.8555877665815153	0.0	0.0	2.1243505056248493	0.0	1.5471261915937002	0.0	0.0	1.5471261915937002	0.0	2.1243505056248493	0.0	0.0	1.9177210435996737	1.5471261915937002	0.0
346	1.6901766807668042	1.1337253522397508	1.7241414728523219	0.0	1.5114894304653324	1.7957356068665529	1.385337965862615	1.8666804243426185	1.385337965862615	0.0	0.0	1.7957356068665529	0.0	1.9582412921447512	0.0	1.7520448235811827	0.0	0.0	1.9251002087175721	1.6474351283559039	1.1337253522397508	0.0	1.8770675600498379	1.5114894304653324	0.0	1.895439310191773	0.0	1.591092411237268	0.0	1.8770675600498379	0.0	1.385337965862615	1.591092411237268	0.0	1.7957356068665529	2.119319830581653	1.986712281856719	1.1337253522397508	1.1337253522397508	1.775548666307271
347	1.8677594016161372	0.0	1.597300870682261	0.0	0.0	0.0	0.0	0.0	1.8677594016161372	0.0	0.0	1.597300870682261	0.0	1.8220926117330085	0.0	0.0	0.0	0.0	1.597300870682261	0.0	1.597300870682261	0.0	0.0	1.597300870682261	0.0	0.0	0.0	2.0307293428984186	0.0	1.7493613274459583	0.0	1.597300870682261	1.961416429009259	1.597300870682261	0.0	0.0	0.0	2.0237176086086954	1.8220926117330085	1.90023655524319
348	1.4689508201197377	1.559412021300718	1.6725760555072093	0.0	0.0	0.0	1.052022141859611	1.6725760555072093	2.181038178169126	1.7433267217271078	1.052022141859611	1.327061095845124	1.052022141859611	1.4689508201197377	1.052022141859611	1.052022141859611	1.052022141859611	0.0	1.9326439938682713	1.6237140896365352	1.052022141859611	0.0	1.4689508201197377	1.6237140896365352	1.559412021300718	1.327061095845124	0.0	2.0483553900631395	0.0	1.559412021300718	1.052022141859611	1.052022141859611	1.559412021300718	1.8858299700494408	0.0	1.327061095845124	1.327061095845124	1.052022141859611	1.7114212283860541	1.6237140896365352
349	1.6239214418913221	0.0	0.0	0.0	1.8052451160557847	0.0	1.9454825901390658	1.6239214418913221	1.891588082558953	1.6239214418913221	0.0	1.6239214418913221	1.6239214418913221	1.8052451160557847	1.6239214418913221	0.0	0.0	0.0	1.6239214418913221	0.0	1.8052451160557847	0.0	0.0	1.6239214418913221	0.0	0.0	0.0	1.983614326991557	0.0	1.6239214418913221	0.0	0.0	1.6239214418913221	0.0	1.983614326991557	0.0	1.6239214418913221	2.126703206579682	0.0	0.0
350	1.4717953926700775	1.2646573968287724	1.9682949386698092	0.0	0.0	0.0	0.0	1.2646573968287724	1.2646573968287724	1.2646573968287724	1.2646573968287724	1.2646573968287724	0.0	1.7812872978636305	0.0	0.0	0.0	0.0	0.0	1.2646573968287724	0.0	0.0	0.0	1.4717953926700775	0.0	0.0	0.0	1.9464379089033805	0.0	1.2646573968287724	1.4717953926700775	1.4717953926700775	1.4717953926700775	1.9581215729080357	1.2646573968287724	1.2646573968287724	0.0	1.8627639256828201	1.2646573968287724	1.7625813968620223
351	1.365793629694736	0.0	1.6515626191970187	0.0	0.0	1.7817880780923514	0.0	1.7095772491813421	1.6515626191970187	0.0	0.0	0.0	0.0	1.7095772491813421	0.0	1.6515626191970187	0.0	0.0	1.8066495972998617	0.0	0.0	0.0	0.0	2.0591371702216827	0.0	1.365793629694736	1.6515626191970187	0.0	1.7095772491813421	1.365793629694736	1.365793629694736	0.0	1.92743166607633	1.9038470045400058	0.0	0.0	1.6515626191970187	0.0	0.0	1.978426524075373
352	1.433833695459126	0.0	1.433833695459126	0.0	0.0	1.433833695459126	1.8787359170304874	1.9670525077777465	1.722599877470707	0.0	1.6289992133493707	1.9318079885141486	1.6289992133493707	1.433833695459126	1.6289992133493707	0.0	1.8993554091499154	0.0	1.8537229134868995	1.722599877470707	1.433833695459126	1.433833695459126	0.0	0.0	0.0	0.0	0.0	2.0344675558893504	0.0	1.8223392309445179	1.6289992133493707	0.0	2.0622196754174325	0.0	1.9318079885141486	1.722599877470707	2.0296165564214066	1.9449573583265094	0.0	2.0552110892164834
353	1.464303159280164	0.0	1.8094105101073157	0.0	1.881578473476977	0.0	1.464303159280164	1.8094105101073157	1.881578473476977	0.0	0.0	1.8094105101073157	0.0	1.8094105101073157	0.0	1.464303159280164	0.0	0.0	0.0	0.0	0.0	0.0	1.464303159280164	1.6584212631395083	0.0	2.1399614212444793	0.0	1.464303159280164	0.0	1.9721929173753312	1.6584212631395083	1.464303159280164	1.464303159280164	0.0	1.464303159280164	1.881578473476977	1.9268950848417097	1.464303159280164	0.0	1.6584212631395083
354	1.7711336150729042	0.0	1.8052733662237799	0.0	1.2828615792000717	0.0	0.0	1.2828615792000717	1.2828615792000717	0.0	0.0	1.2828615792000717	0.0	1.749419351160131	0.0	0.0	1.2828615792000717	0.0	1.8190917260875425	1.486255735191305	0.0	0.0	0.0	2.085087178083494	0.0	1.7894757356518496	1.9418310346348517	1.486255735191305	1.8906032894644151	0.0	1.2828615792000717	1.2828615792000717	1.8967082150126287	0.0	1.2828615792000717	0.0	0.0	0.0	0.0	1.7894757356518496
355	1.7814214947890348	1.4183062571608847	1.6880731409272942	0.0	0.0	1.6880731409272942	0.0	1.6006561866138294	1.4183062571608847	0.0	1.4183062571608847	0.0	1.4183062571608847	1.7814214947890348	0.0	1.4183062571608847	0.0	0.0	0.0	1.4183062571608847	1.4183062571608847	1.6006561866138294	0.0	2.088041874759715	0.0	0.0	0.0	1.4183062571608847	1.6006561866138294	0.0	0.0	0.0	1.8843250915937528	1.7814214947890348	0.0	1.4183062571608847	0.0	0.0	0.0	1.8701675185050293
356	1.8271252384434318	0.0	1.349930846147032	0.0	1.72211683462108	1.766548701131372	1.349930846147032	1.8271252384434318	1.72211683462108	0.0	1.349930846147032	1.6592013646292094	0.0	1.8002756588901148	0.0	1.72211683462108	0.0	0.0	1.5584958782964247	0.0	0.0	1.349930846147032	1.9640819352552477	1.72211683462108	0.0	1.349930846147032	0.0	1.349930846147032	0.0	1.766548701131372	0.0	1.349930846147032	1.5584958782964247	0.0	1.349930846147032	2.0470944263159123	1.9316832903599848	1.349930846147032	0.0	1.8002756588901148
357	1.463374814972133	1.546537625627499	0.0	0.0	1.865256178214589	1.715143279605531	1.463374814972133	1.8962317019210326	1.3321966137684478	0.0	1.463374814972133	1.546537625627499	0.0	1.9675118890368766	1.9028128268716404	1.8460533907067442	0.0	0.0	1.463374814972133	1.546537625627499	1.0739168184379968	1.463374814972133	1.6503001912243804	1.463374814972133	0.0	1.9860145360930102	0.0	1.546537625627499	0.0	1.9028128268716404	0.0	1.0739168184379968	1.463374814972133	0.0	1.463374814972133	1.996571904019093	1.8351913053408255	0.0	1.9675118890368766	1.6503001912243804
358	1.5834582992468234	1.5834582992468234	1.842411223769852	0.0	0.0	1.397009897916728	0.0	1.397009897916728	1.397009897916728	0.0	1.397009897916728	1.397009897916728	0.0	1.7985778837760065	0.0	1.397009897916728	0.0	0.0	0.0	0.0	1.397009897916728	0.0	0.0	0.0	0.0	0.0	0.0	1.9395451553334973	0.0	1.728886982936849	1.397009897916728	1.728886982936849	1.6729449855650822	1.7985778837760065	0.0	0.0	1.397009897916728	1.932545284400035	0.0	1.7684689565647473
359	1.6091988558699983	1.2783905723568267	1.7249084016621137	0.0	1.6770194142694463	1.8511835379706434	1.790123144775984	1.6091988558699983	1.500824900970086	0.0	0.0	1.7612327773643837	0.0	1.9732068116664725	1.2783905723568267	1.500824900970086	0.0	0.0	0.0	1.813888747753785	0.0	0.0	0.0	0.0	0.0	1.813888747753785	0.0	0.0	0.0	1.9439464349902864	1.6091988558699983	1.500824900970086	1.500824900970086	0.0	1.8339372890862657	2.054881193506903	1.9954222110244224	0.0	1.500824900970086	1.6770194142694463
360	1.8627832251745895	1.310683046302663	1.6632622530057608	0.0	0.0	1.6036048163789915	1.310683046302663	1.310683046302663	1.310683046302663	1.6036048163789915	0.0	0.0	0.0	1.7630454417410284	0.0	1.310683046302663	0.0	0.0	1.6632622530057608	1.310683046302663	1.310683046302663	1.508224215427519	0.0	2.056416986904266	0.0	0.0	1.508224215427519	1.508224215427519	1.705444876598604	0.0	1.310683046302663	1.508224215427519	1.737500597654967	0.0	0.0	1.508224215427519	0.0	1.6036048163789915	0.0	1.900148577238895
361	1.4986924880648957	0.0	1.7016809157497368	0.0	1.7016809157497368	0.0	1.934649103411319	0.0	1.7016809157497368	1.4986924880648957	1.4986924880648957	2.0288563332971497	0.0	2.0288563332971497	0.0	1.8594243202602385	0.0	0.0	1.7016809157497368	0.0	1.4986924880648957	2.085764280935613	0.0	1.7016809157497368	0.0	0.0	0.0	0.0	0.0	1.7988478165719302	1.4986924880648957	0.0	1.4986924880648957	0.0	2.134440757938519	1.4986924880648957	1.9818009053372505	1.9818009053372505	1.4986924880648957	1.7016809157497368
362	1.6836288752030568	1.4696668090795428	1.916852230457839	0.0	1.2570241984525512	0.0	0.0	1.2570241984525512	1.7687751779282366	1.2570241984525512	0.0	1.2570241984525512	0.0	1.8317815338660899	1.4696668090795428	1.4696668090795428	0.0	0.0	1.2570241984525512	1.2570241984525512	1.2570241984525512	0.0	0.0	0.0	1.2570241984525512	0.0	0.0	1.9603773848517034	0.0	1.4696668090795428	1.5731102808543178	1.7879881640071082	1.7183659432822762	1.8045254876804409	0.0	0.0	1.2570241984525512	1.9572243397361428	1.5731102808543178	1.862970771601073
363	1.7400156919096277	1.3665581332129517	1.7400156919096277	0.0	1.676932143322175	1.676932143322175	1.5759230153430936	1.7845576939792585	1.676932143322175	0.0	1.5759230153430936	1.7400156919096277	0.0	1.8452744887656445	0.0	1.3665581332129517	0.0	0.0	0.0	1.7845576939792585	0.0	1.5759230153430936	1.939972604748816	1.7400156919096277	0.0	1.9288086943521838	0.0	1.3665581332129517	0.0	1.8861404400427604	0.0	0.0	1.5759230153430936	0.0	0.0	2.0602445575148107	1.8674316459706701	1.3665581332129517	0.0	1.5759230153430936
364	0.0	1.7759682835171775	1.7759682835171775	0.0	1.4026173913119648	0.0	1.9062345865451646	1.653599111931554	1.4026173913119648	1.4026173913119648	1.4026173913119648	1.8523956059055509	0.0	0.0	1.653599111931554	2.028227224942632	0.0	0.0	0.0	0.0	0.0	0.0	0.0	1.4026173913119648	0.0	0.0	0.0	1.979316830270549	0.0	0.0	0.0	1.7759682835171775	1.4026173913119648	1.4026173913119648	1.9062345865451646	1.4026173913119648	1.4026173913119648	1.979316830270549	0.0	1.7759682835171775
365	1.643290392739906	1.5366525799676474	1.7099547420629417	0.0	1.8811282691385494	0.0	0.0	1.9313812101736954	1.643290392739906	0.0	0.0	1.792708188520695	0.0	2.0673236721701302	0.0	1.7099547420629417	0.0	0.0	0.0	1.7099547420629417	1.3169461287609217	0.0	1.792708188520695	1.5366525799676474	0.0	1.792708188520695	0.0	1.3169461287609217	0.0	1.9313812101736954	0.0	1.3169461287609217	1.5366525799676474	0.0	0.0	2.107064550109322	1.9313812101736954	0.0	0.0	1.844460445774802
366	0.0	1.5522314257980279	0.0	0.0	1.5522314257980279	0.0	1.9712422538316774	1.747592878323272	1.747592878323272	0.0	0.0	1.5522314257980279	0.0	1.5522314257980279	1.5522314257980279	1.747592878323272	0.0	0.0	1.5522314257980279	0.0	0.0	0.0	0.0	1.5522314257980279	1.5522314257980279	0.0	0.0	2.09329780631202	0.0	1.747592878323272	0.0	0.0	1.747592878323272	0.0	1.840842523513532	1.747592878323272	1.747592878323272	0.0	0.0	1.5522314257980279
367	1.8399808926466337	1.396616463928714	1.8399808926466337	0.0	0.0	0.0	0.0	0.0	1.5822012704782271	0.0	1.396616463928714	0.0	0.0	1.5822012704782271	0.0	0.0	0.0	0.0	0.0	1.396616463928714	0.0	0.0	0.0	1.5822012704782271	0.0	0.0	0.0	1.9221913162203579	0.0	1.7963344531747396	1.5822012704782271	1.6712685098415752	1.9221913162203579	1.396616463928714	1.396616463928714	1.5822012704782271	0.0	1.9431900519038803	1.6712685098415752	1.8399808926466337
368	1.2959056779200377	1.2959056779200377	1.6491204599421092	0.0	1.2959056779200377	1.4266786953183626	1.78669628286922	1.8372837783187599	1.4266786953183626	0.0	1.03955062337383	1.8372837783187599	0.0	1.9276536377134197	1.4266786953183626	1.6134982393483834	1.6491204599421092	0.0	1.8725492997944957	1.8372837783187599	0.0	1.2959056779200377	0.0	1.2959056779200377	0.0	1.819479361383488	0.0	1.9081655559463706	0.0	1.8725492997944957	1.5097375659932197	1.8287143879372203	2.081677611114053	0.0	1.9878471363898418	1.6783937043376878	1.9964810020588795	1.03955062337383	0.0	1.9496542221691227
369	0.0	0.0	2.0660180564299075	0.0	0.0	0.0	0.0	0.0	0.0	0.0	0.0	0.0	0.0	2.0372927421370677	0.0	2.0660180564299075	0.0	0.0	0.0	0.0	0.0	0.0	0.0	0.0	0.0	0.0	0.0	0.0	0.0	1.8007803039228374	1.8007803039228374	0.0	2.120479614972754	0.0	0.0	0.0	1.8007803039228374	0.0	1.8007803039228374	2.0372927421370677
370	1.6024991678200415	1.4220768647240294	1.916190598974898	0.0	1.4220768647240294	0.0	0.0	0.0	1.688971783208069	0.0	0.0	1.4220768647240294	0.0	1.688971783208069	0.0	1.4220768647240294	0.0	0.0	0.0	1.4220768647240294	0.0	0.0	0.0	1.6024991678200415	0.0	1.4220768647240294	0.0	1.9700841288382926	0.0	1.4220768647240294	0.0	1.688971783208069	1.4220768647240294	1.8832294474732905	0.0	1.688971783208069	1.4220768647240294	1.9250277302870942	1.4220768647240294	1.6024991678200415
371	1.8291303381648503	1.4502861174746087	1.6406902394809009	0.0	1.4502861174746087	0.0	0.0	0.0	1.6406902394809009	0.0	0.0	1.4502861174746087	0.0	1.9488593868018371	0.0	1.7888577737409914	0.0	0.0	1.9488593868018371	1.4502861174746087	0.0	0.0	0.0	2.2011961363249744	0.0	0.0	1.9360050587983249	1.9042974213304213	1.9213244057761243	0.0	1.6406902394809009	1.4502861174746087	1.9360050587983249	1.4502861174746087	0.0	0.0	0.0	1.9704682683298045	0.0	1.9881029104338583
372	1.1863601595089939	0.0	1.5839737399904974	0.0	0.9131364718366349	1.3314517010557922	1.8743932679846191	1.9935346580257096	1.8081048659128167	0.9131364718366349	1.1863601595089939	1.799026493969945	0.9131364718366349	1.645706564114881	1.4921271614845861	1.754958661179466	1.8580535500604636	0.0	1.7097405792660016	1.8457387755399477	0.9131364718366349	1.3314517010557922	0.9131364718366349	1.3314517010557922	0.0	1.1863601595089939	0.0	1.8972731443240456	0.0	1.8245411417077217	1.4251134017432974	0.9131364718366349	1.9727702962328995	0.9131364718366349	1.8457387755399477	1.7673656253133738	2.025422472794148	1.8580535500604636	0.9131364718366349	2.057349086029029
373	1.220419925958775	1.356507502774586	1.7483940287089481	0.0	1.220419925958775	1.6474976064833111	1.5905294203709388	1.8591355658980127	1.7704128260264098	0.9587873092933287	0.9587873092933287	1.7219840477138444	0.0	1.8054550796382076	1.220419925958775	1.5529232663621335	0.0	0.0	1.8681838663230614	1.7975915342637643	0.9587873092933287	1.356507502774586	0.0	1.356507502774586	0.0	1.7483940287089481	0.0	1.7801485479182644	0.0	1.6698686172385258	0.9587873092933287	1.356507502774586	1.954543407860704	0.9587873092933287	1.843943351279349	1.7358303017323793	1.923439938789203	1.8263138235687175	1.4436126050661295	1.887857197658468
374	1.664211908956254	1.7205061224693932	1.7603342097264498	0.0	0.0	1.5741646732416044	1.3866532953405344	1.3866532953405344	1.5741646732416044	0.0	1.3866532953405344	0.0	1.3866532953405344	1.3866532953405344	1.3866532953405344	0.0	0.0	0.0	1.3866532953405344	0.0	0.0	0.0	0.0	2.087983894698769	0.0	0.0	1.7906271824407909	1.3866532953405344	1.5741646732416044	0.0	0.0	0.0	1.7205061224693932	1.7603342097264498	0.0	1.5741646732416044	1.3866532953405344	0.0	0.0	1.866118007192034
375	1.63965018624016	0.0	0.0	0.0	0.0	0.0	1.892457460808994	1.8108861329182109	2.2821604847314636	0.0	1.63965018624016	0.0	0.0	1.892457460808994	0.0	1.892457460808994	0.0	0.0	0.0	0.0	1.63965018624016	0.0	0.0	1.63965018624016	0.0	0.0	0.0	2.0627406512889506	0.0	1.892457460808994	0.0	0.0	1.9434557381132942	0.0	2.136989356816131	0.0	1.63965018624016	1.9434557381132942	0.0	1.892457460808994
376	0.0	0.0	0.0	0.0	0.0	0.0	1.7964777192805532	2.0023867804509154	2.1539528058548028	0.0	1.5061699313459722	1.8728465282202753	1.6149350837381382	1.7964777192805532	1.2829153574359393	1.6149350837381382	0.0	0.0	1.886220815373975	1.7964777192805532	0.0	1.6829938437228695	1.6149350837381382	1.2829153574359393	1.2829153574359393	0.0	0.0	1.9360222962759037	0.0	1.7964777192805532	1.2829153574359393	0.0	1.9850248086930202	1.2829153574359393	1.8728465282202753	1.7310467683329944	2.0348562682027698	1.9089712701029378	0.0	2.0743244886056402
377	1.5052945908590238	1.652090052279057	1.4411082593842144	0.0	1.5052945908590238	0.0	0.0	1.855189010362048	1.7132660946841602	1.8433840025964665	0.9438715323459325	1.2110711456324657	0.0	1.8302386321551487	1.2110711456324657	1.7132660946841602	0.0	0.0	1.931875201642523	1.5541850100138557	1.2110711456324657	0.0	0.9438715323459325	2.059640818383221	0.9438715323459325	1.8302386321551487	1.875625386002433	1.6251228495806975	1.7434961860737586	0.9438715323459325	1.4411082593842144	1.2110711456324657	1.9263418945438053	0.9438715323459325	0.9438715323459325	1.5052945908590238	1.5541850100138557	1.4411082593842144	0.0	1.5931138872799584
378	1.548542181622565	1.548542181622565	1.6454207118201918	0.0	0.0	1.347603112679545	0.0	1.548542181622565	1.548542181622565	0.0	1.347603112679545	1.347603112679545	0.0	1.8284705728740416	0.0	1.548542181622565	0.0	0.0	1.548542181622565	1.347603112679545	0.0	0.0	0.0	0.0	0.0	1.347603112679545	0.0	1.9170042769211277	0.0	1.347603112679545	1.548542181622565	0.0	2.003033942490409	0.0	1.347603112679545	1.347603112679545	0.0	1.8756024957029356	0.0	1.9170042769211277
379	1.9433783156618065	1.514965284386166	1.6880333842370032	0.0	0.0	0.0	0.0	1.6880333842370032	1.6880333842370032	1.7707271116112282	0.0	0.0	1.514965284386166	1.8591040183907657	1.514965284386166	0.0	0.0	0.0	1.8224523026809871	1.514965284386166	0.0	0.0	0.0	1.997083868403447	0.0	0.0	0.0	0.0	1.514965284386166	0.0	1.514965284386166	0.0	1.956856664080861	0.0	0.0	0.0	0.0	1.514965284386166	0.0	1.8591040183907657
380	1.3331940338652515	0.0	1.7384400412696297	0.0	1.3331940338652515	1.6696785187179644	1.5596562825288045	1.9555084932007247	2.197148829176844	0.0	0.0	1.3331940338652515	0.0	1.9663822418011376	1.3331940338652515	1.5596562825288045	0.0	0.0	1.6696785187179644	1.5596562825288045	0.0	0.0	1.7869547995683608	1.6696785187179644	0.0	1.7384400412696297	0.0	1.5596562825288045	0.0	1.7869547995683608	0.0	0.0	1.852973590256418	0.0	1.9299755670518615	2.100928337098443	1.9147396712499258	1.5596562825288045	0.0	1.7384400412696297
381	0.0	1.1248712667280532	1.1248712667280532	0.0	1.524580421309286	1.3902393477443673	1.7816744503092048	1.903918389041764	2.3034035324773123	0.0	0.0	1.9789866543680135	1.1248712667280532	1.8067744173839009	1.3902393477443673	1.828319770392034	1.1248712667280532	0.0	2.005989403851962	0.0	1.3902393477443673	1.3902393477443673	1.1248712667280532	1.8067744173839009	0.0	0.0	1.1248712667280532	1.972676108150179	0.0	1.7816744503092048	1.524580421309286	1.3902393477443673	1.609609233709314	1.1248712667280532	2.010651981383645	1.7155521873289439	2.005989403851962	0.0	0.0	2.2826493216528276
382	1.5643298544266313	0.0	0.0	0.0	0.0	0.0	2.023251940293345	0.0	1.7503194846695713	0.0	0.0	1.933540443963133	0.0	0.0	1.8390297874133057	1.8390297874133057	1.7503194846695713	0.0	2.1152309497800617	1.5643298544266313	0.0	0.0	0.0	1.5643298544266313	0.0	0.0	0.0	2.006669935335141	0.0	1.8943910979579808	1.5643298544266313	0.0	0.0	0.0	2.0500841678683126	0.0	0.0	1.9870704178442768	0.0	1.8390297874133057
383	0.0	0.0	1.6260815797610733	0.0	0.0	0.0	1.9818893662741028	0.0	0.0	1.6260815797610733	0.0	1.9200865756071077	1.7916884583997978	1.7916884583997978	1.6260815797610733	1.870657755683133	1.9551482646510534	0.0	0.0	0.0	0.0	1.7916884583997978	0.0	1.870657755683133	0.0	0.0	0.0	1.870657755683133	0.0	0.0	1.7916884583997978	1.6260815797610733	1.7916884583997978	0.0	2.070354355096849	0.0	2.070354355096849	2.0488988892812463	0.0	1.6260815797610733
384	1.6210288171349185	1.6903544724376223	1.8534369145583136	0.0	0.0	1.1525251633983291	0.0	1.383765027421964	0.0	0.0	0.0	1.1525251633983291	0.0	1.873081080394257	1.1525251633983291	0.0	0.0	0.0	1.1525251633983291	0.0	1.1525251633983291	0.0	0.0	0.0	0.0	0.0	0.0	1.9077126968377907	1.1525251633983291	0.0	1.4981916670293567	1.5701409038557264	1.383765027421964	1.8378972259845363	0.0	1.1525251633983291	0.0	1.8459537101600747	1.4981916670293567	1.755206924307878
385	1.6600546165684102	1.7155431591743227	1.7155431591743227	0.0	1.205356730320316	0.0	0.0	1.5815326162957928	2.102601437547312	1.7155431591743227	0.0	0.0	0.0	1.205356730320316	1.6600546165684102	1.4566689702065172	0.0	0.0	1.4566689702065172	1.4566689702065172	0.0	1.205356730320316	0.0	1.5815326162957928	1.7155431591743227	1.205356730320316	0.0	1.9199999979242712	0.0	1.6600546165684102	1.6600546165684102	0.0	1.4566689702065172	1.8614093873532678	0.0	1.7155431591743227	1.4566689702065172	0.0	1.7155431591743227	1.7576019741355116
386	1.5480784057141208	0.0	1.5480784057141208	0.0	1.3358781172595435	1.714861179519023	1.6507214630949247	1.8443906448431657	1.714861179519023	0.0	1.6507214630949247	1.714861179519023	0.0	1.8940677352616773	1.3358781172595435	1.6507214630949247	0.0	0.0	1.3358781172595435	1.3358781172595435	0.0	0.0	1.7601508652518998	1.3358781172595435	0.0	1.8633992480998878	0.0	1.5480784057141208	0.0	1.9461293108177198	1.3358781172595435	1.3358781172595435	1.714861179519023	0.0	1.714861179519023	2.0919097902457304	1.8797620121786986	0.0	0.0	1.3358781172595435
387	0.0	0.0	1.8005199243629737	0.0	1.5295053172002073	1.5295053172002073	1.923351007430372	1.996794370776581	1.5295053172002073	0.0	1.5295053172002073	1.923351007430372	0.0	0.0	1.5295053172002073	1.8005199243629737	2.0389729292540517	0.0	1.8552145860883689	1.8552145860883689	0.0	0.0	0.0	0.0	0.0	0.0	0.0	1.9826398456722727	0.0	1.8552145860883689	0.0	1.5295053172002073	2.0614128750169547	0.0	1.8939100704987073	1.7129346173244233	2.0545446264947826	1.7129346173244233	0.0	2.102405840268971
388	0.0	0.0	1.7118083168637852	0.0	2.0396882722638296	1.7118083168637852	1.7118083168637852	1.7118083168637852	0.0	0.0	2.3634559600737437	2.014884171259263	0.0	0.0	1.8640921465106102	1.8640921465106102	1.936799283698923	0.0	2.2144547224276803	1.936799283698923	2.328553912142774	0.0	1.7118083168637852	1.936799283698923	0.0	0.0	0.0	1.7118083168637852	0.0	1.7118083168637852	0.0	0.0	1.9824329111387242	0.0	2.0595616867507993	1.936799283698923	2.2144547224276803	2.0396882722638296	0.0	1.7118083168637852
389	1.5994038027764468	1.5994038027764468	1.5994038027764468	0.0	0.0	0.0	0.0	1.5026387712711913	1.8710494556968897	0.0	1.5026387712711913	1.6599298245303058	0.0	1.8416684153333314	0.0	1.3024410013451413	0.0	0.0	1.3024410013451413	1.3024410013451413	0.0	0.0	0.0	1.3024410013451413	0.0	1.3024410013451413	0.0	1.8866468539630288	0.0	1.7027192647452647	0.0	1.5994038027764468	1.9060249833766534	1.7027192647452647	0.0	1.3024410013451413	1.5026387712711913	1.7611293711891587	1.3024410013451413	1.6599298245303058
390	1.7714608980535411	1.584042248034287	1.584042248034287	0.0	1.5032028957284298	1.825657435430946	1.3752392307903425	1.8098554969302385	1.584042248034287	0.0	1.1208767295649142	1.6847162883190958	1.3752392307903425	1.839765862440559	0.0	1.584042248034287	0.0	0.0	0.0	0.0	1.1208767295649142	1.5032028957284298	2.0301839205717083	1.6847162883190958	0.0	1.7919681632771653	1.1208767295649142	1.5032028957284298	0.0	1.8745578712775828	1.1208767295649142	0.0	1.1208767295649142	0.0	1.5032028957284298	2.1722589090537876	2.0159721591396926	1.1208767295649142	0.0	1.7714608980535411
391	1.4550719629604347	1.4550719629604347	0.0	0.0	0.0	0.0	0.0	0.0	1.7060158903829712	0.0	1.4550719629604347	1.4550719629604347	0.0	1.860581788794646	0.0	1.4550719629604347	0.0	0.0	0.0	0.0	0.0	0.0	0.0	1.4550719629604347	0.0	0.0	0.0	1.8424227500481447	0.0	1.4550719629604347	0.0	1.7060158903829712	1.7929552336859604	1.7929552336859604	0.0	0.0	0.0	1.87596599933289	0.0	1.7568856851858277
392	1.4282633243876293	0.0	1.4282633243876293	0.0	0.0	1.7272327554144127	1.830508149741628	2.0627787432840208	1.7272327554144127	0.0	0.0	1.9436247491449403	0.0	0.0	1.4282633243876293	1.7272327554144127	1.8888242289047628	0.0	1.830508149741628	1.6302465830203945	0.0	0.0	1.7272327554144127	1.6302465830203945	0.0	0.0	0.0	1.9281215566759702	0.0	1.7877606797344276	0.0	1.4282633243876293	1.8629692410403105	0.0	1.9799670835750363	1.8888242289047628	2.0812365796669074	2.0141039593070094	0.0	2.09891515360872
393	1.0592139456823986	1.0592139456823986	1.942882201075819	0.0	1.0592139456823986	1.4777935312519352	1.0592139456823986	1.9168344545959708	2.050474365661312	1.3353872479331146	1.0592139456823986	0.0	1.3353872479331146	0.0	0.0	1.6820870996331636	0.0	0.0	1.3353872479331146	1.3353872479331146	0.0	1.0592139456823986	1.7530500327563994	1.568562096494526	0.0	1.3353872479331146	0.0	1.8959482936403025	0.0	1.4777935312519352	1.3353872479331146	0.0	1.4777935312519352	0.0	0.0	1.4777935312519352	0.0	0.0	1.6330724865090631	1.8959482936403025
394	1.784470630455227	0.0	0.0	0.0	1.9193379752764932	0.0	0.0	0.0	0.0	0.0	0.0	1.9840674239086336	0.0	1.784470630455227	1.9193379752764932	0.0	1.784470630455227	0.0	1.9840674239086336	0.0	0.0	0.0	0.0	0.0	0.0	1.784470630455227	0.0	2.132945645948609	0.0	1.784470630455227	0.0	1.784470630455227	0.0	0.0	2.2428388753427315	0.0	2.0764017451911685	0.0	0.0	1.784470630455227
395	1.7393242251253895	0.0	1.8171619680949227	0.0	0.0	0.0	1.5763242290211747	0.0	1.8659203985933803	1.5763242290211747	1.5763242290211747	0.0	0.0	1.7393242251253895	0.0	0.0	0.0	0.0	1.8171619680949227	0.0	0.0	0.0	0.0	2.1397745499065004	0.0	0.0	0.0	0.0	1.8171619680949227	0.0	1.5763242290211747	1.5763242290211747	1.5763242290211747	0.0	1.5763242290211747	0.0	0.0	1.5763242290211747	0.0	1.9655163665709505
396	1.7039741743586685	1.360816200414985	1.7760742587948182	0.0	0.0	0.0	1.360816200414985	1.360816200414985	1.7039741743586685	0.0	1.360816200414985	1.5533997770761112	0.0	1.8535901733617497	0.0	1.5533997770761112	0.0	0.0	1.360816200414985	1.5533997770761112	0.0	0.0	0.0	0.0	0.0	1.360816200414985	0.0	1.9456319353316374	0.0	1.6460536950225928	0.0	1.8213680589898935	1.972447525752308	1.7039741743586685	0.0	1.6460536950225928	0.0	1.9954381975527906	1.360816200414985	1.8213680589898935
397	1.3879045234295075	0.0	1.8132249072387372	0.0	1.3879045234295075	0.0	0.0	0.0	1.71954384299039	0.0	0.0	0.0	0.0	1.8497917781827964	1.3879045234295075	1.6636235392338183	0.0	0.0	0.0	0.0	0.0	0.0	0.0	0.0	0.0	0.0	0.0	1.936627757140655	0.0	1.5741835511531448	1.3879045234295075	0.0	1.8497917781827964	1.9155550237401466	1.3879045234295075	1.3879045234295075	0.0	1.9585516405335668	1.3879045234295075	1.71954384299039
398	1.7246075937067409	1.616902582707261	1.6744271901982357	0.0	0.0	1.519052889959375	0.0	1.4664869558546276	1.3923476248469493	0.0	0.0	1.3923476248469493	0.0	1.638940672819633	1.04171533796733	1.2750856018296817	0.0	0.0	1.3923476248469493	1.3923476248469493	1.04171533796733	0.0	0.0	1.9204379394555489	0.0	0.0	1.2750856018296817	1.519052889959375	1.68905271275283	0.0	1.04171533796733	1.4664869558546276	1.8274422352298914	1.4664869558546276	0.0	1.04171533796733	1.2750856018296817	1.7246075937067409	1.3923476248469493	1.7666555716484715
399	0.0	0.0	2.1270208883384703	0.0	0.0	1.7808504957889115	0.0	0.0	1.9108036056563868	0.0	0.0	0.0	0.0	0.0	0.0	0.0	1.9108036056563868	0.0	1.9108036056563868	0.0	0.0	0.0	0.0	0.0	0.0	0.0	0.0	2.012805870592501	0.0	0.0	0.0	1.9108036056563868	1.7808504957889115	0.0	0.0	0.0	0.0	1.7808504957889115	0.0	2.161765149270178
400	1.8101033015969545	1.473640055055932	1.5775965436773387	0.0	0.0	0.0	0.0	1.6886520726841916	1.642671936594733	1.2599638953563785	0.0	0.0	1.2599638953563785	1.9455100060237063	1.473640055055932	1.2599638953563785	0.0	0.0	1.9928440323312813	1.5775965436773387	0.0	0.0	0.0	2.158994534837194	0.0	1.7934929062383704	1.7235529165399928	1.473640055055932	1.7235529165399928	0.0	0.0	1.5775965436773387	1.9059946474166223	1.2599638953563785	1.473640055055932	0.0	0.0	1.774193795952514	1.2599638953563785	1.8593576001797942
401	1.7643116405351251	1.5808373036826668	1.751223956678223	0.0	1.3353806145252303	0.0	1.3353806145252303	1.5280682105869565	1.5280682105869565	1.098787731071255	0.0	1.098787731071255	1.3353806145252303	1.7966290784668253	0.0	1.098787731071255	0.0	0.0	1.8356797381302692	1.3353806145252303	0.0	1.098787731071255	0.0	2.1162407630569673	0.0	1.4535443384593132	1.8139762016981877	1.3353806145252303	1.7868281760102598	0.0	1.3353806145252303	1.098787731071255	1.7643116405351251	0.0	0.0	0.0	1.098787731071255	1.7365761793013017	0.0	1.909918123254786
402	1.7531212178212823	0.0	1.8067708838912038	0.0	0.0	1.5450025980763977	0.0	0.0	1.5450025980763977	0.0	0.0	0.0	0.0	1.5450025980763977	0.0	1.4449604393246809	0.0	0.0	1.5450025980763977	0.0	0.0	0.0	0.0	2.049112283854281	0.0	1.2391639143393975	1.7691730140765658	0.0	1.6519592781010302	0.0	1.2391639143393975	1.4449604393246809	1.8343294124398648	1.6519592781010302	0.0	0.0	1.2391639143393975	0.0	0.0	1.9777040521572264
403	1.9136644344865075	1.7935592922392698	1.8673599226662991	0.0	1.6390701027179007	0.0	0.0	0.0	0.0	0.0	0.0	1.6390701027179007	0.0	1.9717259411930013	0.0	1.6390701027179007	0.0	0.0	1.8673599226662991	0.0	0.0	0.0	0.0	1.8673599226662991	0.0	0.0	0.0	1.9717259411930013	0.0	1.7935592922392698	0.0	1.9136644344865075	2.1197771343587566	1.8673599226662991	0.0	1.6390701027179007	0.0	1.9136644344865075	1.7935592922392698	1.8673599226662991
404	0.0	0.0	0.0	0.0	0.0	1.466587152823784	1.7986285032784135	2.0152977064623947	1.466587152823784	0.0	1.466587152823784	1.9430434880430942	0.0	1.8681660399487021	1.7427876617549443	1.7427876617549443	1.9286208005126435	0.0	1.9430434880430942	1.7427876617549443	1.466587152823784	0.0	0.0	1.466587152823784	0.0	0.0	0.0	2.021321643293332	0.0	0.0	1.466587152823784	0.0	2.050495377092059	0.0	1.9556752453303219	1.8381256578390448	2.0418704423133875	1.9286208005126435	0.0	2.077828468091242
405	1.5061290784851944	0.0	0.0	0.0	0.0	0.0	1.7855480013855505	1.912144601851588	1.6951877746396637	1.5061290784851944	0.0	1.9562678707984409	0.0	0.0	1.6951877746396637	1.841949204002632	1.6951877746396637	0.0	1.8818253922065784	1.8818253922065784	1.5061290784851944	1.7855480013855505	0.0	1.5061290784851944	0.0	0.0	0.0	1.8818253922065784	0.0	1.6951877746396637	0.0	0.0	2.060527167577255	0.0	2.011716476885853	1.912144601851588	2.066598360960197	1.5061290784851944	0.0	1.987682131353072
406	1.7948467578933516	1.564680342752735	1.6000204697515719	0.9983188896557089	0.9983188896557089	1.8022686262620935	1.5202619641879032	1.674581360173546	1.5202619641879032	0.9983188896557089	0.0	1.2504518689758006	0.9983188896557089	1.9207757587534262	0.0	1.2504518689758006	0.0	0.0	1.9452253899629095	0.9983188896557089	1.3796305685759989	0.0	0.0	1.4618369962330122	0.0	1.723600633196849	1.2504518689758006	1.6000204697515719	1.564680342752735	1.564680342752735	1.3796305685759989	0.0	1.8928970844954762	1.674581360173546	0.0	1.2504518689758006	1.2504518689758006	1.674581360173546	1.2504518689758006	1.8022686262620935
407	1.149111520416586	0.0	1.794896624585302	0.0	1.149111520416586	1.730178750747332	1.8589472455112277	1.9754288898161814	2.280513237751457	1.149111520416586	1.5431128049406881	1.96845844195366	1.149111520416586	2.027822001630107	1.5431128049406881	1.9145913695371348	0.0	0.0	1.944556440159763	1.730178750747332	0.0	1.5431128049406881	1.149111520416586	1.794896624585302	0.0	1.4111779467381922	0.0	1.8751888810475241	0.0	1.902741877017793	1.5431128049406881	1.4111779467381922	2.0591759068536297	1.149111520416586	2.014670991525459	1.9145913695371348	2.009881261061602	1.819465097022879	1.149111520416586	2.0430255916291737
408	1.2756164610953444	0.0	1.6207511006713147	0.0	1.5074054807187796	1.6917176212555582	1.2756164610953444	1.9702763666577696	1.7418130468779252	0.0	1.5074054807187796	1.6917176212555582	1.2756164610953444	1.7797905900053874	0.0	1.6917176212555582	0.0	0.0	1.2756164610953444	1.5074054807187796	0.0	0.0	1.7418130468779252	0.0	0.0	1.889416381676444	0.0	1.5074054807187796	0.0	1.889416381676444	0.0	1.2756164610953444	1.5074054807187796	0.0	1.2756164610953444	2.0945285679532493	1.8557182239443892	0.0	1.2756164610953444	1.6917176212555582
409	1.7320940877065305	1.6989016109036228	1.9514431396303225	0.0	0.0	0.0	1.2903901081164504	1.2903901081164504	1.4945317154264424	1.2903901081164504	1.2903901081164504	0.0	0.0	1.7585300752204773	1.2903901081164504	1.2903901081164504	0.0	0.0	0.0	0.0	1.2903901081164504	0.0	0.0	0.0	0.0	1.2903901081164504	0.0	1.9173349427841793	0.0	1.6551997275655652	0.0	1.6989016109036228	1.4945317154264424	1.6989016109036228	0.0	1.4945317154264424	1.4945317154264424	1.9000916408715764	0.0	1.6551997275655652
410	0.0	0.0	0.0	0.0	1.475569525419407	1.475569525419407	1.9055450595763606	0.0	1.675652009295147	0.0	0.0	1.931084924727225	0.0	1.8312686029292418	0.0	1.7714895664598391	1.475569525419407	0.0	1.873484533710544	1.675652009295147	0.0	1.475569525419407	0.0	0.0	0.0	0.0	0.0	1.675652009295147	0.0	0.0	0.0	0.0	1.675652009295147	0.0	2.079643063593559	1.475569525419407	2.121386063854368	1.873484533710544	1.475569525419407	1.475569525419407
411	0.0	1.8161063933554087	0.0	0.0	0.0	0.0	0.0	1.8161063933554087	0.0	0.0	0.0	0.0	0.0	0.0	0.0	0.0	0.0	0.0	0.0	0.0	0.0	0.0	0.0	1.8161063933554087	0.0	0.0	0.0	0.0	0.0	0.0	1.9458680380771496	0.0	2.008277904617829	0.0	0.0	0.0	0.0	1.8161063933554087	0.0	2.1964923799360623
412	1.9058794891748416	0.0	1.9058794891748416	0.0	0.0	0.0	0.0	0.0	0.0	0.0	0.0	0.0	0.0	0.0	0.0	1.9058794891748416	0.0	0.0	1.9058794891748416	0.0	0.0	0.0	0.0	2.0903793226328373	0.0	0.0	0.0	2.030367779808493	0.0	0.0	0.0	1.9058794891748416	2.0903793226328373	0.0	0.0	0.0	0.0	0.0	1.9058794891748416	1.9058794891748416
413	1.1196798743526677	1.3783568610318937	1.6941552871301004	0.0	1.3783568610318937	0.0	1.923199988627469	2.0113955109643076	1.8523734104140532	0.0	1.1196798743526677	1.6941552871301004	0.0	1.7293882348719094	1.5913708251732575	1.8036210323113107	1.7583272379421526	0.0	1.8523734104140532	1.9305777331714464	1.1196798743526677	1.3783568610318937	1.1196798743526677	1.3783568610318937	0.0	1.1196798743526677	0.0	1.937499951760282	0.0	1.9305777331714464	1.50885763433549	1.1196798743526677	2.0484311103887856	0.0	1.9764766668340943	1.8878420552315036	2.0416793650247103	1.8218686710841439	0.0	2.086215819753823
414	1.6560029411240171	1.3095144750288952	1.7772048902977178	0.0	1.6560029411240171	1.8152056262861933	1.8702314592465168	2.0506229845126636	2.269041190743363	0.0	0.0	1.8911603733382367	0.0	1.9511824140169831	1.5423982414735582	1.8152056262861933	0.0	0.0	1.8454059826023055	1.6560029411240171	0.0	0.0	1.3095144750288952	1.6560029411240171	0.0	2.0190299325290466	0.0	1.3095144750288952	0.0	1.8702314592465168	1.7270653428155287	1.7270653428155287	1.7270653428155287	0.0	2.0591685295898063	1.8454059826023055	2.092719559384122	0.0	0.0	2.0839404646144186
415	1.8902631194703252	0.0	1.8902631194703252	0.0	1.7558626233838823	0.0	0.0	1.8902631194703252	1.7558626233838823	0.0	0.0	0.0	1.7558626233838823	1.954794867583642	0.0	1.7558626233838823	0.0	0.0	0.0	1.7558626233838823	0.0	0.0	0.0	0.0	0.0	0.0	0.0	2.1426244112912767	0.0	1.7558626233838823	1.7558626233838823	1.9955054757647706	2.1032626354061676	1.8902631194703252	0.0	0.0	1.7558626233838823	1.954794867583642	1.8902631194703252	1.954794867583642
416	0.0	0.0	1.6497915354198038	0.0	1.6497915354198038	0.0	1.9767666702294975	1.6497915354198038	0.0	0.0	0.0	2.003343564617487	0.0	1.6497915354198038	1.9419259053824969	0.0	1.6497915354198038	0.0	1.9419259053824969	1.8143651274891954	0.0	1.6497915354198038	0.0	0.0	0.0	0.0	0.0	0.0	0.0	1.6497915354198038	1.6497915354198038	0.0	1.8928164121208668	0.0	2.0913004655418637	1.6497915354198038	1.6497915354198038	2.0421802557095763	0.0	0.0
417	0.0	0.0	1.9057704657674215	0.0	1.7768829343804593	0.0	0.0	0.0	1.7768829343804593	1.9057704657674215	0.0	1.9677994506680858	0.0	0.0	0.0	1.7768829343804593	0.0	0.0	1.7768829343804593	0.0	0.0	0.0	0.0	0.0	0.0	0.0	0.0	2.0738731489732967	0.0	1.9677994506680858	1.7768829343804593	1.7768829343804593	2.0882554800856723	0.0	0.0	1.7768829343804593	0.0	1.9677994506680858	0.0	1.7768829343804593
418	1.7114982042441451	1.7114982042441451	2.0731881123616627	0.0	1.926190369168491	0.0	1.7114982042441451	0.0	0.0	0.0	0.0	0.0	0.0	1.7114982042441451	0.0	1.7114982042441451	0.0	0.0	1.926190369168491	0.0	0.0	0.0	0.0	0.0	0.0	0.0	0.0	2.119766373534017	0.0	1.7114982042441451	0.0	1.7114982042441451	2.043905768420872	1.7114982042441451	1.7114982042441451	0.0	0.0	2.0009942693576996	1.856714290003323	1.969878831056432
419	1.393255450628883	1.520409726066616	1.7005075438845867	0.0	1.1397221646283269	1.6574332269181946	1.7628480346771842	1.878317157436534	2.12302724341326	1.393255450628883	1.520409726066616	1.8887764623705896	0.0	1.7628480346771842	1.1397221646283269	1.7628480346771842	0.0	0.0	1.8887764623705896	1.7628480346771842	1.1397221646283269	1.393255450628883	0.0	1.6574332269181946	0.0	1.930390006635186	1.1397221646283269	1.965626429661814	0.0	1.878317157436534	1.520409726066616	1.1397221646283269	2.073819150780437	0.0	1.8668725866585358	2.0059708908307097	2.021122406442009	1.1397221646283269	0.0	2.026539514191251
420	1.7697910372868129	1.5823153071925287	1.5823153071925287	0.0	0.0	1.7214395003958711	0.0	1.5823153071925287	1.5823153071925287	1.483221571544469	1.2787287586722516	1.483221571544469	1.2787287586722516	1.7697910372868129	0.0	1.5823153071925287	0.0	0.0	1.644320856838741	1.483221571544469	0.0	0.0	0.0	2.007913686059758	0.0	0.0	1.7214395003958711	1.2787287586722516	1.644320856838741	0.0	1.5823153071925287	1.483221571544469	1.644320856838741	1.7214395003958711	1.2787287586722516	0.0	1.2787287586722516	0.0	1.2787287586722516	1.8603381516364095
421	1.8110009202140582	0.0	0.0	0.0	0.0	0.0	0.0	0.0	1.8110009202140582	1.8110009202140582	0.0	1.8110009202140582	0.0	1.8110009202140582	0.0	0.0	0.0	0.0	0.0	0.0	0.0	0.0	0.0	0.0	0.0	0.0	0.0	1.9405690790985084	0.0	0.0	1.9405690790985084	0.0	2.070432482154546	0.0	0.0	0.0	0.0	2.123873839100303	0.0	1.8110009202140582
422	1.7920483164726164	1.698989406257251	1.7534778545897072	0.0	1.4299535327987953	0.0	1.4299535327987953	1.611837591461726	1.698989406257251	1.698989406257251	0.0	0.0	0.0	1.7534778545897072	1.4299535327987953	1.7534778545897072	0.0	0.0	0.0	1.4299535327987953	1.4299535327987953	0.0	0.0	1.4299535327987953	0.0	0.0	0.0	1.7920483164726164	0.0	1.4299535327987953	1.4299535327987953	1.611837591461726	2.00761536296913	1.611837591461726	0.0	1.4299535327987953	1.4299535327987953	2.0038879594609416	1.611837591461726	1.7534778545897072
423	0.0	1.3225047875784808	1.543038400502394	0.0	1.543038400502394	0.0	1.8716801657298858	2.0139823996374	1.6500620800570924	0.0	1.3225047875784808	1.764178051176237	0.0	1.3225047875784808	1.3225047875784808	1.6500620800570924	1.7999906115833841	0.0	1.851908895830864	1.7999906115833841	0.0	1.7169594082135204	0.0	1.543038400502394	0.0	1.543038400502394	1.3225047875784808	1.973243992362126	0.0	1.8716801657298858	1.543038400502394	0.0	2.0420378215682295	1.543038400502394	1.9167096083961677	1.8716801657298858	2.0860273455078704	1.7169594082135204	0.0	2.0953581319693018
424	0.0	0.0	1.4914922191449802	0.0	0.0	1.4914922191449802	1.8564518977158795	1.8816858873372861	1.4914922191449802	0.0	1.2695279242903816	1.7345251841106197	0.0	1.7803996181942843	1.792807108471628	1.5996965355845056	0.0	0.0	1.9305995394815014	1.8974328665893094	1.2695279242903816	1.751540436546171	0.0	1.4914922191449802	0.0	0.0	0.0	1.977272464769022	1.0066619958511613	1.8491658896531753	1.0066619958511613	1.8564518977158795	2.0563875986331315	0.0	1.9526680737908078	1.7345251841106197	2.009392000240117	1.2695279242903816	0.0	1.946860175358059
425	1.3577116605512993	1.3577116605512993	1.5437724393897085	0.0	1.5437724393897085	0.0	1.3577116605512993	1.6332294330304544	1.6891842566230748	1.5437724393897085	2.0844686765587492	1.834008007541424	1.3577116605512993	1.5437724393897085	1.6891842566230748	1.3577116605512993	1.6332294330304544	0.0	1.6891842566230748	1.6332294330304544	2.069702012929429	0.0	1.3577116605512993	1.867975079711965	0.0	1.802771701070128	1.6332294330304544	1.3577116605512993	0.0	1.6332294330304544	1.5437724393897085	0.0	1.758910809590418	1.5437724393897085	1.7829440982185678	1.8195437503409775	1.885361996139148	0.0	0.0	1.8466753746088316
426	1.9295521465045482	1.7948682798217035	1.7948682798217035	0.0	0.0	0.0	1.7948682798217035	1.7948682798217035	1.7948682798217035	0.0	0.0	0.0	0.0	2.034969227018377	0.0	1.9295521465045482	0.0	0.0	1.9295521465045482	0.0	0.0	0.0	0.0	0.0	0.0	0.0	0.0	2.034969227018377	0.0	0.0	0.0	0.0	2.142892815236743	1.7948682798217035	0.0	0.0	0.0	1.9295521465045482	0.0	2.034969227018377
427	1.5348190885370812	0.0	1.5348190885370812	0.0	0.0	1.5348190885370812	1.8584005887613022	1.8790734256784887	1.5348190885370812	0.0	1.5348190885370812	1.7665488215701683	0.0	1.8040633692634453	1.6469315751209015	1.8790734256784887	0.0	0.0	1.9991114819903617	1.926106157434396	1.3048370512383012	0.0	1.3048370512383012	1.3048370512383012	0.0	1.3048370512383012	0.0	1.8968489655543903	0.0	1.8790734256784887	0.0	1.5348190885370812	2.0783972062069695	0.0	1.9923198123904209	1.926106157434396	2.0451843305541306	0.0	1.3048370512383012	1.97720189931312
428	1.658692091643657	0.0	0.0	0.0	0.0	0.0	2.0075946940108946	0.0	0.0	0.0	1.658692091643657	1.9469335590072308	1.821046484292067	1.821046484292067	2.028600282070887	1.821046484292067	1.821046484292067	0.0	1.9813400318389365	1.658692091643657	0.0	1.9813400318389365	0.0	0.0	0.0	0.0	0.0	1.8984555470851843	0.0	1.821046484292067	0.0	0.0	0.0	0.0	1.9813400318389365	1.8984555470851843	2.0075946940108946	2.0945513057348264	0.0	0.0
429	1.7927337806221149	1.501446681783047	1.6652709838654507	0.0	0.0	0.0	0.0	0.0	1.6652709838654507	0.0	0.0	0.0	0.0	1.6652709838654507	0.0	0.0	0.0	0.0	0.0	0.0	0.0	0.0	0.0	0.0	0.0	0.0	0.0	1.85416176565673	0.0	1.6652709838654507	1.6652709838654507	1.7436335882932674	1.8754233870787558	0.0	0.0	0.0	0.0	1.991119867166349	1.6652709838654507	1.8275790260712648
430	1.783085663081975	1.5345843134561086	1.8690296701328357	0.0	1.783085663081975	1.7027497559928826	1.5345843134561086	1.7027497559928826	1.783085663081975	0.0	2.2408887399391797	1.9359120291956478	0.0	0.0	1.9179480769012438	1.5345843134561086	1.8333712903635873	0.0	1.9758157071503846	1.783085663081975	2.2039178593168196	0.0	0.0	0.0	0.0	0.0	0.0	1.7027497559928826	0.0	0.0	0.0	1.7027497559928826	1.783085663081975	0.0	2.003560153573274	1.8333712903635873	2.0590407240956603	1.8690296701328357	1.7027497559928826	0.0
431	1.7324206661652426	1.2503153459066074	1.8478784122318077	0.0	0.0	0.0	0.0	1.2503153459066074	1.561932879707009	0.0	0.0	1.7051457198177726	0.0	1.754878240409899	1.2503153459066074	1.2503153459066074	0.0	0.0	1.2503153459066074	1.2503153459066074	1.459979452562518	0.0	0.0	0.0	0.0	0.0	0.0	1.9606979156493807	0.0	1.7051457198177726	1.561932879707009	1.7051457198177726	1.8781956648753857	1.8283824012503487	1.2503153459066074	0.0	0.0	1.8563815304313716	1.561932879707009	1.8170737341294458
432	1.7086201859219738	1.652113683427341	1.7485984326768151	0.0	1.3736664801155647	1.7086201859219738	0.0	1.652113683427341	1.3736664801155647	0.0	0.0	1.3736664801155647	0.0	1.652113683427341	0.0	0.0	0.0	0.0	1.7086201859219738	1.3736664801155647	0.0	0.0	0.0	2.043896359816135	0.0	1.3736664801155647	1.7790043783898812	1.652113683427341	1.3736664801155647	0.0	1.3736664801155647	1.7485984326768151	1.8981930556988198	0.0	0.0	0.0	1.3736664801155647	0.0	0.0	1.959109170943966
433	1.5363584783063555	0.0	2.0126678117345658	0.0	1.6727301403447552	1.7155802126959576	1.7155802126959576	1.9212498645399647	2.2450092098630416	1.1564711909598748	1.5363584783063555	1.8390114728802243	1.1564711909598748	1.997407551305334	1.5363584783063555	1.7496241449390506	0.0	0.0	1.9294529356227919	1.5363584783063555	1.1564711909598748	1.1564711909598748	0.0	1.7775883240345947	0.0	1.6727301403447552	0.0	1.1564711909598748	0.0	1.7775883240345947	1.5363584783063555	0.0	1.5363584783063555	0.0	1.9028472086146173	1.4096737760975486	2.0288116375585226	1.4096737760975486	0.0	2.088500066746415
434	1.4250800898632032	0.0	1.4250800898632032	0.0	1.4250800898632032	0.0	2.0317135346917294	1.6399913140319275	0.0	0.0	1.4250800898632032	1.4250800898632032	0.0	1.8535222635869038	1.9155288928419085	1.957225203908455	1.8880548967506408	0.0	0.0	0.0	0.0	1.4250800898632032	0.0	1.4250800898632032	0.0	0.0	0.0	1.743455941466304	0.0	1.743455941466304	1.4250800898632032	0.0	1.4250800898632032	0.0	2.0685318305378155	0.0	2.0949263316089772	1.8880548967506408	0.0	1.4250800898632032
435	0.0	0.0	1.6160785889710703	0.0	0.0	1.264842325367575	1.8090810971858788	2.008438170769606	2.2202386544838912	0.0	1.688464205286543	1.9041978662442327	0.0	1.8740402818136754	1.7395643552452285	1.890045149909033	0.0	0.0	1.9386143122221513	1.778298667074045	1.5005339277710283	1.7395643552452285	1.264842325367575	0.0	0.0	0.0	0.0	1.9480932091282643	0.0	1.8557088000181436	0.0	1.6160785889710703	2.057897455143393	1.264842325367575	1.834382194008101	1.8740402818136754	2.0829560782838863	2.018006774105129	0.0	2.0761991984675094
436	1.3518412519913336	1.5421993924196746	1.8391321604476558	0.0	0.0	0.0	0.0	1.3518412519913336	1.6910729741355186	0.0	0.0	0.0	0.0	1.6337959660473664	0.0	1.3518412519913336	0.0	0.0	1.7624005873189024	1.3518412519913336	0.0	1.3518412519913336	0.0	2.093030202534039	0.0	1.9191852682723038	1.8391321604476558	1.3518412519913336	1.8391321604476558	0.0	1.5421993924196746	1.5421993924196746	1.852063640529686	0.0	0.0	1.3518412519913336	1.5421993924196746	1.5421993924196746	0.0	1.8635282959064368
437	0.0	0.0	1.5019601065730352	0.0	0.0	1.769114379942302	1.8230954118069151	1.9327574585855276	2.085187596451158	0.0	0.0	1.9489754582348133	0.0	1.5019601065730352	1.5019601065730352	1.769114379942302	1.5019601065730352	0.0	1.8903836779035992	0.0	1.5019601065730352	0.0	0.0	1.5019601065730352	0.0	1.5019601065730352	0.0	2.0268870100640353	0.0	1.6827244496040306	1.5019601065730352	0.0	2.0750510160847724	0.0	1.8903836779035992	1.8230954118069151	1.9327574585855276	1.8230954118069151	0.0	1.9958642509630338
438	1.5980536010336284	0.0	1.5980536010336284	0.0	1.8931289504899422	0.0	2.0514682069469607	1.5980536010336284	0.0	0.0	0.0	1.9943378487141414	0.0	0.0	0.0	1.7978765790386178	0.0	0.0	0.0	0.0	1.7978765790386178	0.0	0.0	1.5980536010336284	0.0	0.0	0.0	0.0	0.0	1.8931289504899422	0.0	0.0	0.0	0.0	2.1743595633145425	0.0	0.0	2.118488494784037	0.0	1.8931289504899422
439	0.0	0.0	0.0	0.0	1.5114898232000482	0.0	1.9299069558970332	1.7995443742714679	1.5114898232000482	0.0	0.0	1.5114898232000482	0.0	1.8987119871947538	1.5114898232000482	1.7063806606309269	1.7995443742714679	0.0	0.0	1.5114898232000482	0.0	1.5114898232000482	1.5114898232000482	0.0	0.0	0.0	0.0	1.7063806606309269	0.0	1.5114898232000482	0.0	0.0	1.5114898232000482	0.0	1.992593953039776	0.0	1.8987119871947538	1.8987119871947538	1.5114898232000482	1.5114898232000482
440	1.693739102556466	1.43745331421367	1.8925454302869618	0.0	0.0	0.0	0.0	1.6579256533946505	1.5439764026621214	0.0	0.0	1.5439764026621214	0.0	1.797382483792951	0.0	1.219537136271366	0.0	0.0	1.7825026815797658	1.43745331421367	0.0	0.0	0.0	2.0902087917965555	0.0	1.6107399008736065	1.9716190176292026	1.6107399008736065	1.9030766337465237	0.0	1.43745331421367	1.219537136271366	1.8806808582101928	0.0	0.0	0.0	0.0	0.0	0.0	1.9210656650024631
441	1.5967371551234573	1.369815191670367	1.6630775738097128	0.0	0.0	1.5967371551234573	0.0	1.369815191670367	1.5967371551234573	1.1477704976035117	1.369815191670367	1.369815191670367	0.0	1.8440486361616415	1.369815191670367	0.0	0.0	0.0	1.8325787178183055	1.369815191670367	0.0	0.0	0.0	2.0489970625685276	0.0	1.7962482119832348	1.7662526051325695	1.369815191670367	1.8440486361616415	0.0	1.1477704976035117	0.0	1.7962482119832348	1.5480744062973961	1.369815191670367	0.0	1.1477704976035117	1.369815191670367	1.1477704976035117	1.9321603945226788
442	1.7708990846933654	1.323890092960591	1.613421718257736	0.0	0.0	1.7708990846933654	0.0	1.5192199107824231	0.0	0.0	1.323890092960591	0.0	0.0	1.323890092960591	1.323890092960591	0.0	0.0	0.0	0.0	1.613421718257736	1.323890092960591	1.323890092960591	1.323890092960591	2.0662753193391197	0.0	1.613421718257736	1.672334708540717	0.0	1.672334708540717	1.323890092960591	0.0	1.613421718257736	1.824442419154501	1.8377054103845745	0.0	0.0	0.0	1.5192199107824231	0.0	1.9683359050775133
443	0.0	0.0	0.0	0.0	1.813259353358934	1.6144293775212808	1.966974370438383	1.966974370438383	2.361389788029283	0.0	0.0	0.0	0.0	2.0402422975575285	1.966974370438383	1.6144293775212808	0.0	0.0	0.0	0.0	1.6144293775212808	0.0	1.6144293775212808	0.0	1.813259353358934	0.0	0.0	2.1438400979914416	0.0	0.0	0.0	0.0	1.813259353358934	0.0	2.1188719283160817	1.6144293775212808	0.0	2.0654365910285604	0.0	2.008618336696052
444	0.0	0.0	0.0	0.0	0.0	0.0	0.0	2.0106252055905656	0.0	0.0	2.0106252055905656	2.144382043468837	0.0	2.0106252055905656	1.817919179069612	0.0	1.9480495842766277	0.0	1.9480495842766277	2.0106252055905656	1.9480495842766277	0.0	0.0	0.0	0.0	0.0	0.0	1.9480495842766277	0.0	1.817919179069612	0.0	0.0	1.9480495842766277	0.0	2.117557034398093	2.2095337652360993	2.180418818540399	2.1320483639588983	0.0	2.0784193166137532
445	1.5622183371511762	0.0	1.5622183371511762	0.0	1.8561494314968576	1.5622183371511762	1.5622183371511762	1.7276698327370774	2.0657742085259607	0.0	1.3514067942230805	1.6640536932384755	1.3514067942230805	1.772588373785545	0.0	1.6640536932384755	0.0	0.0	0.0	1.6640536932384755	0.0	1.3514067942230805	0.0	1.5622183371511762	0.0	1.6640536932384755	0.0	1.7276698327370774	0.0	1.8750089617971326	1.5622183371511762	1.3514067942230805	0.0	0.0	1.8338112920427583	1.9571176816034717	1.9054414300914944	1.5622183371511762	0.0	1.806678064143991
446	1.7326161292109588	0.0	1.5575032556865194	0.0	1.7326161292109588	1.9054083961302477	1.7326161292109588	1.7326161292109588	1.9054083961302477	0.0	1.5575032556865194	0.0	0.0	1.9054083961302477	1.5575032556865194	1.7326161292109588	0.0	0.0	0.0	1.5575032556865194	0.0	0.0	1.8161772598805912	1.5575032556865194	0.0	2.1989358183932226	0.0	1.5575032556865194	0.0	1.990430636788506	1.7326161292109588	0.0	1.5575032556865194	0.0	0.0	2.078040362118145	1.990430636788506	0.0	0.0	1.7326161292109588
447	1.240179557411927	0.0	1.4782631400313926	0.0	1.240179557411927	1.6688107954031148	1.8169053263516948	2.0159767790216123	2.0595680184794896	0.0	0.0	1.7206724032029386	0.0	1.8385455836636457	1.240179557411927	1.7912289286612761	1.8385455836636457	0.0	1.8169053263516948	1.8877348156332654	0.0	1.240179557411927	1.5953713024314433	1.4782631400313926	0.0	0.0	0.0	1.9568448636695812	0.0	1.8733799120999568	1.4782631400313926	1.4782631400313926	2.061977550912474	1.240179557411927	1.9983562988854757	1.9568448636695812	2.079067520386707	1.8733799120999568	0.0	2.124329022450497
448	1.499459715310692	0.0	1.499459715310692	0.0	0.0	0.0	1.913765597878261	0.0	1.499459715310692	0.0	0.0	2.0254828597631733	0.0	2.0581942908960538	1.692370253856793	1.8421751092618674	1.499459715310692	0.0	1.975910036364572	1.499459715310692	0.0	0.0	1.499459715310692	0.0	0.0	1.499459715310692	0.0	1.9587294030368347	0.0	1.7846163587698862	0.0	0.0	1.7846163587698862	0.0	2.0432663344366606	1.499459715310692	0.0	1.692370253856793	0.0	1.692370253856793
449	1.2579904669875563	1.2579904669875563	1.4942935283121626	0.0	0.0	0.0	1.912147398978671	2.041096885378433	1.6828974339505671	0.0	1.4942935283121626	1.8293762101453614	0.0	1.8852483046385622	1.6102404101096732	1.8039784067151392	1.6102404101096732	0.0	1.8852483046385622	1.923593688499041	0.0	1.4942935283121626	0.0	1.2579904669875563	0.0	1.4942935283121626	0.0	1.912147398978671	0.0	1.7730775311553746	0.0	0.0	2.0996761286169487	0.0	1.9603487715590222	1.912147398978671	2.026436617907159	2.0565534606879305	0.0	2.008978611014705
450	1.7670397463195566	1.4593932430678154	1.924057740825901	0.0	1.4593932430678154	0.0	0.0	1.4593932430678154	1.7152183886949903	0.0	0.0	1.7152183886949903	0.0	1.8540998576645609	0.0	0.0	0.0	0.0	0.0	1.4593932430678154	0.0	0.0	0.0	0.0	0.0	0.0	0.0	1.9334823002643173	0.0	1.803764871935339	0.0	1.7152183886949903	2.0135700056615566	0.0	0.0	1.6324087766438682	0.0	1.9902221333238939	1.7670397463195566	1.8725669743097841
451	1.9979486627367116	0.0	2.0936789785895438	0.0	1.7613747540011362	0.0	0.0	0.0	0.0	1.8939988140001478	0.0	0.0	0.0	1.9979486627367116	0.0	0.0	0.0	0.0	1.7613747540011362	1.7613747540011362	0.0	0.0	0.0	0.0	0.0	0.0	0.0	2.1371679127627075	0.0	0.0	0.0	1.7613747540011362	1.9577236320227047	0.0	0.0	1.7613747540011362	1.7613747540011362	1.9577236320227047	0.0	1.9577236320227047
452	1.1031250459055013	0.0	1.3576117962744882	0.0	0.0	1.1031250459055013	1.6682968934932838	2.053592178680243	1.4859740800362418	0.0	1.3576117962744882	1.809954283781936	0.0	1.7554804432158102	1.3576117962744882	1.6246544256623698	1.702982721834216	0.0	1.9317561244868717	1.8241344258527024	0.0	1.4859740800362418	1.5671472245632054	1.6246544256623698	0.0	0.0	0.0	1.9633959606102092	0.0	1.7554804432158102	1.3576117962744882	0.0	2.0176155536614298	1.1031250459055013	1.8485046058708556	1.8241344258527024	2.0238075717734842	1.6246544256623698	0.0	2.0493258348569654
453	1.6155100605111603	0.0	1.7696269502670947	0.0	0.0	1.5391930717133966	1.8114847430461636	2.0015757207188103	1.7429064163532328	0.0	0.0	1.9356769207072486	1.1737310642336558	2.0262160507329554	1.6155100605111603	1.6694684491584204	1.1737310642336558	0.0	2.0015757207188103	1.8895078311868225	1.4178890576105925	1.4178890576105925	1.1737310642336558	1.4178890576105925	0.0	0.0	0.0	1.9675817279903396	0.0	1.9150287810645423	1.5391930717133966	1.5391930717133966	2.073671101248014	0.0	1.958037185917517	1.8686240902543083	2.0623086909310793	2.0373588746436164	0.0	1.976270268068719
454	1.78338621706417	1.4168744010085015	1.880163250189203	0.0	1.4168744010085015	0.0	1.4168744010085015	1.4168744010085015	1.4168744010085015	0.0	1.1958376457338218	1.4168744010085015	0.0	1.880163250189203	0.0	1.1958376457338218	0.0	0.0	1.4168744010085015	1.525282733988974	0.0	0.0	0.0	1.1958376457338218	0.0	1.1958376457338218	0.0	1.8294150828390028	0.0	1.1958376457338218	1.525282733988974	1.525282733988974	1.5932875555136605	1.9207421477512572	0.0	0.0	1.4168744010085015	1.88566514629135	1.4168744010085015	1.7068741716118667
455	1.2700708996898358	1.698993523185221	1.5086339346657558	0.0	1.6256703716924483	1.5086339346657558	1.8683365457297665	1.986334922744036	2.2441014573968796	0.0	1.5086339346657558	1.821139490280854	0.0	1.821139490280854	2.0492490890964707	1.7899733056998668	0.0	0.0	2.012050606634289	1.6256703716924483	0.0	0.0	0.0	1.6256703716924483	0.0	2.0492490890964707	0.0	1.7899733056998668	0.0	1.750749005621965	1.5086339346657558	0.0	1.9173991409881468	1.2700708996898358	1.986334922744036	1.8683365457297665	1.9301933477541193	1.2700708996898358	1.6256703716924483	2.132831035850613
456	1.6577370760526513	0.0	1.6577370760526513	0.0	0.0	1.9023668180829458	2.0135525545272968	1.9868231306068336	0.0	0.0	0.0	2.0918942432480803	0.0	0.0	1.6577370760526513	1.9023668180829458	1.9517765807053333	0.0	1.6577370760526513	0.0	0.0	0.0	1.6577370760526513	1.82341499645625	0.0	0.0	0.0	1.9023668180829458	0.0	1.6577370760526513	1.6577370760526513	0.0	0.0	0.0	0.0	2.034928686796127	2.145774496630188	1.6577370760526513	0.0	1.82341499645625
457	2.0057876815303253	1.9608924988650078	0.0	0.0	1.7397346447132291	0.0	0.0	1.889406196723345	1.7397346447132291	1.7397346447132291	1.7397346447132291	0.0	0.0	1.9608924988650078	0.0	0.0	0.0	0.0	2.1593940727292678	0.0	1.7397346447132291	0.0	0.0	2.295190200568108	0.0	1.889406196723345	1.7397346447132291	0.0	0.0	0.0	0.0	0.0	2.037731481270746	1.7397346447132291	0.0	0.0	0.0	0.0	0.0	2.1663154435129113
458	1.7839274172209802	0.0	1.7839274172209802	0.0	0.0	0.0	1.3863188873542178	1.5708672330852673	1.6594692658841468	0.0	0.0	0.0	1.6594692658841468	1.7839274172209802	0.0	1.5708672330852673	0.0	0.0	0.0	0.0	0.0	0.0	0.0	1.3863188873542178	0.0	0.0	0.0	1.8077331903333524	0.0	1.3863188873542178	0.0	1.7540909737248966	1.8439945142983258	1.3863188873542178	0.0	1.3863188873542178	0.0	1.9092367415622653	1.8273761469700198	1.7839274172209802
459	1.8038347846253722	0.0	1.663695657308016	0.0	1.4833582810738484	1.8038347846253722	1.663695657308016	1.8038347846253722	0.0	0.0	0.0	1.4833582810738484	0.0	1.7499352772170849	1.663695657308016	0.0	0.0	0.0	0.0	1.4833582810738484	0.0	0.0	1.4833582810738484	1.663695657308016	0.0	2.1230764971671223	0.0	0.0	0.0	1.943526397910043	1.4833582810738484	0.0	1.4833582810738484	1.4833582810738484	0.0	2.0590030274955224	1.7499352772170849	1.4833582810738484	0.0	1.8038347846253722
460	0.0	0.0	1.9917930220764362	0.0	0.0	0.0	1.6368279084452053	0.0	1.792306255212225	0.0	0.0	1.792306255212225	0.0	1.9131478342621782	0.0	0.0	0.0	0.0	0.0	0.0	0.0	0.0	0.0	0.0	0.0	0.0	0.0	2.0227842991372	0.0	1.6368279084452053	0.0	1.792306255212225	1.9462526257558024	1.792306255212225	0.0	0.0	1.6368279084452053	1.8665659205694045	0.0	1.9715415869395325
461	1.376568480244087	1.376568480244087	1.698708078126528	0.0	1.810442720685491	1.8455025002261507	1.7642176778414964	1.8455025002261507	1.7642176778414964	0.0	1.376568480244087	1.7642176778414964	1.376568480244087	1.991258978728864	0.0	1.7642176778414964	0.0	0.0	0.0	1.698708078126528	0.0	0.0	1.7642176778414964	1.376568480244087	0.0	2.0893543926180795	0.0	1.5937780328125521	0.0	1.9469444328994858	1.5937780328125521	1.376568480244087	0.0	1.376568480244087	1.698708078126528	1.981789040834823	2.028570210318764	0.0	0.0	1.698708078126528
462	0.0	1.781764270900818	0.0	0.0	0.0	0.0	1.959844720604451	1.781764270900818	2.29651942980912	0.0	0.0	0.0	0.0	1.959844720604451	0.0	1.8679549744096184	0.0	0.0	0.0	1.6008763553079084	0.0	1.781764270900818	0.0	1.781764270900818	0.0	0.0	0.0	2.084232817658872	0.0	1.781764270900818	0.0	1.6008763553079084	1.6008763553079084	0.0	2.1107647980559348	0.0	0.0	1.781764270900818	0.0	0.0
463	0.0	0.0	1.6636492063893167	0.0	1.9841768865147458	0.0	0.0	1.8249157174489596	1.8249157174489596	0.0	2.3563593137146044	2.1209569086550726	0.0	0.0	1.9499830698305693	1.8249157174489596	1.9499830698305693	0.0	2.1981358312744246	1.9018142914701521	2.3309129310430237	0.0	0.0	1.9018142914701521	0.0	0.0	0.0	1.6636492063893167	0.0	1.8249157174489596	0.0	0.0	1.9018142914701521	0.0	2.086864237266403	2.1136342223045816	2.1500182330265822	1.9499830698305693	0.0	1.9018142914701521
464	1.8102863993652796	0.0	2.049944032487301	0.0	0.0	0.0	1.8102863993652796	0.0	1.9241089821538147	0.0	0.0	0.0	0.0	1.8102863993652796	0.0	0.0	1.664266475438245	0.0	1.664266475438245	1.8102863993652796	0.0	0.0	0.0	2.0144473893281765	0.0	0.0	0.0	1.9793373067474846	0.0	1.664266475438245	1.8102863993652796	1.664266475438245	2.0144473893281765	1.664266475438245	1.664266475438245	0.0	0.0	1.8102863993652796	0.0	1.9985352928974736
465	1.551226022189932	1.1656761860277915	1.59792141410604	0.0	1.1656761860277915	1.4852136485455674	1.1656761860277915	1.3800497517335986	1.4852136485455674	1.4852136485455674	2.0137230831846313	1.7044598955410468	0.0	1.7213382692333472	1.59792141410604	1.4852136485455674	0.0	0.0	1.8122287933170749	1.551226022189932	1.9840870851557426	0.0	0.0	1.8546467200107657	0.0	1.1656761860277915	0.0	1.7978088830296186	1.1656761860277915	1.3800497517335986	1.3800497517335986	1.551226022189932	1.8409325359815767	1.59792141410604	1.4852136485455674	1.6848474649645977	1.8409325359815767	1.7044598955410468	1.3800497517335986	1.8247799920280467
466	1.4147552049025434	0.0	1.7150772009878492	0.0	0.0	1.6175987650732044	1.8188929366029503	1.9788622236143638	2.043527609149702	0.0	0.0	1.9325818945062114	0.0	1.4147552049025434	1.775921858627648	1.8775091532089283	1.9877492053724595	0.0	1.8775091532089283	1.4147552049025434	1.4147552049025434	0.0	0.0	1.6175987650732044	0.0	1.4147552049025434	0.0	1.9788622236143638	0.0	1.8989173407508495	1.4147552049025434	1.6175987650732044	2.0228228799487593	0.0	1.9170029287788677	1.6175987650732044	2.1007567110100434	1.9170029287788677	0.0	2.1329960850415213
467	1.6724583756157387	0.0	1.9485001000935878	0.0	0.0	0.0	0.0	1.6724583756157387	1.6724583756157387	0.0	0.0	0.0	0.0	1.6724583756157387	0.0	1.6724583756157387	0.0	0.0	0.0	0.0	0.0	0.0	0.0	0.0	0.0	0.0	0.0	1.8769240827648268	0.0	1.810630672303148	0.0	1.6724583756157387	1.9713355932638243	1.6724583756157387	0.0	0.0	0.0	1.8769240827648268	1.6724583756157387	1.989669802678738
468	1.7047117760779134	1.7047117760779134	1.9150783269417617	0.0	0.0	0.0	0.0	0.0	0.0	0.0	1.7047117760779134	1.7047117760779134	1.7047117760779134	0.0	0.0	1.7047117760779134	0.0	0.0	1.98851119152672	0.0	1.7047117760779134	0.0	0.0	1.98851119152672	0.0	0.0	0.0	1.9579540718001325	1.7047117760779134	1.7047117760779134	0.0	1.7047117760779134	1.9579540718001325	1.7047117760779134	0.0	0.0	1.7047117760779134	1.8469533952565673	0.0	1.8469533952565673
469	0.0	1.544235191244854	1.3565239862677727	0.0	0.0	0.0	0.0	1.544235191244854	1.6909646703869756	1.544235191244854	0.0	1.7309133008545556	1.3565239862677727	1.8611047277780741	1.3565239862677727	0.0	1.3565239862677727	0.0	1.3565239862677727	0.0	0.0	0.0	0.0	1.3565239862677727	0.0	1.6345073674140567	0.0	1.9034756945340772	0.0	1.544235191244854	0.0	1.3565239862677727	1.9034756945340772	1.6909646703869756	0.0	1.3565239862677727	0.0	1.8055269518742891	0.0	1.7612988764589637
470	0.0	1.659001585932586	0.0	0.0	0.0	1.659001585932586	1.8834493029369035	1.8108754830287632	1.8834493029369035	0.0	2.2631857657479073	2.0224618010619526	0.0	1.659001585932586	1.659001585932586	1.8108754830287632	1.9614132596184022	0.0	1.659001585932586	1.8834493029369035	2.2545702398755734	1.659001585932586	0.0	1.659001585932586	0.0	2.1040187939829424	0.0	1.8108754830287632	0.0	1.659001585932586	0.0	1.659001585932586	1.659001585932586	0.0	2.0769794056790354	2.0224618010619526	2.123980231590314	2.0060257846311287	0.0	1.9290105019369277
471	0.0	0.0	0.0	0.0	1.6407703114333914	0.0	1.919585616889545	1.439415031711447	0.0	0.0	1.439415031711447	1.9784544415786403	1.439415031711447	1.8983639319663148	1.6407703114333914	1.8726066181919674	1.439415031711447	0.0	0.0	1.439415031711447	1.439415031711447	1.73739368167889	0.0	1.439415031711447	0.0	0.0	0.0	1.6407703114333914	0.0	1.439415031711447	1.439415031711447	1.439415031711447	1.6407703114333914	0.0	2.0157573475254322	0.0	2.075744902993887	1.7976876563355302	0.0	1.840269824355978
472	1.4664167903116705	1.4664167903116705	1.807664788531883	0.0	0.0	1.807664788531883	1.781783098933367	1.923893779125836	1.7502897358984504	0.0	1.2270638557976714	1.8790493841775817	0.0	2.008220482448219	1.781783098933367	1.6583819360901866	0.0	0.0	1.955804040539424	1.923893779125836	0.0	0.0	1.5843696932539775	1.2270638557976714	0.0	1.2270638557976714	0.0	1.985478290579257	0.0	1.8482214862754476	1.2270638557976714	1.4664167903116705	2.080859555654667	0.0	1.9142129662353002	1.9624751628583947	2.035885512038989	1.2270638557976714	0.0	1.9802063431131687
473	1.7858654848676985	1.3605100500548848	1.5466419424775724	0.0	0.0	0.0	0.0	0.0	1.5466419424775724	1.5466419424775724	0.0	1.692088717812272	1.3605100500548848	1.8224710743037829	0.0	1.692088717812272	0.0	0.0	0.0	0.0	1.3605100500548848	0.0	0.0	1.6361220056793753	0.0	0.0	0.0	1.940461142178082	0.0	1.3605100500548848	1.5466419424775724	1.805696336905636	1.987569950503071	1.3605100500548848	1.3605100500548848	1.3605100500548848	1.3605100500548848	1.8496069560022068	1.5466419424775724	1.8224710743037829
474	1.8057336292366577	1.7538372299031522	1.4973313426373402	0.0	0.0	0.0	0.0	1.6708748498182409	0.0	1.7538372299031522	0.0	0.0	0.0	2.061974374157937	1.4973313426373402	1.4973313426373402	0.0	0.0	1.4973313426373402	1.4973313426373402	1.4973313426373402	0.0	0.0	1.892898965810979	0.0	0.0	1.7538372299031522	1.4973313426373402	1.7538372299031522	0.0	1.6708748498182409	0.0	1.7538372299031522	1.4973313426373402	0.0	0.0	1.4973313426373402	1.6708748498182409	0.0	1.980904859818855
475	0.0	0.0	1.8438681090184805	0.0	1.5983280014978205	1.809653724174321	1.764560142859524	1.8438681090184805	2.049040030523563	0.0	0.0	1.9287197444949036	0.0	1.9429610621302853	1.5983280014978205	0.0	0.0	0.0	1.5983280014978205	1.8710961768379413	0.0	0.0	1.700671693138851	1.5983280014978205	0.0	1.764560142859524	0.0	1.700671693138851	0.0	1.8710961768379413	1.700671693138851	0.0	0.0	0.0	1.5983280014978205	2.049040030523563	2.0443774216598767	0.0	0.0	1.5983280014978205
476	1.4169313023756254	0.0	1.5401951996352323	0.0	0.0	1.5401951996352323	1.8751043969327865	1.9493304519668033	2.0247357953387453	0.0	0.0	1.929666971810494	0.0	1.9998586396285765	1.5401951996352323	1.6177946695265737	0.0	0.0	1.9800440617886592	1.74734458117828	1.1693959866161674	1.4169313023756254	0.0	1.1693959866161674	0.0	1.714280040437025	0.0	1.936634305767344	0.0	1.8963114464122555	1.4169313023756254	1.1693959866161674	2.0503835588331922	0.0	1.9708166905967257	1.9800440617886592	2.0349729099156306	1.929666971810494	0.0	1.9606418429008101
477	0.0	0.0	1.4272424515463682	0.0	1.4272424515463682	0.0	1.9501995534517844	1.6560646632850164	2.3354631390921567	0.0	0.0	1.4272424515463682	0.0	1.7666029490414787	1.7666029490414787	1.8841292705286299	1.4272424515463682	0.0	1.4272424515463682	1.6560646632850164	0.0	1.9209425624989125	0.0	1.4272424515463682	0.0	1.4272424515463682	0.0	2.0406979736287236	0.0	1.9209425624989125	1.4272424515463682	0.0	0.0	0.0	2.124535956947472	1.4272424515463682	1.4272424515463682	1.8355407515406237	0.0	1.6560646632850164
478	0.0	1.4327394887498672	1.334819676163536	0.0	1.8668966835624863	1.6895857635128149	1.7787863607991847	1.9934449235784735	2.21055758657743	0.9024185664942145	0.9024185664942145	1.748818054044971	0.9024185664942145	2.008414291376375	1.9544297581510996	1.8037369254045086	0.0	0.0	2.008414291376375	1.4327394887498672	1.334819676163536	1.183811692021403	0.9024185664942145	1.6895857635128149	0.0	1.6344983576984813	0.0	1.8433641013977595	0.0	1.7117704430645262	0.9024185664942145	0.9024185664942145	1.183811692021403	0.0	1.9701176810437069	1.6895857635128149	1.824972798829087	0.9024185664942145	1.903828839041942	2.0588867466772336
479	1.6457945743193225	1.6888062160450033	1.6888062160450033	0.0	0.0	0.0	0.0	1.6888062160450033	1.4877248790652757	0.0	1.2867901881880868	0.0	1.2867901881880868	1.6457945743193225	0.0	0.0	0.0	0.0	1.4877248790652757	1.2867901881880868	0.0	0.0	0.0	2.040908442294722	0.0	1.2867901881880868	1.6457945743193225	0.0	1.7475175459153576	0.0	1.4877248790652757	0.0	1.7214841079791223	1.2867901881880868	0.0	1.2867901881880868	1.2867901881880868	1.2867901881880868	0.0	1.8736444798683114
480	1.7416584340839654	0.0	1.5835336970283593	0.0	1.5835336970283593	1.5835336970283593	1.8172159495654856	1.8645932625075026	0.0	0.0	2.1916510553584323	1.975975947820664	1.5835336970283593	1.5835336970283593	1.5835336970283593	0.0	1.5835336970283593	0.0	2.0893690032641286	1.8645932625075026	2.1384898301933966	0.0	1.5835336970283593	2.0396734269462846	0.0	0.0	0.0	0.0	0.0	1.8172159495654856	0.0	0.0	1.8982472045127068	1.7416584340839654	2.0179008253081245	1.9884602220544065	2.0514749328964963	1.5835336970283593	0.0	1.9239440495471563
481	1.8529423372579032	1.3416598209134853	1.8071815994462954	0.0	1.7298985591336657	1.3416598209134853	0.0	1.5361764847850619	1.6884691475762772	0.0	0.0	0.0	0.0	1.6298815471240382	0.0	0.0	0.0	0.0	0.0	0.0	1.3416598209134853	0.0	0.0	0.0	0.0	0.0	0.0	1.8646370951108657	0.0	1.5361764847850619	0.0	1.6884691475762772	1.921366745535634	1.6884691475762772	0.0	0.0	1.5361764847850619	1.9635252781310386	0.0	1.7298985591336657
482	0.0	0.0	1.7486551736763294	0.0	1.2870734215888484	1.2870734215888484	1.8160643871539701	1.9938322072345744	1.6991190883651477	0.0	1.2870734215888484	1.7486551736763294	1.2870734215888484	1.9418519459378942	1.7486551736763294	1.8160643871539701	0.0	0.0	1.9083979840485432	1.8791054491782713	1.2870734215888484	0.0	0.0	1.7862103098253501	0.0	1.6991190883651477	0.0	1.9418519459378942	0.0	1.8791054491782713	1.5167991728204195	1.2870734215888484	2.116214260100184	0.0	1.9317755963155385	1.9083979840485432	2.0458187321517625	1.6991190883651477	0.0	2.0098196609001815
483	1.4780628319164086	1.4780628319164086	1.6484834021203767	0.0	1.4780628319164086	0.0	0.0	0.0	1.844798029104362	0.0	0.0	0.0	0.0	1.6484834021203767	1.4780628319164086	0.0	0.0	0.0	0.0	0.0	0.0	0.0	0.0	0.0	0.0	0.0	0.0	1.844798029104362	0.0	0.0	1.4780628319164086	1.8668344358078226	2.0096929419117933	0.0	0.0	0.0	0.0	1.9254744239460948	0.0	1.78104462409433
484	0.0	1.6311544408730676	1.4234495843838195	0.0	0.0	0.0	1.9191295132648158	1.6311544408730676	0.0	0.0	0.0	1.870674761060657	0.0	1.8372954005050315	1.7933151558147713	1.6311544408730676	0.0	0.0	1.897247539306122	0.0	0.0	0.0	1.4234495843838195	0.0	0.0	0.0	0.0	1.897247539306122	0.0	1.8372954005050315	1.6311544408730676	1.4234495843838195	1.4234495843838195	0.0	1.9907992565360983	0.0	0.0	1.870674761060657	0.0	1.731010611114512
485	1.434325394143022	1.0308806111833055	1.5837233974447598	0.0	1.297253027707759	1.52165368598843	1.725185554626817	2.023568733488456	1.668409682486365	0.0	1.0308806111833055	1.7840473388382183	1.0308806111833055	1.7474675078910207	1.5837233974447598	1.7993539674503864	1.5837233974447598	0.0	1.7474675078910207	1.8475523918981311	1.0308806111833055	1.297253027707759	0.0	1.52165368598843	0.0	1.0308806111833055	0.0	1.9921555259935535	0.0	1.9031803262619353	1.297253027707759	1.434325394143022	2.0508983684152837	0.0	1.9404430733462494	1.766894175751265	2.0481068649116456	1.9093398337791576	0.0	2.0406884498809457
486	0.0	0.0	1.406210330771197	0.0	1.1603000337221265	1.5286939187526245	1.7616186193611283	1.9159596458272725	1.7616186193611283	0.0	0.0	1.8495352063787327	0.0	1.605816871938442	1.701730826914684	1.6603619923562838	1.6603619923562838	0.0	1.8827706233797028	1.9085489133118703	0.0	1.5286939187526245	0.0	1.406210330771197	0.0	1.1603000337221265	1.1603000337221265	1.9821905962517066	0.0	1.90059893308058	1.406210330771197	1.5286939187526245	2.0183386538271364	1.1603000337221265	1.951976479107375	1.8726942605392958	2.0254523839028797	1.8920358864642337	0.0	2.0737727738675162
487	0.0	1.4754346564263356	1.4754346564263356	0.0	1.776375165567924	0.0	1.912676361029215	0.0	1.4754346564263356	0.0	0.0	1.4754346564263356	1.4754346564263356	1.9780588246059712	1.912676361029215	1.6788820071119679	1.776375165567924	0.0	1.6788820071119679	1.4754346564263356	0.0	1.776375165567924	0.0	0.0	0.0	1.4754346564263356	0.0	1.6788820071119679	0.0	1.4754346564263356	1.4754346564263356	0.0	1.4754346564263356	0.0	2.030075511473061	0.0	2.0712563347775363	1.912676361029215	0.0	0.0
488	0.0	1.260980382393156	1.4895410870108727	0.0	0.0	1.4895410870108727	1.8125179635625852	1.9655081040180686	1.7207348201565191	0.0	0.0	1.8509497326428503	0.0	1.260980382393156	1.260980382393156	1.6713086474353553	0.0	0.0	1.7880142479408685	1.9391130618461199	1.260980382393156	1.260980382393156	0.0	1.260980382393156	0.0	0.0	0.0	1.9463920139755106	0.0	1.8801970382637192	1.6013104450283806	1.4895410870108727	2.056160389453743	0.0	1.9711318475055206	1.83318125198929	1.9711318475055206	1.8801970382637192	0.0	1.9711318475055206
489	0.0	0.0	1.6583087384526913	0.0	1.3248993723238338	1.3248993723238338	1.916358245668298	2.018428334859668	2.0908207025283216	0.0	0.0	1.9416905927221448	0.0	1.8638318309676554	1.8638318309676554	1.7745357305406995	0.0	0.0	1.8839444597997799	1.7745357305406995	0.0	1.3248993723238338	0.0	0.0	0.0	1.3248993723238338	0.0	2.012936492607534	0.0	1.6583087384526913	1.3248993723238338	0.0	2.0953065936402164	0.0	1.9297316700344005	1.9712666989297059	2.1035752516761503	1.810995959029474	0.0	2.0698629708432503
490	1.8819511928616304	1.5230149989888668	1.703644426807697	0.0	1.9109839893225267	1.6341280197362582	1.6341280197362582	1.9897689014918107	1.752710206533997	0.0	1.2950930416896058	1.752710206533997	1.5230149989888668	1.703644426807697	1.5230149989888668	1.8819511928616304	0.0	0.0	1.2950930416896058	1.703644426807697	0.0	1.2950930416896058	1.703644426807697	1.6341280197362582	0.0	1.8194861666325426	0.0	1.6341280197362582	0.0	1.8643146472124896	1.2950930416896058	0.0	0.0	0.0	1.703644426807697	1.9617019191029554	1.9767117047607443	1.2950930416896058	1.923168001572264	1.8819511928616304
491	1.8621076634843092	0.0	1.987193878195334	0.0	0.0	0.0	0.0	1.8621076634843092	1.8621076634843092	0.0	1.8621076634843092	0.0	0.0	0.0	0.0	1.8621076634843092	0.0	0.0	0.0	0.0	0.0	0.0	0.0	1.8621076634843092	0.0	0.0	0.0	2.1129602039071482	0.0	1.8621076634843092	0.0	1.987193878195334	1.987193878195334	0.0	0.0	0.0	0.0	2.047483892574002	0.0	0.0
492	1.6935671964839816	1.50565794891218	1.50565794891218	0.0	1.7833748529445976	1.7833748529445976	1.8394388185729968	2.008265079841101	0.0	1.50565794891218	0.0	1.7833748529445976	1.50565794891218	1.8394388185729968	0.0	1.8790824542852338	0.0	0.0	1.50565794891218	1.7833748529445976	1.50565794891218	0.0	1.50565794891218	1.50565794891218	0.0	1.9843551169517868	0.0	1.50565794891218	0.0	1.9970270454806993	1.50565794891218	0.0	0.0	0.0	0.0	1.9843551169517868	2.0357317667466472	1.50565794891218	0.0	1.8790824542852338
493	1.5789067534907428	1.6922485381764334	1.7630767235060159	0.0	1.3459059378013365	2.0474835633363853	1.6922485381764334	1.9265249292668685	2.3155870547548574	0.0	1.3459059378013365	1.8130291308030833	0.0	2.0254141637050633	0.0	1.7630767235060159	0.0	0.0	2.033308677721235	1.5789067534907428	0.0	0.0	1.3459059378013365	1.3459059378013365	0.0	2.121586965406292	0.0	1.5789067534907428	0.0	1.997460608266283	0.0	1.5789067534907428	1.5789067534907428	0.0	1.97393172065319	1.8809580766866787	2.0168779910556704	1.3459059378013365	0.0	2.160924628817436
494	1.5618330479940625	0.0	1.7993175987915853	0.0	1.5618330479940625	1.5618330479940625	0.0	0.0	1.7225295548367365	0.0	1.5618330479940625	1.5618330479940625	0.0	1.7225295548367365	0.0	1.5618330479940625	0.0	0.0	1.5618330479940625	0.0	0.0	0.0	0.0	0.0	0.0	0.0	0.0	1.9076967680124755	0.0	1.5618330479940625	1.7225295548367365	1.9285664146403747	2.056452373145675	0.0	0.0	0.0	1.5618330479940625	1.9941032387539463	0.0	1.9076967680124755
495	1.5402119831163839	0.0	1.5402119831163839	0.0	0.0	0.0	1.9318263180180684	1.9815123426145518	1.4139507574486765	0.0	1.4139507574486765	1.85724621072708	1.6197871231327678	2.0686677824386694	1.5402119831163839	1.8417169209856465	0.0	0.0	1.9863371859075993	1.9815123426145518	1.1613507914872023	1.1613507914872023	1.1613507914872023	1.5402119831163839	0.0	0.0	0.0	1.9532570585019768	0.0	1.780528295371031	1.4139507574486765	0.0	2.079401659471163	1.1613507914872023	1.9465698478686662	1.9465698478686662	2.0585262232946846	1.8039902562599548	0.0	1.9394441985928648
496	1.8075435113576412	0.0	1.3502220281529698	0.0	0.0	1.690902170255085	0.0	0.0	0.0	1.6333761946078542	0.0	0.0	1.3502220281529698	1.690902170255085	1.3502220281529698	0.0	0.0	0.0	1.690902170255085	1.3502220281529698	1.3502220281529698	0.0	0.0	2.0367272636644134	0.0	0.0	1.690902170255085	1.541378099266763	1.690902170255085	1.3502220281529698	0.0	1.3502220281529698	1.6333761946078542	1.690902170255085	1.3502220281529698	0.0	1.6333761946078542	0.0	0.0	1.9256893104777961
497	0.0	0.0	0.0	0.0	0.0	0.0	2.0193340828620805	1.6016775124593268	0.0	0.0	0.0	1.860772693118597	0.0	1.7771430276799942	1.9130306779095945	1.860772693118597	0.0	0.0	0.0	0.0	0.0	1.9782254867271012	0.0	1.6016775124593268	0.0	0.0	0.0	0.0	0.0	1.860772693118597	0.0	1.7771430276799942	1.6016775124593268	1.6016775124593268	1.9130306779095945	1.7771430276799942	2.0970702189949204	2.0007384577524303	0.0	1.7771430276799942
498	0.0	0.0	1.5040663677757853	0.0	0.0	1.5040663677757853	1.822484620284359	1.9396413546422178	2.0969057434047746	0.0	0.0	1.822484620284359	0.0	1.73201287245016	1.5040663677757853	1.6833005400687717	0.0	0.0	1.9396413546422178	1.6833005400687717	1.2780937571369102	1.2780937571369102	0.0	0.0	0.0	1.2780937571369102	0.0	1.989210950354631	0.0	1.7689536326986481	1.6833005400687717	1.2780937571369102	2.0777932937009664	0.0	2.0144029811548623	1.947376118233457	2.0630417652145256	1.7983272185209354	0.0	2.0247365557654677
499	1.7752435545291463	0.0	2.056824463286602	0.0	1.9050578070037913	0.0	0.0	0.0	1.9675061510094194	0.0	0.0	0.0	0.0	1.7752435545291463	0.0	0.0	0.0	0.0	0.0	0.0	0.0	0.0	0.0	0.0	0.0	1.7752435545291463	0.0	2.1294494137937194	0.0	0.0	0.0	0.0	2.1116854537571954	2.006963030416213	0.0	0.0	0.0	1.7752435545291463	0.0	1.7752435545291463
500	1.644217473861842	0.0	1.644217473861842	0.0	0.0	1.644217473861842	0.0	0.0	0.0	1.7925160386921541	0.0	1.644217473861842	0.0	1.7925160386921541	0.0	0.0	0.0	0.0	1.644217473861842	0.0	0.0	0.0	0.0	1.964045451897711	1.644217473861842	0.0	0.0	0.0	1.644217473861842	0.0	0.0	0.0	1.644217473861842	0.0	0.0	1.644217473861842	0.0	0.0	1.644217473861842	1.7925160386921541
501	1.3537863789446145	1.3537863789446145	1.6317244741075276	0.0	1.4871975915945241	1.0911490776887935	1.8248825393704102	1.9882040310222946	1.4871975915945241	0.0	1.4871975915945241	1.9041746832199378	0.0	1.9568382291943562	1.8083443450160175	1.789616961648262	0.0	0.0	1.9568382291943562	1.8396430533078498	1.4871975915945241	1.4871975915945241	1.3537863789446145	1.6317244741075276	0.0	1.4871975915945241	0.0	1.9122586109010669	0.0	1.8760185902298505	1.6317244741075276	1.0911490776887935	1.9991407909842358	0.0	2.026009997325982	1.7431219384926988	2.0760817151600848	1.7134114455486422	1.0911490776887935	1.9801800174367865
502	0.0	1.4545662696571195	0.0	0.0	1.4545662696571195	0.0	1.9610046824944896	1.4545662696571195	0.0	0.0	0.0	1.9232894688409004	1.4545662696571195	0.0	0.0	1.9232894688409004	0.0	0.0	1.4545662696571195	0.0	0.0	0.0	0.0	1.6893577353715397	0.0	1.4545662696571195	0.0	1.8734847424837653	0.0	1.8027823333761956	0.0	1.4545662696571195	1.4545662696571195	1.4545662696571195	2.0363404478283083	1.4545662696571195	1.6893577353715397	2.134806657668904	0.0	1.8027823333761956
503	0.0	0.0	0.0	0.0	0.0	0.0	1.8259043340782903	0.0	0.0	0.0	2.3080649691937656	2.052958593796468	0.0	0.0	2.0806579949061126	1.8259043340782903	1.8259043340782903	0.0	2.1808055838077154	1.8259043340782903	2.2593189149980244	0.0	0.0	0.0	0.0	0.0	0.0	2.052958593796468	0.0	0.0	0.0	0.0	2.1808055838077154	0.0	2.133277510785909	1.9530264586250343	2.2222278076575144	2.052958593796468	0.0	2.0142428983232774
504	0.0	0.0	1.5304690699899521	0.0	0.0	0.0	1.9216615677221511	1.5304690699899521	0.0	0.0	1.5304690699899521	1.9216615677221511	0.0	1.5304690699899521	1.8924078258849137	1.7126493575852046	0.0	0.0	0.0	0.0	0.0	1.945008649345254	0.0	1.8924078258849137	0.0	1.5304690699899521	0.0	1.5304690699899521	0.0	0.0	0.0	0.0	1.7126493575852046	0.0	2.0069875261934658	1.5304690699899521	2.05208327837885	1.8539643971001187	1.5304690699899521	1.5304690699899521
505	1.206332577527929	0.0	0.0	0.0	1.6407507025274277	1.4470678326791644	1.693543500191413	2.0381898879767717	1.9088762610992303	0.0	0.0	1.8490004966195117	0.0	0.0	1.6407507025274277	1.5660341192300358	1.8636063179427473	0.0	1.7915202947108901	1.7335710194835832	1.206332577527929	1.693543500191413	0.0	1.206332577527929	0.0	1.4470678326791644	0.0	1.96008049279662	0.0	1.693543500191413	1.206332577527929	1.5660341192300358	2.0330802261366716	1.206332577527929	1.7915202947108901	1.7335710194835832	2.053961320366219	2.001769344187718	0.0	2.07542718353507
506	1.8125275832370167	1.661981192396217	1.8125275832370167	0.0	0.0	0.0	0.0	1.384511786211701	1.8979761830963184	0.0	1.384511786211701	1.7182627146355423	0.0	1.832455785758834	0.0	1.384511786211701	0.0	0.0	0.0	0.0	0.0	0.0	0.0	1.384511786211701	0.0	0.0	0.0	1.9536709814712563	1.384511786211701	1.5719573866410401	0.0	1.7182627146355423	1.93662916839262	1.7182627146355423	0.0	0.0	1.384511786211701	1.976070355837519	1.661981192396217	1.7182627146355423
507	1.8141564961744794	0.0	1.2996915133509073	0.0	1.7851530495013204	1.9365231054073804	1.632456586776765	1.8754442834636593	1.5235290579046181	0.0	1.2996915133509073	1.8380124133771905	0.0	1.9537718232718038	1.5235290579046181	1.7486810813050016	0.0	0.0	0.0	1.632456586776765	1.5235290579046181	1.2996915133509073	1.5235290579046181	1.5235290579046181	0.0	1.9537718232718038	0.0	1.7486810813050016	0.0	1.9365231054073804	1.2996915133509073	0.0	1.2996915133509073	1.2996915133509073	1.7486810813050016	2.047079519617319	1.9537718232718038	1.2996915133509073	0.0	1.7486810813050016
508	1.7570204099505047	1.4585851032267623	1.674957393821614	0.0	0.0	1.6498032646459813	0.0	1.4585851032267623	1.5807751444158071	1.6961702390451718	1.3449410607324739	0.0	0.0	1.7144102597904396	1.1159913199953635	0.0	0.0	0.0	1.5301344727738981	1.4585851032267623	1.1159913199953635	1.1159913199953635	0.0	2.0618434458004464	0.0	1.8123109194330578	1.8192676413104731	1.1159913199953635	1.7144102597904396	1.1159913199953635	1.3449410607324739	0.0	1.8257790094229642	1.5301344727738981	0.0	1.1159913199953635	1.4585851032267623	0.0	1.1159913199953635	1.9397857768086195
509	1.728906224669674	1.2295149447866638	1.903424780431394	0.0	1.2295149447866638	0.0	1.2295149447866638	1.6182332155050676	1.6182332155050676	1.2295149447866638	0.0	1.4461839179614704	0.0	1.8653235856218784	1.2295149447866638	0.0	0.0	0.0	1.5519599665921975	0.0	0.0	0.0	0.0	1.2295149447866638	0.0	0.0	0.0	1.8980437179960818	0.0	1.5519599665921975	1.2295149447866638	1.6182332155050676	1.2295149447866638	1.8653235856218784	1.6182332155050676	1.4461839179614704	0.0	1.9567271044539545	0.0	1.8035151349949357
510	2.0160814887965044	0.0	0.0	0.0	0.0	1.7897015838249548	0.0	0.0	1.7897015838249548	0.0	1.7897015838249548	1.7897015838249548	0.0	1.916422095549997	0.0	1.7897015838249548	0.0	0.0	0.0	0.0	0.0	0.0	0.0	0.0	0.0	0.0	0.0	2.0437094562667837	0.0	0.0	0.0	1.916422095549997	1.916422095549997	0.0	0.0	0.0	0.0	2.0437094562667837	0.0	1.7897015838249548
511	1.5959347865792144	1.5959347865792144	1.353219879342487	0.0	0.0	0.0	1.9589834363548855	1.7143565804585144	1.353219879342487	0.0	1.5959347865792144	1.9114758949719786	1.353219879342487	1.353219879342487	1.353219879342487	1.7143565804585144	1.5959347865792144	0.0	0.0	0.0	1.353219879342487	2.12855129573101	1.5959347865792144	1.5959347865792144	0.0	0.0	0.0	1.9589834363548855	0.0	1.353219879342487	1.353219879342487	1.353219879342487	1.353219879342487	0.0	2.032814590368127	1.353219879342487	1.9939416401704557	1.353219879342487	0.0	1.5959347865792144
512	0.0	1.9382348498091801	2.0862290492182276	0.0	0.0	0.0	0.0	1.8119932197013053	1.8119932197013053	0.0	0.0	0.0	0.0	2.037537681700009	0.0	1.9382348498091801	0.0	0.0	0.0	0.0	0.0	0.0	0.0	0.0	0.0	0.0	0.0	2.1032504697629477	0.0	0.0	0.0	1.9382348498091801	2.0650741268267674	0.0	0.0	0.0	1.8119932197013053	0.0	0.0	0.0
513	1.7383044862683603	0.0	1.881362207659392	0.0	0.0	0.0	0.0	1.881362207659392	1.7383044862683603	1.881362207659392	0.0	1.7383044862683603	0.0	2.0236155968633995	1.7383044862683603	0.0	0.0	0.0	1.7383044862683603	0.0	1.7383044862683603	0.0	0.0	1.7383044862683603	0.0	0.0	1.7383044862683603	0.0	1.881362207659392	0.0	0.0	0.0	2.0236155968633995	2.0236155968633995	0.0	0.0	0.0	1.7383044862683603	0.0	1.881362207659392
514	1.3171468306618421	1.3171468306618421	1.615704322204786	0.0	0.0	1.3171468306618421	1.5184628567626948	1.6765084571111624	0.0	1.5184628567626948	1.3171468306618421	1.8332645909224141	0.0	1.953053021293916	1.3171468306618421	0.0	0.0	0.0	1.7194855329776009	0.0	0.0	0.0	0.0	1.5184628567626948	0.0	0.0	0.0	1.869815322716975	0.0	0.0	1.5184628567626948	1.6765084571111624	1.7995674076019332	1.5184628567626948	1.3171468306618421	0.0	1.3171468306618421	1.8795891975153822	1.5184628567626948	1.9779649160167545
515	1.5372388043165013	1.415359041754335	1.6139389077884057	0.0	1.1702621500260122	1.415359041754335	1.8278720817083922	1.9356890651104988	1.9952963334708755	0.0	1.1702621500260122	1.922318702664883	1.1702621500260122	2.0628459206622924	1.5372388043165013	1.8278720817083922	1.7914688012078388	0.0	2.049495784621415	1.7914688012078388	1.1702621500260122	0.0	1.1702621500260122	0.0	0.0	1.1702621500260122	0.0	1.8562563008338735	0.0	1.8109085176218556	1.415359041754335	1.415359041754335	2.0512917282753294	0.0	1.9070399274819412	1.9292153425696665	1.9630582219310044	1.9149473526786212	0.0	1.9417839429477854
516	1.5470284580066351	1.5470284580066351	1.7072377419172329	0.0	0.0	0.0	0.0	1.5470284580066351	1.5470284580066351	0.0	1.5470284580066351	1.5470284580066351	1.5470284580066351	1.7072377419172329	1.5470284580066351	0.0	0.0	0.0	1.7838233798836614	0.0	1.7072377419172329	1.7838233798836614	0.0	2.0713455892797414	0.0	1.5470284580066351	1.8318322076312405	0.0	1.7072377419172329	0.0	0.0	1.5470284580066351	1.8919440662444824	0.0	0.0	1.5470284580066351	1.7072377419172329	1.5470284580066351	0.0	1.9683161384128216
517	0.0	0.0	1.5025961161725305	0.0	0.0	0.0	1.8390521228162655	2.0367864019884316	1.9336074630300333	0.0	0.0	2.0192739466582688	0.0	1.5025961161725305	0.0	1.7825395185919353	1.5025961161725305	0.0	0.0	1.6920006616115664	1.5025961161725305	1.6920006616115664	0.0	0.0	0.0	1.5025961161725305	0.0	1.9704867845771632	0.0	1.8790058500101172	1.5025961161725305	1.5025961161725305	2.101406780082909	1.5025961161725305	1.9704867845771632	1.8390521228162655	2.0284392042015282	2.0192739466582688	0.0	2.097575399267285
518	0.0	0.0	1.6949477586399682	0.0	1.2086415281860567	1.4489910302424942	1.7666260532027147	2.009721670869528	2.1065254184353845	0.0	0.0	1.8335790701400148	1.2086415281860567	1.7348869570546677	1.4489910302424942	1.6422710949510244	1.9098180801331484	0.0	1.6949477586399682	1.7348869570546677	0.0	1.6422710949510244	0.0	1.2086415281860567	0.0	1.4489910302424942	0.0	1.8776633750716671	0.0	1.7927092646503644	0.0	1.4489910302424942	2.056655044151203	0.0	1.7927092646503644	1.6949477586399682	2.0460042572643236	1.9718371937079024	0.0	2.0744836373955295
519	1.5845752448385395	0.0	1.5845752448385395	0.0	1.3815869540730599	1.743323657736883	1.786432870050492	1.9004939233993525	1.9262794999734487	0.0	0.0	1.6822955205182633	0.0	1.9715192475791363	1.3815869540730599	0.0	0.0	0.0	1.3815869540730599	1.6822955205182633	0.0	1.3815869540730599	1.5845752448385395	1.3815869540730599	0.0	1.8191692346955461	0.0	0.0	0.0	1.9558322201313594	1.6822955205182633	0.0	0.0	1.3815869540730599	0.0	2.0423768016903145	1.743323657736883	1.3815869540730599	0.0	1.3815869540730599
520	0.0	1.7207814746993508	1.7207814746993508	0.0	1.828304168258225	0.0	1.9424645192362935	1.828304168258225	1.895274246952236	0.0	1.4970121760601405	1.895274246952236	0.0	0.0	1.4970121760601405	1.9424645192362935	0.0	0.0	0.0	1.4970121760601405	0.0	0.0	0.0	1.7207814746993508	0.0	0.0	0.0	1.7207814746993508	0.0	1.4970121760601405	0.0	0.0	0.0	0.0	2.006649906084622	1.7207814746993508	0.0	1.895274246952236	0.0	1.7207814746993508
521	0.0	0.0	1.8329847792557437	0.0	0.0	1.884207718658301	1.5793693321110984	2.0488144834903323	1.5793693321110984	0.0	0.0	1.9205067740590755	0.0	0.0	0.0	1.5793693321110984	1.9481669474990606	0.0	1.8329847792557437	1.5793693321110984	0.0	0.0	0.0	1.5793693321110984	0.0	0.0	0.0	2.0785310449527366	0.0	1.5793693321110984	1.8329847792557437	0.0	2.0488144834903323	0.0	2.0040050857557676	1.7510762667190956	2.072015978467501	1.8329847792557437	0.0	2.0290819462710625
522	1.369444945533289	0.0	1.5759606780691586	0.0	1.369444945533289	1.6755162444129275	1.7684083603824745	1.9935640595697872	1.804725205178897	0.0	0.9555129237968896	1.7538582975465333	0.0	1.6480992014703897	1.5262327222036254	1.7376944019227385	1.69905534621771	0.0	1.5759606780691586	1.7195769705072268	0.9555129237968896	1.226983009085538	0.0	1.369444945533289	0.0	0.0	0.0	1.8977029496476032	0.0	1.944901651609098	1.226983009085538	1.226983009085538	1.969896446112115	1.226983009085538	1.8759707541907977	1.6480992014703897	2.048045484012277	1.6155511698660936	0.0	2.0592018252446453
523	0.0	0.0	0.0	0.0	1.7850492070186228	1.609947221566431	2.0559908648235248	1.609947221566431	1.609947221566431	0.0	0.0	1.8684904416952075	0.0	1.9856836171670817	1.609947221566431	1.609947221566431	0.0	0.0	0.0	0.0	0.0	1.9206310902978407	0.0	1.609947221566431	0.0	0.0	0.0	0.0	0.0	1.7850492070186228	0.0	0.0	0.0	0.0	2.1241901429879007	0.0	2.1180637981723103	2.026706372224956	0.0	1.609947221566431
524	1.5575923140934784	0.0	0.0	0.0	0.0	1.5575923140934784	1.7211645677637648	1.987179167157466	2.1585918097636068	0.0	1.5575923140934784	1.848247783513799	0.0	1.5575923140934784	0.0	1.848247783513799	0.0	0.0	1.848247783513799	0.0	0.0	0.0	0.0	1.848247783513799	1.5575923140934784	2.028527300963078	0.0	1.848247783513799	0.0	1.5575923140934784	0.0	0.0	1.7211645677637648	0.0	2.0460635797666105	0.0	0.0	0.0	1.5575923140934784	2.0859007316071567
525	1.7819805905696502	1.7819805905696502	1.8299719606292078	0.0	0.0	1.7054245956270235	0.0	1.5452851701484656	0.0	1.5452851701484656	0.0	0.0	1.7054245956270235	1.9850919393478168	0.0	0.0	0.0	0.0	1.86405055666537	0.0	0.0	1.5452851701484656	0.0	2.167463015867125	0.0	0.0	1.7819805905696502	0.0	1.7054245956270235	0.0	1.86405055666537	1.7054245956270235	1.5452851701484656	0.0	1.5452851701484656	0.0	0.0	1.7054245956270235	0.0	2.0665664196229607
526	1.1822067146533242	0.0	1.8707864223666244	0.0	0.0	1.7831347113056069	1.8938761209078394	1.9439278709506855	1.723421033744032	0.0	1.4284434802599304	1.9504171420864798	1.1822067146533242	1.8938761209078394	1.6821653236711718	1.6821653236711718	0.0	0.0	1.9370145553926774	1.9216984236606707	0.0	1.4284434802599304	0.0	1.5507907414377742	0.0	0.0	0.0	1.825318300028892	0.0	1.8423275294593804	1.6277561478090836	1.1822067146533242	2.031382347058203	0.0	1.9825379959393272	1.9370145553926774	2.031382347058203	1.825318300028892	0.0	1.9565265668303506
527	1.9183662745897028	1.5200007179719333	1.1395788773483313	0.0	1.1395788773483313	0.8778478575256633	0.0	1.5200007179719333	1.3679742647189501	1.3679742647189501	1.1395788773483313	1.1395788773483313	0.0	1.1395788773483313	1.1395788773483313	0.8778478575256633	0.0	0.0	0.8778478575256633	1.726329575745739	0.8778478575256633	0.0	0.0	1.9251853805783232	1.2783876580553195	1.862862213171505	0.0	1.4320848223423874	0.0	1.726329575745739	1.552091780175018	1.1395788773483313	1.5200007179719333	1.3679742647189501	1.1395788773483313	1.3679742647189501	1.4320848223423874	1.4810036685620096	0.0	1.640555795628069
528	0.0	1.9990684705108848	0.0	0.0	0.0	0.0	2.0746209344776627	1.9990684705108848	2.4221966877414705	0.0	1.9990684705108848	0.0	0.0	2.0746209344776627	1.840293216268363	1.840293216268363	0.0	0.0	1.9990684705108848	0.0	0.0	0.0	0.0	0.0	1.840293216268363	0.0	0.0	1.9990684705108848	0.0	1.840293216268363	0.0	0.0	1.840293216268363	0.0	1.840293216268363	0.0	0.0	2.2017670701122634	0.0	1.840293216268363
529	0.0	0.0	1.486990621300543	0.0	1.8344164006560746	0.0	1.486990621300543	1.7214079778861064	1.7214079778861064	0.0	1.486990621300543	1.7214079778861064	0.0	0.0	1.8344164006560746	2.0462491811850567	0.0	0.0	0.0	1.8344164006560746	0.0	0.0	0.0	0.0	0.0	1.486990621300543	0.0	1.7214079778861064	0.0	1.9048123543065278	0.0	1.486990621300543	0.0	0.0	1.9919259887520417	1.486990621300543	1.486990621300543	2.021743946132139	0.0	1.486990621300543
530	0.0	0.0	1.6826867229359868	0.0	0.0	0.0	1.6826867229359868	0.0	1.9301823314977435	0.0	1.6826867229359868	1.9801184230153	1.6826867229359868	1.6826867229359868	0.0	1.6826867229359868	0.0	0.0	0.0	0.0	0.0	2.0155248898407927	0.0	1.6826867229359868	0.0	0.0	0.0	1.8503481331001619	0.0	1.6826867229359868	0.0	0.0	1.9301823314977435	0.0	2.1317816507126577	0.0	2.1567249692679993	1.8503481331001619	0.0	0.0
531	1.955235967329942	0.0	1.8311127273008756	0.0	1.5904371177902237	1.5904371177902237	0.0	0.0	1.5904371177902237	1.402718643695331	0.0	1.6805210018409023	0.0	1.7766562901818748	1.402718643695331	0.0	0.0	0.0	1.5904371177902237	1.402718643695331	0.0	0.0	1.402718643695331	1.5904371177902237	0.0	0.0	0.0	1.9416802920496294	0.0	1.6805210018409023	1.6805210018409023	1.6805210018409023	1.9340469528558737	1.5904371177902237	1.402718643695331	0.0	0.0	1.8311127273008756	1.402718643695331	1.806950081484507
532	0.0	1.7793419326706406	1.2457924658174742	0.0	1.6391395444676877	1.2457924658174742	1.9496944462381032	1.7793419326706406	2.2752765566310535	0.0	1.508457430087793	1.6391395444676877	0.0	2.033720085243087	0.0	1.82330185168426	0.0	0.0	2.1492508175061014	1.2457924658174742	1.2457924658174742	1.6391395444676877	0.0	1.858196988889235	0.0	0.0	0.0	2.0246971516628673	0.0	1.931648213740243	1.508457430087793	0.0	1.82330185168426	0.0	1.8868405236845576	1.508457430087793	1.6391395444676877	2.11553251461883	0.0	1.6391395444676877
533	0.0	0.0	1.550256065368761	0.0	0.0	0.0	1.7341800741370978	1.8520150307287582	2.120156081672244	0.0	0.0	1.6634154426748535	0.0	1.550256065368761	1.550256065368761	1.6634154426748535	0.0	0.0	1.8219434019791927	1.6634154426748535	1.3180662620555494	2.068907526064625	0.0	1.6634154426748535	0.0	0.0	0.0	2.095549645580079	0.0	1.8219434019791927	1.3180662620555494	2.0832440297296535	1.550256065368761	0.0	1.6634154426748535	1.550256065368761	2.111180060128338	0.0	1.3180662620555494	1.8975768192210476
534	0.0	0.0	1.4703785573811794	0.0	1.667292235111645	1.667292235111645	1.862011548488394	1.862011548488394	1.4703785573811794	0.0	1.4703785573811794	1.667292235111645	1.4703785573811794	1.4703785573811794	1.4703785573811794	1.8204414594677771	1.97214087203332	0.0	1.4703785573811794	1.8204414594677771	0.0	0.0	0.0	1.4703785573811794	0.0	0.0	0.0	2.075357370484398	0.0	1.8935924213302393	1.667292235111645	0.0	2.033615912759462	0.0	1.97214087203332	1.4703785573811794	2.065310421512845	2.007582845101086	0.0	2.084337435711003
535	1.6493403940272018	1.6175383177464986	1.7929757170864726	0.0	1.0964373180056466	0.0	1.0964373180056466	1.3325608405654068	1.3325608405654068	1.4504960298683307	1.0964373180056466	1.6493403940272018	0.0	1.733019496535114	1.0964373180056466	1.0964373180056466	0.0	0.0	1.3325608405654068	1.524879499801178	0.0	0.0	1.0964373180056466	1.6493403940272018	0.0	0.0	0.0	1.889671934207644	0.0	1.4504960298683307	1.5775515448975923	1.783190251214403	1.931834906144246	1.6175383177464986	0.0	1.4504960298683307	1.3325608405654068	1.878171722573582	0.0	1.733019496535114
536	0.0	1.1249267902752524	1.3907268350768187	0.0	0.0	1.3907268350768187	1.6105203904813907	1.879938137579231	2.2749212675267247	1.52532285885413	1.3907268350768187	0.0	1.3907268350768187	1.9976494813902779	1.3907268350768187	1.6708817019245306	1.1249267902752524	0.0	0.0	1.1249267902752524	0.0	0.0	1.782931047682293	1.52532285885413	0.0	0.0	0.0	1.52532285885413	0.0	1.905411327161284	1.52532285885413	1.1249267902752524	0.0	1.1249267902752524	1.9360469363281843	1.6105203904813907	1.7166765616019488	1.1249267902752524	1.1249267902752524	2.2573863872327604
537	1.4221870110050359	1.4221870110050359	1.4221870110050359	0.0	1.6020678863905782	1.4221870110050359	1.6020678863905782	1.6882789479780436	1.83263787595219	0.0	2.077437787301086	1.923679964454685	0.0	1.7803749356413074	1.851790119759566	0.0	0.0	0.0	0.0	1.6020678863905782	2.0572993684105896	0.0	0.0	1.4221870110050359	0.0	0.0	0.0	1.894243431673569	0.0	1.6882789479780436	1.4221870110050359	1.6020678863905782	1.7421969651230924	1.7421969651230924	1.83263787595219	1.851790119759566	2.0041181544630104	1.7421969651230924	1.4221870110050359	1.851790119759566
538	1.830301163806276	0.0	1.830301163806276	0.0	1.5675919677383023	0.0	1.5675919677383023	0.0	1.830301163806276	1.5675919677383023	1.5675919677383023	1.5675919677383023	1.5675919677383023	1.745460422418572	1.5675919677383023	1.883307945797592	0.0	0.0	1.991062628285415	1.5675919677383023	0.0	1.830301163806276	0.0	0.0	0.0	0.0	0.0	1.5675919677383023	0.0	1.830301163806276	0.0	0.0	1.5675919677383023	0.0	1.9208357150401338	0.0	2.1011031857426516	1.830301163806276	0.0	1.5675919677383023
539	1.8788724757043433	1.5859965633368953	0.880709255934498	0.0	0.0	1.1438229246204952	0.0	1.3735587141634031	1.4380560403956975	1.487270049921785	0.880709255934498	0.0	1.1438229246204952	0.880709255934498	0.880709255934498	0.0	1.1438229246204952	0.0	1.6297609280306191	1.7510096825280865	0.0	0.0	0.0	1.8945532056309562	0.0	1.6093726673574629	0.0	1.691430008185686	0.0	1.678303896773414	1.4380560403956975	0.0	1.5265014173982814	0.880709255934498	0.880709255934498	0.0	1.1438229246204952	1.2834365966490509	1.1438229246204952	1.6638358449241415
540	0.0	0.0	0.0	0.0	0.0	0.0	1.9405408663301016	1.804317674730401	0.0	0.0	2.350881578778395	2.0470652734442276	0.0	0.0	2.005874334009233	1.804317674730401	2.0990059202997218	0.0	2.1744130890229236	1.804317674730401	2.3388374313444436	0.0	0.0	0.0	0.0	0.0	0.0	0.0	0.0	0.0	0.0	0.0	1.804317674730401	0.0	2.117111489347653	1.804317674730401	2.2071858833804705	2.0470652734442276	0.0	1.804317674730401
541	0.0	0.0	1.883149083587251	0.0	1.4804089928152178	0.0	1.9626818759315021	1.6829264182531862	0.0	0.0	1.4804089928152178	1.840437492405992	0.0	1.9155776417038186	1.6829264182531862	1.6829264182531862	0.0	0.0	1.4804089928152178	1.4804089928152178	0.0	0.0	0.0	0.0	0.0	0.0	0.0	1.9414046716227393	0.0	1.9414046716227393	1.6829264182531862	0.0	1.6829264182531862	0.0	2.0798801853495275	0.0	2.148614625164701	1.7799398418166081	0.0	1.7799398418166081
542	1.6867059127187791	0.0	0.0	0.0	0.0	0.0	1.6867059127187791	2.0024375761174666	1.6867059127187791	0.0	2.2248608733275925	1.9471128982180452	0.0	1.6867059127187791	1.9784560813494998	1.6867059127187791	1.903093225131664	0.0	1.9784560813494998	1.8330714423174532	2.2105113619435093	0.0	0.0	1.903093225131664	0.0	0.0	0.0	1.8330714423174532	0.0	1.8330714423174532	0.0	0.0	1.6867059127187791	0.0	2.0511450643654032	2.1048243090267422	2.127228210548698	1.9471128982180452	0.0	1.9471128982180452
543	1.484958845546025	0.0	1.7622093262474878	0.0	0.0	0.0	1.8879580609574362	1.9318074149633035	1.9318074149633035	0.0	0.0	1.9318074149633035	0.0	1.484958845546025	1.6725074503601927	1.8578336682905954	1.8182217045378144	0.0	1.484958845546025	1.484958845546025	0.0	0.0	0.0	1.7622093262474878	0.0	0.0	0.0	1.948574013526288	0.0	1.6725074503601927	0.0	1.6725074503601927	2.074743703476778	0.0	1.948574013526288	1.7622093262474878	2.0219739454203585	1.9756974795902589	0.0	2.120349744945717
544	0.0	1.5918436454575164	1.5918436454575164	0.0	0.0	1.8379093982944572	1.7584262323997137	0.0	1.8379093982944572	0.0	0.0	2.056177899616491	0.0	0.0	0.0	1.8379093982944572	0.0	0.0	1.5918436454575164	0.0	0.0	1.5918436454575164	0.0	1.5918436454575164	0.0	0.0	0.0	1.9713658141079697	0.0	1.5918436454575164	0.0	1.8379093982944572	2.102860512188872	0.0	2.0388293387400727	2.0388293387400727	2.0172553182856263	0.0	0.0	2.082858920653593
545	0.0	0.0	0.0	0.0	1.8515509950565576	0.0	2.0505732746163323	1.8515509950565576	1.9860426001854201	0.0	2.4077230827813056	2.188085376118251	0.0	0.0	2.0912804983654207	1.8515509950565576	2.0505732746163323	0.0	2.2548263161544964	1.8515509950565576	2.398495098320054	0.0	0.0	1.9860426001854201	0.0	0.0	0.0	0.0	0.0	0.0	0.0	0.0	0.0	0.0	2.1990526522154004	2.2087013420863	2.249769906256542	0.0	0.0	2.142644174920744
546	1.5234932143965654	0.0	1.5234932143965654	0.0	1.884635171825493	1.7920458722893235	1.5234932143965654	1.986701775259768	1.5234932143965654	0.0	1.5234932143965654	1.884635171825493	0.0	1.9138342414838152	1.5234932143965654	0.0	0.0	0.0	0.0	1.8462658623740227	0.0	1.5234932143965654	1.5234932143965654	1.5234932143965654	0.0	1.7052450306120834	0.0	1.7052450306120834	0.0	2.009928741249801	0.0	0.0	0.0	0.0	1.5234932143965654	2.0508507906298967	2.009928741249801	1.7052450306120834	0.0	1.884635171825493
547	1.9570753268198435	1.8012122264471073	2.003135362276399	0.0	0.0	0.0	0.0	1.6436551604723448	1.8012122264471073	1.8764229221561268	0.0	1.6436551604723448	1.6436551604723448	1.9235773918587513	1.6436551604723448	0.0	0.0	0.0	1.8764229221561268	0.0	0.0	0.0	0.0	1.9235773918587513	0.0	0.0	0.0	1.8764229221561268	0.0	1.8012122264471073	1.6436551604723448	1.6436551604723448	2.1096813072558023	0.0	0.0	0.0	1.6436551604723448	0.0	1.6436551604723448	1.6436551604723448
548	1.6044769879018006	1.220820354001359	1.220820354001359	0.0	0.0	1.220820354001359	1.220820354001359	1.220820354001359	1.6044769879018006	1.5390664771742495	0.0	0.0	0.0	1.8119705772814485	0.0	1.220820354001359	0.0	0.0	1.875312728786772	1.5390664771742495	0.0	0.0	0.0	2.0209512367173126	0.0	1.8119705772814485	1.822408852866488	1.5390664771742495	1.8119705772814485	0.0	0.0	0.0	1.8485926742634127	1.968969339927797	1.220820354001359	1.220820354001359	0.0	1.787477713826554	0.0	1.9049128629631558
549	1.2900116861744753	0.0	1.5223500627153186	0.0	1.7950168881834716	1.7950168881834716	1.7068828082217504	1.9524077537033397	1.5223500627153186	0.0	0.0	1.9702951359611005	0.0	1.7068828082217504	1.5223500627153186	1.7950168881834716	0.0	0.0	0.0	1.8252204014607505	1.5223500627153186	1.2900116861744753	0.0	0.0	0.0	1.2900116861744753	1.2900116861744753	1.5223500627153186	0.0	1.7570156077123817	1.2900116861744753	0.0	1.635848764215037	0.0	1.2900116861744753	2.1005990635864795	2.0159813489197607	0.0	1.2900116861744753	1.9855859632557589
550	0.0	1.1893522412076714	1.1893522412076714	0.0	1.1893522412076714	1.765734850343222	1.8155352686265507	1.923230341867069	2.207411955825078	0.0	1.1893522412076714	1.9139627652230289	0.0	1.939747323977234	1.4366772975479636	1.8672466374589956	0.0	0.0	1.9667321263082158	1.6914233498295332	1.5595325344003235	1.5595325344003235	1.1893522412076714	1.5595325344003235	0.0	0.0	0.0	1.9973074034902818	0.0	1.8155352686265507	0.0	1.6914233498295332	2.0653241301631886	0.0	2.0444711437707346	1.939747323977234	2.0444711437707346	1.939747323977234	0.0	1.9779919705801676
551	1.6106207826062366	0.0	1.6106207826062366	0.0	0.0	0.0	0.0	0.0	1.787471511895176	1.4321482453213383	0.0	1.6106207826062366	0.0	1.816306344196184	1.4321482453213383	0.0	0.0	0.0	0.0	1.4321482453213383	0.0	0.0	0.0	1.4321482453213383	0.0	0.0	0.0	1.8393281801441845	0.0	1.7495992947564032	0.0	1.4321482453213383	1.816306344196184	1.4321482453213383	0.0	0.0	0.0	2.0096287816245293	0.0	1.6961215089965336
552	0.0	0.0	1.524680897221351	0.0	1.6883659623802836	0.0	0.0	1.524680897221351	0.0	1.524680897221351	0.0	0.0	0.0	0.0	1.524680897221351	0.0	0.0	0.0	1.524680897221351	0.0	0.0	0.0	0.0	1.6883659623802836	0.0	0.0	0.0	1.524680897221351	0.0	0.0	1.524680897221351	0.0	1.8982061332864224	1.524680897221351	0.0	1.7666174790387272	0.0	0.0	0.0	2.0595266956595384
553	1.5643484393785285	0.0	1.5643484393785285	0.0	1.5643484393785285	1.3571727535473175	1.7267512932488378	1.9522418405248252	1.9013969335039467	0.0	1.3571727535473175	1.6643080040455276	0.0	1.7267512932488378	1.3571727535473175	1.6643080040455276	1.7267512932488378	0.0	1.3571727535473175	1.7267512932488378	0.0	1.3571727535473175	0.0	1.6643080040455276	1.3571727535473175	0.0	0.0	1.9137616323071127	0.0	1.8529365787581196	1.5643484393785285	1.3571727535473175	1.9855505334664054	1.5643484393785285	1.9137616323071127	1.8309859221229672	2.035273018388051	1.7267512932488378	1.3571727535473175	2.0793414189623047
554	1.4441264373038536	1.4441264373038536	1.563945787971834	0.0	0.0	1.563945787971834	1.8637412531207274	1.9485249059068983	1.8887291604894612	1.2019476835680654	1.4441264373038536	1.8490308352184277	1.2019476835680654	0.0	1.6392227405785023	1.563945787971834	0.0	0.0	1.9548859665429201	1.8323891568465527	0.0	1.7647949125814366	1.2019476835680654	0.0	0.0	1.2019476835680654	0.0	1.9608754840544602	0.0	1.8887291604894612	0.0	1.2019476835680654	2.0829771296902924	1.4441264373038536	2.0028295754582914	1.8994893476735197	2.0288642416501466	1.6392227405785023	0.0	1.9548859665429201
555	1.7909024126446385	1.5464323083533826	1.6908161957755459	0.0	0.0	1.718313829012782	0.0	1.5464323083533826	1.2327988963978778	1.2327988963978778	0.0	0.0	0.0	1.718313829012782	1.2327988963978778	0.0	0.0	0.0	1.6107851708306975	0.0	1.2327988963978778	1.4436991473991887	0.0	2.0445370478757146	0.0	1.7600657252670135	1.7600657252670135	1.2327988963978778	1.8253192912038168	1.2327988963978778	1.4436991473991887	1.2327988963978778	1.5464323083533826	1.9788052442016346	0.0	0.0	1.2327988963978778	0.0	0.0	1.9457306626600293
556	1.596187762299905	1.458330347188879	1.726365661125177	0.0	1.0787554146037721	1.458330347188879	1.8189890812122131	1.726365661125177	1.539002988617595	0.0	1.458330347188879	1.8392440064990139	1.458330347188879	1.8189890812122131	1.639601640764724	1.6741149298213305	1.3308831718476095	0.0	1.9541585504553356	1.8189890812122131	0.0	1.0787554146037721	0.0	1.8295429551005526	0.0	1.3308831718476095	0.0	1.9541585504553356	0.0	1.8074406247134547	0.0	1.6741149298213305	2.028654775981181	1.0787554146037721	1.937220721773105	1.639601640764724	1.9808176358990945	1.8074406247134547	1.3308831718476095	1.9166524840144512
557	0.0	0.0	1.4647899401462325	0.0	1.7609964492438321	0.0	1.9208250088616645	0.0	1.4647899401462325	0.0	0.0	1.8952476311005084	0.0	1.4647899401462325	1.8208614444439117	1.8952476311005084	0.0	0.0	1.9597092701134113	1.4647899401462325	1.4647899401462325	2.000377529625922	0.0	1.665033782415918	0.0	0.0	1.4647899401462325	1.7609964492438321	0.0	1.4647899401462325	1.4647899401462325	1.4647899401462325	0.0	0.0	1.975053146663626	1.4647899401462325	2.0516902371984282	1.665033782415918	0.0	1.665033782415918
558	1.639140762835238	1.3511273966358937	1.8162181758627576	0.0	0.0	0.0	0.0	1.5455363437875302	0.0	0.0	1.3511273966358937	0.0	0.0	1.8736031458885034	0.0	1.3511273966358937	1.3511273966358937	0.0	0.0	1.3511273966358937	0.0	0.0	0.0	1.3511273966358937	0.0	0.0	0.0	1.884065014148639	0.0	1.5455363437875302	0.0	1.3511273966358937	1.697656833823849	1.833687619525573	1.3511273966358937	0.0	0.0	1.8619224145129782	0.0	1.9361151433755883
559	1.3811074576712785	0.0	1.6816481688213198	0.0	1.6816481688213198	1.583982120773342	1.8659766207957085	1.8841121916024395	1.9841616648487643	0.0	1.583982120773342	1.583982120773342	0.0	1.8997337479205492	0.0	1.7426432767593059	0.0	0.0	0.0	1.583982120773342	0.0	0.0	1.583982120773342	1.3811074576712785	0.0	2.114865184881147	0.0	1.6816481688213198	0.0	1.955046410594181	0.0	0.0	1.3811074576712785	0.0	1.6816481688213198	1.913399871941389	1.9461367298046752	0.0	0.0	1.6816481688213198
560	1.6312711142919554	0.0	1.8939314823235396	0.0	0.0	1.4534313908097445	0.0	1.4534313908097445	1.4534313908097445	0.0	0.0	1.6312711142919554	1.4534313908097445	1.8779078582462128	1.7164028027584788	0.0	0.0	0.0	1.4534313908097445	0.0	0.0	0.0	1.4534313908097445	0.0	0.0	0.0	0.0	1.9569437038973458	0.0	1.7164028027584788	1.4534313908097445	1.4534313908097445	1.93063382675381	1.6312711142919554	1.4534313908097445	1.4534313908097445	1.4534313908097445	2.014940160291624	1.6312711142919554	1.8360568424597183
561	1.601473967027386	1.6900873253725779	1.6900873253725779	0.0	0.0	0.0	0.0	1.7454794351741212	1.601473967027386	0.0	0.0	0.0	0.0	1.601473967027386	0.0	1.6900873253725779	0.0	0.0	1.601473967027386	1.601473967027386	1.4166675463108631	1.7454794351741212	0.0	0.0	0.0	0.0	1.7846768770150232	0.0	1.4166675463108631	1.601473967027386	1.601473967027386	1.601473967027386	1.7454794351741212	1.7454794351741212	0.0	0.0	1.4166675463108631	1.601473967027386	0.0	2.035851961074236
562	1.7491548971964	1.407589032084964	1.407589032084964	0.0	0.0	0.0	0.0	1.407589032084964	0.0	0.0	0.0	1.5994955426228274	0.0	1.820776080138975	1.407589032084964	1.407589032084964	0.0	0.0	1.9653045526110355	1.5994955426228274	0.0	0.0	0.0	1.9222686911685525	0.0	0.0	0.0	1.5994955426228274	1.8657722408723612	0.0	1.407589032084964	0.0	1.9719400140402212	0.0	0.0	1.5994955426228274	1.407589032084964	0.0	0.0	1.9581410008667182
563	1.5739023461669028	0.0	1.7540531995349495	0.0	0.0	1.2821024605433384	1.4787871852188352	1.4787871852188352	1.5739023461669028	0.0	2.011830790798841	1.4787871852188352	0.0	1.7330331944399306	1.2821024605433384	1.2821024605433384	1.4787871852188352	0.0	1.5739023461669028	1.4787871852188352	1.9871309430699915	0.0	1.2821024605433384	1.707530197011948	0.0	0.0	0.0	1.6755303705343687	0.0	1.5739023461669028	1.2821024605433384	1.6334283850462408	1.7718178125626964	1.6334283850462408	1.4787871852188352	1.6755303705343687	1.812390493212897	1.8005202399949674	0.0	1.4787871852188352
564	0.0	1.6338159199503093	0.0	0.0	0.0	0.0	1.912075740421703	1.6338159199503093	2.358020219201013	1.6338159199503093	0.0	1.8223428708563234	1.6338159199503093	1.6338159199503093	1.8223428708563234	1.912075740421703	0.0	0.0	0.0	0.0	0.0	1.6338159199503093	0.0	0.0	0.0	0.0	0.0	2.1464470203567396	0.0	1.6338159199503093	0.0	0.0	0.0	0.0	2.1364008856329857	0.0	1.6338159199503093	1.8223428708563234	0.0	0.0
565	0.0	1.3404522418084814	1.9210585786702117	0.0	0.0	0.0	1.3404522418084814	0.0	0.0	0.0	1.3404522418084814	0.0	1.3404522418084814	1.7707320231148882	0.0	0.0	1.3404522418084814	0.0	1.8176199617912436	1.3404522418084814	1.3404522418084814	0.0	0.0	2.1598677148589243	0.0	1.7964376148555459	1.876388531526567	1.913629465210486	1.864432622319143	0.0	1.5397986593605135	1.5397986593605135	1.9735100027381856	0.0	0.0	0.0	1.5397986593605135	1.8509396024142706	0.0	1.8355187551888337
566	1.8615172307575247	1.5747501121777834	1.3906157608469218	0.0	0.0	0.0	0.0	1.663134009355479	1.663134009355479	0.0	0.0	0.0	0.0	1.847215564338468	0.0	0.0	0.0	0.0	1.8110375312944267	1.7184041713110336	1.3906157608469218	0.0	0.0	1.972069135979371	0.0	1.8615172307575247	1.663134009355479	0.0	1.8615172307575247	0.0	1.663134009355479	0.0	1.8110375312944267	1.5747501121777834	0.0	0.0	1.3906157608469218	1.5747501121777834	0.0	2.0058412984756537
567	0.0	1.5965582536426959	1.795023761727868	0.0	1.2580130195611678	1.3967142149343266	0.0	1.8066615137186897	1.9862833300298255	1.2580130195611678	0.0	1.2580130195611678	0.9907589562489507	1.485389651999969	0.9907589562489507	0.9907589562489507	0.0	0.0	1.485389651999969	1.485389651999969	1.2580130195611678	0.9907589562489507	1.8862263009820393	1.9672152274684918	0.0	1.5965582536426959	1.6347740069667607	1.795023761727868	0.9907589562489507	1.2580130195611678	0.0	1.2580130195611678	1.548527267352003	1.548527267352003	1.3967142149343266	1.2580130195611678	1.2580130195611678	0.9907589562489507	1.3967142149343266	1.8449042314161235
568	1.6651208251308247	0.0	1.8839825697494748	0.0	0.0	1.6651208251308247	0.0	2.003800650213291	1.6651208251308247	0.0	2.2622405393736376	1.9843795056110254	0.0	1.6651208251308247	1.6651208251308247	0.0	1.6651208251308247	0.0	0.0	1.6651208251308247	2.234583808118831	0.0	0.0	1.6651208251308247	0.0	0.0	0.0	0.0	0.0	0.0	0.0	0.0	1.8839825697494748	0.0	1.8839825697494748	1.9601536693616006	2.119461514789169	0.0	0.0	1.9601536693616006
569	0.0	0.0	1.5159508191133149	0.0	1.6947576744378656	1.923089869280156	1.6947576744378656	1.6947576744378656	1.6947576744378656	0.0	0.0	1.6947576744378656	0.0	1.9420557848296685	1.5159508191133149	1.7801746417802502	0.0	0.0	0.0	1.8713482588921266	0.0	0.0	1.6947576744378656	1.6947576744378656	0.0	1.8713482588921266	0.0	0.0	0.0	1.9420557848296685	0.0	1.5159508191133149	1.5159508191133149	0.0	1.6947576744378656	1.9581111794904495	1.7801746417802502	0.0	0.0	1.90011933406144
570	1.6068220529978958	0.0	1.7826823765744104	0.0	1.9374105699628694	1.5308576783143462	1.1671699987002802	1.8972436672558723	1.7012769528102027	1.1671699987002802	1.410130401103079	1.410130401103079	1.1671699987002802	1.879660904196849	1.9528078950441004	1.7336548111991148	0.0	0.0	0.0	1.410130401103079	1.410130401103079	1.1671699987002802	1.410130401103079	1.5308576783143462	0.0	1.7336548111991148	0.0	1.6068220529978958	0.0	1.8972436672558723	0.0	1.410130401103079	1.410130401103079	0.0	1.410130401103079	1.8336184559843094	1.8697249880378581	0.0	1.9317029366983514	1.7336548111991148
571	0.0	0.0	0.0	0.0	0.0	0.0	0.0	2.0153180199681064	1.789763854483329	0.0	2.256028897987084	2.1072294318317755	1.789763854483329	0.0	0.0	1.789763854483329	1.916005095177136	0.0	1.789763854483329	1.789763854483329	2.175467593855411	0.0	0.0	1.789763854483329	0.0	0.0	0.0	1.976834947729239	0.0	0.0	0.0	0.0	2.042856441652966	0.0	2.064012287074993	1.916005095177136	2.1709527637023394	2.042856441652966	1.789763854483329	1.976834947729239
572	1.9200263972985359	1.5862660919635299	1.731950572867344	0.0	0.0	1.6759124525918059	0.0	1.6759124525918059	0.0	1.3994705408558084	0.0	1.3994705408558084	0.0	1.6759124525918059	1.5862660919635299	1.3994705408558084	0.0	0.0	0.0	1.5862660919635299	1.3994705408558084	0.0	0.0	2.0748735477534135	0.0	0.0	1.6759124525918059	1.731950572867344	1.731950572867344	0.0	0.0	0.0	1.6759124525918059	1.9200263972985359	1.3994705408558084	0.0	0.0	0.0	0.0	1.9200263972985359
573	0.0	1.7758990309052687	0.0	0.0	0.0	0.0	2.1473860639086473	0.0	1.7758990309052687	0.0	0.0	1.949357764265767	0.0	1.7758990309052687	0.0	1.7758990309052687	0.0	0.0	0.0	1.7758990309052687	0.0	0.0	1.7758990309052687	1.7758990309052687	0.0	0.0	0.0	1.7758990309052687	0.0	1.949357764265767	0.0	0.0	0.0	1.7758990309052687	2.0317392676404067	0.0	0.0	2.2168242414445567	0.0	1.949357764265767
574	1.7193051655010758	0.0	1.5683777851690623	0.0	1.5683777851690623	1.5683777851690623	1.6356780691830062	1.869206672969988	1.6356780691830062	0.0	1.2409156285684735	1.7480079136264042	1.4609393142414766	1.808691738787934	0.0	1.4609393142414766	0.0	0.0	1.2409156285684735	1.6832261474681713	1.2409156285684735	0.0	0.0	1.5683777851690623	0.0	1.6832261474681713	0.0	1.6356780691830062	0.0	1.7480079136264042	1.4609393142414766	1.5683777851690623	1.7915492547571734	0.0	1.4609393142414766	1.9943862006001138	1.869206672969988	1.2409156285684735	1.4609393142414766	1.5683777851690623
575	1.5067685820440946	0.0	1.7718827573308615	0.0	1.7718827573308615	1.6861614225268802	1.5067685820440946	1.8922483220950692	1.7718827573308615	0.0	0.0	1.5067685820440946	0.0	1.8254539209517497	0.0	1.8633785913476892	0.0	0.0	1.5067685820440946	1.7718827573308615	1.5067685820440946	0.0	1.6861614225268802	1.6861614225268802	0.0	1.9504317357765142	0.0	1.7718827573308615	0.0	1.9152960270438117	1.5067685820440946	0.0	1.5067685820440946	0.0	1.7718827573308615	1.98732136277387	1.934324420330001	0.0	0.0	1.6861614225268802
576	1.691765784507233	1.361314148675981	0.0	0.0	1.635990285312367	1.546820180621702	0.0	1.635990285312367	1.546820180621702	1.546820180621702	1.361314148675981	0.0	0.0	1.785233959811581	0.0	0.0	0.0	0.0	1.361314148675981	0.0	1.361314148675981	0.0	0.0	2.0580434778407164	0.0	0.0	1.8217249238791247	1.361314148675981	1.7612738571310396	0.0	0.0	0.0	1.8217249238791247	1.836147268297307	1.361314148675981	0.0	1.361314148675981	0.0	0.0	1.9549701286459582
577	1.678336426950733	0.0	1.415891839548021	0.0	1.415891839548021	0.0	0.0	1.593297410319101	1.593297410319101	1.415891839548021	0.0	1.7315417749977007	0.0	1.8696065750969286	0.0	0.0	0.0	0.0	1.415891839548021	1.415891839548021	0.0	0.0	1.415891839548021	0.0	0.0	0.0	0.0	1.7315417749977007	0.0	1.593297410319101	0.0	1.797926782349972	1.9108285097454154	0.0	1.415891839548021	1.415891839548021	0.0	1.9838949930119745	1.678336426950733	1.8397637219642882
578	1.5610964150323023	1.1931776639423752	1.8346631092428758	0.0	0.0	1.4390867337344773	1.851610870644962	1.851610870644962	1.5610964150323023	0.0	0.0	1.912987639548909	1.1931776639423752	2.0222229534688285	1.4390867337344773	1.851610870644962	0.0	0.0	1.9913401016982837	1.8665891393254568	1.1931776639423752	0.0	0.0	1.6378103159447996	0.0	1.1931776639423752	0.0	1.8152409171357975	0.0	1.912987639548909	1.7657985620285033	1.1931776639423752	2.079986437094431	1.1931776639423752	1.9866680834968877	2.0285632794772566	2.0254488295593194	1.4390867337344773	1.1931776639423752	1.9654132608707775
579	1.763379805593373	1.5621156329972012	1.8045918647134276	0.0	0.0	0.0	0.0	1.1699764929387926	1.7752441518059587	1.1699764929387926	0.0	0.0	0.0	1.7501140099068606	1.1699764929387926	1.494935667505788	0.0	0.0	1.7179709258020217	1.1699764929387926	0.0	0.0	0.0	1.993403066617791	1.1699764929387926	0.0	1.5621156329972012	1.7179709258020217	0.0	1.3879157127304869	1.3879157127304869	1.5621156329972012	1.8274272551370738	1.6744091683856592	0.0	1.1699764929387926	1.3879157127304869	1.8203777334046676	1.6096281184108918	1.763379805593373
580	0.0	1.4528849862248094	1.4528849862248094	0.0	1.688417058014177	0.0	2.0545056565513735	1.8731889079122734	2.377501293823225	0.0	1.4528849862248094	1.8731889079122734	0.0	1.8731889079122734	0.0	1.9910769899188927	0.0	0.0	1.688417058014177	0.0	1.4528849862248094	1.4528849862248094	0.0	1.688417058014177	0.0	0.0	0.0	1.8731889079122734	0.0	1.4528849862248094	0.0	0.0	1.688417058014177	0.0	2.1996283435324417	1.688417058014177	1.9231685714016196	1.4528849862248094	1.4528849862248094	0.0
581	1.2754963380890108	1.2754963380890108	1.77885749130629	0.0	1.4036017768187117	0.0	1.2754963380890108	1.6215368949770617	1.4849604206884783	1.4036017768187117	1.2754963380890108	1.4849604206884783	0.0	1.7977464417470046	1.024164063453127	1.4036017768187117	0.0	0.0	1.4849604206884783	1.024164063453127	1.2754963380890108	0.0	1.4849604206884783	1.2754963380890108	0.0	0.0	0.0	1.9079892840725705	0.0	1.4849604206884783	1.024164063453127	1.6502357536232977	1.9270659366259217	1.7681754053995598	1.2754963380890108	0.0	1.4036017768187117	1.9270659366259217	0.0	1.8140083973730716
582	1.631698883986802	1.4356788897394128	0.0	0.0	1.7844016509130127	1.4356788897394128	1.4356788897394128	1.8573877249273636	1.725711068176275	0.0	1.4356788897394128	1.8573877249273636	0.0	1.725711068176275	0.0	1.631698883986802	0.0	0.0	0.0	1.4356788897394128	0.0	0.0	1.7844016509130127	1.8573877249273636	0.0	1.9206996443150566	0.0	1.4356788897394128	0.0	1.9892421719138733	0.0	0.0	1.4356788897394128	0.0	0.0	2.1509540707811996	1.971155162913894	0.0	0.0	1.725711068176275
583	1.7414373225468127	1.9003591722722846	1.7414373225468127	0.0	0.0	1.9003591722722846	1.7414373225468127	0.0	1.5808386761528075	1.8181488776251966	0.0	0.0	0.0	1.5808386761528075	0.0	0.0	0.0	0.0	0.0	0.0	0.0	0.0	1.5808386761528075	2.11393431996972	0.0	0.0	1.5808386761528075	0.0	1.5808386761528075	0.0	0.0	0.0	1.8181488776251966	0.0	1.5808386761528075	0.0	0.0	1.5808386761528075	1.5808386761528075	1.9472611042918653
584	0.0	1.5994078834654168	1.5994078834654168	0.0	1.7733144697862409	0.0	1.9447386335179322	1.7733144697862409	0.0	0.0	1.5994078834654168	1.908032794233042	1.5994078834654168	1.5994078834654168	1.908032794233042	0.0	1.856215574987672	0.0	2.131110208582565	0.0	0.0	0.0	0.0	1.5994078834654168	0.0	0.0	0.0	1.5994078834654168	0.0	1.7733144697862409	1.5994078834654168	0.0	0.0	0.0	2.029121563543569	0.0	0.0	2.029121563543569	1.5994078834654168	0.0
585	0.0	0.0	0.0	0.0	1.547684606560327	0.0	2.045799141926495	1.547684606560327	2.3055079722386442	0.0	0.0	0.0	0.0	2.0308216613948122	0.0	1.8954701922127186	1.547684606560327	0.0	1.7436135643082544	1.547684606560327	0.0	1.547684606560327	0.0	1.547684606560327	0.0	0.0	0.0	2.0589097171383663	0.0	1.7436135643082544	1.547684606560327	0.0	0.0	0.0	2.0589097171383663	1.547684606560327	1.547684606560327	1.936659811724813	0.0	1.7436135643082544
586	0.0	0.0	1.6935632561662044	0.0	1.6935632561662044	1.5084959507081768	1.8372178724336012	2.0576268464281595	0.0	0.0	1.5084959507081768	1.8762807180461198	0.0	0.0	1.8372178724336012	1.5084959507081768	1.965816543711217	0.0	1.7819952913728008	1.5084959507081768	0.0	1.5084959507081768	0.0	0.0	0.0	0.0	0.0	1.9492654720716518	0.0	1.7819952913728008	0.0	1.5084959507081768	2.1012902375337372	0.0	1.6935632561662044	0.0	1.9925994285306037	1.9297031943940313	0.0	1.9925994285306037
587	0.0	1.7866688670774178	0.0	0.0	0.0	0.0	1.9386481145311227	1.8837274034995795	2.254862748239361	0.0	0.0	0.0	1.5049399344874863	1.6955537691533633	1.5049399344874863	1.7866688670774178	0.0	0.0	0.0	1.5049399344874863	0.0	1.8435321604948018	0.0	0.0	0.0	0.0	0.0	1.9386481145311227	0.0	1.9386481145311227	1.5049399344874863	0.0	1.6955537691533633	0.0	2.024783696030599	1.7866688670774178	1.5049399344874863	1.8435321604948018	0.0	1.7866688670774178
588	1.8455374308275516	1.6144412527748113	1.7708287200180375	0.0	0.0	0.0	0.0	1.6144412527748113	1.6144412527748113	0.0	0.0	0.0	0.0	1.8455374308275516	0.0	0.0	0.0	0.0	1.8455374308275516	0.0	0.0	0.0	0.0	2.1983047389678356	0.0	1.6144412527748113	0.0	0.0	0.0	0.0	0.0	1.6144412527748113	1.951120278224386	1.8455374308275516	0.0	0.0	1.6144412527748113	0.0	0.0	2.002636166763211
589	1.3008286205740935	1.3008286205740935	1.8196324194943192	0.0	1.3008286205740935	0.0	0.0	1.6872417813854552	0.0	1.516831333538224	0.0	1.6872417813854552	0.0	2.003154153652381	0.0	1.6872417813854552	0.0	0.0	1.3008286205740935	0.0	1.3008286205740935	0.0	0.0	1.516831333538224	0.0	0.0	0.0	1.8196324194943192	0.0	1.516831333538224	1.7966276268921058	1.6872417813854552	1.9052897500817783	1.516831333538224	0.0	1.6216756108133947	0.0	1.9457576803141914	1.6216756108133947	1.768674306800832
590	1.4320512879078084	1.551424521398396	1.7778882525225959	0.0	1.4320512879078084	1.8356288825278337	0.0	1.8356288825278337	1.7196754071212792	0.0	1.4320512879078084	1.9281089571585515	0.0	1.9412137908293827	0.0	1.551424521398396	1.1909395478069302	0.0	0.0	1.6264454935713304	0.0	0.0	1.4320512879078084	1.6264454935713304	0.0	1.9281089571585515	0.0	1.6264454935713304	0.0	1.8356288825278337	1.4320512879078084	1.1909395478069302	1.1909395478069302	0.0	1.8957688265991688	2.0434630139780414	2.0393455870263044	1.1909395478069302	0.0	1.8859550578698667
591	1.5145765730370462	1.3901428158916158	1.6906565948380774	0.0	1.1413121041396221	1.6485456641110503	1.7516170924817733	1.968048022933007	1.9960525295548885	0.0	1.1413121041396221	1.9399220732685531	0.0	1.6906565948380774	1.6485456641110503	1.8410732419684528	1.8748705276181008	0.0	1.8120354944265609	1.724121719215168	1.1413121041396221	1.5145765730370462	0.0	1.5145765730370462	0.0	0.0	0.0	1.9758715718473279	0.0	1.8273745982984089	0.0	1.3901428158916158	2.012549279713971	0.0	1.884289836116348	1.9156506835308058	2.0174254350900127	1.6906565948380774	1.1413121041396221	2.0436982950151084
592	1.7405268215618008	1.6982749686949927	1.7726294292555618	0.0	0.0	0.0	1.344463492251235	1.5428713425524112	1.344463492251235	0.0	1.344463492251235	0.0	1.5428713425524112	1.7726294292555618	0.0	1.344463492251235	0.0	0.0	1.6385006809965408	0.0	0.0	1.344463492251235	0.0	2.1002960110525124	0.0	1.9522414656940927	1.8777832045339686	1.6385006809965408	1.7405268215618008	0.0	1.5428713425524112	1.344463492251235	1.9148588065371137	0.0	0.0	1.5428713425524112	0.0	0.0	0.0	2.0088736328250256
593	0.0	1.3890192527334708	1.573834256809943	0.0	1.3890192527334708	0.0	0.0	1.662555776221817	1.3890192527334708	0.0	1.3890192527334708	0.0	0.0	1.7180342503406463	0.0	0.0	0.0	0.0	0.0	0.0	1.3890192527334708	1.3890192527334708	0.0	1.573834256809943	0.0	0.0	1.662555776221817	1.3890192527334708	0.0	0.0	1.7180342503406463	1.3890192527334708	1.8473066233766824	1.573834256809943	1.3890192527334708	0.0	0.0	1.573834256809943	0.0	1.9335557920009518
594	1.2362865139919659	0.0	1.2362865139919659	0.0	1.2362865139919659	1.678750152249293	1.8543635908243472	1.983751614073193	2.2852802024145156	0.0	1.4816139017183652	1.678750152249293	0.0	1.7324343050736957	1.4816139017183652	1.9184160691394962	1.4816139017183652	0.0	1.983751614073193	1.678750152249293	0.0	0.0	0.0	1.7731203194666225	0.0	1.9411894474070888	0.0	1.7324343050736957	0.0	1.805441034175313	1.2362865139919659	0.0	1.678750152249293	0.0	2.0592969440066256	1.2362865139919659	1.9602135616033782	1.4816139017183652	0.0	2.217278060343305
595	0.0	1.4435153212982068	1.4435153212982068	0.0	1.7379020813401438	1.642477426089547	1.4435153212982068	1.9963268075821288	1.8714759885306034	0.0	0.0	1.642477426089547	1.4435153212982068	1.839522315413942	0.0	1.839522315413942	0.0	0.0	0.0	1.4435153212982068	1.4435153212982068	0.0	0.0	1.642477426089547	0.0	1.9509181830479791	0.0	0.0	0.0	1.9642863344315398	1.4435153212982068	0.0	0.0	0.0	0.0	1.7974545341257977	1.9509181830479791	0.0	0.0	1.642477426089547
596	1.6661015214105233	0.0	1.6661015214105233	0.0	1.9237193361890772	1.6661015214105233	1.6661015214105233	1.8230617146134418	1.8656384991573798	0.0	0.0	0.0	0.0	1.978303276604951	1.4644360689569829	1.8230617146134418	0.0	0.0	1.4644360689569829	1.4644360689569829	0.0	1.4644360689569829	1.6661015214105233	1.4644360689569829	0.0	1.962860504154823	0.0	1.6661015214105233	0.0	2.0410809997850246	0.0	0.0	0.0	1.4644360689569829	1.4644360689569829	2.0410809997850246	1.9237193361890772	0.0	0.0	1.9237193361890772
597	1.5565900816009126	1.4339309373354352	1.633742365663376	0.0	1.4339309373354352	1.1870152180472187	1.9362608388625435	1.9937512821497105	1.7624819576244697	0.0	1.4339309373354352	1.9105088014165488	1.4339309373354352	1.9197645977318567	1.729628454053123	1.729628454053123	0.0	0.0	2.0169450438917096	1.98457574999094	0.0	1.1870152180472187	0.0	1.6882789334744797	0.0	1.1870152180472187	0.0	1.9436640989225895	0.0	1.9004427437129308	1.1870152180472187	1.4339309373354352	2.0892481251337642	1.1870152180472187	2.023547235875839	2.0434425380105705	2.0574854200757993	1.9197645977318567	0.0	1.9796455272958182
598	1.499203092193815	0.0	0.0	0.0	0.0	0.0	1.499203092193815	0.0	1.499203092193815	0.0	0.0	1.942260749708805	0.0	0.0	0.0	1.8658379255284583	1.499203092193815	0.0	0.0	1.8042674360299853	0.0	1.968513066670193	0.0	1.499203092193815	0.0	0.0	0.0	1.9092863667796762	0.0	1.499203092193815	0.0	0.0	0.0	0.0	2.060977552510693	0.0	2.079798329983648	2.070831248308035	0.0	1.499203092193815
599	1.7674413416531047	1.6574630040196612	1.3445272333354623	0.0	0.0	0.0	1.1104226192017996	1.1104226192017996	1.5865899084406363	1.3445272333354623	1.1104226192017996	1.1104226192017996	0.0	1.7545341570158721	1.1104226192017996	0.0	0.0	0.0	1.9140964982685678	1.5865899084406363	1.1104226192017996	0.0	1.5865899084406363	1.7050449322903445	0.0	0.0	1.7790786074566773	1.7237549786640802	1.7674413416531047	0.0	1.461117670147511	1.1104226192017996	1.8500054142001716	1.9344262411613864	1.1104226192017996	1.3445272333354623	1.1104226192017996	1.7896512952912267	1.3445272333354623	1.844113878801449
600	1.3449934062140156	1.563663580329558	1.6695585332215146	0.0	1.817818298309082	1.735714892999681	1.735714892999681	1.9332763155662283	1.3449934062140156	0.0	1.3449934062140156	1.7824051827233043	0.0	1.9554297988015592	0.0	1.6695585332215146	0.0	0.0	0.0	1.563663580329558	0.0	1.563663580329558	0.0	1.817818298309082	0.0	1.563663580329558	0.0	1.563663580329558	0.0	1.9449207575742078	0.0	1.3449934062140156	1.3449934062140156	0.0	1.563663580329558	1.996166733188712	1.9817882498838677	1.3449934062140156	0.0	1.817818298309082
601	1.7102006185067162	1.5459485965322628	1.9205986529753507	0.0	0.0	0.0	0.0	1.5459485965322628	0.0	1.5459485965322628	0.0	0.0	1.5459485965322628	1.8378322702752568	0.0	0.0	0.0	0.0	1.5459485965322628	1.7102006185067162	0.0	0.0	0.0	2.1558716731112617	0.0	2.055014910932398	2.01197770277215	1.7886775793861664	1.9531145394589857	0.0	1.5459485965322628	1.5459485965322628	1.9531145394589857	1.5459485965322628	0.0	0.0	0.0	1.7886775793861664	0.0	1.96600498032601
602	0.0	0.0	1.8477560607691332	1.4437604414297873	0.0	1.4437604414297873	0.0	0.0	0.0	0.0	1.4437604414297873	1.7056737217674558	0.0	1.7056737217674558	0.0	0.0	0.0	0.0	0.0	0.0	0.0	0.0	1.4437604414297873	1.6208653567147655	0.0	0.0	0.0	1.7587220386825702	0.0	1.7587220386825702	1.4437604414297873	1.8249082583227383	1.8963816322793192	1.6208653567147655	0.0	0.0	0.0	2.031052690224488	1.4437604414297873	1.7587220386825702
603	1.576455033854164	0.0	1.576455033854164	0.0	1.211976314933847	1.576455033854164	1.805054444621678	1.923912076295753	2.211495356049451	0.0	1.211976314933847	1.9565022462816766	0.0	1.805054444621678	1.576455033854164	1.7785640707234402	1.211976314933847	0.0	1.705745349369922	1.576455033854164	0.0	1.652218102094505	1.4558363088663753	1.652218102094505	0.0	1.4558363088663753	1.211976314933847	1.969706102059605	0.0	1.805054444621678	0.0	1.652218102094505	2.072681250958115	0.0	1.9918911993616333	1.8632862139573245	2.0013624537603647	1.576455033854164	1.211976314933847	2.028602359871581
604	0.0	1.6092352890205026	1.8539880573590442	0.0	0.0	0.0	0.0	1.4329680133726455	1.6092352890205026	0.0	0.0	1.6092352890205026	0.0	1.7465034239177775	0.0	1.6092352890205026	0.0	0.0	1.4329680133726455	1.7465034239177775	1.4329680133726455	0.0	0.0	1.6092352890205026	0.0	0.0	0.0	1.8539880573590442	0.0	1.6936744295972608	1.4329680133726455	1.6092352890205026	1.8351909901146262	1.7465034239177775	0.0	1.4329680133726455	0.0	1.973573727349246	0.0	1.8124294153008167
605	1.713657613237459	0.0	1.6151737641661315	0.0	1.4103548011518736	1.713657613237459	1.8777279180547144	1.8185336080050631	1.713657613237459	0.0	0.0	1.7751276239721778	0.0	1.6151737641661315	1.8185336080050631	1.8185336080050631	1.8777279180547144	0.0	1.4103548011518736	1.713657613237459	0.0	1.713657613237459	0.0	1.6151737641661315	0.0	1.4103548011518736	0.0	1.8993415798850135	0.0	1.7751276239721778	1.4103548011518736	0.0	2.004759896837562	1.4103548011518736	1.9701683148095503	0.0	2.030053734645096	2.0497530660530283	0.0	2.115411040406329
606	0.0	1.5090890754641366	0.0	0.0	0.0	0.0	1.9766289517153524	1.2716971468019385	1.7498441459292424	0.0	0.0	1.7498441459292424	1.2716971468019385	1.9283053312321266	1.7888470026072143	1.8453097038986799	1.2716971468019385	0.0	2.075852137108211	1.2716971468019385	0.0	1.2716971468019385	0.0	1.2716971468019385	0.0	1.2716971468019385	0.0	1.9685174418754712	0.0	1.7888470026072143	1.5090890754641366	0.0	1.5090890754641366	1.2716971468019385	2.0837142104603625	0.0	1.2716971468019385	1.7498441459292424	1.2716971468019385	1.5090890754641366
607	1.467486003414167	0.0	1.467486003414167	0.0	1.747177371045074	1.803712999661417	1.803712999661417	1.918321544781938	1.467486003414167	0.0	0.0	1.8983273235057487	0.0	1.973904614222964	1.467486003414167	1.8740864033510238	0.0	0.0	1.467486003414167	1.747177371045074	0.0	0.0	0.0	0.0	0.0	2.034591024981187	0.0	1.8983273235057487	0.0	2.01628561633394	0.0	0.0	0.0	0.0	1.803712999661417	1.8436896925015593	1.918321544781938	1.6566390137272147	0.0	1.803712999661417
608	1.7790204096657576	1.6224532527643307	0.0	0.0	0.0	0.0	1.6224532527643307	1.6224532527643307	1.6224532527643307	0.0	1.6224532527643307	1.9007010693719737	0.0	1.8538015287082181	0.0	1.6224532527643307	0.0	0.0	1.6224532527643307	0.0	0.0	0.0	0.0	0.0	0.0	0.0	0.0	1.6224532527643307	0.0	0.0	0.0	1.6224532527643307	1.9798543867408387	1.6224532527643307	0.0	1.6224532527643307	1.6224532527643307	2.0526015682908803	0.0	1.9967222727249125
609	1.594016876873447	0.0	1.392403561316424	0.0	1.392403561316424	0.0	1.7515537863995139	2.0347051058351027	1.874023905713793	0.0	1.392403561316424	1.874023905713793	0.0	1.690995389924774	1.794333601171555	1.594016876873447	1.8268231994929305	0.0	1.392403561316424	1.392403561316424	0.0	1.392403561316424	0.0	1.594016876873447	0.0	0.0	0.0	1.92113278850376	0.0	1.874023905713793	1.690995389924774	0.0	2.0347051058351027	1.392403561316424	1.9075558769151064	1.794333601171555	2.048518694612865	1.943932421643649	0.0	2.0912064987170025
610	1.7922835624826041	1.5991761107690738	1.6793097925134801	0.0	0.0	1.5347511498249444	0.0	0.0	1.4319352622249606	0.0	1.2210621819816487	0.0	1.2210621819816487	1.7795311283534816	0.0	1.2210621819816487	0.0	0.0	1.729514243966071	1.2210621819816487	0.0	0.0	1.2210621819816487	2.0755533755598536	0.0	1.5347511498249444	1.7486529610622963	1.5347511498249444	1.7651278193432167	0.0	0.0	1.2210621819816487	1.85393862129739	1.9709232054108161	1.2210621819816487	1.2210621819816487	0.0	1.2210621819816487	0.0	1.993925023705426
611	1.6531535898710459	1.1286512933823338	1.3850074136421937	0.0	1.1286512933823338	1.1286512933823338	1.8978866616834762	1.8978866616834762	1.6531535898710459	0.0	1.1286512933823338	1.7602529906882551	0.0	2.000056510308742	1.3850074136421937	1.8388918032236854	0.0	0.0	2.006976940051113	1.8881294386067795	1.1286512933823338	1.6969170664065492	1.5139886387272319	1.1286512933823338	0.0	0.0	0.0	1.9436315373596444	0.0	1.8978866616834762	1.1286512933823338	1.1286512933823338	2.0607248225139063	0.0	1.9802170847108687	1.9303523435161187	2.0607248225139063	1.7602529906882551	0.0	2.000056510308742
612	1.6546108438982963	0.0	1.7426145569035407	0.0	1.7975982031957403	1.4706815173755952	1.6546108438982963	1.8661027664887964	1.4706815173755952	0.0	0.0	1.6546108438982963	1.4706815173755952	1.7975982031957403	0.0	1.7426145569035407	0.0	0.0	0.0	1.7426145569035407	0.0	0.0	0.0	1.4706815173755952	0.0	1.4706815173755952	0.0	0.0	0.0	1.9092118492692902	0.0	0.0	1.4706815173755952	0.0	0.0	2.0171977917702937	1.7975982031957403	0.0	0.0	1.7975982031957403
613	1.5210608143070485	1.5210608143070485	1.8094213737631701	0.0	1.696726895236607	1.7806373337041397	1.696726895236607	1.853074597109536	1.8330995091740652	0.0	0.0	1.6291325794103841	1.2988735968623943	1.853074597109536	1.5210608143070485	1.696726895236607	0.0	0.0	0.0	1.696726895236607	0.0	1.2988735968623943	1.5210608143070485	1.5210608143070485	0.0	2.102759401701517	0.0	0.0	0.0	1.9967465409946565	0.0	0.0	1.2988735968623943	0.0	1.696726895236607	2.082253826691903	1.8985583010095302	1.5210608143070485	0.0	1.6291325794103841
614	1.6825320109006452	1.274138976639664	0.0	0.0	1.6825320109006452	1.8610938286344967	1.6129459914686277	1.8228893887680688	1.7316601786210941	0.0	1.274138976639664	1.5017864811727342	0.0	1.9325417505501112	1.274138976639664	1.6825320109006452	0.0	0.0	1.5017864811727342	1.7316601786210941	1.274138976639664	0.0	0.0	1.274138976639664	1.274138976639664	1.9233871598518515	0.0	1.5017864811727342	0.0	1.7985325891685415	1.274138976639664	1.274138976639664	1.5017864811727342	0.0	1.6825320109006452	2.095276356113422	1.902374333921073	1.274138976639664	0.0	1.7985325891685415
615	0.0	0.0	0.0	0.0	1.7385683591044214	0.0	0.0	1.7385683591044214	0.0	0.0	2.1801696067625995	2.131338801822974	0.0	1.7385683591044214	1.8806252240854069	1.8806252240854069	1.8806252240854069	0.0	1.9914501531905837	1.9486421285151305	2.0453246449017093	0.0	0.0	1.7385683591044214	0.0	0.0	0.0	1.7385683591044214	0.0	1.7385683591044214	0.0	0.0	1.8806252240854069	0.0	2.1386342311464976	2.1570755416057317	2.197479063290658	2.131338801822974	0.0	2.021960748702653
616	1.711770580992931	1.711770580992931	1.9270950569376109	0.0	1.9270950569376109	0.0	0.0	0.0	0.0	1.711770580992931	0.0	1.711770580992931	0.0	1.9270950569376109	0.0	0.0	0.0	0.0	0.0	0.0	0.0	0.0	0.0	0.0	0.0	0.0	0.0	2.025973355975648	0.0	1.711770580992931	1.711770580992931	1.857421000956372	2.1211571324048424	0.0	0.0	0.0	0.0	2.0451196867132015	1.9709026623549692	1.857421000956372
617	0.0	0.0	1.5186849713108455	0.0	0.0	0.0	1.936510578263535	0.0	1.8063549543816486	1.5186849713108455	1.5186849713108455	1.936510578263535	0.0	1.5186849713108455	1.936510578263535	1.9053647378799927	1.9053647378799927	0.0	1.5186849713108455	0.0	0.0	2.0583805579461796	0.0	0.0	0.0	1.7133341814796452	0.0	0.0	0.0	1.8063549543816486	0.0	0.0	0.0	0.0	2.0669114160244386	1.5186849713108455	1.999101666834914	1.5186849713108455	1.5186849713108455	1.7133341814796452
618	1.5268831379719559	0.0	0.0	0.0	0.0	1.5268831379719559	1.889566314962031	2.004368963483781	1.7966000124352097	0.0	0.0	2.042124253296846	0.0	1.8510435062042159	1.7094293037442247	1.7094293037442247	1.9188791822652858	0.0	1.7966000124352097	1.7966000124352097	0.0	0.0	0.0	0.0	0.0	0.0	0.0	1.9188791822652858	0.0	1.7966000124352097	0.0	0.0	2.0340317086085427	0.0	2.004368963483781	1.7094293037442247	2.07931892559683	1.7094293037442247	0.0	2.0931165921556034
619	1.6693897591112525	1.3221474477086386	1.3221474477086386	0.0	1.5168028549960324	1.3221474477086386	0.0	0.0	1.6106773851510217	0.0	0.0	1.3221474477086386	0.0	1.6106773851510217	1.3221474477086386	0.0	0.0	0.0	1.6106773851510217	1.5168028549960324	0.0	0.0	0.0	2.0797192452576474	0.0	0.0	1.8564492539845003	1.6106773851510217	1.7883709031671304	1.3221474477086386	0.0	0.0	1.8459527879015079	1.7424739790511399	0.0	0.0	1.5168028549960324	1.5168028549960324	1.3221474477086386	1.972664436918825
620	0.0	0.0	1.6545637303695857	0.0	0.0	1.6545637303695857	1.748288696806145	2.0109503904949007	1.6545637303695857	0.0	0.0	1.9251825713062198	1.6545637303695857	1.8067838831545628	0.0	1.748288696806145	1.879521752059025	0.0	1.748288696806145	1.848116417226982	1.458932978352959	1.6545637303695857	0.0	1.748288696806145	0.0	1.458932978352959	0.0	1.9045506506541834	0.0	1.848116417226982	0.0	0.0	2.0503710881117287	0.0	1.458932978352959	1.458932978352959	2.0188251322318447	1.9708106863045944	0.0	2.1226831675894813
621	1.7269627429293863	0.0	1.489725658959421	0.0	0.0	1.8605049506712412	1.903031651035581	2.0162409883800283	1.765420358997036	0.0	1.6762353322868768	1.9507617975520146	0.0	1.9716463141509806	1.489725658959421	1.821113900391946	1.489725658959421	0.0	1.9940629398567375	1.821113900391946	1.255847745035349	1.489725658959421	0.0	0.0	0.0	0.0	0.0	2.012210018123378	0.0	1.8422959383990378	1.6043896411184888	1.489725658959421	2.1038153559164665	0.0	1.958205704156935	1.9989392401573138	2.02380187765136	1.795987059476896	0.0	1.9940629398567375
622	0.0	0.0	1.6356170556416594	0.0	0.0	0.0	2.055368266239281	0.0	1.6356170556416594	0.0	0.0	2.055368266239281	0.0	2.040065036399058	1.6356170556416594	1.8863451262507782	1.6356170556416594	0.0	2.0685865014810947	1.805430838549078	1.6356170556416594	0.0	0.0	0.0	0.0	1.6356170556416594	0.0	1.6356170556416594	0.0	1.6356170556416594	0.0	0.0	1.6356170556416594	0.0	2.0801793795844388	1.6356170556416594	2.1291346461915417	2.000153057193168	0.0	1.6356170556416594
623	0.0	1.322540084885924	0.0	0.0	1.322540084885924	0.0	2.018929994287164	1.6918666526384007	1.6918666526384007	1.322540084885924	0.0	1.9938337358182638	0.0	1.6918666526384007	1.8621416474583392	2.018929994287164	1.570378655177062	0.0	1.570378655177062	1.322540084885924	1.322540084885924	1.322540084885924	0.0	0.0	0.0	0.0	0.0	2.048700227326425	0.0	1.8943866524088706	1.570378655177062	1.7679061267918652	1.570378655177062	0.0	2.064896140192989	0.0	1.7679061267918652	2.0070332053212563	1.570378655177062	1.570378655177062
624	0.0	0.0	1.727334243394492	0.0	1.6779823248651977	1.8728434030576486	1.727334243394492	1.886550763293486	1.7647568800513536	0.0	1.2680112324452733	1.6080830753416568	0.0	1.7945097067947373	1.6080830753416568	1.727334243394492	0.0	0.0	0.0	1.6080830753416568	1.6080830753416568	0.0	1.6080830753416568	1.49644751009432	0.0	1.727334243394492	0.0	1.49644751009432	0.0	1.9773543616999436	1.49644751009432	1.2680112324452733	1.6080830753416568	1.2680112324452733	0.0	1.886550763293486	1.886550763293486	1.2680112324452733	1.6080830753416568	1.6779823248651977
625	0.0	0.0	0.0	0.0	0.0	0.0	2.071281438243441	1.9662618212746343	1.9662618212746343	0.0	2.351662995591251	2.1679038231175087	0.0	1.8320904397068918	1.8320904397068918	1.8320904397068918	1.8320904397068918	0.0	2.155273880755231	1.8320904397068918	2.3346537403065986	0.0	0.0	0.0	0.0	0.0	0.0	1.8320904397068918	0.0	0.0	0.0	0.0	1.8320904397068918	0.0	2.155273880755231	2.0306558512578845	2.2117720926210414	1.8320904397068918	0.0	2.071281438243441
626	0.0	1.2346849487299898	1.8835063087062127	0.0	0.0	0.0	1.7268723372546733	1.8478013120009058	2.0063301364956296	0.0	0.0	1.9231964509956803	0.0	1.8835063087062127	1.2346849487299898	1.7268723372546733	0.0	0.0	1.9762034051326995	1.7268723372546733	1.4781492565877614	0.0	0.0	1.4781492565877614	0.0	0.0	0.0	1.968963936143623	0.0	1.9231964509956803	1.5982626390166097	1.2346849487299898	2.099479454753427	1.2346849487299898	2.0334225586183305	1.982977542080913	2.0713753970345548	1.8478013120009058	0.0	2.0409649978469404
627	1.0987374501952125	1.369684533919628	1.0987374501952125	0.0	1.369684533919628	1.5079228371456235	1.799476831426257	2.03482162791714	2.2853307599303334	0.0	0.0	1.799476831426257	1.5956699566277457	1.7051594677240984	1.369684533919628	1.8411600454715593	0.0	0.0	1.9565508414505328	1.5956699566277457	1.5956699566277457	1.0987374501952125	1.0987374501952125	1.5079228371456235	1.0987374501952125	1.0987374501952125	0.0	2.000067866126528	0.0	1.9834285331651227	1.0987374501952125	1.369684533919628	2.031065402829323	0.0	2.0831708554847577	1.773527437278388	2.0687659122926907	1.5079228371456235	1.0987374501952125	2.03482162791714
628	1.464959848787071	1.0774573845119193	1.6506713706844254	0.0	1.3345563584607012	1.7788907033441295	1.855070652598965	1.8727380933495201	1.7950774715626503	0.0	1.3345563584607012	1.8727380933495201	1.0774573845119193	1.9191138653037672	1.5475925660137122	1.7605652796283564	1.7395534189153847	0.0	1.888070528603901	1.6506713706844254	0.0	1.464959848787071	0.0	1.6061863100575486	1.0774573845119193	0.0	0.0	1.938725442128143	0.0	1.7788907033441295	0.0	1.3345563584607012	2.0534283659004022	1.0774573845119193	1.9191138653037672	1.855070652598965	2.030814083520912	1.943092944464162	1.0774573845119193	2.035564996882686
629	0.0	0.0	1.5301200794411378	0.0	0.0	1.8026677840368395	1.8576636187952527	2.033390401352026	1.8576636187952527	0.0	0.0	1.9261614939114582	0.0	1.5301200794411378	1.5301200794411378	1.8965665586354934	1.5301200794411378	0.0	1.9261614939114582	1.7145876463486103	1.7145876463486103	0.0	0.0	0.0	0.0	0.0	0.0	2.064888763070692	0.0	1.949774894683951	0.0	0.0	2.023483848336757	0.0	2.012431360669286	1.8026677840368395	2.092907638239908	2.04234789905698	0.0	2.082790919695603
630	1.6370221238551266	0.0	1.732749550776116	0.0	1.732749550776116	0.0	1.4374996889054255	1.866749860917943	1.4374996889054255	0.0	2.2484410284147223	1.9133296789238197	0.0	1.6370221238551266	1.8346956560640617	1.8346956560640617	1.9823599812792625	0.0	2.046066244258324	1.9598400883009637	2.2190787711766045	0.0	0.0	0.0	0.0	0.0	0.0	1.4374996889054255	0.0	1.7924936064253643	1.6370221238551266	0.0	1.6370221238551266	0.0	1.931111697585906	1.9133296789238197	2.1051243710347736	2.0229615459883994	0.0	1.6370221238551266
631	1.7608136956430023	1.4691038052981125	1.6726640958629837	0.0	1.1443437725025067	1.5364100044753837	1.5364100044753837	1.361975855912313	1.4691038052981125	0.0	1.361975855912313	1.1443437725025067	0.0	1.692653709613613	1.1443437725025067	0.0	1.1443437725025067	0.0	1.361975855912313	0.0	1.361975855912313	1.1443437725025067	0.0	2.023743790884643	0.0	0.0	1.5364100044753837	1.779504196868471	1.4691038052981125	0.0	0.0	1.5364100044753837	1.8315911253855288	1.6201934864213094	0.0	0.0	1.4691038052981125	1.8575929959957267	1.1443437725025067	1.8681839143214463
632	0.0	1.5160376159933275	1.700574274055144	0.0	0.0	0.0	1.9359816889593395	0.0	1.5160376159933275	0.0	0.0	1.8437780694022714	1.700574274055144	1.788728963867815	1.788728963867815	1.5160376159933275	1.5160376159933275	0.0	1.9862269102973584	1.5160376159933275	0.0	1.8437780694022714	0.0	0.0	0.0	0.0	0.0	1.5160376159933275	0.0	1.5160376159933275	0.0	0.0	0.0	0.0	2.036808646511246	0.0	2.0442968885324126	1.998698192964517	1.5160376159933275	1.5160376159933275
633	1.683786530440615	1.4394156080039422	1.6496204537720827	0.0	1.2307637850975992	1.2307637850975992	0.0	1.6046316022237415	0.0	1.2307637850975992	1.4394156080039422	0.0	0.0	1.826174102627976	0.0	0.0	0.0	0.0	1.8067220216143656	0.0	1.4394156080039422	1.2307637850975992	0.0	2.0672621515162075	0.0	0.0	1.7954392256164609	1.7685915102964425	1.4394156080039422	0.0	1.6496204537720827	1.4394156080039422	1.8564245666051398	1.4394156080039422	1.2307637850975992	1.4394156080039422	1.4394156080039422	1.782830546416214	0.0	1.9387524916466123
634	0.0	0.0	1.604620870198251	0.0	0.0	0.0	1.8798043131376108	0.0	2.282182624522662	0.0	1.604620870198251	0.0	0.0	0.0	1.604620870198251	1.604620870198251	0.0	0.0	0.0	1.8798043131376108	0.0	1.7910117072152805	0.0	0.0	0.0	0.0	0.0	2.13674954700461	0.0	0.0	1.604620870198251	0.0	1.8798043131376108	0.0	2.229946068267244	1.604620870198251	0.0	1.9743589634342864	0.0	1.604620870198251
635	0.0	0.0	0.0	0.0	0.0	0.0	2.0023866932483787	1.9478831714554294	2.369470595692927	0.0	0.0	1.9478831714554294	0.0	0.0	1.8604999451490714	1.9478831714554294	0.0	0.0	1.67672124380132	0.0	1.67672124380132	1.67672124380132	0.0	0.0	0.0	1.67672124380132	0.0	2.176549153310669	0.0	1.67672124380132	0.0	0.0	1.67672124380132	0.0	2.143406749567743	1.8604999451490714	1.9478831714554294	2.143406749567743	0.0	1.8604999451490714
636	1.8470893421379924	1.530258722372687	1.72401249508583	0.0	1.3357824704928887	1.7806182965892132	0.0	0.0	1.6239734499795122	0.0	1.530258722372687	0.0	1.3357824704928887	1.6239734499795122	0.0	0.0	1.3357824704928887	0.0	1.6239734499795122	0.0	0.0	1.530258722372687	0.0	2.064382540513438	0.0	0.0	1.6239734499795122	0.0	1.530258722372687	1.3357824704928887	0.0	1.530258722372687	1.887348572000902	1.6239734499795122	0.0	1.3357824704928887	0.0	0.0	0.0	1.9025222282945764
637	0.0	1.437465140211739	0.0	0.0	0.0	0.0	1.9264787535388772	0.0	1.437465140211739	0.0	1.6518603466327846	1.8193125311665292	1.6518603466327846	1.9844078901708075	1.6518603466327846	1.754994477749205	0.0	0.0	1.9680352095063172	0.0	0.0	1.754994477749205	0.0	1.437465140211739	0.0	0.0	0.0	0.0	0.0	1.754994477749205	1.6518603466327846	1.437465140211739	1.437465140211739	0.0	2.0508114368385177	1.437465140211739	2.0113952130917245	2.0659304599033854	1.437465140211739	1.754994477749205
638	1.3731947534416387	0.0	1.3731947534416387	0.0	1.3731947534416387	1.1150710947504157	1.8594067553994704	2.0282483678130103	1.8159986600238949	0.0	0.0	1.8159986600238949	0.0	1.7768788631235075	1.6884620751099049	1.7977750442036473	1.5034587572987366	0.0	1.8594067553994704	1.8594067553994704	1.1150710947504157	1.3731947534416387	1.1150710947504157	0.0	0.0	0.0	0.0	1.9749596939897074	0.0	1.8159986600238949	1.3731947534416387	1.7525426454284692	2.111306460312879	0.0	1.9913047234985963	1.8320950752930731	2.080041614810911	1.8818885392707656	0.0	2.080041614810911
639	0.0	0.0	1.5539463934140645	0.0	0.0	1.8722758997603104	0.0	2.0917097122241173	1.98088963729843	0.0	1.5539463934140645	1.9969603834123675	0.0	0.0	1.5539463934140645	1.8188252381026548	1.8188252381026548	0.0	0.0	1.7332640783617448	1.5539463934140645	0.0	0.0	1.5539463934140645	0.0	1.5539463934140645	0.0	2.0108297291501485	0.0	1.8188252381026548	0.0	1.5539463934140645	2.106130629739961	1.5539463934140645	1.8722758997603104	1.5539463934140645	2.0337698195062703	2.0521868415591573	0.0	2.118330842491921
640	1.6919620601939573	0.0	0.0	0.0	0.0	0.0	1.9411473529928345	1.9913985294188066	2.3253569327420633	0.0	0.0	1.6919620601939573	0.0	1.6919620601939573	0.0	0.0	0.0	0.0	1.6919620601939573	0.0	1.6919620601939573	1.6919620601939573	0.0	1.9411473529928345	0.0	0.0	0.0	2.093830768652934	0.0	0.0	0.0	1.6919620601939573	1.6919620601939573	0.0	2.1336998276286097	0.0	1.8607872088701143	2.093830768652934	0.0	1.6919620601939573
641	1.3601392660707885	0.0	1.5277465372999246	0.0	1.2091696031716033	1.9152455628904803	1.7354339334835793	1.9411233500075418	2.0341249877721284	0.0	1.3601392660707885	1.9411233500075418	0.9263926100538409	2.02624247356166	1.4578043546600028	1.787870213282596	0.0	0.0	0.0	1.8020317910117771	0.9263926100538409	0.9263926100538409	1.7548949511978613	1.4578043546600028	0.0	1.6236426272216582	0.0	1.6586203570871068	0.9263926100538409	1.9500428858405283	1.5277465372999246	0.9263926100538409	1.5277465372999246	0.0	1.958305452525001	2.046499807956179	2.01067059490664	0.9263926100538409	0.0	1.9093162637565853
642	1.73245535436982	1.651539016565552	1.482388553989017	0.0	0.0	1.73245535436982	0.0	0.0	1.482388553989017	0.0	0.0	1.482388553989017	0.0	1.8464170109574014	0.0	1.482388553989017	0.0	0.0	0.0	1.482388553989017	0.0	0.0	0.0	2.077595471499813	0.0	0.0	1.73245535436982	1.73245535436982	1.482388553989017	0.0	1.73245535436982	0.0	1.8464170109574014	1.482388553989017	1.651539016565552	1.482388553989017	0.0	0.0	0.0	1.9923363777730927
643	0.0	1.188562031023822	0.0	0.0	1.9253262229831432	0.0	2.0196950745166746	1.4465016337762984	1.6565604936926792	0.0	1.188562031023822	1.9368631261393139	1.188562031023822	1.9743577460384016	2.043156118444301	1.7920289798160887	1.188562031023822	0.0	1.8985083804954277	0.0	1.188562031023822	0.0	1.4465016337762984	1.188562031023822	0.0	1.188562031023822	0.0	1.820405426493839	0.0	1.7574724468063014	1.5753764166289563	1.188562031023822	0.0	0.0	2.1189133272219696	1.188562031023822	1.188562031023822	1.9126170410424987	1.6565604936926792	1.7139611975913627
644	0.0	0.0	1.921657497265478	0.0	1.8252527156607454	0.0	1.921657497265478	1.921657497265478	1.622874759582328	0.0	1.8252527156607454	1.921657497265478	0.0	1.622874759582328	1.622874759582328	2.024023160111912	1.622874759582328	0.0	1.622874759582328	1.622874759582328	0.0	0.0	0.0	0.0	0.0	1.622874759582328	0.0	2.0817688897995765	0.0	1.8252527156607454	0.0	1.622874759582328	1.622874759582328	0.0	2.120681673283204	0.0	1.622874759582328	2.181671002689215	0.0	0.0
645	0.0	1.458563784937304	1.458563784937304	0.0	1.6619847096678757	0.0	1.9433443698279949	1.458563784937304	1.458563784937304	0.0	1.6619847096678757	1.863353861207289	0.0	0.0	1.8203917227799788	1.458563784937304	1.458563784937304	0.0	0.0	1.458563784937304	0.0	1.863353861207289	0.0	1.6619847096678757	0.0	0.0	0.0	1.458563784937304	0.0	1.7595408135549957	1.7595408135549957	0.0	1.6619847096678757	0.0	2.0923747741105876	0.0	2.108245670566892	2.0321323434391276	0.0	1.7595408135549957
646	1.5516990294881543	1.6651209638634055	1.5516990294881543	0.0	1.3189965799810437	1.5516990294881543	1.899811634507025	1.6651209638634055	1.5516990294881543	0.0	1.5516990294881543	1.8240125498118351	0.0	1.8240125498118351	1.5516990294881543	1.736049618656533	1.6651209638634055	0.0	0.0	1.6651209638634055	1.3189965799810437	1.3189965799810437	1.3189965799810437	2.0391334573664905	0.0	0.0	1.3189965799810437	1.9177678865902827	1.3189965799810437	1.736049618656533	1.3189965799810437	1.6651209638634055	1.736049618656533	1.736049618656533	1.9177678865902827	0.0	1.5516990294881543	0.0	0.0	1.8240125498118351
647	0.0	0.0	0.0	0.0	1.2157377763958486	0.0	1.7776241500301428	1.9550232592068106	1.9932321328350133	0.0	2.10850750082589	1.7987492085939076	0.0	1.5616808010118164	1.7525682136658836	1.2157377763958486	1.8809125484507367	0.0	1.9338791992733722	1.722093284426558	2.058306204135178	1.2157377763958486	1.4476451968558803	1.4476451968558803	0.0	0.0	0.0	1.9396139908235872	0.0	1.7987492085939076	0.0	1.6332186641863131	1.9640579126788575	0.0	1.9450300119742547	1.9396139908235872	2.0322500816996025	1.8327704468560162	0.0	1.9992297839743904
648	1.513884129902612	0.0	1.7550293608912206	0.0	0.0	0.0	0.0	0.0	1.9616693899352193	0.0	0.0	1.7550293608912206	0.0	1.6770163333022479	0.0	1.513884129902612	0.0	0.0	0.0	1.513884129902612	1.6770163333022479	0.0	0.0	0.0	0.0	0.0	0.0	1.9314409923077749	0.0	1.513884129902612	1.513884129902612	0.0	1.9037657181247312	1.80391325217721	0.0	0.0	0.0	2.0113425774124103	1.513884129902612	1.6770163333022479
649	1.6586294660452576	0.0	1.7847726506948152	0.0	0.0	0.0	0.0	0.0	1.6586294660452576	0.0	1.5687911372789847	1.7147992386303537	0.0	1.3817477975598609	0.0	1.3817477975598609	0.0	0.0	0.0	0.0	1.3817477975598609	0.0	0.0	1.3817477975598609	0.0	0.0	0.0	1.9192451041439393	0.0	1.3817477975598609	0.0	1.754542417782599	1.9388315891044618	1.3817477975598609	0.0	0.0	1.3817477975598609	1.8840894205250351	0.0	1.7847726506948152
650	0.0	0.0	1.925770604430004	0.0	0.0	0.0	1.6406252937090056	1.6406252937090056	0.0	0.0	0.0	1.6406252937090056	0.0	0.0	0.0	1.6406252937090056	0.0	0.0	1.833827892701535	1.6406252937090056	0.0	0.0	0.0	0.0	0.0	0.0	0.0	1.925770604430004	0.0	2.054270243098734	1.6406252937090056	0.0	1.6406252937090056	0.0	2.1746632965308397	1.6406252937090056	0.0	1.833827892701535	0.0	1.833827892701535
651	1.5861831060821565	1.7452901393858895	0.0	0.0	0.0	1.5861831060821565	0.0	0.0	0.0	0.0	0.0	0.0	0.0	1.5861831060821565	1.5861831060821565	1.5861831060821565	0.0	0.0	0.0	1.5861831060821565	1.5861831060821565	0.0	0.0	1.9027912855528892	0.0	0.0	1.5861831060821565	0.0	1.5861831060821565	0.0	1.5861831060821565	0.0	1.9664162664467222	1.5861831060821565	0.0	0.0	0.0	1.868949928499708	0.0	2.0879325457705344
652	1.4614888822210532	0.0	0.0	0.0	1.4614888822210532	0.0	2.0564508010582183	0.0	1.7014969906543584	0.0	0.0	1.9408846658233416	0.0	1.979455924606299	0.0	1.979455924606299	0.0	0.0	0.0	0.0	1.4614888822210532	0.0	0.0	0.0	0.0	0.0	0.0	1.4614888822210532	1.4614888822210532	1.8175762690120127	1.4614888822210532	1.4614888822210532	1.4614888822210532	0.0	2.1919564678970103	1.8175762690120127	0.0	2.090581584861023	0.0	1.4614888822210532
653	0.0	0.0	1.8074237116650667	0.0	0.0	0.0	1.9683015798910446	1.8074237116650667	1.599544593012452	0.0	1.8074237116650667	2.011826830508809	0.0	1.8074237116650667	0.0	1.9065826038617042	0.0	0.0	0.0	0.0	0.0	0.0	0.0	0.0	0.0	0.0	0.0	2.1110581026926294	0.0	1.599544593012452	0.0	0.0	0.0	0.0	2.0927776782511063	0.0	1.599544593012452	2.1735564343343174	0.0	0.0
654	0.0	0.0	1.6086290905820457	0.0	0.0	1.2692971877009476	1.9373275500696647	2.0127597412898335	1.9096894365410528	0.0	1.2692971877009476	1.9451345334049523	0.0	1.8727564508090195	1.2692971877009476	1.6783584343252425	1.497258038699582	0.0	1.977042243418695	1.9096894365410528	1.2692971877009476	1.2692971877009476	0.0	0.0	0.0	1.497258038699582	0.0	1.9654882263855475	0.0	1.6783584343252425	1.6086290905820457	1.2692971877009476	2.0484518223160704	0.0	1.9523878626215283	2.0009415851304433	2.008991608858272	2.032476816700966	0.0	2.069589150841853
655	0.0	0.0	1.2316077633573812	0.0	0.0	1.2316077633573812	1.5903040412246958	2.059618154397294	1.8860472667645416	0.0	1.5903040412246958	1.7568425688676632	0.0	1.4718947692136528	1.788448267027212	1.4718947692136528	1.2316077633573812	0.0	1.6645968165374383	1.8363079109505147	0.0	0.0	0.0	1.2316077633573812	0.0	0.0	0.0	2.0195867191694155	0.0	1.788448267027212	1.2316077633573812	1.2316077633573812	2.073242837838231	0.0	1.9558958325963434	1.8363079109505147	2.0620494835056893	1.9213250137631548	1.2316077633573812	2.1133956755936656
656	1.5990184899348803	0.0	0.0	0.0	0.0	0.0	2.045348224301478	0.0	0.0	0.0	1.5990184899348803	1.8660854832321938	0.0	1.5990184899348803	1.5990184899348803	1.7798955156781568	0.0	0.0	0.0	1.5990184899348803	1.5990184899348803	0.0	0.0	0.0	0.0	0.0	0.0	1.7798955156781568	0.0	1.5990184899348803	0.0	0.0	0.0	1.5990184899348803	2.1088982546311463	0.0	0.0	1.9198978313537463	0.0	1.8660854832321938
657	0.0	0.0	1.8586291508584747	0.0	0.0	0.0	1.8586291508584747	1.7172135592250062	0.0	0.0	1.5348737614181733	1.7172135592250062	0.0	1.8970971583803107	1.7172135592250062	1.8586291508584747	1.5348737614181733	0.0	2.0568648286323326	0.0	1.5348737614181733	1.8970971583803107	0.0	0.0	0.0	0.0	0.0	1.7172135592250062	0.0	1.7172135592250062	1.5348737614181733	0.0	1.5348737614181733	0.0	2.0636995743897217	0.0	2.0814384169763676	2.0494530931741375	0.0	1.8042634266357505
658	0.0	0.0	0.0	0.0	1.8299468416905798	0.0	1.9762544913079976	1.6405594292838415	2.354549384437555	0.0	0.0	1.6405594292838415	0.0	1.8299468416905798	1.6405594292838415	1.9762544913079976	1.8299468416905798	0.0	0.0	1.6405594292838415	0.0	1.8299468416905798	0.0	1.6405594292838415	0.0	0.0	0.0	2.1553591432577193	0.0	2.0461413044616483	0.0	0.0	0.0	0.0	2.145277823103401	0.0	1.6405594292838415	1.9200715048253745	0.0	1.8299468416905798
659	1.9091267199578186	1.4518590159616012	1.836996505554254	0.0	0.0	1.7165752311309472	0.0	1.6308747410064817	1.6308747410064817	0.0	0.0	0.0	0.0	1.4518590159616012	0.0	1.4518590159616012	0.0	0.0	0.0	0.0	1.6308747410064817	1.4518590159616012	0.0	2.0878724434897205	0.0	0.0	1.836996505554254	1.4518590159616012	1.8081086376505813	0.0	1.7701635142858927	0.0	1.836996505554254	1.7165752311309472	0.0	0.0	0.0	0.0	0.0	1.9789297734264428
660	1.574383804959918	0.0	0.0	0.0	0.0	0.0	1.7913598640867787	1.7913598640867787	0.0	0.0	1.574383804959918	2.0896004637883503	0.0	1.574383804959918	0.0	1.8950931621924432	0.0	0.0	0.0	1.7913598640867787	0.0	0.0	0.0	0.0	0.0	0.0	0.0	1.8950931621924432	0.0	1.574383804959918	1.7913598640867787	0.0	1.574383804959918	1.574383804959918	2.163409213211452	0.0	1.574383804959918	2.163409213211452	0.0	1.8950931621924432
661	1.5852852310435135	0.0	0.0	0.0	0.0	0.0	2.039486808204738	1.5852852310435135	0.0	0.0	0.0	1.9119293859529172	0.0	1.950669959869744	0.0	1.950669959869744	1.5852852310435135	0.0	1.9801415257365078	0.0	0.0	2.0770775108736608	0.0	1.7693979248846499	0.0	1.5852852310435135	0.0	0.0	0.0	1.7693979248846499	1.5852852310435135	0.0	0.0	0.0	2.0770775108736608	0.0	2.095872689543057	2.111459622496775	0.0	0.0
662	0.0	0.0	1.392489669214203	0.0	1.392489669214203	0.0	1.774324869753533	2.028348000311552	1.8543086358797893	0.0	1.7098747448356928	1.8817614360336532	0.0	0.0	1.7098747448356928	1.6066141901451585	1.8817614360336532	0.0	1.392489669214203	1.8543086358797893	1.392489669214203	1.392489669214203	0.0	0.0	0.0	1.392489669214203	0.0	1.978273094719841	0.0	1.774324869753533	1.392489669214203	0.0	1.9978723010028052	0.0	1.8817614360336532	1.9398454795087858	2.0946666884510394	2.0513971047655124	0.0	2.0848774409459123
663	1.650857920350283	1.650857920350283	0.0	0.0	1.650857920350283	0.0	0.0	1.650857920350283	1.814673164685247	0.0	0.0	0.0	0.0	2.002828258724129	0.0	1.814673164685247	0.0	0.0	0.0	0.0	0.0	0.0	0.0	1.650857920350283	0.0	0.0	0.0	2.0691874651910296	0.0	1.814673164685247	0.0	1.650857920350283	2.107549700925602	0.0	0.0	0.0	0.0	1.8927708739606144	1.650857920350283	1.814673164685247
664	0.0	0.0	0.0	0.0	1.7835200917823708	0.0	2.03421843836924	0.0	2.3308301097595314	0.0	0.0	1.8776438052289102	0.0	0.0	1.5861158175471524	1.5861158175471524	0.0	0.0	0.0	0.0	1.5861158175471524	0.0	0.0	1.5861158175471524	1.5861158175471524	0.0	0.0	2.054875165851324	0.0	1.7835200917823708	1.5861158175471524	0.0	1.5861158175471524	0.0	2.1407410430042764	0.0	0.0	1.9362928303357272	0.0	1.5861158175471524
665	0.0	1.8057060556822861	1.8057060556822861	0.0	0.0	0.0	1.8057060556822861	0.0	1.8057060556822861	0.0	0.0	0.0	0.0	1.8057060556822861	0.0	1.950074414530669	0.0	0.0	0.0	1.8057060556822861	0.0	0.0	0.0	0.0	0.0	0.0	0.0	1.950074414530669	0.0	0.0	0.0	0.0	1.950074414530669	0.0	1.8057060556822861	1.8057060556822861	0.0	1.950074414530669	0.0	0.0
666	0.0	0.0	1.0904520600482492	0.0	1.3420181840556786	1.4689138445576748	1.816092895555563	1.978879259217084	1.4689138445576748	0.0	2.1760898674479825	1.872616406545905	1.0904520600482492	1.6492148075537605	1.7736792393594587	1.4689138445576748	1.8865945509408757	0.0	1.892963691528408	1.8477195866952167	2.1281278760064586	0.0	1.0904520600482492	1.6492148075537605	0.0	0.0	0.0	1.9200610651947352	1.0904520600482492	1.6060459855946516	1.3420181840556786	0.0	2.0335770730696825	0.0	1.9291646520623988	1.978879259217084	2.0533640642934934	1.816092895555563	0.0	2.042353414720327
667	0.0	0.0	0.0	0.0	1.8661677351994717	0.0	1.9733382231310814	1.9319026076418322	0.0	0.0	2.222645372152376	2.0255690192317544	0.0	0.0	2.0437694435285225	0.0	2.0828453487269103	0.0	2.0437694435285225	1.8661677351994717	2.191735570935353	0.0	0.0	1.7291455511123905	0.0	0.0	0.0	0.0	0.0	0.0	0.0	0.0	1.9319026076418322	0.0	2.092632437829927	2.002905780367623	2.1441505534324174	0.0	0.0	2.0717170560298457
668	1.4809121506538447	1.4809121506538447	1.675353391785966	0.0	1.7684116868080388	1.7684116868080388	1.8675142163575327	2.057175512054203	0.0	0.0	1.4809121506538447	1.4809121506538447	0.0	1.8675142163575327	0.0	1.7684116868080388	0.0	0.0	1.4809121506538447	1.675353391785966	0.0	0.0	0.0	0.0	0.0	1.8264811211125869	0.0	0.0	0.0	1.961357970334942	1.4809121506538447	0.0	1.675353391785966	0.0	1.7684116868080388	1.8986949744700217	1.923547681273971	1.4809121506538447	0.0	1.8264811211125869
669	1.536475022965009	0.0	1.6455016403839404	0.0	0.0	0.0	1.8712734430431197	2.057319966339989	1.827283998978174	0.0	1.3122479908753093	1.9037113068324283	0.0	1.6455016403839404	0.0	1.8885860459862174	1.9037113068324283	0.0	1.536475022965009	1.851145941215987	1.536475022965009	0.0	0.0	1.536475022965009	0.0	0.0	0.0	1.929062317688945	0.0	1.851145941215987	1.6455016403839404	1.3122479908753093	2.0827775526957906	1.3122479908753093	1.851145941215987	1.7136731811468169	2.1002810424601743	2.0292968193834393	1.3122479908753093	2.1898074978246718
670	1.5495888605876873	0.0	1.3461390356489116	0.0	0.0	0.0	0.0	1.6477358512790252	1.709067649777314	1.3461390356489116	1.3461390356489116	1.8115176107310345	0.0	1.8513453800371222	0.0	0.0	0.0	0.0	1.709067649777314	1.3461390356489116	1.3461390356489116	0.0	0.0	0.0	0.0	0.0	0.0	1.9308670510737163	0.0	1.3461390356489116	0.0	0.0	1.833107672942073	0.0	1.3461390356489116	0.0	0.0	2.0029112629933494	0.0	2.0095893432848997
671	0.0	0.0	0.0	0.0	1.63156399132269	0.0	1.7376501532871287	1.4116414405321223	0.0	0.0	1.4116414405321223	1.63156399132269	1.4116414405321223	1.63156399132269	1.4116414405321223	1.803833104537344	1.803833104537344	0.0	2.0497115095249767	1.7376501532871287	1.4116414405321223	0.0	0.0	0.0	0.0	0.0	0.0	1.803833104537344	0.0	1.803833104537344	1.4116414405321223	1.7376501532871287	1.956742796700157	0.0	2.0571564132621782	0.0	1.7376501532871287	2.032926585723778	0.0	1.63156399132269
672	1.490504432737986	1.3612446928899247	1.490504432737986	0.0	1.1051574751160933	0.0	1.7826908878334262	1.9155475998450795	1.630181959151498	1.1051574751160933	1.490504432737986	1.674137532605702	1.1051574751160933	1.9445706769295583	1.630181959151498	1.674137532605702	0.0	0.0	1.9750149384260682	1.855589434705332	0.0	1.3612446928899247	1.5722603003500777	1.1051574751160933	0.0	1.674137532605702	0.0	1.9155475998450795	0.0	1.8310580131202387	0.0	1.73776711923166	2.046612996731427	1.1051574751160933	1.9786882084896158	1.7826908878334262	2.0576052021708775	1.928118568959992	0.0	1.9889307470743784
673	1.6858351337603332	1.5979167991436298	1.740802951615219	0.0	0.0	0.0	0.0	0.0	1.9892504059749634	0.0	1.4145589289421505	0.0	0.0	1.906673754278828	0.0	1.4145589289421505	0.0	0.0	1.4145589289421505	1.4145589289421505	0.0	0.0	0.0	1.4145589289421505	0.0	0.0	0.0	1.7797076258487936	0.0	1.6858351337603332	1.5979167991436298	1.5979167991436298	1.9255427163864052	0.0	1.4145589289421505	1.4145589289421505	1.4145589289421505	2.0072170568292274	1.4145589289421505	1.9255427163864052
674	0.0	1.4737599906192547	1.239374370016183	0.0	1.5888738596810574	0.0	1.7813702966532534	1.8889281800507094	2.1246026312300224	0.0	1.4737599906192547	1.8066192803212675	0.0	0.0	1.239374370016183	1.239374370016183	0.0	0.0	1.8066192803212675	1.7506548680820597	1.239374370016183	1.9985892010834072	0.0	1.7506548680820597	0.0	0.0	0.0	1.9985892010834072	0.0	1.7506548680820597	1.4737599906192547	2.087773233735256	1.963981973756725	0.0	1.9288267269152026	0.0	2.0667680378607667	1.7120112482168153	0.0	1.8279038034153796
675	0.0	1.6415921593672083	0.0	0.0	1.6415921593672083	0.0	2.0286864981321777	1.9081651916773743	2.3164171639683393	0.0	0.0	1.6415921593672083	0.0	2.0869155304563023	1.6415921593672083	1.6415921593672083	0.0	0.0	1.9081651916773743	1.6415921593672083	0.0	0.0	0.0	0.0	0.0	0.0	0.0	2.1130180204012734	0.0	1.8221997512713202	0.0	0.0	0.0	0.0	2.07079572862016	0.0	1.8221997512713202	2.1130180204012734	0.0	1.6415921593672083
676	0.0	1.8069491702968372	0.0	0.0	0.0	0.0	1.9478885743133438	1.9478885743133438	2.2933274985446115	0.0	0.0	1.8937292131525927	1.62469694769525	1.62469694769525	0.0	1.8069491702968372	0.0	0.0	0.0	1.62469694769525	0.0	0.0	0.0	1.62469694769525	0.0	0.0	0.0	2.0386228909564545	0.0	0.0	1.62469694769525	0.0	0.0	0.0	2.0153556213527977	0.0	0.0	2.1003992204699826	0.0	1.8937292131525927
677	1.3993945295172006	0.0	1.9007906187379517	0.0	0.0	0.0	1.9735561313066043	1.6492885049089014	0.0	0.0	1.3993945295172006	1.8471903011844406	1.3993945295172006	1.3993945295172006	1.8471903011844406	1.941357203940627	0.0	0.0	0.0	0.0	1.6492885049089014	0.0	1.6492885049089014	1.3993945295172006	0.0	0.0	0.0	1.9007906187379517	0.0	1.6492885049089014	1.3993945295172006	1.3993945295172006	0.0	0.0	2.1359569590180905	1.3993945295172006	1.6492885049089014	1.9999946892315132	0.0	1.3993945295172006
678	0.0	0.0	0.0	0.0	0.0	0.0	2.0471140633535923	1.6873506247815542	2.366883771330079	0.0	1.6873506247815542	0.0	0.0	1.6873506247815542	1.9551797621261913	1.868878351351101	1.868878351351101	0.0	0.0	0.0	0.0	2.0471140633535923	0.0	0.0	0.0	0.0	0.0	2.0760992215698613	0.0	1.868878351351101	0.0	0.0	0.0	0.0	2.118333812671019	0.0	1.868878351351101	2.0090239503024567	0.0	0.0
679	1.6041773165684243	0.0	1.7621818249623529	0.0	1.7014508216862376	1.7014508216862376	1.8050782397622278	1.9648013074217925	1.7014508216862376	0.0	0.0	1.7014508216862376	1.4018750991972655	1.9185878925805018	0.0	1.7621818249623529	0.0	0.0	1.7014508216862376	1.8050782397622278	1.4018750991972655	0.0	1.4018750991972655	0.0	0.0	1.6041773165684243	0.0	0.0	0.0	1.9736757663194378	0.0	0.0	1.4018750991972655	0.0	1.6041773165684243	2.1078631932556267	1.9550502530569567	0.0	0.0	1.8050782397622278
680	1.3764064584185034	1.3764064584185034	1.7520666625974683	0.0	0.0	1.915134016063846	1.8308310202419735	1.9530361685277484	1.6886332319974946	0.0	0.0	1.929287118319003	0.0	1.9808109474701727	1.3764064584185034	1.8801470950235706	0.0	0.0	1.915134016063846	1.929287118319003	1.3764064584185034	1.5870413117066506	0.0	0.0	0.0	0.0	0.0	1.9631626499369714	0.0	1.5870413117066506	1.3764064584185034	0.0	2.0999932782644595	0.0	2.0024568646968044	1.857878963748309	2.025217210822467	1.9530361685277484	0.0	1.9723750567813763
681	1.4077807205075374	0.0	1.4077807205075374	0.0	1.7714418751214385	1.7101546814753865	1.4077807205075374	1.8953047766958915	2.0360660425023704	0.0	1.4077807205075374	1.7714418751214385	0.0	1.8147219563780796	1.4077807205075374	1.7714418751214385	0.0	0.0	1.6119710041151163	1.7714418751214385	1.4077807205075374	1.4077807205075374	0.0	1.6119710041151163	0.0	1.8147219563780796	0.0	1.7101546814753865	0.0	1.9757729443895946	1.4077807205075374	0.0	0.0	1.4077807205075374	1.7714418751214385	1.9291946920042318	1.9135122671198237	1.4077807205075374	0.0	1.4077807205075374
682	0.0	0.0	1.6549234814088662	0.0	0.0	0.0	1.9112654553933388	2.0139079091501735	1.6549234814088662	1.6549234814088662	2.211835811602856	1.9421733747567569	0.0	0.0	1.7989157076904971	1.6549234814088662	1.8678795965670194	0.0	1.9112654553933388	1.7989157076904971	2.150806570248456	0.0	0.0	1.8678795965670194	0.0	0.0	0.0	0.0	0.0	1.6549234814088662	0.0	1.6549234814088662	1.9112654553933388	0.0	2.04470028396317	2.0602039763074456	2.0937066925571672	1.7989157076904971	1.6549234814088662	2.0139079091501735
683	0.0	0.0	0.0	0.0	0.0	0.0	1.7738208256056112	0.0	1.7738208256056112	0.0	0.0	1.875554647356878	1.6782297527373926	1.7738208256056112	1.4786237445022403	1.6782297527373926	0.0	0.0	2.0565733736356715	0.0	1.4786237445022403	1.933012407699438	0.0	0.0	1.4786237445022403	0.0	0.0	1.4786237445022403	0.0	1.4786237445022403	0.0	0.0	1.4786237445022403	0.0	2.0756778912398106	0.0	2.0565733736356715	1.9075351552344906	0.0	1.6782297527373926
684	1.2381629421940563	1.2381629421940563	1.2381629421940563	0.0	1.6609187382794348	1.8069063740011464	1.5885439171510185	1.911223672081633	2.011036010097549	0.0	1.2381629421940563	1.8465955684092725	1.4731121751916256	1.911223672081633	1.2381629421940563	1.8626136330865988	0.0	0.0	0.0	1.2381629421940563	1.2381629421940563	1.2381629421940563	1.4731121751916256	1.5885439171510185	0.0	1.7815872229629441	0.0	1.5885439171510185	0.0	1.97046656846162	1.2381629421940563	1.2381629421940563	1.4731121751916256	0.0	1.2381629421940563	2.0489109144986957	1.9450036839324356	0.0	0.0	0.0
685	1.4361654474311023	1.4361654474311023	1.6815215952471676	0.0	1.779099478034096	1.6815215952471676	1.554571801629014	1.8639122015425202	1.7213827189315722	0.0	1.1966696315332017	1.6289551716601771	0.0	1.9677534142477808	1.554571801629014	1.4361654474311023	0.0	0.0	1.1966696315332017	1.554571801629014	1.1966696315332017	1.1966696315332017	1.8363593134272702	1.4361654474311023	0.0	1.779099478034096	0.0	1.7530628470838225	0.0	1.9470443323760216	1.6289551716601771	1.1966696315332017	1.4361654474311023	0.0	1.6289551716601771	2.070866316903922	1.886280341946276	1.4361654474311023	1.6289551716601771	1.7213827189315722
686	1.535026104226908	1.535026104226908	1.535026104226908	0.0	0.0	0.0	1.9167535119224886	1.535026104226908	1.72724641740292	0.0	0.0	0.0	1.535026104226908	1.9475046850273985	1.8762929721146457	1.9475046850273985	0.0	0.0	1.9167535119224886	1.535026104226908	0.0	0.0	0.0	1.535026104226908	0.0	0.0	0.0	1.819036573457798	0.0	1.535026104226908	0.0	0.0	1.535026104226908	0.0	2.0240676185986475	0.0	2.097826497548337	2.0763630090657847	1.535026104226908	1.535026104226908
687	0.0	0.0	1.980487578064481	0.0	0.0	0.0	1.9217133756832245	1.514641405677077	1.514641405677077	0.0	0.0	2.001947274757198	0.0	1.514641405677077	1.980487578064481	2.049348069440646	0.0	0.0	0.0	0.0	1.7194996906907796	1.514641405677077	0.0	1.514641405677077	0.0	0.0	0.0	1.514641405677077	0.0	1.9544340441301122	1.514641405677077	1.9544340441301122	1.514641405677077	1.514641405677077	2.1066516414735035	0.0	1.514641405677077	2.0722840901377895	1.514641405677077	1.8175178553526368
688	0.0	1.691155581526566	2.004446350547505	0.0	1.7472921603510534	1.4140533256339891	1.601330868846239	1.601330868846239	1.601330868846239	0.0	2.1368957196172556	1.7472921603510534	1.4140533256339891	1.4140533256339891	1.4140533256339891	1.601330868846239	1.691155581526566	0.0	1.8924853496800784	1.601330868846239	2.088319738371888	0.0	0.0	1.4140533256339891	0.0	0.0	1.4140533256339891	1.8413020409535519	0.0	0.0	1.4140533256339891	1.4140533256339891	1.8924853496800784	1.691155581526566	1.8779879545541045	1.8779879545541045	1.8172094331472606	1.7472921603510534	0.0	1.8413020409535519
689	0.0	1.6125444658203967	1.6979512936653907	0.0	1.4342534971153507	0.0	0.0	0.0	0.0	1.4342534971153507	1.4342534971153507	1.4342534971153507	0.0	1.9020944624559468	0.0	1.4342534971153507	0.0	0.0	1.7892018752939551	1.6125444658203967	0.0	1.4342534971153507	0.0	2.0227353249066615	0.0	1.8180062373422683	1.8180062373422683	1.4342534971153507	1.8180062373422683	0.0	0.0	1.4342534971153507	1.9020944624559468	1.4342534971153507	0.0	0.0	0.0	1.939266999076001	0.0	1.997418804766973
690	1.668036647310235	1.4861421161090613	1.8770970015417259	0.0	1.4861421161090613	1.4861421161090613	0.0	1.668036647310235	2.0144260831548135	0.0	0.0	1.668036647310235	0.0	1.4861421161090613	0.0	1.755014238134137	0.0	0.0	0.0	1.4861421161090613	0.0	0.0	0.0	0.0	0.0	0.0	0.0	2.037327308770448	0.0	0.0	0.0	1.755014238134137	2.0075921693248997	1.755014238134137	0.0	0.0	0.0	1.755014238134137	1.80936232354855	1.755014238134137
691	0.0	0.0	0.0	0.0	0.0	1.7265505527746474	1.5612129304005582	1.8900223781444578	1.5612129304005582	1.5612129304005582	1.5612129304005582	1.8900223781444578	1.5612129304005582	1.9558571888173981	0.0	1.8549478837973863	0.0	0.0	2.049072089811955	0.0	1.5612129304005582	1.8055073514014706	0.0	1.5612129304005582	0.0	0.0	0.0	2.014326053299596	0.0	1.7265505527746474	0.0	1.7265505527746474	1.9381676253615827	0.0	2.0772750907922792	0.0	1.8549478837973863	1.5612129304005582	0.0	2.1556726665779835
692	1.6886592654197523	1.432619674564736	1.432619674564736	0.0	1.432619674564736	0.0	1.7405668549459914	1.7773552877560925	1.9072859994036324	0.0	2.0841065148182834	1.7405668549459914	1.60573043002054	0.0	1.432619674564736	1.6886592654197523	1.6886592654197523	0.0	1.8978473276328836	0.0	2.0312035668986383	0.0	0.0	0.0	0.0	0.0	0.0	1.9434359628340467	0.0	0.0	1.6886592654197523	0.0	1.861940796425075	1.6886592654197523	1.805384398346453	1.9594148656533694	1.805384398346453	1.8873229078357496	1.432619674564736	1.6886592654197523
693	0.0	1.2426304315659784	1.495356929688524	0.0	1.495356929688524	1.8574338078788177	1.7545765863882041	2.0395418091879276	2.2929860921693304	0.0	1.495356929688524	1.6990810334382345	1.2426304315659784	1.6990810334382345	1.2426304315659784	1.7545765863882041	1.7966236256552464	0.0	1.8300134553388403	1.495356929688524	1.2426304315659784	2.006373098999852	0.0	1.6204941795815464	0.0	1.2426304315659784	0.0	1.900357489678566	0.0	1.980265321452269	1.6204941795815464	1.2426304315659784	1.7545765863882041	0.0	2.129151269786732	1.495356929688524	1.932942155935117	1.2426304315659784	0.0	2.3003871600167445
694	1.8487884320162513	1.6118495920473077	2.0220768054180005	0.0	0.0	0.0	0.0	0.0	0.0	0.0	0.0	0.0	0.0	1.8487884320162513	0.0	0.0	0.0	0.0	1.7722273442238006	1.6118495920473077	1.7722273442238006	0.0	0.0	2.297864321892336	0.0	0.0	1.9308302110053128	1.8967654671686587	1.8487884320162513	0.0	1.6118495920473077	0.0	1.9948551891118416	0.0	0.0	1.6118495920473077	1.6118495920473077	0.0	0.0	2.1170628650583243
695	0.0	0.0	1.441205522266237	0.0	1.441205522266237	0.0	1.8295656089562995	1.9637533632133757	1.441205522266237	0.0	0.0	1.8295656089562995	0.0	1.7298883937996858	1.6363358270696577	1.6363358270696577	1.952105018499644	0.0	1.6363358270696577	1.7882919738527823	1.441205522266237	1.7298883937996858	0.0	1.441205522266237	0.0	0.0	0.0	2.026106511943209	0.0	1.9239506007994063	1.441205522266237	0.0	2.04156414129909	0.0	1.9065317511942281	1.6363358270696577	2.084483964700667	1.7882919738527823	0.0	2.089803890550002
696	0.0	1.831339853478355	1.4525713371772524	0.0	1.4525713371772524	1.4525713371772524	2.009209104302197	1.8763111299682937	0.0	0.0	0.0	1.9599121850391505	0.0	1.8763111299682937	1.4525713371772524	1.7675917004711985	1.6653509918898002	0.0	1.9950119260391506	0.0	1.6653509918898002	0.0	0.0	1.4525713371772524	0.0	0.0	0.0	1.831339853478355	0.0	1.9375686246124932	1.4525713371772524	0.0	0.0	0.0	2.0758928926420652	0.0	2.10542590128433	1.7675917004711985	0.0	1.831339853478355
697	1.7155174458103737	1.4118359388921211	1.7155174458103737	0.0	1.4118359388921211	1.7770606417971015	1.7155174458103737	1.901414503035189	1.4118359388921211	0.0	0.0	1.7770606417971015	0.0	1.9821759267122758	0.0	1.7155174458103737	0.0	0.0	1.4118359388921211	1.7155174458103737	0.0	1.4118359388921211	0.0	1.4118359388921211	0.0	1.853507627433122	0.0	1.7155174458103737	0.0	1.8205168770868887	0.0	1.6169126821159856	1.6169126821159856	0.0	1.7155174458103737	1.9723148484186461	1.9911494683539466	1.4118359388921211	0.0	1.7155174458103737
698	0.0	0.0	0.0	0.0	0.0	0.0	1.9544629566350091	2.0625167370108346	0.0	0.0	2.39034353719965	1.816114507391704	0.0	0.0	2.0625167370108346	1.816114507391704	2.020752026360765	0.0	2.251054726498421	2.0625167370108346	2.3593020861965814	0.0	0.0	1.9544629566350091	0.0	0.0	0.0	1.816114507391704	0.0	0.0	0.0	0.0	1.816114507391704	0.0	2.148693874950541	2.1826953372579205	2.2390765908198893	1.816114507391704	0.0	1.9544629566350091
699	0.0	0.0	0.0	0.0	0.0	0.0	1.7053842441643234	0.0	0.0	0.0	1.7053842441643234	1.7053842441643234	0.0	1.933216682772674	0.0	1.933216682772674	0.0	0.0	1.9793919809233202	0.0	0.0	1.7053842441643234	0.0	1.7053842441643234	0.0	0.0	0.0	1.859611712520847	0.0	1.933216682772674	0.0	0.0	1.7053842441643234	0.0	2.100347970512106	0.0	2.0372954266450267	0.0	0.0	1.859611712520847
700	1.8356673354046795	0.0	1.2298632489151848	0.0	1.6507068938818856	1.7016140528537433	0.0	1.7708991040415416	1.7402153195938317	0.0	1.4637082272057578	1.578634627856046	1.2298632489151848	1.9591171626388255	1.2298632489151848	1.6507068938818856	0.0	0.0	1.6507068938818856	1.2298632489151848	1.4637082272057578	1.2298632489151848	1.2298632489151848	1.4637082272057578	0.0	1.9879295363510503	0.0	1.6507068938818856	0.0	1.9000694656624975	1.578634627856046	0.0	1.2298632489151848	0.0	1.4637082272057578	1.9792664373507654	1.9095242699169743	1.4637082272057578	1.2298632489151848	1.796123273175973
701	0.0	0.0	0.0	0.0	1.6647893355009562	0.0	2.0910306856654	2.049201829142881	2.342482296018416	0.0	0.0	1.6647893355009562	0.0	0.0	0.0	1.982804020437058	0.0	0.0	0.0	0.0	0.0	1.9295300987718333	0.0	0.0	0.0	0.0	0.0	1.982804020437058	0.0	1.6647893355009562	1.6647893355009562	0.0	0.0	0.0	2.0205046487244935	0.0	1.6647893355009562	2.049201829142881	0.0	1.6647893355009562
702	0.0	0.0	0.0	0.0	1.8570526840654706	0.0	2.031387738645483	1.6796776913175386	2.335320801370684	0.0	0.0	0.0	0.0	0.0	0.0	1.994098494233886	1.6796776913175386	0.0	0.0	0.0	1.6796776913175386	0.0	0.0	1.6796776913175386	0.0	0.0	0.0	2.031387738645483	0.0	1.8570526840654706	0.0	1.6796776913175386	1.6796776913175386	0.0	2.1427187640573275	1.6796776913175386	1.6796776913175386	2.1427187640573275	1.6796776913175386	0.0
703	0.0	0.0	1.6300360321452005	0.0	1.6300360321452005	0.0	1.8452466058657517	1.7343056263545533	0.0	0.0	1.4136657342885717	1.8452466058657517	0.0	1.9077369133283137	1.8452466058657517	1.7993564089027931	0.0	0.0	2.005027203819842	1.6300360321452005	0.0	1.7343056263545533	0.0	0.0	0.0	0.0	0.0	1.930520702063447	0.0	1.6300360321452005	0.0	0.0	0.0	0.0	2.033387694227934	0.0	2.108844778483795	1.9077369133283137	0.0	1.4136657342885717
704	1.8462786663359767	1.5452073139427576	1.5452073139427576	0.0	1.0458128541843448	0.0	0.0	1.5452073139427576	1.4121360475637428	1.2891776658391325	1.0458128541843448	1.0458128541843448	0.0	1.7082429817626574	1.0458128541843448	0.0	0.0	0.0	1.9157724793100555	1.4121360475637428	1.2891776658391325	0.0	0.0	2.092330314111933	0.0	1.0458128541843448	1.841271089751641	1.6479349777779104	1.879141915476248	0.0	1.4121360475637428	1.0458128541843448	1.8462786663359767	1.7235612870803867	1.2891776658391325	1.0458128541843448	1.587148851234373	1.7372432469808454	0.0	1.8183572651812232
705	1.6973401960059715	0.0	1.6973401960059715	0.0	1.6973401960059715	0.0	2.0956540756864395	0.0	0.0	0.0	0.0	1.9940642110545277	0.0	0.0	0.0	1.9940642110545277	0.0	0.0	0.0	0.0	0.0	0.0	0.0	0.0	0.0	0.0	0.0	1.9442526137446272	0.0	2.0293842960624633	1.6973401960059715	0.0	1.6973401960059715	0.0	1.6973401960059715	0.0	1.6973401960059715	2.0293842960624633	0.0	1.864618457211389
706	1.561635965891464	0.0	1.561635965891464	0.0	0.0	1.561635965891464	0.0	0.0	1.561635965891464	1.3741148577885987	1.3741148577885987	1.3741148577885987	0.0	1.7782605868599546	0.0	1.3741148577885987	0.0	0.0	1.7080788125165338	1.3741148577885987	1.3741148577885987	0.0	0.0	2.0840949322420017	0.0	0.0	1.7080788125165338	0.0	1.561635965891464	0.0	0.0	1.3741148577885987	1.7479410407775615	1.8223936831687835	1.3741148577885987	1.3741148577885987	0.0	1.6517397546226882	0.0	1.8778568720625295
707	1.720820993525634	0.0	0.0	0.0	0.0	1.9342102087245943	0.0	1.720820993525634	0.0	1.8651472176718435	0.0	0.0	0.0	1.8651472176718435	0.0	0.0	0.0	0.0	1.720820993525634	0.0	0.0	1.720820993525634	0.0	2.0512781844456653	0.0	2.0512781844456653	1.720820993525634	0.0	1.720820993525634	0.0	0.0	1.720820993525634	2.008593142587005	1.9776491493464552	0.0	0.0	0.0	0.0	0.0	2.0804133704453287
708	1.8540934738539991	0.0	0.0	0.0	1.8540934738539991	0.0	1.9246756031244339	1.7064644637901385	1.7064644637901385	0.0	2.2591741038686513	2.113460788387841	0.0	0.0	1.9690304449728055	0.0	1.9246756031244339	0.0	2.113460788387841	1.8540934738539991	2.2220751377455623	0.0	0.0	1.7064644637901385	0.0	0.0	0.0	0.0	0.0	1.7064644637901385	1.7064644637901385	0.0	1.7064644637901385	0.0	2.0441203655008864	1.8540934738539991	2.1929051444472725	2.024756074128591	0.0	1.8540934738539991
709	0.0	0.0	0.0	0.0	0.0	0.0	1.9623750037661747	0.0	2.3117473365190397	0.0	1.594603268854565	0.0	0.0	0.0	0.0	1.8682882752977503	1.7799610086870203	0.0	0.0	0.0	0.0	1.9623750037661747	0.0	0.0	0.0	0.0	0.0	1.9623750037661747	0.0	1.7799610086870203	0.0	1.594603268854565	0.0	0.0	2.099410893810236	0.0	0.0	1.7799610086870203	0.0	1.8682882752977503
710	0.0	0.0	1.8572982681420407	0.0	0.0	0.0	2.100687806136969	1.6804875441463996	0.0	0.0	1.6804875441463996	1.9414011066472396	0.0	0.0	1.8572982681420407	1.6804875441463996	0.0	0.0	0.0	0.0	0.0	0.0	0.0	0.0	0.0	0.0	0.0	1.9939173165764434	0.0	1.6804875441463996	1.8572982681420407	0.0	1.6804875441463996	0.0	0.0	0.0	1.8572982681420407	2.228307644790662	0.0	1.8572982681420407
711	1.618570965555648	0.0	1.8259220865290753	0.0	0.0	0.0	2.062537798995006	0.0	0.0	0.0	1.618570965555648	1.618570965555648	0.0	1.618570965555648	1.8259220865290753	1.9862581293380566	0.0	0.0	1.618570965555648	0.0	1.618570965555648	0.0	0.0	0.0	0.0	0.0	0.0	2.029631132647849	0.0	1.8259220865290753	0.0	1.618570965555648	0.0	0.0	2.15794185034015	0.0	1.618570965555648	2.170102208402907	0.0	0.0
712	1.806593676002361	0.0	1.864811312052332	0.0	1.5179402445926538	0.0	1.864811312052332	1.5179402445926538	1.5179402445926538	0.0	0.0	1.9059385299314293	0.0	1.806593676002361	0.0	1.864811312052332	0.0	0.0	1.5179402445926538	0.0	0.0	2.0679840912025	0.0	1.5179402445926538	0.0	0.0	0.0	1.5179402445926538	0.0	1.864811312052332	1.5179402445926538	0.0	0.0	0.0	2.050032831705785	0.0	2.1123637371442054	1.9826194673496444	0.0	1.713249906941265
713	0.0	0.0	0.0	0.0	1.8087259001985951	0.0	2.0482725061085736	1.8087259001985951	2.330845155390109	0.0	0.0	1.7007352802285365	1.4762806256647563	0.0	1.4762806256647563	1.9234286249347172	0.0	0.0	0.0	0.0	0.0	0.0	0.0	0.0	0.0	0.0	0.0	2.076344970587408	0.0	0.0	0.0	0.0	1.4762806256647563	0.0	2.117292393798156	0.0	1.4762806256647563	0.0	0.0	1.4762806256647563
714	0.0	0.0	1.554064572837743	0.0	1.3264441404204057	0.0	1.8937720683464108	0.0	0.0	0.0	0.0	1.7827539979325708	0.0	1.6647478600977208	1.7339366529332376	1.9632560925689762	1.554064572837743	0.0	1.6647478600977208	1.6647478600977208	1.554064572837743	1.7339366529332376	0.0	0.0	0.0	1.3264441404204057	0.0	1.6647478600977208	0.0	1.9113163302753369	1.3264441404204057	0.0	1.3264441404204057	0.0	1.98229193514387	0.0	2.030057627079754	1.9113163302753369	1.554064572837743	1.7339366529332376
715	0.0	0.0	0.0	0.0	1.548314178669189	0.0	1.91987507601189	0.0	1.548314178669189	0.0	0.0	1.880469741825159	1.548314178669189	1.7354406161049047	1.8247405745419234	1.8247405745419234	0.0	0.0	1.949841953379078	0.0	0.0	0.0	0.0	0.0	0.0	0.0	0.0	1.548314178669189	0.0	1.8247405745419234	1.548314178669189	1.548314178669189	0.0	1.548314178669189	2.083201745740764	0.0	0.0	2.159064097932236	1.548314178669189	1.7354406161049047
716	1.6404989815523932	1.518169036005731	1.5699343383256743	0.0	0.0	1.329096783159752	0.0	1.329096783159752	1.0964747964786243	1.4450620968334276	1.329096783159752	1.329096783159752	0.0	1.6878853520669694	0.0	0.0	0.0	0.0	1.0964747964786243	1.0964747964786243	1.329096783159752	1.4450620968334276	0.0	1.7065209460047106	0.0	0.0	1.0964747964786243	1.6662082481576863	1.0964747964786243	1.0964747964786243	1.4450620968334276	1.329096783159752	1.8770707800142559	1.0964747964786243	1.329096783159752	0.0	0.0	1.9043579997036875	1.0964747964786243	1.9345145134056954
717	1.247484792616174	0.0	1.752944665997399	0.0	0.0	1.247484792616174	1.8082198788215622	1.8895510330644223	1.8292467079052284	0.0	1.247484792616174	1.9110330546216285	0.0	1.9512498706989612	1.5931854342614808	1.5931854342614808	0.0	0.0	1.9369579800883818	1.963768788201558	0.0	1.247484792616174	0.0	1.247484792616174	0.0	0.0	0.0	1.9894326786195995	0.0	1.9008054520818267	1.247484792616174	1.7147834851966566	2.077433481228003	0.0	1.984824880178286	1.9110330546216285	2.005855264001155	1.8895510330644223	0.0	2.031694457532632
718	0.0	1.6954069011260637	1.8826051906635781	0.0	0.0	0.0	2.066199793883615	1.6954069011260637	1.8826051906635781	0.0	1.6954069011260637	2.0270084493968863	0.0	0.0	0.0	2.0270084493968863	0.0	0.0	0.0	1.6954069011260637	0.0	0.0	0.0	1.6954069011260637	0.0	0.0	0.0	2.096000790268544	0.0	1.6954069011260637	0.0	1.6954069011260637	0.0	0.0	1.6954069011260637	0.0	0.0	2.170291850836958	0.0	0.0
719	0.0	0.0	0.0	0.0	0.0	0.0	1.9101850549776944	2.0847420874296607	0.0	0.0	1.6021574096643807	1.946822032632654	0.0	1.7757293868899489	0.0	1.6021574096643807	1.9970300412787696	0.0	1.8584675749408146	1.946822032632654	0.0	0.0	0.0	0.0	0.0	0.0	0.0	2.092499499370325	0.0	1.8584675749408146	1.6021574096643807	0.0	2.092499499370325	0.0	1.9101850549776944	1.9970300412787696	2.092499499370325	1.974732294336262	1.6021574096643807	2.1328814927353132
720	1.5444391337402452	0.0	1.700189948474483	0.0	0.0	1.774703428737718	1.5444391337402452	1.8616282394651384	1.5989273711052163	0.0	1.1023067489366831	1.8214587534834612	0.0	1.774703428737718	1.4674936604998663	1.5989273711052163	1.3455884543749446	0.0	1.7596100889006083	1.6402836987098133	1.1023067489366831	1.3455884543749446	1.1023067489366831	1.3455884543749446	0.0	0.0	0.0	1.9246231184527476	0.0	1.7229644705320113	1.1023067489366831	1.3455884543749446	1.9879162219667064	1.1023067489366831	1.8393080699400728	1.8003358286967521	1.9729394996172125	1.946663476794924	1.4674936604998663	1.9172126492703212
721	1.6755981982218027	0.0	1.8951980776399158	0.0	1.503993257392903	0.0	0.0	0.0	2.053381522141457	0.0	0.0	1.503993257392903	0.0	1.845327173270993	0.0	0.0	0.0	0.0	1.503993257392903	0.0	0.0	0.0	0.0	1.503993257392903	0.0	0.0	0.0	1.9290036162344868	0.0	0.0	0.0	1.6755981982218027	1.845327173270993	0.0	0.0	0.0	0.0	2.034586414507465	1.503993257392903	1.845327173270993
722	0.0	1.7006251898267362	0.0	0.0	0.0	0.0	1.9519235710676188	0.0	1.7006251898267362	0.0	1.7006251898267362	2.038465424867816	0.0	1.9169863931429325	1.8055349068386952	1.870902501425827	1.4822065473904162	0.0	1.4822065473904162	1.4822065473904162	1.4822065473904162	0.0	0.0	1.4822065473904162	0.0	0.0	0.0	1.9797096671230738	0.0	0.0	1.4822065473904162	1.8055349068386952	1.7006251898267362	0.0	2.134301794637208	1.7006251898267362	1.8055349068386952	1.9169863931429325	0.0	1.8055349068386952
723	0.0	0.0	0.0	0.0	0.0	1.689777700552829	0.0	1.8627662636269249	2.341233834363918	0.0	0.0	1.689777700552829	0.0	0.0	1.689777700552829	1.689777700552829	0.0	0.0	0.0	0.0	0.0	0.0	0.0	0.0	1.8627662636269249	0.0	0.0	2.1778325017971425	0.0	1.8627662636269249	0.0	1.689777700552829	0.0	0.0	1.8627662636269249	0.0	1.8627662636269249	2.0828458524139624	0.0	1.9450670409138064
724	0.0	0.0	1.6584871987825585	0.0	1.4859574034175365	1.6584871987825585	0.0	0.0	2.0585840476742896	0.0	0.0	1.4859574034175365	0.0	1.7409968686219424	1.4859574034175365	0.0	0.0	0.0	0.0	0.0	1.4859574034175365	0.0	1.4859574034175365	0.0	0.0	0.0	0.0	2.0383208346719797	0.0	1.6584871987825585	1.4859574034175365	1.8570872334900015	1.9747165946388792	0.0	0.0	0.0	0.0	1.9883793518390542	0.0	1.792623042915557
725	0.0	0.0	1.4961663227050406	0.0	0.0	1.8598620254621832	1.6144420542613034	2.060217724813181	1.9791250886019494	0.0	0.0	1.8949906051185434	0.0	0.0	1.4961663227050406	1.8786187092369577	0.0	0.0	1.9791250886019494	1.9223963618615971	0.0	0.0	0.0	1.6144420542613034	0.0	0.0	0.0	2.005098735278492	0.0	1.8786187092369577	0.0	0.0	2.102227301385957	0.0	1.6144420542613034	1.8380349249669337	2.0748697321282443	2.010670767783902	0.0	2.1163952753399538
726	1.1018816859820544	0.0	1.5584073168704342	0.0	1.1018816859820544	1.4786821009579083	1.7433797669237916	1.9947722893264126	1.6918065196124175	1.1018816859820544	0.0	1.8108573642042078	1.1018816859820544	1.9313124898290337	1.6577393049036004	1.7433797669237916	1.8108573642042078	0.0	1.9440171396870902	1.7197986554442295	0.0	0.0	0.0	1.1018816859820544	0.0	0.0	0.0	1.8452442557510205	0.0	1.8108573642042078	1.4786821009579083	0.0	2.0311777039512906	0.0	1.8997654363418488	1.8108573642042078	2.016739101009146	1.8867163764806065	0.0	1.9947722893264126
727	0.0	1.324095660188249	1.324095660188249	0.0	0.0	1.324095660188249	0.0	1.324095660188249	1.721605847511222	1.324095660188249	0.0	1.5230829327762978	0.0	1.8007292479730836	1.324095660188249	1.6191136064356004	0.0	0.0	1.324095660188249	1.5230829327762978	1.5230829327762978	0.0	0.0	1.324095660188249	0.0	0.0	0.0	1.8967115480776928	0.0	1.6191136064356004	1.324095660188249	1.6191136064356004	1.967563529797794	1.5230829327762978	0.0	0.0	0.0	1.9935736946162383	0.0	1.8594809661377825
728	1.8202273610813018	0.0	2.0282094179597436	0.0	0.0	0.0	0.0	0.0	1.891496769708781	1.6711679855280799	1.6711679855280799	0.0	0.0	1.8202273610813018	0.0	1.6711679855280799	0.0	0.0	0.0	0.0	0.0	0.0	0.0	0.0	0.0	0.0	0.0	2.053840835371832	0.0	1.8202273610813018	1.6711679855280799	1.6711679855280799	2.0120276361701777	1.8202273610813018	0.0	0.0	0.0	2.0282094179597436	1.968131087601766	1.9362699782343222
729	0.0	0.0	1.6446274534051477	0.0	0.0	0.0	1.9057638158068273	0.0	0.0	0.0	1.6446274534051477	1.9583645316846303	0.0	1.9956045470137675	1.9583645316846303	1.8215420749438842	1.6446274534051477	0.0	1.9583645316846303	0.0	1.6446274534051477	1.6446274534051477	0.0	1.6446274534051477	0.0	0.0	0.0	0.0	0.0	1.6446274534051477	0.0	0.0	0.0	0.0	2.0653091023486865	0.0	2.163512116977021	2.0239608378521328	0.0	1.6446274534051477
730	0.0	0.0	0.0	0.0	1.5646936973404948	1.5646936973404948	2.0237020258108878	0.0	1.7507207947174166	0.0	1.7507207947174166	1.9637566616007838	0.0	1.8394479730911821	1.5646936973404948	1.8394479730911821	1.5646936973404948	0.0	1.933975600528682	1.5646936973404948	0.0	1.5646936973404948	0.0	0.0	0.0	0.0	0.0	2.1156949550092214	0.0	1.5646936973404948	0.0	0.0	0.0	0.0	2.1097132755604027	1.5646936973404948	1.5646936973404948	1.9637566616007838	0.0	1.5646936973404948
731	0.0	0.0	1.591403301079965	0.0	1.4761281174463317	0.0	1.8918411615725512	2.0356785162614375	1.2414027452470857	0.0	1.4761281174463317	1.809434211516111	1.2414027452470857	1.753399632394032	1.663670796351744	1.83074470963673	1.83074470963673	0.0	1.809434211516111	1.9230695584960822	0.0	1.663670796351744	0.0	1.4761281174463317	0.0	1.2414027452470857	0.0	1.9833798120601638	0.0	1.784153894723688	1.2414027452470857	1.2414027452470857	2.085016435629168	1.2414027452470857	1.8918411615725512	1.8650573301750186	2.0578535446544253	2.020278845418895	0.0	2.0356785162614375
732	0.0	0.0	1.773777707736884	0.0	1.773777707736884	0.0	2.06316936084298	0.0	2.154088535190338	0.0	1.5633311174429352	1.874337810773316	0.0	1.5633311174429352	1.5633311174429352	1.874337810773316	0.0	0.0	1.773777707736884	1.5633311174429352	1.5633311174429352	1.5633311174429352	0.0	0.0	0.0	0.0	0.0	2.06316936084298	0.0	1.5633311174429352	0.0	0.0	0.0	0.0	2.097647359125536	1.5633311174429352	0.0	2.06316936084298	0.0	1.9369448586012268
733	0.0	0.0	1.6828531049586917	0.0	1.4934078216401205	1.4934078216401205	1.7734426368696046	2.010334797294601	0.0	0.0	0.0	1.924612329929197	0.0	1.4934078216401205	1.6828531049586917	1.6828531049586917	0.0	0.0	0.0	1.8699731897085992	0.0	0.0	0.0	0.0	0.0	1.6828531049586917	0.0	1.924612329929197	0.0	1.8699731897085992	0.0	0.0	2.0195056488727157	0.0	1.8299921743668564	2.000189286590605	2.0662070354864275	1.9615164308905952	0.0	2.0759457106543406
734	0.0	1.624663946049028	1.8120326925565806	0.0	1.624663946049028	0.0	1.8120326925565806	0.0	1.9012384604253532	0.0	0.0	2.049955796494032	0.0	0.0	1.624663946049028	1.8120326925565806	1.624663946049028	0.0	1.8120326925565806	1.9012384604253532	1.624663946049028	0.0	0.0	1.624663946049028	0.0	0.0	0.0	0.0	0.0	0.0	1.624663946049028	0.0	1.9012384604253532	0.0	2.069635320962008	0.0	0.0	2.113221593337094	1.8120326925565806	0.0
735	0.0	0.0	1.5736159971342165	0.0	0.0	0.0	1.8481966668779355	1.6766035087192699	1.7409248745121204	0.0	2.1009399886028115	1.9205433505459366	0.0	1.9062084910373944	1.8707628672396843	1.6766035087192699	1.8707628672396843	1.36042464326595	2.0123967810749273	1.6766035087192699	1.9062084910373944	0.0	1.5736159971342165	1.36042464326595	0.0	1.6766035087192699	0.0	1.944591893342948	0.0	1.5736159971342165	0.0	1.36042464326595	1.7409248745121204	0.0	1.9946111720531505	1.7863301690679994	1.9878465101040592	1.9805698499218516	0.0	1.8481966668779355
736	1.7395455090733853	1.542501825810012	1.9454458647383863	0.0	0.0	0.0	0.0	1.542501825810012	0.0	1.542501825810012	1.344689472098712	0.0	0.0	1.7970569676749792	0.0	0.0	1.344689472098712	0.0	1.344689472098712	0.0	1.542501825810012	0.0	0.0	0.0	1.344689472098712	0.0	0.0	1.9556037540575237	0.0	1.542501825810012	0.0	1.8180763865323406	1.7395455090733853	1.920763804370965	0.0	0.0	0.0	2.0188184139274505	0.0	1.8358396500446108
737	1.8063701353550268	0.0	1.5143288851766206	0.0	0.0	1.5143288851766206	1.8652742290075504	2.00194868927448	2.173868787917676	0.0	0.0	1.5143288851766206	0.0	2.0706521316467006	1.7119094271221234	1.7119094271221234	0.0	0.0	1.9636559367102995	1.8652742290075504	0.0	0.0	0.0	0.0	0.0	0.0	0.0	2.0302945859921286	0.0	1.8063701353550268	0.0	1.5143288851766206	2.154716457595751	0.0	2.0302945859921286	1.9636559367102995	2.137424536843001	1.9384767001535819	0.0	1.984408592835288
738	1.52464046343367	1.6359322716771256	1.6359322716771256	0.0	1.6359322716771256	1.8459344736942427	1.52464046343367	1.946419122007364	1.52464046343367	0.0	1.52464046343367	1.6359322716771256	0.0	2.0186654186969046	1.52464046343367	1.754701430876436	0.0	0.0	1.2963580039180362	1.821578823312954	1.6359322716771256	0.0	1.7919591557564472	1.2963580039180362	0.0	1.754701430876436	0.0	1.7919591557564472	0.0	1.936415354137537	1.52464046343367	1.2963580039180362	1.2963580039180362	1.52464046343367	1.821578823312954	1.9132087116535856	1.9980368426467179	1.2963580039180362	0.0	1.7919591557564472
739	0.0	0.0	1.71543986390203	0.0	0.0	0.0	0.0	0.0	1.457085151603046	0.0	1.457085151603046	1.457085151603046	0.0	0.0	0.0	1.457085151603046	0.0	0.0	0.0	0.0	1.6318091292439962	0.0	0.0	0.0	0.0	0.0	0.0	1.9659276171916662	0.0	1.457085151603046	0.0	1.6318091292439962	1.8742575010911033	0.0	0.0	0.0	1.6318091292439962	2.0093223841297934	0.0	1.8330722804489972
740	1.847017042397248	0.0	1.7292213668416028	0.0	0.0	1.47036979538117	0.0	0.0	0.0	0.0	0.0	0.0	1.47036979538117	0.0	0.0	1.6454549298667493	0.0	0.0	1.7816201913089522	0.0	0.0	1.47036979538117	0.0	2.099805594801338	0.0	0.0	1.847017042397248	1.47036979538117	1.9040491702778426	1.47036979538117	0.0	0.0	1.47036979538117	1.7292213668416028	0.0	0.0	0.0	1.6454549298667493	1.6454549298667493	1.929636072949074
741	0.0	1.633154754843471	1.8350725285033238	0.0	0.0	0.0	2.0333099538409907	1.8350725285033238	1.633154754843471	0.0	0.0	1.633154754843471	0.0	0.0	0.0	1.9312213476630382	0.0	0.0	0.0	0.0	0.0	0.0	0.0	0.0	0.0	0.0	0.0	2.111940615187463	0.0	0.0	0.0	1.633154754843471	1.633154754843471	0.0	2.129716600665087	1.633154754843471	0.0	2.2542605158223994	0.0	0.0
742	1.7068766462627722	0.0	1.535689952622554	0.0	1.816691776580632	1.7533653227013883	1.6410284181314312	1.9036585248110571	1.535689952622554	0.0	1.7068766462627722	1.6410284181314312	1.3184745324432556	1.8760323377396186	1.3184745324432556	1.535689952622554	0.0	0.0	0.0	1.3184745324432556	1.3184745324432556	0.0	1.7533653227013883	1.535689952622554	0.0	1.859265409734312	0.0	0.0	0.0	1.9036585248110571	1.535689952622554	1.3184745324432556	1.535689952622554	0.0	1.7533653227013883	2.058051436410477	1.8760323377396186	1.3184745324432556	0.0	1.6410284181314312
743	0.0	0.0	0.0	0.0	0.0	0.0	2.0026424954512865	1.8401542074439954	1.675392108724216	1.8401542074439954	1.675392108724216	2.0026424954512865	1.675392108724216	2.050495091727284	1.8401542074439954	2.0026424954512865	1.675392108724216	0.0	1.8401542074439954	1.675392108724216	0.0	2.0829907895829525	0.0	0.0	0.0	0.0	0.0	1.675392108724216	0.0	1.675392108724216	1.8401542074439954	0.0	1.8401542074439954	0.0	1.9186545364871632	0.0	2.0829907895829525	2.0026424954512865	1.675392108724216	0.0
744	0.0	0.0	0.0	0.0	0.0	0.0	1.8781178153397575	1.9396859084459446	1.3753319086846985	0.0	1.7502712130565243	1.9863701651997023	0.0	1.794968739120738	1.6869588576184598	1.8968860251775788	1.8968860251775788	0.0	1.8781178153397575	1.3753319086846985	1.3753319086846985	1.7502712130565243	0.0	1.3753319086846985	0.0	0.0	0.0	1.7502712130565243	0.0	1.794968739120738	0.0	0.0	1.9396859084459446	0.0	2.000225343288976	1.9271736338505923	2.0996047689999955	1.95088335170178	1.3753319086846985	2.1184882284357727
745	0.0	0.0	0.0	0.0	1.5212278042744032	0.0	1.9842662104302136	1.9498736522737588	2.3514617155847186	0.0	0.0	0.0	0.0	1.5212278042744032	1.5212278042744032	1.8401735199559617	0.0	0.0	1.736858839133375	1.5212278042744032	1.736858839133375	1.5212278042744032	0.0	0.0	0.0	0.0	1.5212278042744032	2.1576958318043933	0.0	1.736858839133375	0.0	0.0	1.736858839133375	0.0	2.0531424618296015	0.0	0.0	1.5212278042744032	0.0	1.9045144898586428
746	0.0	0.0	1.7412621823263335	0.0	1.584361342378	1.584361342378	0.0	1.959565587378897	2.072214685710843	1.584361342378	2.224638166576148	1.9426541915739506	1.584361342378	1.7412621823263335	1.7412621823263335	0.0	1.8162505366978288	0.0	2.0986092792498754	1.584361342378	2.20669414308347	0.0	0.0	1.584361342378	0.0	0.0	0.0	1.7412621823263335	0.0	0.0	0.0	1.584361342378	1.922221816172263	1.8162505366978288	1.959565587378897	1.9426541915739506	2.0068879261944983	1.584361342378	0.0	1.8162505366978288
747	1.549407172481531	1.7254577571637952	1.6577434094076973	0.0	1.3262878822703303	0.0	1.950140547861879	2.025788027411126	1.549407172481531	0.0	0.0	1.8382972590793474	1.3262878822703303	1.8094813168870463	1.8382972590793474	1.7254577571637952	1.3262878822703303	0.0	2.015737848216067	1.9142208215908625	1.3262878822703303	1.6577434094076973	0.0	1.3262878822703303	0.0	1.773244812929154	0.0	1.9917106510888474	0.0	1.8382972590793474	1.3262878822703303	1.7254577571637952	2.107908114921498	0.0	2.0208995627986712	1.8991933731418822	2.057498225136492	1.8094813168870463	0.0	1.9846453751298352
748	0.0	1.4777455875430108	0.0	0.0	1.4777455875430108	0.0	1.4777455875430108	1.4777455875430108	0.0	0.0	1.8300349692787654	2.0840168899475406	0.0	1.4777455875430108	1.7153306329682712	2.0840168899475406	0.0	0.0	0.0	0.0	0.0	0.0	0.0	1.4777455875430108	0.0	0.0	0.0	2.0660064611487234	0.0	1.9518313078519878	1.4777455875430108	1.7153306329682712	1.4777455875430108	0.0	2.205701104296214	1.4777455875430108	1.4777455875430108	1.7153306329682712	0.0	1.4777455875430108
749	1.3506258718427375	0.0	1.3506258718427375	0.0	0.0	0.0	1.8741149263557966	1.9381973655925382	1.653760378063129	0.0	2.097801940834511	1.8879155947237443	0.0	0.0	1.7589371802142764	1.5551159044999	1.8879155947237443	0.0	1.8400185090907133	1.8183305817900022	2.023412450062868	1.3506258718427375	0.0	1.8879155947237443	0.0	0.0	1.3506258718427375	1.929960262196554	0.0	1.653760378063129	1.653760378063129	0.0	1.9711542557375474	0.0	1.9209670296793213	1.8183305817900022	2.03187090487035	1.9381973655925382	0.0	2.029151591159239
750	0.0	0.0	1.7048711665484588	0.0	0.0	0.0	1.9541364336296054	1.7048711665484588	2.361280902210793	1.7048711665484588	0.0	1.7048711665484588	0.0	1.873764556672135	1.7048711665484588	1.873764556672135	0.0	0.0	0.0	1.7048711665484588	0.0	0.0	0.0	1.7048711665484588	0.0	0.0	0.0	1.9541364336296054	0.0	1.873764556672135	0.0	0.0	0.0	0.0	2.106827933659915	0.0	0.0	0.0	0.0	1.7048711665484588
751	1.0415376723996308	1.4581254131420587	1.7597959902056792	0.0	1.3161943889603274	1.548677681448704	1.7828911575670001	1.896541143114112	2.242224322205348	0.0	1.0415376723996308	1.9372908148150236	0.0	1.7828911575670001	1.0415376723996308	1.8756676702699606	0.0	0.0	1.9564078282906654	1.3161943889603274	0.0	0.0	0.0	1.548677681448704	0.0	0.0	0.0	1.6130687387021907	0.0	1.7328859948009339	0.0	1.6130687387021907	1.9996037029643279	0.0	1.9621333665721474	1.3161943889603274	2.0143091937359143	1.896541143114112	0.0	2.077357775863023
752	1.7389928356760127	0.0	0.0	0.0	1.8841244321747737	1.7389928356760127	1.9535406432972244	1.8841244321747737	1.9535406432972244	0.0	2.2967553313010365	2.139555496640183	0.0	0.0	1.7389928356760127	0.0	1.9535406432972244	0.0	2.112053801674236	1.8841244321747737	2.2909830085078684	0.0	0.0	1.9971904491037025	0.0	0.0	0.0	1.9971904491037025	0.0	0.0	0.0	0.0	0.0	0.0	2.1004174554573787	2.122280509916914	2.200201535497519	2.028279183886701	0.0	2.071156288300323
753	1.2018437713795602	1.4438610622702055	1.5635924909971286	0.0	0.0	1.2018437713795602	1.7906085556104747	1.971239400251476	1.764292392019395	0.0	0.0	1.9177673734360425	0.0	1.8988924963141993	1.7322674884394869	1.8318382874704136	1.2018437713795602	0.0	2.0192925681842224	1.7906085556104747	1.4438610622702055	0.0	0.0	1.2018437713795602	0.0	0.0	0.0	2.01282594888377	0.0	1.9087247760003043	0.0	1.7322674884394869	2.1099481908054956	1.2018437713795602	2.0253207174939534	1.9857329776248183	2.0525528779742643	1.8631686108046235	0.0	2.0606027334635053
754	1.4428029336842338	0.0	1.4428029336842338	0.0	0.0	0.0	1.8596571672562228	2.048085635893211	1.9371962072626412	0.0	0.0	1.8285018047818193	0.0	1.4428029336842338	0.0	1.6366093315861272	1.9222757469401814	0.0	1.7295072193998084	1.7875074733273744	0.0	1.6366093315861272	0.0	1.4428029336842338	0.0	0.0	0.0	2.05219132083306	0.0	1.8285018047818193	0.0	1.4428029336842338	2.092135955685335	0.0	1.9815799744771692	1.6366093315861272	2.0667956309993714	1.8285018047818193	0.0	2.0437636888754795
755	1.3718289401697976	0.9670570318562094	1.92355876633518	0.0	1.821404097838492	1.7830062691128843	1.6104515634996874	1.9441869981377502	2.0789855554498367	0.0	1.233161023210969	1.6685260304564256	0.9670570318562094	1.8932060708191913	1.856923938166671	1.6104515634996874	0.0	0.0	1.4606388463206514	1.5721071345583342	1.4606388463206514	1.233161023210969	1.3718289401697976	1.3718289401697976	0.0	1.7585265627442406	0.0	1.7444237898554784	0.0	1.7713211953146148	1.4606388463206514	1.4606388463206514	1.7287597695212495	0.0	1.5239314394444134	1.9299105446140723	1.8439696335786113	1.6685260304564256	1.9132019999282939	1.8439696335786113
756	0.0	0.0	1.5171481411238543	0.0	0.0	0.0	1.9194219090904536	2.028181798860612	1.9631572289838564	0.0	0.0	1.9194219090904536	0.0	1.7939990499318	1.7939990499318	1.5171481411238543	1.7044974715821908	0.0	1.5171481411238543	1.889377011274828	0.0	1.5171481411238543	0.0	0.0	0.0	0.0	0.0	1.9194219090904536	0.0	1.9194219090904536	1.8498691648182597	0.0	2.0884653027930855	0.0	1.9943049040521643	0.0	2.0884653027930855	1.5171481411238543	0.0	2.0455265724624936
757	0.0	1.388397011171247	1.388397011171247	0.0	1.7058847559941552	1.388397011171247	1.388397011171247	1.9359927396580057	1.6025730238886204	0.0	0.0	1.8158805270346252	0.0	1.8778736109733722	1.6025730238886204	1.8504040096572496	0.0	0.0	0.0	1.6025730238886204	1.388397011171247	1.388397011171247	1.8158805270346252	0.0	0.0	1.9359927396580057	0.0	1.7058847559941552	0.0	1.8504040096572496	1.6025730238886204	0.0	1.6025730238886204	0.0	1.8158805270346252	1.9359927396580057	2.010481125757717	0.0	0.0	1.388397011171247
758	0.0	0.0	0.0	0.0	0.0	0.0	1.9621616443823149	2.036754180574435	1.8928879415372764	0.0	2.3564516617429456	2.060503286869412	0.0	0.0	1.7480544716200612	0.0	1.9621616443823149	0.0	2.2179039832663205	1.8928879415372764	2.3112563815672273	0.0	0.0	0.0	0.0	0.0	0.0	1.8928879415372764	0.0	2.060503286869412	0.0	0.0	1.8928879415372764	0.0	2.095345898019344	2.120380408222762	2.1305903754167552	2.060503286869412	0.0	2.005724909743613
759	0.0	1.8766012342672915	1.7059737542981837	0.0	0.0	0.0	2.008516023389637	0.0	0.0	0.0	1.7059737542981837	0.0	0.0	0.0	1.8766012342672915	2.1118796196081187	0.0	0.0	0.0	0.0	1.7059737542981837	0.0	0.0	1.8766012342672915	0.0	1.7059737542981837	0.0	0.0	0.0	1.9577765180932591	1.7059737542981837	1.7059737542981837	0.0	0.0	1.7059737542981837	0.0	1.7059737542981837	0.0	1.8766012342672915	1.8766012342672915
760	0.0	1.5338449576477602	0.0	0.0	0.0	0.0	1.910580207988149	1.5338449576477602	1.7458998014136637	0.0	1.7458998014136637	2.0158414411855037	0.0	1.8473810735567207	0.0	2.0566737226455074	0.0	0.0	0.0	0.0	0.0	0.0	0.0	0.0	0.0	0.0	0.0	1.7458998014136637	0.0	1.5338449576477602	1.5338449576477602	1.5338449576477602	1.5338449576477602	0.0	2.1380791957745346	0.0	0.0	2.0379815466536826	1.5338449576477602	1.5338449576477602
761	1.7396193388396641	1.6008962634062838	1.422821968154971	0.0	0.0	1.7396193388396641	0.0	1.6008962634062838	1.6008962634062838	0.0	1.422821968154971	1.422821968154971	0.0	1.422821968154971	0.0	1.422821968154971	0.0	0.0	1.422821968154971	0.0	1.422821968154971	1.422821968154971	0.0	2.0231150833801705	0.0	1.422821968154971	1.7396193388396641	0.0	1.686234982793411	0.0	1.422821968154971	1.6008962634062838	1.7774286780696624	1.9107097409268714	1.422821968154971	1.422821968154971	0.0	1.422821968154971	0.0	1.9107097409268714
762	0.0	1.7482990528920823	0.0	0.0	1.652661660136025	0.0	1.986978365343552	0.0	1.4531813690904112	0.0	1.4531813690904112	1.8821375973306544	1.652661660136025	1.9751117349096892	1.907641899949312	1.4531813690904112	1.4531813690904112	0.0	1.9286585738952198	0.0	0.0	0.0	0.0	0.0	0.0	0.0	0.0	1.907641899949312	0.0	1.652661660136025	1.652661660136025	1.652661660136025	1.652661660136025	1.4531813690904112	2.112542905515961	1.7482990528920823	0.0	1.8821375973306544	1.652661660136025	1.7482990528920823
763	0.0	1.6561159815268862	0.0	0.0	0.0	0.0	1.9127159782838947	1.433977723338202	2.2809314115110557	0.0	1.433977723338202	1.829956977270219	0.0	1.9127159782838947	0.0	1.433977723338202	0.0	0.0	1.433977723338202	1.433977723338202	0.0	0.0	0.0	1.433977723338202	0.0	0.0	0.0	2.142905680384665	0.0	1.763188935646304	0.0	0.0	1.433977723338202	0.0	2.0608635757926264	0.0	0.0	2.130431694543157	0.0	1.763188935646304
764	0.0	0.0	0.0	0.0	0.0	0.0	2.061473453614047	2.151111030165657	0.0	0.0	2.4134526922989963	2.061473453614047	0.0	0.0	2.061473453614047	1.9987863956965863	1.8683716121848664	0.0	2.2446770321945837	1.8683716121848664	2.369344400294375	0.0	0.0	1.8683716121848664	0.0	0.0	0.0	0.0	0.0	0.0	0.0	0.0	1.9987863956965863	0.0	2.1954539208299675	2.1954539208299675	2.277559385858836	1.8683716121848664	0.0	1.9987863956965863
765	0.0	1.6809444350301725	0.0	0.0	1.8260516590845528	0.0	1.4941071079752726	1.9940942394081747	1.4941071079752726	0.0	2.284113869627913	1.9558824167383508	0.0	1.4941071079752726	1.9391799981313695	1.6809444350301725	1.9391799981313695	0.0	2.0041221297656273	1.86550055289278	2.254303491856824	0.0	1.6809444350301725	1.8260516590845528	0.0	0.0	0.0	1.4941071079752726	0.0	1.4941071079752726	0.0	0.0	1.7702730973135543	0.0	2.0593733225239594	2.1180567779577277	2.0957908161361627	0.0	0.0	1.9391799981313695
766	1.6815070724948387	1.6815070724948387	1.6815070724948387	0.0	0.0	0.0	2.0974089829652796	0.0	1.8915631811604592	0.0	0.0	1.991488350724863	0.0	1.991488350724863	0.0	2.0536184060540448	0.0	0.0	0.0	1.6815070724948387	0.0	0.0	0.0	0.0	0.0	1.6815070724948387	0.0	2.0974089829652796	0.0	1.6815070724948387	0.0	0.0	1.6815070724948387	0.0	2.0974089829652796	1.6815070724948387	0.0	2.1306202042498126	0.0	1.8915631811604592
767	1.594249830687332	1.594249830687332	1.8976877028029122	0.0	0.0	0.0	0.0	0.0	1.6839381715920436	1.594249830687332	1.4073055765721236	1.4073055765721236	0.0	1.4073055765721236	0.0	0.0	0.0	0.0	0.0	1.4073055765721236	0.0	0.0	0.0	0.0	0.0	0.0	0.0	1.9281205306247173	0.0	1.4073055765721236	1.4073055765721236	1.7399961359224467	2.00065191528376	1.4073055765721236	1.4073055765721236	0.0	0.0	2.00065191528376	1.4073055765721236	1.951033992352867
768	1.9367637396172872	1.7018713925381286	1.7018713925381286	0.0	0.0	1.8334944387779484	0.0	1.7018713925381286	0.0	0.0	0.0	0.0	0.0	1.8334944387779484	1.7018713925381286	0.0	0.0	0.0	0.0	0.0	0.0	0.0	0.0	2.1837041613018644	0.0	0.0	1.7018713925381286	1.8334944387779484	0.0	0.0	0.0	1.7018713925381286	1.8967933491207938	1.9653233966296435	0.0	0.0	0.0	1.7018713925381286	0.0	2.0427118978167975
769	1.5662656081741901	1.3810766144472002	1.5662656081741901	0.0	0.0	0.0	1.3810766144472002	0.0	1.5662656081741901	0.0	1.3810766144472002	0.0	0.0	1.8040118241418288	1.3810766144472002	0.0	0.0	0.0	0.0	1.3810766144472002	0.0	0.0	1.7501759724333434	0.0	0.0	1.5662656081741901	0.0	1.8237237185461745	0.0	1.3810766144472002	0.0	1.655200602733192	1.8403994339891807	1.655200602733192	0.0	0.0	1.3810766144472002	2.0264176316404177	0.0	1.8785505911250129
770	0.0	0.0	1.5368427951713342	0.0	1.5368427951713342	0.0	1.9651150160762132	1.5368427951713342	1.5368427951713342	0.0	1.5368427951713342	1.9332434126500562	1.5368427951713342	1.5368427951713342	0.0	1.9332434126500562	1.5368427951713342	0.0	1.8912740074556205	1.7364615275577788	1.5368427951713342	0.0	0.0	0.0	0.0	0.0	0.0	2.029108941252503	0.0	1.5368427951713342	0.0	0.0	0.0	0.0	2.089637534100093	0.0	1.7364615275577788	1.7364615275577788	0.0	0.0
771	1.7850057580592251	0.0	1.7850057580592251	0.0	1.6388897996399088	0.0	0.0	0.0	0.0	0.0	0.0	0.0	0.0	1.6388897996399088	0.0	0.0	0.0	0.0	0.0	0.0	1.6388897996399088	0.0	0.0	0.0	0.0	0.0	0.0	2.0145975958389193	0.0	0.0	1.6388897996399088	1.8989397094669271	1.9893617210548489	1.7850057580592251	1.6388897996399088	1.6388897996399088	1.6388897996399088	2.0739036095126826	1.6388897996399088	1.8989397094669271
772	0.0	0.0	1.6991548937168997	0.0	0.0	0.0	0.0	0.0	2.0088154827352342	0.0	0.0	1.5343397090735535	0.0	1.827249511985118	1.5343397090735535	0.0	0.0	0.0	0.0	0.0	0.0	0.0	0.0	1.5343397090735535	0.0	0.0	0.0	1.8622513480194716	0.0	1.7779177593206108	1.5343397090735535	1.5343397090735535	1.6991548937168997	0.0	0.0	0.0	1.5343397090735535	2.049151232473604	1.5343397090735535	1.6991548937168997
773	0.0	1.5980941468232217	0.0	0.0	0.0	0.0	2.0115171282630246	1.7910265090543598	2.3368494476085675	0.0	0.0	1.5980941468232217	1.5980941468232217	1.7910265090543598	0.0	1.8829617410504573	0.0	0.0	1.5980941468232217	1.5980941468232217	1.5980941468232217	1.7910265090543598	0.0	0.0	0.0	0.0	0.0	2.148153607733567	0.0	2.036041485388018	0.0	1.5980941468232217	1.5980941468232217	0.0	1.9807527349185603	0.0	1.5980941468232217	2.122710419510755	0.0	1.9402687573919213
774	0.0	1.5954708866724512	0.0	0.0	0.0	1.5954708866724512	1.9553757829051819	1.863243684892805	1.5954708866724512	0.0	0.0	2.0076181180365715	0.0	0.0	0.0	1.9171988368822204	0.0	0.0	1.9553757829051819	0.0	1.5954708866724512	1.5954708866724512	0.0	0.0	0.0	0.0	0.0	1.9171988368822204	0.0	1.5954708866724512	0.0	0.0	0.0	0.0	2.026760879818124	0.0	0.0	2.098626449091759	0.0	1.5954708866724512
775	0.0	1.3284826832770529	1.0499819807300128	0.0	0.0	1.822897637196076	1.8024619819520367	1.927221641748911	2.291978740023479	0.0	1.4725903814008803	1.8570218754972319	1.0499819807300128	2.0405773225257815	1.0499819807300128	1.7790125364275409	1.3284826832770529	0.0	1.9591200982176755	1.0499819807300128	1.3284826832770529	1.9177967550987653	0.0	1.7192229290009702	0.0	1.7192229290009702	1.0499819807300128	1.8715010815574207	0.0	1.9076330781958255	1.564569843509499	1.0499819807300128	1.6796976433729545	1.0499819807300128	2.0371670163841094	1.8024619819520367	1.9591200982176755	1.4725903814008803	0.0	2.2780302058430646
776	1.6059564075212007	0.0	0.0	0.0	1.846884565803124	1.6059564075212007	1.3974147968498627	1.6059564075212007	1.846884565803124	0.0	1.3974147968498627	1.6059564075212007	0.0	1.846884565803124	1.3974147968498627	1.8133010145496329	0.0	0.0	0.0	1.7063722526232898	1.6059564075212007	1.6059564075212007	0.0	0.0	0.0	1.8133010145496329	0.0	1.8133010145496329	0.0	1.8956319028594948	1.6059564075212007	0.0	1.6059564075212007	0.0	1.6059564075212007	2.034032995263098	1.9142205991715204	0.0	0.0	1.6059564075212007
777	1.5050798096453948	1.0131944197115093	1.6837923765274818	0.0	1.7323610624978005	1.7691938473032844	1.0131944197115093	1.8428881507518546	1.798482575853459	0.0	1.2796831174392518	1.8331343224857475	1.0131944197115093	1.9958242922197973	1.9171689263375769	1.7099253361921063	0.0	0.0	1.0131944197115093	1.7099253361921063	1.0131944197115093	1.2796831174392518	1.4172880569902166	1.5675234488550247	0.0	1.5050798096453948	0.0	1.5050798096453948	0.0	1.8225710656364256	1.4172880569902166	0.0	1.0131944197115093	0.0	1.6837923765274818	1.9171689263375769	1.8953326937923876	0.0	1.9353232796338604	1.8519356852934592
778	0.0	0.0	2.0427159698226354	0.0	0.0	0.0	0.0	1.7740948170875916	2.110419372853709	0.0	0.0	0.0	0.0	1.9729629335002974	0.0	0.0	0.0	0.0	0.0	0.0	0.0	0.0	0.0	0.0	0.0	0.0	0.0	2.166616996174111	0.0	1.7740948170875916	1.7740948170875916	1.9084571657707963	2.1213795654012286	1.7740948170875916	0.0	0.0	0.0	2.013657301649687	1.9729629335002974	0.0
779	1.8804462062411829	0.0	0.0	0.0	1.991469597285885	0.0	1.738117658721923	0.0	0.0	0.0	2.3076530176266385	2.0642115211311163	0.0	1.8804462062411829	0.0	0.0	1.738117658721923	0.0	2.1315775874123686	1.738117658721923	2.2840289603364425	0.0	0.0	1.738117658721923	0.0	0.0	0.0	1.948587004413583	0.0	1.738117658721923	0.0	0.0	2.045433337145808	0.0	1.991469597285885	2.0642115211311163	2.045433337145808	2.022031412848463	0.0	1.738117658721923
780	0.0	0.0	2.0775961146051345	0.0	0.0	0.0	2.130764549361596	0.0	0.0	0.0	0.0	1.9837041689347044	0.0	0.0	1.7097324938603193	1.9837041689347044	0.0	0.0	0.0	0.0	0.0	0.0	0.0	0.0	1.7097324938603193	0.0	0.0	1.8954696542279996	0.0	1.9837041689347044	0.0	0.0	0.0	0.0	1.9837041689347044	1.7097324938603193	1.7097324938603193	2.0387102641666113	0.0	1.7097324938603193
781	0.0	0.0	1.6541041125561786	0.0	0.0	0.0	1.6541041125561786	0.0	1.937713367395494	0.0	0.0	1.937713367395494	0.0	0.0	1.6541041125561786	1.8462914041158291	1.6541041125561786	0.0	0.0	0.0	0.0	0.0	0.0	1.6541041125561786	0.0	0.0	0.0	1.937713367395494	0.0	1.6541041125561786	0.0	0.0	1.6541041125561786	0.0	1.937713367395494	0.0	1.8462914041158291	2.065497332289797	0.0	0.0
782	0.0	0.0	0.0	0.0	1.6104686618503095	0.0	2.001058565075283	1.6104686618503095	2.3394631603571137	0.0	0.0	0.0	0.0	1.9597782970114492	0.0	1.807463399022752	0.0	0.0	1.807463399022752	1.6104686618503095	0.0	0.0	0.0	0.0	0.0	0.0	0.0	2.1456053771941845	0.0	1.6104686618503095	1.6104686618503095	0.0	0.0	0.0	2.1235355126703563	0.0	1.6104686618503095	1.6104686618503095	0.0	1.807463399022752
783	0.0	0.0	0.0	0.0	0.0	0.0	2.041450329115104	1.6025520859960436	1.6025520859960436	0.0	1.7959284804736448	1.986054819218078	0.0	1.6025520859960436	1.6025520859960436	1.8880633952551014	1.8880633952551014	0.0	0.0	0.0	0.0	0.0	0.0	0.0	0.0	1.6025520859960436	0.0	2.0936093176838004	0.0	1.6025520859960436	1.6025520859960436	0.0	0.0	0.0	2.106539838412948	1.7959284804736448	2.078840741661093	1.8880633952551014	0.0	1.7959284804736448
784	0.0	0.0	0.0	0.0	0.0	0.0	1.8902068069830464	0.0	1.5595688202201556	0.0	0.0	1.9592555966631293	0.0	1.9592555966631293	0.0	1.8347439015714793	0.0	0.0	0.0	0.0	1.5595688202201556	1.9294268770622804	0.0	0.0	0.0	0.0	0.0	1.8902068069830464	0.0	1.9294268770622804	0.0	0.0	0.0	1.5595688202201556	2.1114163512566284	1.5595688202201556	2.076296301503119	2.0845125971824228	1.5595688202201556	1.8347439015714793
785	2.068304560362051	0.0	1.837912835061359	0.0	0.0	0.0	0.0	0.0	0.0	1.837912835061359	1.837912835061359	0.0	0.0	1.9669767859334173	0.0	1.837912835061359	0.0	0.0	0.0	0.0	0.0	0.0	0.0	0.0	0.0	0.0	0.0	1.837912835061359	0.0	0.0	1.837912835061359	0.0	2.068304560362051	0.0	0.0	0.0	1.837912835061359	2.029064843512289	1.837912835061359	0.0
786	0.0	0.0	1.5573002683144435	0.0	1.5573002683144435	0.0	1.9174702291639074	1.7386688764199054	1.5573002683144435	0.0	0.0	1.879232310761444	0.0	1.5573002683144435	1.879232310761444	1.879232310761444	1.5573002683144435	0.0	1.9174702291639074	0.0	0.0	1.8251959367102362	0.0	0.0	0.0	1.5573002683144435	0.0	1.9174702291639074	0.0	1.5573002683144435	1.5573002683144435	0.0	0.0	0.0	2.00519708560616	0.0	2.083158020009797	2.00519708560616	0.0	1.5573002683144435
787	0.0	0.0	1.8369518769534052	0.0	1.6900356273569663	1.8369518769534052	0.0	2.0675045791261577	2.1906496522477963	0.0	0.0	1.6900356273569663	0.0	0.0	0.0	1.6900356273569663	0.0	0.0	2.026185507393241	1.9072225617854701	0.0	0.0	0.0	0.0	0.0	0.0	0.0	1.9513917595934758	0.0	1.982837629815436	0.0	0.0	2.0068953956586846	0.0	1.9513917595934758	1.6900356273569663	1.8369518769534052	1.6900356273569663	0.0	2.0557512382460943
788	0.0	1.7749252951079049	1.7749252951079049	0.0	0.0	0.0	1.947307623419296	0.0	2.4297730168124825	0.0	0.0	1.7749252951079049	0.0	0.0	0.0	2.0803413463100973	0.0	0.0	0.0	0.0	1.7749252951079049	1.7749252951079049	0.0	0.0	0.0	0.0	0.0	1.947307623419296	0.0	1.7749252951079049	0.0	0.0	0.0	0.0	2.1165746596424935	0.0	1.7749252951079049	2.2353447115367246	0.0	1.7749252951079049
789	1.777662680413567	1.349280621496885	1.349280621496885	0.0	0.0	1.349280621496885	0.0	1.6832016409861528	0.0	0.0	0.0	1.349280621496885	0.0	1.349280621496885	1.349280621496885	1.349280621496885	1.349280621496885	0.0	1.6268159361915164	1.349280621496885	1.349280621496885	0.0	1.349280621496885	2.0573817619802455	0.0	0.0	1.777662680413567	0.0	1.753453412222496	0.0	1.349280621496885	1.349280621496885	1.777662680413567	1.7976329506990396	0.0	0.0	1.349280621496885	0.0	0.0	1.941517644926501
790	1.833102048804324	0.0	1.7381380323194306	0.0	1.401541466070724	0.0	0.0	1.401541466070724	1.5906473907827068	1.401541466070724	0.0	0.0	0.0	1.808770205106	0.0	1.6814138520493689	0.0	0.0	1.8701430299955264	0.0	1.401541466070724	1.6814138520493689	0.0	1.993678138662803	0.0	0.0	1.9089536197175072	1.401541466070724	1.8701430299955264	0.0	1.6814138520493689	0.0	1.833102048804324	0.0	0.0	0.0	0.0	0.0	1.401541466070724	1.8975914636819702
791	0.0	0.0	0.0	0.0	1.7619592898491612	1.7619592898491612	1.7619592898491612	2.0765936594307557	1.7619592898491612	0.0	2.3901833239805907	2.1368221624095605	1.7619592898491612	0.0	1.7619592898491612	1.7619592898491612	2.021471818891155	0.0	2.1368221624095605	1.7619592898491612	2.362650846070921	0.0	1.7619592898491612	1.7619592898491612	0.0	0.0	0.0	0.0	0.0	0.0	0.0	1.7619592898491612	1.9776214754047758	0.0	2.156223397812777	2.201013640818942	2.184905825493241	1.9078683776476484	0.0	2.021471818891155
792	0.0	0.0	1.712341646321186	0.0	1.7437311830466253	1.7437311830466253	0.0	1.8943208313775488	1.5471019684081389	0.0	0.0	1.7695322008310652	1.1924447965224985	1.9695585491115302	1.5471019684081389	1.712341646321186	1.1924447965224985	0.0	0.0	1.4298130015640818	1.4298130015640818	1.1924447965224985	1.5471019684081389	1.4298130015640818	0.0	1.5471019684081389	0.0	1.6207794939993796	0.0	1.8099698418168086	1.1924447965224985	1.1924447965224985	1.672851126815602	0.0	1.5471019684081389	1.885439018904156	1.9101582304591855	1.7437311830466253	1.4298130015640818	1.712341646321186
793	0.0	0.0	1.8776520135971189	0.0	0.0	0.0	1.8776520135971189	0.0	2.4048888986562336	0.0	0.0	0.0	0.0	0.0	0.0	0.0	0.0	0.0	0.0	0.0	1.8776520135971189	1.8776520135971189	0.0	0.0	0.0	0.0	0.0	2.206454547498858	0.0	0.0	0.0	2.021344084018369	2.1639864977554963	0.0	2.2816276400509774	0.0	1.8776520135971189	0.0	0.0	0.0
794	0.0	0.0	0.0	0.0	0.0	0.0	1.8681503239025383	1.7789654577514251	2.314601751165543	0.0	0.0	1.5918226041368353	1.5918226041368353	1.9237861931583315	0.0	1.9237861931583315	0.0	0.0	1.5918226041368353	1.5918226041368353	1.5918226041368353	1.5918226041368353	0.0	0.0	1.5918226041368353	0.0	0.0	2.1455793135568264	0.0	1.8681503239025383	1.5918226041368353	0.0	0.0	0.0	2.1395753403577493	0.0	0.0	2.0532287404062313	1.5918226041368353	0.0
795	1.6363011439747035	1.2759916008821786	1.7123177122657973	0.0	1.2759916008821786	1.2759916008821786	1.2759916008821786	1.4775734811463261	1.872080527720227	1.2759916008821786	1.2759916008821786	0.0	1.2759916008821786	1.807586939670124	0.0	1.5752037237600713	0.0	0.0	1.4775734811463261	1.2759916008821786	0.0	0.0	0.0	1.6363011439747035	0.0	0.0	0.0	1.8404317705945532	0.0	0.0	1.2759916008821786	1.7123177122657973	1.9392500000929118	1.2759916008821786	0.0	0.0	0.0	1.967315840388957	0.0	1.7938745535051828
796	0.0	0.0	0.0	0.0	0.0	0.0	1.9478465699461684	0.0	0.0	0.0	1.6546601932483433	0.0	1.8985716258603336	1.6546601932483433	1.6546601932483433	1.8198443418776866	1.6546601932483433	0.0	2.0094616159081515	1.6546601932483433	1.6546601932483433	0.0	0.0	0.0	0.0	0.0	0.0	1.8985716258603336	0.0	1.8198443418776866	1.6546601932483433	1.8198443418776866	1.6546601932483433	0.0	1.9478465699461684	1.6546601932483433	1.8198443418776866	2.0876134684156313	0.0	1.6546601932483433
797	0.0	0.0	1.9304518108726145	0.0	1.8351380791949055	0.0	1.9897966961872087	0.0	0.0	0.0	1.6349407247920167	2.0316777330354596	0.0	1.6349407247920167	0.0	1.6349407247920167	0.0	0.0	1.6349407247920167	1.6349407247920167	1.6349407247920167	0.0	1.6349407247920167	0.0	0.0	0.0	0.0	1.8351380791949055	0.0	1.9304518108726145	0.0	1.8351380791949055	0.0	0.0	2.063476129336632	0.0	1.6349407247920167	1.9897966961872087	0.0	1.6349407247920167
798	1.718533264890787	0.0	1.718533264890787	0.0	0.0	0.0	1.550115334453408	0.0	1.8492886624587044	0.0	1.550115334453408	1.7989559824459362	0.0	2.071048397503608	0.0	0.0	0.0	0.0	0.0	0.0	0.0	0.0	0.0	0.0	0.0	0.0	0.0	1.912186343729392	0.0	1.718533264890787	1.718533264890787	1.550115334453408	1.7989559824459362	1.550115334453408	0.0	1.550115334453408	0.0	1.550115334453408	1.550115334453408	0.0
799	1.7372718777474212	0.0	1.600828684851857	0.0	1.3025242860485204	1.661633923785426	1.3025242860485204	1.600828684851857	1.5036139565202722	0.0	1.3025242860485204	0.0	1.3025242860485204	1.7632857503964086	1.5036139565202722	0.0	0.0	0.0	1.600828684851857	1.3025242860485204	1.3025242860485204	0.0	0.0	2.088599626117938	0.0	1.3025242860485204	1.8647633775175727	1.5036139565202722	1.600828684851857	1.3025242860485204	1.600828684851857	1.661633923785426	1.7046174969937056	1.8320724204714176	0.0	0.0	0.0	0.0	0.0	1.8818104496200398
800	1.6213151949296394	0.0	1.3003629712580023	0.0	1.6869060029533738	1.3003629712580023	1.8700911487583158	1.9455146492433766	1.7683690955620766	0.0	2.1712902823575098	1.8700911487583158	0.0	1.516432741472854	1.8387679729924462	1.6869060029533738	1.7683690955620766	0.0	1.938631053882992	1.6869060029533738	2.1161467967870333	1.3003629712580023	1.3003629712580023	1.3003629712580023	0.0	0.0	0.0	1.9455146492433766	0.0	1.6213151949296394	1.516432741472854	1.3003629712580023	2.018879403275803	0.0	1.9232219581537737	1.8700911487583158	2.0128624529902	1.819345935355825	0.0	1.9519384706036678
801	0.0	0.0	1.1735166221732336	0.0	0.0	1.68086773186733	1.7561611141542652	2.0030813392856315	2.171941155900665	0.0	1.6255339138154665	1.9596941460713515	0.0	1.7561611141542652	1.68086773186733	1.68086773186733	1.4229859154629296	0.0	1.8264295211696613	1.7228253370033102	1.4229859154629296	0.0	1.547279700999734	1.1735166221732336	0.0	0.0	0.0	2.0030813392856315	0.0	1.8849266505148985	1.1735166221732336	1.547279700999734	2.1007032689439327	0.0	1.9323898230081809	1.9813298007630624	2.0842329114644937	1.906292151736983	0.0	2.017500039054684
802	1.3579058274132034	1.560530914462142	1.3579058274132034	0.0	0.0	1.6581975563996074	1.6581975563996074	1.954427590382987	1.9130578264588254	0.0	2.118191212910277	1.821151383429261	1.3579058274132034	1.560530914462142	1.560530914462142	1.3579058274132034	1.7950727153621215	0.0	1.8764180038368825	1.6581975563996074	2.057543326554201	0.0	0.0	1.9779491146880661	0.0	0.0	1.3579058274132034	1.7623306799659362	0.0	1.6581975563996074	0.0	0.0	1.9964908935226109	0.0	1.931770979504199	1.860784644354511	1.966954175024082	1.7950727153621215	0.0	2.035474900254827
803	2.083956071220417	1.888410620688781	1.888410620688781	0.0	0.0	1.888410620688781	0.0	0.0	0.0	0.0	0.0	0.0	0.0	1.888410620688781	0.0	0.0	0.0	0.0	0.0	0.0	0.0	0.0	0.0	1.888410620688781	0.0	0.0	0.0	2.0205147770903498	0.0	1.888410620688781	0.0	2.0205147770903498	2.2069081017979295	0.0	0.0	0.0	0.0	1.888410620688781	2.124008446899719	2.083956071220417
804	1.6800833582826014	1.5145270648980762	1.80880707064434	0.0	0.0	0.0	1.6800833582826014	1.5145270648980762	1.843977060523912	1.5145270648980762	0.0	1.5145270648980762	0.0	1.6800833582826014	0.0	0.0	0.0	0.0	0.0	0.0	0.0	0.0	0.0	0.0	0.0	0.0	0.0	1.984305028144074	0.0	0.0	0.0	0.0	1.9380039625347758	0.0	0.0	0.0	0.0	2.042623362992791	1.759233574849431	1.8708007101273532
805	0.0	0.0	1.4822841897437544	0.0	0.0	0.0	1.815715357341698	1.669918343150322	1.4822841897437544	0.0	2.154942284226437	1.8553502461913636	0.0	1.7596705129242423	1.669918343150322	1.4822841897437544	1.669918343150322	0.0	2.011978813801093	1.669918343150322	2.138170481980804	0.0	0.0	1.4822841897437544	0.0	0.0	0.0	1.7596705129242423	0.0	1.815715357341698	1.4822841897437544	0.0	1.815715357341698	0.0	1.984515920064858	1.946141415360319	2.098608632903626	2.0195791504425364	0.0	1.4822841897437544
806	1.576044334206148	0.0	1.8937076314441845	0.0	1.790986953683455	0.0	1.790986953683455	1.790986953683455	1.790986953683455	0.0	0.0	2.1357169414912383	0.0	1.790986953683455	0.0	2.0026862157023637	0.0	0.0	0.0	1.790986953683455	0.0	0.0	0.0	1.576044334206148	0.0	0.0	0.0	1.576044334206148	0.0	1.576044334206148	0.0	0.0	0.0	0.0	2.1357169414912383	0.0	1.576044334206148	2.1874328883149454	0.0	1.790986953683455
807	1.5717750537604502	0.0	1.5717750537604502	0.0	0.0	0.0	2.033409577635477	1.5717750537604502	1.7870772703079396	0.0	0.0	2.083039451288183	0.0	1.5717750537604502	1.7870772703079396	1.8899943078616666	0.0	0.0	0.0	0.0	1.7870772703079396	0.0	0.0	1.5717750537604502	0.0	1.5717750537604502	0.0	1.8899943078616666	0.0	1.5717750537604502	0.0	0.0	1.5717750537604502	0.0	2.083039451288183	0.0	1.7870772703079396	2.145064950622347	0.0	0.0
808	0.0	0.0	1.5293166456013731	0.0	0.0	0.0	2.0506235573616625	1.8689943823637265	1.909280826736616	1.5293166456013731	1.7206236438822058	1.909280826736616	0.0	1.9399031204115287	1.7206236438822058	0.0	1.5293166456013731	0.0	0.0	1.5293166456013731	1.5293166456013731	0.0	0.0	0.0	0.0	0.0	0.0	1.8689943823637265	0.0	1.7206236438822058	0.0	0.0	0.0	0.0	1.9844529453799757	1.5293166456013731	0.0	1.9844529453799757	0.0	1.811992001891409
809	1.5805734059145764	0.0	1.977158057896683	0.0	1.5805734059145764	1.7468093786242713	0.0	1.7468093786242713	1.7468093786242713	0.0	0.0	0.0	0.0	1.7468093786242713	1.5805734059145764	1.5805734059145764	0.0	0.0	0.0	1.5805734059145764	1.5805734059145764	0.0	0.0	2.21293969704964	0.0	0.0	1.5805734059145764	1.5805734059145764	1.5805734059145764	0.0	1.826150888918433	1.7468093786242713	2.0707328649869337	0.0	0.0	0.0	0.0	0.0	0.0	2.16839987825383
810	1.5772884157296536	0.0	1.7571556249848743	0.0	0.0	0.0	1.7571556249848743	0.0	1.5772884157296536	0.0	1.7571556249848743	1.8964829559691883	0.0	1.8964829559691883	1.7571556249848743	0.0	1.8964829559691883	0.0	1.5772884157296536	1.5772884157296536	0.0	1.5772884157296536	0.0	0.0	0.0	0.0	0.0	0.0	0.0	1.8429196530362648	0.0	0.0	0.0	0.0	1.9632478890574967	1.5772884157296536	2.076721731077103	2.092027156788018	1.7571556249848743	1.8429196530362648
811	0.0	0.0	0.0	0.0	0.0	1.972661654803191	0.0	2.1066576465911373	2.4801483051932363	0.0	0.0	0.0	0.0	2.1066576465911373	0.0	1.972661654803191	0.0	0.0	2.1066576465911373	0.0	0.0	2.2404291357420263	0.0	0.0	0.0	2.1066576465911373	0.0	0.0	0.0	0.0	0.0	0.0	1.972661654803191	0.0	2.1066576465911373	0.0	0.0	0.0	0.0	2.4567712333101612
812	1.8251464193419886	1.5723650668985487	1.7528788299597668	0.0	0.0	1.7528788299597668	0.0	1.7142301295396796	0.0	1.3905131164897917	1.3905131164897917	0.0	0.0	1.7142301295396796	0.0	1.3905131164897917	0.0	0.0	1.6596399032583908	1.5723650668985487	0.0	1.3905131164897917	0.0	2.029667331455038	0.0	0.0	1.6596399032583908	0.0	1.7142301295396796	0.0	1.3905131164897917	1.3905131164897917	1.8556882419099998	1.5723650668985487	0.0	1.3905131164897917	1.5723650668985487	1.3905131164897917	1.5723650668985487	1.948120944907704
813	1.4169479849142175	0.0	1.4169479849142175	0.0	0.0	0.0	0.0	0.0	1.4169479849142175	0.0	1.4169479849142175	1.7024852698986648	0.0	1.9774166825101134	0.0	0.0	0.0	0.0	1.6098994195816043	0.0	0.0	0.0	0.0	0.0	0.0	0.0	0.0	1.80119749547944	0.0	1.4169479849142175	0.0	1.7603147669770873	1.9445550885561398	1.7024852698986648	0.0	1.4169479849142175	0.0	1.9226549750922095	0.0	2.093269379627041
814	1.7850194893289628	1.6389882636558395	1.854931658091948	0.0	0.0	0.0	0.0	0.0	2.1307078511969255	0.0	1.6389882636558395	0.0	0.0	0.0	0.0	0.0	0.0	0.0	1.6389882636558395	0.0	0.0	0.0	0.0	0.0	0.0	0.0	0.0	2.042143993402175	0.0	0.0	0.0	1.854931658091948	2.033923903901157	1.9301933136680351	0.0	0.0	0.0	2.106413349037372	0.0	1.8988910023034178
[truncated: 54,841 more rows]
