# Supplementary material for: Minimal gene set discovery in single-cell mRNA-seq datasets with ActiveSVM
Source: Nat Comput Sci. 2022 Jun 27;2(6):387–98. doi: 10.1038/s43588-022-00263-8 (PMC10766518; doi:10.1038/s43588-022-00263-8)
Supplement: Supplementary file 4 — There are five folders for five subfigures. Fig. 4a: the min-complexity strategy accuracy versus the number of genes selected by ActiveSVM and all comparison methods. Fig. 4b: the t-SNE coordinates and labels. Fig. 4c: the t-SNE coordinates projected from the matrix with only genes selected by random sample and labels. Fig. 4d: the t-SNE coordinates projected from matrix with only genes selected by balance sample and labels. Fig. 4e: the t-SNE coordinates and the partial processed data matrix used to plot top gene markers. [file 43588_2022_263_MOESM4_ESM.zip › figure4/figure4a/accuracy_mincomplexity.csv]

	number_of_genes_selected	ActiveSVM_accuracy	ActiveSVM(balance)_accuracy	random_accuracy	correlation_accuracy	mutual_accuracy	chi2_accuracy	decision_tree_accuracy	naive_svm_accuracy
0	1	0.1706791232482932	0.20939633489040604	0.21496586417535035	0.19187926697808122	0.27937477542220623	0.1606180380883938	0.22736255839022637	0.28404599353215954
1	2	0.30605461731943945	0.3089292130794107	0.21496586417535035	0.2121810995328782	0.2964426877470356	0.18999281351060007	0.2813510600071865	0.31539705353934605
2	3	0.3671397772188286	0.34261588214157385	0.21496586417535035	0.2939274164570607	0.306503772906935	0.23625583902263744	0.3284225655767158	0.3540244340639598
3	4	0.410797700323392	0.40702479338842973	0.23643550125763566	0.31135465325188644	0.32707509881422925	0.3141394178943586	0.42283507006827165	0.36264822134387353
4	5	0.4606539705353935	0.4422385914480776	0.23643550125763566	0.34378368666906217	0.37360761767876394	0.3939094502335609	0.4224757455982752	0.4006467840459935
5	6	0.4731404958677686	0.4514911965504851	0.23580668343514194	0.44565217391304346	0.39175350341358245	0.4103485447358965	0.43469277757815306	0.4872439813151276
6	7	0.5651275601868487	0.5426697808120733	0.23580668343514194	0.4689184333453108	0.3979518505210205	0.42903341717570964	0.43559108875314406	0.5313510600071865
7	8	0.6092346388789076	0.561803808839382	0.25143729787998564	0.4699065756378009	0.4044196909809558	0.4294825727632052	0.437297879985627	0.5353934602946461
8	9	0.6284584980237155	0.599802371541502	0.25143729787998564	0.4725116780452749	0.4151095939633489	0.43478260869565216	0.4423284225655767	0.5660258713618398
9	10	0.6571146245059288	0.6075278476464248	0.25224577793747754	0.4770930650377291	0.44322673374056776	0.44951491196550486	0.44385555156306145	0.5653072224218469
10	11	0.6741825368307581	0.6358246496586417	0.25224577793747754	0.4891304347826087	0.44834710743801653	0.4562522457779375	0.4588573481854114	0.5837226015091628
11	12	0.6994250808480057	0.6469637082285303	0.26410348544735895	0.4990118577075099	0.45921667265540783	0.45966582824290336	0.5015271289974848	0.6206431908012936
12	13	0.7129895795903701	0.6816385195831837	0.2671577434423284	0.5129356809198706	0.4615522817103845	0.477901545095221	0.5260510240747395	0.6355551563061445
13	14	0.7342795544376572	0.702299676607977	0.26760689902982393	0.5202120014372978	0.4669421487603306	0.4864355012576356	0.5573122529644269	0.6466942148760331
14	15	0.7527847646424721	0.7101149838303988	0.3247394897592526	0.5311713977721882	0.47502694933524975	0.4927236794825728	0.5587495508444125	0.689902982393101
15	16	0.760600071864894	0.7124505928853755	0.32887172116421126	0.5559647862019403	0.4782608695652174	0.4927236794825728	0.5636902623068631	0.6995149119655049
16	17	0.7662594322673374	0.7289795185052103	0.3396514552641035	0.5661157024793388	0.49793388429752067	0.5253323751347466	0.5863277039166367	0.7084081925979159
17	18	0.7705713259072943	0.7753323751347466	0.34162773984908373	0.5775242544017247	0.49784405318002156	0.5581207330219188	0.5879446640316206	0.7179302910528207
18	19	0.780901904419691	0.7882680560546174	0.34917355371900827	0.5833632770391664	0.5044915558749551	0.5619834710743802	0.593604024434064	0.723499820337765
19	20	0.7895256916996047	0.7933884297520661	0.3501616960114984	0.5880344951491197	0.5163492633848366	0.5644089112468559	0.594502335609055	0.7347287100251527
20	21	0.7919511318720804	0.8049766439094502	0.3508803449514912	0.6099532878189005	0.5449155587495509	0.5681818181818182	0.5966582824290334	0.7455084441250449
21	22	0.8053359683794467	0.8163851958318361	0.35968379446640314	0.6172296083363277	0.5498562702120015	0.5681818181818182	0.6124685591088753	0.7650916277398491
22	23	0.8112648221343873	0.8244699964067553	0.36273805246137264	0.6314229249011858	0.5531800215594682	0.5774344232842257	0.6245059288537549	0.772098454904779
23	24	0.8181818181818182	0.8290513833992095	0.3659719726913403	0.6401365432985986	0.5550664750269493	0.5807581746316924	0.6338483650736615	0.7750628817822494
24	25	0.8317463169241825	0.8363277039166367	0.3659719726913403	0.6522637441609773	0.5596478620194035	0.5830937836866691	0.6384297520661157	0.7894358605821057
25	26	0.8348904060366511	0.8438735177865613	0.3659719726913403	0.657294286740927	0.5653072224218469	0.602497305066475	0.6408551922385914	0.7977901545095221
26	27	0.8364175350341359	0.8440531800215595	0.3661516349263385	0.6580129356809199	0.5939633489040603	0.6060905497664391	0.6789435860582106	0.8003952569169961
27	28	0.8422565576715775	0.8501616960114984	0.3729787998562702	0.6582824290334172	0.6016888250089831	0.6100431189363996	0.6856809198706432	0.8051563061444484
28	29	0.8452209845490478	0.8611210923463888	0.37513474667624863	0.6634926338483651	0.6035752784764642	0.6111210923463888	0.6894538268056054	0.8061444484369386
29	30	0.848904060366511	0.8647143370463528	0.37522457779374774	0.6779554437657205	0.6050125763564499	0.6143550125763565	0.6911606180380884	0.8056952928494431
30	31	0.8547430830039525	0.8661516349263385	0.37522457779374774	0.6877470355731226	0.609504132231405	0.6247754222062523	0.7101149838303988	0.8072224218469278
31	32	0.8616600790513834	0.8688465684513116	0.3759432267337406	0.6917894358605821	0.6114804168163852	0.6319619116061804	0.7100251527128998	0.8099173553719008
32	33	0.8627380524613726	0.8704635285662954	0.39085519223859144	0.6927775781530722	0.6238771110312612	0.6323212360761767	0.7111929572403881	0.8154868846568452
33	34	0.8689363995688106	0.8719906575637801	0.3932806324110672	0.6932267337405678	0.6277398490837226	0.6434602946460654	0.7161336687028387	0.8167445203018325
34	35	0.8725296442687747	0.8725296442687747	0.3938196191160618	0.701401365432986	0.6293568091987064	0.647592526051024	0.7200862378727991	0.8210564139417894
35	36	0.8750449155587495	0.8764822134387352	0.3950772547610492	0.7017606899029823	0.6305246137261947	0.7081386992454186	0.7312252964426877	0.8253683075817463
36	37	0.8763923823212361	0.8793568091987064	0.3950772547610492	0.7016708587854833	0.6356449874236435	0.7081386992454186	0.7379626302551203	0.8276140855192239
37	38	0.8781890046712181	0.8812432626661876	0.3952569169960474	0.7042759611929572	0.6441789435860582	0.7096658282429034	0.7432626661875674	0.8365971972691341
38	39	0.8795364714337046	0.8834890406036651	0.3951670858785483	0.7151455264103486	0.6443586058210564	0.7106539705353935	0.7466762486525332	0.8412684153790874
39	40	0.8823212360761767	0.8847466762486526	0.39615522817103843	0.7175709665828243	0.6470535393460295	0.7120912684153791	0.7507186489399928	0.8447718289615522
40	41	0.8814229249011858	0.88699245418613	0.39633489040603664	0.7175709665828243	0.6525332375134747	0.7144268774703557	0.7533237513474668	0.8473769313690263
41	42	0.8836687028386633	0.8893280632411067	0.39651455264103486	0.7257455982752425	0.6573841178584262	0.7152353575278476	0.7577254761049227	0.8481854114265182
42	43	0.8854653251886453	0.8915738411785843	0.4085519223859145	0.7325727632051743	0.67400287459576	0.7161336687028387	0.7596119295724039	0.8514193316564858
43	44	0.890495867768595	0.8945382680560546	0.4085519223859145	0.7360761767876393	0.6830758174631693	0.7175709665828243	0.7664390945023356	0.8534854473589651
44	45	0.8889687387711103	0.8940891124685592	0.4085519223859145	0.736704994610133	0.6839741286381602	0.7171218109953288	0.7668882500898311	0.8536651095939634
45	46	0.8914840100610851	0.8960653970535394	0.4087315846209127	0.7355371900826446	0.6995149119655049	0.717391304347826	0.7725476104922745	0.8558210564139418
46	47	0.8943586058210564	0.8973230326985268	0.40918074020840817	0.7397592526051024	0.7037369744879627	0.7183794466403162	0.7764103485447359	0.857797340998922
47	48	0.8997484728710026	0.8969637082285303	0.4092705713259073	0.7502694933524973	0.7119116061803809	0.7242184692777578	0.780901904419691	0.859593963348904
48	49	0.9004671218109953	0.9001077973409989	0.4124146604383759	0.7529644268774703	0.7129895795903701	0.724398131512756	0.7810815666546892	0.8657024793388429
49	50	0.901904419690981	0.900197628458498	0.414301113905857	0.7550305425799497	0.7220625224577794	0.7257455982752425	0.7853036291771469	0.8706431908012936
50	51	0.9021739130434783	0.901904419690981	0.41645706072583544	0.7560186848724398	0.7235896514552641	0.7256557671577435	0.7901545095220984	0.8715415019762845
51	52	0.9036112109234639	0.9032518864534674	0.41852317642831477	0.7599712540424003	0.7265540783327344	0.7257455982752425	0.7904240028745958	0.8725296442687747
52	53	0.9039705353934603	0.9070247933884298	0.41852317642831477	0.7654509522098455	0.7274523895077255	0.7289795185052103	0.801203736974488	0.8747754222062523
53	54	0.9068451311534316	0.9089112468559108	0.42193675889328064	0.765900107797341	0.7271828961552281	0.7289795185052103	0.8022817103844772	0.8777398490837226
54	55	0.9073841178584262	0.9102587136183974	0.42660797700323394	0.7747035573122529	0.7293388429752066	0.731494789795185	0.8029105282069708	0.8775601868487244
55	56	0.9086417535034136	0.9121451670858786	0.4268774703557312	0.7755120373697448	0.7348185411426518	0.736794825727632	0.8055156306144449	0.8794466403162056
56	57	0.9091807402084082	0.912504491555875	0.4267876392382321	0.7796442687747036	0.7387711103126123	0.7368846568451312	0.8054257994969457	0.8799856270212001
57	58	0.9115163492633849	0.9130434782608695	0.4268774703557312	0.7799137621272009	0.7403880704275961	0.7365253323751347	0.8061444484369386	0.8826805605461732
58	59	0.9118756737333813	0.9183435141933166	0.4408911246855911	0.7800035932446999	0.7418253683075817	0.7369744879626302	0.8109953287818901	0.8849263384836508
59	60	0.9122349982033776	0.9186130075458139	0.4412504491555875	0.78099173553719	0.7437118217750629	0.7387711103126123	0.8125224577793748	0.8849263384836508
60	61	0.9146604383758534	0.9187028386633129	0.44394538268056055	0.7863816025871362	0.7440711462450593	0.739399928135106	0.8134207689543658	0.885195831836148
61	62	0.914301113905857	0.9197808120733022	0.4527488321954725	0.7870104204096299	0.745598275242544	0.7442508084800575	0.8136902623068631	0.8863636363636364
62	63	0.9153790873158462	0.9200503054257995	0.45427596119295727	0.7923104563420769	0.7468559108875314	0.7445203018325548	0.814498742364355	0.8892382321236076
63	64	0.91600790513834	0.9210384477182896	0.4715235357527848	0.7927596119295724	0.7478440531800216	0.7503593244699964	0.8140495867768595	0.8899568810636004
64	65	0.9154689184333453	0.9229249011857708	0.4725116780452749	0.7940172475745598	0.7506288178224937	0.7501796622349982	0.8155767157743442	0.8907653611210924
65	66	0.9171757096658283	0.9232842256557672	0.4754761049227452	0.7964426877470355	0.7524254401724757	0.760600071864894	0.8159360402443406	0.8909450233560906
66	67	0.9174452030183256	0.9236435501257636	0.4753862738052461	0.7962630255120373	0.7531440891124686	0.7609593963348904	0.8160258713618398	0.8921128278835788
67	68	0.917894358605821	0.9249910168882501	0.4808659719726913	0.7975206611570248	0.7554796981674452	0.7624865253323752	0.817193675889328	0.892202659001078
68	69	0.9200503054257995	0.9254401724757456	0.48212360761767875	0.8079410707869206	0.7582644628099173	0.7627560186848724	0.8180919870643191	0.8938196191160618
69	70	0.920499461013295	0.9292130794107079	0.49200503054257994	0.8080309019044197	0.759701760689903	0.7627560186848724	0.8181818181818182	0.8936399568810636
70	71	0.9248113546532519	0.930201221703198	0.4918253683075817	0.8080309019044197	0.7656306144448437	0.7645526410348544	0.818900467121811	0.8934602946460654
71	72	0.9249910168882501	0.9297520661157025	0.49173553719008267	0.8079410707869206	0.7689543657923105	0.7651814588573482	0.8187208048868128	0.8939094502335609
72	73	0.925799496945742	0.9310097017606899	0.49191519942508083	0.8112648221343873	0.7702120014372978	0.7681458857348186	0.8187208048868128	0.8944484369385555
73	74	0.9258893280632411	0.9323571685231764	0.49218469277757815	0.8123427955443766	0.771200143729788	0.7739849083722602	0.8189902982393101	0.8945382680560546
74	75	0.9267876392382322	0.9327164929931728	0.49290334171757094	0.8148580668343515	0.7729967660797701	0.7741645706072584	0.8219547251167805	0.8967840459935321
75	76	0.9263384836507366	0.9324469996406756	0.49955084441250447	0.815397053539346	0.7723679482572763	0.7752425440172476	0.8244699964067553	0.8992094861660079
76	77	0.9265181458857348	0.9326266618756738	0.5016169601149838	0.8162953647143371	0.7724577793747754	0.7749730506647503	0.8258174631692419	0.8991196550485088
77	78	0.9285842615882142	0.9343334531081566	0.5016169601149838	0.8179123248293209	0.7735357527847646	0.7749730506647503	0.8310276679841897	0.9008264462809917
78	79	0.9340639597556594	0.9343334531081566	0.514103485447359	0.8188106360043119	0.7764103485447359	0.7753323751347466	0.8312971613366871	0.9022637441609773
79	80	0.9344232842256558	0.9335249730506647	0.514103485447359	0.8214157384117858	0.7799137621272009	0.7749730506647503	0.832195472511678	0.9028925619834711
80	81	0.9348724398131513	0.9335249730506647	0.514103485447359	0.8231225296442688	0.7823392022996766	0.7750628817822494	0.8344412504491556	0.9035213798059648
81	82	0.934602946460654	0.9346927775781531	0.5141933165648581	0.8248293208767518	0.782698526769673	0.7839561624146605	0.8349802371541502	0.904599353215954
82	83	0.9340639597556594	0.9347826086956522	0.5143729787998562	0.8248293208767518	0.7912324829320877	0.7841358246496587	0.8351598993891484	0.9057671577434423
83	84	0.9349622709306504	0.9352317642831477	0.5143729787998562	0.8260869565217391	0.7903341717570966	0.7890765361121093	0.8436938555515631	0.907294286740927
84	85	0.9369385555156307	0.9354114265181459	0.5143729787998562	0.8265361121092346	0.7913223140495868	0.790603665109594	0.8445921667265541	0.9071146245059288
85	86	0.9377470355731226	0.9362199065756378	0.5151814588573482	0.8284225655767158	0.7939274164570608	0.790603665109594	0.8458498023715415	0.9079231045634207
86	87	0.9378368666906216	0.9362199065756378	0.5155407833273445	0.8293208767517067	0.7967121810995329	0.7933884297520661	0.84899389148401	0.9088214157384118
87	88	0.9380165289256198	0.9363097376931369	0.5154509522098455	0.8302191879266978	0.795903701042041	0.7938375853395616	0.8500718648939993	0.9090909090909091
88	89	0.9397233201581028	0.936399568810636	0.5192238591448077	0.8330937836866691	0.8000359324469997	0.7941070786920589	0.8507905138339921	0.909899389148401
89	90	0.939902982393101	0.9356809198706432	0.5281171397772189	0.8342615882141574	0.799496945742005	0.7940172475745598	0.8519583183614804	0.9101688825008983
90	91	0.9396334890406036	0.936399568810636	0.5282069708947179	0.8348904060366511	0.8009342436219906	0.7954545454545454	0.8517786561264822	0.9111570247933884
91	92	0.9403521379805965	0.937297879985627	0.5378189004671218	0.8368666906216313	0.8015630614444844	0.7963528566295365	0.8538447718289616	0.9110671936758893
92	93	0.9394538268056054	0.9376572044556234	0.5375494071146245	0.8375853395616242	0.8041681638519583	0.7962630255120373	0.8550125763564499	0.912504491555875
93	94	0.9399928135106	0.939902982393101	0.5380883938196191	0.8385734818541143	0.8051563061444484	0.7966223499820337	0.8549227452389507	0.912504491555875
94	95	0.9407114624505929	0.9412504491555875	0.5412324829320877	0.8379446640316206	0.8077614085519224	0.7967121810995329	0.8569888609414301	0.9123248293208768
95	96	0.9414301113905857	0.9405318002155947	0.5412324829320877	0.8379446640316206	0.8094681997844053	0.8029105282069708	0.8572583542939274	0.9168163851958319
96	97	0.9417894358605821	0.9407114624505929	0.541501976284585	0.8391124685591089	0.8116241466043838	0.8029105282069708	0.8579770032339202	0.9157384117858426
97	98	0.9425080848005749	0.9401724757455983	0.5534495149119655	0.839292130794107	0.8117139777218828	0.8032698526769673	0.8586058210564139	0.9161875673733382
98	99	0.943406395975566	0.9409809558030902	0.5535393460294646	0.8407294286740927	0.8141394178943586	0.8046173194394538	0.8586956521739131	0.9171757096658283
99	100	0.9432267337405678	0.9411606180380884	0.5607258354293927	0.8425260510240747	0.814498742364355	0.8048868127919512	0.8615702479338843	0.917804527488322
100	101	0.9427775781530722	0.9412504491555875	0.5609953287818901	0.8421667265540783	0.8186309737693137	0.8049766439094502	0.8619295724038807	0.917894358605821
101	102	0.9426877470355731	0.9424182536830759	0.5611749910168883	0.8446819978440532	0.8220445562342795	0.8052461372619475	0.8631872080488682	0.9179841897233202
102	103	0.9432267337405678	0.9424182536830759	0.5709665828242904	0.8447718289615522	0.8237513474667625	0.8053359683794467	0.8639058569888609	0.9194214876033058
103	104	0.943406395975566	0.9419690980955803	0.5719547251167805	0.844502335609055	0.8248293208767518	0.8051563061444484	0.864893999281351	0.9191519942508085
104	105	0.9438555515630614	0.9425080848005749	0.5726733740567733	0.8463887890765361	0.8264462809917356	0.8050664750269493	0.8662414660438376	0.9187028386633129
105	106	0.9428674092705713	0.9429572403880704	0.574200503054258	0.8467481135465326	0.8282429033417176	0.8121631333093784	0.8663312971613367	0.920499461013295
106	107	0.943406395975566	0.9424182536830759	0.5783327344592166	0.8475565936040245	0.8291412145167086	0.8129716133668703	0.8677685950413223	0.920499461013295
107	108	0.9436758893280632	0.9422385914480776	0.5784225655767158	0.8485447358965146	0.8302191879266978	0.8138699245418614	0.8673194394538268	0.9214876033057852
108	109	0.943406395975566	0.9420589292130794	0.5792310456342077	0.8492633848365073	0.8304886812791951	0.8156665468918434	0.867499101688825	0.9228350700682717
109	110	0.9438555515630614	0.9423284225655767	0.5791412145167086	0.8494430470715055	0.8310276679841897	0.8162055335968379	0.8682177506288178	0.9245418613007546
110	111	0.9442148760330579	0.9425080848005749	0.5811174991016889	0.8510600071864894	0.8316564858066834	0.8222242184692777	0.8682177506288178	0.9252605102407474
111	112	0.9447538627380525	0.9439453826805605	0.5812971613366871	0.8523176428314768	0.8310276679841897	0.8255479698167445	0.8684872439813152	0.9257096658282429
112	113	0.9449335249730507	0.9436758893280632	0.5811174991016889	0.8578871721164212	0.8343514193316565	0.8260869565217391	0.8692957240388071	0.9262486525332375
113	114	0.9456521739130435	0.9449335249730507	0.5827344592166727	0.8581566654689184	0.8363277039166367	0.8260869565217391	0.8693855551563061	0.9263384836507366
114	115	0.9457420050305426	0.9446640316205533	0.598095580309019	0.8578871721164212	0.8365073661516349	0.8263564498742364	0.8710923463887891	0.9273266259432267
115	116	0.9454725116780452	0.9448436938555516	0.5983650736615164	0.8593244699964068	0.8380344951491197	0.826805605461732	0.8716313330937837	0.9272367948257276
116	117	0.9468199784405318	0.9448436938555516	0.5983650736615164	0.8597736255839022	0.8385734818541143	0.826805605461732	0.8720804886812792	0.9274164570607258
117	118	0.9472691340280273	0.9451131872080488	0.6000718648939993	0.8597736255839022	0.8409090909090909	0.8302191879266978	0.8735177865612648	0.927596119295724
118	119	0.9474487962630255	0.945292849443047	0.6057312252964426	0.8602227811713977	0.8420768954365793	0.8301293568091987	0.873697448796263	0.9276859504132231
119	120	0.9479877829680201	0.9457420050305426	0.6057312252964426	0.8608515989938915	0.8453108156665469	0.8301293568091987	0.8741466043837586	0.9280452748832195
120	121	0.9476284584980237	0.9462809917355371	0.6100431189363996	0.8622888968738771	0.8472871002515271	0.8323751347466762	0.8748652533237513	0.9285842615882142
121	122	0.9481674452030183	0.9467301473230327	0.6102227811713977	0.8624685591088753	0.8463887890765361	0.8323751347466762	0.8749550844412505	0.9291232482932088
122	123	0.9476284584980237	0.9465504850880345	0.6104024434063959	0.8627380524613726	0.8488142292490118	0.8325547969816744	0.8751347466762487	0.9297520661157025
123	124	0.9476284584980237	0.94699964067553	0.6105821056413941	0.863097376931369	0.8503413582464966	0.8330039525691699	0.8749550844412505	0.9303808839381962
124	125	0.9476284584980237	0.9485267696730147	0.6105821056413941	0.8649838303988502	0.8512396694214877	0.8336327703916637	0.8757635644987424	0.9301113905856989
125	126	0.9474487962630255	0.9482572763205174	0.61300754581387	0.8650736615163492	0.8509701760689903	0.833902263744161	0.8757635644987424	0.9308300395256917
126	127	0.9478081207330219	0.9484369385555156	0.6168702838663312	0.8657923104563421	0.8511498383039885	0.833902263744161	0.8760330578512396	0.9311893639956881
127	128	0.9479877829680201	0.9496047430830039	0.6234279554437657	0.8660618038088393	0.8537549407114624	0.833902263744161	0.8763923823212361	0.931099532878189
128	129	0.9480776140855193	0.9496047430830039	0.6236076176787639	0.8671397772188286	0.8550125763564499	0.8341717570966583	0.8766618756737333	0.9315486884656845
129	130	0.9496047430830039	0.9492454186130076	0.6268415379087315	0.8670499461013295	0.8570786920589292	0.8342615882141574	0.8784584980237155	0.9319080129356809
130	131	0.9492454186130076	0.9495149119655049	0.6268415379087315	0.8670499461013295	0.8584261588214157	0.8342615882141574	0.8789076536112109	0.9325368307581746
131	132	0.9495149119655049	0.9498742364355013	0.6270212001437298	0.8669601149838304	0.8586058210564139	0.8343514193316565	0.8790873158462091	0.9324469996406756
132	133	0.9495149119655049	0.9500538986704995	0.6295364714337046	0.8670499461013295	0.8592346388789076	0.8353395616241466	0.87899748472871	0.9334351419331657
133	134	0.9494250808480057	0.9504132231404959	0.6338483650736615	0.8672296083363277	0.8591448077614086	0.8355192238591448	0.8807042759611929	0.9331656485806683
134	135	0.9499640675530003	0.950592885375494	0.6338483650736615	0.8686669062163134	0.861300754581387	0.8348904060366511	0.8822314049586777	0.9337046352856629
135	136	0.9500538986704995	0.9507725476104922	0.6335788717211642	0.8696550485088035	0.8634567014013654	0.8437836866690621	0.8819619116061804	0.9333453108156665
136	137	0.9507725476104922	0.9518505210204815	0.6334890406036651	0.8716313330937837	0.86300754581387	0.8449514911965504	0.8826805605461732	0.9343334531081566
137	138	0.9511318720804887	0.9512217031979878	0.6364534674811355	0.8737872799137621	0.8621990657563781	0.8469277757815307	0.8829500538986705	0.9346927775781531
138	139	0.9507725476104922	0.9509522098454904	0.6376212720086238	0.8755839022637442	0.8678584261588214	0.8470176068990298	0.8841178584261589	0.9351419331656485
139	140	0.9513115343154869	0.9506827164929932	0.6375314408911247	0.8761228889687388	0.8687567373338124	0.8493532159540065	0.8843873517786561	0.9355910887531441
140	141	0.9514911965504851	0.9503233920229968	0.6424721523535752	0.8757635644987424	0.8692058929213079	0.8496227093065037	0.8844771828961552	0.9356809198706432
141	142	0.9512217031979878	0.9506827164929932	0.6431908012935681	0.8794466403162056	0.8688465684513116	0.8517786561264822	0.8846568451311534	0.9359504132231405
142	143	0.9510420409629896	0.951401365432986	0.6430111390585699	0.8805246137261947	0.8695652173913043	0.8513295005389867	0.8849263384836508	0.9360402443406396
143	144	0.9509522098454904	0.9520301832554797	0.6430111390585699	0.8807042759611929	0.8715415019762845	0.851598993891484	0.8849263384836508	0.9369385555156307
144	145	0.9514911965504851	0.9514911965504851	0.6430111390585699	0.8809737693136903	0.8720804886812792	0.8559108875314408	0.8858246496586417	0.9368487243981315
145	146	0.9517606899029823	0.952299676607977	0.6438196191160618	0.8814229249011858	0.8727093065037729	0.8559108875314408	0.8863636363636364	0.9375673733381243
146	147	0.9519403521379806	0.952299676607977	0.6439094502335609	0.8810636004311894	0.8759432267337406	0.8558210564139418	0.88699245418613	0.9378368666906216
147	148	0.9518505210204815	0.9522098454904779	0.6530722242184693	0.8814229249011858	0.8776500179662236	0.8563600431189364	0.8894178943586059	0.9384656845131153
148	149	0.9518505210204815	0.9524793388429752	0.6531620553359684	0.881602587136184	0.8790873158462091	0.8581566654689184	0.8895077254761049	0.9386453467481135
149	150	0.9523895077254761	0.952299676607977	0.6554078332734459	0.8835788717211642	0.8799856270212001	0.8580668343514193	0.8895975565936041	0.9388250089831117
