# Supplementary material for: Minimal gene set discovery in single-cell mRNA-seq datasets with ActiveSVM
Source: Nat Comput Sci. 2022 Jun 27;2(6):387–98. doi: 10.1038/s43588-022-00263-8 (PMC10766518; doi:10.1038/s43588-022-00263-8)
Supplement: Supplementary file 5 — There are five folders for five subfigures. Fig. 5a: the min-complexity strategy accuracy versus the number of genes selected by ActiveSVM and all comparison methods. Fig. 5b: the t-SNE coordinates and labels. Fig. 5c: the t-SNE coordinates projected from the matrix with only genes selected by random sample and labels. Fig. 5d: the t-SNE coordinates projected from matrix with only genes selected by balance sample and labels. Fig. 5e: the t-SNE coordinates and the partial processed data matrix used to plot top gene markers. [file 43588_2022_263_MOESM5_ESM.zip]

Archive with 24 entries (18 files):
- figure5/
- figure5/.DS_Store
- __MACOSX/figure5/._.DS_Store
- figure5/figure5a/
- figure5/figure5b/
- figure5/figure5e/
- figure5/figure5d/
- figure5/figure5c/
- figure5/figure5a/accuracy_mincomplexity.csv
- __MACOSX/figure5/figure5a/._accuracy_mincomplexity.csv
- figure5/figure5b/labels.csv
- __MACOSX/figure5/figure5b/._labels.csv
- figure5/figure5b/tsne_coordinates.csv
- __MACOSX/figure5/figure5b/._tsne_coordinates.csv
- figure5/figure5e/tsne_coordinates.csv
- __MACOSX/figure5/figure5e/._tsne_coordinates.csv
- figure5/figure5e/matrix_selectedGenes.csv
- figure5/figure5d/labels.csv
- __MACOSX/figure5/figure5d/._labels.csv
- figure5/figure5d/tsne_coordinates_selectedGenes(balance).csv
- figure5/figure5c/tsne_coordinates_selectedGenes.csv
- __MACOSX/figure5/figure5c/._tsne_coordinates_selectedGenes.csv
- figure5/figure5c/labels.csv
- __MACOSX/figure5/figure5c/._labels.csv
