# Supplementary material for: Minimal gene set discovery in single-cell mRNA-seq datasets with ActiveSVM
Source: Nat Comput Sci. 2022 Jun 27;2(6):387–98. doi: 10.1038/s43588-022-00263-8 (PMC10766518; doi:10.1038/s43588-022-00263-8)
Supplement: Supplementary file 5 — There are five folders for five subfigures. Fig. 5a: the min-complexity strategy accuracy versus the number of genes selected by ActiveSVM and all comparison methods. Fig. 5b: the t-SNE coordinates and labels. Fig. 5c: the t-SNE coordinates projected from the matrix with only genes selected by random sample and labels. Fig. 5d: the t-SNE coordinates projected from matrix with only genes selected by balance sample and labels. Fig. 5e: the t-SNE coordinates and the partial processed data matrix used to plot top gene markers. [file 43588_2022_263_MOESM5_ESM.zip › figure5/figure5a/accuracy_mincomplexity.csv]

	number_of_genes_selected	ActiveSVM_accuracy	ActiveSVM(balance)_accuracy	random_accuracy	correlation_accuracy	mutual_accuracy	chi2_accuracy	decision_tree_accuracy	naive_svm_accuracy
0	1	0.6282707622298066	0.8724402730375427	0.6366609783845278	0.6366609783845278	0.6366609783845278	0.6366609783845278	0.6366609783845278	0.6366609783845278
1	2	0.7229806598407281	0.8946245733788396	0.6366609783845278	0.7714732650739476	0.6366609783845278	0.6366609783845278	0.6366609783845278	0.7622298065984073
2	3	0.7246871444823664	0.9028725824800911	0.6366609783845278	0.7768771331058021	0.6390784982935154	0.7235494880546075	0.6369453924914675	0.878839590443686
3	4	0.8996018202502845	0.9032992036405005	0.6366609783845278	0.8786973833902162	0.6390784982935154	0.7246871444823664	0.6370875995449374	0.8791240045506257
4	5	0.9106939704209329	0.9025881683731513	0.6366609783845278	0.8786973833902162	0.6389362912400455	0.7271046643913538	0.6370875995449374	0.8997440273037542
5	6	0.9102673492605233	0.9187997724687145	0.6366609783845278	0.8794084186575654	0.656712172923777	0.9065699658703071	0.7359215017064846	0.9003128555176336
6	7	0.9104095563139932	0.9189419795221843	0.6366609783845278	0.8804038680318543	0.6690841865756542	0.9061433447098977	0.7366325369738339	0.9189419795221843
7	8	0.9109783845278726	0.9324516496018203	0.6366609783845278	0.9129692832764505	0.712457337883959	0.9152445961319682	0.7373435722411832	0.9186575654152446
8	9	0.9320250284414107	0.9358646188850968	0.6366609783845278	0.9126848691695109	0.7177189988623436	0.9232081911262798	0.7373435722411832	0.9189419795221843
9	10	0.9384243458475541	0.9361490329920364	0.6366609783845278	0.9126848691695109	0.7878270762229806	0.9237770193401593	0.7372013651877133	0.9215017064846417
10	11	0.9418373151308305	0.9361490329920364	0.6366609783845278	0.9126848691695109	0.7923777019340159	0.9257679180887372	0.7387656427758816	0.9233503981797497
11	12	0.9435437997724687	0.9361490329920364	0.6366609783845278	0.9072810011376564	0.8070250284414107	0.9263367463026166	0.7389078498293515	0.9232081911262798
12	13	0.9436860068259386	0.9354379977246872	0.6366609783845278	0.9072810011376564	0.8078782707622298	0.9276166097838453	0.7387656427758816	0.9281854379977247
13	14	0.9449658703071673	0.9405574516496018	0.6366609783845278	0.9072810011376564	0.8417235494880546	0.9276166097838453	0.7389078498293515	0.9306029579067122
14	15	0.9532138794084186	0.9397042093287827	0.6366609783845278	0.9084186575654153	0.8411547212741752	0.9270477815699659	0.7407565415244596	0.9306029579067122
15	16	0.9530716723549488	0.9399886234357224	0.6366609783845278	0.9084186575654153	0.840443686006826	0.9271899886234357	0.8818259385665529	0.9469567690557452
16	17	0.9539249146757679	0.9419795221843004	0.6366609783845278	0.9085608646188851	0.8485494880546075	0.9311717861205916	0.8818259385665529	0.948094425483504
17	18	0.9544937428896473	0.9520762229806599	0.6366609783845278	0.9088452787258248	0.8484072810011376	0.9304607508532423	0.8816837315130831	0.9475255972696246
18	19	0.9589021615472128	0.9563424345847554	0.6366609783845278	0.9088452787258248	0.8536689419795221	0.9313139931740614	0.8822525597269625	0.9476678043230944
19	20	0.9598976109215017	0.9580489192263937	0.6366609783845278	0.9084186575654153	0.8533845278725825	0.9311717861205916	0.8832480091012515	0.9468145620022753
20	21	0.965443686006826	0.9587599544937428	0.6366609783845278	0.9089874857792947	0.8565130830489193	0.9313139931740614	0.8833902161547212	0.9542093287827076
21	22	0.9661547212741752	0.967292377701934	0.6366609783845278	0.909698521046644	0.8829635949943118	0.9348691695108078	0.8831058020477816	0.9564846416382252
22	23	0.9661547212741752	0.967292377701934	0.6366609783845278	0.909698521046644	0.9314562002275313	0.948947667804323	0.8829635949943118	0.9556313993174061
23	24	0.9685722411831627	0.9684300341296929	0.6366609783845278	0.9094141069397043	0.9308873720136519	0.9498009101251422	0.8833902161547212	0.9556313993174061
24	25	0.9689988623435722	0.9695676905574516	0.6366609783845278	0.9099829351535836	0.9323094425483504	0.9502275312855518	0.8852389078498294	0.9553469852104665
25	26	0.9715585893060296	0.9708475540386803	0.6366609783845278	0.9102673492605233	0.9321672354948806	0.9505119453924915	0.8852389078498294	0.9559158134243458
26	27	0.9714163822525598	0.9721274175199089	0.6366609783845278	0.9104095563139932	0.9321672354948806	0.9549203640500569	0.8852389078498294	0.9563424345847554
27	28	0.9722696245733788	0.9719852104664392	0.6366609783845278	0.9104095563139932	0.9320250284414107	0.9586177474402731	0.8850967007963595	0.9570534698521047
28	29	0.9735494880546075	0.9719852104664392	0.6366609783845278	0.9207906712172924	0.9344425483503982	0.9593287827076223	0.8906427758816837	0.9628839590443686
29	30	0.9734072810011376	0.9718430034129693	0.6366609783845278	0.9206484641638225	0.9337315130830489	0.9580489192263937	0.8906427758816837	0.9633105802047781
30	31	0.975967007963595	0.9738339021615472	0.6366609783845278	0.9207906712172924	0.933589306029579	0.9577645051194539	0.8906427758816837	0.9638794084186576
31	32	0.9765358361774744	0.9738339021615472	0.6366609783845278	0.9210750853242321	0.9347269624573379	0.9598976109215017	0.8907849829351536	0.965443686006826
32	33	0.9768202502844141	0.9741183162684869	0.6366609783845278	0.9213594994311718	0.9409840728100114	0.9607508532423208	0.8909271899886234	0.965443686006826
33	34	0.9771046643913538	0.9742605233219568	0.6366609783845278	0.9224971558589306	0.9409840728100114	0.9631683731513083	0.8902161547212741	0.9665813424345847
34	35	0.9768202502844141	0.975967007963595	0.6366609783845278	0.9226393629124005	0.9405574516496018	0.9687144482366326	0.8927758816837316	0.9665813424345847
35	36	0.9771046643913538	0.9755403868031854	0.6366609783845278	0.9226393629124005	0.9411262798634812	0.9691410693970421	0.8924914675767918	0.9677189988623436
36	37	0.976962457337884	0.9756825938566553	0.6366609783845278	0.9224971558589306	0.9408418657565415	0.9692832764505119	0.8922070534698521	0.9684300341296929
37	38	0.9771046643913538	0.9756825938566553	0.6366609783845278	0.9223549488054608	0.940415244596132	0.9692832764505119	0.8924914675767918	0.968287827076223
38	39	0.9772468714448237	0.9756825938566553	0.6366609783845278	0.9257679180887372	0.9406996587030717	0.9695676905574516	0.8924914675767918	0.9714163822525598
39	40	0.9776734926052332	0.977957906712173	0.6366609783845278	0.9266211604095563	0.9406996587030717	0.9695676905574516	0.8924914675767918	0.9715585893060296
