# Supplementary material for: Minimal gene set discovery in single-cell mRNA-seq datasets with ActiveSVM
Source: Nat Comput Sci. 2022 Jun 27;2(6):387–98. doi: 10.1038/s43588-022-00263-8 (PMC10766518; doi:10.1038/s43588-022-00263-8)
Supplement: Supplementary file 5 — There are five folders for five subfigures. Fig. 5a: the min-complexity strategy accuracy versus the number of genes selected by ActiveSVM and all comparison methods. Fig. 5b: the t-SNE coordinates and labels. Fig. 5c: the t-SNE coordinates projected from the matrix with only genes selected by random sample and labels. Fig. 5d: the t-SNE coordinates projected from matrix with only genes selected by balance sample and labels. Fig. 5e: the t-SNE coordinates and the partial processed data matrix used to plot top gene markers. [file 43588_2022_263_MOESM5_ESM.zip › figure5/figure5b/labels.csv]

	target	labels
0	1	MM
1	1	MM
2	1	MM
3	1	MM
4	1	MM
5	1	MM
6	1	MM
7	1	MM
8	1	MM
9	1	MM
10	1	MM
11	1	MM
12	1	MM
13	1	MM
14	1	MM
15	1	MM
16	1	MM
17	1	MM
18	1	MM
19	1	MM
20	1	MM
21	1	MM
22	1	MM
23	1	MM
24	1	MM
25	1	MM
26	1	MM
27	1	MM
28	1	MM
29	1	MM
30	1	MM
31	1	MM
32	1	MM
33	1	MM
34	1	MM
35	1	MM
36	1	MM
37	1	MM
38	1	MM
39	1	MM
40	1	MM
41	1	MM
42	1	MM
43	1	MM
44	1	MM
45	1	MM
46	1	MM
47	1	MM
48	1	MM
49	1	MM
50	1	MM
51	1	MM
52	1	MM
53	1	MM
54	1	MM
55	1	MM
56	1	MM
57	1	MM
58	1	MM
59	1	MM
60	1	MM
61	1	MM
62	1	MM
63	1	MM
64	1	MM
65	1	MM
66	1	MM
67	1	MM
68	1	MM
69	1	MM
70	1	MM
71	1	MM
72	1	MM
73	1	MM
74	1	MM
75	1	MM
76	1	MM
77	1	MM
78	1	MM
79	1	MM
80	1	MM
81	1	MM
82	1	MM
83	1	MM
84	1	MM
85	1	MM
86	1	MM
87	1	MM
88	1	MM
89	1	MM
90	1	MM
91	1	MM
92	1	MM
93	1	MM
94	1	MM
95	1	MM
96	1	MM
97	1	MM
98	1	MM
99	1	MM
100	1	MM
101	1	MM
102	1	MM
103	1	MM
104	1	MM
105	1	MM
106	1	MM
107	1	MM
108	1	MM
109	1	MM
110	1	MM
111	1	MM
112	1	MM
113	1	MM
114	1	MM
115	1	MM
116	1	MM
117	1	MM
118	1	MM
119	1	MM
120	1	MM
121	1	MM
122	1	MM
123	1	MM
124	1	MM
125	1	MM
126	1	MM
127	1	MM
128	1	MM
129	1	MM
130	1	MM
131	1	MM
132	1	MM
133	1	MM
134	1	MM
135	1	MM
136	1	MM
137	1	MM
138	1	MM
139	1	MM
140	1	MM
141	1	MM
142	1	MM
143	1	MM
144	1	MM
145	1	MM
146	1	MM
147	1	MM
148	1	MM
149	1	MM
150	1	MM
151	1	MM
152	1	MM
153	1	MM
154	1	MM
155	1	MM
156	1	MM
157	1	MM
158	1	MM
159	1	MM
160	1	MM
161	1	MM
162	1	MM
163	1	MM
164	1	MM
165	1	MM
166	1	MM
167	1	MM
168	1	MM
169	1	MM
170	1	MM
171	1	MM
172	1	MM
173	1	MM
174	1	MM
175	1	MM
176	1	MM
177	1	MM
178	1	MM
179	1	MM
180	1	MM
181	1	MM
182	1	MM
183	1	MM
184	1	MM
185	1	MM
186	1	MM
187	1	MM
188	1	MM
189	1	MM
190	1	MM
191	1	MM
192	1	MM
193	1	MM
194	1	MM
195	1	MM
196	1	MM
197	1	MM
198	1	MM
199	1	MM
200	1	MM
201	1	MM
202	1	MM
203	1	MM
204	1	MM
205	1	MM
206	1	MM
207	1	MM
208	1	MM
209	1	MM
210	1	MM
211	1	MM
212	1	MM
213	1	MM
214	1	MM
215	1	MM
216	1	MM
217	1	MM
218	1	MM
219	1	MM
220	1	MM
221	1	MM
222	1	MM
223	1	MM
224	1	MM
225	1	MM
226	1	MM
227	1	MM
228	1	MM
229	1	MM
230	1	MM
231	1	MM
232	1	MM
233	1	MM
234	1	MM
235	1	MM
236	1	MM
237	1	MM
238	1	MM
239	1	MM
240	1	MM
241	1	MM
242	1	MM
243	1	MM
244	1	MM
245	1	MM
246	1	MM
247	1	MM
248	1	MM
249	1	MM
250	1	MM
251	1	MM
252	1	MM
253	1	MM
254	1	MM
255	1	MM
256	1	MM
257	1	MM
258	1	MM
259	1	MM
260	1	MM
261	1	MM
262	1	MM
263	1	MM
264	1	MM
265	1	MM
266	1	MM
267	1	MM
268	1	MM
269	1	MM
270	1	MM
271	1	MM
272	1	MM
273	1	MM
274	1	MM
275	1	MM
276	1	MM
277	1	MM
278	1	MM
279	1	MM
280	1	MM
281	1	MM
282	1	MM
283	1	MM
284	1	MM
285	1	MM
286	1	MM
287	1	MM
288	1	MM
289	1	MM
290	1	MM
291	1	MM
292	1	MM
293	1	MM
294	1	MM
295	1	MM
296	1	MM
297	1	MM
298	1	MM
299	1	MM
300	1	MM
301	1	MM
302	1	MM
303	1	MM
304	1	MM
305	1	MM
306	1	MM
307	1	MM
308	1	MM
309	1	MM
310	1	MM
311	1	MM
312	1	MM
313	1	MM
314	1	MM
315	1	MM
316	1	MM
317	1	MM
318	1	MM
319	1	MM
320	1	MM
321	1	MM
322	1	MM
323	1	MM
324	1	MM
325	1	MM
326	1	MM
327	1	MM
328	1	MM
329	1	MM
330	1	MM
331	1	MM
332	1	MM
333	1	MM
334	1	MM
335	1	MM
336	1	MM
337	1	MM
338	1	MM
339	1	MM
340	1	MM
341	1	MM
342	1	MM
343	1	MM
344	1	MM
345	1	MM
346	1	MM
347	1	MM
348	1	MM
349	1	MM
350	1	MM
351	1	MM
352	1	MM
353	1	MM
354	1	MM
355	1	MM
356	1	MM
357	1	MM
358	1	MM
359	1	MM
360	1	MM
361	1	MM
362	1	MM
363	1	MM
364	1	MM
365	1	MM
366	1	MM
367	1	MM
368	1	MM
369	1	MM
370	1	MM
371	1	MM
372	1	MM
373	1	MM
374	1	MM
375	1	MM
376	1	MM
377	1	MM
378	1	MM
379	1	MM
380	1	MM
381	1	MM
382	1	MM
383	1	MM
384	1	MM
385	1	MM
386	1	MM
387	1	MM
388	1	MM
389	1	MM
390	1	MM
391	1	MM
392	1	MM
393	1	MM
394	1	MM
395	1	MM
396	1	MM
397	1	MM
398	1	MM
399	1	MM
400	1	MM
401	1	MM
402	1	MM
403	1	MM
404	1	MM
405	1	MM
406	1	MM
407	1	MM
408	1	MM
409	1	MM
410	1	MM
411	1	MM
412	1	MM
413	1	MM
414	1	MM
415	1	MM
416	1	MM
417	1	MM
418	1	MM
419	1	MM
420	1	MM
421	1	MM
422	1	MM
423	1	MM
424	1	MM
425	1	MM
426	1	MM
427	1	MM
428	1	MM
429	1	MM
430	1	MM
431	1	MM
432	1	MM
433	1	MM
434	1	MM
435	1	MM
436	1	MM
437	1	MM
438	1	MM
439	1	MM
440	1	MM
441	1	MM
442	1	MM
443	1	MM
444	1	MM
445	1	MM
446	1	MM
447	1	MM
448	1	MM
449	1	MM
450	1	MM
451	1	MM
452	1	MM
453	1	MM
454	1	MM
455	1	MM
456	1	MM
457	1	MM
458	1	MM
459	1	MM
460	1	MM
461	1	MM
462	1	MM
463	1	MM
464	1	MM
465	1	MM
466	1	MM
467	1	MM
468	1	MM
469	1	MM
470	1	MM
471	1	MM
472	1	MM
473	1	MM
474	1	MM
475	1	MM
476	1	MM
477	1	MM
478	1	MM
479	1	MM
480	1	MM
481	1	MM
482	1	MM
483	1	MM
484	1	MM
485	1	MM
486	1	MM
487	1	MM
488	1	MM
489	1	MM
490	1	MM
491	1	MM
492	1	MM
493	1	MM
494	1	MM
495	1	MM
496	1	MM
497	1	MM
498	1	MM
499	1	MM
500	1	MM
501	1	MM
502	1	MM
503	1	MM
504	1	MM
505	1	MM
506	1	MM
507	1	MM
508	1	MM
509	1	MM
510	1	MM
511	1	MM
512	1	MM
513	1	MM
514	1	MM
515	1	MM
516	1	MM
517	1	MM
518	1	MM
519	1	MM
520	1	MM
521	1	MM
522	1	MM
523	1	MM
524	1	MM
525	1	MM
526	1	MM
527	1	MM
528	1	MM
529	1	MM
530	1	MM
531	1	MM
532	1	MM
533	1	MM
534	1	MM
535	1	MM
536	1	MM
537	1	MM
538	1	MM
539	1	MM
540	1	MM
541	1	MM
542	1	MM
543	1	MM
544	1	MM
545	1	MM
546	1	MM
547	1	MM
548	1	MM
549	1	MM
550	1	MM
551	1	MM
552	1	MM
553	1	MM
554	1	MM
555	1	MM
556	1	MM
557	1	MM
558	1	MM
559	1	MM
560	1	MM
561	1	MM
562	1	MM
563	1	MM
564	1	MM
565	1	MM
566	1	MM
567	1	MM
568	1	MM
569	1	MM
570	1	MM
571	1	MM
572	1	MM
573	1	MM
574	1	MM
575	1	MM
576	1	MM
577	1	MM
578	1	MM
579	1	MM
580	1	MM
581	1	MM
582	1	MM
583	1	MM
584	1	MM
585	1	MM
586	1	MM
587	1	MM
588	1	MM
589	1	MM
590	1	MM
591	1	MM
592	1	MM
593	1	MM
594	1	MM
595	1	MM
596	1	MM
597	1	MM
598	1	MM
599	1	MM
600	1	MM
601	1	MM
602	1	MM
603	1	MM
604	1	MM
605	1	MM
606	1	MM
607	1	MM
608	1	MM
609	1	MM
610	1	MM
611	1	MM
612	1	MM
613	1	MM
614	1	MM
615	1	MM
616	1	MM
617	1	MM
618	1	MM
619	1	MM
620	1	MM
621	1	MM
622	1	MM
623	1	MM
624	1	MM
625	1	MM
626	1	MM
627	1	MM
628	1	MM
629	1	MM
630	1	MM
631	1	MM
632	1	MM
633	1	MM
634	1	MM
635	1	MM
636	1	MM
637	1	MM
638	1	MM
639	1	MM
640	1	MM
641	1	MM
642	1	MM
643	1	MM
644	1	MM
645	1	MM
646	1	MM
647	1	MM
648	1	MM
649	1	MM
650	1	MM
651	1	MM
652	1	MM
653	1	MM
654	1	MM
655	1	MM
656	1	MM
657	1	MM
658	1	MM
659	1	MM
660	1	MM
661	1	MM
662	1	MM
663	1	MM
664	1	MM
665	1	MM
666	1	MM
667	1	MM
668	1	MM
669	1	MM
670	1	MM
671	1	MM
672	1	MM
673	1	MM
674	1	MM
675	1	MM
676	1	MM
677	1	MM
678	1	MM
679	1	MM
680	1	MM
681	1	MM
682	1	MM
683	1	MM
684	1	MM
685	1	MM
686	1	MM
687	1	MM
688	1	MM
689	1	MM
690	1	MM
691	1	MM
692	1	MM
693	1	MM
694	1	MM
695	1	MM
696	1	MM
697	1	MM
698	1	MM
699	1	MM
700	1	MM
701	1	MM
702	1	MM
703	1	MM
704	1	MM
705	1	MM
706	1	MM
707	1	MM
708	1	MM
709	1	MM
710	1	MM
711	1	MM
712	1	MM
713	1	MM
714	1	MM
715	1	MM
716	1	MM
717	1	MM
718	1	MM
719	1	MM
720	1	MM
721	1	MM
722	1	MM
723	1	MM
724	1	MM
725	1	MM
726	1	MM
727	1	MM
728	1	MM
729	1	MM
730	1	MM
731	1	MM
732	1	MM
733	1	MM
734	1	MM
735	1	MM
736	1	MM
737	1	MM
738	1	MM
739	1	MM
740	1	MM
741	1	MM
742	1	MM
743	1	MM
744	1	MM
745	1	MM
746	1	MM
747	1	MM
748	1	MM
749	1	MM
750	1	MM
751	1	MM
752	1	MM
753	1	MM
754	1	MM
755	1	MM
756	1	MM
757	1	MM
758	1	MM
759	1	MM
760	1	MM
761	1	MM
762	1	MM
763	1	MM
764	1	MM
765	1	MM
766	1	MM
767	1	MM
768	1	MM
769	1	MM
770	1	MM
771	1	MM
772	1	MM
773	1	MM
774	1	MM
775	1	MM
776	1	MM
777	1	MM
778	1	MM
779	1	MM
780	1	MM
781	1	MM
782	1	MM
783	1	MM
784	1	MM
785	1	MM
786	1	MM
787	1	MM
788	1	MM
789	1	MM
790	1	MM
791	1	MM
792	1	MM
793	1	MM
794	1	MM
795	1	MM
796	1	MM
797	1	MM
798	1	MM
799	1	MM
800	1	MM
801	1	MM
802	1	MM
803	1	MM
804	1	MM
805	1	MM
806	1	MM
807	1	MM
808	1	MM
809	1	MM
810	1	MM
811	1	MM
812	1	MM
813	1	MM
814	1	MM
815	1	MM
816	1	MM
817	1	MM
818	1	MM
819	1	MM
820	1	MM
821	1	MM
822	1	MM
823	1	MM
824	1	MM
825	1	MM
826	1	MM
827	1	MM
828	1	MM
829	1	MM
830	1	MM
831	1	MM
832	1	MM
833	1	MM
834	1	MM
835	1	MM
836	1	MM
837	1	MM
838	1	MM
839	1	MM
840	1	MM
841	1	MM
842	1	MM
843	1	MM
844	1	MM
845	1	MM
846	1	MM
847	1	MM
848	1	MM
849	1	MM
850	1	MM
851	1	MM
852	1	MM
853	1	MM
854	1	MM
855	1	MM
856	1	MM
857	1	MM
858	1	MM
859	1	MM
860	1	MM
861	1	MM
862	1	MM
863	1	MM
864	1	MM
865	1	MM
866	1	MM
867	1	MM
868	1	MM
869	1	MM
870	1	MM
871	1	MM
872	1	MM
873	1	MM
874	1	MM
875	1	MM
876	1	MM
877	1	MM
878	1	MM
879	1	MM
880	1	MM
881	1	MM
882	1	MM
883	1	MM
884	1	MM
885	1	MM
886	1	MM
887	1	MM
888	1	MM
889	1	MM
890	1	MM
891	1	MM
892	1	MM
893	1	MM
894	1	MM
895	1	MM
896	1	MM
897	1	MM
898	1	MM
899	1	MM
900	1	MM
901	1	MM
902	1	MM
903	1	MM
904	1	MM
905	1	MM
906	1	MM
907	1	MM
908	1	MM
909	1	MM
910	1	MM
911	1	MM
912	1	MM
913	1	MM
914	1	MM
915	1	MM
916	1	MM
917	1	MM
918	1	MM
919	1	MM
920	1	MM
921	1	MM
922	1	MM
923	1	MM
924	1	MM
925	1	MM
926	1	MM
927	1	MM
928	1	MM
929	1	MM
930	1	MM
931	1	MM
932	1	MM
933	1	MM
934	1	MM
935	1	MM
936	1	MM
937	1	MM
938	1	MM
939	1	MM
940	1	MM
941	1	MM
942	1	MM
943	1	MM
944	1	MM
945	1	MM
946	1	MM
947	1	MM
948	1	MM
949	1	MM
950	1	MM
951	1	MM
952	1	MM
953	1	MM
954	1	MM
955	1	MM
956	1	MM
957	1	MM
958	1	MM
959	1	MM
960	1	MM
961	1	MM
962	1	MM
963	1	MM
964	1	MM
965	1	MM
966	1	MM
967	1	MM
968	1	MM
969	1	MM
970	1	MM
971	1	MM
972	1	MM
973	1	MM
974	1	MM
975	1	MM
976	1	MM
977	1	MM
978	1	MM
979	1	MM
980	1	MM
981	1	MM
982	1	MM
983	1	MM
984	1	MM
985	1	MM
986	1	MM
987	1	MM
988	1	MM
989	1	MM
990	1	MM
991	1	MM
992	1	MM
993	1	MM
994	1	MM
995	1	MM
996	1	MM
997	1	MM
998	1	MM
999	1	MM
1000	1	MM
1001	1	MM
1002	1	MM
1003	1	MM
1004	1	MM
1005	1	MM
1006	1	MM
1007	1	MM
1008	1	MM
1009	1	MM
1010	1	MM
1011	1	MM
1012	1	MM
1013	1	MM
1014	1	MM
1015	1	MM
1016	1	MM
1017	1	MM
1018	1	MM
1019	1	MM
1020	1	MM
1021	1	MM
1022	1	MM
1023	1	MM
1024	1	MM
1025	1	MM
1026	1	MM
1027	1	MM
1028	1	MM
1029	1	MM
1030	1	MM
1031	1	MM
1032	1	MM
1033	1	MM
1034	1	MM
1035	1	MM
1036	1	MM
1037	1	MM
1038	1	MM
1039	1	MM
1040	1	MM
1041	1	MM
1042	1	MM
1043	1	MM
1044	1	MM
1045	1	MM
1046	1	MM
1047	1	MM
1048	1	MM
1049	1	MM
1050	1	MM
1051	1	MM
1052	1	MM
1053	1	MM
1054	1	MM
1055	1	MM
1056	1	MM
1057	1	MM
1058	1	MM
1059	1	MM
1060	1	MM
1061	1	MM
1062	1	MM
1063	1	MM
1064	1	MM
1065	1	MM
1066	1	MM
1067	1	MM
1068	1	MM
1069	1	MM
1070	1	MM
1071	1	MM
1072	1	MM
1073	1	MM
1074	1	MM
1075	1	MM
1076	1	MM
1077	1	MM
1078	1	MM
1079	1	MM
1080	1	MM
1081	1	MM
1082	1	MM
1083	1	MM
1084	1	MM
1085	1	MM
1086	1	MM
1087	1	MM
1088	1	MM
1089	1	MM
1090	1	MM
1091	1	MM
1092	1	MM
1093	1	MM
1094	1	MM
1095	1	MM
1096	1	MM
1097	1	MM
1098	1	MM
1099	1	MM
1100	1	MM
1101	1	MM
1102	1	MM
1103	1	MM
1104	1	MM
1105	1	MM
1106	1	MM
1107	1	MM
1108	1	MM
1109	1	MM
1110	1	MM
1111	1	MM
1112	1	MM
1113	1	MM
1114	1	MM
1115	1	MM
1116	1	MM
1117	1	MM
1118	1	MM
1119	1	MM
1120	1	MM
1121	1	MM
1122	1	MM
1123	1	MM
1124	1	MM
1125	1	MM
1126	1	MM
1127	1	MM
1128	1	MM
1129	1	MM
1130	1	MM
1131	1	MM
1132	1	MM
1133	1	MM
1134	1	MM
1135	1	MM
1136	1	MM
1137	1	MM
1138	1	MM
1139	1	MM
1140	1	MM
1141	1	MM
1142	1	MM
1143	1	MM
1144	1	MM
1145	1	MM
1146	1	MM
1147	1	MM
1148	1	MM
1149	1	MM
1150	1	MM
1151	1	MM
1152	1	MM
1153	1	MM
1154	1	MM
1155	1	MM
1156	1	MM
1157	1	MM
1158	1	MM
1159	1	MM
1160	1	MM
1161	1	MM
1162	1	MM
1163	1	MM
1164	1	MM
1165	1	MM
1166	1	MM
1167	1	MM
1168	1	MM
1169	1	MM
1170	1	MM
1171	1	MM
1172	1	MM
1173	1	MM
1174	1	MM
1175	1	MM
1176	1	MM
1177	1	MM
1178	1	MM
1179	1	MM
1180	1	MM
1181	1	MM
1182	1	MM
1183	1	MM
1184	1	MM
1185	1	MM
1186	1	MM
1187	1	MM
1188	1	MM
1189	1	MM
1190	1	MM
1191	1	MM
1192	1	MM
1193	1	MM
1194	1	MM
1195	1	MM
1196	1	MM
1197	1	MM
1198	1	MM
1199	1	MM
1200	1	MM
1201	1	MM
1202	1	MM
1203	1	MM
1204	1	MM
1205	1	MM
1206	1	MM
1207	1	MM
1208	1	MM
1209	1	MM
1210	1	MM
1211	1	MM
1212	1	MM
1213	1	MM
1214	1	MM
1215	1	MM
1216	1	MM
1217	1	MM
1218	1	MM
1219	1	MM
1220	1	MM
1221	1	MM
1222	1	MM
1223	1	MM
1224	1	MM
1225	1	MM
1226	1	MM
1227	1	MM
1228	1	MM
1229	1	MM
1230	1	MM
1231	1	MM
1232	1	MM
1233	1	MM
1234	1	MM
1235	1	MM
1236	1	MM
1237	1	MM
1238	1	MM
1239	1	MM
1240	1	MM
1241	1	MM
1242	1	MM
1243	1	MM
1244	1	MM
1245	1	MM
1246	1	MM
1247	1	MM
1248	1	MM
1249	1	MM
1250	1	MM
1251	1	MM
1252	1	MM
1253	1	MM
1254	1	MM
1255	1	MM
1256	1	MM
1257	1	MM
1258	1	MM
1259	1	MM
1260	1	MM
1261	1	MM
1262	1	MM
1263	1	MM
1264	1	MM
1265	1	MM
1266	1	MM
1267	1	MM
1268	1	MM
1269	1	MM
1270	1	MM
1271	1	MM
1272	1	MM
1273	1	MM
1274	1	MM
1275	1	MM
1276	1	MM
1277	1	MM
1278	1	MM
1279	1	MM
1280	1	MM
1281	1	MM
1282	1	MM
1283	1	MM
1284	1	MM
1285	1	MM
1286	1	MM
1287	1	MM
1288	1	MM
1289	1	MM
1290	1	MM
1291	1	MM
1292	1	MM
1293	1	MM
1294	1	MM
1295	1	MM
1296	1	MM
1297	1	MM
1298	1	MM
1299	1	MM
1300	1	MM
1301	1	MM
1302	1	MM
1303	1	MM
1304	1	MM
1305	1	MM
1306	1	MM
1307	1	MM
1308	1	MM
1309	1	MM
1310	1	MM
1311	1	MM
1312	1	MM
1313	1	MM
1314	1	MM
1315	1	MM
1316	1	MM
1317	1	MM
1318	1	MM
1319	1	MM
1320	1	MM
1321	1	MM
1322	1	MM
1323	1	MM
1324	1	MM
1325	1	MM
1326	1	MM
1327	1	MM
1328	1	MM
1329	1	MM
1330	1	MM
1331	1	MM
1332	1	MM
1333	1	MM
1334	1	MM
1335	1	MM
1336	1	MM
1337	1	MM
1338	1	MM
1339	1	MM
1340	1	MM
1341	1	MM
1342	1	MM
1343	1	MM
1344	1	MM
1345	1	MM
1346	1	MM
1347	1	MM
1348	1	MM
1349	1	MM
1350	1	MM
1351	1	MM
1352	1	MM
1353	1	MM
1354	1	MM
1355	1	MM
1356	1	MM
1357	1	MM
1358	1	MM
1359	1	MM
1360	1	MM
1361	1	MM
1362	1	MM
1363	1	MM
1364	1	MM
1365	1	MM
1366	1	MM
1367	1	MM
1368	1	MM
1369	1	MM
1370	1	MM
1371	1	MM
1372	1	MM
1373	1	MM
1374	1	MM
1375	1	MM
1376	1	MM
1377	1	MM
1378	1	MM
1379	1	MM
1380	1	MM
1381	1	MM
1382	1	MM
1383	1	MM
1384	1	MM
1385	1	MM
1386	1	MM
1387	1	MM
1388	1	MM
1389	1	MM
1390	1	MM
1391	1	MM
1392	1	MM
1393	1	MM
1394	1	MM
1395	1	MM
1396	1	MM
1397	1	MM
1398	1	MM
1399	1	MM
1400	1	MM
1401	1	MM
1402	1	MM
1403	1	MM
1404	1	MM
1405	1	MM
1406	1	MM
1407	1	MM
1408	1	MM
1409	1	MM
1410	1	MM
1411	1	MM
1412	1	MM
1413	1	MM
1414	1	MM
1415	1	MM
1416	1	MM
1417	1	MM
1418	1	MM
1419	1	MM
1420	1	MM
1421	1	MM
1422	1	MM
1423	1	MM
1424	1	MM
1425	1	MM
1426	1	MM
1427	1	MM
1428	1	MM
1429	1	MM
1430	1	MM
1431	1	MM
1432	1	MM
1433	1	MM
1434	1	MM
1435	1	MM
1436	1	MM
1437	1	MM
1438	1	MM
1439	1	MM
1440	1	MM
1441	1	MM
1442	1	MM
1443	1	MM
1444	1	MM
1445	1	MM
1446	1	MM
1447	1	MM
1448	1	MM
1449	1	MM
1450	1	MM
1451	1	MM
1452	1	MM
1453	1	MM
1454	1	MM
1455	1	MM
1456	1	MM
1457	1	MM
1458	1	MM
1459	1	MM
1460	1	MM
1461	1	MM
1462	1	MM
1463	1	MM
1464	1	MM
1465	1	MM
1466	1	MM
1467	1	MM
1468	1	MM
1469	1	MM
1470	1	MM
1471	1	MM
1472	1	MM
1473	1	MM
1474	1	MM
1475	1	MM
1476	1	MM
1477	1	MM
1478	1	MM
1479	1	MM
1480	1	MM
1481	1	MM
1482	1	MM
1483	1	MM
1484	1	MM
1485	1	MM
1486	1	MM
1487	1	MM
1488	1	MM
1489	1	MM
1490	1	MM
1491	1	MM
1492	1	MM
1493	1	MM
1494	1	MM
1495	1	MM
1496	1	MM
1497	1	MM
1498	1	MM
1499	1	MM
1500	1	MM
1501	1	MM
1502	1	MM
1503	1	MM
1504	1	MM
1505	1	MM
1506	1	MM
1507	1	MM
1508	1	MM
1509	1	MM
1510	1	MM
1511	1	MM
1512	1	MM
1513	1	MM
1514	1	MM
1515	1	MM
1516	1	MM
1517	1	MM
1518	1	MM
1519	1	MM
1520	1	MM
1521	1	MM
1522	1	MM
1523	1	MM
1524	1	MM
1525	1	MM
1526	1	MM
1527	1	MM
1528	1	MM
1529	1	MM
1530	1	MM
1531	1	MM
1532	1	MM
1533	1	MM
1534	1	MM
1535	1	MM
1536	1	MM
1537	1	MM
1538	1	MM
1539	1	MM
1540	1	MM
1541	1	MM
1542	1	MM
1543	1	MM
1544	1	MM
1545	1	MM
1546	1	MM
1547	1	MM
1548	1	MM
1549	1	MM
1550	1	MM
1551	1	MM
1552	1	MM
1553	1	MM
1554	1	MM
1555	1	MM
1556	1	MM
1557	1	MM
1558	1	MM
1559	1	MM
1560	1	MM
1561	1	MM
1562	1	MM
1563	1	MM
1564	1	MM
1565	1	MM
1566	1	MM
1567	1	MM
1568	1	MM
1569	1	MM
1570	1	MM
1571	1	MM
1572	1	MM
1573	1	MM
1574	1	MM
1575	1	MM
1576	1	MM
1577	1	MM
1578	1	MM
1579	1	MM
1580	1	MM
1581	1	MM
1582	1	MM
1583	1	MM
1584	1	MM
1585	1	MM
1586	1	MM
1587	1	MM
1588	1	MM
1589	1	MM
1590	1	MM
1591	1	MM
1592	1	MM
1593	1	MM
1594	1	MM
1595	1	MM
1596	1	MM
1597	1	MM
1598	1	MM
1599	1	MM
1600	1	MM
1601	1	MM
1602	1	MM
1603	1	MM
1604	1	MM
1605	1	MM
1606	1	MM
1607	1	MM
1608	1	MM
1609	1	MM
1610	1	MM
1611	1	MM
1612	1	MM
1613	1	MM
1614	1	MM
1615	1	MM
1616	1	MM
1617	1	MM
1618	1	MM
1619	1	MM
1620	1	MM
1621	1	MM
1622	1	MM
1623	1	MM
1624	1	MM
1625	1	MM
1626	1	MM
1627	1	MM
1628	1	MM
1629	1	MM
1630	1	MM
1631	1	MM
1632	1	MM
1633	1	MM
1634	1	MM
1635	1	MM
1636	1	MM
1637	1	MM
1638	1	MM
1639	1	MM
1640	1	MM
1641	1	MM
1642	1	MM
1643	1	MM
1644	1	MM
1645	1	MM
1646	1	MM
1647	1	MM
1648	1	MM
1649	1	MM
1650	1	MM
1651	1	MM
1652	1	MM
1653	1	MM
1654	1	MM
1655	1	MM
1656	1	MM
1657	1	MM
1658	1	MM
1659	1	MM
1660	1	MM
1661	1	MM
1662	1	MM
1663	1	MM
1664	1	MM
1665	1	MM
1666	1	MM
1667	1	MM
1668	1	MM
1669	1	MM
1670	1	MM
1671	1	MM
1672	1	MM
1673	1	MM
1674	1	MM
1675	1	MM
1676	1	MM
1677	1	MM
1678	1	MM
1679	1	MM
1680	1	MM
1681	1	MM
1682	1	MM
1683	1	MM
1684	1	MM
1685	1	MM
1686	1	MM
1687	1	MM
1688	1	MM
1689	1	MM
1690	1	MM
1691	1	MM
1692	1	MM
1693	1	MM
1694	1	MM
1695	1	MM
1696	1	MM
1697	1	MM
1698	1	MM
1699	1	MM
1700	1	MM
1701	1	MM
1702	1	MM
1703	1	MM
1704	1	MM
1705	1	MM
1706	1	MM
1707	1	MM
1708	1	MM
1709	1	MM
1710	1	MM
1711	1	MM
1712	1	MM
1713	1	MM
1714	1	MM
1715	1	MM
1716	1	MM
1717	1	MM
1718	1	MM
1719	1	MM
1720	1	MM
1721	1	MM
1722	1	MM
1723	1	MM
1724	1	MM
1725	1	MM
1726	1	MM
1727	1	MM
1728	1	MM
1729	1	MM
1730	1	MM
1731	1	MM
1732	1	MM
1733	1	MM
1734	1	MM
1735	1	MM
1736	1	MM
1737	1	MM
1738	1	MM
1739	1	MM
1740	1	MM
1741	1	MM
1742	1	MM
1743	1	MM
1744	1	MM
1745	1	MM
1746	1	MM
1747	1	MM
1748	1	MM
1749	1	MM
1750	1	MM
1751	1	MM
1752	1	MM
1753	1	MM
1754	1	MM
1755	1	MM
1756	1	MM
1757	1	MM
1758	1	MM
1759	1	MM
1760	1	MM
1761	1	MM
1762	1	MM
1763	1	MM
1764	1	MM
1765	1	MM
1766	1	MM
1767	1	MM
1768	1	MM
1769	1	MM
1770	1	MM
1771	1	MM
1772	1	MM
1773	1	MM
1774	1	MM
1775	1	MM
1776	1	MM
1777	1	MM
1778	1	MM
1779	1	MM
1780	1	MM
1781	1	MM
1782	1	MM
1783	1	MM
1784	1	MM
1785	1	MM
1786	1	MM
1787	1	MM
1788	1	MM
1789	1	MM
1790	1	MM
1791	1	MM
1792	1	MM
1793	1	MM
1794	1	MM
1795	1	MM
1796	1	MM
1797	1	MM
1798	1	MM
1799	1	MM
1800	1	MM
1801	1	MM
1802	1	MM
1803	1	MM
1804	1	MM
1805	1	MM
1806	1	MM
1807	1	MM
1808	1	MM
1809	1	MM
1810	1	MM
1811	1	MM
1812	1	MM
1813	1	MM
1814	1	MM
1815	1	MM
1816	1	MM
1817	1	MM
1818	1	MM
1819	1	MM
1820	1	MM
1821	1	MM
1822	1	MM
1823	1	MM
1824	1	MM
1825	1	MM
1826	1	MM
1827	1	MM
1828	1	MM
1829	1	MM
1830	1	MM
1831	1	MM
1832	1	MM
1833	1	MM
1834	1	MM
1835	1	MM
1836	1	MM
1837	1	MM
1838	1	MM
1839	1	MM
1840	1	MM
1841	1	MM
1842	1	MM
1843	1	MM
1844	1	MM
1845	1	MM
1846	1	MM
1847	1	MM
1848	1	MM
1849	1	MM
1850	1	MM
1851	1	MM
1852	1	MM
1853	1	MM
1854	1	MM
1855	1	MM
1856	1	MM
1857	1	MM
1858	1	MM
1859	1	MM
1860	1	MM
1861	1	MM
1862	1	MM
1863	1	MM
1864	1	MM
1865	1	MM
1866	1	MM
1867	1	MM
1868	1	MM
1869	1	MM
1870	1	MM
1871	1	MM
1872	1	MM
1873	1	MM
1874	1	MM
1875	1	MM
1876	1	MM
1877	1	MM
1878	1	MM
1879	1	MM
1880	1	MM
1881	1	MM
1882	1	MM
1883	1	MM
1884	1	MM
1885	1	MM
1886	1	MM
1887	1	MM
1888	1	MM
1889	1	MM
1890	1	MM
1891	1	MM
1892	1	MM
1893	1	MM
1894	1	MM
1895	1	MM
1896	1	MM
1897	1	MM
1898	1	MM
1899	1	MM
1900	1	MM
1901	1	MM
1902	1	MM
1903	1	MM
1904	1	MM
1905	1	MM
1906	1	MM
1907	1	MM
1908	1	MM
1909	1	MM
1910	1	MM
1911	1	MM
1912	1	MM
1913	1	MM
1914	1	MM
1915	1	MM
1916	1	MM
1917	1	MM
1918	1	MM
1919	1	MM
1920	1	MM
1921	1	MM
1922	1	MM
1923	1	MM
1924	1	MM
1925	1	MM
1926	1	MM
1927	1	MM
1928	1	MM
1929	1	MM
1930	1	MM
1931	1	MM
1932	1	MM
1933	1	MM
1934	1	MM
1935	1	MM
1936	1	MM
1937	1	MM
1938	1	MM
1939	1	MM
1940	1	MM
1941	1	MM
1942	1	MM
1943	1	MM
1944	1	MM
1945	1	MM
1946	1	MM
1947	1	MM
1948	1	MM
1949	1	MM
1950	1	MM
1951	1	MM
1952	1	MM
1953	1	MM
1954	1	MM
1955	1	MM
1956	1	MM
1957	1	MM
1958	1	MM
1959	1	MM
1960	1	MM
1961	1	MM
1962	1	MM
1963	1	MM
1964	1	MM
1965	1	MM
1966	1	MM
1967	1	MM
1968	1	MM
1969	1	MM
1970	1	MM
1971	1	MM
1972	1	MM
1973	1	MM
1974	1	MM
1975	1	MM
1976	1	MM
1977	1	MM
1978	1	MM
1979	1	MM
1980	1	MM
1981	1	MM
1982	1	MM
1983	1	MM
1984	1	MM
1985	1	MM
1986	1	MM
1987	1	MM
1988	1	MM
1989	1	MM
1990	1	MM
1991	1	MM
1992	1	MM
1993	1	MM
1994	1	MM
1995	1	MM
1996	1	MM
1997	1	MM
1998	1	MM
[truncated: 33,160 more rows]
