# Supplementary material for: Minimal gene set discovery in single-cell mRNA-seq datasets with ActiveSVM
Source: Nat Comput Sci. 2022 Jun 27;2(6):387–98. doi: 10.1038/s43588-022-00263-8 (PMC10766518; doi:10.1038/s43588-022-00263-8)
Supplement: Supplementary file 5 — There are five folders for five subfigures. Fig. 5a: the min-complexity strategy accuracy versus the number of genes selected by ActiveSVM and all comparison methods. Fig. 5b: the t-SNE coordinates and labels. Fig. 5c: the t-SNE coordinates projected from the matrix with only genes selected by random sample and labels. Fig. 5d: the t-SNE coordinates projected from matrix with only genes selected by balance sample and labels. Fig. 5e: the t-SNE coordinates and the partial processed data matrix used to plot top gene markers. [file 43588_2022_263_MOESM5_ESM.zip › figure5/figure5b/tsne_coordinates.csv]

	tsne_x	tsne_y
0	-0.24865556	1.27077
1	16.854351	9.623661
2	15.533525	10.79195
3	1.067673	0.38262203
4	1.2711152	0.9206959
5	16.813519	9.820327
6	10.172018	8.211507
7	17.14948	10.394805
8	16.17935	10.596535
9	-0.08893158	1.1512852
10	16.57153	10.704598
11	0.34714624	0.56727004
12	17.851997	10.263878
13	0.46640575	0.24406455
14	1.5075336	-0.71925986
15	-0.52890575	1.2867099
16	0.36247832	0.8953265
17	-0.70256835	0.4830879
18	1.4085048	-0.5010078
19	0.7826408	0.48457432
20	10.665585	7.835285
21	0.3844693	0.08658929
22	0.2866477	1.3900485
23	0.35786718	0.68205094
24	3.4887855	0.73500776
25	-0.7434463	0.99560684
26	10.779485	7.8429413
27	17.224112	10.347082
28	-0.18070877	1.5909674
29	9.463552	6.862885
30	3.3277557	1.0353049
31	10.21626	6.9820085
32	15.410912	10.51042
33	2.1591806	-0.07618434
34	-0.92654306	0.034604058
35	19.030764	9.358428
36	-1.0605965	0.3312364
37	10.756957	8.978674
38	0.9188356	0.7231111
39	17.403753	9.3075695
40	9.649467	7.374034
41	-0.07745845	-0.76350987
42	1.1573838	0.10947572
43	-0.8453583	1.2057016
44	3.8116412	1.2032564
45	17.657248	9.474787
46	12.414634	6.983964
47	17.725626	10.292037
48	15.087193	9.908756
49	3.800914	0.5549955
50	8.412545	6.687023
51	0.28761348	0.29640386
52	12.919901	7.785891
53	1.3378868	0.59944785
54	13.4494915	8.742308
55	2.149768	0.589286
56	-1.2520748	1.0169321
57	-1.6309941	0.28102502
58	12.495988	8.400166
59	10.082454	7.869208
60	3.9559712	0.90443254
61	13.729172	9.159341
62	12.8501625	7.6369085
63	10.353441	7.952982
64	-1.8641107	1.0380595
65	17.228266	10.375207
66	17.238657	10.198205
67	0.24366492	-0.22836657
68	16.978138	9.904513
69	-0.7328236	0.5130843
70	16.84322	10.225632
71	4.1663866	0.911321
72	17.097319	10.886832
73	16.903341	10.726352
74	12.5714655	7.532209
75	1.636596	0.6982703
76	13.268302	8.286319
77	-0.4763569	1.4630666
78	17.906054	10.2831
79	16.279448	10.412771
80	16.914957	10.00591
81	16.393476	9.418175
82	-1.069995	0.3989649
83	0.52158284	0.93517596
84	-0.34390882	1.2181269
85	9.877397	7.010018
86	-1.440418	0.96136045
87	0.25650048	0.7576844
88	15.904316	10.759166
89	10.217311	7.83871
90	-1.1801318	0.8696709
91	0.86316794	1.2227433
92	15.319888	10.262287
93	15.865811	10.014023
94	16.414732	9.125894
95	2.545849	-0.12630445
96	16.829676	10.424188
97	18.480806	9.991535
98	9.819332	6.935924
99	15.510653	10.342783
100	0.285698	-0.89914316
101	15.383808	10.399797
102	-1.0306802	1.2349039
103	12.426713	-10.266465
104	19.20439	8.46781
105	20.030664	9.674184
106	-0.62793624	0.34400684
107	18.176765	10.133359
108	-0.75609297	0.9531941
109	-0.25760767	0.20857844
110	0.6291884	0.114697956
111	0.3362728	0.92839646
112	18.357073	9.998795
113	17.036701	10.224837
114	2.461033	-0.35111406
115	1.437434	-0.77642906
116	19.289986	9.609055
117	17.89397	10.415853
118	-1.5877067	0.59243834
119	-0.85537004	0.3587557
120	16.222015	10.103234
121	-0.54033935	0.60838866
122	-1.586417	0.16849619
123	15.686987	10.168399
124	19.039938	9.978248
125	15.987623	10.943405
126	-0.2320711	0.67473805
127	-1.1526606	0.6802044
128	-1.2089316	1.0063937
129	18.961601	10.517309
130	10.285974	7.376291
131	3.69561	0.5309825
132	0.3144832	0.6961906
133	1.5197583	0.28768674
134	-0.6604358	0.75700253
135	-0.91896474	1.2966038
136	-0.60668325	1.7307464
137	11.920633	7.271485
138	1.6358796	-0.5445355
139	18.838772	9.486143
140	1.5442749	-0.7107324
141	-0.23491898	1.4183141
142	16.767153	9.837293
143	-1.0083808	0.4781523
144	0.17083995	0.96140206
145	1.9032464	0.8903026
146	10.601728	7.4410577
147	17.983715	10.725455
148	1.6258416	0.67993003
149	-0.53478885	1.4294473
150	15.232893	10.550926
151	15.748598	10.154122
152	12.042895	7.548224
153	-1.460553	2.0370514
154	15.563593	10.495326
155	10.095462	8.061091
156	15.764631	10.014433
157	-0.019229047	0.7257832
158	3.8040333	0.09973336
159	17.404846	10.600616
160	18.886929	9.946604
161	-0.86220205	0.5111951
162	-0.905581	0.10438799
163	-0.9737336	-0.2846759
164	19.205273	10.203795
165	0.03689112	1.1473572
166	-1.0482502	-0.39860302
167	2.7874432	-0.33974776
168	-1.5752581	2.6184235
169	2.9512625	-0.16233362
170	-1.0444733	-0.50599307
171	0.031721883	1.6003642
172	19.562902	10.042003
173	17.404606	10.9315195
174	16.649601	10.766059
175	15.136994	9.936392
176	18.23462	9.867089
177	17.94268	10.6729965
178	18.541855	10.463472
179	0.93940705	0.15858524
180	15.470002	10.5040455
181	0.07998602	0.8245221
182	0.7504862	1.5813736
183	15.567711	9.587931
184	19.384079	8.467533
185	-1.1318218	0.4785207
186	9.617769	7.6713514
187	0.75732183	0.76983774
188	-0.2385838	-0.17998062
189	17.769537	10.902883
190	0.70402014	0.67038053
191	-0.20582476	1.7401668
192	-0.42480034	0.24822594
193	15.469517	9.394133
194	1.3119271	1.1027893
195	-1.0217685	-0.11342805
196	16.027044	10.803545
197	0.030706076	-1.0259441
198	-1.1841708	0.65933675
199	-1.2185526	0.09157324
200	12.232308	7.520148
201	14.2692585	9.12558
202	16.16703	10.445849
203	1.4517738	0.84869534
204	0.58436143	0.7692607
205	-1.4087647	1.19153
206	10.1518955	-0.2700286
207	13.3864565	8.434201
208	-1.624617	0.96051157
209	-0.44341615	1.0324231
210	-0.8871244	0.9508199
211	15.916728	10.777054
212	1.4686092	-0.67070514
213	3.0112417	0.59354717
214	3.7037992	0.12872694
215	2.5370288	0.18874875
216	-0.17527181	0.6465233
217	0.8957998	0.6154572
218	0.029934134	-0.19822071
219	-0.3332322	1.3555934
220	19.32161	10.091646
221	16.184652	10.847873
222	16.563816	10.358614
223	10.361493	8.015975
224	-0.71993303	1.4297383
225	16.753845	9.848312
226	-0.5273468	0.059813507
227	-1.5145683	0.53911
228	-0.20944925	-0.4445212
229	-0.9853125	-0.37200502
230	-0.90437007	0.48069766
231	2.5956705	0.52273846
232	-0.036867544	0.21949124
233	17.506285	10.285605
234	12.068174	9.515464
235	15.770986	10.665021
236	14.507893	8.926703
237	14.127989	9.04061
238	10.52005	-3.1207545
239	2.9494603	0.35334405
240	-0.17873862	0.7094288
241	-0.7417647	0.6003327
242	16.739035	10.541824
243	14.925885	8.827043
244	0.3090084	1.4693182
245	-1.5419552	0.962493
246	-0.27719706	0.88235056
247	14.911295	9.352709
248	2.762883	-0.4110267
249	-0.7787531	0.80306387
250	15.40725	10.65853
251	-4.892606	6.703117
252	10.025275	6.736849
253	2.6604114	0.6646959
254	0.5099926	0.2935883
255	13.47175	7.703249
256	1.206865	2.4098175
257	-0.89709866	-0.0016597843
258	16.598051	10.75311
259	1.2674608	-0.65982157
260	18.151215	10.107867
261	0.6246055	1.2292132
262	9.980945	7.9050965
263	1.374933	0.7572423
264	0.012889191	1.2563077
265	14.814362	9.46918
266	16.852877	10.568389
267	-0.19748934	1.982694
268	3.3927684	0.47652337
269	14.909085	10.051689
270	1.88891	-0.45436323
271	-0.5753054	1.2358652
272	1.2707626	-0.4654676
273	0.21689723	1.1856866
274	-1.4757867	1.8786792
275	16.699682	10.975439
276	-1.5129412	-0.117235295
277	16.261995	10.836223
278	13.020387	8.207844
279	11.643178	9.128627
280	19.168259	9.127462
281	0.38389748	-0.71675587
282	16.588768	10.205051
283	15.937558	10.045744
284	15.468399	10.040583
285	2.9445775	0.66439825
286	17.339127	9.918622
287	16.218275	10.436857
288	0.11189209	-0.73768246
289	9.544101	7.445544
290	-0.19883277	-0.9376368
291	10.384293	7.408187
292	17.632015	10.075818
293	-0.5232633	0.5845915
294	-0.94261444	1.1872693
295	-0.63526136	0.471918
296	18.86374	7.727648
297	15.58178	9.645051
298	15.305887	9.487259
299	15.664176	10.179579
300	-0.17424038	1.4780672
301	-0.13999863	1.2190652
302	-0.19076777	1.4229572
303	-1.1316646	0.52961284
304	-0.76990855	0.5700148
305	0.5322379	-0.3709676
306	15.579358	10.558321
307	12.185792	7.949795
308	10.536768	7.630147
309	-1.4235603	1.0348195
310	16.13349	10.767959
311	-1.5869217	2.422895
312	-0.14082667	1.2439398
313	2.4164765	0.3924079
314	-0.7761723	-0.50076807
315	0.4574101	1.4747127
316	9.553922	7.4114156
317	18.183744	10.617113
318	9.778118	7.014304
319	-0.01840247	0.41116297
320	0.16720153	1.2701603
321	-0.47156906	1.5227215
322	0.52473813	-0.6292581
323	-1.4925568	0.6505448
324	-1.6722853	0.94545317
325	2.3533545	0.955839
326	9.795631	7.578692
327	15.063287	10.444547
328	0.35887474	-0.49492967
329	13.967094	2.1856983
330	4.0188813	1.2375814
331	16.350555	9.746241
332	9.458	7.1480575
333	-0.5601797	-0.45737103
334	-0.41047043	0.04898097
335	16.623804	9.065762
336	17.504711	9.655066
337	-0.32396176	-0.44414017
338	15.313871	9.838148
339	-0.6148603	1.6712013
340	-0.81407374	-0.030087255
341	0.4248154	0.18548179
342	3.673665	0.8597102
343	2.5209444	0.12919316
344	12.417379	7.3880463
345	1.8932832	-0.54387033
346	11.902294	7.92065
347	0.09186168	0.29173234
348	-0.75211924	0.83597547
349	-0.15246785	-0.32213286
350	17.300928	10.549171
351	1.7382833	0.7767126
352	1.7398236	-0.52692395
353	16.33234	10.078161
354	-1.3950759	1.1649443
355	0.39020646	2.052166
356	-0.530918	1.0408958
357	10.808548	8.313489
358	-0.30245495	0.54872406
359	15.346089	9.567584
360	-1.2953825	1.0107636
361	16.49791	8.644576
362	-0.79036766	1.2684819
363	18.719109	9.353658
364	17.798758	10.539313
365	-0.7016452	0.238721
366	13.136199	9.11976
367	18.6259	10.197239
368	17.400309	10.216725
369	15.039201	9.403006
370	17.860512	9.741694
371	15.188065	9.613076
372	18.556524	8.879208
373	1.0274535	1.652099
374	2.1179564	0.24036056
375	0.5018737	3.9032784
376	0.5688995	0.016202867
377	-0.8518428	1.5551102
378	10.153221	7.862892
379	-1.2111913	0.21821804
380	3.9092517	0.75593406
381	-0.9656574	-0.40987024
382	-1.6581068	0.7573607
383	15.6955595	10.213152
384	16.209534	10.486516
385	-0.009434429	0.746213
386	2.0572565	0.39123282
387	16.026114	10.2005205
388	14.970435	9.759561
389	0.054539945	1.1497247
390	16.403234	10.836061
391	17.813776	10.001122
392	15.963381	10.450154
393	0.19448915	-0.6259527
394	3.4589067	0.9962082
395	17.42837	10.968657
396	0.8814927	0.48770797
397	1.9244655	-0.4315173
398	13.093281	7.927928
399	-1.492173	0.7282912
400	3.6287973	0.43368283
401	14.625774	8.753243
402	2.7339017	-0.28921568
403	12.625178	7.7517853
404	-0.7133499	0.725112
405	0.6829113	-0.61618394
406	16.73615	10.629114
407	13.004071	8.086554
408	15.330005	10.708305
409	13.90954	7.8950825
410	-0.9577031	0.86798704
411	0.53135145	-0.34491473
412	1.6133791	0.4792296
413	1.7144326	0.31104067
414	-0.2646306	0.5383308
415	1.2959849	-0.7652188
416	17.666414	10.613885
417	1.5276877	0.6622273
418	-0.46630585	0.33112597
419	16.604942	10.408113
420	0.1219485	0.8733976
421	16.79439	10.313021
422	-0.91727114	0.5295838
423	15.5173025	10.675518
424	14.824661	9.558503
425	14.264988	9.110991
426	17.99212	10.368885
427	15.573879	9.923469
428	10.99401	6.2289705
429	-0.7068109	0.94859105
430	19.62926	9.531071
431	16.08049	10.497143
432	-1.2639147	0.8073546
433	-0.1872213	0.9894859
434	18.349277	10.686114
435	11.160092	7.248537
436	0.821211	-0.11885168
437	17.287426	10.017192
438	-0.8898947	0.7730901
439	12.593646	7.841965
440	2.6518064	0.11046224
441	12.168345	7.5868244
442	12.268925	8.490449
443	-0.45921126	0.4611784
444	1.7197098	0.6539149
445	13.203044	8.140891
446	12.561124	9.083866
447	-0.59450436	0.9761871
448	16.46886	9.313899
449	0.037791222	1.3710707
450	13.621042	8.492439
451	0.56363106	0.580945
452	18.15201	10.451918
453	-0.20855904	1.2134255
454	14.889473	10.241474
455	0.7468632	-0.030776333
456	-1.5212084	2.1310656
457	16.213434	10.632649
458	0.15646283	0.26942247
459	-0.08270652	0.039121237
460	10.31092	7.7525034
461	-0.6484879	0.19334972
462	17.92307	10.92892
463	16.428112	9.241427
464	16.877935	10.82574
465	-1.525339	1.2858552
466	16.253166	9.354188
467	2.3436728	0.499686
468	1.0531089	0.5240842
469	16.025787	9.937846
470	1.544822	0.753618
471	18.144136	10.109881
472	16.286245	10.710495
473	18.490202	10.062105
474	2.3120139	0.056753196
475	0.71764547	0.041070253
476	11.575426	8.195722
477	3.5413036	0.5974485
478	3.5504217	0.5348216
479	0.8134908	1.4296622
480	-0.35013896	-0.58669376
481	-1.5578684	2.492109
482	2.9291506	0.24819566
483	-1.4028403	0.3222021
484	-0.6327822	0.23004502
485	12.5227995	7.3002677
486	0.14416532	0.4664811
487	17.34745	10.430182
488	0.47958156	0.41229743
489	17.50431	10.58442
490	-0.58341855	-0.30772638
491	-1.5256174	2.684231
492	16.394182	10.503529
493	1.2341927	0.7940662
494	0.041141577	-0.4345007
495	18.621422	10.2658415
496	2.7101765	0.35398492
497	-0.6619782	1.6565375
498	16.64916	8.619535
499	0.6880655	-0.041828398
500	-0.94006693	1.0327308
501	13.420994	8.315931
502	0.6966829	1.4058744
503	-0.68662983	1.4701093
504	15.752496	9.779029
505	-0.956084	-0.12447447
506	12.641893	7.8721113
507	0.5941298	-0.27014115
508	15.169773	9.981969
509	17.839323	10.001513
510	3.6820447	1.0877388
511	2.9860115	1.0340912
512	7.5355806	5.313854
513	-1.760938	1.3241735
514	9.62266	6.982531
515	12.714616	8.0839615
516	3.935405	0.98331946
517	-0.2723638	-0.61226285
518	-1.3101482	0.3792741
519	14.576652	9.031755
520	17.126825	10.02551
521	0.4229062	0.36295244
522	17.283974	10.719264
523	0.35836855	-0.15137362
524	16.645021	9.720592
525	11.7678995	7.865183
526	-1.8510531	1.4974365
527	-0.21033086	-0.24773493
528	17.670448	10.788857
529	16.725636	10.792455
530	-0.42485172	-0.3780626
531	17.737108	8.449403
532	0.7013608	0.47766453
533	-0.8404998	1.6328974
534	-0.48279828	1.5924274
535	0.5802273	-0.6614656
536	19.632513	9.534577
537	16.678373	10.418811
538	17.18416	10.2644
539	3.6619916	0.3765323
540	13.757366	6.87529
541	1.0513657	-0.5516461
542	0.27012706	1.0984589
543	9.746795	7.595356
544	11.372518	7.3567066
545	-1.0954909	0.5952829
546	4.053449	1.159076
547	20.159473	9.315753
548	-1.506858	0.47579056
549	-1.3600034	0.78434676
550	-0.16815719	-0.7891551
551	0.51000816	1.3977472
552	-0.3260515	-0.6530922
553	16.317627	10.367418
554	14.503007	9.814109
555	9.525577	7.0712357
556	-0.39230606	-0.37136653
557	-0.28063667	-0.9697079
558	13.074498	8.105277
559	-0.064962074	0.1554731
560	18.324162	10.373918
561	9.927166	7.1822386
562	16.134295	10.734764
563	10.00013	7.748879
564	15.465508	10.144392
565	17.103497	10.155037
566	17.2279	10.675606
567	-0.644656	1.2156246
568	18.139315	10.308498
569	0.05202472	-0.1091051
570	10.14952	6.9323072
571	-1.7199862	1.5119507
572	12.7672615	6.814499
573	12.465489	7.5580363
574	10.171354	-0.58637923
575	-0.17312418	0.46326408
576	-1.5771695	0.43878525
577	-0.39499277	-0.5103657
578	11.58869	7.0053782
579	-0.4044047	-0.31267694
580	0.44548044	0.2937244
581	10.577289	8.185263
582	15.836938	10.585786
583	-1.3653873	1.2742337
584	0.43658376	-0.48707607
585	13.677739	8.610966
586	17.027493	10.747545
587	-0.282736	0.4128694
588	13.734625	8.660558
589	9.911844	7.4868245
590	15.734527	10.642397
591	19.8181	9.465047
592	11.195596	6.773695
593	3.9413097	0.6680555
594	0.6718059	-0.29873255
595	0.29708785	1.2486994
596	-1.4386414	1.833556
597	14.668947	9.601876
598	17.136158	10.535166
599	10.760541	7.403272
600	16.471123	10.191605
601	18.823446	10.010804
602	-0.30128756	1.3988154
603	17.377552	10.477443
604	16.460032	10.082169
605	-0.5814154	1.3386809
606	-0.49508092	-0.07385209
607	1.6439282	0.3079352
608	-0.6990377	-0.27760983
609	-1.1042773	0.6558226
610	18.714495	10.16337
611	0.46331087	-0.8287426
612	12.390865	7.936794
613	14.115113	7.4083114
614	1.5345763	0.6779262
615	18.476292	10.3021755
616	16.478912	9.628683
617	0.40721104	0.7336295
618	16.382275	9.987594
619	16.124702	10.240972
620	19.182634	10.204602
621	0.47380817	-0.46382928
622	15.274217	9.915793
623	-1.5871317	1.584624
624	1.0215979	-0.50585634
625	18.338182	10.018615
626	0.87119174	0.99840856
627	12.764956	8.391475
628	0.34747294	1.2249434
629	17.07238	10.410392
630	18.904127	10.163876
631	17.577198	10.209445
632	-0.606684	1.2941732
633	17.715002	10.335474
634	-0.6446757	0.7959976
635	17.490252	9.913848
636	10.1120825	7.8931246
637	16.573154	9.80008
638	9.768964	6.781203
639	2.4972138	-0.17237668
640	12.301345	6.862297
641	0.2879291	0.18412712
642	13.665772	8.831985
643	0.24383673	2.6436057
644	9.818341	6.604886
645	17.014246	10.718064
646	17.779457	9.9215555
647	1.8536369	0.8033336
648	-0.30363518	-0.29056826
649	18.478863	10.166553
650	19.26267	9.561375
651	14.861363	10.179804
652	0.28705055	-0.77427197
653	15.523516	10.52518
654	0.47169095	1.8100111
655	18.75711	9.50555
656	-1.5349216	0.36294448
657	12.393592	3.754524
658	-0.6273617	0.8295726
659	15.765605	10.161874
660	0.7654678	0.8300011
661	-1.1320819	0.9542644
662	18.886848	10.371622
663	2.4156618	-0.27396867
664	16.272038	10.394911
665	15.947679	10.783564
666	16.200127	9.113796
667	-1.7843354	0.6142435
668	1.5109591	0.053410426
669	17.22806	10.320924
670	10.219983	7.697965
671	0.31864035	1.1454868
672	-1.3803964	1.5669992
673	17.712976	9.806581
674	12.419245	7.2270083
675	17.9581	10.521208
676	-1.1673852	0.8560126
677	1.0925554	-0.38649172
678	10.5683565	-2.8949974
679	-0.20746759	1.2348328
680	1.3141189	-0.8287975
681	16.558542	10.740758
682	12.3868065	-10.277441
683	15.0854	9.834208
684	17.87512	10.552495
685	0.21399611	0.7740135
686	3.5648425	0.6935647
687	18.810516	10.199206
688	15.706741	10.37801
689	10.054214	7.680044
690	0.51887774	0.20529278
691	17.992489	10.291453
692	14.677342	8.605511
693	16.35851	10.720285
694	13.015786	7.8976126
695	12.33076	7.044383
696	-0.17752455	-0.045644544
697	-0.7581132	-0.025848787
698	10.675045	8.0253935
699	15.947579	10.839484
700	0.076791525	1.0155574
701	-0.21852492	2.4920783
702	15.390122	10.328128
703	3.9222345	0.52109414
704	9.589189	7.431206
705	17.922619	9.935575
706	0.49421775	-0.17469224
707	18.061619	10.106641
708	-0.10235263	-0.012756139
709	-0.2415756	-0.5529336
710	0.6905811	-0.21810468
711	0.9430071	-0.0429532
712	0.7009008	-0.24654238
713	12.829641	7.70229
714	0.5376961	0.8801306
715	-0.66993403	1.213904
716	12.79497	9.057289
717	2.6880717	-0.1672309
718	17.970486	10.496745
719	-0.6267925	0.26249555
720	14.76815	9.870558
721	-0.18575008	1.1832281
722	1.7558674	0.7332858
723	2.1233792	0.931483
724	8.35856	6.511692
725	-1.4436702	1.4548357
726	0.63279766	-0.40400782
727	12.2274685	7.5420823
728	-1.278286	1.4197311
729	16.789774	10.755795
730	-0.76961917	0.5539792
731	9.52977	7.674393
732	11.820587	7.8007455
733	15.27964	9.642604
734	-0.19888122	1.44295
735	17.682987	10.582313
736	0.14042705	1.2795109
737	18.719498	9.724353
738	18.001434	9.9426365
739	10.261359	7.1260886
740	-1.2656999	0.2881329
741	-0.5587523	1.2768142
742	15.4064865	9.789518
743	-0.74002093	0.9651257
744	-0.85458225	1.2184635
745	1.5189259	0.5208114
746	14.341609	8.726112
747	0.9965201	0.06596869
748	2.080223	0.053275805
749	-0.47832832	0.44062996
750	15.251948	9.701668
751	3.9841821	1.5685837
752	10.189555	7.1093817
753	14.98521	10.427628
754	10.160488	7.0757585
755	14.877711	9.924242
756	18.945091	9.943804
757	19.19142	9.973748
758	17.715397	6.2139673
759	16.188646	10.086432
760	0.8164009	0.40814552
761	16.321072	11.009349
762	18.486168	9.628618
763	16.578238	10.918169
764	9.449142	7.104817
765	9.912067	6.742366
766	-1.6236972	2.0956905
767	0.87226915	4.725196
768	18.045197	10.2448435
769	3.7818832	0.46054837
770	0.6821217	0.39723146
771	17.961256	10.442174
772	18.150656	10.063384
773	-1.0708324	1.2857099
774	1.5426816	-0.6710591
775	19.281214	9.83158
776	0.028336003	0.9007217
777	-0.48539883	-0.0031696463
778	17.493439	10.501451
779	10.278802	6.927025
780	0.31505018	1.3231266
781	16.304365	9.250609
782	-1.498806	2.7564373
783	16.271055	10.757961
784	10.030972	6.947673
785	16.148462	10.422478
786	0.15497427	0.8358464
787	-0.12054617	0.04236767
788	0.58988404	-0.30418324
789	14.929408	9.719179
790	2.2522407	0.5001612
791	10.676693	8.257228
792	16.140682	9.882648
793	16.12403	9.75712
794	17.88163	10.084453
795	0.6606572	0.3678043
796	19.211576	8.930766
797	-0.3685201	0.04042457
798	17.389498	8.82342
799	18.999397	10.025558
800	-1.3452284	0.60788757
801	17.906717	10.529637
802	15.366589	2.782765
803	3.8575718	0.49603337
804	0.7147622	0.049689136
805	17.08528	10.672226
806	1.636142	0.3907988
807	11.536019	7.697449
808	1.133534	0.11885929
809	-0.29825562	-0.6017429
810	17.9563	10.425845
811	16.204126	10.447235
812	-1.423803	1.4417065
813	11.731823	7.8839765
814	-0.8186104	1.253395
815	14.902593	9.987537
816	-0.61186755	-0.11138971
817	18.201382	9.9263935
818	17.73435	10.517668
819	0.24486516	1.4989063
820	-0.96059597	0.60663
821	-1.0625428	0.16329546
822	13.916295	8.658829
823	10.301698	8.004346
824	0.32434168	1.2359304
825	17.58086	9.776939
826	0.6025906	-0.40826237
827	15.294763	9.986288
828	16.933002	10.758345
829	0.60647273	-0.084322
830	14.915107	9.6283655
831	-1.748347	1.461022
832	10.41246	7.2013583
833	0.31923306	-0.2127748
834	1.0866438	0.47043547
835	0.23926775	1.1288317
836	0.026733376	-0.9118864
837	0.75481766	2.1615374
838	14.059505	9.354808
839	-0.24491955	-0.293195
840	-0.5569476	1.4818201
841	16.786217	11.009004
842	-0.62811726	1.5328114
843	0.97217786	-0.87862545
844	1.3196543	0.3653677
845	-1.2907434	0.71551675
846	16.024134	9.931869
847	0.42998046	-0.04102396
848	9.609832	7.2731237
849	12.881371	7.7474127
850	-0.76773494	0.6893999
851	2.483085	0.31290528
852	18.021624	10.267946
853	1.844484	0.15137964
854	17.06409	10.541648
855	1.4800977	-0.019669639
856	15.002986	9.762783
857	-0.56448996	0.9768577
858	0.100183085	-0.56721944
859	13.547704	8.426976
860	1.7472615	0.7294391
861	12.987734	7.8232636
862	0.9262884	0.1494269
863	-0.43592584	1.3078042
864	1.4202136	2.3678129
865	1.4844736	-0.63481855
866	16.916025	10.613496
867	-0.8557635	0.35528016
868	15.759423	10.436193
869	1.5511978	0.28554395
870	0.9130767	0.5522707
871	1.6562185	0.16401201
872	15.606036	10.33537
873	1.140988	-0.08592597
874	1.3569301	-0.11901783
875	18.856909	9.841725
876	-1.0793282	1.350966
877	9.784465	7.4841313
878	15.812937	10.305568
879	17.872791	9.9663105
880	14.877635	9.926427
881	-0.6417137	-0.4097687
882	15.102607	10.445878
883	1.4564276	0.81953835
884	19.60971	9.2502365
885	2.0104365	-0.050391953
886	1.3491317	-0.083977886
887	-1.4440116	0.6291134
888	10.876606	8.331497
889	15.507438	9.864967
890	17.095316	10.103007
891	9.692413	7.500022
892	15.335647	9.808885
893	10.173505	7.2190375
894	0.5357968	0.18494855
895	17.827524	9.888826
896	2.375118	0.50289476
897	-1.2405944	0.11292467
898	12.78854	7.616913
899	19.149008	9.793735
900	-0.82058614	0.69038737
901	3.8652768	0.5192157
902	13.599372	8.57783
903	0.478535	-0.008901027
904	-0.30589637	0.0072230278
905	14.325995	8.405783
906	19.33678	10.004778
907	17.289177	10.074029
908	15.18765	9.928721
909	3.3892493	0.7786614
910	13.044174	8.674462
911	-1.4209703	2.6329377
912	15.404097	9.846265
913	-0.12990321	0.44850606
914	15.189892	10.232754
915	12.620323	7.459231
916	16.988314	10.548958
917	16.705002	10.835733
918	1.5453038	-0.6140976
919	9.718192	7.4641786
920	17.4803	10.321087
921	0.4753971	0.28321078
922	17.304323	10.2007885
923	16.930809	10.857572
924	9.712829	7.0004797
925	12.102933	7.322604
926	-1.2710534	1.1119995
927	-0.7246113	-0.5182368
928	2.7751796	0.27647427
929	17.83351	9.927197
930	16.25452	9.915196
931	15.866467	10.459833
932	0.37626746	-0.14211187
933	3.21018	0.32529774
934	17.670033	10.299141
935	-1.2327802	0.030453982
936	-0.39666003	-0.20528711
937	15.667008	10.005033
938	0.22253901	1.1294528
939	-1.06075	0.25057095
940	15.822331	10.587144
941	13.736978	8.330172
942	16.758343	11.012505
943	-0.040743325	-0.2083259
944	16.097517	9.839389
945	12.864005	8.920258
946	15.590435	10.378304
947	16.373798	9.854852
948	16.762253	9.325974
949	0.0014023328	-0.804131
950	12.443762	7.5134583
951	13.007766	7.9388704
952	-1.5053345	0.62710387
953	0.11947793	1.2688801
954	-0.016497456	-0.13561676
955	16.140142	9.569078
956	-1.7670639	0.82134295
957	-0.80387115	-0.48116255
958	9.6548	7.038615
959	0.6737663	0.23781443
960	0.5659773	0.93167883
961	-1.745208	1.023797
962	0.43792307	-0.14371301
963	17.93283	10.555252
964	-0.29036263	0.9405061
965	14.350696	7.8453712
966	16.534876	9.9301605
967	9.805368	6.93627
968	-1.5463687	1.2373347
969	1.1549865	-0.44959298
970	12.809936	7.6774874
971	0.97721064	-0.11761241
972	9.527839	7.568117
973	0.17652005	1.3847713
974	-0.18565863	0.9627911
975	3.650672	0.11623743
976	0.78067946	-0.21002413
977	2.0446222	0.9595174
978	15.659731	10.205842
979	16.39391	9.375514
980	1.8391954	0.6893366
981	-0.34924203	0.41672784
982	0.9500973	-0.86224073
983	0.21387233	0.5156822
984	2.6800954	-0.35917124
985	15.193947	10.348443
986	12.288066	7.4275303
987	-0.61851025	0.32148674
988	17.723442	10.05279
989	18.787601	9.720026
990	18.821587	10.224532
991	-0.71639925	-0.043625586
992	-0.34104615	-0.2099189
993	0.26043332	-0.6975887
994	-0.768645	0.2868741
995	1.8604982	0.012701284
996	11.136707	8.680196
997	1.0257852	0.69200337
998	12.393572	-10.282342
999	1.4819535	0.08351237
1000	15.3799515	10.431933
1001	12.103151	-10.156232
1002	3.277019	1.0613172
1003	-0.22177558	1.1797409
1004	12.397034	-10.305065
1005	17.467154	10.269531
1006	-1.233416	-0.24613532
1007	17.269283	10.702629
1008	0.57295394	-0.07540403
1009	19.410158	9.865871
1010	1.5126736	1.438017
1011	12.696318	8.741844
1012	14.815729	9.668596
1013	-0.026083991	-0.45891643
1014	0.83360696	-0.51729107
1015	14.892442	9.852326
1016	18.208843	10.349262
1017	17.985628	9.397628
1018	16.240072	10.22869
1019	0.16335934	0.90925574
1020	0.2105996	-0.1931374
1021	1.463343	0.58239794
1022	-0.5521922	-0.40610993
1023	13.983574	8.751999
1024	15.888885	10.409691
1025	18.491592	10.698321
1026	16.541166	10.377129
1027	15.836338	9.616777
1028	0.3104644	-0.49002627
1029	1.6214776	0.684607
1030	2.2682753	0.73129004
1031	12.340459	-10.287642
1032	13.143691	8.350354
1033	0.14716785	-0.6118204
1034	-0.19156781	0.6392679
1035	15.557257	9.72992
1036	-0.68821007	-0.41840494
1037	1.1207594	-0.6881613
1038	14.841213	9.98893
1039	12.589865	7.4221196
1040	-1.2329309	0.52643216
1041	19.073547	9.571945
1042	9.755361	7.2956467
1043	2.9325612	0.7681508
1044	-0.33184475	-0.4631251
1045	15.533982	9.704795
1046	3.6336403	0.92128795
1047	16.351488	9.683372
1048	20.124905	9.038755
1049	0.7623676	-0.86281604
1050	17.116394	10.279876
1051	1.5933733	-0.64074904
1052	12.133639	-10.324893
1053	17.21891	10.482252
1054	-0.4459994	0.35385194
1055	18.790552	8.99305
1056	12.228736	7.217615
1057	2.5965893	0.24923031
1058	0.17604727	-0.74122334
1059	-0.5751207	0.8895522
1060	18.021383	9.991368
1061	-0.44658023	0.8421854
1062	-1.2586663	-0.07419156
1063	-0.0468135	0.5718235
1064	1.2235312	-0.37442535
1065	17.003471	9.840603
1066	-1.1376309	0.650996
1067	13.661671	8.636175
1068	0.5373131	-0.4398891
1069	9.622599	6.9682612
1070	17.658197	10.779444
1071	-0.4378935	1.6463143
1072	-0.07122999	-0.044853374
1073	-1.813835	1.0249796
1074	19.417036	9.447235
1075	19.620682	9.316625
1076	3.6644738	0.89235234
1077	10.255395	8.010479
1078	1.5789248	1.0672945
1079	-1.4791417	2.7843328
1080	-0.34137216	0.5252522
1081	11.177089	8.784103
1082	1.2006705	-0.1006745
1083	-1.6827644	0.5044021
1084	12.901919	8.428487
1085	2.8382173	0.42436638
1086	-1.1192565	0.6847856
1087	-0.32587266	0.45533863
1088	13.374588	9.090822
1089	-1.0720727	1.1649076
1090	-0.6314401	1.5417826
1091	1.5117626	0.91022176
1092	18.199148	10.262111
1093	0.96015596	-0.5575053
1094	10.006793	7.094516
1095	2.4986007	-0.22565852
1096	17.736137	7.400769
1097	-0.115417756	-0.13375095
1098	14.796998	9.575686
1099	0.7775327	-0.61758417
1100	2.4602318	-0.29042843
1101	-1.6610872	1.2130837
1102	-0.39494318	0.94917244
1103	0.4797186	-0.252985
1104	18.197933	10.612362
1105	3.2137256	0.4779664
1106	19.121204	10.447027
1107	17.988586	9.825027
1108	16.167788	10.563316
1109	-0.67790395	1.5431683
1110	-0.46964586	-0.35196677
1111	0.04929216	1.3450347
1112	0.3415756	0.21019197
1113	-0.9819275	1.0585219
1114	-1.345253	0.067978546
1115	13.343657	8.264478
1116	10.161369	7.2708964
1117	-0.09386084	0.8257219
1118	15.77798	10.687048
1119	13.044143	8.323177
1120	1.5277733	0.86794966
1121	17.49459	9.856909
1122	3.009603	0.7345672
1123	-0.83075964	1.1654907
1124	-0.29801556	0.018830517
1125	15.222118	9.648943
1126	19.302612	9.597663
1127	18.19798	10.143263
1128	17.14618	9.962092
1129	17.963594	10.59178
1130	16.657322	9.909821
1131	18.52181	10.300614
1132	17.696136	9.814321
1133	1.435769	0.6920397
1134	14.552453	8.975015
1135	15.338995	9.966855
1136	17.720257	10.233865
1137	17.299221	10.573553
1138	13.202796	7.046061
1139	-0.50081486	-0.5793679
1140	-0.50954473	0.982928
1141	1.6506349	-0.5742307
1142	15.869482	10.697059
1143	10.294555	7.9718437
1144	0.2808302	0.8831456
1145	-0.73136556	0.7873438
1146	16.230188	10.727124
1147	17.317493	1.1196531
1148	15.250694	9.950381
1149	16.162584	10.069697
1150	17.737179	10.596481
1151	15.848432	10.737597
1152	18.753824	10.097919
1153	15.084973	9.9555645
1154	0.54841423	-0.14199881
1155	-0.12556323	1.5197724
1156	18.121935	9.736654
1157	0.8133332	0.4043741
1158	0.61060387	-0.6229299
1159	12.817348	7.681699
1160	0.22173132	0.96871215
1161	12.385854	7.009729
1162	15.788091	9.811738
1163	17.582186	9.555604
1164	16.29124	10.856633
1165	15.898129	9.478135
1166	10.151853	-1.3422818
1167	-1.5066956	0.2661018
1168	18.75087	10.122225
1169	13.255877	7.028157
1170	16.215225	10.249495
1171	3.5398715	0.6465668
1172	13.315649	8.034398
1173	-0.7699892	1.6714073
1174	14.146241	7.675404
1175	-0.663116	-0.15366134
1176	10.24645	-1.0428413
1177	2.5681455	-0.29921985
1178	17.107004	10.424179
1179	17.199379	10.663344
1180	-0.26150036	0.107471325
1181	-0.91130394	-0.03936342
1182	9.947036	7.053404
1183	-0.45941406	0.90946096
1184	-0.1283664	0.12500598
1185	-0.95502025	-0.42420992
1186	12.37677	8.757233
1187	20.138304	8.560101
1188	0.40390852	0.4409722
1189	14.452415	8.091041
1190	14.772188	8.978214
1191	-0.04443997	0.29770342
1192	-0.38465983	0.37719786
1193	19.16948	9.342425
1194	14.121376	8.744878
1195	14.752612	10.238618
1196	17.504364	10.2916765
1197	-1.358195	1.0261986
1198	16.071526	10.058454
1199	15.804919	10.352274
1200	2.2958727	0.028538113
1201	13.726079	8.563302
1202	14.7496395	9.71294
1203	3.8111348	0.5956177
1204	9.54606	7.1060934
1205	16.685118	10.598612
1206	-0.06381608	0.034314904
1207	14.809487	8.926792
1208	18.372282	10.137483
1209	15.384485	10.2901745
1210	9.511107	7.1163306
1211	14.6679945	10.013878
1212	10.3847885	7.6143665
1213	16.209314	10.214265
1214	16.195368	10.406325
1215	-0.16931415	2.057015
1216	-0.4815941	1.7707475
1217	-1.1604697	0.85208344
1218	-0.06361078	-0.1355921
1219	-1.2248608	0.2280286
1220	9.655623	7.3360286
1221	3.3168194	0.50475043
1222	18.372612	9.9617605
1223	11.279222	7.2654057
1224	-0.41871262	-0.01069837
1225	-0.17514603	0.6322404
1226	-0.199847	-0.5070075
1227	1.3860902	-0.12651737
1228	18.233921	10.538119
1229	0.151167	0.528254
1230	16.496641	10.315741
1231	16.33271	10.336969
1232	2.540567	-0.2938959
1233	15.847897	9.946339
1234	14.205139	7.95385
1235	-0.57593364	1.5443655
1236	15.324868	10.079843
1237	10.369827	6.683629
1238	13.59742	7.835995
1239	1.0915562	0.20038436
1240	17.976868	10.463857
1241	15.982565	10.60302
1242	17.289398	10.670528
1243	15.513788	10.528162
1244	16.221138	9.832746
1245	2.3513556	0.11172654
1246	-0.6156256	-0.5222456
1247	15.149283	9.651396
1248	1.6034142	0.8787365
1249	10.672423	7.3980603
1250	15.144771	9.045276
1251	2.2854264	0.36622274
1252	15.836219	10.7413645
1253	2.6259184	-0.26680803
1254	16.17195	10.442395
1255	18.277157	10.344065
1256	-0.24411564	1.4681242
1257	10.14879	7.166098
1258	18.83228	10.517163
1259	18.422945	10.530303
1260	18.477358	10.1894455
1261	16.445957	10.463595
1262	-1.6947652	2.0952342
1263	10.729534	7.3797565
1264	9.984179	7.156733
1265	-0.42800057	-0.61031985
1266	16.9657	10.624837
1267	17.287035	10.61825
1268	19.163898	10.415212
1269	-1.0629379	0.4931792
1270	-0.46536493	-0.23632264
1271	1.5871743	0.041843805
1272	16.60747	10.882531
1273	15.53325	10.224676
1274	10.431177	7.7406044
1275	-1.6760756	0.5345356
1276	-1.7188599	1.0327582
1277	-1.5681907	1.0098525
1278	1.0239121	0.8286729
1279	16.883091	9.53845
1280	9.768085	6.9710755
1281	17.251717	9.850296
1282	-0.029878763	0.3645829
1283	18.499264	9.702036
1284	-0.55913544	0.85107577
1285	14.405044	9.483385
1286	-0.7759527	0.7188826
1287	16.655083	10.204935
1288	18.655022	9.3708935
1289	-0.30844447	1.2964087
1290	-0.4443791	1.3148255
1291	-1.8312752	1.2903603
1292	17.113585	10.721539
1293	0.22871932	0.3948327
1294	3.5385542	0.70972645
1295	15.288259	10.609607
1296	0.03781151	0.6102111
1297	15.538307	10.018093
1298	0.13444571	1.0614316
1299	19.041714	6.9760423
1300	18.854277	9.351975
1301	-0.332786	1.2788283
1302	15.139368	9.798735
1303	10.577565	7.9399652
1304	-0.6663179	-0.3339248
1305	14.792458	10.317104
1306	0.8564834	0.8267209
1307	1.5757014	-0.6189694
1308	10.583049	7.742471
1309	-1.5789506	0.7620208
1310	9.868911	7.542073
1311	18.981153	10.534084
1312	-0.88920426	0.8725863
1313	0.80933475	0.20910451
1314	2.554051	-0.35156962
1315	15.404643	10.54799
1316	12.80213	7.73642
1317	3.8137562	0.18831871
1318	-1.6564848	0.9288911
1319	13.465024	8.83407
1320	17.90345	10.456538
1321	18.237585	9.998854
1322	0.7861791	0.17555068
1323	17.74644	10.05053
1324	15.710759	10.634786
1325	18.238655	10.533733
1326	-0.8359824	1.3605765
1327	0.8242878	0.7877152
1328	13.474314	8.31115
1329	17.71918	10.833853
1330	-0.68468136	0.9485646
1331	18.259932	10.417941
1332	18.448597	10.310484
1333	15.055781	9.540411
1334	19.028976	9.357712
1335	18.14075	10.374486
1336	0.2560119	0.27021396
1337	-0.55158675	-0.36594334
1338	17.907286	9.331862
1339	-0.77886087	1.4441798
1340	3.6829345	0.46494666
1341	13.369154	8.179282
1342	12.696725	6.9576797
1343	9.6545105	7.1788864
1344	0.6557508	-0.24562196
1345	12.732823	8.055467
1346	12.990599	7.9735823
1347	13.201273	7.081536
1348	18.44924	10.295045
1349	17.642166	9.492925
1350	-1.0589032	-0.2383639
1351	-0.024985595	-0.2589947
1352	10.577564	7.2787914
1353	15.364949	10.587094
1354	2.5761309	0.35055134
1355	13.606671	8.428507
1356	15.720646	10.139327
1357	-0.90414816	0.7674102
1358	17.365784	10.394297
1359	-1.0611651	0.026857277
1360	19.200306	10.308595
1361	17.378292	10.554975
1362	18.014517	9.906027
1363	0.5124182	0.547218
1364	0.5702725	0.38492498
1365	17.146328	10.237414
1366	17.762373	10.616674
1367	16.728973	10.659206
1368	10.050183	7.937116
1369	1.9029032	-0.5702422
1370	3.9290082	0.56905186
1371	-0.49576694	-0.018509613
1372	12.259223	7.151063
1373	16.238445	8.062206
1374	0.20805919	-0.19093849
1375	0.9676299	-0.515619
1376	-0.47536305	0.9234532
1377	3.27716	0.46057898
1378	0.16199692	-0.16462657
1379	15.509997	10.556958
1380	-0.7555366	1.3320737
1381	-0.19552952	0.37202367
1382	15.221463	10.124623
1383	1.4543715	-0.3495503
1384	-0.5431006	0.58168924
1385	18.012512	9.905069
1386	12.444348	7.3547306
1387	13.018372	7.81024
1388	3.3290758	0.44269097
1389	15.416934	9.877566
1390	12.614326	7.550313
1391	-1.5245827	0.14497194
1392	16.169724	10.073861
1393	1.7151644	0.14253466
1394	12.288219	7.67597
1395	1.5573504	-0.6275483
1396	10.147016	7.687929
1397	17.483206	10.320132
1398	18.541985	10.471183
1399	15.703819	9.908494
1400	19.068396	9.355396
1401	14.896434	7.1443458
1402	-1.8951432	1.2003132
1403	-0.58063364	1.1333086
1404	-1.1203424	0.6476236
1405	-1.7270622	0.58883935
1406	9.467775	7.3521633
1407	12.643026	7.2379637
1408	-1.144305	1.2741385
1409	11.053993	7.6212234
1410	0.40878463	1.1774157
1411	-1.5788141	2.6681962
1412	-0.28540125	-0.084968
1413	15.805794	10.264369
1414	-0.24024281	0.40075335
1415	16.681597	10.615133
1416	18.029549	10.266983
1417	16.714687	10.81018
1418	18.076464	10.768785
1419	-0.63614535	-0.42794287
1420	-0.20211032	1.3934382
1421	16.362656	10.042606
1422	-0.1537283	0.6439722
1423	9.456569	7.168096
1424	-0.9891136	1.0532646
1425	17.100853	10.715267
1426	19.29775	9.647595
1427	3.3739762	-0.026531788
1428	16.07738	7.8908577
1429	-1.1387736	-0.16058469
1430	10.0000925	7.3580017
1431	19.1323	10.034512
1432	-0.7899441	-0.14114027
1433	16.218014	10.276786
1434	-0.4888978	-0.17035417
1435	18.007431	10.211478
1436	-0.777101	1.3453829
1437	17.438986	10.9588585
1438	0.98040164	-0.053698085
1439	-1.3719695	0.99679977
1440	0.2785408	-0.16253999
1441	18.193316	9.933563
1442	-0.65413964	1.0570335
1443	0.96115226	0.82654345
1444	18.623526	9.832761
1445	9.974778	6.9592514
1446	0.9087414	1.7742506
1447	-0.16328543	0.56154376
1448	-0.89011186	0.78028095
1449	17.145382	9.91816
1450	19.219791	8.189004
1451	14.690442	8.965124
1452	-1.6628023	0.841454
1453	15.450328	9.280642
1454	-0.460575	1.1131909
1455	1.024562	0.112790234
1456	-0.83924353	-0.37278372
1457	16.91007	10.477311
1458	12.522107	7.634726
1459	17.934883	9.760414
1460	11.616704	6.6130667
1461	14.896459	9.057994
1462	16.250093	10.530721
1463	15.882396	10.515921
1464	10.34666	-2.3483114
1465	2.9285967	0.32762927
1466	16.08092	9.410374
1467	18.428617	10.555819
1468	2.2668748	0.18564257
1469	-0.67270184	1.3063732
1470	18.844217	9.86235
1471	17.59344	10.813029
1472	3.4825995	0.69463265
1473	-1.5449793	1.2479876
1474	15.602426	10.559863
1475	18.353874	10.413501
1476	-1.1675051	0.23631771
1477	3.0592399	0.5247987
1478	0.040416066	1.1834854
1479	-0.47725502	1.8768834
1480	2.8320675	0.86352295
1481	-0.2441703	0.36740965
1482	1.800475	0.6860864
1483	9.752726	6.5566363
1484	3.3920908	0.76268506
1485	16.669844	10.680185
1486	16.02944	10.222643
1487	16.754179	10.387707
1488	0.09275915	0.043981835
1489	18.245913	10.293195
1490	-0.6957347	1.5816665
1491	18.630629	9.381623
1492	0.9528939	-0.70801187
1493	20.054605	9.636865
1494	-0.35396656	0.66471237
1495	18.068298	10.813258
1496	2.557847	0.5897915
1497	0.41117722	0.39129114
1498	-0.7951462	-0.19660898
1499	-0.54626554	0.9023376
1500	17.388193	10.465187
1501	17.914005	9.779305
1502	-0.14133903	1.3090663
1503	13.393214	8.330163
1504	11.386154	6.7110705
1505	18.426928	10.085166
1506	13.91287	8.2128525
1507	-1.5808557	0.38795897
1508	12.77434	7.7023335
1509	18.097832	10.234474
1510	16.49584	9.696409
1511	-0.2601847	0.5213265
1512	16.54565	10.746781
1513	17.126427	9.858934
1514	16.261286	10.335326
1515	0.08477751	0.20158207
1516	1.1930398	0.999429
1517	-0.45977554	-0.19502842
1518	17.088156	0.031595714
1519	15.527167	10.125658
1520	16.080645	5.955607
1521	9.612509	6.7228556
1522	17.941853	10.675428
1523	15.394245	10.12701
1524	13.388011	8.301114
1525	18.274073	10.601646
1526	14.7062235	9.9402
1527	18.250889	10.651016
1528	1.8809904	0.80541444
1529	-0.0428039	0.92855066
1530	-0.8823478	0.50576866
1531	0.47485623	0.12405818
1532	-4.8852196	6.7867055
1533	19.958622	9.6904745
1534	-0.62417924	1.1921949
1535	0.3523069	-0.09907966
1536	-0.3473607	0.37367126
1537	-0.817398	1.6243241
1538	0.83153236	0.77551013
1539	17.372913	9.902856
1540	-0.2327582	0.3397716
1541	11.641326	7.3604054
1542	17.915447	10.397359
1543	-0.91430175	-0.34445578
1544	2.4170508	0.13911119
1545	-1.0096372	0.27595335
1546	0.5154028	0.97396237
1547	0.41827327	1.6643422
1548	-0.39055723	1.4118773
1549	17.50677	10.000555
1550	15.560637	10.309588
1551	-0.99534154	1.4571159
1552	-0.76892006	1.2261184
1553	17.078827	10.448884
1554	-1.080004	1.0377101
1555	-1.4092183	0.13101494
1556	19.586355	9.301196
1557	19.064928	9.674436
1558	2.7927015	-0.3309843
1559	-0.7905414	0.34128875
1560	15.5994625	10.378135
1561	17.961964	10.552005
1562	15.760916	10.773339
1563	-1.034265	1.3220909
1564	9.663213	6.7868376
1565	18.169542	10.129649
1566	10.204562	7.8909163
1567	-0.11296713	0.21578562
1568	15.275651	10.120222
1569	0.0933031	0.93312407
1570	18.065966	10.474468
1571	10.101494	7.834752
1572	4.1325965	1.1853063
1573	13.811963	8.560375
1574	14.776621	9.977455
1575	18.52055	10.40853
1576	-0.3273085	1.9604074
1577	14.647198	9.644122
1578	-1.2755144	1.3246613
1579	13.188113	8.1792
1580	13.983931	7.6600385
1581	10.015291	7.426202
1582	-1.1013765	0.06508508
1583	10.533461	7.786
1584	0.12489121	-0.2616066
1585	16.694607	10.080203
1586	3.0182478	0.5493299
1587	11.058486	7.4649277
1588	15.293095	10.4728565
1589	3.5543668	0.5635842
1590	13.030106	8.129068
1591	2.7941039	-0.30767035
1592	16.853035	10.10294
1593	9.949671	7.6751375
1594	18.391127	8.179917
1595	3.4666393	0.55390584
1596	16.156452	10.11697
1597	16.30494	9.832143
1598	16.521687	10.92245
1599	12.999178	8.9477825
1600	17.710125	10.072279
1601	15.890905	9.882197
1602	16.64311	10.541944
1603	-1.7602774	1.6154101
1604	-1.4827346	0.9631578
1605	17.388367	9.933655
1606	-0.7652673	0.29883084
1607	12.500593	8.919114
1608	0.23846532	-0.34401825
1609	17.007338	10.413107
1610	1.2173022	0.550356
1611	-0.5318643	0.7466446
1612	1.4595449	0.81511885
1613	15.322543	9.657617
1614	-0.9607587	0.6987632
1615	1.5152581	-0.104101546
1616	1.7179949	-0.62194216
1617	2.7641156	-0.35570118
1618	19.62205	9.867087
1619	9.815093	6.8961716
1620	10.074117	7.060493
1621	16.436543	10.566941
1622	3.899291	1.0894474
1623	1.4346068	0.6964751
1624	9.588115	7.544061
1625	0.16151206	-0.11115888
1626	-1.7409995	0.7212989
1627	15.149735	9.609262
1628	-0.7430074	1.4157596
1629	-1.1380054	-0.14611837
1630	17.849203	10.247739
1631	12.626565	8.632803
1632	-1.5648519	2.0370164
1633	-0.54038525	0.3480366
1634	15.543834	9.981234
1635	0.6412551	0.040144715
1636	1.1442657	-0.63149965
1637	0.123861365	-0.27805042
1638	14.870056	10.156533
1639	1.2846688	1.0557228
1640	-0.9728272	0.16288474
1641	10.554461	7.0368075
1642	0.84008014	-0.44067883
1643	3.3024116	0.9494101
1644	19.483574	8.630271
1645	18.663162	10.406584
1646	18.516464	10.459969
1647	17.5794	7.8372498
1648	-1.2574528	1.4938964
1649	18.285454	9.963145
1650	1.6147006	-0.6293844
1651	17.717772	10.583709
1652	-1.5165011	0.5617034
1653	18.487741	9.980497
1654	-0.5356813	0.055414476
1655	12.28552	-10.312755
1656	-1.5970701	0.83677846
1657	9.383804	7.2581587
1658	19.208025	10.243368
1659	17.319567	10.356695
1660	13.889304	8.666504
1661	10.161593	7.0990644
1662	14.875815	10.034792
1663	16.848724	10.406512
1664	0.819584	-0.26781023
1665	-1.4190559	0.37971023
1666	14.721244	5.2331896
1667	-0.03223684	0.7276181
1668	15.086725	10.326793
1669	-0.3110988	0.059889954
1670	0.009954332	0.61959743
1671	0.4482578	-0.13032171
1672	18.398897	9.614593
1673	16.36004	9.648411
1674	19.166021	10.18401
1675	0.26281238	0.5346539
1676	14.7380905	9.384232
1677	17.62517	10.507479
1678	0.54953563	-0.27892324
1679	15.817925	9.711325
1680	9.872471	7.5937614
1681	-0.91287035	0.2233359
1682	2.6693835	0.16301778
1683	18.304	9.323381
1684	3.650407	0.33212477
1685	-1.2740978	1.3661762
1686	3.8962662	0.9755215
1687	-0.7419607	-0.08967098
1688	-0.16767794	1.5355097
1689	17.99966	10.189452
1690	-0.3497133	0.34725475
1691	-0.37752882	0.026996203
1692	-1.0911343	-0.49874505
1693	12.551438	6.908371
1694	17.709177	10.332781
1695	-0.3744594	0.96757627
1696	13.336549	8.100174
1697	10.088726	0.00034002482
1698	0.05747564	0.90220994
1699	14.485222	9.790877
1700	13.39788	2.9657168
1701	-0.56699336	0.28744283
1702	19.284437	9.864181
1703	0.0746828	0.0062790834
1704	-0.5596506	-0.027096843
1705	-0.592986	-0.31084198
1706	0.5870763	-0.03146241
1707	10.253026	7.896346
1708	1.0955784	0.45594212
1709	16.602003	8.636572
1710	15.090383	9.907536
1711	18.10037	10.329918
1712	12.656416	7.623205
1713	18.15845	10.077105
1714	19.05916	9.61346
1715	0.813456	-0.7898341
1716	-0.76741254	-0.18823776
1717	3.9664915	0.712151
1718	9.795069	7.2973704
1719	16.235912	10.6433935
1720	-0.294085	-0.42503262
1721	13.515867	8.371525
1722	1.8737674	0.76131004
1723	-0.72389215	1.2161691
1724	0.16366443	0.16716741
1725	0.1796327	-0.4030209
1726	-0.39240438	0.8348134
1727	-1.166099	-0.32664356
1728	1.4204476	-0.08804702
1729	-0.3121305	-0.61907345
1730	-1.5215752	2.673219
1731	-1.7379504	1.3302081
1732	18.741745	9.660648
1733	2.1752	0.7533959
1734	-1.5012782	1.3730067
1735	10.089444	7.6649127
1736	9.7809925	7.3335233
1737	9.615017	7.0753994
1738	-1.8418652	0.88072306
1739	13.571423	7.4772463
1740	12.464687	9.2193985
1741	11.327943	6.519351
1742	10.460776	8.001129
1743	18.464981	10.020681
1744	-0.92667806	0.25813967
1745	15.762101	10.013463
1746	18.966799	10.126213
1747	18.517773	10.274887
1748	-0.5450012	0.527883
1749	-0.6904109	0.63018715
1750	-0.8900517	-0.29711446
1751	1.2342789	0.37407497
1752	1.2234933	0.23895876
1753	1.6519591	-0.6169329
1754	-0.599667	-0.32602325
1755	10.587239	-2.577271
1756	0.25581628	0.85647714
1757	15.79098	10.202166
1758	2.0686226	0.14090328
1759	1.3973576	0.9568161
1760	18.16881	10.069682
1761	-0.13496166	1.5398269
1762	17.038134	10.892857
1763	17.656464	10.353191
1764	16.458996	10.793171
1765	17.35938	10.450011
1766	10.102755	7.9513783
1767	9.880718	7.543751
1768	-0.110882506	1.2933118
1769	18.65771	9.067997
1770	17.003136	10.36593
1771	0.4990986	-0.76971483
1772	-0.78487366	1.0876113
1773	16.058165	9.488219
1774	15.774935	10.694958
1775	10.956485	7.857409
1776	3.5682597	0.60105515
1777	16.10072	10.491589
1778	16.294003	9.551324
1779	14.747987	10.245382
1780	16.08076	10.415952
1781	17.682152	10.368276
1782	3.6138496	0.13526957
1783	16.502502	10.552608
1784	-0.530841	0.059120134
1785	11.95887	7.470232
1786	18.383564	9.900087
1787	-1.5868464	0.56058174
1788	-0.38877517	0.107182704
1789	17.362894	10.578404
1790	0.6545647	0.7670048
1791	12.505471	7.5005326
1792	-0.5533511	0.24433966
1793	17.696213	10.09501
1794	17.651583	10.635481
1795	14.976673	9.603299
1796	-0.27443126	-0.48315185
1797	0.081542574	0.9746073
1798	16.232916	10.842532
1799	16.045786	9.714062
1800	8.351735	6.4597297
1801	16.736654	9.957005
1802	16.785917	10.518016
1803	0.88175464	0.78907084
1804	-0.87658626	1.2877765
1805	-0.5474121	-0.028572226
1806	-0.9770837	-0.20586061
1807	-1.3721297	0.83956826
1808	10.389918	7.4731393
1809	9.908363	7.111909
1810	13.563195	8.7862835
1811	12.175067	6.9184084
1812	0.70765966	0.17180674
1813	15.470232	10.399195
1814	14.922863	9.702388
1815	3.9737508	1.0878388
1816	-1.2237475	0.09258826
1817	-0.112931475	1.2793115
1818	13.385378	7.9415526
1819	16.570679	10.301368
1820	-1.7968739	1.0667177
1821	10.330211	7.5455856
1822	-0.011796597	0.6910752
1823	10.177739	-0.6634522
1824	-0.3385205	-0.3215913
1825	17.943697	8.976899
1826	2.4990222	-0.40172303
1827	18.293173	9.429074
1828	4.0341964	0.8648206
1829	-1.1721641	0.22277597
1830	18.701107	9.947795
1831	17.432726	8.806397
1832	1.0390633	0.5886921
1833	17.775795	10.733411
1834	-0.32430795	-0.45707342
1835	-0.44338834	0.92240566
1836	14.058114	8.708985
1837	1.7463729	0.10611141
1838	-0.06317493	0.23615238
1839	-0.2719407	0.8345394
1840	-1.628996	0.062253278
1841	9.591576	7.6493425
1842	-1.3223246	0.6814405
1843	17.392761	10.048486
1844	9.965506	6.7300153
1845	9.9561	7.0179524
1846	17.99988	9.979138
1847	0.6082938	-0.19130577
1848	0.029182862	0.060013086
1849	12.079682	7.3107147
1850	1.3449489	1.0013568
1851	0.38287994	-0.0464141
1852	12.408357	7.223043
1853	16.525105	10.824099
1854	16.508953	10.8124275
1855	0.2357847	-0.21963255
1856	1.6132026	0.7478906
1857	0.5567515	2.6491272
1858	0.30413482	0.7626954
1859	12.870988	7.659483
1860	-0.84953403	1.0775927
1861	17.855957	10.51463
1862	17.185366	10.689917
1863	14.385798	7.7809553
1864	2.1456199	-0.24801902
1865	0.6764812	1.3231807
1866	-0.34493104	-0.3926636
1867	12.946853	7.958288
1868	17.705091	10.581966
1869	1.190954	-0.66629344
1870	-0.52788925	-0.11437802
1871	13.409329	8.070159
1872	0.37456727	0.60342175
1873	-0.46807063	0.9886443
1874	0.053874653	-0.8355732
1875	17.235678	10.30785
1876	13.884301	7.0254745
1877	14.610368	10.141121
1878	15.189463	9.689633
1879	16.00623	10.067274
1880	0.08948048	-0.21559945
1881	3.757118	0.21495329
1882	1.1727163	-0.20391604
1883	-1.2347176	0.9341979
1884	15.891464	10.139988
1885	11.077227	7.591618
1886	3.0286515	0.6612401
1887	-1.548651	2.582328
1888	15.247413	9.882354
1889	-0.23227368	-0.70323145
1890	10.067415	7.3360567
1891	10.213255	-0.2074992
1892	19.766855	8.991334
1893	16.076498	10.418117
1894	17.060905	10.576948
1895	0.24763402	0.5377784
1896	3.4955258	0.8616029
1897	-0.21588998	0.16740072
1898	-1.2718264	0.15946138
1899	17.413689	10.234971
1900	-1.4404595	0.7741274
1901	17.459108	9.150159
1902	-0.050270263	-0.81357646
1903	0.33781826	0.8824106
1904	15.434917	9.870891
1905	16.654428	10.776034
1906	16.9208	10.518561
1907	10.869177	8.526569
1908	9.505542	7.2159233
1909	0.40184265	0.59924835
1910	0.3691566	1.3246444
1911	-0.40171248	0.3366816
1912	0.05942835	-0.70382315
1913	15.290091	9.442248
1914	12.447019	7.5894284
1915	-1.6406337	1.2906802
1916	-0.18197952	0.7713207
1917	15.723061	10.631637
1918	16.845161	10.133946
1919	0.08569109	-0.48844266
1920	19.279951	10.342736
1921	-0.0073519093	0.6637078
1922	0.107450776	0.30040312
1923	-1.5800475	2.361945
1924	17.257988	10.226634
1925	18.267286	10.485653
1926	16.304928	10.476378
1927	15.223299	10.206346
1928	15.577754	10.131243
1929	4.0167136	0.7093733
1930	-0.77736425	1.016892
1931	0.5989252	0.37372586
1932	-0.35742748	-0.54014826
1933	1.824127	-0.30986083
1934	15.539213	10.205685
1935	0.89103824	-0.84592724
1936	16.045328	9.86609
1937	16.503187	9.053664
1938	0.056886297	-0.40207624
1939	0.26339257	0.19493061
1940	17.580738	10.430913
1941	16.777071	10.364285
1942	14.415315	9.123993
1943	18.293337	9.791109
1944	16.824814	9.284696
1945	16.592533	9.960439
1946	-0.07134926	0.5105816
1947	-0.80636257	1.0796486
1948	18.0081	10.474243
1949	15.591257	10.429614
1950	16.17657	9.386926
1951	0.08715595	1.4154999
1952	15.976555	10.400799
1953	3.7057626	1.2057447
1954	12.927677	8.072532
1955	17.794014	10.539779
1956	0.61533475	0.23857167
1957	-0.94291157	1.3972754
1958	0.36165884	0.77413344
1959	-0.38606384	-0.44991082
1960	3.4881296	0.7235785
1961	-0.7295866	2.0215209
1962	15.24336	9.32756
1963	0.0343304	0.69648063
1964	-0.44118133	0.89162636
1965	-0.31284124	-0.36793244
1966	0.1382653	-0.05675415
1967	0.6629214	-0.3274195
1968	-1.3063266	-0.044060197
1969	16.457329	10.444767
1970	14.974983	9.823604
1971	-0.7215621	-0.33590972
1972	10.703022	8.126588
1973	14.758919	9.07001
1974	14.5740795	9.939279
1975	15.191086	9.265811
1976	16.583223	10.574121
1977	15.97324	10.407095
1978	16.89366	10.847288
1979	18.611345	7.016422
1980	-1.0024701	2.1793876
1981	-0.1982954	-0.30786815
1982	2.9098396	0.4286785
1983	17.935944	10.713574
1984	-0.12623934	0.6222245
1985	1.5991778	1.0265627
1986	-0.085040264	-0.50011027
1987	-0.0064738733	0.11480148
1988	1.9144503	0.36751047
1989	2.6428256	-0.40996873
1990	-1.3301562	-0.05058119
1991	13.253978	8.7213125
1992	12.30596	-10.343045
1993	13.560994	8.20525
1994	3.3503032	0.4988497
1995	18.955532	9.738338
1996	-1.1453123	0.39700952
1997	17.706114	10.613422
1998	-0.83112156	0.9741281
[truncated: 33,160 more rows]
