# Supplementary material for: Minimal gene set discovery in single-cell mRNA-seq datasets with ActiveSVM
Source: Nat Comput Sci. 2022 Jun 27;2(6):387–98. doi: 10.1038/s43588-022-00263-8 (PMC10766518; doi:10.1038/s43588-022-00263-8)
Supplement: Supplementary file 5 — There are five folders for five subfigures. Fig. 5a: the min-complexity strategy accuracy versus the number of genes selected by ActiveSVM and all comparison methods. Fig. 5b: the t-SNE coordinates and labels. Fig. 5c: the t-SNE coordinates projected from the matrix with only genes selected by random sample and labels. Fig. 5d: the t-SNE coordinates projected from matrix with only genes selected by balance sample and labels. Fig. 5e: the t-SNE coordinates and the partial processed data matrix used to plot top gene markers. [file 43588_2022_263_MOESM5_ESM.zip › figure5/figure5e/matrix_selectedGenes.csv]

	TPT1	EIF1	EEF1A1	JUNB	HLA-B	GNB2L1	HBA2	B2M	MALAT1	HBB	CD52	JUN	HLA-A	TMSB10	EEF1D	H3F3B	LTB	LYZ	S100A6	PFDN5	S100A9	FTH1	ATP5L	FTL	TMSB4X	S100A8	TYROBP	HBA1	CTSS	CD74	NEAT1	S100A4	RP11-386I14.4	HLA-DRA	ACTB	FOS	PPBP	PF4	KLRB1	HLA-DRB1
0	5.187588618550454	3.7780049508052844	4.680479718708822	2.094508991169909	3.9288833870688404	3.3839091016762346	0.0	4.7444384115510765	6.321619152184232	0.0	0.0	2.7241141208477906	2.094508991169909	5.104692583810886	2.094508991169909	2.7241141208477906	0.0	5.433226130238822	4.86125431897595	3.7780049508052844	5.750487611414393	4.7444384115510765	3.600246620492013	6.076284876355786	5.401618356772891	5.522463734950522	4.27964117335378	0.0	3.600246620492013	2.7241141208477906	3.7780049508052844	3.9288833870688404	2.094508991169909	2.7241141208477906	4.459652124404151	4.175818100790377	0.0	2.7241141208477906	0.0	2.7241141208477906
1	5.350132212225132	4.315474039024134	5.599132327460548	2.3541253453586615	3.603687341863864	3.464765930074138	0.0	4.21512177274136	6.817166976296013	0.0	1.7517111049051781	2.3541253453586615	1.7517111049051781	3.7256426208764593	2.097611310989218	2.872185294327835	2.097611310989218	0.0	2.3541253453586615	2.7274196301512674	0.0	3.8343284428825486	2.9986196678306007	3.7256426208764593	3.977979948407032	0.0	0.0	0.0	0.0	1.2185349350680663	1.7517111049051781	1.7517111049051781	0.0	0.0	2.7274196301512674	2.558090859734186	0.0	0.0	0.0	0.0
2	4.95243486080127	4.595489460901516	5.37842399265842	2.8529832740575487	2.0196614433061932	3.0256463352956264	0.0	3.516870521240642	6.848165923029421	0.0	2.379884949217144	3.694231090817447	3.0256463352956264	3.9123889207635507	2.379884949217144	3.0256463352956264	2.0196614433061932	1.4511187650536024	2.8529832740575487	2.379884949217144	0.0	3.7723591539248726	2.379884949217144	2.8529832740575487	3.8448230793726466	0.0	0.0	0.0	0.0	2.379884949217144	0.0	1.4511187650536024	1.4511187650536024	0.0	3.172840525217313	2.8529832740575487	0.0	0.0	0.0	0.0
3	5.320808441799126	4.927863227544852	5.488672259478955	2.230888195487275	3.9288561121310392	4.148058676835292	0.0	4.480007828272602	6.270168143423973	0.0	1.6397857089635337	1.6397857089635337	1.6397857089635337	5.379949776344139	3.4038091170371554	4.007384893198219	0.0	5.969939800090728	4.080193387248642	3.4038091170371554	4.327744254146463	5.340913368339919	3.4038091170371554	5.783877685781767	4.897317854560551	3.7504600715203815	4.080193387248642	0.0	3.080547786474891	4.526012560060939	3.5331760516969233	3.5331760516969233	0.0	4.6121215509235025	4.897317854560551	3.080547786474891	1.6397857089635337	3.080547786474891	0.0	3.843630971195889
4	4.861385174821323	4.7690495649144165	4.945910966701866	1.3478020987010637	4.426279633520949	3.3840365060210904	0.0	5.665542618012948	6.4145677070279	0.0	2.8955660001409282	1.9017960153325892	4.00969721432527	5.271609099149389	2.8955660001409282	4.3184592633098475	0.0	5.4208339432398205	4.816282724594346	2.8955660001409282	4.816282724594346	5.6947130933600905	2.724237346314046	5.256870657302384	5.355750021496118	4.459782475772654	4.279771223898922	0.0	2.8955660001409282	3.900603292158533	4.197592875909149	4.426279633520949	4.861385174821323	3.710772845376724	4.792944990256815	3.0417899556641004	1.9017960153325892	0.0	3.282436720940713	3.282436720940713
5	5.156502261701642	4.163103186301418	5.684755180678206	0.0	3.71996974192877	4.069347717290795	0.0	4.975332405008848	6.747912687731922	0.0	3.1783667705800007	3.393144701558652	1.909820678815334	4.400925558324572	3.9658841270458476	5.087920863962899	2.9044737340695703	1.909820678815334	0.0	3.393144701558652	0.0	3.8504671991810473	2.5260290688111344	3.71996974192877	4.70307409706263	0.0	0.0	0.0	1.909820678815334	0.0	2.5260290688111344	2.9044737340695703	0.0	0.0	3.393144701558652	0.0	0.0	0.0	0.0	0.0
6	3.9941661754014315	3.748101600036753	3.9941661754014315	0.0	3.9380908689884024	2.76001980780598	0.0	4.92115858530155	6.863897506029576	0.0	3.4210101992059947	1.37625189955779	3.5978703017805365	3.206003306706272	2.5525750123319906	2.2905219800297445	0.0	0.0	2.5525750123319906	2.76001980780598	0.0	3.5978703017805365	2.5525750123319906	3.748101600036753	4.097682711834775	0.0	2.9317369165507525	0.0	0.0	1.37625189955779	1.37625189955779	3.0782435445648244	0.0	0.0	3.3192741522795606	0.0	1.37625189955779	1.37625189955779	1.37625189955779	0.0
7	5.053291039841759	4.575399800161732	5.965741442233579	2.317397124729578	3.497182472230595	3.497182472230595	0.0	5.053291039841759	6.7257288013172865	0.0	1.7182226050568066	1.7182226050568066	0.0	4.0234809493176025	2.9600245470778783	2.6894675483111747	2.9600245470778783	1.7182226050568066	0.0	2.6894675483111747	0.0	4.102146510681814	2.9600245470778783	3.741744692160622	4.102146510681814	0.0	0.0	0.0	1.7182226050568066	1.7182226050568066	1.7182226050568066	0.0	0.0	0.0	2.317397124729578	3.497182472230595	0.0	0.0	0.0	1.7182226050568066
8	5.242485639761589	4.086519628205654	5.561506794877449	1.6449751474995817	3.261371434496522	3.653975598423814	0.0	4.217949114144501	6.802271918792553	0.0	2.605843480518403	0.0	3.410030522105744	4.532377804549335	3.410030522105744	3.7567439569818397	2.8748928300250367	1.6449751474995817	2.236633552146998	3.410030522105744	1.6449751474995817	3.410030522105744	1.6449751474995817	3.261371434496522	3.935164635769018	1.6449751474995817	0.0	0.0	0.0	2.236633552146998	2.236633552146998	1.6449751474995817	2.605843480518403	0.0	2.8748928300250367	1.6449751474995817	0.0	0.0	0.0	0.0
9	4.782298539352022	4.029686349972987	5.24915595347605	3.2058183940724474	3.483317363763645	2.820413586947995	0.0	4.90647569960884	5.829978913176726	0.0	0.0	2.820413586947995	2.185140232294523	5.68017305162129	4.475185062087176	2.820413586947995	0.0	4.963223000229194	4.90647569960884	3.2058183940724474	5.939673705407192	5.806518369008689	2.820413586947995	6.019513862675843	5.328794583412051	5.328794583412051	4.475185062087176	0.0	3.700300904918483	2.820413586947995	3.2058183940724474	4.7139038262609265	3.2058183940724474	3.700300904918483	4.782298539352022	4.160992780986778	0.0	2.185140232294523	0.0	0.0
10	5.165351130425988	4.34142956428575	5.771806751127622	2.504070924217688	2.7107290310186967	2.8819073456959496	0.0	4.225272444232303	6.81124357037478	0.0	2.243274672497116	1.889505245274189	1.889505245274189	4.13958939831694	2.7107290310186967	3.155483445954553	2.243274672497116	1.337116528501858	1.337116528501858	2.243274672497116	0.0	3.827091418001444	2.243274672497116	2.7107290310186967	4.13958939831694	1.337116528501858	0.0	0.0	0.0	0.0	0.0	2.504070924217688	0.0	0.0	2.243274672497116	2.243274672497116	0.0	0.0	0.0	0.0
11	4.325058399621007	3.907156368507161	4.466393314622499	0.0	3.645057207944533	3.1757425201207594	0.0	4.618901406531826	6.488884155704804	0.0	2.262202817318944	1.3527567284885287	2.7304879404914244	5.030489724287118	2.5235098891322685	3.717297729243639	0.0	5.860515637910622	4.466393314622499	3.048159555131567	5.691749129721068	4.911179397664409	1.9074882708729697	5.89268602702509	5.388951310716815	4.932079382627484	3.9631976268965667	0.0	3.717297729243639	3.3904983763370407	4.016264229034492	3.9631976268965667	2.262202817318944	3.2888744134494026	4.673937946516297	1.9074882708729697	0.0	1.3527567284885287	0.0	2.5235098891322685
12	5.846692045450481	4.926815478548146	6.145460440316816	1.8683472353708146	3.1315877485558428	3.9179699803639076	0.0	4.844064066898945	6.554119210932153	0.0	2.4811632569324233	1.8683472353708146	0.0	4.420811248440094	3.6723198832739916	3.6723198832739916	2.858350327815251	0.0	3.1315877485558428	3.522396495180861	0.0	4.926815478548146	1.8683472353708146	4.200669306159733	4.753842006105404	0.0	0.0	0.0	0.0	0.0	0.0	0.0	2.4811632569324233	1.8683472353708146	2.858350327815251	0.0	0.0	0.0	3.9179699803639076	0.0
13	5.095730810213179	4.825708651032462	5.047246740710616	2.166728055315446	4.009289810723471	4.4546544206203595	0.0	4.4546544206203595	6.174285569796043	0.0	0.0	2.166728055315446	3.4631919509686924	5.186170026600647	3.6800498690754355	3.858158946319339	0.0	5.7858118798692955	4.761704711504653	4.009289810723471	5.141972476641051	5.095730810213179	2.166728055315446	6.072725953427995	5.095730810213179	5.141972476641051	4.693322440701982	0.0	3.4631919509686924	4.693322440701982	4.540696633429441	4.693322440701982	2.800893613685243	3.858158946319339	4.693322440701982	3.185898924902752	0.0	0.0	0.0	2.800893613685243
14	4.591328098197267	3.8761483695247128	4.558876197716441	2.34637346648823	3.9393903932035346	3.3790484609400684	0.0	4.960843922824914	6.6857334025634145	0.0	2.6098356793813404	1.9876562717039465	3.265516360695944	4.818820500397396	0.0	3.1374240375898257	0.0	5.605182584993106	4.296355647297817	2.34637346648823	4.252522697670052	5.16023980388194	2.34637346648823	5.085182371463868	5.341604182231923	4.158634336093972	3.9988696490962057	0.0	3.1374240375898257	4.417385414592132	3.9988696490962057	3.9988696490962057	0.0	4.454678763510198	5.024944409792065	1.4229165345832107	0.0	0.0	0.0	4.055008857406331
15	4.7997799052112	3.989221383709566	4.876131015297731	2.73812933385327	3.989221383709566	3.39839620858629	0.0	4.52793912635925	5.266691925891524	0.0	1.7611880674905271	0.0	2.73812933385327	5.161904651920752	3.0095063866183915	3.0095063866183915	0.0	5.6016886017816185	4.947063877899566	3.0095063866183915	6.096679894907402	4.912226248664864	2.73812933385327	6.017727878197209	5.338652476997768	6.219022530208878	4.2264082376004835	0.0	3.39839620858629	1.7611880674905271	3.222737771159828	4.2944269845649305	0.0	0.0	4.876131015297731	2.73812933385327	2.3644977444409028	0.0	0.0	1.7611880674905271
16	4.868850711581048	4.605482874447381	5.077116798212834	1.668783138045416	4.4165300310754	2.9026752153781086	0.0	4.993109658900722	6.153417828783374	0.0	2.6331199281594198	1.668783138045416	2.6331199281594198	5.558149401558183	2.9026752153781086	3.1147828508070727	0.0	5.574615489945364	4.561485412012258	3.7854859646143026	5.17916219451544	5.8448670327029815	3.568000831651797	5.995035171071942	5.806758594806186	4.90139269113642	4.605482874447381	0.0	3.7854859646143026	1.668783138045416	3.2896788823420002	4.4165300310754	0.0	3.43849165310711	3.568000831651797	2.2629514657734644	0.0	0.0	0.0	0.0
17	5.0002640873441235	4.675655331215002	5.0002640873441235	2.423684741356743	3.656365837048507	3.5636349479125937	0.0	4.903316268234215	6.271149459054859	0.0	1.4882019600127565	2.0615638365879	3.3475503332583743	4.877536076683521	3.656365837048507	2.8984293779056265	0.0	5.799686304732328	4.46277811379771	4.0825269822737535	4.7672060116738235	5.757258355759341	3.2190307042297173	5.8794960233718765	5.799686304732328	4.501555256037809	4.13874802387738	0.0	3.741222711513228	3.3475503332583743	3.8194387459526675	4.191975798225462	2.423684741356743	3.656365837048507	4.6096064685946025	3.959609954210516	1.4882019600127565	1.4882019600127565	0.0	3.461417890710365
18	4.787711856614166	3.909737388624483	5.0091877182560065	1.9982877717141743	3.8661963823081593	3.5555636836867754	0.0	4.904568741385939	6.641403843326276	0.0	2.7649535276139723	2.251490399689059	2.4533608231138047	5.06439662189004	3.002173758557254	2.4533608231138047	0.0	4.99489573444429	4.26465773536116	3.4929277028112664	4.403885058250227	5.312810895189409	2.8905813912158	5.862786598952676	5.467753602214831	2.8905813912158	4.0300240588229395	0.0	1.1395852236081356	4.203043849824188	4.067105877357159	3.6145065822813596	1.6584077649965219	3.772977799365673	4.787711856614166	3.1025539971127976	1.1395852236081356	1.1395852236081356	0.0	3.2773583212350874
19	5.141138118976339	4.722984790442303	5.3876890856413	3.492200042398093	4.513764950007615	3.8874687289928276	0.0	4.722984790442303	6.078547384781583	0.0	0.0	2.452674898177326	3.1018372395754206	5.337913126186484	3.3159468046000753	2.8290327819215095	0.0	5.680285610111447	5.1717324580817605	3.1018372395754206	5.0084422381799865	5.2855291367774955	3.990777424676498	6.160284260440156	5.230248635285279	4.390061691487054	4.769100696786862	1.8420870114629833	2.8290327819215095	3.772244562175412	3.8874687289928276	3.990777424676498	0.0	2.452674898177326	4.972322019066741	3.990777424676498	0.0	0.0	0.0	2.452674898177326
20	4.801945837312978	4.461538376474503	4.936703818423074	1.6846943851791705	3.8523458921636817	3.6460196282560777	0.0	5.0270512086838135	6.8011932067619325	0.0	2.6512970825553164	2.795316668288216	3.3857527453547975	4.646157362293877	3.1334929040369524	3.224834732927496	3.3857527453547975	1.1617127718287301	2.482988805906146	2.6512970825553164	0.0	4.134706361223469	2.6512970825553164	3.3085270786514576	5.435126104259475	0.0	2.026331434312989	0.0	0.0	2.482988805906146	2.6512970825553164	2.795316668288216	2.280503718254217	0.0	3.457439778634882	2.6512970825553164	0.0	0.0	2.280503718254217	0.0
21	5.224096848102945	4.874963856111011	5.2951843485191645	2.059302066661679	4.640609106723408	4.020410324684474	0.0	5.393154089838714	6.099494002422402	0.0	2.686553562717617	0.0	4.020410324684474	5.260272144439118	3.0690518439976358	2.059302066661679	0.0	5.7971021788116435	4.925875309097119	3.8894393086260655	5.564286045617801	5.664004455107974	3.0690518439976358	5.687454284166875	5.2951843485191645	5.106986738660573	4.239958299673347	0.0	3.7386922985343847	4.020410324684474	2.686553562717617	4.239958299673347	0.0	3.5611165001389917	4.704544207286262	2.059302066661679	0.0	0.0	0.0	3.0690518439976358
22	5.136471548685694	3.7084771440243647	5.076214259069103	3.428933473891226	3.039549124883683	3.039549124883683	0.0	4.505694417585902	5.633150674715587	0.0	0.0	0.0	0.0	5.392963765929057	3.039549124883683	4.257530995963364	2.393148557023898	5.937590489646452	4.870014665155738	4.105737072388434	4.105737072388434	5.633150674715587	4.105737072388434	6.211393923777384	5.5593178406068855	3.428933473891226	4.6099497310282995	0.0	0.0	3.039549124883683	3.92670567088841	4.505694417585902	0.0	3.039549124883683	4.943574397570827	3.428933473891226	0.0	0.0	0.0	3.039549124883683
23	5.365953032206825	5.261111604532164	5.143977050166715	0.0	4.57314053755623	3.494968871020029	0.0	5.314905655189321	5.079827416046215	0.0	2.4552850713515944	2.4552850713515944	2.4552850713515944	5.011278801759923	3.7750345892477473	3.1045646232188324	0.0	6.0315032174255245	4.172824888786441	4.32477190364032	4.32477190364032	5.664845370464362	3.1045646232188324	6.12891823126092	5.664845370464362	3.9935803273439134	4.57314053755623	0.0	3.7750345892477473	3.7750345892477473	3.494968871020029	3.7750345892477473	2.4552850713515944	3.494968871020029	4.771932108353948	3.1045646232188324	2.4552850713515944	0.0	0.0	3.7750345892477473
24	4.286043246430859	4.210182340702401	5.230213584091982	0.0	3.7722101329113995	3.492165875092257	0.0	4.813148393744701	6.301197355287847	0.0	2.452642691265178	0.0	3.1018035844063943	5.008407233825039	3.2145776487988864	1.8420573567661371	0.0	3.2145776487988864	4.3565528454443445	3.4079174850435936	3.569864693187641	6.002707216872271	2.974675649469489	6.251280987079025	5.565155398214759	0.0	4.422416618689358	0.0	2.8289996237630914	4.286043246430859	3.492165875092257	3.7722101329113995	0.0	4.210182340702401	4.542404512439801	2.6584232056489916	0.0	0.0	0.0	3.492165875092257
25	4.393027043856901	4.145238748150093	3.9083872929114407	0.0	4.072348469215564	2.2901175945222874	0.0	4.7569404936426105	6.541514327867315	0.0	0.0	0.0	1.693420447679778	5.0231808208274895	2.661248452467097	3.4678070832400114	0.0	5.15953754077162	4.446443356046245	3.318840499833294	5.8369424138316095	4.497150469792091	1.693420447679778	5.823908722978294	5.279512547732634	5.42644900003067	3.5974326903811713	0.0	2.2901175945222874	3.143731822624121	3.8150823858625964	4.497150469792091	0.0	2.2901175945222874	4.931444415784493	3.4678070832400114	0.0	0.0	0.0	1.693420447679778
26	4.259148825079916	4.507317348391832	4.845869218613283	2.0337682327648396	3.9283143973367145	3.041111694629029	0.0	4.578015470950708	6.864396556579923	0.0	2.659256535804843	2.394639816114473	2.0337682327648396	3.7882361827777356	2.394639816114473	2.659256535804843	0.0	1.463583141928255	2.659256535804843	2.394639816114473	1.463583141928255	3.041111694629029	0.0	3.7882361827777356	4.431238158696317	0.0	2.659256535804843	0.0	0.0	0.0	2.0337682327648396	2.868301113027707	2.0337682327648396	0.0	1.463583141928255	2.394639816114473	0.0	0.0	0.0	2.394639816114473
27	4.922219219320531	4.1574902121789465	6.1133758965147456	3.0896918189121627	3.759818049428699	3.4798686616431507	0.0	3.9782931248977156	6.681947722080286	0.0	3.4798686616431507	3.4798686616431507	0.0	4.441252919248863	3.759818049428699	3.4798686616431507	3.0896918189121627	0.0	3.0896918189121627	2.441055162108041	0.0	0.0	2.441055162108041	3.0896918189121627	4.557726078678932	3.0896918189121627	0.0	0.0	0.0	0.0	0.0	3.0896918189121627	0.0	0.0	0.0	2.441055162108041	0.0	0.0	0.0	0.0
28	4.977773381622833	3.0066776608118553	4.7563506951520935	0.0	3.395520137050318	3.6747861150676644	0.0	4.3551748375541965	4.471530166250772	0.0	2.3618021431439424	2.3618021431439424	2.3618021431439424	4.977773381622833	3.0066776608118553	3.0066776608118553	0.0	6.325045454557734	4.670120551558605	3.395520137050318	6.071782166726555	4.7563506951520935	2.3618021431439424	6.1567516260664075	4.835731882144235	5.158946047773877	3.8928457998120716	0.0	2.3618021431439424	0.0	3.8928457998120716	4.223476078122553	2.3618021431439424	0.0	4.7563506951520935	2.3618021431439424	0.0	2.3618021431439424	0.0	3.0066776608118553
29	3.693687603036375	2.5461457274485975	3.871853857709163	0.0	3.59108772716946	0.0	0.0	4.594937739228955	6.872275873832418	0.0	3.59108772716946	0.0	2.5461457274485975	3.4767448084309915	2.1791237200088234	2.5461457274485975	0.0	1.593161956038147	2.1791237200088234	2.1791237200088234	0.0	2.5461457274485975	1.593161956038147	2.1791237200088234	4.323686188696261	0.0	2.1791237200088234	0.0	0.0	0.0	2.5461457274485975	2.5461457274485975	0.0	0.0	2.8140374578708314	0.0	0.0	0.0	0.0	0.0
30	4.819820314034154	4.1347089960283725	5.041348914665655	0.0	3.737215689827954	3.06760956549447	0.0	5.222592386923371	5.662497092646284	0.0	3.06760956549447	0.0	2.4199444685033598	5.884945636182648	0.0	0.0	0.0	4.418381209067227	4.899242195438185	3.457442371928049	0.0	6.090280161625496	3.457442371928049	6.113218206381752	5.662497092646284	0.0	3.06760956549447	0.0	3.06760956549447	4.286570296848154	3.955583789987641	4.534824043836899	0.0	4.418381209067227	5.222592386923371	2.4199444685033598	0.0	0.0	0.0	3.955583789987641
31	5.265115506302181	4.922401086079872	5.582158571272017	2.8355080344633325	4.862231462362914	3.8942085375956776	2.1993919229899066	5.453465936892957	6.414252203275581	0.0	3.498871705813669	0.0	4.656375093623675	4.979154883294163	3.8942085375956776	4.729804203994924	0.0	0.0	3.2212163554169972	3.715950609435394	2.1993919229899066	4.396857026803534	3.2212163554169972	2.1993919229899066	5.453465936892957	0.0	3.2212163554169972	0.0	0.0	2.8355080344633325	2.8355080344633325	3.8942085375956776	0.0	2.1993919229899066	4.491046944079284	0.0	0.0	0.0	0.0	0.0
32	5.2779668790241505	4.716523693524666	5.782207491148562	3.317343183565502	3.1422452754647585	3.595921691304155	0.0	5.1321687848771065	6.736872514626467	0.0	2.9298402900856324	0.0	3.1422452754647585	4.143709785066749	3.317343183565502	3.1422452754647585	3.466301978725838	0.0	0.0	2.9298402900856324	0.0	4.716523693524666	2.28872142224057	3.1422452754647585	4.5438728988839525	0.0	0.0	0.0	0.0	1.6921527274886676	2.6598034759732627	2.9298402900856324	1.6921527274886676	0.0	3.466301978725838	3.466301978725838	0.0	0.0	0.0	0.0
33	4.993527525564636	4.462801492144001	5.040840096906286	2.727091567942478	3.3869873724928543	3.696177313709671	0.0	5.017463595067359	6.433813563087863	0.0	2.937066947869521	0.0	2.4609782914906178	5.321101277495193	3.1105123925575944	2.727091567942478	1.5199702747887105	4.650053579297218	4.282783283954372	3.501006624916296	3.781118364249387	5.229763557125537	3.501006624916296	5.967063580904589	5.929773634652846	2.727091567942478	4.282783283954372	0.0	3.2582744071101044	4.61530366868635	4.716127918976127	4.330915889713234	2.0973033865820496	4.330915889713234	4.9180768726519	3.6033458810345937	0.0	0.0	0.0	3.8594059031603702
34	5.07514391419885	4.082579724321186	4.744467423876573	2.827285313279399	4.036862429527476	3.314157009742654	0.0	4.853561690099769	5.705251361833571	0.0	2.6567289291649803	3.314157009742654	3.6401849827896116	5.297036646187775	2.827285313279399	3.4061558320730025	0.0	6.328174569627047	4.789543070116135	2.827285313279399	5.829503679313769	4.811341172306844	2.97294673644284	5.797849800231785	5.844962641202953	4.913727351028032	3.9889545146833285	0.0	3.1000635551676994	3.8296983270168377	4.082579724321186	4.082579724321186	0.0	2.827285313279399	4.5119280454626365	4.082579724321186	0.0	1.2947053221773832	0.0	1.2947053221773832
35	5.850358622220848	4.545955927896347	6.08815879047022	0.0	3.3193723331596083	3.3193723331596083	0.0	4.39357202397558	6.579752269891719	0.0	3.3193723331596083	0.0	3.3193723331596083	4.67816018708778	2.661761713369557	3.712705637358586	3.3193723331596083	0.0	0.0	3.712705637358586	2.661761713369557	4.39357202397558	2.661761713369557	0.0	4.67816018708778	0.0	0.0	0.0	0.0	0.0	2.661761713369557	0.0	0.0	0.0	2.661761713369557	0.0	0.0	0.0	2.661761713369557	0.0
36	5.299667880855987	4.352113894287236	4.98784825112677	0.0	3.849837989133379	3.177750669011115	0.0	5.220041190967228	6.228195283293453	0.0	2.159204411382617	0.0	2.159204411382617	5.373419128534946	2.7929110359905187	3.454958249934772	0.0	5.4421027358439575	4.446252519201767	3.454958249934772	3.849837989133379	5.0872819439326875	2.159204411382617	6.027962938276942	5.951194710480141	3.849837989133379	3.6717640353408267	2.159204411382617	3.454958249934772	4.446252519201767	3.454958249934772	4.248183417609436	0.0	4.132185059669862	5.177716640501254	2.7929110359905187	3.849837989133379	4.611501527342877	0.0	3.454958249934772
37	4.572327424664717	4.2508717158725915	5.504287008614453	2.8309467636092993	3.8894610949628414	4.2508717158725915	0.0	4.676654017971092	6.790686662489611	0.0	0.0	1.8437989395380334	3.103779881775808	4.455835290483749	2.8309467636092993	4.392070511103119	0.0	0.0	0.0	2.8309467636092993	0.0	3.992773878737367	2.8309467636092993	3.4941722165013323	4.857422684104093	1.8437989395380334	2.454534023160889	0.0	0.0	0.0	1.8437989395380334	0.0	3.4941722165013323	0.0	0.0	1.8437989395380334	0.0	0.0	2.8309467636092993	0.0
38	5.433758308200405	4.493696591118249	5.656028147200272	1.9310527132563935	4.273343952144209	3.874822236213035	0.0	4.873125470471497	6.479446116364151	0.0	2.3821302521690275	1.5955778694833942	3.4171965003333624	4.931528765228356	3.5940356774911275	3.6466551577687465	1.9310527132563935	5.93593352651167	4.8579756747988885	3.744251887876893	5.088696290990471	4.902753425371922	2.928004684341908	4.794971397762131	5.295936936666571	4.7101874549254275	3.4171965003333624	0.0	3.4796826497391016	4.026003077923274	2.816887344548424	4.187598601298334	1.0870756343322154	3.6466551577687465	4.557536165408947	2.5489398462671526	2.691861358828419	3.0280004666709126	0.0	2.691861358828419
39	5.09669380413469	4.126007828644742	4.890465044821996	1.478192068889925	3.4488788811950424	3.206603830634897	0.0	4.2297523179589644	6.862311182555769	0.0	1.478192068889925	1.478192068889925	2.6769064192417527	2.6769064192417527	2.6769064192417527	2.411890708971298	2.6769064192417527	0.0	2.0502729218677813	1.478192068889925	0.0	3.059179462395942	1.478192068889925	3.335060631248829	4.526075995174044	0.0	0.0	0.0	0.0	0.0	0.0	0.0	0.0	0.0	1.478192068889925	1.478192068889925	0.0	0.0	0.0	0.0
40	4.465426635980634	4.36134305896616	4.725133575541834	0.0	4.725133575541834	2.9009612803542018	0.0	5.04808917785281	6.737428994406227	0.0	2.261326764649867	3.566238500120691	4.113668067619021	3.7837136239407605	2.261326764649867	4.2451539070321225	0.0	2.261326764649867	0.0	3.2879329838317957	2.261326764649867	3.566238500120691	0.0	0.0	5.247591628955719	0.0	3.566238500120691	0.0	0.0	2.261326764649867	0.0	2.9009612803542018	2.261326764649867	2.9009612803542018	4.7986078091343565	3.2879329838317957	0.0	0.0	3.7837136239407605	0.0
41	4.397889436415984	4.716083922068554	4.665261577794579	2.2305238296367373	4.07979205811029	3.5327797479639913	0.0	5.049995695061036	6.444754131328325	0.0	3.14182070071387	1.3266097209177523	3.448421536280268	5.101855495400953	2.2305238296367373	3.9284559107328016	0.0	5.955283422674133	4.854677770374544	3.6105719583439284	5.271856551866649	5.167066325790824	2.2305238296367373	5.791955315185492	5.285968873398244	4.740558214254814	4.125543097168075	0.0	3.682746893473356	3.448421536280268	3.448421536280268	4.463786735760842	0.0	3.5327797479639913	4.83287200074916	1.3266097209177523	0.0	1.3266097209177523	0.0	3.2547917255749663
42	5.135706967366815	4.894377276566987	5.345894882076725	2.657015288824555	3.7858806548710477	3.707726901408754	0.0	4.918887224400023	6.190464634397757	0.0	3.530299991538765	1.4617312332437007	2.0316737635594055	4.8170227322762	4.104980646234664	4.048791782110946	2.392449728662316	5.011327902412999	4.256772784318363	3.8583666785980304	4.540906581142581	5.392198161372272	3.3144537812376424	6.256147342887278	5.845269718973002	4.208690766941118	3.9259517303413207	2.0316737635594055	3.3144537812376424	3.4281893145366698	4.104980646234664	4.346511807189328	2.657015288824555	3.6229433343141455	4.894377276566987	3.4281893145366698	0.0	0.0	0.0	2.8660280067591204
43	4.925511562318205	4.171633301087206	4.66201522423796	2.31424878254361	3.169404002810577	3.493795376095171	0.0	4.857037057305626	6.431295241376607	0.0	2.31424878254361	0.0	2.31424878254361	5.133857822848739	3.169404002810577	3.6235213712085708	0.0	5.563921044016663	4.09871132094609	4.020050495202794	5.306191457533995	5.160370958443778	2.68621211879181	6.144149812796885	5.1066225513551196	5.020161614113892	4.09871132094609	0.0	3.169404002810577	2.956712794783405	3.738334609088269	3.934669793250895	0.0	2.31424878254361	4.820957278445158	3.3446961377759656	3.169404002810577	0.0	0.0	0.0
44	4.542962207424957	4.489486024595435	5.523649237802892	3.0239487666400646	3.4130782067354364	3.237322974192244	0.0	4.962142709960333	6.174875075441609	0.0	3.910640399147088	0.0	2.7523397916715795	5.148994578358569	2.378266008710497	2.378266008710497	1.7737807742723954	2.378266008710497	4.489486024595435	3.237322974192244	3.237322974192244	5.780570831735018	3.4130782067354364	6.154299142838162	5.8533785520765855	1.7737807742723954	4.241374009518957	0.0	3.8075027079889927	3.0239487666400646	3.4130782067354364	5.028382503979651	0.0	2.7523397916715795	4.77435754804523	3.237322974192244	0.0	0.0	0.0	3.237322974192244
45	5.333184409503575	4.492304137664579	5.99499797862503	2.9266718717414646	4.271955382183693	3.9889140150279494	0.0	4.672758148402109	6.694215728593663	0.0	1.9298488127754059	3.200869677123333	2.5476417824200555	3.8734432808712453	2.9266718717414646	4.1862117894101205	0.0	0.0	0.0	3.592666204538159	0.0	3.742877012447759	1.9298488127754059	3.8734432808712453	4.726333329954734	0.0	0.0	0.0	0.0	0.0	0.0	2.5476417824200555	0.0	0.0	3.592666204538159	0.0	0.0	0.0	0.0	0.0
46	5.072161937038068	4.501661718300401	5.216496445609475	2.3894438902231845	4.501661718300401	4.654226777145647	0.0	5.8226094156422326	6.236824410972233	0.0	4.605912563316976	3.42498811089013	3.2491553895884766	5.3660212027215	3.2491553895884766	3.819544040379793	1.7840151030186948	1.7840151030186948	3.7044994768542407	3.0356668212505458	0.0	3.819544040379793	3.2491553895884766	3.2491553895884766	6.134905222522294	0.0	2.3894438902231845	0.0	0.0	4.903423125553383	2.3894438902231845	4.654226777145647	0.0	4.101726567675889	4.700313913990129	0.0	0.0	0.0	0.0	3.0356668212505458
47	4.74710610164069	3.5631768694848724	5.384841470069618	2.897983924573992	2.51971281647217	2.897983924573992	0.0	4.642709206950134	6.843592459847112	0.0	0.0	2.51971281647217	1.9039735371373363	4.320984411301665	2.897983924573992	3.5631768694848724	1.9039735371373363	1.9039735371373363	2.51971281647217	2.51971281647217	0.0	4.39414287585648	1.9039735371373363	2.51971281647217	3.713269523560934	0.0	0.0	0.0	0.0	0.0	0.0	0.0	1.9039735371373363	0.0	0.0	3.1717865559322913	0.0	0.0	0.0	0.0
48	5.938956796418336	4.873552665207248	6.40797189591958	0.0	4.340002842042798	4.340002842042798	0.0	4.953007034246843	6.120839127295633	0.0	3.7901169333013174	3.119311271800245	3.119311271800245	4.0087316529557535	3.7901169333013174	2.4694032495996585	3.119311271800245	0.0	3.7901169333013174	4.0087316529557535	0.0	4.0087316529557535	2.4694032495996585	4.0087316529557535	5.026610440495114	0.0	0.0	0.0	0.0	3.119311271800245	0.0	4.1880225537364835	0.0	0.0	4.787236151540276	0.0	0.0	0.0	0.0	0.0
49	4.27586650842567	3.907471364331172	5.267212532079161	1.692657695342766	4.212254224799855	3.7112554516426655	0.0	5.232305408453588	6.034971493706253	0.0	2.804490721646085	2.6603790805870653	3.3951917418089206	5.036755570499336	2.4919449871775745	1.692657695342766	0.0	3.5338113431767355	3.907471364331172	3.317939647055806	3.042261042577314	5.92277841787502	3.042261042577314	6.121340999576787	6.061157708408834	1.692657695342766	4.56776857068145	0.0	3.5338113431767355	4.544485211743822	4.032890875986773	4.69711678956769	0.0	4.306216866265789	5.196135566846496	2.9304261385287016	0.0	0.0	0.0	3.907471364331172
50	3.74432073460368	4.339647563218617	3.895086880585821	0.0	4.57801118157834	2.691927095864258	0.0	5.6457362522687475	6.674820609534256	0.0	3.74432073460368	2.0643337822956354	3.74432073460368	4.7703522597152395	2.0643337822956354	2.691927095864258	0.0	0.0	3.566718362792313	0.0	0.0	3.0745498756949763	0.0	2.0643337822956354	5.595906971523071	0.0	2.0643337822956354	0.0	0.0	2.691927095864258	2.0643337822956354	4.425571588958986	2.691927095864258	0.0	5.516173635172227	0.0	0.0	0.0	0.0	0.0
51	4.790015012957782	4.244052626484454	4.695535721129247	3.2698249535264203	4.2946281972996125	3.6150304499320978	0.0	4.6619491533486395	5.670638627541788	0.0	3.3985933861756745	0.0	3.3985933861756745	5.279253688217608	3.3985933861756745	3.2698249535264203	0.0	6.368281320686743	4.9035263295749525	4.190782272154074	5.606329790963187	4.929999284688627	3.6150304499320978	5.8729463941118185	5.279253688217608	5.182609828348707	4.190782272154074	0.0	2.948443508190394	3.6150304499320978	2.7383201342187458	4.388697458141096	0.0	3.6150304499320978	5.202700262615168	2.948443508190394	0.0	0.0	0.0	3.121989802124478
52	4.936681238820211	5.222567103501181	5.358012601021123	0.0	4.850322229194555	4.071212073788667	0.0	4.722189343885001	6.758765416758376	0.0	2.527774246356451	2.527774246356451	3.930731901186664	3.674239155741036	3.4574177524198375	4.492705653931945	3.0061442302254626	0.0	0.0	3.328377833199257	1.5773000594576365	3.0061442302254626	3.0061442302254626	4.304003504520978	4.936681238820211	1.5773000594576365	0.0	0.0	0.0	3.852323632139139	1.5773000594576365	3.0061442302254626	2.1614512517269167	3.4574177524198375	2.1614512517269167	0.0	0.0	0.0	0.0	3.328377833199257
53	5.280793907042512	4.387416721411966	5.477705932383283	2.581758428029142	3.628627582219881	3.909649373992538	0.0	5.182880080855879	6.426696238493017	0.0	1.9615278969670473	4.128775359884834	2.961686600566531	4.86224224309897	3.628627582219881	3.628627582219881	4.025202421849488	5.923509867329236	3.909649373992538	3.778977820842399	4.4606362414967595	5.147989163127779	0.0	5.620249433350499	5.111836720914725	3.909649373992538	3.909649373992538	0.0	3.236351416716279	2.961686600566531	3.236351416716279	4.4606362414967595	3.628627582219881	4.3084095444889625	5.341119167026402	4.025202421849488	0.0	0.0	0.0	1.9615278969670473
54	4.101702434977769	3.704475542147437	3.9226843129304694	2.389421601296905	3.4249643709523276	1.7839946859623586	0.0	4.321531602685363	6.889398986735594	0.0	2.389421601296905	3.035643461493425	1.7839946859623586	2.389421601296905	1.7839946859623586	2.763849088039717	0.0	1.7839946859623586	1.7839946859623586	2.763849088039717	0.0	2.763849088039717	1.7839946859623586	2.389421601296905	4.101702434977769	0.0	0.0	0.0	0.0	2.389421601296905	0.0	1.7839946859623586	3.035643461493425	0.0	3.035643461493425	0.0	0.0	0.0	0.0	0.0
55	4.907580853453303	4.853924122645363	5.486236625719919	2.0880339901555627	4.531496356211401	3.9893130326486754	0.0	5.648133850789812	6.3519181613060605	0.0	3.490753490100912	2.0880339901555627	4.0526938572149955	5.456509212508662	3.6858673387165264	3.593061561916346	2.0880339901555627	5.8402003802963804	4.272356255458944	3.3767729531146307	3.9216416038991038	5.361625784627805	3.6858673387165264	5.256786607455672	5.610049930639924	2.7172128629016763	3.84905620667396	0.0	2.9270566405119225	3.7707869113740613	3.2481093371807916	4.168544415237685	2.7172128629016763	3.593061561916346	4.639581452890825	1.511718766576258	0.0	0.0	1.511718766576258	3.7707869113740613
56	4.8708522964485805	4.125668691309418	4.125668691309418	2.153348060702003	3.9944421675488453	2.153348060702003	0.0	5.171131123455461	5.499774556218501	0.0	2.786694909751336	3.1714045889722358	3.1714045889722358	5.2540583777906695	2.153348060702003	3.665310013508792	2.153348060702003	5.770734537567486	5.213454120611548	3.448545133862823	6.20634847668454	5.435508510814681	3.448545133862823	5.861435194955764	5.644404022509255	5.617103300602503	4.125668691309418	0.0	3.448545133862823	2.153348060702003	2.786694909751336	3.665310013508792	0.0	2.153348060702003	4.746710875104856	3.665310013508792	2.786694909751336	2.153348060702003	0.0	0.0
57	4.924290620299539	4.311461699622072	4.954378994611539	1.6492010953159144	3.7117852340608977	3.1828555686577924	0.0	4.861253683352082	6.4446427798592545	0.0	0.0	2.6106920126166515	2.7542895354590806	4.491545098921829	2.6106920126166515	4.055917123910447	0.0	5.782646838519877	4.721839469276467	3.6034300475209684	5.079584207003532	5.079584207003532	3.2664053718230783	6.077623978070278	5.372236294404128	4.6028305289657325	3.8095389461844085	1.1318571060037186	2.9913575802853756	2.9913575802853756	3.8985820489243226	4.126180919571078	2.7542895354590806	3.7117852340608977	4.443314943927571	4.467720761728312	2.7542895354590806	2.4429602403287807	0.0	3.2664053718230783
58	3.442577543301082	2.4854352249566625	3.744167323590234	0.0	3.3504604744511104	2.225137844550536	0.0	4.549170348114123	6.890930791341616	0.0	1.3221787224662231	3.1360457662902896	2.4854352249566625	3.442577543301082	1.3221787224662231	2.8627445541412238	1.3221787224662231	1.3221787224662231	0.0	1.3221787224662231	0.0	1.3221787224662231	1.8722901023596485	1.3221787224662231	4.425416341876826	0.0	0.0	0.0	0.0	2.4854352249566625	1.8722901023596485	2.225137844550536	0.0	1.3221787224662231	2.225137844550536	0.0	0.0	0.0	0.0	0.0
59	5.094276549542651	4.729273280983566	5.445273310530537	0.0	4.328214892874301	2.6003268815590634	0.0	5.417994236377951	6.721583877241154	0.0	0.0	3.648172541674904	4.328214892874301	2.980730797123958	3.255642745477348	3.7985964758168675	0.0	0.0	1.978801796330224	2.980730797123958	0.0	4.0449202064087	0.0	4.0449202064087	4.882161322913931	0.0	2.980730797123958	0.0	0.0	1.978801796330224	2.6003268815590634	2.980730797123958	0.0	0.0	1.978801796330224	0.0	0.0	0.0	2.980730797123958	0.0
60	3.676125291288659	4.162604588220423	5.078115127400168	0.0	2.6910753465158517	3.2482616791651853	0.0	4.457072205946752	6.497725907302062	0.0	2.4847417093530897	0.0	1.8716499251583583	4.658532722257106	1.8716499251583583	1.8716499251583583	0.0	3.007983743690148	4.204515368877426	3.2482616791651853	2.6910753465158517	5.750804711957511	2.862031227510928	6.341061130083511	4.709351886136226	0.0	3.9748212476055795	0.0	2.862031227510928	3.349730465010516	4.283409107592789	3.8064865523390536	0.0	3.6039631859461005	4.757712881292702	3.2482616791651853	1.3216238898108905	0.0	0.0	2.6910753465158517
61	4.787271022329386	4.594899523166368	5.282982283234918	0.0	3.911804881969916	3.2384646060940394	0.0	3.979463239192355	6.833348045081681	0.0	2.0792467908679866	2.4421438162703244	2.4421438162703244	2.7078424655542577	3.090829996046342	3.839234524230645	1.5039042868165953	1.5039042868165953	3.2384646060940394	3.090829996046342	2.0792467908679866	4.897618885692426	1.5039042868165953	3.367080930374016	4.356489105081741	1.5039042868165953	1.5039042868165953	0.0	0.0	1.5039042868165953	1.5039042868165953	1.5039042868165953	2.7078424655542577	0.0	2.4421438162703244	2.7078424655542577	0.0	0.0	4.102424468919771	0.0
62	4.5546095066268295	5.141949688442703	4.930771934025018	2.4726811702531304	4.012247216698895	2.739048086143921	0.0	4.956562251309891	6.796445353203748	0.0	1.5299752359112282	1.5299752359112282	3.7936166394110153	3.6157877811772225	2.4726811702531304	3.2705736514557295	1.5299752359112282	0.0	1.5299752359112282	1.5299752359112282	1.5299752359112282	3.7936166394110153	2.4726811702531304	2.4726811702531304	5.433450940194682	0.0	0.0	0.0	0.0	4.433378236414461	2.108529956310125	2.108529956310125	1.5299752359112282	3.2705736514557295	3.1227337882835564	0.0	0.0	0.0	0.0	3.1227337882835564
63	5.425256029375421	5.032730508117572	5.689931081135036	0.0	4.437312498835726	4.008425169284967	0.0	4.692449878965961	6.662384083833214	1.7774160611974015	0.0	3.417310953572566	4.245687781405184	4.598055700247854	3.2415280766568024	3.6967590903821868	1.7774160611974015	0.0	1.7774160611974015	2.756437835666526	2.3822376590051513	4.245687781405184	3.028113073030926	1.7774160611974015	5.094855576034074	0.0	2.3822376590051513	0.0	1.7774160611974015	2.3822376590051513	1.7774160611974015	0.0	3.417310953572566	0.0	3.028113073030926	2.756437835666526	0.0	0.0	3.914929539664507	1.7774160611974015
64	4.694172111695148	4.32106214842	4.573991002143307	2.3305471381136877	4.090937453391532	3.248674497395647	0.0	4.921140659675022	5.777126817395765	0.0	2.3305471381136877	1.9725582491550446	3.248674497395647	5.160739178423945	2.801699054725657	3.4640226156767855	0.0	6.168682299463199	4.921140659675022	3.9222179558929544	5.665701727410487	5.368412437435639	2.5936181969896714	5.9841852129541735	5.540285884491699	5.293553131611164	4.775687703872847	1.9725582491550446	3.3621342413883544	3.7915107339469225	3.12067429907642	4.437367897359753	1.4096500255370998	4.090937453391532	5.245790957874256	3.5564829579932478	4.32106214842	3.7915107339469225	0.0	3.6411132506710793
65	5.3153766409497605	3.4785681444206396	5.837892797007219	2.0770296827199024	2.7054773445274236	4.099932109630216	0.0	3.9769763686461874	6.784527354060575	0.0	0.0	1.5019338095873052	3.0884110457692104	3.673613674739548	3.673613674739548	3.5808387357361555	2.0770296827199024	1.5019338095873052	1.5019338095873052	3.0884110457692104	0.0	3.364634136044709	2.7054773445274236	2.9151630618060613	3.9093213320963054	1.5019338095873052	0.0	0.0	0.0	1.5019338095873052	2.4398301809047624	1.5019338095873052	0.0	0.0	3.4785681444206396	2.7054773445274236	0.0	0.0	1.5019338095873052	0.0
66	5.322687122267817	4.314327101640356	5.46089082313688	1.6750416573409745	3.5754906990350426	3.7930181732682797	0.0	4.474837683731574	6.806293432707718	0.0	1.6750416573409745	2.269858895914755	2.269858895914755	4.190945776551258	2.909960321697521	2.909960321697521	2.269858895914755	0.0	2.269858895914755	2.909960321697521	0.0	3.7930181732682797	2.269858895914755	3.445951567009017	4.734569546986231	0.0	0.0	0.0	1.6750416573409745	2.269858895914755	1.6750416573409745	0.0	1.6750416573409745	1.6750416573409745	2.6402746356223092	2.909960321697521	0.0	0.0	2.269858895914755	0.0
67	5.272603278836609	4.650168026793181	5.351201975917549	1.2964998149384268	4.039289709367986	3.5704952390352154	0.0	5.299495135526097	6.277198185414503	0.0	2.1938218727602328	0.0	2.1938218727602328	5.480983993285488	3.215200403080487	3.8321155787516736	0.0	5.338523748897797	4.699711997354987	3.642591051491682	5.0266341363535965	5.458605797251304	3.642591051491682	6.00989567754463	5.400366153449799	4.856013283973656	4.675246806325942	0.0	3.3165381093421438	3.772844024612206	4.1287290116559605	4.675246806325942	1.2964998149384268	3.991379656595649	4.699711997354987	3.9410582165659855	1.2964998149384268	0.0	0.0	3.5704952390352154
68	4.923963474633366	4.31699191386043	5.503892149355346	1.346701521294181	3.0403738438121253	3.899146225444646	0.0	4.106588958964198	6.839550414898947	0.0	0.0	2.8941610769030044	2.2548820373456775	2.8941610769030044	2.8941610769030044	3.0403738438121253	1.9005310174916994	0.0	2.5159927175257475	3.281005410747211	1.346701521294181	3.776680667514823	0.0	3.5592454360465395	4.152360338182539	0.0	0.0	0.0	0.0	0.0	1.346701521294181	1.346701521294181	2.2548820373456775	0.0	1.9005310174916994	2.7228477933594086	0.0	2.2548820373456775	0.0	0.0
69	4.745905141461713	4.553608938350181	4.802580816840784	3.0510441304652147	4.315314349159597	2.0428382016919318	0.0	4.401211576683245	6.667413076775253	0.0	0.0	0.0	2.668958334556568	4.955558160726678	3.32682832775121	3.32682832775121	0.0	5.128783848671149	4.802580816840784	3.7202522949923105	3.8709358492073127	4.221339512226285	3.0510441304652147	4.955558160726678	5.241477643876252	4.401211576683245	4.480310571971698	0.0	4.0018589860045175	3.8709358492073127	4.802580816840784	3.8709358492073127	3.32682832775121	3.5427646071079724	3.32682832775121	3.0510441304652147	0.0	2.0428382016919318	0.0	3.32682832775121
70	5.099178506176113	4.895769895831225	5.77063575001153	0.0	3.439273206811937	4.012695869070079	0.0	3.8971708541415464	6.788780754117202	0.0	1.9505934491077714	0.0	1.9505934491077714	3.439273206811937	3.6162324121649703	2.9496139846806653	2.9496139846806653	0.0	1.9505934491077714	2.9496139846806653	0.0	4.44804889612427	2.5699920045182623	3.439273206811937	4.640137827035035	0.0	0.0	0.0	0.0	0.0	2.5699920045182623	3.439273206811937	0.0	0.0	3.224119649857534	2.9496139846806653	0.0	0.0	0.0	0.0
71	3.590257932827925	4.089985717623445	4.955641775354909	2.0855086765775193	4.393029534356686	2.8591637463665407	0.0	5.473554368163457	6.5460250293968105	0.0	2.545359311449304	2.341637153197133	3.523233922776779	4.813623969393537	2.341637153197133	2.9855047661699268	0.0	2.0855086765775193	4.502952930591785	3.097659325032168	2.0855086765775193	5.391394250563241	2.0855086765775193	5.576520501996027	5.433317857760883	0.0	4.128562397561221	0.0	2.9855047661699268	3.4513929074024334	3.523233922776779	5.229049608738905	2.0855086765775193	3.4513929074024334	5.740249795535475	2.9855047661699268	1.2088294534812074	0.0	0.0	3.1984941379855623
72	5.087849273594956	3.1920912036823346	5.283456946185024	2.079664240779336	3.2836593122877464	3.444928881176554	0.0	3.583766378838864	6.857417734391944	0.0	1.2041509675729507	2.5392082897893062	2.079664240779336	3.444928881176554	2.9791667248627807	3.1920912036823346	2.079664240779336	0.0	1.7348106559133563	2.9791667248627807	1.7348106559133563	2.5392082897893062	2.079664240779336	1.7348106559133563	4.386435986264633	1.2041509675729507	1.7348106559133563	0.0	1.2041509675729507	0.0	2.3356047979328003	0.0	2.079664240779336	1.2041509675729507	1.7348106559133563	1.7348106559133563	0.0	0.0	0.0	0.0
73	5.070345734051414	4.12929453935318	5.782750702894692	2.103187857685445	3.7876713889733944	3.1169198234875255	0.0	4.337533357179018	6.778163285494832	1.5252129086227502	2.467113117791302	2.7333597340317497	2.7333597340317497	4.585939399234365	3.2647227718892715	3.3934667825388907	2.103187857685445	1.5252129086227502	1.5252129086227502	3.7876713889733944	1.5252129086227502	3.1169198234875255	3.2647227718892715	3.507510388726991	4.898261462595583	1.5252129086227502	0.0	0.0	1.5252129086227502	2.7333597340317497	0.0	1.5252129086227502	0.0	0.0	2.7333597340317497	3.609869260068332	0.0	0.0	0.0	0.0
74	4.447770194388404	4.677147222485231	5.197866286728339	1.5414032023275004	4.774714521794682	3.4134263630773574	0.0	5.330706397002999	6.77391683873492	0.0	4.205893750391141	0.0	3.8078547288055464	4.447770194388404	3.136660551833227	4.026549249080339	1.5414032023275004	0.0	2.4860244155126194	2.7526768474470096	0.0	3.629962496815114	2.7526768474470096	2.7526768474470096	5.197866286728339	1.5414032023275004	0.0	0.0	0.0	4.14961186150083	1.5414032023275004	0.0	0.0	2.4860244155126194	4.205893750391141	1.5414032023275004	0.0	0.0	0.0	2.1213366152759883
75	5.53276518479617	4.478308911376814	5.066987402878814	1.2100536255148207	3.8727267171392645	3.3756735311377613	0.0	4.6270057753923055	6.706521909385262	0.0	2.5469672948183297	2.5469672948183297	2.5469672948183297	4.693808764861525	3.2917659758609323	3.71387193210851	1.7417511347895573	4.815354556393665	4.6270057753923055	3.3756735311377613	4.672033209971555	4.693808764861525	3.71387193210851	5.455375748401498	4.989937214865147	4.530370290959144	3.71387193210851	0.0	2.7161497733789983	2.343214232968408	3.2001677101769435	3.8727267171392645	2.087036808120704	2.5469672948183297	4.365273686421941	3.591954573387589	1.2100536255148207	0.0	1.7417511347895573	1.7417511347895573
76	4.978263597718254	5.059401403694945	5.315786434663452	1.4032874487107063	3.9139581448613128	3.632907811945193	0.0	4.713736782358853	6.816034967118467	0.0	1.9653074184906676	2.322942419073119	3.3540001952250496	3.632907811945193	2.7937853424576615	4.0295207912062665	1.4032874487107063	0.0	2.322942419073119	2.965856349235699	0.0	3.7109146646466455	3.1126203381719737	3.783274313317253	4.86660504145326	0.0	0.0	0.0	0.0	3.455860162088547	1.4032874487107063	2.585823255598711	0.0	1.9653074184906676	3.5482971139569917	1.9653074184906676	0.0	0.0	0.0	2.322942419073119
77	5.060439026853241	2.1353475862107625	4.726500686903933	0.0	4.221562638455181	3.4288108068705654	0.0	4.325454506800882	5.272792618353878	0.0	3.151879232844531	2.767574493297265	2.767574493297265	5.310342955457385	3.151879232844531	3.4288108068705654	0.0	5.862549251937618	3.4288108068705654	3.9744324991783886	6.0893604892684765	3.645448142992415	2.1353475862107625	6.03729616755328	5.650661158456819	5.862549251937618	4.105612383950658	0.0	2.1353475862107625	2.1353475862107625	2.767574493297265	4.790485466521874	0.0	3.151879232844531	5.150859107314504	2.1353475862107625	2.767574493297265	2.1353475862107625	0.0	2.1353475862107625
78	4.3522068529518485	3.433772199267786	4.994736813245481	1.466166170979247	0.0	3.1916341109900586	0.0	3.535900998459352	6.8849468347284875	0.0	0.0	2.3976932995162543	1.466166170979247	3.044310845648375	2.662381156204859	3.1916341109900586	1.466166170979247	0.0	0.0	2.871470029169823	0.0	3.1916341109900586	2.871470029169823	2.0366887362742765	3.433772199267786	0.0	0.0	0.0	0.0	0.0	2.0366887362742765	0.0	1.466166170979247	0.0	1.466166170979247	1.466166170979247	0.0	0.0	2.662381156204859	0.0
79	4.879204790941901	4.525783003024667	5.376980440513705	1.4500085089459778	2.8516167200580855	4.1431325836709965	0.0	4.4525074715378015	6.829222410608064	0.0	2.8516167200580855	1.4500085089459778	2.8516167200580855	4.089946809916388	3.0242665093398102	3.0242665093398102	3.2997258245436534	1.4500085089459778	2.378569024488321	3.171451060356925	0.0	4.287569205129793	2.642807656890952	3.60806678960094	4.241703179391256	0.0	0.0	0.0	0.0	2.0184037631021856	1.4500085089459778	1.4500085089459778	0.0	0.0	2.642807656890952	3.171451060356925	0.0	0.0	3.0242665093398102	0.0
80	4.952653058588049	3.683173597368699	5.494408674037688	2.369599039055217	3.683173597368699	3.553227634281945	0.0	4.584263548049878	6.815806387736501	0.0	1.7658520778486142	0.0	2.743395199332707	3.9947465132937805	3.9012758518421697	3.9947465132937805	3.2281431410731627	1.7658520778486142	3.0148585846889007	3.4038376172427913	0.0	3.2281431410731627	3.2281431410731627	3.2281431410731627	4.480036974472978	0.0	0.0	0.0	0.0	1.7658520778486142	2.369599039055217	1.7658520778486142	1.7658520778486142	1.7658520778486142	2.743395199332707	0.0	0.0	0.0	0.0	1.7658520778486142
81	4.872444477939159	4.699548053826772	5.92522547357642	1.8222231899643	3.079263337964161	3.967570275023796	0.0	4.651212755620451	6.740817155880973	0.0	0.0	3.079263337964161	3.079263337964161	4.699548053826772	3.293165695564482	3.967570275023796	2.431082950904942	0.0	0.0	3.4692786686731703	0.0	4.3667089647674695	2.431082950904942	3.293165695564482	4.7897282676448905	0.0	1.8222231899643	0.0	0.0	2.431082950904942	3.293165695564482	2.431082950904942	1.8222231899643	0.0	2.431082950904942	0.0	0.0	0.0	0.0	0.0
82	5.093963761165385	5.01599272729193	5.0557379870715184	1.4005080273077781	4.223320048603692	4.0258996042836745	0.0	4.909115307288596	6.475647264138757	0.0	0.0	0.0	2.7903244608753663	4.814542756729324	3.6293185961166596	2.962359746852885	0.0	5.745693749427419	4.737238642071964	3.544716519775129	4.6534541444103485	5.4910989871403535	3.237033379793905	5.811863516442351	5.312117714234706	4.593424884815109	4.177497405234449	0.0	3.544716519775129	1.9621379467938573	3.9697904845283585	4.0258996042836745	2.3196174088406183	3.237033379793905	4.737238642071964	3.6293185961166596	2.7903244608753663	1.4005080273077781	0.0	2.3196174088406183
83	4.765359705417089	4.599853480939055	4.686026731078641	2.297752894535174	4.153596666850835	2.9393518065013557	0.0	3.8233879012660723	6.271283057864522	0.0	0.0	0.0	3.327026259535897	5.19315622860135	0.0	3.8233879012660723	0.0	6.044375602017084	4.83885893353342	3.6056928890106184	5.031617015732475	5.142155230860026	3.327026259535897	5.750388700975743	5.832375593145725	4.285162651955106	2.9393518065013557	0.0	3.8233879012660723	3.8233879012660723	3.327026259535897	4.285162651955106	0.0	3.327026259535897	4.285162651955106	2.9393518065013557	0.0	2.297752894535174	0.0	2.297752894535174
84	5.007748835429938	4.321265340640525	5.061464103323293	2.225029808165311	4.073738890418176	3.2488724307583468	0.0	4.5195180122557215	6.223526762397264	0.0	2.225029808165311	2.225029808165311	2.225029808165311	4.950983634714123	2.86263034725138	0.0	0.0	6.044867130331536	4.684894648741419	3.2488724307583468	5.007748835429938	5.334379085396398	0.0	6.120202304658426	5.334379085396398	5.007748835429938	3.9224198073740677	0.0	2.86263034725138	2.225029808165311	4.073738890418176	3.744049064060306	0.0	0.0	4.5195180122557215	4.42529666678704	0.0	0.0	0.0	2.225029808165311
85	4.543417106581961	4.91954202244039	5.268773868972319	2.7284710303202107	5.339877602889696	3.1119225801773718	0.0	5.732219030564161	6.218263707488402	0.0	3.933454011053677	3.6047816521961717	3.6047816521961717	4.865880411923977	2.7284710303202107	5.151634366351823	0.0	2.0985982136782395	3.6047816521961717	2.7284710303202107	0.0	4.064535412382452	2.7284710303202107	2.0985982136782395	5.959342768028417	0.0	3.6047816521961717	0.0	0.0	4.616765004478882	3.1119225801773718	4.284238860352845	3.1119225801773718	2.7284710303202107	4.91954202244039	2.0985982136782395	0.0	0.0	3.1119225801773718	0.0
86	4.990921623064264	4.267329861238749	4.6423825491341155	2.469804955974056	3.510363353477107	2.469804955974056	0.0	4.588850446611029	6.362816965855788	0.0	0.0	1.8578702832648493	2.469804955974056	5.381751962539939	1.8578702832648493	3.510363353477107	0.0	5.499023783518806	4.588850446611029	3.6602354570568	5.52091375665354	5.2200444254682825	2.469804955974056	6.04733791362756	5.6430541810209585	5.190355300075513	3.1197307248894615	0.0	3.6602354570568	3.1197307248894615	3.790545861045208	4.267329861238749	0.0	1.8578702832648493	4.78767133471818	3.1197307248894615	1.8578702832648493	3.3340012146771594	0.0	1.8578702832648493
87	5.081026427761469	4.817212549939946	5.205458300107695	1.845506447668129	4.088399592323923	4.088399592323923	0.0	4.727010885051632	6.197421453963838	0.0	0.0	3.3198617676433955	1.845506447668129	5.316106238342694	3.3198617676433955	3.3198617676433955	0.0	5.289570734938368	5.081026427761469	3.3198617676433955	5.0473391127218274	4.899946805048832	4.252870953147649	6.338803204863718	5.262311859963007	4.85943505319843	4.574334600077732	0.0	3.3198617676433955	2.8328554188556416	3.9947646130478507	4.174012821977174	2.8328554188556416	3.645949462616574	4.773128415434429	4.394073550833453	2.8328554188556416	2.456388075833091	0.0	1.845506447668129
88	5.325363141173257	4.756597436988131	5.4454379551443886	3.089796765191734	3.4799752246104974	3.9784010175258655	0.0	4.557834876336816	6.799701316675473	0.0	3.4799752246104974	2.4411555398367124	2.4411555398367124	3.7599254395636166	2.8171711738770897	3.6297150230292643	3.4799752246104974	1.8314853401193973	2.4411555398367124	3.303796397424457	0.0	3.875117847274266	2.4411555398367124	3.4799752246104974	4.07200833544283	0.0	0.0	0.0	0.0	0.0	2.8171711738770897	3.4799752246104974	2.4411555398367124	0.0	3.4799752246104974	3.089796765191734	0.0	0.0	0.0	0.0
89	4.730893214191337	4.1402455188527165	5.419621349823606	0.0	3.370710723299077	3.1561217779082034	0.0	4.046525967590219	6.783681781844268	0.0	2.504683171854667	3.697315809448798	3.697315809448798	4.626512062203703	1.8900712364372678	2.88253673937954	0.0	0.0	1.8900712364372678	2.88253673937954	0.0	3.370710723299077	2.504683171854667	2.88253673937954	5.514528828254151	0.0	1.8900712364372678	0.0	1.8900712364372678	1.8900712364372678	2.504683171854667	0.0	0.0	0.0	1.8900712364372678	3.370710723299077	0.0	0.0	2.504683171854667	1.8900712364372678
90	5.368245945692043	4.736392883653239	5.1014154855911755	1.6459638853169334	4.014905908382768	3.2625495809243743	0.0	4.577574327976431	5.6547617628140685	0.0	0.0	1.6459638853169334	2.2377278466948862	5.286964627642588	3.2625495809243743	3.411215152389692	0.0	5.683649271627257	4.90492063309846	3.411215152389692	3.2625495809243743	5.6098028901897985	3.2625495809243743	6.430572210573825	5.625014879098671	4.087724145448394	4.219156164303751	0.0	2.6069781539609145	3.655168985685218	3.411215152389692	4.335303301164786	2.2377278466948862	3.655168985685218	4.335303301164786	2.6069781539609145	3.411215152389692	3.411215152389692	0.0	2.8760488313895625
91	4.5661303123668	4.937569058678877	4.120069388384716	0.0	4.120069388384716	3.294198178729851	0.0	4.471859404276386	6.449823974324619	0.0	2.2671579532104285	0.0	0.0	5.2982893803759294	3.572562531012543	2.907112027584516	0.0	5.898200252551195	4.997771708422428	3.9686222818242243	4.120069388384716	5.108286250992587	3.294198178729851	6.1112464482307995	4.805061714671575	3.9686222818242243	3.9686222818242243	0.0	2.907112027584516	3.294198178729851	2.907112027584516	3.9686222818242243	0.0	2.907112027584516	4.251568293492591	3.9686222818242243	0.0	0.0	0.0	2.907112027584516
92	4.719074285772172	4.3600651941731625	5.015261796748904	1.7628265501799747	3.6796146240458296	2.3662901008234862	0.0	4.076633261933085	6.8537872497389305	0.0	1.7628265501799747	3.5496814211705137	0.0	3.2246371527324325	2.7399796115205546	3.991162922806339	3.0113870518097525	1.7628265501799747	0.0	2.7399796115205546	0.0	4.228357502537523	1.7628265501799747	2.3662901008234862	4.628951997626349	0.0	0.0	0.0	0.0	0.0	0.0	3.0113870518097525	2.3662901008234862	0.0	2.7399796115205546	1.7628265501799747	0.0	0.0	3.2246371527324325	0.0
93	4.125009011720659	4.9093488871211415	4.86092751944875	3.395594523865551	3.674861130547618	3.7529517089772586	0.0	4.313249272949956	6.869097062226931	0.0	0.0	0.0	3.0067508213875724	2.625711020244864	2.361871856139738	3.892921197617361	2.0024520281825633	1.4359408851788622	1.4359408851788622	1.4359408851788622	1.4359408851788622	3.4975973468332793	2.361871856139738	3.0067508213875724	4.223551917671042	0.0	0.0	0.0	0.0	0.0	0.0	0.0	1.4359408851788622	0.0	1.4359408851788622	2.625711020244864	0.0	0.0	0.0	0.0
94	5.366285533791346	4.429137963721067	5.897158687970295	0.0	3.7002325742893913	3.0315026289750984	0.0	4.876777380425125	6.749070154669281	0.0	1.5985126981706124	2.820347699135823	2.552332696223002	3.2057511711398194	2.820347699135823	3.2057511711398194	3.3540952471684435	0.0	2.552332696223002	2.820347699135823	0.0	3.878425992518491	2.552332696223002	2.552332696223002	4.640416206549629	0.0	0.0	0.0	0.0	1.5985126981706124	0.0	2.552332696223002	2.185078049533851	0.0	2.552332696223002	0.0	1.5985126981706124	0.0	0.0	0.0
95	4.2824853467664585	4.209438987900989	4.907775399202901	2.2515449726830297	4.2824853467664585	3.1401033250977166	0.0	5.254646955931309	6.404684157088266	0.0	3.33959490049466	0.9934299392276705	2.8906389953199585	4.895131098521356	2.8906389953199585	2.0543704169297157	0.0	4.869352511894135	3.7331725262543323	3.453431122594263	2.4161714727607713	5.298098781271061	3.21111520029059	6.269378702930667	5.402959062527935	2.2515449726830297	3.8839006646412386	0.0	3.398131973359509	4.584226614743963	3.7331725262543323	3.691652234098669	0.0	5.026133357331162	5.3639184625873515	1.8085253456406052	0.0	0.0	0.0	4.1838543382602245
96	5.696559030596969	4.1886530202280685	6.190324413968171	3.1859676633214193	3.7552109124739297	4.380128969967919	0.0	4.721310010175677	6.617055422712345	0.0	1.7295537103406884	1.7295537103406884	3.1859676633214193	4.320286775933154	3.5105586754833116	2.7023279477752578	2.3298377633156653	0.0	1.7295537103406884	3.361375672364253	0.0	3.8582291355366967	3.1859676633214193	2.97310563181242	4.874187950811016	1.7295537103406884	0.0	0.0	1.7295537103406884	2.7023279477752578	0.0	2.3298377633156653	2.7023279477752578	0.0	2.97310563181242	2.3298377633156653	0.0	0.0	0.0	0.0
97	5.388164614981325	3.9156358412618952	5.494672967908746	1.5069457948527334	2.92125824401685	3.8430596087536593	0.0	4.525435011548734	6.814375942865373	1.5069457948527334	1.5069457948527334	2.082667911695853	2.082667911695853	3.6798939434406135	3.09456161422302	3.09456161422302	2.92125824401685	1.5069457948527334	0.0	3.587103152313629	0.0	3.7648009703346244	3.242220573392131	3.242220573392131	4.215759514574609	0.0	0.0	0.0	1.5069457948527334	0.0	0.0	1.5069457948527334	1.5069457948527334	0.0	2.082667911695853	2.082667911695853	0.0	0.0	0.0	0.0
98	4.181082622516603	4.418964601321567	4.181082622516603	0.0	4.772018989260494	1.9253980654876892	0.0	5.409855898133589	6.7456977854091384	0.0	2.9217430493567917	0.0	4.487154036875903	4.550989021662798	3.195873775648841	3.58760137294485	0.0	0.0	2.542841855571036	2.542841855571036	1.9253980654876892	3.58760137294485	1.9253980654876892	4.087299471611982	5.555849329292117	2.542841855571036	2.9217430493567917	0.0	0.0	2.9217430493567917	2.542841855571036	3.195873775648841	2.542841855571036	0.0	3.983802163485287	1.9253980654876892	0.0	0.0	1.9253980654876892	0.0
99	4.341675853514498	4.511469043625847	5.73361487445872	1.7474178082752525	2.993682645924973	3.2067551366300004	0.0	5.224943835005907	6.788223220555212	0.0	3.3823058600349447	3.2067551366300004	3.2067551366300004	3.776383362612007	3.531592007685566	3.2067551366300004	3.2067551366300004	2.349423326169204	2.349423326169204	2.993682645924973	0.0	3.531592007685566	2.349423326169204	2.349423326169204	4.458011764903901	0.0	0.0	0.0	0.0	0.0	1.7474178082752525	2.349423326169204	0.0	0.0	2.349423326169204	2.993682645924973	0.0	0.0	0.0	1.7474178082752525
100	4.113169091447746	4.490943618033034	4.729700629158626	0.0	3.715848654819227	3.2211160283427493	0.0	5.344656536616227	6.387523905074049	0.0	2.1992990118058127	0.0	2.8354096701742177	5.200817590763645	3.0467448815474807	3.715848654819227	0.0	5.88006268960711	4.045343813707432	3.8941061678096296	3.369548893700694	5.810468927273807	3.0467448815474807	5.7983841029621175	5.551400452385144	4.045343813707432	4.3461085888204245	0.0	3.715848654819227	3.8089441312028125	4.53490786784093	3.6131883547979506	0.0	3.8089441312028125	4.6936599357492055	3.0467448815474807	2.5671034919979743	1.6113050969971705	0.0	3.0467448815474807
101	5.525487608973192	4.419953358390365	5.9345734828363055	0.0	3.823796592846788	4.221953491664103	0.0	4.87977887971057	6.688686827160142	0.0	3.152258943205255	2.135697379742382	3.300282974016885	4.042561630887334	3.300282974016885	4.106002521606832	2.9784521200793264	0.0	2.500978429478866	3.4291946205404362	0.0	4.221953491664103	2.9784521200793264	3.645834461493976	5.084216223159053	2.500978429478866	0.0	0.0	2.135697379742382	0.0	0.0	2.500978429478866	0.0	0.0	2.767946254737779	2.500978429478866	0.0	0.0	0.0	0.0
102	3.9338040596439217	4.531005025805058	4.838283863012393	2.873583465206132	4.436771251134601	3.53807593725698	0.0	4.769856591207339	5.49369840768869	0.0	3.260036955158656	2.873583465206132	2.235394162217927	5.49369840768869	2.873583465206132	3.260036955158656	0.0	6.149769436392428	5.073003747081143	4.436771251134601	5.123983813535303	4.617118512590405	3.260036955158656	6.036696795150946	5.49369840768869	5.93160173744467	3.7553886815509747	0.0	4.085155240413337	3.260036955158656	3.53807593725698	4.696400836806312	3.53807593725698	2.873583465206132	3.9338040596439217	0.0	2.235394162217927	2.873583465206132	0.0	2.873583465206132
103	2.220527037457461	3.9174703122489825	0.0	0.0	4.51452347043746	0.0	0.0	4.600622029158487	2.8578697727046847	0.0	0.0	0.0	3.9174703122489825	0.0	0.0	2.8578697727046847	0.0	0.0	0.0	0.0	0.0	5.155923272035789	2.220527037457461	3.9174703122489825	4.600622029158487	0.0	0.0	0.0	0.0	0.0	2.220527037457461	2.220527037457461	0.0	0.0	2.220527037457461	0.0	4.316282891254115	4.821754442458908	0.0	0.0
104	4.613842456417891	2.7257123351684727	4.96753887326989	2.7257123351684727	2.996883975336059	3.6647428612922957	0.0	3.3855614740702213	6.873598160918276	0.0	0.0	0.0	1.750201409820547	3.209988817384008	0.0	1.750201409820547	0.0	0.0	0.0	2.3524721460705806	0.0	2.996883975336059	2.7257123351684727	2.996883975336059	3.5348634714024683	0.0	0.0	0.0	0.0	0.0	0.0	1.750201409820547	0.0	0.0	1.750201409820547	1.750201409820547	0.0	0.0	0.0	0.0
105	4.935560167954333	3.5309457751423046	4.852803271164444	0.0	1.8758007484019548	3.5309457751423046	0.0	3.8112816267912994	6.875291466418162	0.0	0.0	1.8758007484019548	1.8758007484019548	3.6809052250077405	2.4892377149943665	2.866655415646568	2.4892377149943665	0.0	1.8758007484019548	1.8758007484019548	1.8758007484019548	0.0	1.8758007484019548	3.1400131634701443	3.5309457751423046	0.0	0.0	0.0	0.0	1.8758007484019548	0.0	0.0	0.0	1.8758007484019548	0.0	1.8758007484019548	0.0	0.0	0.0	0.0
106	5.133754539116811	4.472844229243706	4.839056803996359	2.0588917605495194	3.260786168336589	3.978169149331955	0.0	4.802314148686896	6.43850579691579	0.0	0.0	1.1875669017955144	3.0686033994315727	5.361083983558263	3.260786168336589	3.1693044735355165	0.0	5.5896947172595555	4.391584064386985	3.934567928642775	4.8744971457347654	4.856933968877501	2.686115302360341	5.956269245859684	5.746956133465012	4.957964030006008	3.7382331851816817	0.0	3.560659560962076	3.978169149331955	4.206090164709006	3.841211254132789	2.0588917605495194	2.686115302360341	4.9087243413403705	2.314155156053293	1.7152718456270177	2.0588917605495194	0.0	2.830483265765843
107	4.994455351956254	3.5641348233164223	5.651885856285872	1.9793422060467731	3.369738067243523	3.4716527883347426	0.0	4.149145249054223	6.835678085392639	0.0	1.4156080264269042	3.1282038411426845	1.4156080264269042	3.866708693755345	2.6009074046760987	2.3376597692433223	1.9793422060467731	0.0	1.4156080264269042	2.809098480301432	0.0	2.809098480301432	2.3376597692433223	3.256245644515756	4.2430200449245525	0.0	0.0	0.0	0.0	0.0	1.4156080264269042	0.0	0.0	0.0	0.0	1.4156080264269042	0.0	0.0	0.0	0.0
108	4.460384427153218	4.665854330490479	3.982074344960418	3.5231967427203204	3.982074344960418	2.6502120663655693	0.0	5.068177439515505	5.758172717709796	0.0	0.0	2.0253179668245496	2.6502120663655693	5.9118723136950635	3.0318501412612284	3.0318501412612284	0.0	5.693844632751164	4.665854330490479	3.0318501412612284	5.737186473805958	5.693844632751164	3.3074023610988377	5.77872757682009	5.648538833607577	5.715750349299848	4.665854330490479	0.0	3.5231967427203204	3.700588674777519	3.3074023610988377	4.6019430262451975	3.0318501412612284	3.5231967427203204	4.460384427153218	2.6502120663655693	0.0	0.0	0.0	3.700588674777519
109	4.763037953612769	4.172163624615963	5.004140553551092	2.91317478595963	4.374098607918165	3.6566885551502297	0.0	4.834762649712787	6.335214698459794	0.0	1.9176659673387833	0.0	3.059537639906665	4.9844721193675605	2.91317478595963	3.4020398091026203	0.0	6.2548908899459015	4.215944777013895	3.7963410780588895	4.602024882733548	5.060926114231751	3.059537639906665	5.888638359122004	5.318987187822049	4.298145018668697	3.8594753152327645	0.0	3.187188101300393	3.059537639906665	3.3003730480419637	4.215944777013895	0.0	3.918859223183035	4.763037953612769	2.91317478595963	0.0	2.741655287361305	0.0	2.91317478595963
110	4.400451135494641	3.616830938085573	4.659979427990477	2.202627978553693	3.3731636775650764	3.3731636775650764	0.0	3.7195010691939374	6.800656574671217	0.0	1.6143022854916689	1.6143022854916689	0.0	5.062283994461932	2.838933684990242	2.202627978553693	0.0	4.768198930758635	4.116851320084465	3.224710239514301	3.616830938085573	5.1359396441312075	3.0503106812441154	5.329057203852316	4.697369077561434	1.6143022854916689	3.8977734287199466	0.0	2.570559999860891	1.6143022854916689	3.616830938085573	3.502400736280124	1.6143022854916689	3.3731636775650764	3.616830938085573	2.838933684990242	1.6143022854916689	0.0	0.0	3.0503106812441154
111	5.063827912068032	4.185514637369119	5.138875626816069	2.326961529448873	3.1168773246047747	3.637245018058851	0.0	4.6319519005020435	6.400322860026054	0.0	0.0	0.0	2.5899430836259203	5.208682228152989	2.326961529448873	3.2448564226752734	0.0	5.650969772791891	4.185514637369119	3.1168773246047747	5.672401206978499	5.39289991682926	3.637245018058851	5.890603970876206	5.305027107385976	5.191682081308433	3.552623942785753	0.0	2.5899430836259203	3.460174603536162	4.033896477012488	4.3961586078648285	0.0	3.460174603536162	4.961330539420627	3.1168773246047747	0.0	0.0	0.0	1.9691391784136354
112	5.370751476253188	3.919797594363534	6.012417289555953	3.394876645983532	3.071733063601674	3.9983125886693234	0.0	4.13896422598525	6.73904073719948	0.0	0.0	2.222644016533452	1.6323442879907	4.13896422598525	2.8601081112098488	2.8601081112098488	1.6323442879907	1.6323442879907	1.6323442879907	3.9983125886693234	0.0	3.24630117770659	2.8601081112098488	3.394876645983532	3.919797594363534	1.6323442879907	0.0	0.0	0.0	0.0	1.6323442879907	0.0	2.8601081112098488	1.6323442879907	2.222644016533452	1.6323442879907	0.0	0.0	0.0	0.0
113	5.0968411730989684	4.111792307239644	5.310070059788057	2.087585506491559	3.685368235805749	3.98881056903682	0.0	4.111792307239644	6.835294722436446	0.0	1.511319744968204	2.450843585518495	2.9265721206838013	4.221292413102148	2.450843585518495	2.7167347459456104	2.450843585518495	0.0	0.0	2.450843585518495	0.0	3.921139803992138	2.7167347459456104	2.9265721206838013	4.736607871489106	0.0	0.0	0.0	0.0	0.0	1.511319744968204	0.0	1.511319744968204	0.0	0.0	1.511319744968204	0.0	0.0	0.0	0.0
114	4.83009763976073	4.21284046663622	5.232897284842437	2.4924908143393605	4.446107691918039	3.951632824482927	0.0	5.279174632987651	6.347556790456814	0.0	3.467478031442279	2.0353346760549345	3.31851314973634	5.464411071457719	3.2347878789971958	4.245152618697224	0.0	5.022843411776766	4.471782514866794	2.6609325386707416	3.711835962445021	5.120208958909123	3.534389030277154	4.568357448936335	5.184373986914177	2.0353346760549345	2.9309894406499986	0.0	3.2347878789971958	5.734440012408095	2.289812344923675	4.635121871116328	0.0	5.344807230683054	5.454972658445373	2.0353346760549345	0.0	0.0	0.0	4.775489783549923
115	4.74203943752847	4.32672527673145	5.023984591978712	1.7701063998873061	4.237010873245807	2.847131342268208	0.0	4.810450750448115	6.288762262889515	0.0	2.515014017000383	2.0142767004895314	2.515014017000383	5.519239976157361	2.847131342268208	2.7481957530150503	0.9646335646091759	4.797137780653082	4.188942984292348	3.2951409306138273	3.766291237566698	5.570007200222556	2.638386257401727	6.324309362640989	5.624199522073634	4.057575292492076	4.305039898889848	0.0	3.603435186389951	4.057575292492076	4.32672527673145	3.838745148468642	1.7701063998873061	4.112210063693821	4.991414020542564	3.0960181552963397	0.9646335646091759	0.0	0.0	3.0197374406886714
116	4.781240099617699	4.09644354883909	5.3652928717456865	0.0	2.93054401810834	3.5966447193976836	0.0	3.7468712017410257	6.853317195863	0.0	1.9333468670811407	0.0	0.0	3.7468712017410257	2.5514130998745648	2.93054401810834	0.0	1.9333468670811407	0.0	2.93054401810834	1.9333468670811407	2.5514130998745648	1.9333468670811407	2.5514130998745648	3.9929292967035317	0.0	0.0	0.0	0.0	0.0	0.0	1.9333468670811407	2.5514130998745648	0.0	2.5514130998745648	1.9333468670811407	0.0	0.0	0.0	0.0
117	5.2592897580643365	4.202792469161631	5.700430358963135	2.986732047212945	2.986732047212945	4.202792469161631	0.0	3.569668058123112	6.814182952477874	0.0	0.0	0.0	1.4199226665598303	3.994995731836205	2.3428054548510606	3.3752367905145895	2.8144503306340085	0.0	1.9842514962472322	2.986732047212945	0.0	3.2617208897676977	2.986732047212945	3.133649193358772	4.104281853096743	1.4199226665598303	0.0	0.0	0.0	2.6061800359272347	1.4199226665598303	1.4199226665598303	0.0	0.0	1.9842514962472322	2.3428054548510606	0.0	0.0	0.0	1.4199226665598303
118	5.03500330387065	4.401727782116918	4.853982136527953	0.0	4.100713775387074	3.4239918098414583	0.0	4.712080153331081	6.344554560287982	0.0	1.6566400460658652	0.0	2.8885188102500776	5.164262681008455	2.8885188102500776	3.100468221811788	0.0	5.791819444778128	4.673218818223088	3.9493194351058314	5.543223064674558	5.804683715214896	2.8885188102500776	5.791819444778128	5.361683980021643	4.948583222633151	4.027878904069904	0.0	3.275256791046732	3.4239918098414583	3.864058144939555	3.9493194351058314	0.0	3.864058144939555	4.886520403007892	3.100468221811788	3.7708440344236016	3.275256791046732	0.0	3.100468221811788
119	3.8726019696685494	4.203112422369175	4.555292586861838	0.0	3.8726019696685494	2.9870404719892414	0.0	5.192154940326282	6.251403227254853	0.0	0.0	0.0	2.9870404719892414	5.465256491943331	2.343099068503086	2.343099068503086	0.0	5.982336166008719	4.735860703230995	3.6546459814337564	5.578131725639741	5.291708733644824	0.0	5.6795485833337285	4.555292586861838	5.291708733644824	4.451099325728145	2.343099068503086	3.3755504900718747	3.6546459814337564	4.649646725779451	4.815228191225653	4.203112422369175	3.6546459814337564	4.649646725779451	3.8726019696685494	0.0	0.0	0.0	3.3755504900718747
120	5.722783189923258	4.243871978158073	5.959222285678229	0.0	3.1118071634646443	3.960962470155791	0.0	4.243871978158073	6.6998062811837045	0.0	0.0	3.4354776847030752	2.6302298904601273	4.1123887599948805	3.7824426327481757	3.4354776847030752	3.67960859086617	0.0	2.6302298904601273	3.2866809834400095	1.6662566951762197	4.464141019258787	3.2866809834400095	0.0	4.1123887599948805	0.0	0.0	0.0	0.0	1.6662566951762197	2.260161797361075	3.4354776847030752	1.6662566951762197	0.0	2.6302298904601273	1.6662566951762197	0.0	0.0	3.2866809834400095	0.0
121	4.561807737231943	4.6183858069618084	4.438036047540908	0.0	4.038463110422341	2.497149302909547	0.0	5.125256133555084	6.364210800992717	0.0	1.8831083904129549	2.8747911312531578	3.148265773362095	5.306586416778742	3.6893131562740638	3.93505896189434	0.0	5.386247603588478	4.944122809438132	4.296751880120612	5.653433568426282	4.369887043322528	3.3627869573470512	6.024582900112923	5.360392613183854	5.528737710924268	4.722758964019596	0.0	3.6893131562740638	3.3627869573470512	3.148265773362095	4.038463110422341	0.0	3.8197160151618537	4.6183858069618084	3.8197160151618537	0.0	1.8831083904129549	0.0	3.6893131562740638
122	5.18142580665722	4.918971855879609	5.126684091397514	3.576699939877311	4.341593327747866	3.2686795324909395	0.0	5.199026782620543	6.288096735915549	0.0	1.9904948501012878	1.9904948501012878	3.140570078339162	5.126684091397514	3.140570078339162	3.2686795324909395	0.0	5.511196560241075	4.714788497602395	3.484182640518157	5.126684091397514	5.199026782620543	2.8212530973644996	5.844685603073206	5.9238014971666795	4.161871543271472	4.341593327747866	1.9904948501012878	3.8793688264430193	2.8212530973644996	4.299599456452349	3.811850857006735	1.4254134766582447	3.7394419962190626	5.007297306832874	3.8793688264430193	4.341593327747866	3.2686795324909395	0.0	3.2686795324909395
123	5.133034712507653	4.750144213322346	5.740103797848051	3.0551183808207614	2.6729386237084225	4.006057115982924	0.0	4.006057115982924	6.776917672534303	0.0	3.0551183808207614	2.046560928021912	2.6729386237084225	4.006057115982924	3.546917281987605	3.3309512421616416	3.72442505002844	2.046560928021912	2.046560928021912	3.3309512421616416	0.0	4.319533471151026	2.6729386237084225	4.319533471151026	4.006057115982924	0.0	0.0	0.0	0.0	2.6729386237084225	0.0	2.6729386237084225	0.0	0.0	0.0	3.72442505002844	0.0	0.0	3.8751230665190244	0.0
124	4.865773117551048	3.8977052050673	5.378476101293419	2.630241644348884	2.3662959703840043	3.50233319772921	0.0	4.020478622450896	6.853793720215675	0.0	2.630241644348884	2.0066774716350984	0.0	3.594900801098722	3.011393210288848	2.3662959703840043	2.3662959703840043	0.0	0.0	3.158487185338606	1.4396646647826576	3.158487185338606	2.630241644348884	3.594900801098722	3.8977052050673	0.0	0.0	0.0	0.0	0.0	0.0	1.4396646647826576	0.0	0.0	2.0066774716350984	0.0	0.0	0.0	0.0	0.0
125	5.7688559489398115	4.022804794687222	6.051852178279815	3.431477699851684	4.328174242526916	4.108323167608262	0.0	5.417953225370414	6.584960328098382	0.0	3.042052815724413	3.2556031400280236	3.431477699851684	4.706960330746955	3.9292832823739863	3.2556031400280236	3.5809978010879693	0.0	1.7895988837257666	3.9292832823739863	0.0	4.187100820768855	2.7701577350261157	3.826104580003582	5.1094101672324745	0.0	0.0	0.0	0.0	0.0	2.395538038757568	1.7895988837257666	1.7895988837257666	0.0	2.395538038757568	3.711042133764011	0.0	0.0	0.0	0.0
126	4.8382072641250895	4.238650804148771	4.7436888949584555	0.0	3.559827587659675	0.0	0.0	5.270725687544275	5.21042225659509	0.0	2.5165435259274718	0.0	3.840373324850116	5.327598511758892	2.5165435259274718	4.390738350947751	0.0	6.045648076336323	4.8382072641250895	3.168484161744273	5.802679061928572	4.924558319648402	3.559827587659675	5.432473337791722	5.614065917559525	5.693828107893875	4.05921050127843	0.0	3.559827587659675	3.559827587659675	3.168484161744273	5.146247627104039	0.0	3.168484161744273	5.270725687544275	0.0	3.168484161744273	0.0	0.0	3.168484161744273
127	4.610901233956489	3.759482609154627	3.8746738679141277	0.0	3.4795358056500882	2.440741630087865	0.0	4.235990124127497	6.701125042339199	0.0	0.0	0.0	2.81674489080571	4.710037305461989	1.8311045857777248	2.81674489080571	0.0	5.158742714393032	4.440913526425733	2.81674489080571	4.440913526425733	5.398672099671989	2.440741630087865	5.467363420197301	5.667266120816381	4.377160374640815	3.8746738679141277	0.0	2.81674489080571	3.759482609154627	4.235990124127497	3.9779561147032028	2.81674489080571	3.4795358056500882	4.235990124127497	3.089364013835756	2.81674489080571	2.440741630087865	0.0	3.089364013835756
128	4.406256711447379	4.037093742456569	4.037093742456569	2.408768679209612	3.725236465413919	2.783800024826704	0.0	4.6269571279493995	6.1667871367036335	0.0	1.8017312605891747	0.0	2.783800024826704	5.290008301836341	3.595143070267008	2.408768679209612	0.0	5.829030065482432	4.466163383603352	3.595143070267008	5.632312082591164	5.829030065482432	1.8017312605891747	6.042610967225057	5.496701897315014	5.237637056541774	4.406256711447379	0.0	3.4455580775846997	3.595143070267008	2.408768679209612	4.122633312737244	0.0	1.8017312605891747	4.765442017832376	3.943546876060151	2.408768679209612	1.8017312605891747	0.0	0.0
129	4.532057038863224	3.45473357176547	5.255984907808269	1.4828627173666968	2.4173964626237407	3.212405989465913	0.0	3.649643026518869	6.8718873130776315	0.0	2.0555431003859694	2.0555431003859694	1.4828627173666968	3.8852179884238653	3.064942836930143	2.8919093142574077	1.4828627173666968	1.4828627173666968	1.4828627173666968	2.4173964626237407	1.4828627173666968	2.8919093142574077	2.4173964626237407	2.6825380386221815	3.734485352101502	1.4828627173666968	0.0	0.0	0.0	0.0	0.0	2.4173964626237407	0.0	0.0	2.8919093142574077	0.0	0.0	0.0	0.0	0.0
130	5.178990707912851	4.813766660385129	5.139995316955987	2.0526609661866484	5.252696192680515	4.412351951924448	0.0	6.2077198469021475	6.234694815873127	0.0	4.128703939542418	3.3377034708748705	4.2324527834828665	5.216522358954392	3.7312584564656817	3.7312584564656817	0.0	0.0	0.0	3.06179133788189	0.0	3.881980026340268	3.06179133788189	3.3377034708748705	5.445928241137283	0.0	3.06179133788189	0.0	2.0526609661866484	3.881980026340268	3.3377034708748705	3.06179133788189	3.3377034708748705	2.6794584933105763	4.867406567885423	3.3377034708748705	0.0	0.0	0.0	0.0
131	4.438362498829316	4.280072570080508	4.966274861850638	1.4104108023694413	3.720118855806453	3.363105871296275	0.0	4.401076501092328	6.557011158300789	1.4104108023694413	3.363105871296275	0.0	2.3314558074654834	4.574987123005391	3.363105871296275	3.464997623437776	0.0	3.5574607469710253	3.9232045393600323	3.464997623437776	2.9748063592498553	5.6450407812332575	2.8026444816564884	6.22022711657481	5.196633560829809	1.4104108023694413	2.8026444816564884	0.0	2.5945494965387543	3.464997623437776	4.362346232869049	3.8599836574172968	1.4104108023694413	3.121636405676326	4.987632778195349	1.4104108023694413	0.0	1.9734248046217946	0.0	2.8026444816564884
132	4.884918236865238	4.120509381091367	4.884918236865238	2.4068040678343117	3.4434680442144447	3.053853487849656	0.0	4.805505309325636	6.339498855019048	0.0	0.0	3.053853487849656	2.4068040678343117	5.262017717559069	3.053853487849656	3.053853487849656	0.0	5.898646281446555	4.520547710201137	3.053853487849656	5.648115304977764	4.9584860816160585	3.7231296192493573	5.841649216693099	4.9584860816160585	4.9584860816160585	4.719237706960949	0.0	3.9414298117524487	3.053853487849656	4.272337903668619	3.7231296192493573	2.4068040678343117	4.520547710201137	5.027010606587657	3.7231296192493573	0.0	0.0	0.0	2.4068040678343117
133	4.250286849789172	4.534397516656605	5.157984682543887	2.1610922501083314	3.6738437173015344	3.7668440739211895	0.0	4.8795423433809795	6.669831692945587	0.0	0.0	0.0	2.5274009113426694	5.179838510077521	3.0057585772355346	3.327986648676238	0.0	5.554123887890224	3.930334133629972	3.5712990925826866	3.1797957145246545	5.320745309000216	2.5274009113426694	5.6531300755516405	4.819392639501107	3.0057585772355346	3.1797957145246545	0.0	3.8519265143070993	4.070813262238784	3.4570248066042524	3.4570248066042524	1.5769781364627846	4.193966916255948	4.134284745183645	3.7668440739211895	0.0	0.0	0.0	2.1610922501083314
134	5.140364078822291	4.232818334003985	4.918683346426783	2.3703929086225273	4.609574085849585	3.320688077432157	0.0	4.5343738746974385	6.047418123689917	0.0	1.2312179764311082	2.3703929086225273	3.320688077432157	5.222139789323944	3.1280137620596102	3.1280137620596102	0.0	5.906002669488484	5.111548749398154	4.159826003505378	5.816233004146924	5.208966503598796	2.8891372942207063	6.024216882510073	5.412256190570345	5.297730805834223	4.364534150117486	1.2312179764311082	3.228984183591025	3.404684249560041	3.684027322298677	4.701779134168723	1.2312179764311082	3.1280137620596102	4.765750049888212	3.851903123414056	2.1133835821831752	1.2312179764311082	0.0	2.8891372942207063
135	4.942286963377615	4.515340354880097	5.036948000283035	2.0737394706913936	3.7548328981094543	2.701966833513559	0.0	4.4362088886542015	5.9310341492491	0.0	2.0737394706913936	2.0737394706913936	3.0848203964061955	4.78102693315063	3.3610020296084673	3.5771812923394157	0.0	6.245397172187147	4.942286963377615	3.7548328981094543	5.036948000283035	5.2405391826011005	3.5771812923394157	6.068841753630042	5.65646387709904	5.203002580010976	4.515340354880097	0.0	3.5771812923394157	0.0	4.0366466955679385	4.0366466955679385	0.0	3.3610020296084673	4.515340354880097	3.7548328981094543	0.0	0.0	0.0	3.5771812923394157
136	4.1596593875260375	3.7619704043153206	4.664220278788034	0.0	3.091795242008186	3.091795242008186	0.0	3.9804555406108237	5.130682671948915	0.0	0.0	2.443067105858816	2.443067105858816	5.247808544745282	3.7619704043153206	0.0	0.0	5.910227193982171	4.758673127964442	3.091795242008186	5.789216155882824	4.3115771655748025	3.091795242008186	6.361225805549396	5.301598936611796	5.851551018079401	3.7619704043153206	0.0	3.482004454924327	2.443067105858816	2.443067105858816	2.443067105858816	2.443067105858816	2.443067105858816	4.997995568923343	3.7619704043153206	2.443067105858816	0.0	0.0	2.443067105858816
137	4.595442624570568	5.383128197795621	5.556746365889369	1.8180080792424171	4.943844100641545	4.425483905734607	0.0	5.614796684880987	6.4707176182685116	0.0	3.46440567462385	1.8180080792424171	3.962635666505306	4.826951561896394	3.46440567462385	4.595442624570568	0.0	1.8180080792424171	0.0	3.288322935330961	0.0	4.3617429610026	3.46440567462385	3.46440567462385	5.721671616020834	0.0	2.426496305490465	0.0	0.0	3.0744652315084555	2.426496305490465	2.8020704886844805	0.0	2.426496305490465	5.172899327600029	1.8180080792424171	0.0	0.0	0.0	0.0
138	4.379400685212695	4.006499354778216	4.766203999855499	1.2723542681375224	4.110038514267652	2.9436344176939335	0.0	5.305298739547656	6.482477784141725	0.0	2.8490802696883932	1.4874196126909789	3.4331653335032843	4.682611682669415	2.343781482694927	2.744643017343606	0.9979925277269025	4.379400685212695	4.177936977601406	3.218060531535189	3.0705597959072093	5.447737335323829	2.4227637067335706	6.281419056687347	5.413984256652855	3.5380621841259035	3.7196878400203026	0.0	3.251770462321928	3.908329536155177	3.5866535688781065	4.265858587091755	1.2723542681375224	4.05219189246319	5.1290544640426905	3.4869885473434383	1.2723542681375224	1.2723542681375224	0.0	3.7196878400203026
139	4.47560979337874	3.678808391920101	5.509670757025389	1.7621413865376112	1.7621413865376112	3.7937815893814286	0.0	4.075820188370204	6.8529610122976585	0.0	0.0	1.7621413865376112	1.7621413865376112	2.7392059293283246	2.3655406254305933	0.0	0.0	0.0	1.7621413865376112	2.3655406254305933	0.0	3.5488780859715248	1.7621413865376112	3.0106006702135613	3.8968885360668186	0.0	0.0	0.0	0.0	0.0	0.0	1.7621413865376112	0.0	0.0	1.7621413865376112	0.0	0.0	0.0	0.0	0.0
140	4.11286357224454	3.9089926802033688	3.5501442543922708	0.0	3.830620301622003	3.0757794377862426	0.0	4.886701626886831	6.743278307007173	0.0	2.141851231374237	1.8925681365197087	2.774485251130231	4.9418634882363905	2.3412271083867826	3.830620301622003	0.0	5.1026388563848695	4.282127193519101	2.774485251130231	3.5501442543922708	5.221015458142906	2.141851231374237	5.631433639710482	5.168937852020391	3.3070021972165975	4.0494151804923995	0.0	2.3412271083867826	3.7890035535778357	3.5501442543922708	4.0494151804923995	0.0	3.9459897432026265	4.57283942928597	3.3070021972165975	0.0	0.0	0.0	3.3070021972165975
141	4.389644220369994	4.321537038111105	4.934428407151315	2.4522885714084484	3.990362526457989	3.771831572914364	0.0	5.257850315675428	5.697821878087304	0.0	0.0	1.841731303893114	3.491790195993599	5.229828184359736	3.641581915272846	2.8286350427298914	0.0	5.564769408092586	4.854985067498942	4.248450041262898	5.8463930517068725	5.362690047249106	2.8286350427298914	6.214408476275452	5.229828184359736	5.564769408092586	4.321537038111105	0.0	4.0839901088799015	0.0	4.569896113230986	4.51334686885837	2.4522885714084484	2.4522885714084484	4.812764067468535	3.771831572914364	0.0	0.0	0.0	2.4522885714084484
142	4.384763504122034	4.290699131567957	5.093991729121082	2.9446692092111473	3.3947432585160047	3.508791643869497	0.0	4.1305941122022425	6.869465095778657	0.0	0.0	2.104347540011308	2.468321957975919	2.9446692092111473	2.104347540011308	3.6111543643869766	2.468321957975919	0.0	0.0	1.5262464973393957	1.5262464973393957	3.508791643869497	2.104347540011308	2.9446692092111473	4.384763504122034	0.0	0.0	0.0	0.0	1.5262464973393957	1.5262464973393957	2.468321957975919	1.5262464973393957	0.0	1.5262464973393957	1.5262464973393957	0.0	0.0	0.0	0.0
143	4.6277588258691615	4.066131771234553	4.889303794984012	2.6656441257366357	3.998362691728914	2.7904431851219065	0.0	4.734009626483869	6.540730849148758	0.0	2.901381292172109	2.6656441257366357	2.901381292172109	5.108055650436842	3.001231929351964	2.6656441257366357	0.0	5.578680546024508	4.443654317805479	3.5666703797334463	5.661759905568352	5.306573735735556	2.356613709308989	5.756753999660368	5.196488294958313	5.0236919468396355	4.373896350133184	1.0685068376193632	3.6192496651956585	3.3233949117444763	3.998362691728914	3.7621915192847593	3.001231929351964	3.8872330649352858	4.750670214881182	3.805632650927931	1.573201062277528	1.573201062277528	0.0	2.7904431851219065
144	4.928389759414077	4.242454658239084	5.131842874948353	2.3371415406575577	2.6003763540925426	3.471096984730959	0.0	4.328267628300986	6.385646726317401	0.0	1.9788478495302584	2.3371415406575577	2.980781525132824	5.236612649449645	3.5635774451559166	3.1276553421997595	0.0	5.84935178209817	4.368561868449528	3.648224590539273	5.269230901390481	4.756486480947583	2.980781525132824	5.92709716771548	5.510436050339738	5.61791130074826	3.9888437777749703	0.0	3.3691841760584844	3.3691841760584844	3.9888437777749703	3.9888437777749703	1.4151736923760796	3.255694125426359	4.729326249307135	3.648224590539273	2.3371415406575577	0.0	0.0	2.3371415406575577
145	5.0896238798308815	4.561145031673522	5.353888599651509	2.5858838510477264	4.289041016492978	3.721641829600718	1.0128996546502531	5.110999005472393	6.698454380660585	0.0	2.7099544473725725	2.2790983580513404	3.803086025971915	5.2019061744880535	3.010094269467964	3.307018852855172	2.2790983580513404	4.579304150718037	3.721641829600718	3.240638650820665	3.763192843367643	4.7895148841305915	2.8203167017118793	5.162519478677242	5.471145972372061	2.919700686596394	3.0929899358381556	0.0	2.7099544473725725	4.289041016492978	3.841448607901727	3.9816836840725416	1.5056645203779355	3.803086025971915	3.9816836840725416	3.240638650820665	2.0812268787342942	1.0128996546502531	0.0	3.5855024496825783
146	4.128499938996143	4.994528494753969	4.994528494753969	2.581499675759151	3.628355086986135	3.628355086986135	0.0	5.340840579123359	6.631277608804951	0.0	0.0	3.23608249229047	3.628355086986135	4.813561003749784	0.0	4.7091021810821685	0.0	0.0	3.9093750575569763	3.23608249229047	0.0	2.581499675759151	3.628355086986135	3.23608249229047	5.68428246751337	0.0	3.628355086986135	0.0	0.0	0.0	0.0	3.23608249229047	0.0	2.581499675759151	3.23608249229047	0.0	0.0	0.0	3.23608249229047	3.23608249229047
147	4.02086751308941	3.494602054253789	4.857862539796714	1.7160393812559074	2.9575015062465457	2.6869874000474643	0.0	3.494602054253789	6.884860338732614	0.0	1.7160393812559074	2.9575015062465457	1.7160393812559074	3.9354854804752906	2.314998530334029	1.7160393812559074	0.0	0.0	0.0	2.6869874000474643	0.0	1.7160393812559074	1.7160393812559074	1.7160393812559074	3.7391467689790887	0.0	0.0	0.0	0.0	1.7160393812559074	0.0	0.0	0.0	0.0	2.314998530334029	1.7160393812559074	0.0	0.0	0.0	0.0
148	4.739672045896422	4.4278233667568685	5.133222359760584	2.3218312220772384	3.849543727644058	3.2393919541474263	0.0	4.351817105784374	6.708444155118028	0.0	2.584684139053023	1.4023584152990667	3.1114431946999663	4.76611022671194	2.9646878739865454	2.584684139053023	1.4023584152990667	5.314560512192281	4.028310733164307	3.1114431946999663	4.225739017522034	5.299368720894769	3.1114431946999663	5.5546678472039765	5.18602709409736	4.131889223866946	3.7820703759597256	0.0	2.7926287904372575	2.584684139053023	3.2393919541474263	3.3528112920658626	0.0	1.9642481466348953	4.390542181482313	2.3218312220772384	1.4023584152990667	0.0	0.0	1.9642481466348953
149	4.301638737819198	3.1098572193856486	4.358044293782186	0.0	3.433502592702264	2.2583340317213603	0.0	4.178280144606859	4.927791202757203	0.0	2.2583340317213603	0.0	2.628336206299481	4.682956966606712	2.8978037758515223	3.1098572193856486	1.664601753456213	4.958343368161219	4.759232467874877	3.1098572193856486	6.643475610285546	4.037534193939649	2.2583340317213603	5.30988879550619	4.759232467874877	6.101419560134697	3.2847164481479307	0.0	2.8978037758515223	2.628336206299481	2.628336206299481	4.1103813059781	2.628336206299481	2.2583340317213603	4.759232467874877	3.2847164481479307	1.664601753456213	0.0	0.0	2.628336206299481
150	5.132077591220741	4.478327496492759	5.6743218888339735	0.0	3.1873133089254604	4.17229221050254	0.0	4.685897969395694	6.80016828558172	0.0	1.361721772957689	3.3004988326721616	1.361721772957689	4.07852253160264	2.913298293900514	3.4944442781679643	2.53461938524581	1.361721772957689	2.7417774684231384	3.059662113400928	0.0	3.4944442781679643	1.9177773763296504	3.7964687453782138	4.298273842898734	0.0	0.0	0.0	1.361721772957689	0.0	0.0	2.53461938524581	2.273024689869657	0.0	2.913298293900514	2.7417774684231384	0.0	0.0	1.361721772957689	0.0
151	5.07950805866022	4.327449580470264	5.489934579426334	2.6804091814026396	3.4525205429704746	3.062764263052189	0.0	4.600511379364312	6.8077201736625605	0.0	2.0535506506665393	2.6804091814026396	2.6804091814026396	4.129708184445242	3.210212781448762	3.6474171968934295	2.415315103548485	1.4810965975090846	1.4810965975090846	2.889750903120068	0.0	4.565778805794391	2.889750903120068	3.810454247836497	4.814779052847033	0.0	0.0	0.0	0.0	0.0	2.415315103548485	2.415315103548485	1.4810965975090846	0.0	2.415315103548485	2.415315103548485	0.0	0.0	0.0	0.0
152	4.567553875713966	4.2153190573499915	4.827519112293507	0.0	4.261167592624169	3.2739521147897754	0.0	5.132132252761365	6.83716521010019	0.0	3.5820276736582697	0.0	3.666718089909231	3.9479896038720805	3.5820276736582697	3.9479896038720805	0.0	0.0	2.617962479878676	1.4295792361217117	0.0	3.2739521147897754	2.998809927543538	1.9952284230281196	4.46334639811755	0.0	0.0	0.0	0.0	2.8264082761610183	2.3543065707854463	3.145814225006578	0.0	1.9952284230281196	3.817210627057789	0.0	0.0	1.4295792361217117	0.0	2.617962479878676
153	4.271283791775668	4.387514084219789	4.672083418440253	1.6888671258454953	4.387514084219789	3.809623566316814	0.0	5.459190812302423	5.459190812302423	0.0	2.656057277867499	2.656057277867499	3.3134609255508	5.153987531951259	2.9260272753981296	3.1383910143906513	0.0	5.0176355094776675	5.0176355094776675	3.7067218606230248	5.906199647211792	5.203716140847059	2.2851020700794042	6.282294214964415	5.514022509956073	5.818343106113793	3.988245535092055	0.0	3.7067218606230248	3.809623566316814	3.462399472576775	4.712531232423921	1.6888671258454953	2.656057277867499	4.824897095807276	3.3134609255508	2.9260272753981296	3.1383910143906513	0.0	2.9260272753981296
154	5.0843268214676485	4.838230939034133	5.711660522526266	3.346301908333958	3.785399124274228	3.9489548196376094	0.0	4.46713150269814	6.777328459464041	0.0	2.1779130368543007	3.0238171253622848	3.1980031292635895	3.9489548196376094	1.5920743947654952	3.6923563520500795	2.1779130368543007	0.0	2.544887565826049	3.346301908333958	1.5920743947654952	4.46713150269814	1.5920743947654952	2.1779130368543007	4.42115801386103	1.5920743947654952	0.0	0.0	0.0	0.0	0.0	2.1779130368543007	2.544887565826049	0.0	0.0	2.544887565826049	1.5920743947654952	0.0	0.0	0.0
155	4.675964519945877	4.477362025352018	5.047742305837398	0.0	5.2696002671131374	3.0122858220403392	0.0	6.121055196109257	6.277921290435434	0.0	0.0	0.0	4.22928900940772	5.107988984471244	3.0122858220403392	4.360998400590206	0.0	0.0	3.0122858220403392	3.0122858220403392	0.0	3.680536062228149	3.4012220323012317	3.0122858220403392	5.798107466253029	0.0	2.367146724123553	0.0	2.367146724123553	4.22928900940772	3.680536062228149	2.367146724123553	0.0	4.077562512347001	3.8986249688476646	2.367146724123553	0.0	0.0	4.22928900940772	3.4012220323012317
156	5.2926648858274925	4.039716709366927	5.7381619569394955	1.8039611899159709	3.946165227977623	3.946165227977623	0.0	5.266821715470885	6.755126499018584	0.0	1.8039611899159709	3.0584551709930907	2.411198893584247	4.039716709366927	3.2721623020762833	2.411198893584247	3.0584551709930907	1.8039611899159709	3.72784220943399	3.448143076114833	0.0	3.946165227977623	1.8039611899159709	3.2721623020762833	4.768089329276897	1.8039611899159709	0.0	0.0	0.0	0.0	1.8039611899159709	3.597739882729591	1.8039611899159709	0.0	2.411198893584247	1.8039611899159709	0.0	0.0	2.786305242731705	0.0
157	4.574013463795199	4.289764316019641	4.833994165586911	2.733708506588244	4.523262994248017	3.5431692754406323	0.0	4.668385342466096	6.429338360399132	0.0	0.0	0.0	3.5431692754406323	4.7950915892387	2.733708506588244	3.005012723298476	0.0	5.745500659986919	4.712428873254	3.9845817887085584	5.714349607633178	4.7950915892387	2.733708506588244	5.730046427413766	5.129198103650799	5.2368041902789395	4.523262994248017	1.757274684266704	3.218199242681774	3.7880359568471755	4.070041944716875	4.413313432933009	0.0	3.393827268958107	5.210968620995858	3.005012723298476	3.005012723298476	1.757274684266704	0.0	2.360215728261167
158	3.8746414062644576	4.258768007075194	5.201029794444992	2.8567784720420937	4.419163727402473	3.3199409607257344	0.0	5.484500034803584	6.551478353390367	0.0	3.2429066371779256	2.5880665074552316	3.0683647848826725	4.769736914058601	2.7314212299305547	3.0683647848826725	1.1153614292449645	3.5207781871539945	2.7314212299305547	3.159438994206907	1.9673936800043894	5.856829685478595	2.2194949987410566	5.641700913758708	5.2771637237855105	1.6295034783021876	3.9948452641569863	0.0	3.8746414062644576	4.915182998980803	3.8746414062644576	3.9163355720579474	0.0	4.599475883303219	4.769736914058601	2.9681573167215882	0.0	0.0	0.0	4.135488384077762
159	4.835478011550132	4.358544903087641	5.135684675316357	2.121900430219918	2.7532765987429557	2.9635945043591407	0.0	3.7234842195651052	6.866705737718384	0.0	0.0	1.54190668157105	1.54190668157105	3.808481095617275	3.7234842195651052	2.121900430219918	2.9635945043591407	0.0	0.0	3.1372733220137095	0.0	3.2852045615562053	2.7532765987429557	2.486611689612495	3.7234842195651052	1.54190668157105	0.0	0.0	2.121900430219918	0.0	1.54190668157105	1.54190668157105	2.486611689612495	1.54190668157105	2.486611689612495	0.0	1.54190668157105	0.0	3.1372733220137095	0.0
160	4.4178325933061195	3.6437439195354813	5.622344281458332	0.0	2.133804643286775	3.4271176448274345	0.0	3.150204190816567	6.8371910877948	0.0	0.0	2.7659345521717422	2.133804643286775	3.150204190816567	3.150204190816567	4.219838389209278	0.0	0.0	0.0	2.133804643286775	2.133804643286775	3.4271176448274345	0.0	2.7659345521717422	3.9727154558009943	0.0	0.0	0.0	0.0	0.0	3.150204190816567	2.133804643286775	2.133804643286775	0.0	2.133804643286775	0.0	0.0	0.0	0.0	0.0
161	5.140241466331102	4.258751369343498	4.900675301432628	1.3941074884964069	4.017548980833597	3.342238793025328	0.0	4.900675301432628	6.418915735994546	0.0	1.9548344708599616	1.9548344708599616	1.9548344708599616	5.175130825216905	3.536460060941147	3.100975881553093	0.0	5.676794870361398	4.755246120028002	3.6990246653379377	5.027615287262708	5.257373592919996	2.782345630308436	5.812491102072243	5.812491102072243	4.645032493396026	4.214942125175471	0.0	3.77136338386037	3.100975881553093	3.342238793025328	3.961448655371888	1.3941074884964069	3.536460060941147	4.585008267394603	3.4440572720261704	1.3941074884964069	1.3941074884964069	0.0	3.228865732923116
162	4.370823534646124	4.039394888163007	4.438973329102021	2.4980197446916015	3.8206437072699297	3.1491735632143203	0.0	4.438973329102021	6.572474379544061	0.0	2.4980197446916015	0.0	2.8756861206600903	4.904539104894849	2.4980197446916015	2.8756861206600903	0.0	5.970097305864675	4.133103046864063	3.1491735632143203	5.220969100865883	4.81820139719783	2.4980197446916015	5.765235651674775	5.361336644884333	4.904539104894849	3.9359889193641475	0.0	2.8756861206600903	3.3637026047410314	3.3637026047410314	4.039394888163007	2.4980197446916015	3.1491735632143203	4.2976874612858795	1.8839126545176152	0.0	2.4980197446916015	0.0	2.8756861206600903
163	4.946172768967682	4.946172768967682	4.824497482790254	3.5032610734586687	4.333209837442778	3.898642488951322	0.0	5.120915911032548	6.014120588063541	0.0	1.8516941840023833	2.4631045960713296	3.112733378589867	5.596680324606926	2.4631045960713296	3.112733378589867	0.0	5.727252849518432	4.685939403735589	3.112733378589867	5.709611413759276	5.761628646287617	2.8397688729721846	5.858188031605653	4.907236438202519	4.907236438202519	4.734290230199895	0.0	4.181244326654287	3.783389925039541	3.112733378589867	4.734290230199895	2.4631045960713296	3.898642488951322	5.120915911032548	4.001974006711988	1.8516941840023833	2.8397688729721846	0.0	3.112733378589867
164	4.471699825352402	3.3184325330112356	5.396307949198571	0.0	0.0	3.3184325330112356	0.0	4.2127580596312075	6.859151779725719	0.0	0.0	0.0	2.035261958247499	3.8624082743131662	2.6608547389254325	3.04274804899042	2.035261958247499	2.035261958247499	2.035261958247499	2.6608547389254325	0.0	3.04274804899042	2.035261958247499	2.035261958247499	4.10904124542064	0.0	0.0	0.0	0.0	0.0	0.0	2.035261958247499	0.0	0.0	2.6608547389254325	2.6608547389254325	0.0	0.0	0.0	0.0
165	5.058965778903114	3.5243623508847395	4.948487173593017	0.0	3.7415943446679303	3.5243623508847395	0.0	5.005251391247474	6.4535360201837255	0.0	2.2227875407041395	0.0	3.9199553586764613	4.88830583682418	3.246455872329686	4.071267444863728	0.0	5.774825628344262	4.824269467973178	0.0	5.058965778903114	4.603132008028293	3.246455872329686	5.695041615455505	5.774825628344262	4.88830583682418	4.2026645919092855	0.0	2.860259853319773	3.5243623508847395	3.246455872329686	4.51703116206713	0.0	3.246455872329686	4.88830583682418	2.860259853319773	2.2227875407041395	0.0	0.0	2.860259853319773
166	4.760977514044257	4.524867713192591	5.000304193195879	2.4451896512005153	4.265749020500706	3.241669479435737	0.0	5.6289226530285505	5.833518917752782	0.0	0.0	0.0	3.5865455193645435	5.53649012394392	2.920715633834639	3.0940140872039215	0.0	5.780755620830774	4.926714232825742	4.046109658820508	5.494101813663691	5.449836894873036	2.920715633834639	6.125598913719433	5.268374370104841	5.403521477615858	4.562206621809278	0.0	4.046109658820508	4.161947438622516	3.241669479435737	4.666522692365351	2.082165876373522	4.265749020500706	4.900929525247808	3.241669479435737	2.4451896512005153	2.920715633834639	0.0	3.4842573717226495
167	4.179780099837473	4.59935241414001	5.509589853382566	2.514153403050831	3.659806199527164	4.434125449690095	0.0	4.236088048129601	6.67951131432484	0.0	2.1483566960840847	0.0	2.514153403050831	4.805104058179173	2.9920708852060867	2.9920708852060867	0.0	3.916213332348288	3.314101222100976	3.165993367489584	1.5655656926707733	4.865246925796722	2.9920708852060867	4.056655128011624	4.434125449690095	1.5655656926707733	2.1483566960840847	0.0	1.5655656926707733	5.429884402766544	2.1483566960840847	3.8378289462994744	0.0	5.051141272245394	5.143662464634859	2.514153403050831	1.5655656926707733	0.0	0.0	4.434125449690095
168	4.3599334850029505	4.438992690917745	3.8975681521344767	2.0065563877039803	3.7575841685883087	2.630111834416568	0.0	5.126218461149086	6.147892075077979	0.0	1.439557930500413	0.0	3.28655851446274	4.644415633747387	2.3661692055840633	2.3661692055840633	0.0	4.733203297195504	4.3179293353125425	2.630111834416568	5.7571506455512	5.463724249910633	3.0112602053234765	5.5168500638406295	6.061700343064103	5.1819839311443054	4.3599334850029505	1.439557930500413	3.1583532384139414	2.630111834416568	3.5021975212214094	3.5021975212214094	0.0	2.0065563877039803	5.332743647360749	3.1583532384139414	5.787209814869728	4.438992690917745	0.0	2.3661692055840633
169	4.754049569767212	4.103984173195523	5.2471089948035585	1.116623514078496	3.5225996813864953	3.8329692088450202	0.0	4.989555661065248	6.689995431922697	0.0	1.116623514078496	0.0	2.7331760545147787	5.309965637712322	3.244710364998112	3.739821214916246	1.116623514078496	3.637097037772176	3.958201771078549	2.221168168994184	1.116623514078496	5.132681253175655	2.8585476868789765	4.445417449488249	5.289449305554045	0.0	3.5814861708196277	0.0	2.422376429443079	5.057161083877118	2.9699378881930603	4.137335347496278	0.0	5.030664811185411	4.515234773360764	3.070154547177564	0.0	0.0	0.0	3.8329692088450202
170	5.066256347335212	4.677236559846001	4.40573372929316	2.2531651379277733	3.9532970018768534	3.1043415142921753	0.0	5.345613216636696	5.88262064636923	0.0	0.0	0.0	2.2531651379277733	5.215658258378156	3.671991662618426	3.55738180957735	0.0	6.124033326461068	4.9526100658083845	3.8680287705006595	5.671967213173187	5.30414343691789	2.6229802187804543	5.858591079569878	5.42372484080892	5.49617462529147	4.352344452965562	0.0	4.104702298940916	3.9532970018768534	3.8680287705006595	4.716099336203344	0.0	3.7748063624444272	4.824372334990492	3.671991662618426	3.279159314090544	1.6599231537783559	0.0	3.279159314090544
171	5.477568112906029	4.684155668831063	4.788591703949437	0.0	4.1037342405725665	3.8847099196801067	0.0	3.8847099196801067	5.776588548625195	0.0	0.0	2.5582505703075333	2.5582505703075333	5.191278231365219	2.5582505703075333	3.2119081505987914	0.0	5.57249826765763	4.788591703949437	3.2119081505987914	5.8478337469745885	4.567527033272133	2.5582505703075333	6.143359252101217	5.049033158225585	5.6167847568883635	3.8847099196801067	0.0	0.0	3.2119081505987914	4.684155668831063	3.603855747356781	0.0	0.0	4.1037342405725665	4.283300186748175	0.0	0.0	0.0	0.0
172	5.504972380829863	4.5816523645143015	5.855164652051824	3.0123499984208646	2.631175460823338	4.181293181686394	0.0	3.680601856407182	6.724325886189306	0.0	0.0	0.0	2.007548546819079	2.631175460823338	3.0123499984208646	3.0123499984208646	2.007548546819079	2.007548546819079	0.0	3.287661879721026	0.0	4.961381764989298	2.007548546819079	3.0123499984208646	4.645550808004534	0.0	0.0	0.0	0.0	0.0	0.0	0.0	0.0	0.0	0.0	2.631175460823338	0.0	0.0	0.0	0.0
173	3.9374838190874937	3.8522433469007127	5.176222323203732	2.238746512277694	2.608034366615753	2.8771248750316367	0.0	4.156720305436262	6.876337539616566	0.0	0.0	2.238746512277694	2.238746512277694	3.0889452829316144	2.608034366615753	4.389807041972781	1.6468843831717668	0.0	0.0	3.0889452829316144	0.0	3.541720105696369	0.0	0.0	3.412317814300961	0.0	0.0	0.0	0.0	0.0	0.0	0.0	0.0	0.0	3.0889452829316144	2.238746512277694	0.0	0.0	0.0	0.0
174	4.576472848812487	4.03394500624972	5.35581492637151	2.970128942183664	2.4929293693093473	3.420708886259529	0.0	4.097376392975051	6.8503550462283584	0.0	1.5473255908128325	3.143864293523268	2.4929293693093473	4.21331147636596	3.143864293523268	2.4929293693093473	2.970128942183664	1.5473255908128325	1.5473255908128325	3.2918365169056516	0.0	2.970128942183664	2.1279665796946143	3.637293121466014	4.365346020721047	0.0	1.5473255908128325	0.0	0.0	1.5473255908128325	2.1279665796946143	0.0	0.0	0.0	0.0	2.970128942183664	0.0	0.0	0.0	0.0
175	4.915431217598088	4.8070776319938355	5.8477315235639065	1.7348734671482362	4.195018326350231	3.9579579731992403	0.0	4.981649412081933	6.75143185818343	0.0	2.335673686067786	2.335673686067786	2.979239114811477	4.122068949402181	3.6466419881996623	3.5168291807736636	2.335673686067786	0.0	3.367615201792139	2.708358928824163	0.0	4.122068949402181	2.979239114811477	2.335673686067786	4.768183733653511	0.0	0.0	0.0	1.7348734671482362	2.335673686067786	1.7348734671482362	2.335673686067786	0.0	0.0	1.7348734671482362	2.708358928824163	0.0	0.0	0.0	0.0
176	5.360412354392004	3.9559442662859494	5.720487792406441	2.058303088111359	3.2154433459527887	3.652725440674724	0.0	4.135070626170118	6.801834311044151	0.0	1.4853098474211297	1.4853098474211297	2.4202793043621065	3.067959979291024	3.067959979291024	3.2154433459527887	2.685486502136307	1.4853098474211297	2.058303088111359	2.894898604685196	0.0	3.652725440674724	1.4853098474211297	4.078853036378913	3.8157838010623064	0.0	0.0	0.0	0.0	0.0	2.4202793043621065	1.4853098474211297	0.0	1.4853098474211297	1.4853098474211297	2.685486502136307	1.4853098474211297	0.0	0.0	0.0
177	5.264777747450835	4.133650444430997	5.8191400154398405	2.5863391826432225	3.241111799374481	3.389658179136288	0.0	4.133650444430997	6.776563042639756	0.0	2.5863391826432225	2.855018037780754	2.2178302920262687	4.417318402044222	3.389658179136288	4.676894194666393	2.2178302920262687	1.628002057773687	2.2178302920262687	2.855018037780754	0.0	3.518965638351365	1.628002057773687	3.829305614295915	4.36665998747598	0.0	0.0	0.0	1.628002057773687	0.0	2.2178302920262687	0.0	0.0	0.0	2.2178302920262687	0.0	0.0	0.0	0.0	0.0
178	4.998228457277802	4.014249142522264	5.357194285615229	2.001188956688665	1.4348281342482612	3.4961812341857406	0.0	3.954752416100457	6.847456768468083	0.0	1.4348281342482612	2.3605492270363206	2.001188956688665	3.0053627400863516	2.001188956688665	3.2805873424928595	2.8328966161567926	0.0	1.4348281342482612	2.8328966161567926	0.0	3.0053627400863516	2.6243564552396172	3.3941831614667013	4.353809230714845	1.4348281342482612	0.0	0.0	0.0	0.0	0.0	1.4348281342482612	0.0	0.0	2.001188956688665	1.4348281342482612	0.0	0.0	0.0	0.0
179	4.928356426131317	3.626310634094187	4.574778847687988	0.0	4.101529471330677	2.3168315432989988	0.0	4.894704442977693	6.674449489896849	0.0	2.6888827549405367	0.0	3.172149365138299	5.353279565231733	2.6888827549405367	3.347460839654301	0.0	4.859880448912881	4.894704442977693	3.844117130031661	4.306061385353982	5.416168673563057	2.6888827549405367	5.650550490046743	4.823799852818479	3.844117130031661	4.306061385353982	0.0	3.7411321562397855	3.626310634094187	4.174454791044891	4.242421564497749	0.0	4.101529471330677	4.306061385353982	2.959429649830364	0.0	0.0	0.0	3.626310634094187
180	4.791330873989227	4.368304501346754	5.501736235940056	2.1737253640307537	3.6877504029538652	3.19347260045577	0.0	4.368304501346754	6.835961424918473	0.0	2.1737253640307537	1.2800976336962018	2.1737253640307537	3.7507234342126297	3.19347260045577	3.2947217615220428	3.386655487494535	1.2800976336962018	2.1737253640307537	2.6379820717120315	0.0	4.106450828212264	1.2800976336962018	2.1737253640307537	4.462461952567063	0.0	0.0	0.0	0.0	0.0	1.2800976336962018	1.8235781419090884	2.1737253640307537	0.0	2.432556971638408	2.432556971638408	0.0	0.0	1.8235781419090884	0.0
181	5.223100024438757	4.820326586648521	5.200749674542306	3.2426359656520725	4.4671017498386805	4.067360499735755	0.0	5.028520302060955	6.158083037938625	0.0	0.0	1.6292770275290458	3.068096211213174	4.6396165612528835	1.6292770275290458	3.5205048467660425	0.0	5.856548818873893	4.4671017498386805	4.135211217625535	5.783562690042661	5.385915442709111	3.5205048467660425	5.868211589469245	4.25849031800991	5.001303213919376	4.25849031800991	0.0	2.856512984884478	3.391190904718252	3.6349953016270065	4.067360499735755	0.0	3.9945687781609736	5.3078176875840875	3.2426359656520725	1.6292770275290458	0.0	0.0	2.856512984884478
182	4.461679486906851	4.461679486906851	5.044322742350634	0.0	4.24141752002432	4.109939330030423	0.0	5.2880429515247265	6.353918347022981	0.0	2.2579316614300358	2.2579316614300358	3.284283932835138	5.371020347829634	2.2579316614300358	2.2579316614300358	0.0	5.616862855265119	4.109939330030423	3.780009155386445	4.7213764370797735	5.371020347829634	2.2579316614300358	5.761553388951254	6.11997713609702	4.109939330030423	4.109939330030423	0.0	3.780009155386445	2.8973792124630795	3.284283932835138	3.284283932835138	0.0	3.56255500928784	3.284283932835138	3.56255500928784	0.0	0.0	2.2579316614300358	2.2579316614300358
183	4.1212404026223375	3.16709264029931	5.288599579600372	0.0	3.4441873905325293	0.0	0.0	5.0277488169479065	6.838697854979363	0.0	2.1493705065805053	0.0	2.1493705065805053	3.6609243234853595	3.4441873905325293	2.782471722345983	2.1493705065805053	0.0	4.237219102866917	2.1493705065805053	0.0	2.782471722345983	2.1493705065805053	3.4441873905325293	4.673878599175493	0.0	0.0	0.0	0.0	0.0	0.0	3.6609243234853595	0.0	0.0	3.6609243234853595	3.16709264029931	0.0	0.0	0.0	0.0
184	5.351109648958195	2.4726571987210084	5.6588529285073665	0.0	1.5299547249614287	3.5133858233912205	0.0	4.244793929766168	6.816437775051573	0.0	0.0	0.0	1.5299547249614287	3.7935910487708466	2.4726571987210084	3.1227087611130475	2.108506954967587	0.0	1.5299547249614287	2.949156187963662	0.0	3.7086243622907493	3.5133858233912205	2.4726571987210084	3.615762305251669	0.0	0.0	0.0	0.0	1.5299547249614287	0.0	0.0	0.0	0.0	1.5299547249614287	0.0	0.0	0.0	0.0	0.0
185	5.232300722981033	4.733686132144455	5.443838854277071	0.0	4.0056349136033464	3.8090033215431625	0.0	4.928824835768544	6.145381575209922	0.0	3.2387974170841742	2.3796584902590325	3.5640032768223717	5.378175583277976	3.4145623559490565	2.3796584902590325	0.0	5.525177780228303	4.242886608751395	4.091127410838744	5.307895732411237	5.797092633725005	3.0254088857841404	5.998563673794558	5.258139245582563	4.855273247312506	4.091127410838744	0.0	3.2387974170841742	3.8090033215431625	4.0056349136033464	4.0056349136033464	0.0	4.091127410838744	4.434504216622046	4.374620629228613	4.091127410838744	2.7537766464963744	0.0	3.0254088857841404
186	4.194203382801722	4.670257841799876	4.726895572703785	0.0	4.831370304695684	2.8062550919751543	0.0	5.442884755334548	6.773981747801027	0.0	1.9767348309557224	1.9767348309557224	4.40487273901678	3.796251357104822	2.9784537720275894	4.283862756454441	1.4133175207058648	1.4133175207058648	0.0	2.334926346588479	0.0	3.4687209387086924	3.1253105686277154	3.1253105686277154	4.698977632738794	0.0	2.8062550919751543	0.0	0.0	1.4133175207058648	2.334926346588479	2.8062550919751543	2.334926346588479	0.0	4.640688773296044	2.334926346588479	0.0	0.0	3.5611946580402276	0.0
187	5.026612256206043	4.340004645918488	4.741114795734282	0.0	4.0566586483042935	3.380670162292792	0.0	5.197426028807797	6.483077688251732	0.0	0.0	0.0	2.3478917648921374	5.343275020878394	3.380670162292792	4.208333873785172	0.0	5.470534605024764	4.820485823280601	3.380670162292792	4.560537498795856	5.248442745841914	4.0566586483042935	5.387518927508451	5.747145461571664	2.3478917648921374	3.8777924649359576	0.0	3.380670162292792	2.9920742877254414	0.0	4.208333873785172	2.3478917648921374	4.6548966413157045	5.026612256206043	3.380670162292792	2.3478917648921374	0.0	0.0	2.9920742877254414
188	4.922672712665524	5.046979059449275	4.701347419421374	2.9540020304086787	3.8385147518867964	4.1688178417086945	0.0	5.469634445830175	5.898941803666289	0.0	0.0	2.3116721574385477	0.0	5.208533214961696	3.620738159746065	3.341937501810324	0.0	5.543441460424079	5.208533214961696	2.9540020304086787	5.103780258110084	5.644845402008797	3.341937501810324	6.216647342625163	5.507218733051411	4.615161431722575	4.520840820634529	0.0	3.620738159746065	3.620738159746065	4.300413544851696	4.520840820634529	0.0	3.8385147518867964	4.017242266442337	0.0	3.341937501810324	2.3116721574385477	0.0	3.341937501810324
189	4.590975922866338	3.757111369962013	5.313954256857005	2.4385254571663104	2.9138111663527595	4.154762328396641	0.0	4.438514308231673	6.855433004740492	0.0	0.0	0.0	1.500822900676931	3.757111369962013	2.0757794878249145	3.0870468195657277	2.9138111663527595	0.0	1.500822900676931	3.234656650532818	0.0	3.234656650532818	2.4385254571663104	2.9138111663527595	4.038938562072941	0.0	0.0	0.0	0.0	0.0	0.0	0.0	2.0757794878249145	0.0	2.0757794878249145	2.7041435328405092	0.0	0.0	0.0	1.500822900676931
190	5.230346212312874	4.228067143230591	5.008539684825596	2.04878308606521	3.945233480036254	4.008562100866147	0.0	4.276162754566612	6.720112324950021	0.0	2.04878308606521	0.0	2.6753140374824005	4.4870609929717	2.4103340425239668	2.4103340425239668	0.0	5.365467945036491	4.12432537729419	3.6420890836185627	4.448290325327495	5.115488417367258	3.8051046308377567	5.411775425725692	4.938410826372399	3.7269149442837657	3.057549687974435	1.4768722234861493	3.2049630478631816	3.333411494125059	3.2049630478631816	3.7269149442837657	0.0	2.8845847661431976	4.228067143230591	2.8845847661431976	2.4103340425239668	0.0	0.0	2.4103340425239668
191	5.258840492206976	4.466669858139993	4.904392209791676	0.0	4.066931073591716	3.002004744660694	0.0	4.904392209791676	5.097239023867467	0.0	3.002004744660694	2.357349929636094	3.3907687091797705	5.628788537856786	3.669994433621554	2.357349929636094	0.0	6.04445673010664	4.751476425140528	3.669994433621554	5.8716334698793196	4.904392209791676	2.357349929636094	5.949383619055798	5.557595681086082	5.662570318180668	4.751476425140528	0.0	3.888029637164434	0.0	3.669994433621554	4.570881163650602	0.0	3.888029637164434	4.751476425140528	3.669994433621554	2.357349929636094	0.0	0.0	0.0
192	4.618377036102551	4.261645293917364	4.9035888600570825	2.7850995714418474	4.382619473669307	3.5393100862949796	0.0	4.9035888600570825	6.602247617505583	0.0	2.7850995714418474	1.9573547516859877	1.9573547516859877	5.2117631866036005	3.103779329993877	1.9573547516859877	0.0	5.3362847058526075	4.343898339374074	3.345070522410244	5.546676479496824	5.195048471682681	3.6238990858058453	5.534747280102383	5.143159671609176	4.989981720285923	3.904889204029952	0.0	3.841692661113443	3.6238990858058453	3.904889204029952	4.12399598129401	1.9573547516859877	4.020431599531365	4.880771882905032	2.7850995714418474	1.9573547516859877	2.7850995714418474	0.0	2.5772689127699526
193	4.5855482331573425	3.043679664322597	3.958583654393625	1.9034843697671489	2.257990031705868	3.284346676939243	0.0	3.843184042796614	6.887688431313121	0.0	1.3492712879168296	3.4781822380226672	1.3492712879168296	4.155777378849992	2.257990031705868	0.0	2.257990031705868	1.3492712879168296	1.9034843697671489	2.257990031705868	1.3492712879168296	3.284346676939243	1.3492712879168296	2.257990031705868	4.011645626708356	0.0	0.0	0.0	0.0	1.3492712879168296	2.257990031705868	2.257990031705868	2.5191842691769972	0.0	1.9034843697671489	0.0	0.0	0.0	0.0	0.0
194	5.2314699380366125	4.543654181876176	5.564318675829958	1.8675741530629744	4.514123423635926	3.7387242751858847	1.3180925865697317	5.673483119087072	6.301741847875747	0.0	0.0	0.0	4.020442492612962	5.17117936427823	3.130713390470622	3.9170738831967498	0.0	5.073326484749831	4.4836939939720875	3.5992758956571724	5.737218979105057	4.983765926229451	2.8574885141538533	5.615420342327053	5.342132713536021	5.532355316208877	3.4371810418082167	0.0	3.6714288498052197	4.239990583470393	2.4803254823897394	4.1578610362455555	0.0	3.130713390470622	4.752935606895998	3.130713390470622	0.0	0.0	2.4803254823897394	3.5992758956571724
195	4.601082163511966	4.29457184514073	4.407506252350274	2.0245631637398884	4.096928210506198	3.5223528202838215	0.0	4.6441399090842	6.388129593533109	0.0	2.2786751341976106	0.0	2.793404215334446	5.470676451082507	2.2786751341976106	3.1315447091195114	0.0	5.506893784513406	4.664992927407535	3.3065646206460997	5.685568138146268	4.763194820391996	2.0245631637398884	6.152434536463451	5.332466590542931	5.0945420322337664	4.132701976171815	1.1603136793106166	3.4554670041729	3.6440358116019116	3.6440358116019116	4.484553461337616	1.6830355440667606	3.383784745779651	4.744310809778494	2.649403925285961	2.2786751341976106	2.2786751341976106	0.0	3.1315447091195114
196	3.9875827289952017	3.621283263579268	4.952867677875275	1.7853490996551777	2.9545329297016534	3.312810183139759	0.0	3.113538870044183	6.885966801956813	0.0	2.030191911635818	2.6554293916786036	0.9760253323999186	3.7459016731164825	0.9760253323999186	2.030191911635818	2.030191911635818	0.9760253323999186	1.7853490996551777	1.7853490996551777	0.0	2.864419522319346	1.460421266130305	2.7653741593944416	4.103303140344449	0.9760253323999186	0.0	0.0	0.0	0.0	1.7853490996551777	0.9760253323999186	1.7853490996551777	0.0	2.2267223921154513	3.0371929373126476	0.0	0.0	0.0	0.0
197	4.50926324442676	3.7742041843419973	4.4558073121889565	0.0	3.7742041843419973	2.7204798878885232	0.0	5.143132104276746	6.559121120182848	0.0	2.3474060471488727	2.991564188877068	3.2046152137182387	5.386984327311309	2.7204798878885232	3.3801513832269285	0.0	5.81941032840471	4.654364695737052	3.3801513832269285	4.928317506860006	4.961977740352208	2.7204798878885232	5.408393171377533	5.564927076254942	3.2046152137182387	4.0561308884889185	0.0	3.6592864587117093	4.0561308884889185	3.877266526059637	3.9706924453145396	0.0	4.560006059011182	4.275805251769146	2.991564188877068	1.7455764195955927	0.0	0.0	4.4558073121889565
198	4.9005977802706715	4.806031536975018	4.521072506484202	1.954767427196867	4.521072506484202	3.6209661256666954	0.0	5.362135340066969	6.0810398969563595	0.0	0.0	0.0	3.7712870795093787	5.469867693161144	3.6209661256666954	0.0	0.0	5.79411946718839	4.452856286995029	3.6209661256666954	5.333285760700204	5.333285760700204	2.9542240549820096	5.979007180449783	5.775484793107151	4.986988787122141	4.70157952610412	1.954767427196867	3.7712870795093787	2.9542240549820096	3.44398166392101	4.379643702879091	0.0	4.017472284110107	5.027537696810822	1.954767427196867	4.121031337875743	2.5744847262636803	0.0	3.901936521734576
199	4.846745018305444	4.234415166280263	4.426011151177315	0.0	3.8005992381963396	3.2305403990507746	0.0	5.169983396529357	6.361615136839354	0.0	2.3718619367350677	0.0	3.8005992381963396	5.727159927665254	1.7679216515170695	0.0	0.0	5.4968944896950624	4.884194418777047	2.7457308224669115	4.082676289209794	5.369619982356479	3.2305403990507746	5.60978384822542	5.940107617910319	3.685606976012884	4.302441685602275	0.0	3.8005992381963396	3.685606976012884	3.9971966727377004	4.884194418777047	0.0	4.161421056701676	5.0529106914289255	3.017232352128262	3.017232352128262	3.017232352128262	0.0	3.406250795583289
200	4.0865091256720945	5.2276288669834505	5.577435493093662	2.3753972745004823	5.746743378208136	4.590592966511688	0.0	6.06432586732216	6.287004445675291	0.0	4.23825724018762	3.689407828297921	4.486359242436044	5.327201124967811	3.689407828297921	4.7712219517387044	0.0	0.0	3.689407828297921	2.3753972745004823	0.0	4.0865091256720945	3.0209403764741576	3.0209403764741576	5.417750409853188	0.0	0.0	0.0	0.0	3.689407828297921	0.0	3.9075414922303846	0.0	3.0209403764741576	2.3753972745004823	3.689407828297921	0.0	0.0	0.0	2.3753972745004823
201	5.186176897896924	4.597630905518494	5.554193573593567	2.3376663609081376	3.960121751919088	4.04554346660968	0.0	4.809265495850942	6.791130089034263	0.0	2.3376663609081376	2.9813329743231782	2.7104179373408988	3.866715837196796	2.3376663609081376	3.3697451123954334	2.3376663609081376	0.0	2.3376663609081376	2.3376663609081376	0.0	4.597630905518494	1.7366905252246134	3.518969620832365	4.549344398378764	2.3376663609081376	0.0	0.0	1.7366905252246134	2.7104179373408988	2.3376663609081376	2.9813329743231782	2.3376663609081376	0.0	3.518969620832365	2.9813329743231782	0.0	0.0	0.0	1.7366905252246134
202	5.712497743665224	4.896787564655928	6.0846722174793255	2.731971342389815	3.8645165405618322	4.467961861353954	0.0	4.620472529831811	6.562987452746173	0.0	1.5240512078345676	3.3920317185384854	3.1155006617307626	4.584469565135845	3.263294566566111	4.004817059001268	2.1018842594770324	0.0	1.5240512078345676	3.608424482500809	0.0	5.326296235144121	2.9420112453209146	3.263294566566111	5.022649524207181	0.0	0.0	0.0	0.0	0.0	2.465754190271644	1.5240512078345676	0.0	0.0	2.731971342389815	3.3920317185384854	0.0	0.0	3.263294566566111	0.0
203	4.6399582836268545	3.805455681032059	5.174922456893496	0.0	3.6275740643767618	3.411053678662273	0.0	3.411053678662273	6.788114185049127	0.0	2.75037988754631	2.1191774738941804	2.1191774738941804	4.307341844064835	3.1343136576555803	2.75037988754631	0.0	5.52156404342377	3.805455681032059	3.411053678662273	4.087559962393613	3.6275740643767618	2.1191774738941804	4.487415993067847	4.203476799140273	3.1343136576555803	3.1343136576555803	0.0	2.1191774738941804	0.0	3.9564228622745907	3.6275740643767618	0.0	3.1343136576555803	4.307341844064835	3.411053678662273	0.0	0.0	0.0	2.75037988754631
204	4.900438768175552	4.671842998703503	5.0863786919717615	0.0	4.271044491234135	3.872538704240863	0.0	5.1103290812848785	6.20491052574583	0.0	2.179744016589011	0.0	3.199983528898849	5.222164933388471	3.0257814944628234	3.4774226016400838	0.0	5.360301699321266	3.199983528898849	3.872538704240863	4.091512477430289	6.1727158741059025	2.8146949367025296	5.858104199338225	5.713718345253065	4.271044491234135	4.46917246819353	0.0	3.5917678552875714	3.6943696106962873	4.023712746366858	3.872538704240863	3.199983528898849	4.023712746366858	4.324376327073365	3.4774226016400838	3.872538704240863	2.8146949367025296	2.179744016589011	3.5917678552875714
205	4.956263315390133	4.1183072600860315	4.882696672226295	0.0	4.401913026814393	0.0	0.0	5.024786797934448	5.839417218707487	0.0	0.0	0.0	0.0	5.206012256278566	3.7209452507510443	3.4413011442865895	0.0	5.896413922898749	4.882696672226295	3.4413011442865895	5.868321593884645	4.882696672226295	2.4047674630408444	5.5329797642087675	5.923738589290575	5.149176349070493	4.401913026814393	0.0	2.4047674630408444	0.0	4.270130657395775	4.882696672226295	3.0517207000720594	2.4047674630408444	5.206012256278566	3.4413011442865895	4.622602794968823	3.4413011442865895	0.0	2.4047674630408444
206	5.508136327847255	4.118675672940124	5.7396275599917805	2.147067649508661	3.1645955209570342	4.597907666983218	0.0	3.6583843512183587	6.678053711993734	0.0	2.5128121593072965	2.147067649508661	2.147067649508661	3.8364009682027964	3.3126948970926278	4.287954303688289	0.0	1.5644114097411215	3.3126948970926278	2.7800261777481765	0.0	4.287954303688289	3.3126948970926278	4.671295888067519	3.5558835339484167	1.5644114097411215	1.5644114097411215	0.0	0.0	0.0	3.8364009682027964	2.9906847382301036	2.147067649508661	1.5644114097411215	3.9874653049019373	2.9906847382301036	0.0	0.0	0.0	0.0
207	4.2539521342730655	4.560311074657497	5.483496582462085	1.9889077688175312	3.8100530706186206	1.9889077688175312	0.0	5.534582116431414	6.777360851177106	0.0	0.0	3.659586762412693	3.9408122487586006	3.2669110939256485	3.8100530706186206	2.991856954731405	0.0	0.0	2.991856954731405	2.6111791580851413	0.0	4.056433791808606	2.991856954731405	3.2669110939256485	4.794495571400211	0.0	1.9889077688175312	0.0	0.0	3.2669110939256485	1.9889077688175312	1.9889077688175312	0.0	0.0	2.6111791580851413	1.9889077688175312	0.0	0.0	0.0	2.6111791580851413
208	5.296204208895002	4.788713403077204	5.413430358745963	3.251235626367275	4.788713403077204	3.251235626367275	0.0	4.941674352735124	5.779783020359112	0.0	0.0	1.7858160700807912	2.765899908316592	5.296204208895002	3.427081875704982	3.251235626367275	0.0	5.716472176786529	4.868115662704057	3.427081875704982	4.976519344655888	4.788713403077204	3.251235626367275	5.435312384094479	5.55741151735622	5.764327104309191	4.018343243163184	0.0	4.323691241123203	3.9248297217301316	4.702458390794104	4.557286461686889	2.391409808925403	3.706610401170297	5.218648847919557	4.788713403077204	3.5765815294135264	3.5765815294135264	0.0	3.0377270906019795
209	4.634606853971361	4.233984960395414	4.724733934328464	0.0	3.6851813955696824	0.0	0.0	5.2491544870897995	5.726724817617095	1.7675596436352872	2.745322322290218	0.0	3.99676816041899	5.346304283121557	0.0	3.99676816041899	0.0	5.322887249066702	4.724733934328464	3.2301211296065224	6.115138151352857	5.4558086247311435	3.4058287445117723	5.887170810060755	5.831759507255568	5.845902832775177	4.6806854120097325	0.0	3.6851813955696824	2.745322322290218	3.4058287445117723	4.5863020681720865	0.0	3.016817187049264	4.233984960395414	2.745322322290218	0.0	0.0	0.0	2.371466144358964
210	4.839017959670503	4.765518634785109	3.605848829302849	0.0	4.505706651212623	2.2978970835008625	0.0	5.142314588942187	5.332352935412711	0.0	2.2978970835008625	0.0	3.3271808003837258	5.661234504910271	3.605848829302849	3.823544693457165	0.0	5.721654504594991	4.401572692128102	4.002217901252219	5.4153478547468135	4.9715595096984915	2.2978970835008625	5.978739180263294	6.2543811936028515	5.193315633266439	4.401572692128102	0.0	2.939503622485381	3.823544693457165	3.823544693457165	4.686185547698163	0.0	2.939503622485381	4.505706651212623	3.823544693457165	2.2978970835008625	2.2978970835008625	0.0	3.3271808003837258
211	5.105382296277098	4.218048669233769	5.401653574483703	2.874988172478311	2.6658502840638976	3.867665613114472	0.0	4.266137284783872	6.810700865878297	0.0	3.047862442731331	2.4010837011647572	2.874988172478311	4.550304212536568	3.047862442731331	4.312019101574908	2.6658502840638976	0.0	2.039931939495023	3.047862442731331	0.0	3.047862442731331	2.039931939495023	3.539521448753018	5.084889334849501	0.0	2.039931939495023	0.0	2.039931939495023	2.039931939495023	2.039931939495023	2.6658502840638976	2.039931939495023	0.0	2.4010837011647572	2.4010837011647572	0.0	1.4690356309293016	0.0	0.0
212	4.853614496534149	4.195977982919385	4.795246620139277	2.9534430013690742	4.249252468439887	3.1270332492940485	0.0	4.961027747353574	6.262157968194632	0.0	2.112482087582539	0.0	2.4767996564043813	5.20794665840641	2.4767996564043813	3.713036987929854	0.0	5.908276800673977	3.948956046054952	2.74325511436048	4.249252468439887	5.389355648956578	3.1270332492940485	5.7245227732046615	5.389355648956578	3.948956046054952	4.347975487651105	0.0	2.4767996564043813	4.961027747353574	4.437822027008637	4.016663103684583	2.112482087582539	4.6671747848388865	5.857645968652142	2.112482087582539	2.112482087582539	1.5335002211264115	0.0	3.7980126861560217
213	4.4810743887538305	4.424581708746391	5.356804858018531	2.574831161373511	3.7991848457351405	3.7991848457351405	0.0	5.035826406339173	6.00662885826286	0.0	3.7991848457351405	1.2313408750018124	2.574831161373511	4.882758610577018	2.744377008286231	2.574831161373511	0.0	2.3705502568864834	4.267580267086409	3.0158564391190663	3.2291508770206536	5.590390556364383	2.8893012062227346	6.401259224914314	5.717775799150316	3.0158564391190663	4.039428243330345	0.0	3.2291508770206536	3.4823367403305694	3.995776503236388	4.65691087251063	0.0	4.232989381190756	5.444376419438751	3.0158564391190663	1.7667219824349143	3.4048520503181203	0.0	3.128179725353969
214	4.362787477299158	4.787328004683939	5.271403140371228	3.4479802785789704	4.07934401516093	3.749616406448006	0.0	5.118108160732512	6.332742975697951	0.0	3.0140089666359393	2.2301170683326337	3.254353564484807	5.0495428649128264	3.0140089666359393	2.69698418272993	0.0	4.031399421412667	4.715632250153915	3.254353564484807	2.69698418272993	5.880368333489304	2.2301170683326337	6.149793181296567	5.440943686198709	2.49055233432482	4.289659241799178	0.0	2.69698418272993	4.430930466553017	3.812683422400041	4.289659241799178	0.0	3.8720078566501197	4.916927090702833	1.3262749346331748	0.0	0.0	0.0	3.682302608017319
215	5.240096296077476	4.385098898754308	5.501236793632252	1.1266894885614371	3.5370910931454467	3.8911012741053943	0.0	4.55223486774988	6.433674101574483	0.0	3.175537234051881	2.435990019496223	2.9841063105428938	4.7327976096604045	3.336144171700472	3.084395519800411	1.1266894885614371	4.656540465732707	4.04841373148392	3.336144171700472	2.234488350678884	5.775034307069922	3.259061566955625	6.2217574458153075	5.0319794934455295	1.1266894885614371	3.9328095744883154	0.0	2.435990019496223	4.245906649859293	3.8911012741053943	3.336144171700472	0.0	4.118668520176898	4.573984539186482	2.234488350678884	0.0	1.1266894885614371	0.0	3.8020726393921085
216	4.645826795138224	4.025584429825183	4.645826795138224	2.063900066577614	4.025584429825183	3.074076066104769	0.0	4.339157272229978	6.273820826986361	0.0	2.691463988991868	2.063900066577614	3.3501327436894903	5.487622927117243	2.691463988991868	4.141381830157958	0.0	5.843055799594857	4.88019214053086	4.141381830157958	5.025759320527134	5.7156178000088	0.0	5.973727862228041	5.229336956450803	5.191802648632811	3.5662356281386427	0.0	3.5662356281386427	3.074076066104769	3.743835715898136	4.245150993884381	0.0	3.3501327436894903	5.025759320527134	3.5662356281386427	0.0	0.0	0.0	2.691463988991868
217	4.974073430437864	4.909995797950089	5.195833039920334	2.300174486121732	3.826020896745496	3.3296214945326983	0.0	5.456918117418924	5.530721279913967	0.0	2.300174486121732	0.0	3.826020896745496	5.290639492904272	3.608311596239253	2.9419013371349156	0.0	5.8084702129510255	5.244359378829769	4.156246183880009	5.334872164645137	5.290639492904272	4.004703143856972	6.108794476023848	5.781154624703184	4.156246183880009	4.841529396375743	0.0	4.28781737457288	3.608311596239253	2.9419013371349156	4.156246183880009	0.0	4.156246183880009	4.974073430437864	0.0	0.0	2.300174486121732	0.0	3.608311596239253
218	4.8914611111195265	4.489744190205991	4.812044077743133	2.4128043886028023	4.27883879111866	3.5520310349784885	0.0	4.784105494418446	6.55931661677104	0.0	2.6778410353726074	2.0511474218456702	2.6778410353726074	5.250968597406936	2.6778410353726074	2.4128043886028023	0.0	5.319611911930821	4.5270687460443435	4.070785273636007	5.233045404418734	5.580846002704914	3.0601359970265065	5.85795084856167	4.988400690854914	4.631347444415551	4.368604734280486	0.0	3.449850608374549	4.27883879111866	3.449850608374549	3.6447317806132116	2.6778410353726074	3.5520310349784885	4.324728665272241	3.6447317806132116	0.0	0.0	0.0	2.887147019735736
219	4.819698445445125	3.5528046459288536	4.632136121877748	2.2489494143735103	3.948675815675037	3.0998415132449733	0.0	4.40107955968987	6.575594327624097	0.0	3.0998415132449733	0.0	1.6561090131238696	5.113893087396735	3.0998415132449733	2.8878990801887867	0.0	5.419033850442999	4.711429784164687	3.6673999182757777	5.400070871572089	4.711429784164687	3.42335693088548	5.841658066116912	5.419033850442999	5.233837588296874	3.5528046459288536	0.0	3.0998415132449733	2.6186111587975147	3.6673999182757777	4.499994326742085	1.6561090131238696	3.274625342169302	4.632136121877748	2.2489494143735103	2.6186111587975147	0.0	0.0	1.6561090131238696
220	5.686684861540251	4.27024884947227	5.993271589455192	0.0	0.0	3.871748582563292	0.0	4.090719052932036	6.655355141470164	0.0	3.1992095172709134	3.1992095172709134	2.546046641461046	2.546046641461046	0.0	2.546046641461046	3.871748582563292	0.0	0.0	3.1992095172709134	0.0	4.42240063223141	3.5909831776264385	3.5909831776264385	4.27024884947227	0.0	0.0	0.0	0.0	0.0	2.546046641461046	0.0	0.0	0.0	2.546046641461046	0.0	0.0	0.0	3.5909831776264385	0.0
221	5.45745866272243	4.3673389680971715	5.989775019255581	2.9608189365660063	3.627736869220172	3.627736869220172	0.0	4.8961586847790874	6.726565580950349	0.0	2.690248454908365	4.175897469754605	3.7425626184169447	3.348874542202146	3.938916134007093	2.9608189365660063	3.627736869220172	2.318152393508784	2.318152393508784	1.7189101552858534	0.0	3.4979948965173686	2.318152393508784	2.9608189365660063	4.423792414019241	1.7189101552858534	2.318152393508784	0.0	0.0	2.9608189365660063	0.0	2.690248454908365	0.0	0.0	3.1735531990980395	2.9608189365660063	0.0	0.0	3.1735531990980395	0.0
222	4.799910771793484	4.1398699469194655	5.046559783872835	0.0	3.119193778276268	3.6396049775926365	0.0	3.98015735639955	6.865700380308696	0.0	1.4084796168177698	1.9712249273621953	1.9712249273621953	4.319533821460008	2.972381569754615	2.972381569754615	2.329148943188742	0.0	1.4084796168177698	2.972381569754615	0.0	3.119193778276268	1.9712249273621953	3.247185758742263	4.233731357541158	1.4084796168177698	0.0	0.0	1.4084796168177698	1.4084796168177698	1.9712249273621953	1.9712249273621953	2.5921851391562716	0.0	1.4084796168177698	2.329148943188742	0.0	0.0	0.0	0.0
223	5.115379959959187	4.007120059560028	5.093534459813288	3.1177424393964763	3.9394253232456875	3.508345326982227	0.0	4.755097639843292	6.807276024162796	0.0	2.10394355622214	3.9394253232456875	3.1177424393964763	4.510644819316555	2.944233332356744	3.265550623983624	0.0	0.0	1.5258864243859334	2.467900856432754	0.0	3.3942986057275224	2.467900856432754	3.508345326982227	5.157689389074382	0.0	2.467900856432754	0.0	0.0	2.10394355622214	2.467900856432754	2.10394355622214	2.7341645336187415	0.0	0.0	3.610706707225661	0.0	0.0	3.9394253232456875	0.0
224	4.167103075275724	3.6665558401368137	4.063462977634207	0.0	4.063462977634207	2.998651721870797	0.0	5.150549506211831	5.436781473070191	0.0	0.0	1.9950845605317347	2.6178081216087388	5.436781473070191	2.6178081216087388	3.273791912585162	0.0	5.723374584690586	4.567389098694531	3.6665558401368137	6.257536602964914	4.63127834418184	3.273791912585162	5.894708603879965	5.516489242156921	5.8407943697246125	4.261003435473066	0.0	3.8170477826171982	2.998651721870797	0.0	4.852471535353634	0.0	2.6178081216087388	4.99121438645849	3.6665558401368137	0.0	0.0	0.0	0.0
225	5.130526255116282	4.472782204803647	5.573473993710957	1.2661196363026905	3.846889422871967	3.601655337996082	0.0	4.582805484601998	6.827668691727184	0.0	1.2661196363026905	2.619969864969802	2.619969864969802	2.156539818644277	2.9354212588823767	2.9354212588823767	2.619969864969802	1.2661196363026905	2.619969864969802	2.9354212588823767	0.0	2.619969864969802	2.7900830255079625	3.452040776056642	3.17486363862518	0.0	0.0	0.0	1.2661196363026905	0.0	2.156539818644277	2.414863917738092	0.0	0.0	1.8073250062427175	0.0	0.0	0.0	3.2760354133865017	0.0
226	4.899600452939169	4.3215434498287975	5.041707528432371	2.1617931334849088	4.251067659533938	3.5354086964301485	0.0	5.041707528432371	5.607993550643892	0.0	2.1617931334849088	1.2703876996932173	2.4202733228956608	5.46690111602772	3.067953719590103	3.4577919472669496	0.0	5.863704956652289	4.899600452939169	4.003816113042824	5.9607404568375415	5.236670852144136	2.9410455226464243	6.141530266762911	5.315255288338146	5.549944723649229	4.663925468545003	0.0	3.067953719590103	4.049506426500334	3.2817504768380776	4.418737805964766	2.1617931334849088	3.5354086964301485	5.008028803778602	3.373640045103648	2.4202733228956608	0.0	0.0	3.067953719590103
227	4.486759774993271	4.180689967640641	4.8200105252844185	1.3680721715691393	4.036497472448909	3.195491350146695	0.0	4.694348320819799	6.651483535320957	0.0	0.0	0.0	3.927347237042994	5.190699029964986	2.7497586258996356	3.5027150595678993	0.0	5.56670823344454	4.306687099606255	2.7497586258996356	5.238447209778398	5.105673885949398	3.195491350146695	5.105673885949398	5.206869738526725	4.6393010089017075	4.266426536096035	0.0	3.195491350146695	3.195491350146695	4.180689967640641	4.345389288833617	2.2806782782017168	3.3087144047173576	4.519186400894469	1.3680721715691393	1.925057470414254	2.2806782782017168	0.0	3.86795284891236
228	4.246085384672594	4.325025932704002	4.751166467177041	2.5234796248908373	3.8477548559841726	2.901854372397209	0.0	5.278230062739747	5.681993239364842	0.0	1.9074602530685763	2.5234796248908373	2.901854372397209	5.217924230857957	2.5234796248908373	0.0	0.0	6.421211871891295	4.845690737401838	1.9074602530685763	5.217924230857957	4.889800607409121	2.5234796248908373	5.621581517457417	5.860482829363258	4.799545041456484	3.8477548559841726	0.0	3.3904665825824423	3.9631653498117445	4.466360790319649	4.700327890924701	1.9074602530685763	4.325025932704002	5.049028128946123	3.7172656264545956	0.0	0.0	0.0	4.160374995788502
229	5.26021267443162	5.029765151855278	5.326568883095743	1.4591058065851041	4.2053225369693505	3.9859010437797324	0.0	5.242912053882522	6.159522056607274	0.0	2.0287035900769124	0.0	2.8628038101770157	5.207386128986197	3.526981181574873	3.6196156470505056	0.0	5.388794607639085	4.572246250474393	4.2534021642748625	5.18913839200024	5.475425289205149	3.1828247738023685	6.213845295937877	5.092543543913455	4.669716973689712	4.425478434820309	0.0	3.6196156470505056	4.101617979937116	3.6196156470505056	4.2053225369693505	2.0287035900769124	4.3431370224102075	4.75852524456233	4.045432379985333	2.0287035900769124	2.8628038101770157	0.0	3.526981181574873
230	5.373471518759542	4.112361577100629	4.960342498994194	1.666234281748341	3.286654381144391	1.666234281748341	0.0	5.0187823172507295	5.69427707060104	0.0	2.2601370454305805	1.666234281748341	2.2601370454305805	5.151486796348233	3.8756538772581233	3.6795816529401737	0.0	5.4863031517259735	4.723817145949434	3.7824156266772495	5.5039300396497275	4.898274331780502	3.5649478443835583	6.318416549247466	5.902188178192482	5.332842755669651	4.360031801770369	1.666234281748341	3.960935361218559	2.6302042466827023	1.666234281748341	4.112361577100629	1.666234281748341	4.039511972256648	4.898274331780502	4.413426271463481	3.111780758562558	2.6302042466827023	0.0	2.6302042466827023
231	4.69052531499592	4.58525986800506	4.785757704622376	1.8626619700972877	3.99823342724399	3.12515562534282	0.0	4.755010356036256	6.645179363173022	0.6454316315953952	2.47500097458307	2.110755977688284	2.7982423453600807	4.996558021632525	2.681168666246536	2.9978803504054365	1.0344718330513902	3.488547057147863	3.7111211438644975	3.431556071197961	2.7414178090453882	5.53375760166483	2.214986891450569	5.945054453225286	5.416020590547503	2.110755977688284	3.688700070923801	0.0	2.903035013266332	3.964390834323267	4.22103494921308	3.7111211438644975	1.0344718330513902	3.9814552890890145	4.778159043632013	2.47500097458307	0.6454316315953952	0.0	1.0344718330513902	2.852010739587817
232	4.898647013836839	4.481331812796341	5.144845007767962	0.0	3.930168944968396	3.405103775412167	0.0	5.144845007767962	5.144845007767962	0.0	2.6011251079362436	0.0	3.2564717355422355	5.400244123709509	3.405103775412167	0.0	0.0	5.916760424156351	5.168803755004568	4.527337226536537	5.705426034075085	5.8228392392079655	3.534476109353906	6.198146396217472	5.400244123709509	5.069319208961061	4.433107405017413	0.0	4.008699713766345	4.081509916382982	3.2564717355422355	4.527337226536537	0.0	4.212928834797094	4.382439048157364	3.2564717355422355	1.6408651763222248	0.0	0.0	1.6408651763222248
233	4.715981405610102	3.7499604287248895	5.1184583612617836	2.8683397007853397	2.2304315049851358	2.697312747529646	0.0	3.4483213831438535	6.877075414643983	0.0	1.3265337306831402	0.0	2.8683397007853397	2.2304315049851358	2.697312747529646	1.8773131057470327	0.0	1.3265337306831402	0.0	1.8773131057470327	0.0	3.3561860551486182	1.8773131057470327	1.8773131057470327	3.8130279511928724	0.0	0.0	0.0	0.0	2.2304315049851358	0.0	1.8773131057470327	0.0	0.0	1.3265337306831402	2.2304315049851358	0.0	0.0	0.0	0.0
234	4.468305395356398	3.618951708903752	4.816299947497819	0.0	3.8367186788224616	2.6818374891451975	0.0	4.414875011871383	6.869958769515899	0.0	2.3100185882416353	1.7115080939079994	2.952262184527881	3.8367186788224616	3.164906523966258	4.519025188775155	0.0	0.0	2.6818374891451975	2.6818374891451975	0.0	3.489243109692552	2.952262184527881	3.3401668609221646	4.29860284251838	0.0	0.0	0.0	1.7115080939079994	0.0	0.0	2.3100185882416353	0.0	0.0	2.6818374891451975	1.7115080939079994	0.0	0.0	2.3100185882416353	0.0
235	3.7475586418156026	4.046716958317677	4.649603238937823	2.7594989465496136	3.077713088571961	3.205469779445978	0.0	4.234727622980863	6.881728385239906	0.0	2.2900222113442577	1.9339490922795612	1.9339490922795612	3.512805611760508	1.9339490922795612	3.077713088571961	2.5520622661808146	1.3758362838388127	0.0	1.9339490922795612	0.0	2.9312105009961007	2.5520622661808146	1.9339490922795612	4.620896997684147	0.0	0.0	0.0	0.0	0.0	1.9339490922795612	1.3758362838388127	0.0	0.0	2.2900222113442577	2.2900222113442577	0.0	0.0	1.3758362838388127	0.0
236	4.463899313504004	4.101280305952051	5.07171101168121	0.0	3.4245491135961803	3.182495658482065	0.0	4.839745242131948	6.854755772317942	0.0	2.862480065798674	2.862480065798674	3.5266479196252147	3.9222635763726084	2.028405394084386	2.653517217836287	2.028405394084386	0.0	2.389031730165569	2.028405394084386	0.0	4.045095034389867	2.653517217836287	2.389031730165569	4.154476017521529	0.0	0.0	0.0	0.0	2.389031730165569	2.653517217836287	3.035234855668075	0.0	2.028405394084386	3.854683722798573	0.0	0.0	0.0	2.862480065798674	0.0
237	4.4555209060972905	4.1038111587243264	4.878916993594986	0.0	3.8963791592894834	2.720209198823243	0.0	4.740295187931781	6.869680739630665	0.0	2.2523542834035104	1.3446125326058167	3.3798714779932695	3.952408305911945	2.2523542834035104	3.4720812354640733	1.898129372245258	1.3446125326058167	1.3446125326058167	2.720209198823243	1.3446125326058167	3.3798714779932695	2.5133968089169496	2.2523542834035104	4.0558461357577915	0.0	0.0	0.0	0.0	3.165204853512122	1.898129372245258	3.165204853512122	0.0	0.0	2.8914932365396693	1.898129372245258	0.0	0.0	0.0	0.0
238	4.0320597764843695	3.750272878789019	4.776396632441231	2.6976111631075534	3.572642566726492	2.069658145882607	0.0	4.0320597764843695	6.863021260953773	0.0	2.069658145882607	0.0	2.6976111631075534	3.750272878789019	2.069658145882607	2.6976111631075534	2.069658145882607	0.0	0.0	3.572642566726492	0.0	4.0320597764843695	3.080364893400374	2.6976111631075534	3.356494874271497	0.0	0.0	0.0	0.0	4.833086808485459	0.0	0.0	2.069658145882607	3.572642566726492	2.6976111631075534	3.356494874271497	0.0	0.0	0.0	3.356494874271497
239	4.875984675982834	4.222737459081072	5.097601546547778	2.015590676253589	3.574987716254061	3.373792719530114	0.0	5.057034160731909	6.485936208765768	0.0	3.5123151710940115	0.0	3.0211796049074295	5.548568543144457	2.4716467906242765	3.2129483065452393	1.1532224353177654	3.6339629921817194	2.909471042989493	3.2966008987244466	2.4716467906242765	5.5315412286697985	2.4716467906242765	6.123284477214943	5.186310840383053	0.0	3.840228663639516	0.0	3.0211796049074295	4.397288289588914	3.373792719530114	4.086756390120324	0.0	4.342421658412637	4.825092752604908	2.4716467906242765	1.1532224353177654	0.0	0.0	3.373792719530114
240	5.38117309232715	4.921253217933077	4.8610841166748076	0.0	4.395714983153312	4.291723536713163	0.0	4.728658125157198	4.978006550340032	0.0	0.0	2.198363895049149	2.8344196400517516	5.518729393796627	2.8344196400517516	2.8344196400517516	0.0	5.550352742347995	5.263965193710087	4.291723536713163	3.7148224678996207	5.933523431242621	3.7148224678996207	6.1936415114087024	5.581006633892154	4.044310438252953	4.489903619591394	0.0	2.8344196400517516	3.7148224678996207	4.728658125157198	4.655229792996602	2.8344196400517516	4.489903619591394	4.728658125157198	3.893075799781787	2.8344196400517516	0.0	0.0	2.198363895049149
241	4.809591254269976	4.265504662642111	4.265504662642111	0.0	2.9816447529465973	2.9816447529465973	0.0	4.770696535605968	6.2457310831017665	0.0	2.7107245327374825	2.33796309023133	2.9816447529465973	5.673884915935703	3.7639986609533578	3.649110284536671	0.0	5.30946706450371	5.186503497139028	3.960443928676303	5.212335600867259	4.88311682895026	1.7369611307328523	6.140585956768164	5.641209569779818	5.536243262363039	4.644018107164763	0.0	3.370062252512151	3.370062252512151	3.194594652912518	4.847029640718203	0.0	3.5192883268404813	4.04586615584374	3.5192883268404813	0.0	1.7369611307328523	0.0	2.7107245327374825
242	5.304230851137311	4.706153123432506	5.798720857489959	0.0	3.7818469605935388	4.063817609443567	0.0	4.063817609443567	6.755700072538202	0.0	2.727788404059275	1.752037236609165	0.0	4.827711883753892	3.7818469605935388	4.215510515040634	2.3544824463941456	0.0	2.3544824463941456	3.3877077604204766	0.0	4.063817609443567	2.9989945691007587	2.727788404059275	4.827711883753892	0.0	0.0	0.0	0.0	0.0	2.3544824463941456	2.3544824463941456	0.0	0.0	1.752037236609165	2.9989945691007587	1.752037236609165	0.0	1.752037236609165	0.0
243	5.257995313511984	4.636805920802387	5.484718255226329	2.662514333178355	3.9950603601917223	4.3943711239911085	0.0	5.21062117034066	6.723887067760095	0.0	3.598756328670004	2.662514333178355	4.073686192620104	5.21062117034066	3.598756328670004	3.320152168776133	1.6945312264640993	0.0	2.662514333178355	3.4691255651646866	0.0	3.9097208880052334	2.291340775957478	3.1450340708305258	5.280866512689027	0.0	0.0	0.0	1.6945312264640993	1.6945312264640993	2.291340775957478	3.4691255651646866	0.0	1.6945312264640993	3.320152168776133	2.932599339066458	0.0	0.0	0.0	0.0
244	4.593963732057029	4.1641465186536655	4.89360302372764	0.0	3.394168920648029	3.851504482452807	0.0	4.754964605668623	6.001559411966458	0.0	0.0	2.5270041641055143	0.0	4.470148040191529	3.179382461512589	3.179382461512589	0.0	6.056995476345559	4.754964605668623	2.905475522686295	5.666076641579302	5.157555972069543	3.179382461512589	6.147177171951819	5.443798070826061	5.443798070826061	3.9669238662705304	0.0	3.179382461512589	3.394168920648029	2.905475522686295	4.470148040191529	3.179382461512589	3.179382461512589	4.40197237907671	3.179382461512589	0.0	0.0	0.0	1.9107235975074703
245	4.912184638203467	4.126147873203368	4.1606823155185095	2.2726981285992895	3.578568074961236	2.6432149973596286	0.0	4.737707664253958	6.553644136965051	0.0	1.155744729438995	1.6776153372049831	1.6776153372049831	4.7751235432728585	2.7871519496782313	3.0246837447836334	0.0	5.633280161273888	4.526216797534832	2.91295399849277	5.593579641486741	4.89604470677675	2.91295399849277	5.8240517605127735	5.473221068295098	5.325837588130127	3.9746844048521375	0.0	3.0246837447836334	2.4750196367147654	4.053281049858817	4.014754707759571	2.0187840475844725	1.6776153372049831	4.194063834925071	3.746000856126189	0.0	2.0187840475844725	0.0	2.2726981285992895
246	4.8602576244557705	4.739896072809751	5.041286932082957	3.1334357970686226	3.281343048694449	3.7195693140913035	0.0	4.707397526042292	6.4462131554003985	0.0	0.0	2.118369946863151	3.281343048694449	5.109848682490404	2.4829340830278674	1.5387545077760603	0.0	5.549523036976138	4.8602576244557705	2.9597900661260432	5.884883423761598	5.041286932082957	2.7495207344727413	5.591327388566303	5.08751302168935	5.379290101995538	4.20257269001605	0.0	3.524271803254474	3.524271803254474	3.524271803254474	4.486508492093374	1.5387545077760603	3.410166155447685	4.306436381247615	1.5387545077760603	1.5387545077760603	1.5387545077760603	0.0	1.5387545077760603
247	4.525918686889257	4.327650606234579	5.5056021192219715	2.2308034909523444	3.9287630781458476	3.255092967260921	0.0	4.764758456720202	6.827753712018988	0.0	3.080457245437441	3.533083923656065	2.599797519070668	3.533083923656065	2.868732808852469	4.007291718253165	0.0	1.6397092219981975	1.6397092219981975	2.868732808852469	1.6397092219981975	3.750367402042619	2.599797519070668	3.6476156037181484	3.843538103250735	1.6397092219981975	0.0	0.0	0.0	2.868732808852469	2.2308034909523444	3.6476156037181484	0.0	0.0	2.868732808852469	1.6397092219981975	1.6397092219981975	0.0	3.080457245437441	0.0
248	4.114282029909728	4.799226829652975	5.574914178623331	1.8677134488512384	3.6715894060742733	4.199931007074438	0.0	4.753098932963012	5.441924325195094	0.0	2.4804764385803355	0.0	3.345240162489566	5.635315728444248	3.6715894060742733	4.420070729118392	0.0	5.107183045891786	4.351937015674033	3.80193623213849	2.4804764385803355	5.813778616474376	2.4804764385803355	4.020604283576082	5.201942791483759	0.0	3.345240162489566	0.0	0.0	5.553941442788034	2.4804764385803355	4.114282029909728	0.0	5.441924325195094	6.12095354360073	2.8576438034145797	0.0	0.0	0.0	4.199931007074438
249	4.544019201530467	4.093396491580582	4.544019201530467	1.4115406422063812	3.558912483187551	3.251078327704222	0.0	4.576466043152608	6.422028026997522	0.0	1.9747115686812902	1.4115406422063812	2.976224427634302	4.87744950356354	2.595932289099999	2.804048225915735	0.0	5.994442399773862	4.607893089718784	2.976224427634302	4.8535377009495155	5.480117293741445	1.4115406422063812	6.002145272095944	5.7305048835979955	4.281546211355358	4.363821506559465	0.0	2.595932289099999	2.976224427634302	3.558912483187551	4.281546211355358	2.804048225915735	2.804048225915735	4.439839165951244	2.976224427634302	0.0	1.9747115686812902	0.0	2.3328050366456092
250	4.920734948053298	4.831806346466675	5.125229100570652	3.6860421470501388	3.3400546173017105	2.806668081918146	0.0	5.077891002479657	6.784148617531771	0.0	2.1721726843411844	1.586919639967949	2.538921283211295	4.6994131783706585	3.3400546173017105	4.015325452717417	1.586919639967949	0.0	2.538921283211295	3.0176568775581276	0.0	4.504679324455826	2.538921283211295	3.46914679338071	5.333198598087468	1.586919639967949	0.0	0.0	0.0	2.1721726843411844	2.806668081918146	2.806668081918146	1.586919639967949	0.0	3.1917924034297425	2.1721726843411844	0.0	0.0	0.0	0.0
251	0.0	0.0	0.6096259153446804	0.0	0.0	0.0	6.271363368551562	0.0	0.6096259153446804	6.682003522787276	0.0	0.0	0.0	0.0	0.0	0.0	0.0	0.0	0.0	0.0	0.0	0.6096259153446804	0.0	1.2582419744868907	0.0	0.0	0.0	5.683818938012917	0.0	0.0	0.0	0.0	0.0	0.0	0.0	0.0	0.0	0.0	0.0	0.0
252	4.322998635222242	4.103164616802113	4.503107736043044	0.0	4.386708058892318	2.765242176590427	0.0	5.763627397277578	6.626805458508769	0.0	3.8209742082341034	0.0	3.5758992592972803	5.042068208843256	1.7852318767807092	3.426402772552071	0.0	1.7852318767807092	2.765242176590427	1.7852318767807092	0.0	3.8209742082341034	2.765242176590427	3.8209742082341034	5.682547798869783	0.0	3.0370588439905317	0.0	0.0	2.390772144544694	2.765242176590427	3.426402772552071	0.0	1.7852318767807092	4.322998635222242	0.0	0.0	3.426402772552071	3.0370588439905317	1.7852318767807092
253	4.792335150637005	3.295696910427748	4.702152876803787	0.0	3.866883341401419	3.295696910427748	0.0	5.564375625342368	6.4458921210887565	0.0	3.295696910427748	0.0	1.8244273963592317	5.366765497707653	2.4334807663951996	0.0	0.0	4.91398012201676	4.063742513272713	3.295696910427748	2.809266112439767	5.180514801693302	1.8244273963592317	6.057575344088658	5.291148144606516	2.809266112439767	3.866883341401419	0.0	3.295696910427748	4.875053093863658	3.0817712983036087	4.301215362234487	1.8244273963592317	4.6030243008489755	5.459440793777645	2.4334807663951996	1.8244273963592317	0.0	0.0	3.471825627623274
254	5.123706650022713	4.188557692323727	5.450542230240383	2.7022376421193144	4.380033386223734	4.036931846791053	0.0	4.679041532798153	6.364253252080511	0.0	1.7294740830642361	2.329750387048315	1.7294740830642361	5.123706650022713	2.329750387048315	2.7022376421193144	0.0	5.648618465548908	4.874091894442876	3.755116381123479	4.7212140759903365	5.75688964288649	2.97301378654808	5.696462559554235	5.32329422951339	4.540671807605901	4.380033386223734	0.0	3.6402537927311487	3.361282234083844	2.97301378654808	3.6402537927311487	2.329750387048315	3.5104647718550472	4.635011858943571	3.361282234083844	0.0	0.0	0.0	2.7022376421193144
255	4.5124222332561885	4.198074505299552	4.873289459301716	1.866120043671619	3.859401510856992	3.2939855837642615	0.0	5.071617217697007	6.845134487347585	0.0	3.187115820590023	2.357125267215738	3.7039648153939684	4.584674404007008	3.0674430166913647	3.0017689180418774	2.218633354243794	0.8611131525800574	2.774070117217734	1.866120043671619	0.0	3.2939855837642615	2.357125267215738	2.478749544846101	5.000622758283378	0.8611131525800574	0.0	0.0	0.8611131525800574	3.187115820590023	2.0578301364773175	3.597602920705782	1.6287263193724002	1.6287263193724002	3.3434218716544257	1.3168331925591257	0.0	0.0	2.357125267215738	1.3168331925591257
256	4.447980334004782	4.3161192852374475	5.19553759556248	2.4472716362875664	3.766467390098595	3.486466951950031	0.0	5.405790658192774	5.825459320425649	0.0	0.0	0.0	3.486466951950031	4.564462281656495	3.0961903245750895	0.0	0.0	6.187466143594041	4.668780706696956	3.9849734767282916	5.793805825584898	4.668780706696956	3.486466951950031	5.996843450598339	5.19553759556248	5.579425306699673	3.9849734767282916	0.0	3.0961903245750895	3.766467390098595	3.0961903245750895	4.3161192852374475	0.0	2.4472716362875664	3.766467390098595	0.0	0.0	0.0	0.0	0.0
257	4.596353890514069	4.325097839475432	3.873254688101291	3.200684925095289	3.951696839236935	3.0264772206876653	0.0	5.514509043212378	5.560845955522148	0.0	0.0	1.5943019020687406	3.0264772206876653	5.379293207495132	1.5943019020687406	3.3489994225672275	0.0	5.633600242460957	4.776992606669888	3.3489994225672275	6.140179763679225	4.841004658806638	1.5943019020687406	5.465920253984656	5.323469729303821	6.131687488681732	4.155725557717591	0.0	3.200684925095289	3.3489994225672275	2.815382327792451	4.809510738167316	0.0	3.0264772206876653	5.432164500232005	3.200684925095289	0.0	0.0	0.0	3.5924789096364633
258	4.854577305501767	4.8860824545807136	5.969203394688303	2.8581479738813362	3.2443028600360737	3.7394072541876353	0.0	4.680184099314918	6.751474870973479	0.0	2.22079014098955	2.589410291847065	2.8581479738813362	3.996271454660526	3.2443028600360737	3.2443028600360737	3.0697501951742074	0.0	2.22079014098955	3.0697501951742074	0.0	3.8325543519021408	1.6306717533233699	2.589410291847065	4.680184099314918	0.0	0.0	0.0	0.0	0.0	1.6306717533233699	1.6306717533233699	1.6306717533233699	0.0	2.589410291847065	2.8581479738813362	0.0	0.0	0.0	0.0
259	5.103020351087377	3.937948988114991	5.245310418133348	2.2391703706339476	3.656741955341177	2.8775725897421793	0.0	5.408143723608932	5.8550718469360685	0.0	2.8775725897421793	0.0	2.6084738363195963	5.564335668447516	3.5421807847893625	3.0893980948360995	0.0	5.309519373416384	4.9065233658241585	3.656741955341177	4.774048295720723	5.9468388168059185	3.4127765955604925	6.171650215213936	5.611411670324344	4.336896857014321	4.157187295039309	0.0	4.016491483016578	4.661732631351195	3.5421807847893625	4.08931176474924	0.0	4.157187295039309	4.937070812557795	3.656741955341177	2.2391703706339476	0.0	0.0	3.7595174840849634
260	4.663945041063573	3.661920250846044	5.235175382769541	1.3656213330871945	2.539444321310874	3.661920250846044	0.0	3.661920250846044	6.865010001368334	0.0	0.0	2.7466799628459286	1.3656213330871945	3.661920250846044	3.4072313990692384	2.277725675199677	1.3656213330871945	0.0	0.0	3.305545546340496	0.0	3.4995249602674208	1.9222486320433525	3.192336931571072	4.221235709177492	0.0	0.0	0.0	0.0	0.0	1.3656213330871945	0.0	1.9222486320433525	1.3656213330871945	0.0	2.277725675199677	0.0	0.0	0.0	0.0
261	4.771131499646583	3.9927877716993896	4.974356015827626	2.454546961369005	3.494185940671243	3.7742456706960956	0.0	4.857436728202131	6.532850491780888	0.0	1.843810854241442	2.454546961369005	1.843810854241442	5.287566944792661	3.1037934006369876	2.454546961369005	0.0	6.055955422695055	4.392084490027799	4.086419433310773	4.676668040277259	4.974356015827626	3.317920700149945	5.682326797795767	5.203455402249774	4.5157907007658284	3.7742456706960956	0.0	3.643988113119085	2.454546961369005	2.8309600832139004	3.889474959505108	0.0	1.843810854241442	4.392084490027799	2.454546961369005	0.0	0.0	0.0	1.843810854241442
262	4.998364225956819	4.53803871902719	5.053569200942829	2.24174615596957	4.339741728684271	3.7623329433022223	0.0	5.1058853680650875	6.77971580559818	0.0	0.0	3.266874952940797	4.019322137764892	4.019322137764892	2.6111443443628612	3.9407754054538566	2.24174615596957	0.0	0.0	3.266874952940797	0.0	2.6111443443628612	2.24174615596957	2.880293120598619	4.492027829034622	0.0	3.544979965222012	0.0	0.0	2.6111443443628612	1.649595478690154	0.0	3.6595501562279558	2.24174615596957	3.7623329433022223	3.544979965222012	0.0	0.0	4.09214606168842	0.0
263	5.42649144214074	4.824014354928687	5.618093300685479	2.423797285642544	4.023077128437582	4.462900173733564	0.0	5.088760840334088	6.410224239260163	0.0	2.423797285642544	1.4882975650737753	3.071641301969691	4.60972872295	3.5637549327851916	3.8920993021526202	0.0	5.678504278575643	4.675777664140709	3.5637549327851916	5.31489586397003	5.485080567648469	3.347669474197948	5.713073284271708	4.501677370124604	4.539006858974292	4.380520573833458	0.0	3.347669474197948	2.8985460568054116	3.461537499030205	3.8920993021526202	2.423797285642544	2.8985460568054116	4.737733117604373	3.656486131777787	1.4882975650737753	2.0616716071970913	0.0	2.0616716071970913
264	5.0274035491634494	4.229862339345214	4.477937216168188	2.0079937865443975	3.5963796729913375	3.8991949793706016	0.0	4.891786941117907	5.365021627593855	0.0	1.440825082090123	0.0	3.0128390176398403	5.201553470374266	2.840299844383445	2.3676739961135542	0.0	5.593249020870557	4.706119969065935	3.4017844450079604	6.337235280982611	4.706119969065935	2.840299844383445	5.943988173732198	5.183635105334718	6.017304839079599	4.181799630215089	0.0	2.6316527473940163	2.3676739961135542	3.5963796729913375	4.440633593418227	2.0079937865443975	3.0128390176398403	4.614621084337171	3.4017844450079604	0.0	0.0	0.0	1.440825082090123
265	5.35719428561523	4.57437792170451	5.847835821656955	1.7575794207573223	3.984943196620018	4.470162606997863	0.0	5.46434380203093	6.65716134074494	0.0	2.360549227036321	2.734052838518454	3.788395877338353	4.3538092307148455	3.891490640410757	2.360549227036321	3.005362740086352	0.0	3.005362740086352	3.218552761387448	0.0	4.871805267322585	3.891490640410757	3.543526883134662	5.237170488859733	0.0	0.0	0.0	1.7575794207573223	0.0	2.360549227036321	2.734052838518454	0.0	0.0	2.734052838518454	1.7575794207573223	0.0	0.0	1.7575794207573223	0.0
266	5.46012765426177	4.228829056504559	5.623114907700863	3.7523859323325386	3.296361162565668	4.064420458645319	0.0	5.0231047355876335	6.744131747674178	0.0	2.809914361503304	2.434110064257993	1.8250059528874745	4.654499622582207	3.4724940047532464	4.064420458645319	1.8250059528874745	0.0	2.434110064257993	3.4724940047532464	0.0	3.6222006069462394	2.809914361503304	4.228829056504559	4.228829056504559	0.0	0.0	0.0	0.0	1.8250059528874745	2.434110064257993	0.0	0.0	0.0	2.434110064257993	0.0	0.0	0.0	0.0	0.0
267	4.566285350895205	3.986781494594378	3.986781494594378	0.0	4.166005032233843	3.7682670502800883	0.0	4.670605674995851	3.488252853050981	0.0	0.0	0.0	2.4489546021240374	5.762953989412548	3.7682670502800883	3.097949329169692	0.0	5.072943700641969	5.3080128813110035	3.986781494594378	6.311670211859604	4.930806078150157	0.0	6.122006420402995	5.197369636187748	5.540595584036333	5.197369636187748	0.0	3.097949329169692	0.0	0.0	4.44980103496899	2.4489546021240374	3.097949329169692	4.317936950303451	3.986781494594378	0.0	0.0	0.0	0.0
268	4.414576505223348	3.674325026792852	5.158475681539734	0.0	3.9858365744020836	4.071298677147243	0.0	5.238075948386267	5.041411194982405	0.0	3.0062279768261218	1.7583327844172847	2.361373655105775	5.3352202991847175	3.0062279768261218	0.0	0.0	3.674325026792852	3.395062913937647	2.7349040307647905	2.7349040307647905	5.041411194982405	3.2194266495096047	6.1962017317189835	5.978444909037171	0.0	4.354707827433609	0.0	2.361373655105775	4.908802893184173	3.395062913937647	3.7892855806068866	2.361373655105775	4.6235782385637	6.2345911358704855	3.2194266495096047	0.0	0.0	0.0	3.9858365744020836
269	4.822028745342532	4.731823381772892	5.553533788713615	1.849596507114832	3.8962042477053607	3.7809578533937813	0.0	5.150003679304876	6.779455479761165	0.0	2.4608280562779474	2.4608280562779474	3.7809578533937813	3.500847324689911	1.849596507114832	3.110355459617856	1.849596507114832	0.0	2.8374257356370935	1.849596507114832	0.0	3.650678430393761	2.4608280562779474	3.7809578533937813	3.999530807202813	0.0	0.0	0.0	0.0	1.849596507114832	0.0	3.110355459617856	1.849596507114832	0.0	3.500847324689911	2.8374257356370935	0.0	0.0	0.0	0.0
270	5.041088556415218	4.005661970742869	5.245330849379404	2.843306238421353	4.099315121222587	3.8463518104528442	0.0	5.538783420595297	6.164139322355385	0.0	2.46654170795958	1.307090967338865	3.656761964621054	4.849559839319662	3.330563163306468	3.656761964621054	0.0	5.704416566293858	2.46654170795958	3.656761964621054	3.902322991436697	5.639501455745381	0.0	5.798607008664398	5.790401565206065	2.843306238421353	4.499236883485458	0.0	3.724032288670667	5.3782030151188	3.7870611429443555	2.206759419795465	1.307090967338865	5.231018515923554	4.890912818328248	1.307090967338865	1.307090967338865	0.0	0.0	4.336917127953804
271	5.02602614014189	4.279612651260038	4.759780068981028	1.6957585248687745	3.8178835088682566	3.9965359660681257	0.0	4.934287926022368	6.195599951579598	0.0	2.934022589915513	0.0	1.6957585248687745	5.162385260273622	2.934022589915513	3.1464726339000846	0.0	5.852664321429477	4.720901996857519	2.6639127754108847	6.038761266162531	4.83327588999076	2.934022589915513	5.813558491132652	5.187559857489786	5.71588549844036	4.215996905904758	0.0	3.3216011243577577	3.1464726339000846	2.934022589915513	4.279612651260038	0.0	2.2926921081776186	4.449273983966044	3.1464726339000846	1.6957585248687745	2.2926921081776186	0.0	0.0
272	4.948082921124834	4.973876416573682	5.159284438560639	0.0	3.8106632221497203	3.7256619594046705	0.0	5.3335646672572095	6.422993377018034	0.0	1.5436611773754463	2.755366127151527	3.287352689874808	5.512112816585354	3.530331898181424	3.632758595275925	0.0	4.679992687076691	5.02354940043765	3.8106632221497203	3.8106632221497203	5.701171257043602	3.13940814584325	5.860106360197879	5.434880139540351	2.4886578047685854	4.36074795006389	0.0	3.287352689874808	4.262007676779769	3.8106632221497203	4.029370247688332	2.4886578047685854	4.406687395672111	4.60922082637346	2.755366127151527	0.0	0.0	0.0	4.029370247688332
273	5.214781382744677	4.954046476651783	5.510634197189179	0.0	3.766400864659815	3.766400864659815	0.0	5.002500641332382	5.048715104888281	0.0	2.0841018062267698	2.0841018062267698	2.7130203791118808	5.002500641332382	3.0961253033637206	0.0	0.0	5.668266289380049	5.048715104888281	3.37243695362936	5.782960130410206	5.510634197189179	3.5886956720947114	6.270615364698667	5.323418210866816	5.135191540984166	4.447913030047304	0.0	3.0961253033637206	2.7130203791118808	2.7130203791118808	4.361964993441679	2.0841018062267698	3.37243695362936	4.732665072841758	4.361964993441679	0.0	0.0	0.0	0.0
274	4.597183378166439	4.078044636202582	4.641196775631305	1.698152007297643	3.914065919243307	2.936797418376901	0.0	5.139473762338951	6.3340678710047795	0.0	2.295327000272578	1.698152007297643	3.1492772524347057	4.641196775631305	2.295327000272578	3.3244259608598257	0.0	5.085732086576401	4.800109344895779	2.295327000272578	5.747700038611448	5.285277720676621	2.6666393356165754	6.142552231072025	5.371866873111679	5.307638000744176	3.9994126461856796	1.698152007297643	2.6666393356165754	1.698152007297643	3.4734214936757817	4.452170247319706	3.4734214936757817	2.295327000272578	5.285277720676621	3.1492772524347057	3.914065919243307	3.4734214936757817	0.0	1.698152007297643
275	4.9479313907483915	4.365807125678924	5.363239915875758	2.430249875028021	3.618081988576183	4.145834640463605	0.0	4.698642930778528	6.793587182723166	0.0	0.0	3.2922861934892267	3.0783919296247486	4.599517710690824	1.8214574798718355	4.599517710690824	2.430249875028021	0.0	0.0	2.8059377296231416	0.0	3.748253481144411	2.8059377296231416	2.430249875028021	5.052581846683448	0.0	1.8214574798718355	0.0	0.0	2.430249875028021	0.0	1.8214574798718355	1.8214574798718355	0.0	1.8214574798718355	1.8214574798718355	0.0	1.8214574798718355	0.0	0.0
276	4.745597034694051	4.596187775687222	4.207142809246323	1.7161482421948921	4.334548201440821	3.4229551979691206	0.0	5.1998268298630705	6.569253197239819	0.0	1.7161482421948921	1.7161482421948921	3.6244603042359884	5.174327701184318	2.8314888315638442	3.6244603042359884	0.0	5.482972150392647	4.473900600831866	3.4947307445662816	4.618947944233018	5.404065561731808	2.8314888315638442	5.556105277847883	5.640587635440103	4.596187775687222	4.020997852129638	0.0	3.6244603042359884	3.6244603042359884	4.549051811883804	4.524623595058623	2.059824043102834	4.499583666242959	4.099659987292106	3.4229551979691206	1.1883097139972476	2.315118142425348	0.0	3.6244603042359884
277	4.78305804570933	4.250022573289555	5.1671425768133386	2.38623002846499	2.0257267071315974	3.032298296825349	0.0	4.4608498445194575	6.844688362207977	0.0	1.4564753584426287	1.4564753584426287	2.0257267071315974	4.634875459750872	2.650649672231374	3.9825364251746738	2.650649672231374	1.4564753584426287	1.4564753584426287	3.032298296825349	0.0	3.9192396863507044	2.8595715070765326	1.4564753584426287	4.959375676533723	1.4564753584426287	0.0	0.0	0.0	1.4564753584426287	2.0257267071315974	2.0257267071315974	0.0	0.0	2.8595715070765326	1.4564753584426287	0.0	0.0	0.0	0.0
278	4.378645890464898	2.8831632651286974	4.680721467603403	0.0	3.3713515982400475	3.3713515982400475	0.0	4.0471780432992155	6.863810818756421	0.0	1.8906346842012207	1.8906346842012207	3.156757195533926	4.305502247874168	0.0	3.156757195533926	0.0	1.8906346842012207	2.505292640108848	1.8906346842012207	0.0	3.943756935691298	2.505292640108848	3.156757195533926	4.627169242688265	0.0	0.0	0.0	1.8906346842012207	2.505292640108848	2.505292640108848	0.0	2.8831632651286974	0.0	4.446802256791135	1.8906346842012207	0.0	0.0	0.0	1.8906346842012207
279	4.334581594034663	3.5617306461655516	4.499617126310706	2.059853565965079	3.5617306461655516	3.0696545788986964	0.0	4.2405812916784	6.86617772497206	0.0	2.059853565965079	0.0	0.0	2.059853565965079	2.059853565965079	0.0	0.0	0.0	0.0	0.0	2.059853565965079	2.687142616494254	2.059853565965079	3.0696545788986964	4.334581594034663	0.0	3.345659439196142	0.0	0.0	3.0696545788986964	0.0	2.687142616494254	0.0	0.0	0.0	0.0	0.0	0.0	0.0	0.0
280	4.771900480752252	3.4949379415294985	5.365921283679269	0.0	3.4949379415294985	3.9935490177529123	0.0	3.7119928683529464	6.8579978932894745	0.0	0.0	0.0	2.6610821350859974	3.834277898055003	3.104534156069765	2.977388815518766	2.8316899245941856	1.2981060002104492	1.2981060002104492	3.104534156069765	0.0	3.7119928683529464	1.8444637403135689	3.2173219133321926	3.8902346489386965	0.0	1.2981060002104492	0.0	1.2981060002104492	0.0	1.2981060002104492	1.2981060002104492	1.2981060002104492	0.0	1.2981060002104492	1.2981060002104492	0.0	0.0	0.0	0.0
281	5.032631537236668	3.9148319058529784	4.9663898289380155	1.7773332846464693	3.8116849274924944	3.4172146007986113	0.0	4.931547344567766	6.6336117138428	0.0	3.4172146007986113	0.0	2.58664766897864	4.692351171417639	2.382147238214612	3.9148319058529784	1.2404104529717384	5.414276175608314	4.245589588090188	3.566668025900161	3.9148319058529784	5.681491951959522	2.58664766897864	5.594028995807978	5.167350002345905	3.140407738016527	4.345984808949758	0.0	3.4947307594993067	3.9626719091998415	3.8645877399280177	3.4172146007986113	2.382147238214612	3.9626719091998415	4.377328464618187	3.6966619409317634	2.58664766897864	1.7773332846464693	0.0	3.140407738016527
282	5.576236227160454	4.305099886535543	6.118262402249165	1.3668731273487809	3.9818319072638344	4.485168985608119	0.0	5.12166777785443	6.664895261454644	0.0	2.748252667302439	2.279233936626988	3.066258396382067	3.7358323131435442	3.5856493032570294	3.408856169326563	2.540992224471186	0.0	2.540992224471186	3.408856169326563	0.0	3.3071643618922004	1.9236834045481013	3.066258396382067	3.9818319072638344	0.0	0.0	0.0	0.0	1.9236834045481013	1.3668731273487809	3.5856493032570294	0.0	0.0	3.066258396382067	2.279233936626988	0.0	0.0	0.0	0.0
283	5.103205462874148	4.033181232106019	5.5233822255278815	1.3276076878507532	3.6118934883630325	3.015733966263938	0.0	4.717430001209156	6.819757479288307	0.0	2.698675987692471	2.231736173829903	2.698675987692471	3.3575967952429915	3.1431202852005526	3.814457368450003	3.6118934883630325	0.0	2.231736173829903	3.1431202852005526	1.3276076878507532	3.1431202852005526	2.492216124591056	3.4497366060735484	5.015214614213196	0.0	0.0	0.0	0.0	0.0	2.492216124591056	2.231736173829903	0.0	0.0	3.015733966263938	1.3276076878507532	0.0	1.3276076878507532	0.0	1.3276076878507532
284	3.4565304030973163	3.8969805265088246	5.011616121898342	1.6839296565234159	2.650424388851975	2.9202934382938226	0.0	4.745399309495105	6.850270946738375	0.0	2.9202934382938226	0.0	2.650424388851975	4.325106991672098	2.9202934382938226	2.650424388851975	2.9202934382938226	1.6839296565234159	1.6839296565234159	3.132594852804706	0.0	2.650424388851975	1.6839296565234159	2.650424388851975	5.011616121898342	0.0	0.0	0.0	0.0	1.6839296565234159	2.279660776365762	1.6839296565234159	0.0	0.0	4.1337824222531045	1.6839296565234159	0.0	0.0	0.0	1.6839296565234159
285	4.0133101708127	4.5447475608884105	5.22215406552927	3.1898244963182614	4.081097417837291	3.404698126427428	0.0	4.960361393946648	6.413899822284847	0.0	3.6340693185528163	1.0785276330186486	3.1898244963182614	4.5447475608884105	3.106549683975899	2.37040592102217	0.0	2.915775436400807	4.412732568519309	3.3380750765406777	2.1703543820664426	5.349758708372662	2.915775436400807	6.174339558677174	5.643148599201967	1.5852874607283063	4.047778073241883	0.0	3.3380750765406777	4.081097417837291	3.7770651337540877	4.11334228828859	0.0	4.144579823901887	5.557083485786519	1.0785276330186486	2.915775436400807	2.804739837450762	0.0	2.6798173551346345
286	4.6764819742363635	5.183575958012269	5.518444647684467	3.204475758071679	4.427824503169395	3.8771241824505336	0.0	4.55986222609677	6.7615196371047706	0.0	3.204475758071679	2.5511069907839325	3.5963218232956446	3.204475758071679	2.5511069907839325	3.204475758071679	2.5511069907839325	0.0	2.5511069907839325	2.5511069907839325	0.0	4.0961170719408	0.0	4.0961170719408	4.0961170719408	0.0	0.0	0.0	0.0	2.5511069907839325	0.0	0.0	0.0	3.5963218232956446	3.204475758071679	0.0	0.0	2.5511069907839325	0.0	0.0
287	5.159554744315411	4.7569576479167	5.792836671186828	3.675382811437263	3.675382811437263	4.224079327660368	0.0	4.836339236431536	6.74759910343471	0.0	2.3623566721340175	2.3623566721340175	2.7359189306294516	3.893445536518705	2.7359189306294516	2.7359189306294516	2.3623566721340175	1.759231136864756	3.396111834119137	3.396111834119137	1.759231136864756	4.797435915022313	2.7359189306294516	3.0072596064511896	4.624652889622667	0.0	1.759231136864756	0.0	0.0	0.0	1.759231136864756	2.7359189306294516	0.0	0.0	3.2204685843803786	3.2204685843803786	0.0	0.0	0.0	0.0
288	4.71603665862084	5.081003614038785	4.71603665862084	0.0	3.8310300754745352	3.2428056221577273	0.0	5.081003614038785	6.22537381237351	0.0	2.587969289028248	0.0	2.587969289028248	5.2451373586342065	3.06826455271972	3.06826455271972	0.0	5.50960937743755	4.599371820368303	3.06826455271972	4.315036857452741	6.200730663161253	2.2194013018591408	5.957094467274737	5.34780449086681	3.8310300754745352	3.9947420793558135	0.0	3.6351671960538847	3.9947420793558135	3.9947420793558135	3.8310300754745352	2.856679391674931	4.135384945351829	4.915078649817209	3.391361513157655	0.0	2.2194013018591408	0.0	3.391361513157655
289	4.013456951711655	2.4738093102740146	4.5170279976694	0.0	4.246034092139226	3.1239115785296225	0.0	5.567663487717891	6.825591152836568	0.0	2.4738093102740146	3.1239115785296225	3.94575402055041	4.390682804728219	2.1096124628303197	3.271758893606055	0.0	1.5309405954456303	0.0	1.5309405954456303	0.0	3.271758893606055	2.4738093102740146	3.1239115785296225	3.709851733403173	0.0	2.950348510262485	0.0	0.0	1.5309405954456303	0.0	3.1239115785296225	2.740200516754482	0.0	3.7948209305005585	2.1096124628303197	0.0	0.0	2.4738093102740146	0.0
290	4.761704630246841	4.284566109618074	4.89875100207893	2.0988893512090443	3.9053672119783873	3.2321535911713455	0.0	4.809504250108503	6.566651101729117	0.0	1.9059336542155176	1.9059336542155176	2.6306498975041563	5.305287745003729	2.9759617953425743	3.565414509022337	0.0	5.86683506003341	4.711505007660868	3.2871166859621934	4.573733281004053	5.038004330278359	2.6306498975041563	5.759986516142906	5.312369997476716	4.244318100297622	3.876124170662785	0.0	3.565414509022337	3.876124170662785	4.039983770763522	3.9053672119783873	1.351403202767248	3.98829081530817	4.631138997049036	2.818137414782909	0.0	0.888475876603391	0.0	3.4359157257108945
291	3.5988072131307205	4.404349661933918	4.5510821676673565	1.4427306857437028	4.08058812996511	3.290559844419273	0.0	4.322030449634066	6.850987228281992	0.0	2.6339692533784524	0.0	3.4041972991420932	3.761643749771604	2.3699363001958624	3.8340899491475917	0.0	2.0101549559934964	2.0101549559934964	2.0101549559934964	0.0	4.0244231945084605	2.0101549559934964	3.4041972991420932	5.029883108577549	1.4427306857437028	2.3699363001958624	0.0	0.0	2.3699363001958624	2.3699363001958624	1.4427306857437028	0.0	0.0	3.5988072131307205	2.0101549559934964	0.0	0.0	2.3699363001958624	2.6339692533784524
292	4.892059149868327	3.893508130415011	5.550792351702362	2.1987562484928564	2.1987562484928564	3.220529928429448	0.0	3.498178359194297	6.8444044102118236	0.0	0.0	0.0	2.1987562484928564	2.834835040498516	3.220529928429448	2.1987562484928564	1.6108165220027073	0.0	1.6108165220027073	3.3689594319870126	0.0	1.6108165220027073	1.6108165220027073	2.834835040498516	3.612594350230199	0.0	0.0	0.0	0.0	1.6108165220027073	1.6108165220027073	0.0	0.0	1.6108165220027073	1.6108165220027073	2.1987562484928564	0.0	0.0	0.0	0.0
293	3.979378922544022	3.4336886589781566	4.11057042373506	2.5052426255552653	4.170229967200735	3.650357756888271	0.0	5.420227865960745	5.177254407591576	0.0	0.0	1.5579010744620043	3.650357756888271	5.177254407591576	2.139793963825415	2.772299507629138	0.0	5.573746040374802	4.8843879052288	3.1567050521282503	6.458813660149361	4.627115313925555	2.139793963825415	5.587877205867972	5.258489714746861	5.987399773939794	3.650357756888271	0.0	3.1567050521282503	3.4336886589781566	2.5052426255552653	4.663133506361504	0.0	3.4336886589781566	4.510554398569072	2.9828606152558956	1.5579010744620043	1.5579010744620043	0.0	1.5579010744620043
294	5.136452200249757	4.279505219931021	5.235975644072317	0.0	4.147950374485862	3.817776962857888	0.0	4.83316781722973	4.594174659773776	0.0	0.0	2.933919443921608	2.933919443921608	5.3264845647470205	3.600112524112547	2.933919443921608	0.0	5.368841611608976	5.3264845647470205	3.817776962857888	5.972857202877858	5.686023754858834	2.933919443921608	6.038652585931193	5.744670347065061	5.744670347065061	4.83316781722973	0.0	2.933919443921608	3.3214961167391532	3.600112524112547	4.147950374485862	0.0	3.3214961167391532	4.6803431347886715	2.933919443921608	2.2925941710127713	2.2925941710127713	0.0	2.933919443921608
295	4.975815537178432	4.311228322143755	4.781562363483035	1.434380157418063	3.890914591115845	3.823379703072481	0.0	4.50553983822812	6.181575370278784	0.0	1.434380157418063	2.6238110351684876	2.360016677994158	5.210750018880425	2.8323431704407525	3.750951382324319	0.0	5.26177039708649	4.754396220287881	3.1518509674011175	6.091743932949345	4.6977443689427405	2.000680409427393	5.676517080377119	5.100166245834436	6.1272558028404935	4.353228736114213	0.0	3.2800214054607513	3.6728647088785857	3.5881600867116923	4.637689323377352	3.0048038114245847	3.495611007129522	4.469581281652714	3.750951382324319	0.0	2.000680409427393	0.0	3.0048038114245847
296	5.680550520031189	4.436280582747151	6.440869352141634	3.084889631212632	3.084889631212632	4.436280582747151	0.0	4.657053347119342	6.131294262769298	0.0	3.084889631212632	0.0	3.084889631212632	4.152537374186322	3.084889631212632	3.084889631212632	3.084889631212632	0.0	3.084889631212632	3.7549037532549026	0.0	4.152537374186322	0.0	3.7549037532549026	4.436280582747151	0.0	0.0	0.0	0.0	0.0	0.0	0.0	0.0	0.0	3.084889631212632	0.0	0.0	0.0	0.0	0.0
297	5.556849135466681	5.048594153099694	5.855952246695706	3.288422253590025	4.182070975108186	4.514171711337339	0.0	5.4519175192067975	6.565990073209581	0.0	3.9627368730005643	3.9627368730005643	4.182070975108186	5.556849135466681	3.681371810263377	3.288422253590025	4.182070975108186	0.0	0.0	3.288422253590025	0.0	4.361844812966835	0.0	3.288422253590025	3.9627368730005643	0.0	0.0	0.0	0.0	3.681371810263377	0.0	0.0	0.0	0.0	3.681371810263377	2.6319084736244904	0.0	0.0	0.0	0.0
298	5.244348371791213	4.209477624177938	5.459032474176296	2.0770882956337524	3.6736789828216736	3.6736789828216736	0.0	4.354053481541452	6.823315823483032	0.0	2.4398913485500358	2.0770882956337524	3.088475000998717	3.3646988283272194	2.9152264393762044	3.088475000998717	2.0770882956337524	0.0	2.9152264393762044	3.2360941973689292	0.0	4.260027936335139	2.4398913485500358	3.3646988283272194	3.909386997356314	0.0	0.0	0.0	0.0	2.4398913485500358	1.5019858961499575	2.0770882956337524	0.0	2.0770882956337524	2.705539874912834	0.0	0.0	0.0	2.0770882956337524	2.4398913485500358
299	5.110907315615279	4.43885843785935	5.678826726795124	0.0	3.6644728977922085	3.447713343052942	0.0	4.653616008655696	6.80931102330711	0.0	1.2629123368171817	3.0580321661354475	2.4107948659522473	3.727409031363749	3.0580321661354475	2.9311897882668054	2.4107948659522473	0.0	1.2629123368171817	2.152588722346381	1.2629123368171817	4.082966482545492	2.152588722346381	2.9311897882668054	4.578381957610468	0.0	0.0	0.0	0.0	2.4107948659522473	2.152588722346381	2.152588722346381	0.0	0.0	3.0580321661354475	0.0	0.0	0.0	2.4107948659522473	1.2629123368171817
300	4.896420541896025	4.697409199071981	5.0623242288647	0.0	3.6168703409621505	3.8978130980470413	0.0	5.204580605629363	5.927679338219817	0.0	0.0	0.0	0.0	5.329097498279136	3.8978130980470413	0.0	2.5705973934201567	5.713207272260047	5.329097498279136	3.6168703409621505	5.752300974850828	4.982808951084438	3.8978130980470413	5.713207272260047	5.585824080984105	5.439812640608286	4.80185741153724	0.0	4.580765373232777	3.6168703409621505	3.224749120085656	4.80185741153724	0.0	3.6168703409621505	5.329097498279136	4.296493164075722	0.0	2.5705973934201567	0.0	3.224749120085656
301	4.888560190920138	4.340726834854414	4.784036242984964	1.457231997177695	3.9835044984965395	3.3088063532195	0.0	4.8376632526934875	6.347164803458466	0.0	0.0	3.033237217769358	2.3871257897503684	5.069625582454228	3.3088063532195	3.4225189171580697	0.0	5.706309931851186	5.027339181701768	3.033237217769358	5.829791969299995	4.983185385294841	3.1804841956810423	5.94832378218119	5.1101961544573085	5.355735226080141	3.6172391914327235	0.0	3.4225189171580697	2.8605014665407853	3.9835044984965395	4.2509949596742835	0.0	2.3871257897503684	4.727369601086213	3.033237217769358	0.0	1.457231997177695	0.0	0.0
302	4.7921643258116795	3.9166407436185757	4.487661191725483	2.4466499536915114	3.48580719885078	2.9222283654297856	0.0	4.267325424258528	6.6703894857190535	0.0	2.083565540912362	0.0	2.7124485298513124	5.092279074383638	3.3718454807432994	3.0955405196395285	0.0	5.233117790157636	4.668106503228763	3.5881001117492457	5.726646147747658	5.0252663529956765	2.7124485298513124	5.538082664892342	4.700593375886307	5.155081741894161	3.48580719885078	0.0	2.4466499536915114	2.7124485298513124	3.3718454807432994	4.047680552556889	0.0	1.5077440128444688	4.107277421014383	3.2432058511208237	0.0	0.0	0.0	2.083565540912362
303	5.057652297506784	4.606571542639779	4.576111897674434	2.5662560455738177	4.249890536452325	2.9457800307611084	0.0	4.868939071379821	6.132638916233317	0.0	2.5662560455738177	1.947123558905377	3.690259592734312	4.9572325980369705	3.0923936575740734	3.2202347450070494	1.3873561752341508	5.603529103063172	4.7971943571982	3.690259592734312	5.865042658878748	4.998618218039055	3.7625827215500127	5.865042658878748	5.812552259692365	5.558238102048883	4.249890536452325	0.0	3.8300261477632707	3.612295183928541	3.3335694927832877	4.664841251435367	2.303859134704261	4.206087008977538	5.076580476323	4.370845448994084	3.0923936575740734	1.3873561752341508	0.0	2.5662560455738177
304	5.001016564060627	4.254788722858054	4.843111731173358	3.122391532694512	3.971827519460562	2.910200703553562	0.0	4.655510569554129	6.581277010466372	0.0	0.0	3.2973440561855467	3.575737811155776	4.843111731173358	2.910200703553562	3.575737811155776	0.0	5.549337246778557	4.5233366917988285	3.122391532694512	4.475089017999971	4.876750498735424	3.575737811155776	5.747763307769098	5.162525318364506	3.7932666769211267	3.575737811155776	0.0	2.910200703553562	3.575737811155776	4.5233366917988285	3.971827519460562	3.2973440561855467	3.575737811155776	4.569363278858692	4.314577931711997	3.2973440561855467	0.0	0.0	2.6405107306734203
305	5.074245255693603	4.8165859166685605	5.429041694488112	1.7117443375991297	4.358712492117175	3.8370007657979928	0.0	5.3241685376251136	6.1494875834284315	0.0	2.3102782782967957	2.3102782782967957	3.734032737243314	4.6998141663518975	3.1651826571774624	3.340444950598976	0.0	5.448758292629757	4.852664434228892	3.6192322834978117	4.358712492117175	5.859284523105143	2.9525354341184205	6.139752335472739	5.346041516982736	4.358712492117175	4.094377653384383	0.0	4.094377653384383	4.4151598281723325	3.6192322834978117	4.657649994060221	0.0	3.734032737243314	4.953691273877001	1.7117443375991297	2.3102782782967957	2.3102782782967957	0.0	3.6192322834978117
306	5.378085070290122	4.85800584983185	5.853256462698922	3.2171280347000275	2.8314998536614393	3.968505615632769	1.6079816328465302	4.486836164154538	6.713564914135516	0.0	2.195606357917368	2.195606357917368	2.8314998536614393	4.10908305705262	3.609146482758208	3.609146482758208	1.6079816328465302	0.0	2.195606357917368	3.042788530938587	0.0	4.65215702452844	2.5632688465086684	3.968505615632769	5.196686418296255	0.0	0.0	0.0	1.6079816328465302	2.195606357917368	3.2171280347000275	0.0	0.0	0.0	3.609146482758208	3.2171280347000275	0.0	0.0	0.0	0.0
307	4.10007589958021	3.9771198415667652	4.592535582156329	0.0	3.758650233968966	3.2361702874689295	0.0	4.970686925419297	6.864325334950278	0.0	3.2361702874689295	3.088550595755695	3.088550595755695	3.9771198415667652	2.43996364861646	0.0	2.43996364861646	1.5020474630000784	2.0771575762044985	2.0771575762044985	0.0	2.7056137856262064	2.0771575762044985	3.364775294215625	4.813651649998973	1.5020474630000784	0.0	1.5020474630000784	0.0	2.9153013513899535	1.5020474630000784	2.9153013513899535	1.5020474630000784	0.0	2.43996364861646	0.0	0.0	0.0	0.0	1.5020474630000784
308	4.61010733769867	3.5312011033498005	4.808967167230573	1.5443654093670267	3.1402648084165192	3.1402648084165192	0.0	5.048379920746463	6.846597059630419	0.0	2.7562046401620526	2.7562046401620526	3.2882146832462915	2.9665602856681104	0.0	3.633630353166132	0.0	0.0	2.7562046401620526	2.7562046401620526	0.0	2.489478921307535	2.489478921307535	3.5312011033498005	4.451493757166015	0.0	3.1402648084165192	0.0	0.0	1.5443654093670267	2.489478921307535	3.2882146832462915	0.0	1.5443654093670267	3.8898790101806306	1.5443654093670267	0.0	0.0	1.5443654093670267	0.0
309	4.888833988284514	4.468986135940843	4.753799365255031	1.7565946684024336	3.3930330333800196	2.7329400847955054	0.0	4.644800164295867	5.493185830378985	0.0	2.10279382608968	2.5635402460528414	2.877757657641824	5.114078273080303	2.877757657641824	3.3930330333800196	0.0	5.559929810635069	5.156387376279702	3.7314062618966264	6.085706012729296	4.441142603327082	2.7329400847955054	5.97634983829586	5.648156964379242	6.04679434004956	3.938141268581025	0.0	3.8903248500358862	2.10279382608968	3.3930330333800196	4.548146998922228	0.0	2.877757657641824	5.039324391299461	3.672277964986154	3.1164908784140875	2.35947149510394	0.0	2.5635402460528414
310	4.818046739527578	3.9814679693053914	5.285014806459722	2.0810344936264964	2.9194927311530927	4.044839670628658	0.0	4.160674976000336	6.850354299223477	0.0	2.709749259677505	1.5054934793188943	2.709749259677505	4.160674976000336	2.709749259677505	4.104433613701674	2.444009188568017	1.5054934793188943	2.0810344936264964	2.709749259677505	0.0	2.0810344936264964	3.092780093370983	3.24042743937535	4.21392096400626	1.5054934793188943	0.0	0.0	0.0	2.444009188568017	2.444009188568017	2.709749259677505	1.5054934793188943	0.0	2.444009188568017	2.709749259677505	0.0	0.0	0.0	0.0
311	4.323584236179559	4.3916932305657514	4.3916932305657514	0.0	3.773858603237385	3.4938018129220065	0.0	5.044944498225218	6.409032434804496	0.0	1.8434773800519604	1.8434773800519604	3.1034150203515813	4.814821947982161	2.830587280936357	3.4938018129220065	0.0	5.2318918078891405	4.936488216838671	3.1034150203515813	5.546296536403081	5.044944498225218	3.4938018129220065	5.606691609463905	5.9642178124374325	4.814821947982161	3.8890869021188044	0.0	3.773858603237385	3.1034150203515813	4.455457717860574	4.571949364225545	1.8434773800519604	3.317538892212176	5.01008321687758	3.64360231102743	4.455457717860574	4.72462212561933	0.0	2.830587280936357
312	4.918711838591415	4.189054231449655	5.277508019135785	2.9294037129450436	3.418626103154093	3.595473133815091	0.0	4.729194059201292	6.196760943106239	0.0	2.9294037129450436	2.5503024482415677	2.5503024482415677	5.307210819927608	3.2036385533857943	3.418626103154093	0.0	5.563912992228761	4.874592227187002	3.8762696315950467	5.730377095873137	4.960966884160327	3.2036385533857943	6.1724197606872515	5.07797115550062	5.443776389535888	4.4951581343445275	0.0	3.991746899429517	3.2036385533857943	2.9294037129450436	3.745695006882442	0.0	1.9323165920666907	4.874592227187002	3.595473133815091	0.0	0.0	0.0	2.5503024482415677
313	4.943169259949801	4.60954574565677	5.577886860080251	2.3927777884262786	3.7080791020146076	4.388888186699196	0.0	4.748008191008931	6.3929736536240895	0.0	2.3927777884262786	0.0	2.767310893730114	5.826268359829579	4.10533575027849	3.9263056672844168	0.0	5.479189686779704	3.7080791020146076	2.767310893730114	2.767310893730114	5.07580876002095	3.039160609165507	4.4487822756129995	5.558911365272729	1.7870694435708436	1.7870694435708436	0.0	0.0	4.869609749631344	2.3927777884262786	4.019821840909747	0.0	4.019821840909747	4.60954574565677	3.823133464082267	1.7870694435708436	0.0	0.0	3.5780450988567223
314	4.991067243752102	4.769621851016042	4.608598905672271	3.7354321353697175	4.304695463306041	3.663158084926637	0.0	5.433309629154211	5.433309629154211	0.0	1.3665676842899144	0.0	3.865976213302564	4.86416049802788	2.5406145718652007	3.500757044489163	0.0	6.321046370526642	4.608598905672271	3.663158084926637	5.483106923928451	5.121260265592258	2.9194557388176046	5.802634594563787	5.458518215840072	5.7758094906766555	4.084922474678791	0.0	3.663158084926637	3.925368165803732	3.500757044489163	4.222487512984794	1.3665676842899144	3.4084597744415315	4.718774961586208	3.925368165803732	0.0	0.0	0.0	3.3067694188866654
315	5.231893319275653	4.449827567742076	4.851391549373207	2.8860533405820465	3.7682932767091835	4.22959990631235	0.0	4.345764052937742	6.32693698199306	0.0	2.2472011319402205	0.0	0.0	4.851391549373207	3.7682932767091835	2.8860533405820465	0.0	5.8994380038223335	4.6302004636447815	3.5509059863838477	4.449827567742076	5.231893319275653	0.0	6.180615704907008	4.782956914296977	4.709492674086959	4.449827567742076	0.0	2.8860533405820465	2.8860533405820465	3.272744656587162	3.272744656587162	0.0	0.0	5.086133183946083	3.5509059863838477	2.8860533405820465	0.0	0.0	0.0
316	3.878611554959968	4.251549386495623	4.396208860951567	1.5353280267847598	4.018951321314954	1.5353280267847598	0.0	5.06032965334215	6.862157569492201	0.0	2.955651738141971	3.1292613341052404	2.1145307170561134	3.520035692290648	0.0	3.6224319810942602	0.0	1.5353280267847598	2.4789342484799066	0.0	0.0	2.4789342484799066	2.7454354510226717	3.2771423862517586	4.634726573137472	0.0	3.4059456265583297	0.0	0.0	0.0	0.0	2.7454354510226717	1.5353280267847598	0.0	2.4789342484799066	3.1292613341052404	0.0	0.0	1.5353280267847598	1.5353280267847598
317	5.125858732941162	4.27819846728498	5.803489867069492	2.2370787455439904	3.850416089003595	3.4105124798307225	0.0	4.576855139000281	6.7744978960617	0.0	0.0	2.2370787455439904	2.6063051068465994	4.618986028309422	2.875363136300795	3.850416089003595	3.087163464529776	0.0	1.6453773845093944	3.5399072946313708	0.0	3.6544611201187656	3.5399072946313708	4.08700967967739	4.872689836840753	0.0	0.0	0.0	0.0	0.0	1.6453773845093944	0.0	0.0	0.0	2.6063051068465994	2.2370787455439904	0.0	0.0	0.0	0.0
318	4.942775871353375	4.226409131620634	4.584859796346862	0.0	4.2861742818323405	3.094883365039189	0.0	5.468685348555252	6.69783767998038	0.0	3.269629585720624	1.6519095871566039	2.88299629451398	5.2286726597167235	2.6137979467478996	3.85833226252693	0.0	1.6519095871566039	3.6623401973475564	2.2443058766644257	0.0	3.765130175605601	1.6519095871566039	3.4183339602000626	5.553861825189684	0.0	3.9435834943085752	0.0	0.0	2.6137979467478996	2.6137979467478996	4.094961956961469	2.88299629451398	2.2443058766644257	3.547761069190752	0.0	0.0	0.0	3.85833226252693	2.2443058766644257
319	4.853623507671067	4.168246126583908	5.047547419451846	2.2751823420054125	3.9774016341134972	3.545923011567002	0.0	4.762004747564825	6.672556435532805	0.0	2.2751823420054125	1.7898235949702233	3.2558625040458224	5.109678302286145	2.68907727964036	3.545923011567002	1.5563107253922146	5.331613518851868	4.2603891406648655	2.770410599983255	5.086829193390341	4.707227658626202	2.68907727964036	5.487656353975104	5.300992981900534	5.079095314102186	4.168246126583908	0.8096400498683134	3.2065959732738607	3.2065959732738607	3.904733721084293	3.3905838213240505	0.8096400498683134	3.3028153833980376	4.480705337192387	3.154775904283587	2.915572965525904	2.3957832239979755	1.7898235949702233	1.5563107253922146
320	5.152054418002124	4.54383511078655	4.9457497396463825	3.388821677618679	3.6980286746113094	3.112326273749251	0.0	4.332789371310025	5.799870210320044	0.0	1.5214537934346046	2.9388648144913847	2.098968910553921	5.250599180731968	3.112326273749251	3.6980286746113094	0.0	5.685170074291469	4.893490450054656	3.6051926627932067	5.842303652291255	5.04272626186155	3.112326273749251	6.2741475402610565	5.498657455236481	5.231651834043781	4.064950656569545	0.0	2.9388648144913847	3.502847840613869	3.6980286746113094	4.685517275077483	2.4627148311940794	2.4627148311940794	5.357311242532206	3.2600999030727142	0.0	0.0	0.0	1.5214537934346046
321	4.6758824251939926	4.27506514900613	4.780310776552734	1.5969696431847917	3.6983459273031363	2.550549019557348	0.0	4.711917253284557	5.400560541690738	0.0	2.183361299717706	2.183361299717706	3.3522283950355765	5.485712642568683	3.029661532750184	3.4813744034856398	0.0	5.54897090314673	4.746698610245663	3.029661532750184	6.12646145863448	4.638500390696718	2.550549019557348	6.055164281306786	5.485712642568683	6.027060422572364	4.027717454934099	0.0	2.550549019557348	2.8185285633046226	3.3522283950355765	4.812829808195964	2.183361299717706	3.3522283950355765	4.874857629634303	3.3522283950355765	1.5969696431847917	0.0	0.0	2.183361299717706
322	4.362466402500995	4.164624349285977	5.071550035848818	2.713494580632613	3.589189525139578	3.244282512643807	0.0	4.635638195618718	6.447566535677619	0.0	3.486893277285483	0.0	2.084546514508551	4.877160797070688	3.244282512643807	3.6819855737773315	0.0	4.669216364524509	4.448414972424833	3.486893277285483	4.448414972424833	6.023193894654261	3.3729274190871057	6.089178682145201	5.3239236196600315	4.488768973753397	4.316553198425232	0.0	3.096610224951877	3.486893277285483	4.048781374212517	3.845159379509779	0.0	3.486893277285483	4.316553198425232	2.4476733734600344	0.0	0.0	0.0	2.084546514508551
323	4.988010389879567	4.598245750889148	4.855452697139756	1.5349533890446134	3.950773007377731	3.128804725455685	0.0	5.036475776619738	5.357455394547482	0.0	1.5349533890446134	0.0	2.955199091067926	5.322532377832845	3.276682905183091	3.7148444564380165	0.0	5.714432440131793	5.082700448485716	3.7148444564380165	5.929680222840401	5.248799749005879	2.7449886190766217	6.0903460987918265	5.726369368243261	5.8385006013886045	4.301659282203103	0.0	3.7148444564380165	2.955199091067926	3.276682905183091	4.349804187589665	2.478496783344845	3.5195723246373967	4.797083952970555	2.478496783344845	2.478496783344845	2.7449886190766217	0.0	1.5349533890446134
324	4.902951516074881	4.4918187771078815	4.69558488896586	1.2591400237730543	3.0530161729241856	3.16553914345247	0.0	4.992462353253095	6.230482615692451	0.0	1.2591400237730543	2.147937810729883	2.147937810729883	5.234615481383143	2.4060044902023914	3.592188861579524	0.0	5.6735808504010175	4.4918187771078815	3.8373649358628406	5.429412254259624	5.026137581747711	2.9262073185889546	6.092256101898333	5.931810771566668	5.0746151201486756	3.7814733846869273	0.0	3.358509102669595	3.266671594582337	3.520196955713141	3.8373649358628406	0.0	2.9262073185889546	4.939722764510793	3.266671594582337	2.9262073185889546	3.0530161729241856	0.0	1.2591400237730543
325	4.189474944935527	4.162496833272209	5.143850044195636	1.0139385650373185	4.162496833272209	3.634559409934401	0.0	4.93991556995511	6.370135157568305	0.0	3.3708404735231627	0.0	2.280562397058719	4.988963436783224	2.821850477458676	2.5873919709199664	0.0	4.046657986088493	4.314420945127183	2.821850477458676	3.171099239137395	5.435191179850529	2.7114768920593	6.396837482068607	5.435191179850529	3.094546887351339	4.134770675604932	0.0	3.4294418295696634	4.015473022325152	3.094546887351339	4.266299272052437	0.0	4.215744316698694	5.012613773271129	2.0826544081185903	1.0139385650373185	2.921243649358755	0.0	3.0116448311430504
326	4.661807610556519	4.210504983896755	4.947124546732076	2.0780005350831052	4.5574964736837575	2.916212796055978	0.0	4.62823184601957	6.6729164388176105	0.0	2.7065130535277087	4.041433152266893	3.2370960585783117	4.3091742169029095	2.7065130535277087	3.674695368167339	0.0	0.0	2.0780005350831052	2.0780005350831052	0.0	4.1572618048467325	2.440843329183173	2.916212796055978	6.089666577166132	0.0	3.08947034313646	0.0	0.0	2.916212796055978	2.440843329183173	2.0780005350831052	0.0	1.502796604605152	2.0780005350831052	2.0780005350831052	0.0	0.0	3.4796437734880366	0.0
327	5.661104858945489	4.356209157164898	5.8983265647659655	1.663094897069549	3.7786317364787694	3.561185410177413	0.0	4.10855286415252	6.685286058648053	1.663094897069549	2.2566695408123447	3.561185410177413	3.561185410177413	4.508525738856165	3.108081256795224	4.460286157425058	3.4317036827237524	0.0	2.2566695408123447	3.4317036827237524	0.0	4.508525738856165	3.108081256795224	3.6758073288735127	4.681115221357604	0.0	1.663094897069549	0.0	0.0	1.663094897069549	1.663094897069549	3.282927171262525	0.0	0.0	3.7786317364787694	2.626611576685808	1.663094897069549	0.0	0.0	0.0
328	4.737442826404204	4.254591098405046	4.667466104123563	1.8152832348505583	3.2851907280394714	2.944431361613838	0.0	4.643008365148111	6.723309167134136	0.0	0.0	0.0	2.4235303751343147	4.617937416112288	2.799014427995172	3.0713620197594467	0.0	4.976725757122585	4.096714777570134	2.944431361613838	2.4235303751343147	5.491876964993545	2.164956597078819	5.379889349843092	5.582951097080021	2.6287933689589926	4.007325290676862	0.0	3.461253834054394	3.538878977233386	3.7410573573310817	4.053018511805912	0.0	4.007325290676862	4.1787653242502065	2.4235303751343147	1.8152832348505583	2.164956597078819	0.0	3.461253834054394
329	3.911801248885501	2.527870600956615	3.487335586970431	0.0	3.1802849357014504	3.3950789650545516	0.0	4.40290248578788	6.8854039049890865	0.0	3.649673607316944	3.1802849357014504	3.0526750914193306	4.5349024868352465	2.527870600956615	2.734919561025108	2.734919561025108	0.0	3.1802849357014504	1.3562734051052892	0.0	3.0526750914193306	1.9115259553197805	2.9063656558983424	4.471078906952406	0.0	0.0	0.0	0.0	0.0	1.9115259553197805	2.2664502595818155	0.0	1.3562734051052892	3.293437957414064	0.0	0.0	0.0	0.0	0.0
330	4.252466483821276	3.728377958375784	5.066816493289163	1.7540282349554797	3.6064139307637864	3.001282904153107	0.0	4.4380764620627	6.643583678420292	0.0	3.21443202971053	2.1000704793479286	2.560676843152046	3.935099060469059	3.1135258174903675	1.7540282349554797	0.0	1.7540282349554797	4.024369935287346	3.4674811625865414	2.1000704793479286	5.193893284407882	1.7540282349554797	6.054971829900589	5.5192471757887835	1.2205098582976606	3.784200381021516	0.0	3.21443202971053	2.87482972140409	3.6692541962554435	4.771166227346024	2.1000704793479286	2.87482972140409	4.791199510394592	1.7540282349554797	0.0	0.0	0.0	2.1000704793479286
331	5.1723569823719275	4.484864967346084	5.575929906038278	2.4259990669470626	3.7437015557604303	3.2877978567662773	0.0	4.220065253338232	6.788930413443653	0.0	0.0	1.8175512129648954	2.8015581589925245	4.645690702643513	2.4259990669470626	3.6135453662280175	1.8175512129648954	0.0	1.8175512129648954	3.2877978567662773	0.0	3.7437015557604303	3.0739450074377914	3.6135453662280175	4.86691182835642	1.8175512129648954	0.0	0.0	0.0	1.8175512129648954	2.4259990669470626	2.4259990669470626	1.8175512129648954	0.0	2.8015581589925245	1.8175512129648954	0.0	0.0	0.0	0.0
332	4.277587244145106	4.602198435314082	4.4297536564185895	2.8209337021924723	4.5617942602329205	3.206349045544057	0.0	5.596467768162086	6.790467689435837	0.0	2.8209337021924723	0.0	3.793902246749902	3.700840297784724	2.8209337021924723	3.032095697586227	0.0	0.0	0.0	1.599009857258648	0.0	3.032095697586227	2.1856311081256483	3.206349045544057	4.641033313977154	0.0	2.55290729018669	0.0	1.599009857258648	2.55290729018669	0.0	3.5982207732951723	3.3546966022444997	0.0	3.793902246749902	0.0	0.0	0.0	3.5982207732951723	0.0
333	4.524776085064267	4.456556995613798	4.9484435373824995	0.0	4.524776085064267	3.6246103548757898	0.0	4.9043141974903754	6.273624873794467	0.0	0.0	0.0	1.957982335674984	5.307304737632367	1.957982335674984	3.4476065304570422	0.0	5.919393901999542	4.524776085064267	2.957773485579944	5.070226934719613	5.593747225998876	1.957982335674984	5.9672771681839345	5.143886163731525	4.3043381554430304	4.021149248251161	0.0	3.2323869289638827	4.456556995613798	3.905605247132245	4.588637055418484	1.957982335674984	4.3043381554430304	5.473596183179761	2.957773485579944	2.957773485579944	0.0	0.0	3.2323869289638827
334	4.869686447822073	4.151903598554603	4.885564944100222	3.0842751853722614	4.151903598554603	3.0842751853722614	1.1266042564587304	4.916585003520896	6.323889903925134	0.0	1.6429354612098248	1.6429354612098248	3.4743683510053582	5.159448719614109	2.603502217100925	2.747023185333977	0.0	6.126105874694066	4.636406719393778	3.5369686577050117	5.694045364807458	4.9466716992635815	2.747023185333977	5.687002069277443	5.354704266701886	5.334799067496374	3.5369686577050117	0.0	3.8019493497414314	3.7042133659056797	3.4743683510053582	4.151903598554603	2.603502217100925	3.595879964998057	4.245782351091119	3.4743683510053582	0.0	1.1266042564587304	0.0	2.2343757455414153
335	4.39193504591273	3.2729787616476114	3.874373972268024	0.0	2.9515501534598103	3.12512378612523	0.0	2.4749704752264865	6.895253765449087	1.5319343787522914	0.0	0.0	1.5319343787522914	2.4749704752264865	2.4749704752264865	2.1107267099782785	1.5319343787522914	0.0	0.0	1.5319343787522914	0.0	3.2729787616476114	2.4749704752264865	2.1107267099782785	3.9469974620705166	0.0	0.0	0.0	0.0	2.7413866541573118	1.5319343787522914	0.0	0.0	2.1107267099782785	2.1107267099782785	2.4749704752264865	0.0	0.0	2.1107267099782785	0.0
336	5.359693568941799	4.744676842495375	5.805308418905334	0.0	3.7936310347416033	4.535412215677162	0.0	4.3435512412599	6.761480871596624	0.0	0.0	0.0	3.3370452059656954	3.3370452059656954	3.3370452059656954	3.6633107246703003	2.8496377710127203	1.8605348790882428	1.8605348790882428	2.4726946548148225	0.0	3.6633107246703003	1.8605348790882428	3.3370452059656954	4.105925736496919	0.0	0.0	0.0	0.0	0.0	1.8605348790882428	0.0	3.1227478666555464	1.8605348790882428	1.8605348790882428	3.3370452059656954	0.0	0.0	0.0	0.0
337	4.725030263927379	3.9251270826846865	4.668393504910793	2.3332267237595468	4.040714417537025	3.251527230312474	0.0	5.070724594398158	6.402118878898673	0.0	1.9751137494723625	1.4118938123624547	3.4668976417241018	5.051047516611972	2.976667609688949	2.976667609688949	0.0	6.017841115866192	4.608355419681423	3.251527230312474	4.778630510631931	5.480582333452035	2.976667609688949	5.780085433194445	5.730970354424717	4.3642825494099515	4.238182735409478	0.0	2.804486935443251	4.3239905719302305	3.9845898752419227	4.608355419681423	1.4118938123624547	4.476247042424076	4.040714417537025	1.4118938123624547	1.4118938123624547	0.0	0.0	2.596364456573091
338	4.842037727490093	3.6809816139232723	5.236330776094044	1.4407298823004104	4.131187024914871	3.2880369112745624	0.0	4.984085889517792	6.841503814558166	0.0	2.631536994846106	2.631536994846106	3.401663871977206	4.021849465017847	2.3675609551764967	1.4407298823004104	3.2880369112745624	1.4407298823004104	1.4407298823004104	1.4407298823004104	0.0	3.831526052248265	1.4407298823004104	3.401663871977206	4.705996368197545	0.0	1.4407298823004104	0.0	0.0	1.4407298823004104	0.0	2.3675609551764967	0.0	0.0	2.840182401513234	0.0	0.0	0.0	2.3675609551764967	0.0
339	4.8459564829768995	4.665205711016356	3.981431774807059	0.0	3.092744884298906	3.092744884298906	0.0	3.981431774807059	6.432306159858001	0.0	0.0	0.0	0.0	5.067526778210398	4.312558634651033	2.4439755078085392	0.0	5.852542964234902	3.981431774807059	3.092744884298906	4.560891016161668	4.99898366108231	3.092744884298906	5.6149050301435075	5.99324351933743	4.560891016161668	4.759659404979588	0.0	3.4829686888973734	3.092744884298906	2.4439755078085392	3.981431774807059	3.092744884298906	3.7629421035872785	4.160638668594642	4.560891016161668	3.4829686888973734	3.092744884298906	0.0	2.4439755078085392
340	5.0261522872507465	4.62396381435578	4.977690270160206	2.7352681613532877	4.0716814351578305	2.7352681613532877	0.0	4.756267726595998	5.6673865240487125	0.0	0.0	3.1188704749708718	3.3954392546017984	5.534348850663965	3.7896661753220244	2.7352681613532877	2.104979911619885	5.616275154584149	5.158862840766421	4.187568374568956	5.238463278912724	5.158862840766421	3.3954392546017984	6.371204909147366	5.116553118279699	5.158862840766421	4.0716814351578305	0.0	3.3954392546017984	4.0716814351578305	3.6118550603904005	4.385474678112852	0.0	4.0716814351578305	5.158862840766421	3.3954392546017984	3.1188704749708718	3.6118550603904005	0.0	3.3954392546017984
341	5.122813734710144	4.98394527779587	4.879345250215777	2.110512865514893	3.795822518973072	3.946758835292809	0.0	5.078632809622536	6.1578487756964115	0.0	2.7411590192468807	2.110512865514893	2.7411590192468807	5.5959800410517335	3.4015270084089244	2.7411590192468807	0.0	6.026809824541977	4.98394527779587	3.946758835292809	4.477673931479329	5.122813734710144	3.124891150462161	5.812976851584324	5.205718491446358	4.391694731260501	4.556842425898688	0.0	3.795822518973072	4.1937713099414236	4.077872656610206	3.795822518973072	2.110512865514893	4.1937713099414236	5.165125016980974	3.795822518973072	0.0	0.0	0.0	3.6179837834653665
342	3.7925382097971077	4.230678420447338	4.811980764728335	1.8595909023564874	2.47167100604187	3.1216791163916917	0.0	4.410573281652976	6.809398254135087	0.0	3.7295011157667233	1.8595909023564874	1.3111813766729299	4.377090546123161	0.0	0.0	0.0	2.47167100604187	3.335966954247518	2.9944255605074597	1.3111813766729299	5.236592341839387	1.8595909023564874	5.063936991857527	5.396146777783859	0.0	3.335966954247518	0.0	2.677781589425686	3.428037331082337	2.8485844897767403	3.5123408310772724	1.8595909023564874	2.677781589425686	4.269339649377843	1.8595909023564874	0.0	0.0	0.0	1.8595909023564874
343	5.331368637596101	4.768652059434706	5.5481452166825544	0.0	3.932613005375489	3.8172760269970802	0.0	4.941645831695347	5.122776207182414	0.0	1.880993513152126	1.880993513152126	3.3603787015312654	6.048698606067513	1.880993513152126	2.8724372966127993	0.0	5.861587050090706	4.768652059434706	3.686880799042887	1.880993513152126	5.966662853001205	3.3603787015312654	5.631215203126334	5.186942192985714	0.0	3.8172760269970802	0.0	2.8724372966127993	5.0890801328508735	4.03601235815652	4.03601235815652	0.0	5.122776207182414	4.669462077284147	3.536896430797526	0.0	0.0	0.0	3.3603787015312654
344	5.355304675511914	5.094356317261928	5.497775583413178	0.0	4.932918788477103	4.055856464013125	0.0	5.355304675511914	6.5482548554137345	0.0	3.9045883986784635	3.2313901545552137	2.8454837939856943	4.407321669000376	3.726288593039022	4.58760986365448	2.2088172712559144	0.0	2.2088172712559144	2.2088172712559144	0.0	2.8454837939856943	2.2088172712559144	3.726288593039022	5.275655476260998	2.2088172712559144	0.0	0.0	0.0	4.932918788477103	2.2088172712559144	3.509147502971933	0.0	3.2313901545552137	3.726288593039022	0.0	0.0	0.0	0.0	3.2313901545552137
345	4.870540467349366	4.707605982573042	5.098154294180013	1.0853498314795342	4.324106981652044	3.8306162281905762	0.0	5.010609448327089	6.497740817909161	0.0	1.928825885585196	1.5935017252808101	3.276623048478403	5.2428344092722465	2.5465387506228945	4.1234944533130635	0.0	5.331993443458578	4.214438412882009	3.694103437850493	2.5465387506228945	5.680550764313699	3.025521779794025	5.680550764313699	5.023594943821638	1.0853498314795342	4.023444668912598	0.0	3.276623048478403	4.997453108812802	4.057918859397017	3.741708626836046	1.0853498314795342	5.200504562150987	4.725147189922052	2.5465387506228945	0.0	0.0	0.0	4.399123245030354
346	3.9479252696501446	4.261102918083549	4.801689236399868	0.0	3.9479252696501446	3.2738889983410764	0.0	4.947171738428601	6.847275648692975	0.0	0.0	0.0	1.9951717438154282	3.2738889983410764	3.8171464696725876	2.6179016657150944	0.0	0.0	2.9987475976505613	2.9987475976505613	0.0	2.6179016657150944	0.0	2.6179016657150944	4.261102918083549	0.0	0.0	0.0	1.9951717438154282	2.6179016657150944	0.0	3.2738889983410764	2.6179016657150944	1.9951717438154282	3.8171464696725876	0.0	0.0	0.0	0.0	0.0
347	5.094629003091382	4.692223998221926	4.98256513142633	2.266713645009488	3.9681359775022025	3.6310512506467902	0.0	4.786700532669119	6.55930769862873	0.0	2.266713645009488	1.6721913799748218	2.906643439680366	5.094629003091382	2.780890131769476	3.3709044836122235	0.0	5.49361275724134	4.394334314516718	3.2937208969659237	4.889420554041977	5.21907075881778	2.637017008046965	5.9938454415467	5.06776825031016	4.154112539942644	4.0082013399906975	0.0	2.4689088520909537	3.6310512506467902	4.310865783193104	3.7394847467412653	2.0129988500010447	3.210077975738571	4.219790516105894	3.572080780211023	2.0129988500010447	0.0	0.0	2.4689088520909537
348	4.990431766012221	4.304064277983376	4.758605505577668	1.9577438969807215	3.7746740068498297	2.957510277274861	0.0	4.7050147020482305	5.4474546817230065	0.0	0.0	2.577687619614445	2.577687619614445	4.588362249687455	2.577687619614445	3.232120257850615	0.0	6.177078461857554	5.069951050056439	3.4473377375759484	5.244827859567817	4.7050147020482305	2.957510277274861	6.151489964478966	5.9976942725235505	5.365585708558067	4.304064277983376	0.0	3.6243401286251866	1.9577438969807215	3.6243401286251866	4.45628258848275	0.0	2.577687619614445	4.020876598775135	3.4473377375759484	2.577687619614445	2.577687619614445	0.0	1.9577438969807215
349	4.6160228217364585	4.173573691250797	5.036413959118522	1.8810852285734256	4.331632678407588	2.7014653641416504	1.3298061191467139	4.744868872928912	6.435813014393584	0.0	0.0	0.0	3.452632117417123	5.122883772395709	3.3604831544980533	2.8725393865185733	0.0	5.4576520397340635	4.294397840591519	3.3604831544980533	5.708018562303464	5.1061776458308445	2.234405943216901	5.869577718653918	5.515232056389446	5.2176520950374075	3.985754714685889	1.3298061191467139	3.537001491722008	4.03611865647778	3.985754714685889	4.559446124573399	2.234405943216901	4.129821553752174	4.901228816131418	0.0	2.7014653641416504	0.0	0.0	3.6148031937290375
350	5.059962592889569	3.7774601496690585	5.7499318306911595	2.723593153448793	3.3833704611067867	4.611597080093247	0.0	4.743885708663567	6.627317802254311	0.0	4.059405616386935	3.3833704611067867	0.0	4.459101020150878	3.3833704611067867	4.2790913413648815	3.7774601496690585	0.0	0.0	3.3833704611067867	0.0	2.723593153448793	2.723593153448793	4.611597080093247	5.60383080884452	2.723593153448793	2.723593153448793	0.0	0.0	2.723593153448793	3.3833704611067867	2.723593153448793	0.0	0.0	3.3833704611067867	3.3833704611067867	0.0	0.0	0.0	0.0
351	5.417395903787338	4.518791952296806	5.543352542633469	2.405189044612389	4.118763133791917	3.7213974462250032	0.0	4.93883287931194	6.655698244297053	0.0	2.405189044612389	2.7801095694206426	2.1471461702049512	5.089374979441575	3.052162208568729	2.9253590782156573	2.405189044612389	4.93883287931194	4.197553933604658	2.9253590782156573	4.270587593041449	4.739752685781162	3.2658094856313373	5.323646981837265	5.406146786924864	3.8364879574184765	3.3576439933953064	0.0	2.9253590782156573	2.9253590782156573	3.2658094856313373	3.7213974462250032	1.7984474545227167	2.6101180266630335	4.197553933604658	3.6584709667717923	1.258498261480543	0.0	0.0	2.7801095694206426
352	4.540700928265065	3.700581921608798	4.304349775447144	1.9345064093846454	4.249551607439931	2.8206845589961866	0.0	4.892057007613313	6.66504190695979	0.0	2.5526629968430132	0.0	2.5526629968430132	5.080515373049805	1.9345064093846454	3.206094856030682	0.0	5.566463343286938	4.330662441765229	3.3544409331605842	3.1227598510581966	5.280055119363015	2.3857961999133264	5.566463343286938	5.348038032723896	1.9345064093846454	3.878776784719404	0.0	1.9345064093846454	4.714189379443708	3.878776784719404	3.5424139500392227	1.5987984812841307	4.4976897452424955	4.861982584275668	2.5526629968430132	2.5526629968430132	0.0	0.0	4.249551607439931
353	5.036377223902992	4.422891631690641	5.59320459476044	0.0	3.4146413310499284	3.5069571959497057	0.0	4.585374924592018	6.8259041367091084	0.0	1.9287942693284388	2.54650465711449	2.284605680746421	3.5069571959497057	3.4146413310499284	3.5069571959497057	2.284605680746421	2.284605680746421	1.3713340559316092	2.7538531068543577	0.0	3.5914664432693897	1.9287942693284388	3.0719629201438092	4.13920140918738	0.0	0.0	0.0	1.9287942693284388	0.0	0.0	1.9287942693284388	0.0	1.3713340559316092	1.9287942693284388	1.3713340559316092	0.0	0.0	1.3713340559316092	1.3713340559316092
354	4.634437110638588	4.3196186035945034	4.540097616770267	0.0	4.634437110638588	4.03636171125397	0.0	4.799995990033011	5.526607074334826	0.0	2.972463097578573	2.3292265016345013	0.0	5.006091079271949	2.972463097578573	0.0	0.0	6.236075427520484	4.873515947908067	3.6396886464691334	5.123129723452231	5.227894326706168	0.0	5.867203752715658	5.967017577035813	4.9419989271881875	4.3196186035945034	0.0	2.972463097578573	2.3292265016345013	3.857566253203113	3.3607219905318035	0.0	0.0	5.526607074334826	2.3292265016345013	4.3196186035945034	2.3292265016345013	0.0	2.3292265016345013
355	5.122590162143986	4.951856886921399	4.265755097250286	3.3080583146052325	3.982742525893217	3.586551511970131	0.0	4.74584779284727	4.74584779284727	0.0	2.2800669098619886	0.0	3.586551511970131	5.543389530882847	3.586551511970131	2.2800669098619886	0.0	5.8638964344764695	5.268380501642003	4.134227589879031	5.609828406391195	5.434641664735038	2.9207214649546454	6.106229842797971	5.4722203945473264	5.354962457494338	5.122590162143986	0.0	3.804140934180679	3.586551511970131	3.804140934180679	4.666528797690504	2.2800669098619886	3.804140934180679	4.819335022843412	3.586551511970131	2.2800669098619886	0.0	0.0	0.0
356	4.017729491410212	4.761929514677982	4.331263748933938	3.342416112664509	4.133511217603064	2.6840098580834737	0.0	4.701839068780632	5.612667771515593	0.0	0.0	2.0569207711313027	3.8867653396882846	5.3904366326958595	3.342416112664509	3.8867653396882846	0.0	5.854826101222114	4.637905602269455	3.7360274275494567	5.9118252782758045	5.358835019752852	3.558464262772235	6.184872685960718	5.5077128753028015	5.450792984303776	4.496292566045625	0.0	3.558464262772235	3.342416112664509	3.558464262772235	4.569603773806127	0.0	3.7360274275494567	5.017813757165013	3.342416112664509	2.0569207711313027	0.0	0.0	3.342416112664509
357	5.038034049120058	3.9382009411987267	5.796708643180115	1.6819798538688762	3.7512390488840657	3.382531989361154	0.0	4.723778059381267	6.745213719934021	1.1594234830119794	2.648198884591566	3.4542112033260777	2.792186873232835	4.351352409737199	3.3053153974567886	3.382531989361154	2.4799337869979965	0.0	0.0	3.221633710783651	1.1594234830119794	4.058552667053687	2.2775112574663567	3.6427729702535654	5.2073629424968395	0.0	2.648198884591566	0.0	0.0	2.918027890545714	2.2775112574663567	1.6819798538688762	3.6984759005112404	1.1594234830119794	3.130304579732722	2.4799337869979965	0.0	0.0	2.648198884591566	0.0
358	4.915525468309721	4.4945163356431275	4.604565480867893	0.0	4.150853044854399	3.083256699126427	0.0	5.090232876254263	5.696484721726018	0.0	3.6230444218147957	1.8257332069718193	1.8257332069718193	5.238909163046055	2.4349010556695476	3.2971960565812046	0.0	6.152011191380576	5.023966003779617	3.6230444218147957	5.901304919632664	5.292697079961528	3.083256699126427	5.8869558317190736	5.678845102617578	5.238909163046055	4.655358347618423	0.0	3.7532325741945054	3.473334079534482	3.8684075623229472	4.7498035621240415	2.4349010556695476	0.0	4.7498035621240415	3.6230444218147957	1.8257332069718193	2.4349010556695476	0.0	3.083256699126427
359	5.501362049751075	4.446170915453297	5.783481473513781	0.0	3.8148127894035593	3.9934539417211434	0.0	5.2089935445935	6.743392070337626	0.0	2.6609920416836372	2.2898698390641745	2.6609920416836372	1.6931954745933355	3.3185748070861285	3.1434680396437895	3.9934539417211434	2.2898698390641745	1.6931954745933355	2.6609920416836372	0.0	3.908117155222467	2.2898698390641745	2.9310500016783463	4.5911744689659635	0.0	1.6931954745933355	0.0	0.0	0.0	0.0	3.1434680396437895	0.0	0.0	2.2898698390641745	2.2898698390641745	2.2898698390641745	0.0	2.9310500016783463	0.0
360	4.507198687040378	4.354884538672948	4.718649512959097	2.2554682725736956	3.9558208588700787	3.106799416010281	0.0	5.327653946674252	5.758810604003816	0.0	1.6620075418085352	2.2554682725736956	2.89477974754092	5.533084716703485	3.2816357057733114	2.2554682725736956	0.0	5.566291496634162	4.955165087065185	3.77732058136759	5.885186660316094	5.170853637950131	3.5598817086308636	6.049068361154745	5.8732439666264105	5.5498259366155125	4.175128472686392	0.0	3.5598817086308636	2.89477974754092	2.89477974754092	4.238705705904138	0.0	2.89477974754092	4.924613620305315	4.354884538672948	0.0	1.6620075418085352	0.0	2.2554682725736956
361	4.8938575470769905	4.269157497483821	5.3715802244286275	1.3398461926303862	3.2720792981991074	3.999129937988384	0.0	4.415645490184081	6.851378360025564	0.0	1.3398461926303862	2.507468914635879	1.8926468413300817	3.1590259950132857	3.0315430001959616	3.465830201119474	0.0	0.0	1.3398461926303862	2.507468914635879	0.0	3.999129937988384	2.507468914635879	3.628065454872548	3.628065454872548	0.0	0.0	0.0	0.0	2.507468914635879	1.8926468413300817	0.0	1.3398461926303862	0.0	2.714183405659806	1.8926468413300817	0.0	0.0	0.0	0.0
362	2.988498453431407	3.4394353361477132	3.5536472477899657	0.0	3.4394353361477132	2.1450347698365375	0.0	4.232381020145615	5.9251798176165495	0.0	2.988498453431407	2.1450347698365375	2.5106968201465167	4.769889756450615	2.1450347698365375	2.1450347698365375	0.0	5.09473298353631	4.737382604176497	2.7778670483140506	6.278023826599291	4.2856838555457895	2.988498453431407	5.505843571708449	5.302667707914205	6.378939436178362	4.116411062648142	0.0	2.7778670483140506	2.7778670483140506	3.7491007090145905	3.98520595066635	0.0	2.988498453431407	4.336288702729248	3.3104767289864148	0.0	0.0	0.0	2.988498453431407
363	4.729465920331993	3.7263999415996216	5.725311717381656	1.978969287742655	2.337268844167546	2.9809152892652855	0.0	3.7263999415996216	6.835245837408333	0.0	0.0	2.337268844167546	2.600506807973484	3.369320241961551	2.80869184745315	1.978969287742655	1.978969287742655	0.0	1.4152803837108285	3.25582960849206	0.0	2.80869184745315	3.1277900831998364	1.978969287742655	3.5637143678305434	1.4152803837108285	0.0	0.0	1.4152803837108285	0.0	0.0	1.4152803837108285	0.0	0.0	0.0	1.978969287742655	0.0	0.0	0.0	0.0
364	5.126419982881143	3.2353164423820058	5.243543047491025	2.7047844057675374	3.3639172305705505	3.9762477020353972	0.0	3.836028224060567	6.848746799705122	0.0	0.0	2.0763801713148413	2.439152349111747	4.2592297754920745	2.9144607312610153	3.672889942418189	2.439152349111747	1.501356641855782	1.501356641855782	3.2353164423820058	0.0	2.0763801713148413	2.439152349111747	2.7047844057675374	4.307346704330227	1.501356641855782	0.0	0.0	0.0	2.0763801713148413	2.439152349111747	2.0763801713148413	0.0	1.501356641855782	0.0	2.7047844057675374	0.0	0.0	0.0	0.0
365	4.604035962952327	4.405587540559048	4.91151762829325	2.30155403431938	3.8275206302779248	3.6098032080065985	0.0	4.843050426340738	6.168467444296037	0.0	2.9433536247862953	2.30155403431938	3.3310997637572064	5.245884419126678	2.30155403431938	4.006208341214789	0.0	5.86248874584935	4.843050426340738	3.8275206302779248	5.245884419126678	5.809998738735779	3.3310997637572064	5.936393543329883	5.600977364518987	4.975595961803215	3.8275206302779248	0.0	3.8275206302779248	3.6098032080065985	3.6098032080065985	4.289329457953613	0.0	3.6098032080065985	4.91151762829325	3.3310997637572064	2.30155403431938	0.0	0.0	2.30155403431938
366	3.511031081844264	3.120388625511603	3.511031081844264	1.8584512296378228	2.4704350357186065	1.8584512296378228	0.0	3.6609060475114514	6.893971513155739	0.0	1.8584512296378228	0.0	2.84731269911249	0.0	1.8584512296378228	1.8584512296378228	0.0	0.0	1.8584512296378228	1.8584512296378228	0.0	0.0	0.0	3.120388625511603	3.120388625511603	0.0	0.0	0.0	0.0	0.0	1.8584512296378228	0.0	0.0	0.0	2.4704350357186065	1.8584512296378228	1.8584512296378228	0.0	0.0	0.0
367	4.270011583161948	3.801595539006114	5.069329218068172	0.0	0.0	3.4072360876086076	0.0	3.4072360876086076	6.88362184776767	0.0	0.0	2.1157044374040606	0.0	2.1157044374040606	3.130537689708542	2.5771093951082125	1.2330875582507912	0.0	2.1157044374040606	3.018201579701984	1.2330875582507912	2.3727859674158167	2.5771093951082125	2.5771093951082125	3.231519201813902	0.0	0.0	0.0	0.0	1.2330875582507912	0.0	0.0	1.7687668553319087	0.0	1.2330875582507912	2.1157044374040606	0.0	0.0	0.0	0.0
368	4.6925238768005215	4.1397572268731455	5.227694932620612	2.1660144646031796	3.185126310189949	3.4624112645356706	0.0	4.7609056596557116	6.841120796445871	0.0	0.0	3.679264258145226	2.1660144646031796	2.1660144646031796	2.1660144646031796	2.800136651823813	0.0	0.0	0.0	3.679264258145226	0.0	2.800136651823813	0.0	3.857370017730502	4.1397572268731455	0.0	0.0	0.0	0.0	0.0	0.0	0.0	2.1660144646031796	0.0	2.1660144646031796	2.800136651823813	0.0	0.0	0.0	0.0
369	4.982575565351928	4.423233674383696	5.7918590376069226	1.3455210957531183	3.3810583201112236	3.838225624866499	0.0	5.020783081354304	6.7815773643988555	0.0	3.2794697307522727	2.514526008289358	2.514526008289358	4.637121623422063	2.7213569800725073	2.514526008289358	3.897582869021859	0.0	2.892653749230641	2.892653749230641	0.0	4.194556404133012	2.892653749230641	3.0388544943590383	4.15078974451937	0.0	0.0	0.0	0.0	1.3455210957531183	2.892653749230641	3.838225624866499	1.3455210957531183	0.0	3.473271760811141	1.3455210957531183	0.0	0.0	3.0388544943590383	1.3455210957531183
370	5.283998071453857	3.3819630886629626	5.792792789712052	1.8999704735239158	2.893538466515026	3.708679121602775	0.0	4.610154723515494	6.798495262255187	0.0	1.8999704735239158	0.0	2.7222320013492847	2.893538466515026	3.4741793342647673	2.2542920881213293	2.893538466515026	1.3462138929410241	0.0	3.2803710945465885	0.0	3.039746269972315	3.039746269972315	3.3819630886629626	3.7760366649047867	0.0	0.0	0.0	1.3462138929410241	1.3462138929410241	1.3462138929410241	0.0	0.0	0.0	2.2542920881213293	2.7222320013492847	0.0	0.0	0.0	0.0
371	5.308208657262604	4.399316668067943	5.506166352326363	1.6133824196029691	3.8966481724654156	3.2236073698054253	0.0	4.767060123735216	6.790510297727084	0.0	3.049216518714341	1.6133824196029691	3.049216518714341	3.8114814451244055	2.837852328458627	4.238963462097377	2.201606404180147	0.0	2.837852328458627	2.837852328458627	0.0	4.696230987156194	0.0	2.837852328458627	4.767060123735216	0.0	0.0	0.0	1.6133824196029691	0.0	1.6133824196029691	2.201606404180147	0.0	0.0	2.837852328458627	2.837852328458627	0.0	0.0	0.0	2.201606404180147
372	5.247441529300772	3.773745511135372	5.746142166742701	1.7451889235709774	3.3796979159643508	4.275342326946718	0.0	4.653899713824501	6.796152935120222	0.0	2.346981492102428	1.7451889235709774	2.346981492102428	3.970231849277156	2.720041352756231	3.5289713296017107	1.7451889235709774	0.0	1.7451889235709774	3.3796979159643508	0.0	2.9911183126616505	2.9911183126616505	3.6588290981651213	3.3796979159643508	1.7451889235709774	0.0	0.0	0.0	1.7451889235709774	0.0	1.7451889235709774	0.0	0.0	2.346981492102428	1.7451889235709774	0.0	0.0	0.0	0.0
373	5.141558715618357	3.9235187685809	5.008862483629099	3.1022412908917056	3.378622663511708	3.594923983689827	0.0	4.454243064940998	6.544046319050187	0.0	3.378622663511708	0.0	2.089711917994789	5.055078885183106	3.7726579049049143	3.594923983689827	0.0	5.258691699330851	4.17042987172553	3.378622663511708	5.141558715618357	4.454243064940998	2.089711917994789	6.054334136207604	5.008862483629099	4.739013623288059	3.7726579049049143	0.0	3.378622663511708	3.378622663511708	4.533390824650204	3.594923983689827	0.0	3.378622663511708	4.17042987172553	3.1022412908917056	2.089711917994789	0.0	0.0	2.7190015332535538
374	4.225773855716227	3.827589191338294	4.825244761210675	0.0	3.6971618357022273	3.370558261478985	0.0	2.8823876925040053	6.579565029836468	0.0	0.0	1.889937200685814	2.504538184390142	5.419464161046777	3.155970614874261	3.155970614874261	0.0	4.569773044462757	3.827589191338294	3.370558261478985	2.504538184390142	4.225773855716227	2.504538184390142	3.547134940636447	5.903266862592809	0.0	0.0	0.0	1.889937200685814	5.02855203351482	2.504538184390142	2.8823876925040053	0.0	5.02855203351482	5.22803142230614	3.370558261478985	3.155970614874261	3.155970614874261	0.0	3.827589191338294
375	3.807955683838986	3.311817340740868	2.9244130849428918	1.3704737285614876	3.0708633068036653	2.2835700755468777	0.0	3.740546807394235	5.160753339966604	0.0	0.0	1.3704737285614876	1.9278088547140588	4.642490439412754	1.3704737285614876	2.9244130849428918	0.0	5.108874898992018	4.670393678466458	1.3704737285614876	6.416635559584247	3.590345172774053	2.2835700755468777	4.955730858657908	4.456429398444212	6.542735384503303	3.740546807394235	0.0	1.9278088547140588	1.3704737285614876	2.2835700755468777	3.9305044118159578	0.0	0.0	4.039661196060763	1.3704737285614876	0.0	0.0	0.0	0.0
376	4.678514432093551	3.857613571865298	5.356126606085222	1.729036432789121	3.6988144805057526	3.6397357166146413	0.0	4.5645777300018775	6.584921956806379	0.0	2.9725089632949127	0.0	1.729036432789121	4.46304881029455	3.276907632187712	2.846261656266804	0.0	5.918403707719151	4.222601590152082	3.857613571865298	4.942046921574098	5.264562461768128	2.846261656266804	5.65622295433297	4.90839154540332	4.408137437467759	3.9946171477697647	0.0	2.9725089632949127	3.857613571865298	4.1522279965242435	4.115092459945804	2.0735280998836685	3.6988144805057526	4.115092459945804	3.3607686522334244	0.0	0.0	0.0	2.846261656266804
377	4.923214436535902	4.625653104328847	4.806340450808782	1.8006317711515292	4.1213377456022275	3.268326849616322	0.0	4.806340450808782	6.1109325827109044	0.0	1.8006317711515292	0.0	3.0546558097630974	5.027847116793488	2.407570257866998	3.268326849616322	0.0	6.029204824830897	5.122561400629773	4.03580008197642	5.666592168846382	5.091975997600522	2.407570257866998	5.827717023599175	5.666592168846382	5.362445340540306	4.625653104328847	0.0	4.03580008197642	3.593862334322807	3.942255496171119	4.1213377456022275	2.7825645474569294	1.8006317711515292	5.06042553330302	4.404955871914244	1.8006317711515292	1.8006317711515292	0.0	1.8006317711515292
378	4.336732065023508	3.0892387220182234	4.390110670282878	2.2390211869802736	4.220582594425011	3.542018643429322	0.0	4.336732065023508	6.863586155390532	0.0	0.0	3.542018643429322	3.656579290698536	3.9377852667085076	0.0	4.157022932957993	0.0	0.0	1.647132603227498	2.2390211869802736	0.0	3.0892387220182234	2.2390211869802736	3.0892387220182234	4.336732065023508	0.0	0.0	0.0	0.0	0.0	0.0	1.647132603227498	3.263941897965262	0.0	1.647132603227498	2.2390211869802736	0.0	0.0	3.542018643429322	0.0
379	4.643316707537816	4.775644160851875	4.711667658442474	2.122161825199534	4.643316707537816	3.9597492138345305	0.0	4.569948901311417	6.074428089248938	0.0	0.0	0.0	2.122161825199534	5.495209444486188	2.7535546471654597	3.9597492138345305	0.0	6.1239136873308055	4.569948901311417	3.808771477503272	5.400309820023825	5.218890892104262	3.6308751957630214	5.804268733779844	5.366563952154038	5.33163940952875	4.090894274475335	0.0	3.9597492138345305	3.9597492138345305	3.1375574033658737	4.892489796135304	0.0	2.7535546471654597	5.2579033785889155	3.6308751957630214	3.808771477503272	3.414333054045776	0.0	2.7535546471654597
380	4.080765142783995	4.40811300105857	4.765429175992962	2.2840930721576487	3.768626877304536	3.3123784529757114	0.0	4.878918104823036	6.334185975725958	0.0	2.086097250755867	0.0	3.0153836132127414	4.602646259997523	1.838971793258205	2.82554889029301	1.509995766428576	2.2840930721576487	3.808525095741405	3.4332465707995814	1.0164458161727814	6.037668818758417	2.086097250755867	6.358911627854684	5.178043878257652	1.0164458161727814	3.683711823161265	0.0	3.1748664893256286	3.5410683176946374	3.683711823161265	3.768626877304536	1.838971793258205	3.5410683176946374	5.178043878257652	2.4492911206391854	0.0	1.0164458161727814	0.0	2.4492911206391854
381	5.062866534601636	4.2185707861463575	4.885058200004505	2.1660115305271366	3.5400359898149354	3.6792610278263216	1.2738179823381879	4.69252059319951	6.5638277415726485	0.0	0.0	2.424616450268607	3.4624080544735265	4.845361335516507	3.2863377515125287	3.2863377515125287	0.0	5.2276916364342885	4.644188502069421	3.6792610278263216	4.619117261913966	5.43863641482754	2.800133539350524	6.065962204948335	4.804023254407653	4.593401254930889	4.05418942965748	0.0	3.185123133330349	3.8573667737644595	4.619117261913966	4.05418942965748	1.8162809520101435	3.8573667737644595	4.539896008199676	4.05418942965748	2.1660115305271366	2.9455602842710933	0.0	3.0724984145365704
382	4.469666486211189	4.029799990359882	4.616505775853336	1.4936013200241416	4.145605751903506	3.570406604086244	0.0	4.650077697068247	6.553904994478475	0.0	0.0	2.0676482048503635	2.6954656745373873	5.136986452675983	2.6954656745373873	2.905015055131684	0.0	5.533692099627696	4.581767511002206	3.3542745168395838	5.095563740718762	5.586832793119613	2.6954656745373873	5.753310269079953	5.51995365617367	4.910233171866183	4.429321508497195	0.0	3.468168365458139	3.078170066162502	3.826254821836437	3.570406604086244	0.0	3.078170066162502	4.650077697068247	4.029799990359882	3.078170066162502	2.6954656745373873	0.0	1.4936013200241416
383	5.534084818653128	5.156416531980425	5.8370445400329345	2.0329014055751413	3.4295562720022597	4.159570267686795	0.0	4.763315802592829	6.603427849999094	0.0	2.658329002350515	2.0329014055751413	3.1874567740935977	3.9906434084223683	3.859749650618191	3.0401619910671327	2.658329002350515	0.0	2.8673604034839566	2.0329014055751413	0.0	5.175355998176356	2.0329014055751413	3.9906434084223683	5.735228700311062	0.0	0.0	0.0	0.0	3.0401619910671327	1.4628166475317557	2.3937334412911846	0.0	2.0329014055751413	3.315815220878455	2.658329002350515	0.0	0.0	0.0	1.4628166475317557
384	5.386509609820916	4.159288861146251	5.456158831374458	2.346974756499861	2.8187858704238593	3.9400423716648585	0.0	4.9163674441347185	6.811876382249843	0.0	2.346974756499861	1.4234212376691684	2.346974756499861	3.8092853256520818	3.2661558977745195	2.9911112387202774	3.481639625634026	1.4234212376691684	1.4234212376691684	2.9911112387202774	0.0	3.3796907215613112	1.9882301074403061	3.3796907215613112	4.207335002837293	1.4234212376691684	0.0	0.0	0.0	1.4234212376691684	1.9882301074403061	2.6104517058044197	0.0	0.0	1.9882301074403061	1.9882301074403061	0.0	0.0	0.0	0.0
385	4.4494657384922025	3.9770575798714685	4.983581678621831	2.203356101279352	4.181176874972452	3.617627503954995	0.0	4.926826094571165	6.385309844748529	0.0	0.0	2.203356101279352	2.571315960098857	5.49166374791625	2.839704377750978	3.5031946369269313	0.0	5.540257655581397	5.269549911811317	3.051090492409651	5.290064174597703	4.926826094571165	3.2254962504403393	5.861947560317683	5.290064174597703	5.310166048097321	3.051090492409651	0.0	2.203356101279352	3.7202997801605227	3.813405103411212	4.835154090649789	2.203356101279352	3.3739541775915005	5.227214008287915	2.839704377750978	0.0	0.0	0.0	2.571315960098857
386	4.429286164484686	3.863152727856818	4.429286164484686	0.0	2.805685611783061	2.4300051547966204	0.0	3.7479914626608597	6.702177590173052	0.0	0.0	0.0	2.4300051547966204	4.744482870607074	2.4300051547966204	2.805685611783061	0.0	5.116454005522782	4.05999762656453	2.805685611783061	1.821232558482376	5.5605797636040775	2.805685611783061	5.758736742288139	5.018634145660652	2.4300051547966204	3.9664108668238187	0.0	3.078135942690652	3.7479914626608597	4.429286164484686	2.4300051547966204	0.0	3.7479914626608597	4.6500422685744605	0.0	0.0	0.0	0.0	3.29202782756749
387	5.54246299703925	4.955117612356473	6.040876697202539	0.0	3.0735914737943375	4.194111387520477	0.0	4.464921470751413	6.673817019477631	0.0	2.9004783357789106	2.0634564985665818	2.425661160321998	4.140881823121251	3.821559554589688	2.6909903480944792	2.6909903480944792	0.0	2.425661160321998	2.425661160321998	0.0	4.464921470751413	2.425661160321998	2.6909903480944792	4.853225033239376	0.0	0.0	0.0	1.4898811403184724	1.4898811403184724	1.4898811403184724	2.425661160321998	0.0	0.0	3.0735914737943375	3.0735914737943375	0.0	0.0	0.0	0.0
388	4.828192741088024	4.162127442821427	5.39270366827673	2.576830803322954	3.95225467200808	3.130249358221465	0.0	4.828192741088024	6.847820984714533	0.0	1.7685167742661614	0.0	3.4844346152140115	2.3725125704423595	2.7464023349489497	2.3725125704423595	1.2328739168257599	1.2328739168257599	2.1154392809109526	2.89134528682307	0.0	3.854191417531629	3.017914814690176	2.89134528682307	2.89134528682307	0.0	0.0	0.0	0.0	1.2328739168257599	2.3725125704423595	2.576830803322954	1.2328739168257599	0.0	2.89134528682307	1.7685167742661614	0.0	0.0	3.3229416017275035	0.0
389	4.907731749107977	4.505954447656421	4.505954447656421	0.0	4.0811001774396525	3.3274223714686526	0.0	4.839266540522791	6.145653674810172	0.0	1.7006919916267624	0.0	3.4764333678070845	5.492228907304121	3.7208535327492482	3.3274223714686526	0.0	5.778880785828757	4.803191922144653	3.8237897830303784	5.832785247839855	5.142563688566682	2.93974093501824	5.7219042480529145	5.6614841972767636	5.415597304204382	4.345382394437499	0.0	3.7208535327492482	2.298122475993708	3.4764333678070845	4.554218614220662	0.0	2.93974093501824	5.354005690915987	0.0	0.0	0.0	0.0	2.93974093501824
390	5.202600215331037	4.850119644375058	5.769059825130535	2.9846014752696006	2.8582669300725256	3.870086765208207	0.0	4.502012103033262	6.773315766093816	0.0	2.713632179348044	2.713632179348044	2.713632179348044	4.2351565572869205	3.1975816239738406	3.963499094348807	2.713632179348044	0.0	1.7395279452336139	2.9846014752696006	1.7395279452336139	3.819890582443179	2.0846755576467846	3.373069735604538	4.868326455806415	0.0	1.208162206399382	0.0	1.208162206399382	1.7395279452336139	1.7395279452336139	2.340777315747633	0.0	1.208162206399382	2.340777315747633	2.5444826041486897	0.0	0.0	0.0	0.0
391	5.002518678619063	3.7772141795054184	5.714205304589251	1.4549257206562471	3.5216923600239824	3.8496860740144196	0.0	4.293900568926275	6.81782831062749	0.0	1.4549257206562471	3.1776019199855585	2.0239724959129135	3.8496860740144196	3.0303748003255273	2.0239724959129135	2.648771487971241	0.0	0.0	3.1776019199855585	1.4549257206562471	3.1776019199855585	2.648771487971241	3.1776019199855585	3.3059090020685935	2.0239724959129135	0.0	0.0	1.4549257206562471	0.0	1.4549257206562471	2.0239724959129135	2.3843950707166637	1.4549257206562471	2.0239724959129135	2.0239724959129135	0.0	0.0	0.0	1.4549257206562471
392	5.2932907161606355	4.220442050495791	5.827507316010785	3.150790615231933	3.150790615231933	4.121903939211004	0.0	4.431186738626344	6.768071104350716	0.0	0.0	2.831300664131202	2.3590135642537557	3.8222961656027787	3.003750968755318	3.392544316016814	2.622783658378783	0.0	1.9997225388000415	3.2789553504881193	0.0	4.832677171944875	2.622783658378783	2.831300664131202	3.6717851057813524	1.433536447510587	1.433536447510587	0.0	1.433536447510587	0.0	1.433536447510587	2.622783658378783	0.0	1.433536447510587	2.3590135642537557	3.494536864395958	0.0	0.0	3.587082972464118	0.0
393	4.395451861284674	4.275681133692656	4.707958949137626	0.0	4.139588317945441	3.1730563634136066	0.0	4.842942059378588	5.899343018756301	0.0	3.4974920460205143	0.0	3.425710075251421	5.437225030699596	2.689765109401767	3.627232109114764	0.0	6.157689359938737	4.806198246291389	3.0723378807884205	5.504598958331294	5.110411799763274	2.960327247029002	6.186339544981465	5.476278362848265	5.096510534428309	4.423280087716642	0.0	3.425710075251421	4.175386892798287	2.960327247029002	4.209948098183915	1.1902904257674412	3.845043533879154	5.110411799763274	2.0623091158787825	1.718484585536541	0.0	0.0	3.1730563634136066
394	4.341139752516923	4.161419145967796	5.027754805985896	1.6507399708111508	3.416934234076535	3.0935017600050756	0.0	4.539440062971	6.175940253604818	0.0	3.0935017600050756	0.0	0.0	5.1324597560113245	2.8816301648557485	2.2430121994799657	0.0	4.224983103358207	3.416934234076535	2.6124568531017216	2.2430121994799657	5.467244276365283	2.6124568531017216	6.538974236262102	5.70367991239198	1.6507399708111508	3.5463555823414037	0.0	2.6124568531017216	3.7637165436165385	3.5463555823414037	3.942164379575082	0.0	3.416934234076535	4.583427396639138	0.0	0.0	0.0	0.0	2.2430121994799657
395	4.803089129613937	3.759807646117468	5.068227166021692	1.7807216282606626	2.590417863136815	3.421157600771681	0.0	3.9188272271023052	6.872774323545044	0.0	1.2433094407955851	2.590417863136815	1.7807216282606626	3.3371122379834235	2.9052319026722073	3.3371122379834235	3.03189776945635	0.0	1.7807216282606626	2.760162545144073	0.0	3.03189776945635	1.7807216282606626	2.3858479240235355	3.868578880119241	0.0	0.0	0.0	0.0	1.2433094407955851	0.0	0.0	0.0	0.0	1.2433094407955851	3.637744788245749	0.0	0.0	0.0	0.0
396	5.232095038587614	4.964412005885109	5.373561258132263	3.1893674634958114	3.9146602153671726	3.9649556457895923	0.0	4.927634173271813	6.30376149653259	0.0	2.42865249302407	2.1699321328732672	2.8042920269516776	5.232095038587614	2.42865249302407	2.9497551326359326	0.0	6.088142913568982	4.571387652986262	4.184298206895639	5.324403289730506	5.385482238295058	3.8057785751049598	5.749053702266602	4.544275959652158	4.184298206895639	4.058539893580371	0.0	3.9649556457895923	3.8057785751049598	3.1893674634958114	4.260130248541952	0.0	3.616377354434827	4.743012446659638	3.382519432791438	2.1699321328732672	0.0	0.0	3.2905996772407
397	4.7424824431580435	4.363549863221592	4.945661295953284	1.819541399378023	4.3959288562933505	3.6158570669346988	0.0	5.298355386855431	6.229624408587412	0.0	2.4281649751019154	1.2766229949550731	3.0762109503040413	5.496940117277657	2.4281649751019154	2.4281649751019154	0.0	5.1298598509843165	4.597254387890613	3.3820029326745065	4.3959288562933505	5.486288905637132	3.0762109503040413	6.1611358513813785	5.597641993404886	3.290084925763084	4.143584532643925	0.0	3.0762109503040413	4.999354015079498	3.290084925763084	4.012317129217373	1.819541399378023	4.981774828965265	5.114448119388823	1.819541399378023	0.0	1.2766229949550731	0.0	4.012317129217373
398	4.441808102798851	5.0046767395639025	5.512816155122196	3.0324426227829977	4.498312156507425	2.760698781000005	0.0	5.239652623342529	6.691742349326704	0.0	2.760698781000005	3.0324426227829977	4.177160532011928	4.55179353448827	2.386367717633497	4.696957572908789	2.386367717633497	0.0	2.386367717633497	2.760698781000005	1.7811976353935262	4.250172045494453	2.760698781000005	2.760698781000005	5.694465030892588	0.0	0.0	0.0	1.7811976353935262	3.571185902487545	2.386367717633497	2.760698781000005	3.2458998598049327	0.0	4.381919124675265	1.7811976353935262	0.0	1.7811976353935262	0.0	2.386367717633497
399	4.602500297288927	4.202036031379596	4.887672539109099	2.0258066238692765	4.0983369210916685	2.6507352312751378	0.0	5.026450656555071	5.577043122956854	0.0	3.0323859179537282	0.0	2.0258066238692765	4.887672539109099	3.0323859179537282	3.9826267680289167	0.0	6.013954535402266	4.936103641267314	3.5237430552494735	5.819172868230469	5.026450656555071	3.0323859179537282	5.694405654987375	6.045626843218995	5.672009267493339	3.9826267680289167	2.0258066238692765	3.3079446744861754	3.0323859179537282	3.5237430552494735	4.2959848234236295	2.0258066238692765	3.9826267680289167	4.666411951076194	3.3079446744861754	3.0323859179537282	2.6507352312751378	0.0	3.7011376863304104
400	4.271471516441124	3.813637094170609	4.788295083176119	1.6398753503211791	3.5729369803163276	3.647816353929146	0.0	4.81109534163963	6.64224922861118	0.0	3.4919935515386267	2.787062564463912	1.877840720871154	4.526122575664833	2.697893678254926	2.3696731342916006	1.326991348457724	2.491446763667497	3.403916638942226	3.0149363143607535	2.230987466803875	5.571146675571569	1.877840720871154	6.041699436606388	5.586835560247017	1.326991348457724	3.6832532813240366	0.0	3.2003989519990266	4.032357322950032	2.9445942391613866	3.0149363143607535	1.326991348457724	3.647816353929146	3.7826000061581255	2.697893678254926	0.8691330092348865	0.0	0.0	3.2003989519990266
401	4.573115594593852	4.456622444019672	5.223545786645035	3.1045405502449404	3.7750099641221713	2.455262031586259	0.0	4.858212894714402	6.847691603936814	0.0	2.0918217300990287	2.7212503112377147	2.0918217300990287	3.7750099641221713	2.7212503112377147	3.4949444327379875	3.252264175316852	1.5150895532930437	1.5150895532930437	2.7212503112377147	0.0	4.226055963369319	0.0	2.9311480342332925	3.99355558873452	0.0	1.5150895532930437	0.0	0.0	1.5150895532930437	2.0918217300990287	3.4949444327379875	0.0	0.0	3.252264175316852	2.7212503112377147	0.0	0.0	0.0	1.5150895532930437
402	5.047501018224524	4.232477384471589	5.635124563870198	2.6532689117797443	3.498265777388191	3.834244254108857	0.0	4.430505248310104	6.488060804187321	0.0	3.0793129517392805	2.5107866631788163	2.88881057079061	5.43449918198168	3.1624843953016826	3.7037963412083728	1.059791398489534	4.14678480869054	4.08528426595211	3.749196191261856	1.059791398489534	5.409504189098345	3.3105709440262694	4.311402823363329	4.945541257642693	0.0	3.3105709440262694	0.0	1.8957150262152866	5.614719896677603	2.88881057079061	3.5537422332048116	1.059791398489534	5.3396252489832055	4.651264264595563	2.6532689117797443	0.0	0.0	0.0	4.204721175326945
403	4.736790537166364	4.208877267791802	5.257730327759093	2.174497128783337	4.31853714656671	3.3425847183109094	0.0	5.681591380592034	6.755482018939292	0.0	3.6885993985777072	3.7816336265156374	3.5860135856880544	3.945176100668775	3.3425847183109094	3.0201516621641993	2.5413373761027547	0.0	3.4716881367315984	2.8091327636818457	1.5890065942325426	4.628602280579048	2.5413373761027547	3.3425847183109094	5.005002375749675	0.0	0.0	0.0	1.5890065942325426	3.4716881367315984	1.5890065942325426	3.5860135856880544	1.5890065942325426	1.5890065942325426	3.0201516621641993	0.0	0.0	0.0	0.0	1.5890065942325426
404	4.600429197456434	3.521712713013976	4.8855962292312	3.130913918416413	4.600429197456434	3.801980169206545	0.0	4.600429197456434	6.006489948055144	0.0	0.0	0.0	2.4805176174457837	5.488292206041178	3.521712713013976	3.130913918416413	0.0	5.979159380340944	4.8855962292312	4.19997527358877	3.801980169206545	5.10722771432228	4.02064841772082	5.979159380340944	5.728567820147097	4.19997527358877	4.7047844557675615	0.0	3.801980169206545	3.521712713013976	3.130913918416413	4.351981377225254	0.0	3.521712713013976	4.965057643514556	3.130913918416413	4.02064841772082	2.4805176174457837	0.0	3.130913918416413
405	4.896849250294124	4.100981044610124	4.630881113108738	1.4173787384511394	3.6908432016396517	3.4242547255387694	0.0	4.849015973409554	6.476518736152918	0.0	2.4800629029083403	0.0	2.7125935808334645	5.161976913488717	3.1304393382070677	2.9011246221972993	0.0	5.562534082611087	4.447461252099622	3.6908432016396517	4.151446174922431	5.659675751762795	2.9835453637834686	5.958674882729579	5.753182489984513	3.6096288906288385	4.126531917163824	0.0	3.316853948462814	4.175754771474468	4.351491510288826	3.7659543138612714	2.1765371057736402	4.020161062500171	4.772681622635776	3.0596871594267565	2.811295531194458	0.9412350525316965	0.0	2.811295531194458
406	5.441028681758416	4.607608876438051	5.690011259670018	3.706170760558645	3.3794791109815088	3.277896471742392	0.0	4.149180660571959	6.7831613246094244	0.0	2.2519908021932236	0.0	2.2519908021932236	3.6339511146446632	3.1648157991535104	2.7198297551001285	2.2519908021932236	0.0	1.897784049895233	2.8911095806927865	1.3443122195396724	3.9520099083092544	3.1648157991535104	3.1648157991535104	4.351049067341239	0.0	0.0	0.0	0.0	0.0	1.3443122195396724	2.2519908021932236	1.3443122195396724	1.3443122195396724	2.5130235127721012	1.897784049895233	0.0	0.0	1.3443122195396724	1.3443122195396724
407	5.2686052432096275	5.0527886353061655	5.404523014319426	1.7423684656508591	4.1310154553474465	3.5256536172396395	0.0	5.218858930815032	6.7713716796346475	1.7423684656508591	1.7423684656508591	2.7168487225051106	3.65549915500795	3.3763963722484007	3.2008856431070485	3.7704059926129427	0.0	2.343890818974723	2.9878721389700367	3.2008856431070485	0.0	3.7704059926129427	2.343890818974723	3.7704059926129427	4.505418513235163	0.0	0.0	0.0	0.0	3.2008856431070485	0.0	1.7423684656508591	0.0	2.9878721389700367	4.1310154553474465	2.343890818974723	0.0	0.0	0.0	2.7168487225051106
408	5.315875455306881	4.391847253818162	5.330840001986056	1.965384344634729	1.4033549214267576	3.240661642394817	0.0	4.565739498464717	6.822828432971071	0.0	2.3230231138634103	3.1127058189527954	2.793869328873642	4.133189464797359	3.240661642394817	2.793869328873642	1.4033549214267576	1.965384344634729	1.965384344634729	2.9659412009494255	0.0	4.312835501450097	2.5859059766599093	3.973495658190316	4.767420423679215	1.4033549214267576	0.0	0.0	0.0	0.0	0.0	1.965384344634729	1.965384344634729	0.0	2.9659412009494255	3.1127058189527954	0.0	0.0	2.3230231138634103	0.0
409	4.498091226721768	3.580836973922121	4.851421517134365	0.0	4.34579386532915	3.3863366197527225	0.0	5.270721112506899	6.8494867913607065	0.0	3.3863366197527225	3.3863366197527225	2.9976462217110704	3.9467884557229853	2.3531981479499	2.9976462217110704	2.6168270880880242	0.0	2.9976462217110704	2.825256063732398	0.0	1.9941702688530876	1.4286478071094384	2.6168270880880242	4.800539572724605	0.0	0.0	0.0	0.0	1.9941702688530876	1.4286478071094384	3.488308160208912	0.0	1.9941702688530876	2.825256063732398	0.0	0.0	0.0	0.0	1.4286478071094384
410	5.201130248661569	5.079246407467855	4.719060474070839	2.0720936523816453	4.254396697516525	3.083023889091669	0.0	5.079246407467855	5.702052946256289	0.0	0.0	0.0	3.083023889091669	5.343496111222678	2.0720936523816453	3.3591847235177643	0.0	5.496963824583107	4.835851511356626	3.083023889091669	5.965429071707182	5.678601948148235	3.083023889091669	6.114109303268775	5.343496111222678	5.274844548132548	4.150612899969138	0.0	4.034797272375032	3.3591847235177643	4.254396697516525	4.513478274613039	2.0720936523816453	3.752994306012601	4.988867272477252	3.3591847235177643	2.700210527479331	0.0	0.0	2.700210527479331
411	4.9574003702134055	4.691297487540134	4.8331742790979835	3.0804490153056707	4.080091610561461	4.007283248688437	0.0	5.340810337599586	6.595834802769579	0.0	2.2307957913800367	0.0	3.4037090322883126	5.435684787395549	2.599789533501922	2.599789533501922	1.6397022694273464	5.167369293383422	4.4799054748217975	3.4037090322883126	5.014168086487323	5.014168086487323	3.4037090322883126	5.717735828606148	5.06788560681564	4.080091610561461	4.525910153852762	0.0	3.255084673629743	4.007283248688437	2.868724672167345	3.843529661593587	3.533075549259286	4.327642093675162	4.381014408713686	2.868724672167345	0.0	1.6397022694273464	0.0	3.6476072020488006
412	4.8241513754165055	4.103227971123651	4.539143513504981	2.030125516479044	3.4616712948048995	2.799419185893504	0.0	3.9457541178579647	6.836813284650929	0.0	1.6882542822560165	1.6882542822560165	2.030125516479044	4.629185942425665	2.799419185893504	3.4616712948048995	1.16471647019362	5.002172522331232	3.987507714666284	3.137671859383768	3.312736534635796	4.629185942425665	2.284426840214387	4.585177840662407	4.539143513504981	3.312736534635796	2.9253158338560366	0.0	2.284426840214387	3.6502747556964064	3.229030269974856	2.9253158338560366	2.030125516479044	3.4616712948048995	4.330344807845509	2.799419185893504	0.0	0.0	0.0	2.655358330857401
413	5.101901199259726	4.2207367216190015	5.658905652148375	2.746206028842073	3.661426836649798	4.302942614099553	0.0	4.717013969229939	6.380409315826137	0.0	0.0	0.0	3.191851314408928	5.727666074616534	3.733697706448468	2.917774837770762	0.0	5.755746540148456	4.3789010275379185	3.064173572744504	4.262684156207138	4.9278616765028165	3.661426836649798	5.119494013354073	5.755746540148456	3.4990338400032512	3.583523158189199	0.0	2.2772711801486243	4.577289278164982	3.733697706448468	4.131162805917955	0.0	4.176952364451066	4.884698378216232	3.191851314408928	2.2772711801486243	0.0	0.0	3.864236590833447
414	4.745726510586948	4.001682084162634	4.48013241734379	2.66879063119658	4.48013241734379	2.042681371408994	0.0	5.001578952285183	6.46968555850122	0.0	0.0	0.0	4.001682084162634	5.757099323154188	4.001682084162634	3.5425896248119844	0.0	5.309938318465878	4.6856447880768455	3.326654602175567	5.128604719791085	5.545286085065081	2.042681371408994	5.857891522191024	5.0880295623663505	4.745726510586948	4.221161961142617	0.0	2.66879063119658	3.870759408210135	3.050872459783536	3.326654602175567	3.720076464732654	3.050872459783536	4.221161961142617	2.042681371408994	0.0	0.0	0.0	3.326654602175567
415	4.5301013733697255	4.226489813294968	4.438770694975115	1.8560035058940276	4.0069905041352945	2.6738236960938893	0.0	5.274701497991743	6.1483336659122045	0.0	1.308078135445513	1.8560035058940276	2.9903882455898216	5.288424687738058	3.230469165474172	3.585953507198372	0.0	6.327409791688321	4.372893502612118	2.8445806513385143	4.0069905041352945	5.631222363157485	2.9903882455898216	5.69674562979354	5.217844184972667	3.585953507198372	4.226489813294968	0.0	3.423924997356924	4.613784358955481	3.788383658844183	4.1443772736957305	1.308078135445513	4.715470803157121	5.315318692155571	2.467780086702379	0.0	1.308078135445513	0.0	3.658080215578687
416	5.210729547518951	4.466505196654431	5.887196449590051	2.409083374882388	3.445892839276326	4.03743342673307	0.0	4.03743342673307	6.746877182365731	0.0	2.7841244435231096	0.0	1.8020199955777068	3.943885961996039	3.0562401970394104	3.445892839276326	1.8020199955777068	1.8020199955777068	0.0	3.445892839276326	0.0	3.7255739167296222	2.7841244435231096	3.5954793636126827	4.887404058792944	2.409083374882388	0.0	0.0	0.0	0.0	0.0	1.8020199955777068	1.8020199955777068	0.0	2.409083374882388	1.8020199955777068	0.0	0.0	2.409083374882388	1.8020199955777068
417	5.477414978842941	4.43855351116425	5.492503922918726	2.9541446362868786	3.668399695650907	3.757150115187742	0.0	4.559791863446437	6.615526240333228	0.0	2.113132826713438	2.8545588840768	3.12774103504888	4.810895276186861	3.5184928766757544	4.324923756104072	1.0362156599666938	5.70124260752615	4.0173900064781085	3.570998664869939	5.275983648167509	4.89599278619331	2.7439477208897096	4.795980733161439	4.825590640564838	4.882303298711485	2.9541446362868786	0.0	2.8545588840768	3.404408502380665	3.342082629373914	3.8386619619306965	1.5340807726907177	3.275612518225922	4.795980733161439	3.5184928766757544	0.0	0.0	0.0	3.2044075369906233
418	5.21020458516504	5.115440311969037	4.973262631914415	2.4880910708693187	4.1224542046570685	3.5297319491636054	0.0	5.401620423563953	5.450195837624089	0.0	2.8654761366334887	2.8654761366334887	3.3532558288933867	5.148036460105631	2.8654761366334887	1.8747420022110195	0.0	6.079960246109666	4.807466034829929	3.5297319491636054	5.9303901912644035	4.973262631914415	0.0	5.838274010154962	5.2398969308157	5.148036460105631	4.807466034829929	0.0	4.1224542046570685	2.8654761366334887	3.138816860335018	4.712972374809686	2.4880910708693187	3.3532558288933867	5.010746611042245	3.5297319491636054	0.0	0.0	0.0	1.8747420022110195
419	4.9024183776189485	3.706801868371856	4.92889111621743	2.7372761296117636	2.4709466159939364	3.706801868371856	0.0	3.870070963463886	6.864818382582963	0.0	2.1068656615681736	1.5284912689890278	2.7372761296117636	4.133415365357924	3.120922780916118	2.7372761296117636	2.947385814342296	0.0	1.5284912689890278	2.7372761296117636	0.0	3.3975144718487917	2.4709466159939364	3.3975144718487917	3.942688046988434	0.0	1.5284912689890278	0.0	0.0	0.0	1.5284912689890278	2.1068656615681736	0.0	0.0	3.3975144718487917	2.947385814342296	0.0	0.0	0.0	0.0
420	4.75394313309431	3.7873744589327214	5.197123060317141	1.5249752063880317	3.609573669151604	3.2644305696068776	0.0	4.950220921700761	6.393214295682833	0.0	3.1166294704206736	1.5249752063880317	2.4668350816746356	5.291930162863369	3.1166294704206736	2.4668350816746356	1.5249752063880317	6.125927178000388	4.185259240329319	2.7330756728936763	5.458209787982939	4.814060705936744	2.4668350816746356	5.748652516683931	5.156531558318755	4.427067896336033	4.0059767130524175	0.0	3.1166294704206736	2.9431301336629057	3.5072156838693282	4.289096770809382	0.0	2.7330756728936763	5.023822919855285	3.1166294704206736	3.1166294704206736	3.1166294704206736	0.0	2.102921136059161
421	5.417777533825245	4.090429919326156	5.995641842318198	0.0	3.1076895734840435	3.778231099867209	0.0	5.177824835468599	6.694179746985166	0.0	2.834798940234526	2.458276101124044	2.458276101124044	3.778231099867209	3.3218520914403653	3.6479605418258654	3.4981411667888422	1.8472455001596142	2.834798940234526	3.3218520914403653	2.458276101124044	4.090429919326156	2.834798940234526	4.396112986791957	4.519825059222283	1.8472455001596142	0.0	0.0	0.0	0.0	0.0	3.1076895734840435	0.0	2.458276101124044	2.834798940234526	2.458276101124044	0.0	0.0	3.9967915451342693	1.8472455001596142
422	4.586299443518458	4.465025434375858	4.166796718998151	1.5551492012502965	4.043698354576769	2.5020406193898355	0.0	5.274338349430266	5.864098530908665	0.0	0.0	2.1367177541066495	3.1533665223676297	5.274338349430266	2.1367177541066495	2.9795503136910413	0.0	5.983921328992926	5.173786908039651	2.1367177541066495	6.090910664224612	5.383007706784599	2.1367177541066495	5.526640022845192	5.57027208793945	5.842654053819158	4.465025434375858	0.0	2.769030664527076	2.769030664527076	2.1367177541066495	4.623662274361844	1.5551492012502965	3.4303141596741265	4.465025434375858	2.5020406193898355	0.0	2.1367177541066495	0.0	3.6469613014004367
423	4.796908901899387	3.674864881628607	5.131019716739795	1.7587912529589707	3.3955982435119583	3.7898269609125212	0.0	4.909352707384031	6.828322220222853	0.0	3.3955982435119583	3.219958413133569	1.7587912529589707	4.071843134402788	3.674864881628607	3.544948778949982	2.3618753420845233	0.0	0.0	3.006754479719321	0.0	3.986380189026159	2.735421993329558	3.986380189026159	4.575827030203012	0.0	0.0	0.0	0.0	0.0	2.735421993329558	3.219958413133569	0.0	0.0	3.3955982435119583	2.735421993329558	0.0	0.0	1.7587912529589707	1.7587912529589707
424	4.572714991990103	4.186776895210203	5.289523040177852	1.3396849902469494	3.271869178672077	4.143015584299745	0.0	4.893640779730062	6.836138343466539	0.0	2.2463873680121798	1.3396849902469494	1.8924613479318129	4.3076243882949194	2.713979474460489	2.713979474460489	1.3396849902469494	1.3396849902469494	2.5072683067960226	2.713979474460489	0.0	3.7000609382794587	2.2463873680121798	3.158816867052559	4.974730866297973	0.0	0.0	0.0	0.0	2.2463873680121798	2.5072683067960226	3.627852854034203	0.0	0.0	2.2463873680121798	2.2463873680121798	2.2463873680121798	0.0	3.158816867052559	1.3396849902469494
425	4.881636471216253	4.719354511090701	5.143690767904186	2.128992310702502	3.869264684048663	3.8163564416005222	0.0	4.498438710260432	6.842335439013014	0.0	1.7813040582075828	3.1449784258315794	2.3864839268522826	3.7013206091541675	2.5910657853598136	3.246022855256221	1.2438078970907762	1.7813040582075828	2.3864839268522826	2.128992310702502	1.2438078970907762	4.056683104725954	2.3864839268522826	2.3864839268522826	4.741139465631208	0.0	0.0	0.0	1.2438078970907762	2.128992310702502	2.3864839268522826	1.2438078970907762	0.0	2.3864839268522826	1.7813040582075828	2.3864839268522826	0.0	0.0	0.0	1.2438078970907762
426	5.123449667862103	4.018655660519461	5.3197418862197505	1.9558019357061902	2.9553663372013426	2.9553663372013426	0.0	4.454047314804003	6.8509951097611435	0.0	0.0	2.3129689097705204	1.3949550122536567	2.7834028668732382	2.7834028668732382	3.3433259185120705	1.3949550122536567	1.3949550122536567	1.3949550122536567	1.9558019357061902	1.3949550122536567	3.622138953802253	0.0	2.9553663372013426	3.622138953802253	0.0	0.0	0.0	0.0	1.3949550122536567	1.3949550122536567	0.0	0.0	1.3949550122536567	1.3949550122536567	2.5755980132950818	0.0	0.0	0.0	1.3949550122536567
427	4.985070822676149	4.559732428703049	5.651343694861731	1.4763791253035312	3.641466765551298	4.007934644379046	0.0	4.123696651816483	6.809099194872917	0.0	2.8839814213705304	2.6747190074874205	2.8839814213705304	3.641466765551298	2.409752372650482	2.6747190074874205	3.204349911326758	0.0	3.3327952321515233	2.6747190074874205	0.0	4.32142035917459	3.056940669704558	2.409752372650482	4.447658738599782	0.0	0.0	0.0	1.4763791253035312	2.6747190074874205	2.0482264139470674	2.409752372650482	1.4763791253035312	0.0	0.0	2.0482264139470674	0.0	0.0	0.0	1.4763791253035312
428	3.135910066682363	3.135910066682363	4.3285273073560315	2.2827727811486582	3.7041921097273285	2.2827727811486582	0.0	5.3784850768017884	6.853733383157429	0.0	3.135910066682363	2.923572960878513	3.135910066682363	3.7041921097273285	1.6867532077154066	3.459887370265283	0.0	0.0	2.2827727811486582	0.0	0.0	2.2827727811486582	2.2827727811486582	2.2827727811486582	4.583354881663122	1.6867532077154066	0.0	0.0	0.0	2.653646103621444	2.653646103621444	2.923572960878513	0.0	0.0	3.3109618989185403	0.0	0.0	0.0	0.0	0.0
429	4.778496916873618	4.479179401099849	4.778496916873618	2.796157645262795	3.738087425667789	2.796157645262795	0.0	4.6399954739862315	6.6983872130273845	0.0	0.0	1.8127368877324768	3.068461028049572	4.214399405173143	1.8127368877324768	2.420758087639416	0.0	5.6983586218889934	4.135587705882114	3.458307243582948	4.778496916873618	4.355527477965463	3.068461028049572	5.376861162690985	4.900128541644672	4.479179401099849	4.050029205958234	0.0	3.458307243582948	3.068461028049572	4.479179401099849	3.607950206043012	2.420758087639416	2.796157645262795	4.6399954739862315	3.607950206043012	2.796157645262795	2.420758087639416	0.0	2.796157645262795
430	4.339435744052216	3.8372684526559593	5.715899023398561	0.0	2.147850712902942	3.4425218913334033	0.0	3.4425218913334033	6.828824706116059	0.0	0.0	0.0	0.0	4.235523499833695	2.7808577997607506	2.7808577997607506	2.7808577997607506	0.0	0.0	0.0	0.0	3.4425218913334033	2.7808577997607506	3.4425218913334033	4.119547858855488	0.0	0.0	0.0	0.0	0.0	0.0	0.0	0.0	0.0	2.147850712902942	2.147850712902942	0.0	0.0	0.0	0.0
431	3.9642265731689306	4.115661753265341	4.688275696240341	2.263142526539167	3.2898841817160465	2.902876759779509	0.0	4.042808005031477	6.877286597542241	0.0	2.263142526539167	2.263142526539167	1.668956195158207	2.902876759779509	3.2898841817160465	2.633317852479601	0.0	0.0	2.263142526539167	2.633317852479601	0.0	4.306934472607987	2.263142526539167	3.1149866315261314	4.467430137631855	0.0	0.0	0.0	0.0	0.0	3.2898841817160465	2.263142526539167	0.0	0.0	2.263142526539167	1.668956195158207	0.0	0.0	0.0	0.0
432	4.9402980701643875	4.39894267474408	4.2009994403559805	2.116964946741624	3.6251260079586145	3.9539560488051206	0.0	5.130108625481508	5.458685074726518	0.0	2.748025805440233	2.116964946741624	2.116964946741624	5.172421712939223	3.4086218022178363	4.39894267474408	0.0	5.942553411707915	4.886628129196607	2.748025805440233	4.637467615730654	5.085925732117535	3.4086218022178363	6.180407394489693	6.21019948565302	4.8299135478217154	3.6251260079586145	0.0	2.748025805440233	3.1319082777298624	3.4086218022178363	3.8029967178206747	2.748025805440233	3.6251260079586145	4.304860773088181	2.748025805440233	3.1319082777298624	4.484929332896177	0.0	3.6251260079586145
433	4.960187025809957	4.228169882542636	5.0671019628739495	2.3661175713088642	3.5021422566520832	3.4001242333176385	0.0	4.890082372132635	6.341208798968051	0.0	3.4001242333176385	0.0	3.0112060290446925	5.004333889018629	2.630058959674254	2.006507067577009	0.0	5.638433980219065	4.8404575594040145	3.5021422566520832	5.9252260475769685	4.228169882542636	2.3661175713088642	5.933786960206042	5.199845463538735	5.554863810979785	3.158298678415202	0.0	2.3661175713088642	3.0112060290446925	3.0112060290446925	3.9607817724722194	0.0	3.4001242333176385	4.982504055824984	3.5021422566520832	3.5021422566520832	1.4395144557375041	0.0	2.3661175713088642
434	4.760942624254998	4.199481268085761	5.416048470301976	2.1660474743755476	2.1660474743755476	3.935823076215011	0.0	3.1851620513414263	6.8575344699631735	0.0	0.0	1.58142262558062	1.58142262558062	3.935823076215011	2.1660474743755476	3.679300600726893	1.58142262558062	0.0	1.58142262558062	0.0	0.0	1.58142262558062	2.1660474743755476	2.8001716686130798	3.4624473792238986	0.0	0.0	0.0	0.0	0.0	0.0	2.532553504465098	0.0	0.0	2.532553504465098	1.58142262558062	0.0	0.0	0.0	0.0
435	4.190184665067422	3.7468157368673176	4.676754606552413	1.3752677015878243	4.09638768860737	2.2893384356473683	0.0	5.022319552468119	6.850133868176847	0.0	3.2047397866058303	1.9332982798549374	3.4197363497564983	3.5120674546369255	2.5513607241347733	2.75878629452279	0.0	0.0	2.2893384356473683	1.9332982798549374	0.0	2.5513607241347733	2.5513607241347733	2.5513607241347733	4.528723226625407	0.0	0.0	0.0	1.3752677015878243	0.0	0.0	3.0769873006002775	0.0	0.0	4.0459694138743805	0.0	0.0	0.0	2.2893384356473683	0.0
436	5.246646359282627	4.790180658291561	5.246646359282627	2.6573267565317416	3.858694575431837	3.858694575431837	0.0	4.843810365139874	6.376168847164959	0.0	0.0	0.0	2.031964815056488	5.096274636012184	3.3147765701835277	3.4285134124070327	0.0	4.869583857230415	4.105310087708198	3.4285134124070327	4.388862417931335	5.776132515168991	3.3147765701835277	5.937157495411932	5.558885373107896	4.105310087708198	3.989585545185167	0.0	2.8663439063085354	4.346842433716165	3.989585545185167	3.989585545185167	1.4619885511821118	4.966507973177285	4.843810365139874	3.186423485179234	3.186423485179234	1.4619885511821118	0.0	3.7862080203911415
437	4.894346630995482	4.0044457908644855	5.233107443090374	1.6373736260815555	2.8659988876354006	3.2523062389397777	0.0	4.324790211230245	6.855869559751994	0.0	0.0	2.228216628941761	0.0	3.840701566587906	3.5302700193247443	2.5971144408392557	0.0	1.6373736260815555	1.6373736260815555	1.6373736260815555	1.6373736260815555	3.4009151790421233	1.6373736260815555	2.228216628941761	4.0044457908644855	0.0	0.0	0.0	0.0	1.6373736260815555	2.228216628941761	2.228216628941761	0.0	0.0	2.8659988876354006	0.0	0.0	0.0	0.0	1.6373736260815555
438	4.499586351685645	4.738364084107539	4.738364084107539	1.61830668260792	3.9811578334458217	3.2295089493804334	0.0	4.870800758549794	6.534619861870244	0.0	2.57517559948979	1.61830668260792	2.2070739286539007	5.092409688287533	3.0550716159132008	1.61830668260792	0.0	5.390920329891388	4.773153532374824	3.9811578334458217	5.444747639398468	5.3143238444365	1.61830668260792	5.888778660702952	5.1169524555335295	5.409186596457665	4.2450206155216215	0.0	3.0550716159132008	2.843639058968767	3.0550716159132008	4.2450206155216215	0.0	3.2295089493804334	4.2450206155216215	3.5072475165618373	2.57517559948979	0.0	0.0	2.57517559948979
439	4.578518002692239	3.944201227469858	5.187606251534821	2.0193674822072576	3.808915918612243	3.808915918612243	0.0	4.761923135150812	6.847827336876677	0.0	2.942715672537185	0.9682718297531411	3.300796150865238	4.219051317896437	2.942715672537185	3.466810387962637	2.8526638789048038	1.450859247143248	1.450859247143248	2.942715672537185	0.0	3.3592505480042956	2.379577381325937	2.379577381325937	4.704446144450498	0.9682718297531411	1.774980950077865	0.0	0.0	2.520412704034005	1.774980950077865	2.942715672537185	0.0	0.9682718297531411	3.8788445948939647	2.379577381325937	0.0	0.0	0.0	1.450859247143248
440	4.445233813599211	3.6488650160303506	4.882866916089345	0.0	3.960196907388603	3.1943531543134536	0.0	5.51737468189186	6.2634636274739055	0.0	1.7367536492131677	1.7367536492131677	3.1943531543134536	5.332093596927535	3.5190439665673376	2.981405703888223	0.0	4.597706749363986	4.6437687094904305	3.5190439665673376	2.981405703888223	5.159735986743817	3.5190439665673376	6.099182419561346	5.18625308514647	2.710489457656448	4.770446849689138	1.7367536492131677	2.3377355794769534	5.132496533602949	3.1943531543134536	4.7299779841261484	1.7367536492131677	5.015450951961039	5.657429755589046	3.8667908496919163	2.3377355794769534	0.0	0.0	3.3698190928046876
441	4.233334556738005	4.481420680626729	4.424927770197668	1.7670123915219906	3.229487268836555	3.4051906761868067	0.0	5.02027885497901	6.858832421430395	0.0	3.554587145653416	0.0	2.3708677943844725	4.081598284147864	2.7447047510910174	3.799527261704707	1.7670123915219906	0.0	0.0	2.3708677943844725	0.0	2.3708677943844725	2.7447047510910174	2.7447047510910174	4.365051310702178	0.0	1.7670123915219906	0.0	0.0	2.3708677943844725	2.7447047510910174	3.0161895345852674	0.0	1.7670123915219906	3.0161895345852674	2.3708677943844725	0.0	0.0	0.0	1.7670123915219906
442	4.116795644920347	3.3811915384916453	3.8535334825121828	0.0	3.3811915384916453	3.104781335830709	0.0	4.173048279159007	6.89218511312867	0.0	2.092042699291658	2.092042699291658	3.104781335830709	3.3811915384916453	2.092042699291658	3.252506513240402	0.0	0.0	2.4554924837611916	2.4554924837611916	1.5152862416297945	2.092042699291658	1.5152862416297945	3.104781335830709	3.9938030314781923	0.0	0.0	0.0	1.5152862416297945	1.5152862416297945	1.5152862416297945	2.931386679660269	1.5152862416297945	0.0	2.721485816821351	0.0	0.0	0.0	0.0	0.0
443	4.956893768196452	4.71764844022968	5.311456058409088	3.721564804121264	4.1189318525795935	4.1977228637271295	0.0	5.149807585757315	5.664155024588067	1.7985905704785978	1.7985905704785978	2.405345075551431	2.780270439403444	5.4929548207638685	2.405345075551431	3.8366557664993004	0.0	5.747958419052851	4.518961590708288	3.8366557664993004	5.810285467330737	5.057995448848595	2.405345075551431	6.141572085548283	5.572680888686416	5.178629379732478	4.67155386588146	0.0	3.8366557664993004	3.9398573933035093	3.721564804121264	4.462444167672464	1.7985905704785978	3.8366557664993004	5.089545430786977	3.591484033545109	3.265974448455362	3.4419157391925834	0.0	2.780270439403444
444	5.257217975713326	4.178671970510467	5.164395558318128	2.1473627044770303	3.7062722915287725	3.4419870451106314	0.0	4.803987918621954	6.756135655539393	0.0	1.8978725361264492	0.0	2.7803395341396144	5.037832151899757	3.4419870451106314	2.991002030772895	2.5131191680710323	4.598238380728096	4.055549256189745	3.556208073833673	3.241705399945846	5.120203603680479	2.991002030772895	5.175145004607348	4.892897230986607	3.164915493001356	3.876686901686347	0.0	2.1473627044770303	3.5007274791589826	3.0817347433593114	3.0817347433593114	1.564675604396524	3.164915493001356	3.9877931882015076	3.4419870451106314	1.8978725361264492	1.0614508965144158	0.0	2.3468707721371995
445	4.60175883681908	4.640593545799857	4.846421527192853	2.552497815802732	4.220807205684118	3.354268058667638	0.0	4.330485667226452	6.846132958824934	0.0	2.552497815802732	3.205922982184735	3.4834230222919933	4.5613548454127	3.0316730586883813	3.354268058667638	0.0	0.0	3.0316730586883813	2.552497815802732	0.0	3.878601356880726	2.185236979329927	3.0316730586883813	4.381120687299175	0.0	0.0	0.0	0.0	2.8205160980016677	0.0	1.59865556154859	2.552497815802732	2.185236979329927	2.8205160980016677	0.0	0.0	0.0	0.0	2.185236979329927
446	5.3602895139922735	5.26070062209877	5.810564250283026	0.0	4.804192187998593	3.721837660059404	0.0	5.150085584776736	6.5890987977487905	0.0	3.9401315758891897	0.0	3.052592023125887	3.9401315758891897	3.9401315758891897	0.0	3.4421864123524055	0.0	3.721837660059404	2.4055994681039454	0.0	4.271032419369005	3.4421864123524055	3.721837660059404	4.623508353129262	0.0	0.0	0.0	0.0	3.721837660059404	0.0	3.9401315758891897	2.4055994681039454	0.0	4.271032419369005	2.4055994681039454	0.0	0.0	0.0	0.0
447	5.189181088651657	4.217603195641796	4.321489233137443	2.131804898997179	4.101660205629283	2.763808855608043	0.0	5.05644603196226	5.102676544260992	0.0	3.1480329087712535	2.763808855608043	2.131804898997179	5.411208703207317	2.763808855608043	2.131804898997179	0.0	5.672541765724801	5.268794737241478	3.4249228289100704	5.9970084004668545	5.189181088651657	2.763808855608043	6.324816094988062	5.3063443131911	5.268794737241478	4.5015949882456585	0.0	2.763808855608043	3.4249228289100704	3.641534736818408	3.970489621841268	3.641534736818408	3.641534736818408	4.580784155453887	4.415591402531257	0.0	0.0	0.0	0.0
448	4.6649383546986884	3.0924872347425385	3.2672152129927583	1.6498812687330322	2.6114721103367122	2.2420623129122936	0.0	3.5453234990568787	6.892934615531055	0.0	1.6498812687330322	0.0	3.2672152129927583	3.8558753785103344	1.6498812687330322	1.6498812687330322	2.6114721103367122	2.6114721103367122	2.2420623129122936	0.0	0.0	2.6114721103367122	1.6498812687330322	3.0924872347425385	3.8558753785103344	0.0	2.2420623129122936	0.0	0.0	1.6498812687330322	0.0	1.6498812687330322	0.0	0.0	1.6498812687330322	1.6498812687330322	0.0	0.0	0.0	0.0
449	4.991743145369829	4.2520490743474095	4.45012822641295	2.1626741667336966	3.675586082264947	3.853676273940462	0.0	4.00479355051719	6.304995873672878	0.0	0.0	2.1626741667336966	2.1626741667336966	4.688784918229634	3.4587561960145377	2.796592897712707	0.0	6.085815938391899	4.991743145369829	3.853676273940462	4.93805328686501	5.13741976131172	3.675586082264947	6.136995480940829	4.61538422324379	4.991743145369829	3.853676273940462	0.0	2.796592897712707	2.796592897712707	4.536166040513517	3.4587561960145377	0.0	3.4587561960145377	4.536166040513517	2.796592897712707	0.0	0.0	0.0	0.0
450	4.5594051393993915	4.159160522911813	5.0349823288990905	2.7435820466713094	4.159160522911813	3.1273673480209143	0.0	4.533705096222938	6.867775574007334	0.0	2.5740462953179426	3.9014715120766748	2.8884988730109913	3.1273673480209143	2.5740462953179426	2.8884988730109913	1.766017621248836	1.2307393465780567	1.2307393465780567	2.5740462953179426	1.2307393465780567	3.3200364720082005	2.3697800623777243	2.1127892537547646	3.6833682737997937	0.0	1.2307393465780567	0.0	1.2307393465780567	3.0150484868640546	2.1127892537547646	2.3697800623777243	1.2307393465780567	1.2307393465780567	2.1127892537547646	1.766017621248836	1.2307393465780567	0.0	0.0	2.3697800623777243
451	4.739969376939821	4.541238779113614	5.0141111326803545	1.8174175978812481	3.9619441091375527	4.055523146878045	0.0	5.111928180081605	6.108284561079334	0.0	0.0	0.0	3.2876442855509804	5.111928180081605	3.0737928565075	3.4637227761862115	0.0	5.999341893487476	4.541238779113614	3.2876442855509804	5.256295742748315	5.556044123475065	1.8174175978812481	6.061324242707412	5.2828267544890934	4.739969376939821	4.055523146878045	0.0	3.7435458036942806	3.6133901390112912	4.361046991300092	4.361046991300092	2.425853640798425	3.8586953720514328	4.645532706894104	1.8174175978812481	0.0	1.8174175978812481	0.0	3.4637227761862115
452	5.46888107343183	3.3985870696111804	6.0525274111124725	3.009694110435982	3.3985870696111804	3.895954351855275	0.0	4.673264005527204	6.692071209378912	0.0	0.0	1.7613515993583666	1.7613515993583666	4.294621751482228	2.7383140219291215	4.474667097892778	3.547951964761258	1.7613515993583666	0.0	3.3985870696111804	2.364676646356848	3.9894151891363463	3.222927364802523	3.677878928101805	4.528134454301957	0.0	0.0	0.0	0.0	0.0	1.7613515993583666	1.7613515993583666	2.364676646356848	0.0	2.7383140219291215	1.7613515993583666	0.0	0.0	0.0	0.0
453	5.16473963189841	4.27914222580664	4.878960597697462	2.187030829166796	3.3562184258689616	3.4853819354688373	0.0	4.679978456821297	6.541049046901894	0.0	1.600268227873913	2.187030829166796	2.187030829166796	4.8169307600361515	3.3562184258689616	3.3562184258689616	0.0	5.5530893220725694	4.332479994719709	3.033596572949593	5.3115909728679975	5.187085489674732	3.207862070072094	5.855025447389065	5.14188300136775	5.291887022113078	4.383116326729674	0.0	3.4853819354688373	3.033596572949593	3.4853819354688373	4.163089509915556	2.5543614592631148	3.033596572949593	4.679978456821297	3.702378220416694	0.0	0.0	0.0	1.600268227873913
454	5.380032426656771	3.7888574175997927	5.889013280874821	3.0058115855095697	3.8919532273517135	3.7888574175997927	0.0	5.071551613518416	6.711632589749482	0.0	2.7344943968057644	1.757970221000449	3.3946395385843253	4.574845278056999	3.9854066434727478	3.0058115855095697	2.360976898580007	0.0	2.7344943968057644	3.6738980708218727	0.0	4.149597419644983	3.0058115855095697	2.7344943968057644	4.755447375108295	0.0	0.0	0.0	1.757970221000449	0.0	2.7344943968057644	3.6738980708218727	1.757970221000449	0.0	2.360976898580007	2.7344943968057644	0.0	0.0	2.360976898580007	1.757970221000449
455	5.134854429503384	4.533613218305732	5.152767788254254	1.965659779994178	4.271173961698547	3.783674758489185	0.0	5.079104592203413	6.534715183446251	0.0	2.323312040430894	2.323312040430894	2.7941700387941593	5.253990644394142	3.240969412738113	3.9143597317211407	0.0	5.316194186398076	4.627946394322279	3.9143597317211407	5.040132867284593	5.495178763336118	2.9662450084310668	5.860667789427232	4.818606230116392	4.353437715774083	3.6333067449263603	0.0	3.240969412738113	3.851150547958626	3.240969412738113	4.181531335845623	3.3543956437877536	3.973809939475356	4.429445523556838	3.548695090567105	2.5862021568877047	0.0	0.0	2.323312040430894
456	4.257171375978244	3.7956292305816595	4.8791490227832535	2.2722543778538338	3.7956292305816595	2.2722543778538338	0.0	5.463550639685127	4.57175518159135	0.0	2.2722543778538338	2.2722543778538338	2.912486139766019	4.737217261908929	2.2722543778538338	3.2996717024058384	0.0	5.829970421075525	4.477478447154634	3.5780871525163493	4.657904537517329	5.601153927957175	3.5780871525163493	5.994602959554849	6.399237000332855	4.125661125988809	3.974198964191527	0.0	2.912486139766019	2.2722543778538338	3.7956292305816595	2.912486139766019	2.2722543778538338	4.125661125988809	4.943212213365094	2.912486139766019	4.57175518159135	4.373379582726234	0.0	0.0
457	5.579476655906617	4.7659360237961605	5.813525914673034	0.0	4.081267710184163	3.7772343867348175	0.0	4.860471820720839	6.732657749116039	0.0	3.0158697583488747	1.5854251903754986	2.537190651179004	3.940761351104489	2.804902572297121	3.7772343867348175	3.189990581523433	1.5854251903754986	2.1705078305785785	3.189990581523433	0.0	4.14475029617674	2.804902572297121	3.4673262493690995	4.697551175593343	1.5854251903754986	0.0	0.0	0.0	2.1705078305785785	0.0	2.1705078305785785	0.0	0.0	3.0158697583488747	3.189990581523433	0.0	0.0	0.0	0.0
458	3.9793152348760823	3.7225448272754345	4.9578910182930205	0.0	3.8156551004232893	3.3761761798173198	0.0	4.183442482072018	6.729405164256178	0.0	0.0	0.0	2.8418707857847973	5.013080919785497	0.0	2.8418707857847973	0.0	5.647518143934569	3.9793152348760823	3.2277056532172357	3.3761761798173198	5.0653835498496536	2.2054030113592575	5.271838809539419	5.1852940655817825	3.0532824941154404	3.7225448272754345	0.0	2.2054030113592575	3.8156551004232893	3.3761761798173198	3.3761761798173198	0.0	3.505426183447985	4.663069217663556	2.2054030113592575	2.8418707857847973	0.0	0.0	3.2277056532172357
459	4.8892485449739596	4.0722011130209	4.42375099405687	2.2236345690535138	3.247368789516695	3.247368789516695	0.0	5.982830149871807	5.6959882841650975	0.0	0.0	2.2236345690535138	2.861155355621547	5.292201474666057	2.2236345690535138	2.861155355621547	0.0	5.87312243021836	4.8892485449739596	3.525284232009636	5.110885546690037	5.578625087299184	2.861155355621547	6.043306426600189	5.546998244657785	4.8892485449739596	4.517970654323965	0.0	3.9208863815187676	3.7425216891525857	3.9208863815187676	5.249860561250482	2.2236345690535138	3.9208863815187676	4.517970654323965	4.319721722622974	2.2236345690535138	2.2236345690535138	0.0	3.247368789516695
460	5.030416399392894	4.915386939414878	5.802474349423978	0.0	4.765352458504585	3.831333908443888	0.0	5.276816781948625	6.674381914839862	0.0	1.2163800796226656	2.3513556567898704	4.176287169130246	4.724042244688938	3.208804700727314	4.4601230007935015	2.5552674655826118	0.0	2.5552674655826118	2.869297914257752	0.0	4.487209468286348	2.0949267309363413	2.995711693151619	5.214234633146652	1.2163800796226656	3.107923568783042	0.0	0.0	1.7491819588312163	2.869297914257752	2.7245592600381086	1.2163800796226656	1.2163800796226656	2.869297914257752	2.0949267309363413	0.0	0.0	3.831333908443888	1.2163800796226656
461	5.13358605831872	4.471341672900406	5.054034511784157	2.2666885093375733	4.187463014157151	3.789561608777318	0.0	4.905531849267832	5.977509442221697	0.0	3.1187682198347897	1.6721686050092124	3.686709667318559	5.562303459233547	3.293693895423298	2.906616930102361	0.0	5.562303459233547	4.872988846096491	4.046695562894354	4.804542287140794	5.715905428389363	1.6721686050092124	5.966487773775395	5.955343273080136	4.997251529049844	4.692196212906893	0.0	4.187463014157151	3.1187682198347897	3.442528111953717	3.442528111953717	1.6721686050092124	3.293693895423298	5.253543891906403	1.6721686050092124	1.6721686050092124	1.6721686050092124	0.0	3.9681084653899306
462	5.580969216312443	3.787721948434056	5.78280227460555	3.331215107073659	3.507560569362211	4.529431635689056	1.8554323161996231	4.73868398615388	6.723528501289762	0.0	0.0	1.8554323161996231	1.8554323161996231	4.69033123400263	3.331215107073659	3.507560569362211	3.6574206383959997	1.8554323161996231	1.8554323161996231	3.787721948434056	1.8554323161996231	2.4671604606316353	3.1169692632509123	3.1169692632509123	4.469480962041395	0.0	0.0	0.0	0.0	0.0	0.0	0.0	0.0	0.0	2.4671604606316353	3.507560569362211	1.8554323161996231	0.0	0.0	0.0
463	4.9821594308081805	4.420976430742647	5.6021618580590635	2.5447181988710286	3.023642268711221	3.475243688214273	0.0	4.212492164062839	6.812196901436463	0.0	1.591928007284517	3.023642268711221	2.1777500655862605	3.7852195041419647	3.58958143013313	2.1777500655862605	2.5447181988710286	1.591928007284517	1.591928007284517	3.692177138764944	0.0	4.212492164062839	2.81258137582697	3.58958143013313	4.898207086278867	0.0	0.0	0.0	0.0	0.0	1.591928007284517	0.0	2.5447181988710286	0.0	2.5447181988710286	3.475243688214273	0.0	0.0	0.0	0.0
464	4.982141834910695	4.295830591208994	5.725739517338328	2.5699770670644293	3.501788526463478	3.897155007022735	0.0	4.8957538413232795	6.7910270551680565	0.0	2.5699770670644293	3.0497093439181833	3.224104118025907	4.179749263074616	3.8119873458475517	2.83833938395837	0.0	0.0	2.5699770670644293	3.224104118025907	0.0	2.5699770670644293	3.0497093439181833	3.718885147314956	4.239473341644355	0.0	1.6137967194614056	0.0	1.6137967194614056	0.0	1.6137967194614056	1.6137967194614056	3.224104118025907	0.0	3.0497093439181833	3.616216671554583	0.0	0.0	0.0	0.0
465	4.668243548676541	4.173552399651241	4.43235707516034	1.434438555750466	3.8234546917265786	2.8324153210231984	0.0	4.573871802997938	6.579792393193128	0.0	1.434438555750466	0.0	3.1519243523736193	5.31038985815224	2.8324153210231984	3.004876676971237	0.0	5.483952532695344	4.2216090822743	3.004876676971237	5.7402330628576275	4.7816383848336255	2.3600861037270002	5.596836167252224	5.261846663505463	5.193224131976493	3.588234631088141	0.0	2.3600861037270002	2.623882139230427	3.672939425402685	4.173552399651241	2.0007467054771673	2.3600861037270002	5.039998702449638	3.2800951848886277	1.434438555750466	2.3600861037270002	0.0	0.0
466	5.344266267831001	4.080233915363906	5.659307718431113	2.3696096853912594	3.403848971459101	4.363681155758986	0.0	4.844280237669658	6.721148695749627	0.0	2.3696096853912594	3.403848971459101	2.3696096853912594	4.632578973544323	3.0148697532543194	3.2281544202933667	2.3696096853912594	0.0	1.7658618137091917	3.9012873590829305	1.7658618137091917	4.29999103695219	3.5532390426804104	3.2281544202933667	5.344266267831001	1.7658618137091917	0.0	0.0	0.0	1.7658618137091917	0.0	1.7658618137091917	2.3696096853912594	0.0	3.683185046744355	3.2281544202933667	0.0	0.0	0.0	1.7658618137091917
467	4.7861720230495575	3.14771600257028	4.501267535620475	0.0	4.217276949378299	2.131513058029334	0.0	4.903027479942423	6.413563718383814	0.0	2.131513058029334	3.14771600257028	2.763498610874641	5.102347432146601	3.14771600257028	3.14771600257028	0.0	5.306014830014535	4.72218963645769	2.131513058029334	2.131513058029334	6.311086756465528	2.131513058029334	5.535516448196968	5.146534705323574	0.0	4.217276949378299	2.131513058029334	3.8191541822934685	4.321162505397486	3.8191541822934685	3.6412122918764496	0.0	4.217276949378299	4.653831968822109	3.14771600257028	0.0	2.131513058029334	0.0	2.763498610874641
468	5.2441321531096845	5.011905390863388	5.201802008036913	2.815664819952625	4.272061763268592	4.0247259770337855	0.0	4.55624949117267	5.752844184591955	0.0	2.815664819952625	2.1806590923412075	3.6953756472460593	5.530493753984746	4.156021331610943	3.873548924892183	0.0	6.325257928517367	4.777290559685834	3.873548924892183	5.157600515622198	5.3613285277640435	0.0	5.432463669323436	5.011905390863388	4.777290559685834	4.3760260060186	0.0	3.2009731699857458	3.873548924892183	2.1806590923412075	4.156021331610943	2.1806590923412075	4.156021331610943	4.841302768703526	2.1806590923412075	2.1806590923412075	0.0	0.0	0.0
469	5.365745153672438	4.430991083814596	5.901382701670269	2.1064077206049103	3.8695604773582377	4.242438541595448	0.0	4.430991083814596	6.75695688888649	0.0	2.4704693213012847	2.7367885313588216	2.4704693213012847	3.6134369606015637	3.6134369606015637	3.6134369606015637	2.7367885313588216	0.0	1.5280829932995137	3.7062933112892216	0.0	4.293012952591563	3.2682496505481584	3.1204244244331956	4.242438541595448	0.0	0.0	0.0	1.5280829932995137	2.4704693213012847	0.0	2.7367885313588216	0.0	0.0	2.1064077206049103	3.5110674153433052	0.0	0.0	0.0	0.0
470	4.932313545191733	4.190033674312569	5.19725338230022	1.5738109087615941	3.511918716466843	3.252794254039443	0.0	4.665206616818655	6.782943127038376	0.0	2.3573101913598253	2.1575595150266444	2.3573101913598253	4.590437403612086	3.0927457572189816	3.4531573331013083	2.7911653138024954	4.550846204393608	4.273362271888869	3.252794254039443	5.108820344131947	4.5708377240895635	3.0927457572189816	5.011801498728071	4.751432910523581	4.509622695014778	3.252794254039443	0.0	1.9076891231163822	2.6663599782481207	3.324136547077752	3.390726293855916	2.1575595150266444	1.069011962996261	3.4531573331013083	2.3573101913598253	0.0	1.069011962996261	3.5674179988350394	1.5738109087615941
471	5.0479521888444925	3.9372728915962587	4.794922791672966	1.5825973397981468	3.1865795920898097	3.3348109390906004	0.0	3.463879724055343	6.86710033149508	0.0	1.5825973397981468	2.533914767559373	0.0	3.0124866743226573	3.0124866743226573	3.3348109390906004	3.0124866743226573	0.0	1.5825973397981468	2.167356757733014	1.5825973397981468	3.3348109390906004	1.5825973397981468	1.5825973397981468	4.200937771548602	0.0	0.0	0.0	2.167356757733014	0.0	3.0124866743226573	0.0	3.0124866743226573	0.0	1.5825973397981468	1.5825973397981468	0.0	0.0	0.0	0.0
472	5.4332555295521665	4.9253382389533975	5.911954087285523	2.1513481732376896	3.4463542969112377	4.563884552600395	0.0	4.437471285540782	6.701738091220027	0.0	2.517265744234317	2.517265744234317	2.7845716491895858	4.292733302578553	3.169236750407779	4.183114319257431	3.4463542969112377	2.1513481732376896	3.169236750407779	3.317364231513735	0.0	4.343342987521528	2.995287184369085	2.995287184369085	5.124688013263521	0.0	0.0	0.0	0.0	0.0	0.0	0.0	2.7845716491895858	0.0	2.995287184369085	2.995287184369085	0.0	0.0	0.0	0.0
473	5.098034389496177	4.576161505167807	4.898720271728521	2.7594333686006762	2.127689463451674	3.1435632774713587	0.0	4.717888827919369	6.830259358627826	0.0	0.0	3.1435632774713587	0.0	3.965907311251736	3.6369868220738804	3.814910126345974	0.0	0.0	2.127689463451674	0.0	0.0	3.965907311251736	2.7594333686006762	3.1435632774713587	4.898720271728521	0.0	0.0	0.0	0.0	0.0	2.127689463451674	0.0	0.0	0.0	2.7594333686006762	0.0	0.0	0.0	0.0	0.0
474	4.924077925886132	4.674838322563675	5.711434562446373	3.0208599161068466	3.742076510143329	4.0864259620828545	0.0	4.9999162451378165	6.468931447036754	0.0	1.6743480334505378	1.6743480334505378	2.909153290551549	5.6135837717564705	3.445125235154337	4.522240941241204	0.0	5.244843945789538	4.010807952056794	2.909153290551549	3.2962772655246275	4.752605763114359	3.212625758711247	4.752605763114359	5.5649759895745845	2.909153290551549	3.511989124185911	0.0	2.0152993888373367	5.321837739546738	1.1529924453316536	4.342089956914959	0.0	4.369899398825413	5.070406332692994	2.783380560727148	1.1529924453316536	1.1529924453316536	0.0	3.9290006467503398
475	4.878529921840167	4.384449624400967	4.68347221576234	1.7331544129979808	3.8625123219031408	3.5148035484638043	0.0	5.011109838148996	6.488969293216159	0.0	3.19016250544897	1.7331544129979808	3.759484099484731	5.4549951975352915	2.7064105148427164	3.365599554840341	0.0	5.700919704169507	4.192962135410703	3.8625123219031408	4.639440676295377	5.761347666086489	2.977257654501805	5.669278835188676	5.474713999802336	4.041325207777577	4.725646470480485	0.0	3.19016250544897	4.120015141822738	4.324604058372488	4.766113802871223	0.0	4.192962135410703	4.324604058372488	3.19016250544897	0.0	0.0	0.0	3.19016250544897
476	2.9263595654627634	2.4506383617240046	3.24740142642353	0.0	4.111571395944552	2.4506383617240046	0.0	5.4405740661108855	6.872348744401302	0.0	2.0873887651667333	2.0873887651667333	2.4506383617240046	2.0873887651667333	1.5111447079431812	3.099709029666737	0.0	1.5111447079431812	2.0873887651667333	1.5111447079431812	0.0	1.5111447079431812	0.0	0.0	3.490039412675786	0.0	0.0	0.0	0.0	0.0	2.0873887651667333	2.0873887651667333	0.0	0.0	1.5111447079431812	1.5111447079431812	0.0	0.0	0.0	1.5111447079431812
477	4.310147544293033	4.216179620030245	4.978332349378662	1.847182399090393	3.220421186079872	2.980453068073829	0.0	4.717113538895079	6.5635805996696766	0.0	1.6107258792300234	0.0	2.5664353258419546	4.292047107431105	2.664085305920059	2.336828951109619	0.0	2.0382818128131874	3.498068520210609	2.664085305920059	2.910242861021181	5.375336247443509	2.1986555492089477	6.328948194008693	5.387625279666493	2.1986555492089477	3.74714650272448	0.0	2.336828951109619	3.5757811487861493	3.5757811487861493	3.9967180086270364	1.6107258792300234	3.3688500656861	4.175972224368508	2.0382818128131874	0.0	0.0	0.0	2.336828951109619
478	4.197071931911835	4.429476562527969	5.181959476796167	1.6279082128055198	3.5777322859727247	3.240999597123847	0.0	4.826869431829398	6.438094747220347	0.0	3.605921247380961	0.7047310350468106	2.418858023941925	4.8186373898094175	2.854907988240631	2.32334037701814	0.7047310350468106	3.2001396143187537	3.9928972234825792	3.0664725374666775	2.32334037701814	5.65057425589627	2.506042257324066	6.332911932565895	5.425609859466635	1.9656867936259494	3.872698036834676	0.0	3.4880590898782007	3.456287419532367	3.9544140860087134	4.029954125617206	0.7047310350468106	3.9346025245749083	4.785014343710136	3.15753870664914	0.0	0.0	0.0	2.729565987559263
479	4.709504985382253	4.550727932803389	4.633264423533173	1.6241236294475785	4.252167020927574	3.384993229634726	0.0	5.5979850007785865	6.481324824222804	0.0	3.061981146024624	0.0	3.9097733752804578	5.02214813406438	3.514280896415109	3.514280896415109	2.213528806942132	4.780342429627744	4.460761317344492	3.061981146024624	5.582774531983402	4.550727932803389	3.061981146024624	5.02214813406438	5.789708251679768	5.627728977918299	4.192431588445334	0.0	1.6241236294475785	3.061981146024624	2.581875395053742	4.506756033033082	0.0	3.061981146024624	4.12889986032705	2.213528806942132	3.384993229634726	3.6287507604193245	0.0	3.384993229634726
480	4.889391542533987	4.203742183262114	4.700921909677221	2.152696708753538	3.664591948981655	3.525424072035663	0.0	4.578502883699603	6.556033391003809	0.0	2.615939846832729	0.0	3.271852831473909	5.095618785675143	1.8036924871202549	3.271852831473909	0.0	5.141154096812403	4.039400700799526	3.525424072035663	4.5250060697476355	5.661464659300875	2.4109060825546953	6.0019744903870205	5.529688326204475	4.240929040868056	4.039400700799526	1.2629999629818427	3.271852831473909	3.3637083167992134	3.3637083167992134	3.8426352635973284	1.8036924871202549	4.124943665054727	4.6537370256925135	3.525424072035663	3.0581486073956126	2.786003404649222	0.0	3.4478316366856467
481	4.5008040173597985	4.721725087130139	4.216815139429002	0.0	3.818695751467125	2.763059459990204	0.0	4.579992508886748	5.101881563899067	0.0	2.763059459990204	0.0	3.640755864891173	5.443058056662229	2.763059459990204	2.131099966826906	0.0	5.814386496153844	4.320700013636917	3.4241490296807506	5.443058056662229	5.341738779938677	2.763059459990204	5.836300524449538	6.255152854804395	5.267999012219545	3.640755864891173	0.0	4.1008735987125595	2.763059459990204	4.320700013636917	3.4241490296807506	2.131099966826906	3.640755864891173	4.653367714552865	3.818695751467125	5.007179727609559	4.320700013636917	0.0	2.763059459990204
482	4.590763462795401	4.267469999860195	5.194377391943966	2.0550444996475714	3.884657912894931	3.556374003873305	0.0	5.3016988176713085	5.635127390962115	0.0	3.4176546445671954	0.0	2.952432946575252	5.448650624646336	2.826332805253171	2.3101808761069167	0.0	3.73392718820058	4.0156166416669965	3.556374003873305	2.3101808761069167	5.674833827971496	3.064397697568483	6.45572875763225	5.6902852248201885	2.0550444996475714	4.519203395141011	0.0	3.3403406478455935	4.740165027525716	3.556374003873305	4.358605742579944	1.7116557288096048	4.613522383752732	5.467985974274514	2.952432946575252	1.7116557288096048	0.0	0.0	3.8368949639148378
483	4.987352719964935	5.054348877477772	4.890413872773371	0.0	3.8067262751739843	3.9468599471362267	0.0	5.137219834411347	6.408340433163244	0.0	0.0	2.8861506915184973	2.050227998055659	5.443148442326834	3.335010907779451	3.5510061310186525	0.0	5.367118725426185	4.838176451878137	3.0591303222740667	5.301837837660437	5.2848293045528525	2.676858405693852	5.885527853970258	5.513803843838635	4.940057479240592	3.9468599471362267	1.4781522676087482	3.335010907779451	3.2065543588589205	4.179174065019235	4.277798254755594	2.050227998055659	4.010190535417736	4.367562941791218	3.8067262751739843	3.448828960186501	2.676858405693852	0.0	3.0591303222740667
484	4.747236862989665	4.324409181324598	4.7031793696881365	2.3920708349116717	4.388119774134376	2.7665817229114906	0.0	4.868837649010565	6.258904683872044	0.0	0.0	1.7864216989748252	3.038419797670447	5.391783041238581	1.7864216989748252	3.707320115526982	0.0	5.683972422948553	4.829924180237585	3.038419797670447	5.8400486049137195	4.388119774134376	2.7665817229114906	5.8400486049137195	5.296928142417802	5.478414859005001	3.707320115526982	0.0	3.822372402950744	3.9255429382537628	4.10457050564665	4.868837649010565	1.7864216989748252	2.7665817229114906	5.414154695383328	3.707320115526982	1.7864216989748252	0.0	0.0	2.7665817229114906
485	4.204995635828815	4.433705402388769	4.499630649720092	3.0489476964920508	4.325874837526214	3.5679928245683623	0.0	5.612005450401526	6.779191076465497	0.0	2.7312614084002966	3.4835429300136087	3.7181050143508245	4.6476177051215055	2.524270958784497	2.524270958784497	2.524270958784497	1.3533702758438952	1.3533702758438952	1.9081928689648682	1.3533702758438952	2.262944083502784	3.1765353617909478	1.9081928689648682	5.524372596625822	0.0	0.0	0.0	0.0	3.5679928245683623	1.9081928689648682	2.902667427994757	0.0	2.7312614084002966	4.115443882356849	2.262944083502784	0.0	0.0	0.0	4.017076707533636
486	4.904072060745522	4.60655981787703	5.294701434814197	2.909593359283937	4.016860076008486	3.5751134591182288	0.0	4.502308255251435	6.496402709859506	0.0	1.2465944090457595	0.0	2.909593359283937	5.331334013929912	3.0362892069083847	3.2497838115749413	0.0	5.536564689308369	4.885519848543751	3.820183487798154	5.203615314413357	5.294701434814197	2.764484658349025	5.801022227374175	5.389555318496233	4.581498031304462	4.102369540318562	0.0	3.148723214809293	3.9233492188995176	4.060528513404692	4.322200921996326	1.7845591069541178	2.909593359283937	4.678183531063233	3.5751134591182288	2.132440631602779	0.0	0.0	2.5946860731835444
487	5.23100399621014	3.767419829110382	5.721398478133482	2.246401568856539	3.271884456939122	3.860626742386111	0.0	4.850504439376842	6.794430613282099	0.0	2.6159703164197494	3.42060113169009	2.246401568856539	4.288485959737147	2.8852091462514933	3.664623979477538	2.246401568856539	0.0	1.6538046147041705	3.5500375543119773	0.0	3.860626742386111	3.0971212384125075	3.0971212384125075	4.165151236314516	0.0	0.0	0.0	1.6538046147041705	1.6538046147041705	1.6538046147041705	0.0	2.246401568856539	0.0	2.246401568856539	2.6159703164197494	0.0	0.0	0.0	0.0
488	4.514323406362849	4.31608331281667	4.885588795462018	1.630271749858202	4.199967895558001	3.521705443989519	0.0	4.717087794716858	6.289324598079944	0.0	2.85767910377028	3.0692758810397063	1.630271749858202	5.224330535929988	2.85767910377028	2.2203467181920664	0.0	4.974553200893913	4.7531360600624675	3.99578318541041	5.329152510288122	5.989488603144137	2.85767910377028	6.2264323392633685	5.424021849568191	4.31608331281667	3.521705443989519	0.0	2.85767910377028	3.6361998560450743	2.588950222611219	4.25971000700299	0.0	4.06857650552977	4.31608331281667	2.85767910377028	0.0	0.0	0.0	3.0692758810397063
489	5.06884445896817	3.8644912945768253	5.308657817286181	1.5240310381528759	2.4657305939322374	3.6083993943702524	0.0	4.068190358599506	6.847752185467191	0.0	2.101861624509825	0.0	2.4657305939322374	3.786194860371707	3.115476018732289	2.731947234075666	2.9419868190171736	0.0	2.101861624509825	2.731947234075666	0.0	3.506044931657443	2.101861624509825	2.9419868190171736	4.287906378546191	1.5240310381528759	0.0	0.0	0.0	2.101861624509825	2.101861624509825	0.0	2.4657305939322374	1.5240310381528759	2.101861624509825	2.4657305939322374	0.0	0.0	0.0	0.0
490	4.809702604326134	4.41775784114503	4.644129292449645	2.5417164863957455	4.161813977445608	2.338064519598374	0.0	5.321082767631237	6.277105822512167	0.0	2.9817513254579535	2.710829333876963	2.8554372476643333	5.3766975679766675	2.8554372476643333	3.093884658565785	0.0	5.632983003015793	5.0312147690132685	3.093884658565785	5.408639880372384	5.212447254275939	2.338064519598374	6.0566269302179165	5.5270895221878735	5.015812622149964	4.41775784114503	0.0	3.914940892304116	3.6492196293018804	3.8169543628453853	4.3292757853875505	2.0820472047495735	3.8169543628453853	4.644129292449645	3.9605540547209723	1.737053631959744	1.2060578776570836	0.0	3.1947023172839852
491	4.870112876470778	4.907568997433807	4.105834412346479	1.7874915791630486	4.2576285655873	3.429029235971063	0.0	5.597014117480211	5.500228758816247	0.0	1.7874915791630486	2.3932384879892257	3.253170429766378	5.370178530687685	2.767786062901401	2.3932384879892257	0.0	5.437316289306814	4.559278040212706	3.708573688596715	5.597014117480211	5.27301720885829	0.0	6.095206811231563	5.812002789735467	5.247176663734642	4.020319756991992	0.0	3.708573688596715	2.3932384879892257	3.8236294017376045	4.105834412346479	0.0	2.767786062901401	4.449283366553347	1.7874915791630486	5.220650632345903	4.6583638951518225	0.0	3.039643359424052
492	5.843408819731719	4.56003825115371	6.256189961157073	2.261641273613792	2.261641273613792	4.725481553239015	0.0	3.8772983849004783	6.477298012505845	0.0	1.6675964892434367	1.6675964892434367	3.4370762006855164	2.261641273613792	2.901293075118975	3.2882709706542155	3.5665796704568575	0.0	2.261641273613792	3.8772983849004783	0.0	5.39485487964687	3.1133853621653276	3.1133853621653276	4.114013420245678	0.0	0.0	0.0	0.0	1.6675964892434367	2.261641273613792	1.6675964892434367	0.0	0.0	3.5665796704568575	1.6675964892434367	0.0	0.0	0.0	1.6675964892434367
493	5.0415825364645475	4.440818538441792	5.281358595055688	2.3336999830404226	4.11991908138387	4.324507704444698	0.0	4.324507704444698	6.19459335202811	0.0	0.0	2.3336999830404226	1.733074023696528	5.350012374594861	3.7593887276326994	3.955814429950146	0.0	6.2410206164177	4.544999730266434	3.955814429950146	5.100053624750353	4.683375472016137	3.190068878567308	5.818233882213504	5.155293885399543	4.041229277205111	3.8624167273457455	0.0	0.0	3.7593887276326994	3.955814429950146	3.8624167273457455	2.3336999830404226	3.6445137067787745	4.878433018076462	3.6445137067787745	0.0	0.0	0.0	2.7063193888890367
494	5.058753570143178	4.271509019764175	4.623986958502028	1.7992272852433733	4.271509019764175	2.406039223924556	0.0	4.957651373571298	6.471970259550877	0.0	0.0	0.0	3.5922259864993245	4.992500270278489	2.7809861062177856	0.0	0.0	5.629323275698225	4.672309699561659	3.7223093207424625	5.429450263030399	5.51425000678222	3.8374022893651274	5.764668712270056	5.234653454146795	4.718404595419573	3.9406055289668087	0.0	2.406039223924556	4.0341471966156375	4.463198341428285	4.762468047250282	3.053052546614262	3.4426543012626754	4.718404595419573	3.053052546614262	1.7992272852433733	0.0	0.0	2.406039223924556
495	4.865711417963797	3.158427648647068	5.217582203106131	1.4396172232002085	2.36623962588885	3.502272892302016	0.0	3.400254433076226	6.867231158253082	0.0	0.0	2.36623962588885	2.630183946400246	3.400254433076226	2.630183946400246	2.8388095799133914	2.0066236520910405	1.4396172232002085	1.4396172232002085	2.0066236520910405	1.4396172232002085	2.36623962588885	2.630183946400246	2.8388095799133914	3.158427648647068	0.0	0.0	0.0	0.0	0.0	0.0	0.0	2.630183946400246	0.0	2.36623962588885	1.4396172232002085	0.0	0.0	0.0	0.0
496	5.229642160990839	4.15910445974691	5.2645487933572035	2.0324901877042785	4.209616371865994	3.7867989128432575	0.0	5.533613489837226	6.37111634524284	0.0	3.4290984094547494	0.0	2.0324901877042785	5.298277939304569	3.1870031122902587	3.708643427264795	0.0	4.46854734974843	4.505862996571419	3.6238578215298456	3.4290984094547494	5.89303093418358	2.866914111931718	5.713088067364668	4.762846645049609	3.3153592056902976	4.704523663261933	0.0	3.4290984094547494	4.642587279351347	3.531212044325465	4.5418361323951295	2.0324901877042785	4.610118496414951	5.4081034513140605	3.3153592056902976	0.0	0.0	0.0	3.531212044325465
497	4.711764985719588	4.513089830796004	4.264903228404284	2.399945553480427	3.715772203008108	4.113092014395007	0.0	4.513089830796004	5.863034883699994	0.0	0.0	0.0	2.399945553480427	5.773689183595234	3.0466702460443775	2.399945553480427	0.0	6.135648234526339	4.396676422926411	3.715772203008108	5.400407586729811	5.019519996979278	2.399945553480427	5.9450485406776625	5.200739663971739	5.400407586729811	4.113092014395007	2.399945553480427	3.715772203008108	3.4361696171014153	3.715772203008108	4.513089830796004	0.0	2.399945553480427	5.143905461424071	3.4361696171014153	0.0	0.0	0.0	2.399945553480427
498	4.359507813765417	4.035963247546903	5.462749123886293	2.591889370750999	2.9720782312994665	3.4622125382342497	0.0	4.663602594610763	6.855666655035919	0.0	0.0	1.4082380947679045	2.3288603761997786	2.3288603761997786	1.9709497600103725	3.118888205251292	1.4082380947679045	0.0	0.0	2.591889370750999	1.4082380947679045	2.591889370750999	1.4082380947679045	3.360330443554146	3.360330443554146	1.9709497600103725	0.0	0.0	0.0	1.4082380947679045	0.0	1.9709497600103725	1.9709497600103725	0.0	2.3288603761997786	1.9709497600103725	0.0	0.0	0.0	0.0
499	5.2071468888108745	4.539446827123117	5.246937405109604	3.1455890450850594	3.536603049443785	4.158797319129284	0.0	4.9008214818728435	6.260506252464303	0.0	2.7614164162241432	2.1295545185665654	2.971838960669955	5.322062076032903	2.971838960669955	4.158797319129284	0.0	5.947179865017167	4.844100646890115	3.639048114151049	5.630914109300094	4.814486282437257	2.494582889372957	5.603983659388905	5.35760882203173	5.2662542624960285	3.639048114151049	0.0	3.639048114151049	4.099148866961909	3.293571948487579	4.035715520690745	0.0	4.456993423131657	4.844100646890115	3.8953299151707794	0.0	0.0	0.0	2.971838960669955
500	4.4860959677160945	4.624387542432151	5.290748444995557	2.650853810637168	4.435395367923355	3.4569778788877525	0.0	5.012075090291145	6.536731307878625	0.0	0.0	3.133036754981164	2.920730576227433	4.887799163635283	2.2800755551983127	2.650853810637168	0.0	5.758861041794249	4.854157509015303	2.650853810637168	4.06136024935779	4.265764592322518	3.4569778788877525	5.687122940030124	5.22211536507523	4.381986284461833	3.804150349927912	0.0	3.5865608755662937	3.133036754981164	4.2021617084924605	3.308067592554979	2.2800755551983127	3.4569778788877525	4.580381574171067	4.381986284461833	1.6843059421994857	0.0	1.6843059421994857	3.897433192642333
501	4.523679582517728	4.830937243063189	4.925521792437695	2.86659781941557	4.0778747671111075	3.748157041796537	0.0	4.797310792835392	6.8119017528186285	0.0	0.0	2.2287833112855564	3.0782977100883944	3.748157041796537	3.0782977100883944	3.748157041796537	0.0	0.0	2.2287833112855564	3.2529167519888245	0.0	3.841323003676691	2.2287833112855564	3.841323003676691	5.469004423699463	0.0	0.0	0.0	0.0	3.40152908374644	0.0	1.6378852154445176	2.2287833112855564	2.597702222557807	3.0782977100883944	3.0782977100883944	0.0	0.0	1.6378852154445176	3.0782977100883944
502	4.9613789026673984	4.4003050631519605	4.648888299541424	0.0	4.4003050631519605	3.325943523828573	0.0	4.611516066783158	6.189672776938209	0.0	0.0	0.0	3.003744377826309	5.2200557969285075	2.525451121392401	3.4549724714136136	0.0	5.506385198077198	4.648888299541424	3.849852361950311	5.868054044037792	5.155877679332611	2.792924821991662	6.308100868110865	4.987862836334577	5.13353584711626	4.000957999141828	0.0	3.5692395361796523	3.9282565835484307	4.000957999141828	3.5692395361796523	0.0	4.191879712230736	4.191879712230736	2.792924821991662	1.575297121444759	0.0	0.0	1.575297121444759
503	4.737178238373158	4.23217784123814	5.071143523964162	0.0	4.384251976218005	3.162193304505257	0.0	4.737178238373158	6.1168784009382895	0.0	0.0	0.0	2.510507392949961	5.42593412159235	3.162193304505257	0.0	0.0	5.9836620057516585	4.23217784123814	3.553446976670382	5.139717958575357	5.071143523964162	3.162193304505257	6.1168784009382895	5.374872429499533	5.139717958575357	4.05275622200535	2.510507392949961	0.0	2.510507392949961	4.23217784123814	3.553446976670382	0.0	2.510507392949961	4.918038170950548	4.384251976218005	3.162193304505257	2.510507392949961	0.0	0.0
504	5.23791536665602	4.222850850152721	6.025794099038136	2.3612274392958317	4.290866123910305	4.071139991630343	0.0	4.524367989318211	6.694231027804659	0.0	2.734753069876466	0.0	3.985678134561686	3.985678134561686	3.006074526001202	0.0	3.006074526001202	2.3612274392958317	2.734753069876466	3.7891277922000848	0.0	3.985678134561686	2.734753069876466	2.3612274392958317	5.185558690206469	0.0	1.7581991682760998	0.0	0.0	0.0	0.0	2.3612274392958317	1.7581991682760998	0.0	2.734753069876466	1.7581991682760998	0.0	0.0	0.0	0.0
505	4.723937461152106	3.8653671988586704	4.812128904470351	2.8078109118038106	3.8653671988586704	3.2942057470764956	0.0	4.769005084240619	6.037612009458087	0.0	2.1732504480974075	2.1732504480974075	2.8078109118038106	4.968131165286722	2.8078109118038106	2.8078109118038106	0.0	5.457898820908668	4.547981489635019	2.9533046668106953	6.223659641971536	5.103048997262772	2.432068151198992	5.479785060233444	5.353011804534962	6.1093336354668635	4.461932245641266	0.0	3.38613772735344	3.8094406862866124	2.9533046668106953	4.263822721695725	0.0	3.2942057470764956	4.968131165286722	3.91833090483306	1.2797107557604543	0.0	0.0	2.6374845107710096
506	4.199973639690005	4.256298596739441	4.793952089020538	2.1664900565939225	3.4629315801207574	2.8006411533483893	0.0	4.885594582988943	6.862086359672329	0.0	2.533013665516231	3.0115560208510077	3.4629315801207574	3.185641245403695	2.533013665516231	3.577226566480226	2.1664900565939225	0.0	2.1664900565939225	1.5818197011741857	0.0	3.6797878562624406	1.5818197011741857	3.333867018916482	4.5808258586442046	0.0	0.0	0.0	0.0	2.1664900565939225	0.0	0.0	2.533013665516231	1.5818197011741857	3.577226566480226	2.1664900565939225	3.0115560208510077	1.5818197011741857	0.0	0.0
507	5.195200164460489	4.588064716443982	5.306729384444155	3.345217683027646	4.303767750069646	4.020581400780355	0.0	5.321693257334304	6.328825672608129	0.0	0.0	0.0	3.774380314229613	5.276112654910284	3.5394581963011413	4.455985486928382	0.0	5.679872220956283	4.490676420601261	3.5394581963011413	5.2915381881169195	4.926048247119667	3.103925023060237	5.750020971743444	5.260445441719034	4.758307493742266	4.455985486928382	0.0	3.774380314229613	4.8336653899758595	3.905038670029058	4.344048897067787	0.0	4.8809232634290565	4.55664411030316	2.9572253040520957	0.0	0.0	0.0	4.303767750069646
508	4.939262161364746	4.253249349823145	5.39211478521643	3.4965110092903773	4.253249349823145	3.7765885086761597	0.0	5.528109002021057	6.705642646076232	0.0	2.456739023627013	2.8332166904736975	2.456739023627013	4.727391342815393	2.8332166904736975	4.773509026328506	1.8458296846618678	0.0	2.8332166904736975	3.64632330250955	0.0	3.64632330250955	2.8332166904736975	2.8332166904736975	5.720315320518034	0.0	0.0	0.0	1.8458296846618678	2.456739023627013	2.456739023627013	3.3202317461823974	4.088777013150423	1.8458296846618678	3.64632330250955	1.8458296846618678	0.0	0.0	0.0	0.0
509	4.630553833719781	4.24433942462511	5.402974543994391	1.9422973752181558	3.2148286397556394	4.003193828007963	0.0	4.154732924159644	6.854353299076752	0.0	0.0	1.3831338984459556	1.9422973752181558	4.24433942462511	2.29879133739214	2.9404451529727145	2.29879133739214	0.0	0.0	2.29879133739214	1.3831338984459556	3.328139220496854	1.3831338984459556	2.9404451529727145	3.684768901587046	0.0	0.0	0.0	1.3831338984459556	1.9422973752181558	2.5610581365715404	1.3831338984459556	0.0	0.0	2.5610581365715404	1.3831338984459556	0.0	0.0	0.0	0.0
510	4.749693657714808	4.065163588962588	5.351887909935977	1.5724203496296076	3.924699294542871	3.45145847699552	0.0	4.873838123641836	6.0243575269006175	0.0	3.8463009070945833	1.5724203496296076	2.522113169117967	4.930571782263288	3.1742874263141156	2.522113169117967	0.0	3.6682419719921255	4.2979331557171285	3.1742874263141156	2.522113169117967	5.606166043349605	2.7895186127669485	6.384917612378206	5.606166043349605	2.7895186127669485	4.348546387308778	0.0	3.322445343056186	3.761229338180917	3.45145847699552	4.95777553814144	0.0	3.8463009070945833	5.236955164137281	3.5657131430654636	0.0	0.0	0.0	3.0002958578473167
511	4.584311697995119	4.240250468751196	5.329213698859149	1.902421389003155	2.896260475785841	2.518035642425747	0.0	4.926169597950535	6.060658793314202	0.0	3.384746676010338	0.0	2.518035642425747	5.079283420888043	2.896260475785841	2.518035642425747	0.0	4.060805567143094	3.7114899607845784	3.7114899607845784	3.170038998806777	5.329213698859149	1.902421389003155	6.554444234738958	5.6563594372062065	2.518035642425747	4.060805567143094	0.0	3.384746676010338	3.384746676010338	3.170038998806777	3.5614045199776854	0.0	3.170038998806777	4.694461936603559	0.0	0.0	0.0	0.0	2.518035642425747
512	3.615448345869674	3.7302374753883734	3.161458721141688	2.30677645476929	4.090554225598305	2.678484228052975	0.0	5.251655609704961	6.832821755745009	0.0	3.615448345869674	3.4857531370781185	3.7302374753883734	3.833196395642653	1.708559146226048	4.563733591919063	0.0	2.30677645476929	3.161458721141688	0.0	0.0	2.678484228052975	0.0	2.948850453045638	5.041578424631303	0.0	2.678484228052975	0.0	1.708559146226048	2.30677645476929	1.708559146226048	3.161458721141688	0.0	0.0	3.336694583780027	2.30677645476929	0.0	0.0	2.678484228052975	0.0
513	4.82039329497364	5.041922821422998	4.418951888477843	0.0	3.956150372905107	2.4204707546116837	0.0	5.106057428972446	6.389513837344198	0.0	1.8124730051573328	0.0	1.8124730051573328	4.639683162165594	3.4580018155748347	3.4580018155748347	0.0	5.7645193808056385	4.535395488366674	3.4580018155748347	5.856615877095896	5.074504193088775	3.4580018155748347	5.7645193808056385	5.399970225008396	4.899815532107747	3.956150372905107	0.0	4.049719342991565	1.8124730051573328	3.956150372905107	4.2871399955395475	0.0	3.6076433979323173	4.588898199504857	3.7377795742674293	4.478867620731752	3.852913893396594	0.0	2.795861540934009
514	4.649913229165144	3.637359734134557	5.003715320922538	2.128026846808502	5.098415045363252	4.213378877557309	0.0	5.854266812900844	6.468708005968402	0.0	4.213378877557309	2.7597921138178405	4.649913229165144	4.097443669731416	3.9662830495793093	4.497355019290057	0.0	0.0	2.128026846808502	3.1439297574043317	0.0	3.637359734134557	3.420775063438797	3.1439297574043317	5.742130156613661	0.0	3.420775063438797	0.0	2.7597921138178405	3.420775063438797	2.7597921138178405	4.411355713484741	4.317258668590217	2.128026846808502	4.842380330258994	0.0	0.0	0.0	2.128026846808502	0.0
515	5.011053254831289	4.766057324931967	5.716315684917739	2.8509222933359006	3.812268771919886	3.9994734767601146	0.0	4.683415779603711	6.784152400036354	1.2027034390879037	1.733107517162291	1.2027034390879037	3.3655445595661733	3.8624565561186985	2.9772035929317795	3.2816685530854377	1.733107517162291	1.733107517162291	3.0893111009758982	3.0893111009758982	1.733107517162291	3.7036395264181095	2.333736723183196	3.6445533273779005	4.8605932158208445	0.0	1.2027034390879037	0.0	1.2027034390879037	1.2027034390879037	2.333736723183196	2.9772035929317795	1.2027034390879037	0.0	3.8624565561186985	1.2027034390879037	0.0	0.0	0.0	2.537303318653408
516	4.515763648894438	4.707988048748841	5.23832992815577	2.369382620311727	3.5982131301759726	3.403606806965135	0.0	4.818263452216826	5.8389189891467765	0.0	3.0146315488009825	1.4422642424740386	2.009626007762714	4.917577013748608	3.2899717958267805	3.1617484193153214	0.0	2.842074941284719	3.5056364699035445	2.842074941284719	2.009626007762714	5.911473972454495	2.842074941284719	6.590038991507867	5.167264154719001	1.4422642424740386	3.5056364699035445	0.0	3.1617484193153214	3.5982131301759726	3.1617484193153214	3.761047155203209	1.4422642424740386	4.079987656935643	4.6479272000445775	2.633402319636967	0.0	0.0	0.0	1.4422642424740386
517	5.0267516076172285	4.703062994077854	5.254716489629801	2.899951926764185	4.688805660469338	3.8677825819552325	0.0	5.105501038266121	5.579140601785865	0.0	1.9802875689830586	0.940478443647672	3.4230542324409354	5.473544613000914	3.195324569389862	4.018942411865411	0.940478443647672	6.154694942672954	4.758142592054216	3.899897833032707	5.31022439988362	5.602446175606219	3.3156580410519894	5.855498918602467	5.473544613000914	4.810346150009262	4.221445242873035	0.940478443647672	3.4230542324409354	4.550422416961988	3.899897833032707	4.516885031437355	1.416438680371284	4.659666294735349	5.213092552516216	3.370797187145331	3.6084215539037876	1.416438680371284	0.0	3.764742114288821
518	4.9156258513262605	4.9156258513262605	5.382876521557781	2.305279141626624	4.161829327338976	2.9472746189818944	0.0	5.201473460113006	6.262568689807892	0.0	0.0	0.0	4.293411442269757	4.847156494800007	2.9472746189818944	3.6138300798877676	0.0	5.891862619843331	4.293411442269757	3.3350907134120624	4.608133240729304	5.039926136447845	2.9472746189818944	5.9164878685143645	5.63777186986375	3.3350907134120624	4.161829327338976	0.0	4.010271787862939	4.161829327338976	2.9472746189818944	3.3350907134120624	2.305279141626624	4.513819605540181	4.608133240729304	4.010271787862939	3.3350907134120624	3.6138300798877676	0.0	3.8315693675805704
519	5.266054034143688	4.468039952383785	5.800707816239241	2.4104964775129685	4.809529479395551	3.8421949192771083	0.0	5.845694768528111	6.628559794387733	0.0	2.7855811673466917	2.7855811673466917	4.203298914492534	4.408131934691403	3.8421949192771083	4.203298914492534	3.5969893584865247	0.0	3.4473959631678697	3.271419913176194	0.0	4.468039952383785	3.057719757201455	3.4473959631678697	5.031041361393975	0.0	0.0	0.0	0.0	2.4104964775129685	1.8033166172736066	3.5969893584865247	0.0	0.0	3.5969893584865247	0.0	0.0	0.0	0.0	0.0
520	5.504062896903162	4.995947065659007	5.885759245887143	2.8514311432299246	3.910774677298151	4.413558055867625	0.0	5.281936378483685	6.4045075557136	0.0	3.5152722673688164	0.0	2.8514311432299246	5.195386947458798	4.593858904676352	0.0	2.8514311432299246	0.0	2.8514311432299246	4.193437930983995	0.0	5.568346998116714	3.5152722673688164	3.5152722673688164	4.746563717604881	0.0	0.0	0.0	0.0	0.0	0.0	0.0	0.0	0.0	2.8514311432299246	4.193437930983995	0.0	0.0	0.0	0.0
521	5.242346560461365	4.782828701559503	5.379814364901859	2.703662059157152	3.5789475387229426	3.75660740473554	0.0	4.782828701559503	5.60844298968301	0.0	2.0753282234634174	2.0753282234634174	2.703662059157152	5.3134407797223195	2.703662059157152	3.3627560288197293	0.0	6.247210646087171	4.893172655181655	3.75660740473554	4.782828701559503	5.1658084565981675	3.3627560288197293	6.133034915429087	5.379814364901859	4.258043941922671	4.35206693424847	2.0753282234634174	3.3627560288197293	4.038431636785417	4.258043941922671	4.1542544086798125	0.0	4.038431636785417	4.43800438790557	3.907414950107002	0.0	0.0	0.0	3.5789475387229426
522	5.14113914267935	3.713057436430814	5.269050113375757	2.6620971389173604	2.0364232478916535	3.0440200636300214	0.0	3.93130847910099	6.856987117945978	0.0	0.0	2.0364232478916535	2.6620971389173604	3.319719890796225	2.6620971389173604	3.6282620386256603	2.0364232478916535	2.0364232478916535	0.0	2.3974157393670463	0.0	3.319719890796225	0.0	2.8711819913482834	3.319719890796225	0.0	0.0	0.0	0.0	0.0	1.4659313247051193	1.4659313247051193	1.4659313247051193	0.0	2.0364232478916535	2.0364232478916535	0.0	0.0	0.0	0.0
523	5.075675415999654	4.369946219450547	5.147996297620934	0.0	3.761693134797107	3.6893715930428264	0.0	4.477835834751929	6.452552913186334	0.0	1.386672951021936	2.303039383679901	3.5268504372174676	5.19899899795725	3.434475680743445	2.773061937226215	0.0	5.509891048291863	4.691848007301524	3.5268504372174676	4.159379953218221	5.182285469994675	1.946342811530544	6.0985779028631875	5.5688473323923295	3.761693134797107	3.951738768854295	1.946342811530544	2.944917174172452	4.0609390647290375	4.635228843614801	3.89231475423235	2.303039383679901	3.6893715930428264	4.913155929925714	3.434475680743445	3.219360394263082	0.0	0.0	2.773061937226215
524	4.710097870170798	3.8072225918299556	4.970382150741609	0.0	2.752071587361036	3.283965698882888	0.0	3.5269165094229704	6.876836848912756	0.0	0.0	2.485431754658257	2.752071587361036	3.283965698882888	3.41280116664514	3.1360421451922678	2.485431754658257	1.5408951477155721	2.1207676421687993	1.5408951477155721	0.0	3.9581954020033137	0.0	2.485431754658257	3.283965698882888	0.0	1.5408951477155721	0.0	0.0	0.0	2.1207676421687993	1.5408951477155721	0.0	0.0	2.1207676421687993	0.0	0.0	0.0	0.0	1.5408951477155721
525	4.844640089109461	4.095834683493528	5.090747099219364	0.0	3.791713099656072	2.183643495312202	0.0	5.3271162179667035	6.818833565748054	0.0	2.818827601683675	3.5960425330155044	3.029964183862807	3.2042002461943517	3.029964183862807	4.028029809615519	0.0	0.0	0.0	2.183643495312202	0.0	3.029964183862807	1.5972232687913301	3.5960425330155044	4.813145244042574	0.0	0.0	0.0	0.0	1.5972232687913301	1.5972232687913301	2.183643495312202	0.0	0.0	2.818827601683675	3.3525352833713242	0.0	0.0	2.183643495312202	0.0
526	4.604278896839597	4.736558391558759	4.672604284484455	3.0998758316677004	3.770237995850227	3.9210908756727063	0.0	5.256227675765752	5.742563547889769	0.0	0.0	0.0	0.0	5.393704892253385	2.716688127453306	2.0875417780858645	0.0	5.622346570191246	4.907023146015271	4.365842825744646	5.983038253331123	5.1796837428362865	2.0875417780858645	5.829307677703951	5.87001206083703	5.052617774968695	4.167991251368595	0.0	3.770237995850227	2.716688127453306	3.0998758316677004	3.770237995850227	2.0875417780858645	3.0998758316677004	4.957946648645711	2.0875417780858645	5.006402121448821	4.604278896839597	0.0	2.716688127453306
527	4.70923555746677	3.7680398142093616	4.650363719367817	2.6165585875872277	3.8612480324458613	3.0977272225773875	0.0	4.37255647139277	6.641888948559559	0.0	1.136150740416688	1.9939200456631032	3.0977272225773875	4.851134123481366	2.7602181650131477	2.7602181650131477	0.0	5.57302708759564	3.550653978872516	3.0977272225773875	5.4892771572594805	5.0727125497791405	3.0977272225773875	5.435439400162238	5.581028867125346	4.915183806142181	3.8612480324458613	0.0	2.6165585875872277	2.9973710206109057	3.6652423770499474	3.9465043934307023	1.9939200456631032	2.9973710206109057	4.473978750973826	4.02505967802235	1.136150740416688	0.0	0.0	2.448742089761844
528	5.116471783191688	4.089360721039752	5.463013053887265	1.4935874509113123	2.067632581518302	3.5703892219011863	0.0	4.508428985557293	6.8238400096706195	0.0	2.4300214652134984	2.067632581518302	0.0	4.089360721039752	3.0781530041143865	3.748008926134039	2.6954489964507546	1.4935874509113123	0.0	3.0781530041143865	0.0	3.225704209284708	2.90499814877029	3.5703892219011863	4.545761239456077	0.0	0.0	0.0	1.4935874509113123	0.0	2.4300214652134984	1.4935874509113123	0.0	0.0	2.90499814877029	1.4935874509113123	0.0	0.0	0.0	0.0
529	4.7241558445786085	3.9306905201737576	5.4387151895962385	2.2837405644420667	3.312000257096135	3.6684484004222835	0.0	4.421939966300228	6.847035994760268	0.0	2.2837405644420667	2.2837405644420667	1.92797107746712	4.269789103656658	3.1987622776333398	3.590529771122007	2.7529512457506846	0.0	0.0	2.9245927276212837	0.0	1.3706153515696924	2.5456169353630203	2.7529512457506846	4.039847689811621	0.0	0.0	0.0	1.3706153515696924	2.2837405644420667	1.92797107746712	1.92797107746712	0.0	0.0	2.2837405644420667	2.5456169353630203	1.3706153515696924	0.0	0.0	0.0
530	5.077949247145031	4.592329722324262	5.226614956558256	2.4236298195662638	4.053125728834468	3.6110162525572496	0.0	5.045367158663776	5.767975223009279	0.0	3.461359521353259	0.0	3.2852957559996834	5.735289597448459	3.7411638805367233	2.79911689886458	0.0	5.403421292036173	5.280399417964953	4.29055912811637	5.077949247145031	5.403421292036173	3.2852957559996834	6.022163856995103	5.930829114871939	5.077949247145031	4.592329722324262	0.0	3.0714660739936854	3.6110162525572496	3.6110162525572496	4.643116426788601	2.79911689886458	3.0714660739936854	4.737550982712604	2.4236298195662638	2.79911689886458	0.0	0.0	2.79911689886458
531	4.946024558811327	3.825946469730186	5.417792309225149	2.770006229215724	3.2554477394522974	2.770006229215724	0.0	3.9291248267295322	6.84949058862869	0.0	0.0	0.0	1.789464249440599	3.5808406693445005	3.5808406693445005	3.431321294093842	0.0	0.0	1.789464249440599	0.0	0.0	3.2554477394522974	0.0	2.770006229215724	3.5808406693445005	0.0	0.0	0.0	0.0	0.0	1.789464249440599	0.0	1.789464249440599	1.789464249440599	1.789464249440599	2.395391135205404	0.0	0.0	0.0	0.0
532	5.008351511998661	4.547986530328206	4.887852465371633	0.0	3.2765482655168467	3.425290292921576	0.0	4.750818184214742	6.7153701488820525	0.0	2.2507372001070984	0.0	1.657726310262548	5.165597198433402	2.8897863393486367	2.8897863393486367	0.0	5.280045721206801	3.772155326586737	2.8897863393486367	4.102033748265153	5.063560113625342	3.2765482655168467	5.165597198433402	5.23582539539632	3.669347376145892	4.349666071464854	0.0	3.1017500103808455	2.8897863393486367	4.2334956252935045	3.669347376145892	0.0	3.1017500103808455	4.029197198665128	3.669347376145892	0.0	0.0	1.657726310262548	2.8897863393486367
533	4.781904974377013	4.69565512735247	4.86130285727041	2.3851742252183556	4.497012347810801	3.4204398605003257	0.0	4.497012347810801	4.781904974377013	0.0	0.0	2.3851742252183556	3.4204398605003257	5.624402749893911	3.4204398605003257	3.9180999783980823	0.0	5.12774391446976	4.24887635893124	3.699913826123138	5.58816875300664	5.337922860463661	3.4204398605003257	6.260786477461832	5.954741524011972	5.4284766519550205	4.69565512735247	0.0	3.9180999783980823	0.0	4.24887635893124	4.934857791334471	0.0	3.4204398605003257	3.9180999783980823	4.24887635893124	3.4204398605003257	3.0311915707033683	0.0	3.4204398605003257
534	5.008708596633653	4.048824533299691	5.2484383016174885	0.0	4.536690529890582	3.2498011597366587	0.0	4.993543881126272	6.547128457577429	0.0	1.705911457217986	2.8197351437969957	2.8197351437969957	5.108872588273974	3.6123012215351626	3.5495603946530365	1.1796394701622352	4.84559760664387	4.087374141847187	3.5495603946530365	4.29186168619648	4.536690529890582	3.3335754765564003	5.771299550435875	5.683294505558526	4.435193413057529	3.5495603946530365	1.1796394701622352	3.3335754765564003	3.0577117436565957	4.733212026527623	4.380300633963679	2.303864720068194	3.4108709250300873	4.897383470524334	4.194835726994018	3.6123012215351626	2.675472372380182	0.0	2.675472372380182
535	4.419860795818185	4.419860795818185	4.775594698053653	1.1689172499688252	4.072118614984838	3.467580537730028	0.0	4.79413065095427	6.206025006431455	0.0	2.931089603575494	2.035426661256877	1.693229613576148	5.106971841707962	3.234889520573658	3.143508068569067	0.0	4.737459071081967	4.613463363569668	3.3186151258501537	5.545678022663413	5.58807494488581	2.805149167773213	6.343770610783888	5.312634575239015	5.536978590310885	4.521340025034872	1.1689172499688252	3.3186151258501537	3.042928464441033	3.597205258201953	4.471887112709572	0.0	3.042928464441033	4.44621225831844	2.805149167773213	1.1689172499688252	1.1689172499688252	0.0	2.805149167773213
536	5.11835796383726	4.377772479660639	5.7546072721500305	2.276245572206237	2.276245572206237	3.9785644005598377	0.0	4.377772479660639	6.7940090631015035	0.0	0.0	0.0	0.0	3.5824120357798828	3.7999783547879593	2.276245572206237	2.9166937618119406	0.0	0.0	3.3039567790742423	0.0	2.276245572206237	2.276245572206237	3.5824120357798828	3.7999783547879593	0.0	0.0	0.0	0.0	0.0	0.0	0.0	0.0	0.0	0.0	2.276245572206237	0.0	0.0	0.0	0.0
537	4.565333747002959	4.354234297828604	5.214252622674504	2.1180579669813873	1.5384760155292891	3.133096627991192	0.0	4.486157863988391	6.850795037588122	0.0	2.1180579669813873	2.1180579669813873	2.1180579669813873	3.409823250832634	2.7491887975114833	3.523927635107311	2.7491887975114833	0.0	2.482609076200539	3.133096627991192	0.0	4.14594470601125	1.5384760155292891	3.804211556755086	4.85990575091451	0.0	1.5384760155292891	0.0	0.0	0.0	1.5384760155292891	0.0	2.1180579669813873	0.0	3.133096627991192	1.5384760155292891	0.0	0.0	2.1180579669813873	0.0
538	5.061322861595918	3.84445222318939	5.101891337152327	2.019332776419681	2.8526261697725923	3.414437209846321	0.0	3.9753052672703744	6.861566138332658	0.0	2.019332776419681	2.3795410688099694	2.8526261697725923	3.771988907058378	2.643802747022056	2.019332776419681	2.019332776419681	0.0	1.4508286083952304	2.8526261697725923	0.0	3.1724774369987463	2.019332776419681	3.414437209846321	4.091000172113462	0.0	0.0	0.0	1.4508286083952304	0.0	1.4508286083952304	0.0	1.4508286083952304	0.0	2.019332776419681	2.3795410688099694	0.0	0.0	0.0	0.0
539	4.7392821709216735	4.39461257160237	5.367697123132989	2.0370258066157745	3.598994107018947	3.397646726362038	0.0	5.437760840204467	6.565273689679964	0.0	2.494275103611049	2.291560521255905	2.662741743702227	4.658348111712316	2.932830786298338	3.598994107018947	0.0	2.806877194662319	4.0739264992230835	3.145268009616147	3.469362417944632	5.606375331080143	2.494275103611049	5.812303463913478	5.50323541149012	0.0	4.035385973315083	0.0	3.469362417944632	4.247069771565208	3.953540475711783	3.8643943301677535	1.6947307917839445	3.953540475711783	4.916895780137728	1.6947307917839445	0.0	0.0	0.0	2.806877194662319
540	4.806643295590212	4.504177126039826	5.324613494213991	1.4333306976282563	4.430919768137491	4.121638134257723	0.0	5.917135007380736	6.31594875944458	0.0	4.309868877102467	0.0	4.636324725458795	5.675143858137448	3.003494185662617	1.999488932718523	2.8310464036602343	1.4333306976282563	3.74960583388272	1.4333306976282563	0.0	4.0684715031971175	3.8220318911544107	1.999488932718523	6.053549679432654	0.0	0.0	0.0	1.999488932718523	4.430919768137491	1.999488932718523	4.636324725458795	0.0	1.4333306976282563	5.370204936329144	0.0	1.4333306976282563	1.4333306976282563	1.999488932718523	2.622533090257158
541	4.707210734122266	3.844304656188881	4.707210734122266	1.3983247431806143	4.346532917263023	2.579735547946317	0.0	5.091083114119683	6.6493060975883935	0.0	1.3983247431806143	1.3983247431806143	2.3170042808522964	4.78655859049158	2.3170042808522964	4.023052956894743	0.0	4.9926327722787835	4.346532917263023	3.449483340233275	4.3852553663329275	5.2786164607192365	2.9596113427497412	5.584292447737134	5.6290787051888165	2.3170042808522964	4.3852553663329275	0.0	3.347645727670985	3.7044909083758033	3.77683928017467	4.346532917263023	0.0	4.264276904101688	4.883420841365769	2.579735547946317	0.0	0.0	0.0	2.7876042209872267
542	5.125936042293815	4.438711939673	5.3072669995977835	0.0	3.935729571795594	3.820384991256659	0.0	5.3072669995977835	6.456550176456655	0.0	1.8836883502893815	1.8836883502893815	1.8836883502893815	5.220706016754441	3.5399828094841936	2.4977769897150846	0.0	5.220706016754441	4.562484570172542	3.820384991256659	5.092239319778853	5.529418969161551	3.363447246664805	5.7110789247922735	5.572735203262629	4.98374872803496	4.3705623655244255	0.0	1.8836883502893815	2.875436521876899	3.5399828094841936	3.935729571795594	1.8836883502893815	3.5399828094841936	4.3705623655244255	3.820384991256659	2.4977769897150846	1.8836883502893815	0.0	2.4977769897150846
543	4.545650124586488	4.830675353120905	5.091196120306795	1.976131358962682	4.239347139116068	2.597457881384139	0.0	5.414908543296881	6.733395901454954	0.0	1.976131358962682	3.645153905874448	3.468042232026042	4.6095250962159735	3.2526629630743358	3.2526629630743358	0.0	0.0	0.0	1.976131358962682	0.0	4.6095250962159735	0.0	3.2526629630743358	5.544418872457142	0.0	2.9777888806495976	0.0	2.597457881384139	0.0	0.0	2.9777888806495976	0.0	0.0	1.976131358962682	0.0	1.976131358962682	0.0	2.597457881384139	0.0
544	4.097424293073927	3.8784259925184936	4.677798926936767	0.0	4.4751157976373195	3.4832494527724043	0.0	5.471178795195838	6.8375242276829695	0.0	3.031502628975101	2.8203476991358256	3.4832494527724043	3.9568764058308945	1.5985126981706146	3.5976147137879244	0.0	0.0	2.1850780495338533	0.0	0.0	3.205751171139822	2.552332696223005	0.0	4.330308956413454	1.5985126981706146	0.0	0.0	0.0	1.5985126981706146	1.5985126981706146	3.3540952471684458	0.0	0.0	3.700232574289394	0.0	0.0	0.0	0.0	0.0
545	4.475756827230001	4.323501284654444	4.667902303371109	2.9761970282463723	4.323501284654444	3.251050574563192	0.0	4.543990637038814	6.184025691968009	0.0	1.9746867047060745	1.9746867047060745	2.595905570836315	5.163196950999711	3.466417265531901	2.9761970282463723	0.0	6.171149067419016	5.050554834717851	3.251050574563192	5.817216985321114	5.089529141426639	2.595905570836315	5.6130986794126105	5.296012665955133	5.231808191470584	4.323501284654444	0.0	3.466417265531901	3.251050574563192	3.7939269684637544	4.323501284654444	0.0	2.9761970282463723	4.877420852047031	3.643520444467441	2.9761970282463723	2.9761970282463723	0.0	0.0
546	3.8424334977085506	3.6465162335045775	4.478798009723203	1.6387995539680842	2.5987526244427746	3.5319881240373596	0.0	4.727587688171055	6.742164439973263	0.0	3.0793803331544387	0.0	1.6387995539680842	4.568782601342509	1.6387995539680842	3.0793803331544387	0.0	0.0	3.5319881240373596	2.867668130519718	0.0	5.0925863592376395	3.4026261290869715	5.868346465578653	5.256731003058204	0.0	4.270155250929044	0.0	1.6387995539680842	3.5319881240373596	3.2540077416083557	3.7492651585555987	0.0	3.0793803331544387	4.006183458946704	1.6387995539680842	0.0	0.0	0.0	2.2297960370607504
547	5.124150529885384	4.1229104822191305	6.018559210803911	0.0	2.7840643485342635	3.840612988139598	0.0	4.6755603628277305	6.672795584041203	0.0	0.0	3.445830828622857	2.7840643485342635	4.6755603628277305	3.445830828622857	2.7840643485342635	3.445830828622857	0.0	0.0	3.840612988139598	0.0	0.0	3.840612988139598	4.342809314359438	4.522961861235653	0.0	0.0	0.0	0.0	0.0	2.7840643485342635	0.0	0.0	0.0	0.0	0.0	0.0	0.0	0.0	2.7840643485342635
548	4.812942011843715	4.8838405482070115	4.775514093664497	0.0	4.295263526326088	3.485961222849616	0.0	4.812942011843715	6.126255696026564	0.0	2.678684149692723	0.0	2.306969740868689	4.812942011843715	3.336901612755078	3.6156572313460047	0.0	5.425384146260069	4.812942011843715	3.6156572313460047	4.736630673511006	5.573196604887329	3.336901612755078	6.3627044920200895	5.573196604887329	4.981570879217698	4.696173951403803	0.0	3.6156572313460047	2.949053866288731	4.090765294997533	3.6156572313460047	0.0	3.336901612755078	4.464958887567389	4.231633457658928	2.949053866288731	2.678684149692723	0.0	3.1616642885078794
549	5.1906500301291265	4.526889613351629	4.880315005106022	2.273308242939859	3.3008032887995533	3.3008032887995533	0.0	4.912859810130531	6.529201060560722	0.0	1.6781684768454785	0.0	2.9135972405660917	5.033380150052538	2.9135972405660917	3.796777757476423	0.0	5.602324501374997	4.5729179508441495	3.8900455828969283	5.4078111592612075	5.427143059892175	1.6781684768454785	5.618266281038326	5.1660966175004805	4.699511220174651	3.796777757476423	0.0	3.1258254113565798	3.4496752677015614	3.3008032887995533	4.5729179508441495	0.0	2.273308242939859	4.846675302638163	3.796777757476423	3.9753518057621258	2.6438468042379126	0.0	3.1258254113565798
550	4.812031778896503	4.504829332037384	4.833833902123593	1.8596343250306266	4.2307291049018065	3.4280870945056923	0.0	5.146178077804989	6.266962674916076	0.0	0.0	1.3112189482193957	3.2346014034619506	5.420480176292834	2.471718095398133	1.8596343250306266	0.0	5.615971156549152	4.974433079507131	3.6622715170350815	5.358632010177862	5.673475381923257	2.471718095398133	5.753970124315248	5.828465392231272	4.789743708739938	3.9078642459640425	0.0	3.3360165567120634	4.377141332445554	3.5901365301285577	4.0112144073750295	2.471718095398133	3.6622715170350815	5.130271629018418	3.121728281541049	0.0	1.3112189482193957	0.0	2.677829487703849
551	4.914690895803045	2.774511729321931	5.158216865834779	2.141876154822459	3.6526560959366354	3.6526560959366354	0.0	3.98169443075322	6.336214773483657	0.0	0.0	2.141876154822459	0.0	4.857964035050906	3.4359721825273355	3.8306479287476445	0.0	6.238416656628386	4.592086822360553	2.774511729321931	5.200536787069458	4.592086822360553	3.6526560959366354	5.658035722715783	5.019317343524509	5.067792742118955	3.4359721825273355	0.0	3.158964303126419	2.774511729321931	3.4359721825273355	4.426873169110053	2.141876154822459	3.158964303126419	4.592086822360553	3.4359721825273355	0.0	0.0	0.0	2.141876154822459
552	4.786990734598735	4.031911758153833	4.71614917327675	1.1153670828652582	3.956368941437356	3.068372804387312	0.0	5.042144214121753	6.574643463016755	0.0	1.1153670828652582	0.0	3.068372804387312	4.97361265636234	3.4582176310852395	2.219502495388927	1.1153670828652582	5.318208691189052	4.067645616446514	3.579669680984727	4.258776298723065	5.432089007218907	2.5880742858456407	5.777522250171779	5.850955274416519	3.91634381514151	3.7856532079810883	0.0	3.3914712223675636	3.3199490672134973	4.51338668930614	4.287359765557652	0.0	3.6352777320971463	4.51338668930614	2.8567863993972953	1.967400914606383	1.1153670828652582	0.0	3.159447047753845
553	5.5172696473483125	4.105823755842018	5.933632316222992	1.7212918837369282	3.1763331191006627	3.941760909449326	0.0	4.669179162160491	6.6845668487948515	0.0	1.7212918837369282	2.9635701092264553	3.5008084151524157	3.941760909449326	3.6305610546154012	3.5008084151524157	2.9635701092264553	2.3207683093542677	3.5008084151524157	3.1763331191006627	0.0	4.370203398559142	3.1763331191006627	3.6305610546154012	5.399988585714971	0.0	0.0	0.0	0.0	2.3207683093542677	2.692953014183361	2.3207683093542677	2.692953014183361	0.0	2.692953014183361	0.0	0.0	0.0	2.692953014183361	1.7212918837369282
554	4.698323819848482	4.919643602064638	5.681198219559506	4.233771625618201	3.8832907194256054	3.338994225217432	0.0	5.58390937817114	6.618399632765048	0.0	3.063066998808363	0.0	2.0538275003225	4.86873453557344	3.338994225217432	3.338994225217432	2.0538275003225	0.0	3.5550179672854405	3.5550179672854405	0.0	5.3869053259565725	2.0538275003225	3.8832907194256054	5.4175383049161105	0.0	0.0	0.0	0.0	0.0	2.0538275003225	4.01424592392528	0.0	0.0	4.130020659246729	3.5550179672854405	0.0	2.6807050021727035	0.0	2.0538275003225
555	3.5870317753326306	2.7759763129131994	4.028900309360102	0.0	4.028900309360102	2.7759763129131994	0.0	3.8321760137127914	6.871583678643943	0.0	3.2615708392754765	1.794771227144984	3.2615708392754765	3.9353679370161183	2.4011803776366025	3.2615708392754765	0.0	0.0	0.0	1.794771227144984	0.0	1.794771227144984	0.0	3.2615708392754765	4.398017651493304	1.794771227144984	0.0	0.0	0.0	2.7759763129131994	0.0	1.794771227144984	1.794771227144984	0.0	3.047963707261849	0.0	0.0	0.0	0.0	0.0
556	4.9251037512895675	4.551132397472001	4.8205497961412	1.5904218350825114	4.370919664521393	3.690332881880941	0.0	4.910820254282131	6.254739523206877	0.0	2.5429753660243297	0.0	3.112714929396821	5.493722591636106	3.0218428895753378	3.3442998361275076	0.0	5.796327339935695	5.057726985062435	3.826833377948002	5.517530961948768	5.3090081351305045	3.112714929396821	5.9551196687020065	5.427314798059859	4.9802809863103885	4.293982431594416	0.0	3.112714929396821	3.587742269906466	3.64035260356821	4.703774047159918	2.3762578489238937	3.0218428895753378	4.703774047159918	2.9218801536491026	1.0827907756730522	0.0	0.0	2.1760731067109877
557	4.994991227755016	3.973116599384672	4.926481937930919	2.377517225223439	4.524636257455484	3.5143385491632664	0.0	5.615996542999618	5.929130394331848	0.0	0.0	1.4491212618430198	3.9098316058377067	5.0996743359739805	3.2986093152844047	3.7698096906667637	0.0	5.8095101426734725	4.5929062906778	3.6916865104150802	5.4485257282676045	5.2642580263310785	2.8505244037810846	5.88479956966706	5.819237201673174	5.016822911017332	4.559353760640511	0.0	3.8422694158697985	4.330279421261877	3.9098316058377067	4.088806924207252	0.0	4.5929062906778	5.420077062345412	2.8505244037810846	3.412280074226987	0.0	0.0	4.192490112272205
558	4.539191617330432	4.691815126162781	4.760196475622491	0.0	4.255063900080519	3.1844406070742557	0.0	4.359004189310575	6.823757178589936	0.0	3.1844406070742557	2.7994648506945383	3.6785670122045024	4.539191617330432	3.6785670122045024	3.856669825106012	2.165381181154552	0.0	0.0	2.165381181154552	0.0	4.255063900080519	2.165381181154552	2.165381181154552	4.941089691718475	0.0	0.0	0.0	0.0	3.1844406070742557	0.0	2.7994648506945383	2.165381181154552	0.0	2.7994648506945383	2.165381181154552	0.0	0.0	0.0	3.4617183924093267
559	5.04207080518255	4.814162164048783	4.934595274549739	2.1845533173510794	3.699655946293411	3.353524665279445	0.0	4.560592582373437	6.448785356044947	1.5980410281433572	3.205183893730512	1.5980410281433572	0.0	5.383961199658461	3.353524665279445	3.353524665279445	0.0	5.383961199658461	4.845657267165621	3.0309399140520847	4.989776219187649	5.503244083899191	2.1845533173510794	5.719121259886787	5.436833603400627	5.16196439196502	3.7927152279848824	0.0	3.7927152279848824	4.276389737433565	4.029036802936457	4.096842873227803	3.7927152279848824	3.353524665279445	5.1391081307172115	2.8197916919760733	0.0	0.0	0.0	2.551787520218376
560	4.856132281492742	4.2841250685862375	5.373504412653745	0.0	2.978706222304519	3.796511364689588	0.0	4.042824652173679	6.85611459871353	0.0	1.4135187845455492	2.598352463996183	0.0	2.598352463996183	2.80650499993782	2.598352463996183	1.9769639708282936	0.0	0.0	1.9769639708282936	0.0	1.9769639708282936	1.9769639708282936	2.598352463996183	3.7241287456894057	0.0	0.0	0.0	0.0	1.4135187845455492	1.4135187845455492	0.0	1.4135187845455492	0.0	1.4135187845455492	2.3351665775165635	0.0	0.0	0.0	0.0
561	4.236409864823655	4.236409864823655	4.6621191382285625	0.0	4.44133440843118	3.089770526408992	0.0	5.532062223890933	6.72699858550895	0.0	2.4411304432450316	0.0	3.7598985897901134	4.710459371532373	2.817145327203888	3.089770526408992	0.0	0.0	1.8314622534801765	2.817145327203888	0.0	3.4799485816378746	1.8314622534801765	3.303769917612938	5.592454005734065	0.0	2.817145327203888	0.0	0.0	1.8314622534801765	2.4411304432450316	3.4799485816378746	3.089770526408992	0.0	3.6296882622765105	1.8314622534801765	1.8314622534801765	2.4411304432450316	3.875090927851875	0.0
562	5.027190745251669	4.362274993278897	5.7170539366264155	0.0	3.05402626190295	4.064483798275895	0.0	4.719417417078658	6.787232212691054	0.0	2.4069690588169363	3.443643578408558	2.8810942110671203	3.801489548694837	2.8810942110671203	4.805685153144868	2.0455629081655524	1.474020235510068	0.0	3.05402626190295	0.0	3.443643578408558	2.8810942110671203	3.05402626190295	4.958666135940101	1.474020235510068	0.0	0.0	0.0	0.0	1.474020235510068	1.474020235510068	3.05402626190295	0.0	2.6718716547849444	0.0	0.0	1.474020235510068	0.0	0.0
563	4.346386332275068	3.499043250115629	4.045620277987824	1.6115303194598711	3.499043250115629	2.835674545328124	0.0	4.656550304687959	6.866415488112005	0.0	1.6115303194598711	2.835674545328124	3.7161231971641473	4.346386332275068	2.1995492040045006	3.7161231971641473	0.0	0.0	1.6115303194598711	2.1995492040045006	1.6115303194598711	3.2213861884316097	2.1995492040045006	2.5673632850199195	4.293038493181072	0.0	3.047012902555236	0.0	1.6115303194598711	2.5673632850199195	2.5673632850199195	0.0	2.1995492040045006	0.0	2.835674545328124	3.2213861884316097	0.0	0.0	3.8092192821676685	0.0
564	5.669414685902729	4.482093861481693	5.8041531768877945	0.0	4.124124163666731	4.124124163666731	0.0	5.211892766599747	6.664378029822798	0.0	2.785221820332303	2.9959454835935415	2.9959454835935415	4.2934167856794865	3.3180320724290686	3.3180320724290686	3.7567572898237906	4.392198618592816	2.9959454835935415	3.1699005822053907	0.0	3.5612641377980436	2.5179028056168336	3.1699005822053907	5.400194437061936	1.568793596103496	2.1519605396550117	0.0	0.0	1.568793596103496	2.1519605396550117	3.6637803224955876	0.0	0.0	3.841820155919667	0.0	0.0	0.0	3.5612641377980436	0.0
565	4.983381426378359	4.256806608017105	5.399745295970805	0.0	3.5777274792865636	3.727878869980018	0.0	3.9738359104357652	6.840106096678598	0.0	2.5334880631774235	2.5334880631774235	1.9167292122084902	3.4009781921991653	2.912136240651176	2.5334880631774235	2.5334880631774235	2.5334880631774235	0.0	3.186135255379718	0.0	3.4009781921991653	3.5777274792865636	2.5334880631774235	4.256806608017105	0.0	0.0	0.0	0.0	1.9167292122084902	2.912136240651176	1.9167292122084902	0.0	0.0	2.5334880631774235	0.0	0.0	0.0	0.0	0.0
566	4.612255110093383	3.663180700864063	4.403279621133339	1.7488768888376507	2.9953608536889016	2.351021527087161	0.0	3.533307010017722	6.8817904569399495	0.0	0.0	3.2084503167299436	2.351021527087161	3.8811808886664694	3.2084503167299436	1.7488768888376507	3.2084503167299436	1.7488768888376507	1.7488768888376507	0.0	0.0	3.8811808886664694	0.0	2.351021527087161	4.211742419072445	0.0	0.0	0.0	0.0	0.0	0.0	2.351021527087161	1.7488768888376507	0.0	2.351021527087161	1.7488768888376507	0.0	0.0	0.0	0.0
567	4.338537358789367	3.3792341000312014	3.8763365739707676	1.7447926108687664	3.5285052454607033	2.719592816498198	0.0	3.8763365739707676	4.9273747586657635	0.0	2.719592816498198	2.719592816498198	2.346547260897865	4.697461490869528	2.346547260897865	3.2037041364019783	0.0	6.406489490575993	4.697461490869528	2.990662264514717	5.949865799988669	3.969760738484405	3.2037041364019783	5.714991758452065	5.428407808738466	6.0325461277149	3.2037041364019783	0.0	2.346547260897865	0.0	2.346547260897865	4.338537358789367	2.719592816498198	1.7447926108687664	4.739641099975633	4.338537358789367	0.0	0.0	0.0	0.0
568	4.885508998390848	3.5629549668471765	4.462086368099154	2.5195028213027775	2.8977681398155295	3.1715677549912655	0.0	3.1715677549912655	6.873365058913707	0.0	0.0	2.5195028213027775	1.9037791855538617	1.9037791855538617	3.1715677549912655	3.1715677549912655	2.5195028213027775	0.0	0.0	3.1715677549912655	0.0	3.3862883731608986	2.5195028213027775	2.5195028213027775	4.393917318969442	0.0	0.0	0.0	0.0	0.0	2.5195028213027775	0.0	0.0	0.0	2.8977681398155295	1.9037791855538617	1.9037791855538617	0.0	0.0	0.0
569	4.313080022319394	3.796215758561378	4.2191081703162885	0.0	3.196241304707901	1.4698635786052574	0.0	4.356949344103857	6.747064125863306	0.0	2.0408675011189024	1.4698635786052574	2.402061632222608	4.953309509671434	2.402061632222608	3.3246451105769435	0.0	5.021831603355389	4.4393050325956676	2.666850872291508	4.586095553699914	5.065036146539072	2.666850872291508	5.642920442537294	5.372093148367113	3.9363180324967244	3.7180426012423546	0.0	2.876002866046569	2.666850872291508	3.048886762893526	3.868718472359877	1.4698635786052574	3.43842176614575	4.168588879418082	2.876002866046569	0.0	0.0	0.0	2.402061632222608
570	3.6547349528573707	4.402982494428798	4.687599680572186	1.853107051096945	4.583261837764327	3.328556890110179	0.0	5.536710825582592	6.366466904716669	0.0	3.6547349528573707	2.8413467434162336	3.5048863977576956	4.583261837764327	3.328556890110179	3.328556890110179	0.0	0.0	2.464637705030322	2.464637705030322	0.0	4.09726888063627	2.464637705030322	3.328556890110179	5.844399339457927	0.0	2.8413467434162336	0.0	0.0	2.8413467434162336	3.114334624457826	4.466755674182598	0.0	1.853107051096945	5.763299099869573	1.853107051096945	1.853107051096945	0.0	0.0	3.114334624457826
571	4.3620627891151855	4.5271530920978345	3.917338133241409	0.0	3.096219882665234	2.084188540904955	0.0	5.002599034518625	5.389893558464205	0.0	0.0	0.0	2.7131128671680633	5.618531672876781	3.917338133241409	0.0	0.0	6.2707142363214805	4.668811374227569	3.372532614422884	5.846049240694742	5.510732855600336	3.096219882665234	5.979219155562607	5.3235167868139035	5.21487990326468	4.164221876194318	0.0	3.372532614422884	2.084188540904955	3.588791993737399	4.164221876194318	0.0	3.372532614422884	4.268027002496657	3.7664976319646533	3.372532614422884	3.917338133241409	0.0	0.0
572	4.650037361070827	4.413388459097945	5.184160103813806	1.1644059596555045	4.849927214763746	3.7583206489614627	0.0	5.69150253779221	5.439026582407028	0.0	4.399948739311733	1.687886365792968	4.173102614852966	5.190317476907966	3.5281320433217527	4.329899387925636	1.687886365792968	1.1644059596555045	3.8792189587110584	2.729558791233297	0.7428937922390727	3.7583206489614627	3.6498351239418203	3.7322825512610227	6.199486820524504	0.0	0.0	0.0	0.0	3.4612340978968033	1.4600160180155488	4.4526566999403485	1.8733467531278776	3.036690467324103	5.980199840916563	0.0	1.4600160180155488	0.0	0.0	2.9248886910786838
573	4.358343266405091	4.830400503214974	5.017083227666117	2.898089927393922	4.6428203143535	0.0	0.0	5.017083227666117	6.793748780230856	0.0	3.1101465615800676	0.0	3.677914439196924	4.242158899144674	2.628617193640437	3.1101465615800676	1.664847290912796	0.0	0.0	2.258605230371687	0.0	3.677914439196924	2.898089927393922	3.677914439196924	4.896576691913457	0.0	2.898089927393922	0.0	0.0	4.462423004659572	3.1101465615800676	2.898089927393922	0.0	3.1101465615800676	3.2850079572691437	0.0	0.0	0.0	0.0	3.4337956696067584
574	5.382754628672066	4.106102026235159	6.24643417650436	1.3289806705558385	3.017510328629008	4.979584458457092	0.0	4.681407465835868	6.546335382972732	0.0	1.8801339014458214	2.372126946400585	3.017510328629008	3.6137109245171612	3.4065333810213576	3.846388527553532	0.0	1.8801339014458214	0.8707055828479295	3.2029954115391472	0.0	3.8756131543247685	3.2029954115391472	3.984653074482356	3.8756131543247685	1.6420574304736	0.8707055828479295	0.0	0.0	3.2578934789926968	2.7896026438125205	2.7004182256465374	1.8801339014458214	3.144907587272285	3.2578934789926968	2.0722882749506013	1.3289806705558385	0.0	0.0	1.8801339014458214
575	4.522610571446846	4.4236696845553265	4.61263750045209	2.6398290172383345	3.4454870057904405	2.9095066093608795	0.0	4.122561089410844	6.328766323924936	0.0	0.0	0.0	3.2966371232173928	4.474363291597392	2.9095066093608795	2.6398290172383345	0.0	6.264862424058988	4.522610571446846	3.6896897104906663	5.3431613009704	5.278941444617738	2.6398290172383345	5.888782891111982	5.186348246623811	5.029082477857762	4.313853661519649	0.0	3.2966371232173928	3.121689791813375	3.121689791813375	4.049698723015601	0.0	2.269428628934258	4.522610571446846	1.674651692802085	2.269428628934258	0.0	0.0	2.9095066093608795
576	4.989590708142495	4.2028942497427195	5.051698346599654	1.7414633906399468	3.769333985123408	3.5245886250247085	0.0	4.693463076640938	6.269166243563833	0.0	1.7414633906399468	0.0	3.199833049702121	4.9233687717553645	2.9868301600895304	3.199833049702121	0.0	5.945841054702158	4.649427360555397	3.769333985123408	5.13817637660049	5.403430644774707	2.9868301600895304	5.933451242926609	5.612872029730157	4.989590708142495	4.129935788849405	1.7414633906399468	3.5245886250247085	4.2028942497427195	3.3753365815290173	4.129935788849405	2.342898855695435	3.3753365815290173	5.2675135923421	2.9868301600895304	3.6544302280405505	2.7158239666348267	0.0	2.342898855695435
577	4.7880277417199695	3.9874547882423186	4.878275008150208	1.8975794301341953	4.118665131842602	3.241374088916983	0.0	4.849088265208565	6.07690648184675	0.0	1.8975794301341953	1.5644029361349674	3.241374088916983	5.06172465037614	3.3126845719313214	3.65837391200419	0.0	6.172007979321251	4.578676463897006	3.555873124544762	5.6704195615963195	5.469067077522357	3.081405771240823	5.907111166979712	5.377358432153574	5.42008933996445	4.261646585318203	1.0612253988412907	2.7800161271057475	3.705935970451107	3.951773828982056	4.653436939011745	1.5644029361349674	4.17833245952823	4.987182949797842	3.500393091477109	1.8975794301341953	0.0	0.0	3.1645852580880702
578	3.75768380087577	3.850870114813019	4.155339248598324	0.0	4.278655926631845	2.6067347668590393	0.0	5.126319868487995	6.853076096962383	0.0	3.2622968731949213	0.0	3.5403577283351604	3.6549130103895684	3.08760619225217	3.6549130103895684	1.6457517892065618	0.0	3.08760619225217	1.6457517892065618	1.6457517892065618	3.6549130103895684	3.2622968731949213	3.5403577283351604	4.904659809831367	0.0	0.0	0.0	0.0	2.237493117131297	1.6457517892065618	3.5403577283351604	0.0	1.6457517892065618	3.08760619225217	0.0	0.0	1.6457517892065618	0.0	2.875800871531854
579	5.191023592728895	4.103482405165333	4.503427283802936	2.1334381174686405	4.219428748133398	2.7655449610561615	0.0	5.699620211601327	5.961211738401415	0.0	2.7655449610561615	2.1334381174686405	3.6433390411354427	5.7482509708542	2.1334381174686405	3.6433390411354427	0.0	5.5665668813236	4.9051952365054765	3.6433390411354427	4.219428748133398	5.621930030860584	3.149806252340564	5.7482509708542	5.941844176516719	4.103482405165333	4.582618014183442	0.0	2.7655449610561615	3.9723075284897114	3.149806252340564	4.103482405165333	0.0	3.9723075284897114	5.191023592728895	4.503427283802936	2.7655449610561615	3.149806252340564	0.0	3.426715397081039
580	5.137151642179638	4.075748426050348	4.966402228782526	1.696244095786526	3.9117767680104856	3.322174303559241	0.0	4.681040187270728	5.973558987993746	0.0	0.0	0.0	3.322174303559241	5.260082295179394	3.6007968849875565	2.6644659919856806	2.293226705839675	6.231839976669907	4.7977927625192045	3.1470417061469504	5.449226380262976	5.110642150016716	2.6644659919856806	5.8908912567109715	5.557980784002342	4.6388835076190365	4.594871125160941	0.0	3.9117767680104856	4.280199055583412	3.6007968849875565	4.449861672912399	1.696244095786526	3.715541759295857	4.966402228782526	4.340009233659887	0.0	0.0	0.0	2.934585610909135
581	4.931383116499502	4.344144337319809	5.4340638784748565	2.4732448781454006	4.07625948045745	3.2711659005436635	0.0	4.555218659575886	6.772496698766995	0.0	0.0	2.109070855924988	3.123322312661037	4.245426536588929	2.7396239350332197	4.296003093167894	2.109070855924988	0.0	1.5304575861679566	2.7396239350332197	1.5304575861679566	4.012851708234715	0.0	2.7396239350332197	5.567049457222751	0.0	2.9497643844375387	0.0	0.0	3.2711659005436635	2.7396239350332197	2.109070855924988	3.123322312661037	0.0	3.2711659005436635	3.123322312661037	1.5304575861679566	0.0	3.7942184098576224	2.4732448781454006
582	5.67250181971388	4.997502261570086	6.378717648260017	2.637225344269264	3.9683561304916126	3.9683561304916126	0.0	4.8047926572157715	6.456368332535439	0.0	1.6723736300185688	3.1190094984001173	2.637225344269264	3.9683561304916126	3.293936964853725	3.442772476936797	3.293936964853725	0.0	2.26691478378229	3.572298871521641	1.6723736300185688	4.652006113041995	3.442772476936797	4.119802516422755	3.883061867881573	0.0	0.0	0.0	0.0	2.906855571308846	2.26691478378229	3.1190094984001173	2.26691478378229	0.0	2.906855571308846	1.6723736300185688	0.0	0.0	0.0	1.6723736300185688
583	4.853466716424222	3.900983228174834	4.805066540488047	2.57358593296705	3.900983228174834	3.900983228174834	0.0	5.654766936414475	5.026571118188012	0.0	2.9533018287390855	1.9539322938781267	3.227856316724646	5.518703580792929	2.9533018287390855	3.227856316724646	0.0	5.8294082403185215	4.805066540488047	2.9533018287390855	4.853466716424222	4.8996320652736	2.57358593296705	5.978036685146885	5.930906395815949	5.06553944296086	4.016516844805334	0.0	3.900983228174834	4.29968484240059	2.57358593296705	3.7703365306436125	0.0	4.213906598963764	5.633336832404223	3.6200192119015475	5.026571118188012	4.12007417500748	0.0	3.227856316724646
584	5.082935343409512	4.523687133115882	5.180793839807145	0.0	4.123631839695041	3.4465406923661073	1.3251829552202306	5.541986354874607	6.416070452769632	0.0	1.8757554997266777	1.3251829552202306	3.2529240902853767	5.439463218451453	3.4465406923661073	3.2529240902853767	0.0	5.625054415854336	4.523687133115882	3.9265514965252244	4.029938913827759	5.64478632757401	2.8666050185487877	5.664136412968256	5.377609719982458	3.6086818600123927	4.4294612600700285	0.0	3.5308939025196837	4.249521047666186	4.249521047666186	3.2529240902853767	2.8666050185487877	4.689070754359939	4.523687133115882	3.748164495358356	1.3251829552202306	1.3251829552202306	0.0	3.811229371687808
585	5.04004060260041	4.47169383562284	5.221282662701977	1.8841800071681734	3.540545770525404	2.704871135268567	0.0	4.619637094413821	6.8532695507648285	0.0	2.237666108920022	3.1494753089809797	3.1494753089809797	3.1494753089809797	0.0	2.704871135268567	1.8841800071681734	0.0	1.3324921183035594	2.498309083304285	0.0	3.364006960730775	2.704871135268567	2.875983614145491	2.875983614145491	0.0	0.0	0.0	0.0	3.456167061094635	0.0	2.237666108920022	0.0	0.0	1.8841800071681734	2.237666108920022	0.0	0.0	0.0	1.8841800071681734
586	5.269818963095446	4.002172260069782	5.778584649911139	3.1129263415663995	3.1129263415663995	2.463289342466821	0.0	4.465298835593236	6.757478850593003	0.0	0.0	4.002172260069782	3.5034569401536904	4.002172260069782	3.1129263415663995	0.0	3.5034569401536904	2.463289342466821	2.463289342466821	2.463289342466821	0.0	4.002172260069782	2.463289342466821	0.0	4.866922823281056	0.0	0.0	0.0	0.0	0.0	3.1129263415663995	2.463289342466821	0.0	0.0	2.463289342466821	3.5034569401536904	0.0	0.0	4.002172260069782	0.0
587	4.395577693948731	4.459345183274689	4.459345183274689	1.8467889987167474	3.497615593210398	2.8342888041489944	0.0	4.818723177474258	6.412959030487707	0.0	2.4577805215284116	0.0	2.4577805215284116	5.206972888521071	2.8342888041489944	3.107171833701765	0.0	5.570754244516172	4.680172065783613	2.8342888041489944	4.940393092675013	5.3434714258657605	3.107171833701765	5.9951012174194735	5.8212221796267585	4.901458410071285	3.107171833701765	0.0	3.107171833701765	2.4577805215284116	3.107171833701765	4.175512338696014	0.0	3.497615593210398	4.940393092675013	3.497615593210398	1.8467889987167474	0.0	0.0	2.8342888041489944
588	5.059977094646492	5.249928121147839	5.696055972340849	0.0	4.8252790744085186	4.203667155515298	0.0	5.371924733419817	6.64307554745783	0.0	2.223695136032625	4.072267872103332	3.2474340655901157	4.3197887354498	2.223695136032625	4.3197887354498	2.8612193870803986	0.0	2.223695136032625	2.8612193870803986	2.223695136032625	3.7425879963047817	3.7425879963047817	3.7425879963047817	4.756859204023444	2.8612193870803986	0.0	0.0	0.0	4.604139592150048	2.223695136032625	3.2474340655901157	3.7425879963047817	2.223695136032625	4.072267872103332	0.0	2.223695136032625	0.0	3.5253501487126035	0.0
589	4.053609068741989	4.176727816352406	4.233033163707673	2.5113048424220135	4.176727816352406	3.5542900621553746	0.0	5.048061359238518	6.850567147207894	0.0	0.0	2.1456190732090668	2.9891268838451976	3.656786312406615	2.9891268838451976	3.656786312406615	0.0	1.563114460881809	2.778487667125952	2.5113048424220135	0.0	3.5542900621553746	2.1456190732090668	3.5542900621553746	4.832552436398604	0.0	3.440075859771028	0.0	0.0	1.563114460881809	2.1456190732090668	3.3111143312506433	3.83479602956564	0.0	3.440075859771028	0.0	0.0	0.0	1.563114460881809	0.0
590	4.950917369257793	3.834267426464697	5.502895418296854	2.3077622035398653	3.3377503907459762	3.7313059384859213	0.0	5.364665697635059	6.804242590888304	0.0	1.7094556623486878	2.679503803859722	2.679503803859722	3.7313059384859213	2.3077622035398653	2.9498878281777916	1.7094556623486878	0.0	2.9498878281777916	3.162507077330593	0.0	4.296131581569164	3.162507077330593	3.616513616573474	4.3559546381279	0.0	0.0	0.0	0.0	1.7094556623486878	2.3077622035398653	2.9498878281777916	0.0	1.7094556623486878	2.679503803859722	3.486814331199482	0.0	0.0	0.0	0.0
591	4.974436987509403	4.8323990264422605	5.441845097701487	0.0	2.3587596881205437	3.0034844985183	0.0	4.2201657913560355	6.814425693570377	0.0	2.3587596881205437	0.0	0.0	4.068461484682778	3.0034844985183	0.0	0.0	0.0	0.0	2.3587596881205437	0.0	0.0	2.3587596881205437	3.6715118580051933	4.666792508885263	2.3587596881205437	0.0	0.0	0.0	2.3587596881205437	0.0	0.0	0.0	0.0	2.3587596881205437	0.0	0.0	0.0	3.0034844985183	0.0
592	3.980498435646283	4.199899727821394	4.918066189932834	1.6824361068237064	2.918558091836539	2.6487197066016175	0.0	5.432364902266865	6.766158659529423	0.0	2.6487197066016175	2.278014282415882	3.980498435646283	4.263500491868756	2.6487197066016175	4.433126231048198	2.278014282415882	0.0	2.278014282415882	2.6487197066016175	0.0	3.1308405725147295	2.278014282415882	3.3058553220391813	5.373209164891664	1.6824361068237064	0.0	0.0	0.0	2.278014282415882	1.6824361068237064	3.454753971839962	0.0	0.0	4.323296950038916	0.0	0.0	0.0	0.0	0.0
593	4.347299616902106	4.299156329114031	5.1457397850144275	1.0352965001417151	3.79734331036395	3.2030404445968923	0.0	5.292991073130294	6.56416155180655	0.0	3.274241448683473	0.0	3.126378553597954	4.539169187712448	2.618241261594048	2.618241261594048	0.0	2.8532160291352597	4.499599769413649	2.8532160291352597	3.2030404445968923	5.610903574886975	2.7426144686796086	6.0711855889646325	5.452927025156626	2.310524015576335	4.22229526389064	0.0	2.9527939989874703	2.8532160291352597	2.7426144686796086	4.109660903909559	1.0352965001417151	3.043348006755426	4.824177118373208	2.618241261594048	0.0	0.0	0.0	2.618241261594048
594	4.820764060913268	4.019859204884349	4.4193211658381895	2.0588124669376233	4.135645193011732	4.019859204884349	0.0	5.686894992608428	6.051789819413162	0.0	0.0	0.0	0.0	5.2946259705473935	2.6860306050445995	4.333403954059253	0.0	5.7541151552892265	4.820764060913268	3.560571252830964	4.571750020702955	5.686894992608428	3.0685167334094596	6.293596677824429	4.7640796891668105	4.019859204884349	4.333403954059253	0.0	3.560571252830964	4.135645193011732	3.0685167334094596	3.8888895984826783	0.0	4.019859204884349	4.239405194164056	3.560571252830964	0.0	0.0	0.0	4.019859204884349
595	4.6708420835005615	4.500746108286948	5.05559309592684	1.8821743427002384	4.560717533810352	4.037380823067586	0.0	4.721667049208579	6.30379310888965	0.0	2.4961383261334236	0.0	0.0	5.305490167900788	2.8737516159860785	2.8737516159860785	0.0	5.549532855297971	4.943028948545444	3.6882389869140813	5.671686314319488	4.981975279434397	3.6882389869140813	6.101263784557077	5.019461482620471	5.1241609714162175	4.560717533810352	0.0	2.8737516159860785	2.4961383261334236	4.131085749348676	4.037380823067586	2.8737516159860785	1.8821743427002384	4.6708420835005615	3.3617234244164402	1.8821743427002384	0.0	0.0	2.4961383261334236
596	4.768015600822545	4.009421965133606	4.662002385524597	2.2465933267497626	3.3927819148387504	3.5502458343931105	0.0	4.487926902514322	6.63815320451719	0.0	2.786235466809847	2.0495460116503876	2.6761294959210717	4.768015600822545	3.272090761954387	3.1348078914527497	0.0	5.275436545108468	4.408820750254684	2.8854116114176747	4.253267373628985	4.963207381043898	2.4111312042116992	5.640919270665717	5.821647505948669	3.978258382057373	3.205803302373434	0.0	2.6761294959210717	3.978258382057373	3.5004628504396127	4.228930140468488	2.0495460116503876	3.8428772740032495	4.408820750254684	2.6761294959210717	3.3927819148387504	3.5004628504396127	0.0	2.6761294959210717
597	5.45095880329887	4.488557274971511	5.888798186329963	2.1971534722294	4.290380543393692	3.496429992008326	0.0	5.105865965128878	6.715303489699817	0.0	2.564875517441945	2.833138056138599	3.2187990311344135	3.04444625348693	2.564875517441945	3.806584273874734	2.564875517441945	0.0	2.1971534722294	2.833138056138599	1.6093739180654842	4.0429726776855235	3.04444625348693	3.367218594892345	4.574631809611646	0.0	0.0	0.0	0.0	2.1971534722294	1.6093739180654842	3.496429992008326	1.6093739180654842	0.0	3.2187990311344135	3.04444625348693	0.0	0.0	3.7134940242431957	0.0
598	5.404977507558507	3.9610842983185166	5.514510151964225	3.0729569130502363	1.8166835377569663	3.9610842983185166	0.0	4.82538278104683	6.782071231031282	0.0	1.8166835377569663	1.8166835377569663	0.0	4.644664634512461	3.7426900649660184	3.0729569130502363	2.4250546619032796	0.0	1.8166835377569663	3.286800534910511	0.0	4.540371632515199	1.8166835377569663	3.7426900649660184	4.360181690356754	0.0	0.0	0.0	0.0	1.8166835377569663	3.0729569130502363	2.8005850700373185	0.0	0.0	2.8005850700373185	2.8005850700373185	0.0	0.0	0.0	0.0
599	4.711505702320939	5.1312573129829415	5.1312573129829415	2.5338596858158002	4.5413398814232195	3.7282728262528995	0.0	5.400147132581466	6.729044518669295	0.0	2.5338596858158002	0.0	4.257204550185913	4.409330061338567	3.186522234692392	4.077711356963842	0.0	0.0	2.912517961968827	3.186522234692392	0.0	3.7282728262528995	3.401368396417143	3.5781198634691904	5.373600929847679	0.0	3.858795408012319	0.0	0.0	3.9742319825298487	2.912517961968827	0.0	0.0	2.5338596858158002	3.9742319825298487	2.912517961968827	0.0	0.0	4.077711356963842	1.9170735090720037
600	4.592223556244211	4.128279714146379	5.724745393993517	2.581292782137888	4.307912564643076	3.2358674632295994	0.0	4.592223556244211	6.723311024565222	0.0	4.128279714146379	0.0	0.0	4.9943061808655855	3.2358674632295994	3.2358674632295994	4.128279714146379	0.0	2.581292782137888	3.2358674632295994	0.0	3.2358674632295994	2.581292782137888	2.581292782137888	5.216093528735721	0.0	0.0	0.0	0.0	0.0	0.0	0.0	0.0	0.0	3.6281372020457336	3.2358674632295994	0.0	0.0	0.0	0.0
601	5.550640442694712	5.031998128702762	6.160662534649086	3.498030471650185	4.044594200859171	4.175933591361364	0.0	4.490189201541253	6.5483536231264585	0.0	0.0	0.0	2.8346914958516782	4.978293383853855	3.220383517424674	3.498030471650185	0.0	0.0	2.1986206668831576	4.175933591361364	0.0	3.220383517424674	3.220383517424674	3.893358736246675	4.86137070348068	0.0	0.0	0.0	0.0	0.0	3.220383517424674	0.0	0.0	0.0	0.0	2.1986206668831576	0.0	0.0	0.0	0.0
602	4.6184984081573	4.266043519554464	5.201889827189729	2.4009972193730253	3.9351704627815014	3.04777185630493	0.0	4.514233692119805	5.488194414115751	0.0	2.4009972193730253	0.0	2.4009972193730253	5.08479482339915	2.4009972193730253	2.4009972193730253	0.0	6.259155117362425	4.878582937065983	3.7169006076417683	5.743193573668782	5.201889827189729	3.04777185630493	6.092448765189192	5.201889827189729	5.08479482339915	4.514233692119805	0.0	2.4009972193730253	3.04777185630493	2.4009972193730253	3.4372889466160528	2.4009972193730253	0.0	5.2556672091494825	2.4009972193730253	0.0	0.0	0.0	2.4009972193730253
603	5.187005086537943	3.9638112992485173	5.92447754046918	2.524085303619682	2.524085303619682	3.3911028622319646	0.0	5.012188596691328	6.745802257789403	0.0	0.0	3.1763419584897967	2.9024766782777656	4.067270949672397	3.3911028622319646	3.5677966928116676	1.9080209857910795	0.0	0.0	3.1763419584897967	0.0	3.848399275188569	0.0	3.1763419584897967	3.5677966928116676	0.0	0.0	0.0	0.0	0.0	0.0	2.524085303619682	0.0	0.0	0.0	2.524085303619682	0.0	0.0	0.0	0.0
604	5.311240655196475	4.699250271035633	5.991891539612522	2.572313396459491	3.504242086921705	3.7213535708790717	0.0	4.623017132805991	6.732999374114513	0.0	0.0	3.226533300445347	0.0	3.3749971450153193	0.0	3.0521193699456104	3.226533300445347	1.6158232071650533	0.0	3.3749971450153193	0.0	4.582604350949618	2.2043168390024332	3.226533300445347	3.8996334397712435	1.6158232071650533	0.0	0.0	1.6158232071650533	1.6158232071650533	1.6158232071650533	2.572313396459491	0.0	0.0	2.572313396459491	2.8407212352735693	0.0	0.0	2.8407212352735693	0.0
605	4.309619864264721	4.489699132818795	4.543175441627267	1.7739597321926273	4.433200737603389	3.0241538187244323	0.0	4.688327012199358	6.15451421260278	0.0	3.0241538187244323	0.0	3.4132866356397322	5.177218496764252	3.0241538187244323	3.8077134505811734	0.0	5.562179593609094	4.815055525389989	3.5627215301454442	5.810547879856702	5.1203920091556325	3.5627215301454442	5.634669410042119	5.562179593609094	6.205181390246135	3.8077134505811734	0.0	4.168584372030138	3.8077134505811734	3.5627215301454442	4.309619864264721	1.7739597321926273	3.237530039109548	4.309619864264721	3.5627215301454442	0.0	0.0	0.0	3.237530039109548
606	5.48716006779432	4.9306441579934495	5.48716006779432	1.5724781220103903	3.846372252298759	3.9247707571537176	0.0	4.9843312096520735	6.104286871658457	0.0	2.156072534301764	0.0	3.000365131696185	5.455034920419983	3.1743572796031967	3.4515290683602986	0.0	5.276824519756239	4.9306441579934495	3.565783983933756	5.438576861389333	5.785604601864278	3.565783983933756	5.977145430753858	5.1071489936497265	4.749765929054639	4.48669304214058	0.0	2.156072534301764	4.48669304214058	2.7895870352584167	4.128700751377985	2.5221802182490967	3.6683130137367144	4.90267959830675	3.565783983933756	1.5724781220103903	3.000365131696185	0.0	3.4515290683602986
607	4.4283608490382385	4.3047876461706585	4.886554560761915	0.0	3.906051722634854	3.0194942189476293	0.0	4.163762147942606	6.653336433869563	0.0	1.7698942496508223	0.0	2.3740183934346515	4.163762147942606	3.5579625791121736	3.0194942189476293	0.0	5.647118601567692	3.8029242433310264	3.5579625791121736	3.2328245967201683	5.349105531597415	3.2328245967201683	5.980122560520283	4.368481826402063	3.0194942189476293	3.408550127072402	0.0	2.747956425921193	3.906051722634854	4.48485604103215	3.2328245967201683	0.0	4.085014347372575	4.53832948020416	3.2328245967201683	0.0	0.0	0.0	2.747956425921193
608	4.686874885760693	4.134146902721665	4.989828474032542	3.0056254261498987	3.8517894037967353	3.7667072276514713	0.0	5.135503312820472	6.403315445937907	0.0	1.5768669936484303	2.1609683029342817	3.179661455703377	4.936139338608833	3.179661455703377	1.5768669936484303	0.0	5.679566433827589	4.650848495967285	3.7667072276514713	5.301651743006667	5.06531619606325	3.179661455703377	5.625688918937906	5.891473718303062	5.135503312820472	4.534258934386156	0.0	3.7667072276514713	3.3278515872632486	3.571162946000845	4.787765365342176	0.0	3.6737071867792808	4.787765365342176	3.6737071867792808	0.0	0.0	0.0	3.571162946000845
609	4.904154899347379	3.5398638034841525	4.618941679254938	2.040238684508569	3.8680108304117526	3.5398638034841525	0.0	5.273414376976292	6.220457713103314	0.0	0.0	0.0	3.048198299255242	4.742943768564665	3.323948385873884	3.048198299255242	0.0	6.179718562439829	4.550653076069936	3.048198299255242	5.460587465867367	4.398260900076191	2.040238684508569	5.928995676486916	5.515927503716592	5.30714504477564	4.682863558495507	0.0	2.040238684508569	3.048198299255242	3.048198299255242	4.618941679254938	2.6661783566881643	2.6661783566881643	4.3123669630634325	2.6661783566881643	0.0	3.323948385873884	0.0	2.6661783566881643
610	4.569352807557882	3.6410473144555406	5.229282130452596	1.841269368765401	0.0	3.315010385680609	0.0	2.451786855386192	6.862565921499259	0.0	1.841269368765401	2.451786855386192	0.0	3.4912579210276276	2.828118498810826	1.841269368765401	3.1009092460632703	0.0	0.0	3.1009092460632703	0.0	1.841269368765401	2.828118498810826	3.315010385680609	3.315010385680609	0.0	0.0	0.0	0.0	0.0	0.0	0.0	2.451786855386192	0.0	2.451786855386192	3.1009092460632703	0.0	0.0	0.0	0.0
611	4.48342080416507	4.273006490865439	4.921211573625283	1.512232810018097	3.811331964246148	3.0604372251208525	0.0	4.532148690781855	6.59611326850033	0.0	1.9726197475969018	1.841386445820935	2.717828745968708	4.60548797209688	2.9276807668238987	2.5936842922323797	0.0	4.7757585362851085	4.112944507104919	3.1010421303722473	4.952933892659516	5.076162224974657	2.8282494190857013	6.136773789609898	5.398926555293086	4.847664236037971	3.664103325726037	0.0	3.407146572937507	3.811331964246148	3.7714311577191144	3.9046293289682135	1.9726197475969018	3.9734666591393193	4.70630276369068	3.2487431587401736	0.0	1.295449389563082	0.6335098843004661	2.9739190576349857
612	4.897879571969257	4.717049380490396	5.208250145549312	2.2891980825300373	4.27577927815886	3.317854391951585	0.0	4.793347867171353	6.818162313964439	0.0	0.0	1.6925855152753668	3.596437573550774	3.9073846817644284	3.142752805300267	3.4668158474652278	0.0	1.6925855152753668	2.930342400298165	2.2891980825300373	0.0	4.144231803636225	3.142752805300267	2.930342400298165	4.212167075295103	0.0	0.0	0.0	0.0	3.711169154385716	2.930342400298165	2.6602968061968304	0.0	3.142752805300267	3.142752805300267	0.0	1.6925855152753668	0.0	0.0	1.6925855152753668
613	4.9786372647999	4.167895084427587	5.059444991130296	1.2370285636123093	3.8070288727174977	3.629140292123559	0.0	5.29367765039177	6.803386149098191	0.0	4.4030160427335145	1.2370285636123093	3.412609575339056	4.753003353196691	3.412609575339056	2.8968796459909982	2.8968796459909982	0.0	2.582245289674061	2.1205932868926016	0.0	3.1358526354568554	2.582245289674061	2.8968796459909982	5.134208228069458	0.0	0.0	0.0	0.0	2.8968796459909982	2.1205932868926016	3.236857410614821	0.0	0.0	3.692018749218014	0.0	0.0	0.0	0.0	0.0
614	5.286198122441889	4.014149412603276	5.327664227508076	0.0	4.014149412603276	3.850373278347323	0.0	4.993132266487052	6.538370072198302	0.0	2.2370396747812533	1.6453420829645218	3.0871217194422114	5.1503629423153665	1.6453420829645218	4.014149412603276	2.2370396747812533	5.966143602498085	4.387920088629368	3.0871217194422114	4.154839578468513	4.964344250316694	2.606264594211673	5.347769822152667	5.5778990959667505	4.387920088629368	3.757188018765655	0.0	3.654418510874868	2.8753218620712717	3.5398648227626732	3.261808688385662	0.0	3.261808688385662	4.387920088629368	3.0871217194422114	1.6453420829645218	0.0	0.0	2.606264594211673
615	4.791877932494868	4.322444688123464	5.187180001660717	0.0	2.1937184288986904	2.8295005682629712	0.0	3.7097231959182495	6.869567648430676	1.296415232268054	1.296415232268054	2.453129267857775	0.0	3.492682061844897	2.1937184288986904	2.8295005682629712	1.842505382985393	1.842505382985393	1.842505382985393	2.453129267857775	1.296415232268054	3.492682061844897	1.296415232268054	2.1937184288986904	3.8879556872529344	0.0	0.0	0.0	0.0	0.0	1.842505382985393	0.0	2.1937184288986904	0.0	1.296415232268054	1.842505382985393	0.0	0.0	0.0	1.296415232268054
616	5.274739015338399	4.41099562835464	6.032597173055343	3.615130218853139	3.16114564882914	3.3363792849040097	0.0	3.9262168557176267	6.72995758137438	0.0	0.0	3.485436228310491	2.6781797561641696	4.011583703864835	2.306482090981732	3.615130218853139	2.6781797561641696	0.0	0.0	3.485436228310491	0.0	3.9262168557176267	2.6781797561641696	3.485436228310491	4.231099743700305	0.0	0.0	0.0	0.0	0.0	1.7082914445603892	2.306482090981732	0.0	0.0	3.16114564882914	2.948540662233397	0.0	0.0	0.0	0.0
617	4.860728399695522	4.300216413913801	5.009929342976016	2.0700613165860786	3.4708444180661564	2.9076260778116314	0.0	4.252104300960926	6.5905173034709685	0.0	3.4708444180661564	0.0	2.9076260778116314	5.290140567919099	3.3569401958234546	2.9076260778116314	0.0	5.217761598005873	4.747256376695211	3.080805101282773	5.032767227553345	4.77685414655679	2.432556971638404	5.963109585812091	5.254605779484882	4.860728399695522	4.092094148183729	0.0	3.228373843362834	3.228373843362834	3.9015112174840962	3.228373843362834	0.0	2.432556971638404	4.548511706319423	3.3569401958234546	2.9076260778116314	0.0	0.0	2.698041488065461
618	4.234295642710575	3.999778186763335	4.664486469941531	0.0	2.972924856386115	3.16425139914197	0.0	4.583610167374792	6.883312720626104	0.0	1.1187421724127584	1.6335456002754938	2.2239753711692685	3.921260956789355	2.2239753711692685	1.971717778226072	2.425245799497171	0.0	2.2239753711692685	2.5927148732371874	0.0	3.0731568963900115	1.971717778226072	1.6335456002754938	3.8360494219977936	0.0	0.0	0.0	1.1187421724127584	0.0	1.6335456002754938	1.971717778226072	0.0	0.0	2.2239753711692685	0.0	0.0	0.0	2.861515649004039	0.0
619	5.8902686335536	5.212086674843983	6.274059246557071	2.2926653958185814	3.321572483606286	4.759750610286007	0.0	4.148028349755793	6.3311129569641755	0.0	0.0	1.6957342628643874	0.0	2.6638851324463113	3.600189586416983	3.470553247175174	2.6638851324463113	0.0	0.0	3.600189586416983	0.0	5.409556080031417	3.1464441984271905	2.933994456901778	4.797173563991011	0.0	1.6957342628643874	0.0	1.6957342628643874	2.2926653958185814	1.6957342628643874	1.6957342628643874	0.0	0.0	4.499953371937499	2.2926653958185814	0.0	0.0	0.0	0.0
620	5.197354701663362	5.016138768781542	6.215459715648726	0.0	3.4328755997415676	4.874057417222361	0.0	4.393314664424086	6.620258502650749	0.0	0.0	0.0	2.396851073225747	4.261547385266363	3.9306994890148594	3.7124514194580156	0.0	0.0	2.396851073225747	3.0434284871542485	0.0	3.0434284871542485	3.0434284871542485	0.0	4.5097234570172455	0.0	0.0	0.0	0.0	0.0	0.0	0.0	0.0	0.0	0.0	0.0	0.0	0.0	2.396851073225747	0.0
621	4.5858501320324745	4.347464692916791	4.987911092954211	2.6993125023099434	3.7520541482729044	4.2534476343536936	0.0	4.433397190055631	6.20125421855189	0.0	0.0	0.0	2.6993125023099434	5.467138166918387	3.0821052804926676	3.0821052804926676	0.0	6.0660029087949985	3.358255465260699	3.5744155067955194	3.7520541482729044	5.76831670067555	3.9028464111398873	5.946496992794093	5.43741317440627	4.149665332740936	4.033851568446491	0.0	3.0821052804926676	4.512526089367214	4.2534476343536936	3.358255465260699	3.0821052804926676	4.654163100508454	4.888545260605246	3.0821052804926676	3.0821052804926676	0.0	0.0	2.0712521915112947
622	5.15010451346226	5.106877092701414	5.393044277661515	1.5364073228342814	3.2784658901443793	3.8799585025648993	0.0	4.636088599539797	6.788330162366512	0.0	2.7467225515517977	2.9569555744582074	3.2784658901443793	3.521370381165771	2.7467225515517977	2.7467225515517977	2.7467225515517977	1.5364073228342814	1.5364073228342814	2.9569555744582074	1.5364073228342814	4.736932574675531	2.1157401945096996	2.1157401945096996	4.562726160693482	0.0	0.0	0.0	0.0	1.5364073228342814	2.4801943907770667	2.9569555744582074	2.9569555744582074	1.5364073228342814	3.801635289226269	1.5364073228342814	0.0	0.0	0.0	0.0
623	5.112036485426092	3.7711654164642017	5.219632053180727	1.743009723793649	4.204740880377877	2.9886103090959497	0.0	4.50618725666779	5.7732685316987595	0.0	0.0	2.3445935865113796	2.3445935865113796	4.99145259141587	3.7711654164642017	2.9886103090959497	0.0	5.787822263769114	4.777970871778024	3.874220755875477	5.614739827389275	5.083226103537522	3.201631326132622	6.074737880340725	6.05281008896104	4.99145259141587	4.204740880377877	2.3445935865113796	2.9886103090959497	2.717574701993143	3.3771471494144922	4.3962596580994555	0.0	3.201631326132622	5.339645156614189	3.65625639856958	4.272738279690878	4.3962596580994555	0.0	2.717574701993143
624	4.826459562358559	4.569320321093438	4.983509974720258	3.1008778968516206	3.9221194077674837	3.2485778624594994	0.0	5.29345309813012	6.192365125541963	0.0	1.512098745107717	1.512098745107717	3.2485778624594994	5.584315867095453	2.9275179984134856	2.451756856397974	0.0	5.3947494438119765	4.933850773336102	4.112775347397598	4.881596084658365	5.754873067056786	3.491226094320251	6.0529098837870094	5.257271524817023	4.222277150153331	4.2728369149956205	1.512098745107717	3.9897914681737485	4.605317718081377	2.451756856397974	5.075991325489065	2.451756856397974	4.452832072113564	5.200419505170916	2.7176681268579514	1.512098745107717	0.0	0.0	4.222277150153331
625	5.367192854614723	4.678702030867645	5.367192854614723	0.0	3.598501334966101	4.562079704525046	0.0	4.27787169836457	6.790755821429045	0.0	0.0	0.0	2.553173291710228	2.553173291710228	2.553173291710228	3.8793187237359072	0.0	2.553173291710228	3.598501334966101	4.098320730905029	0.0	4.430038675551186	0.0	2.553173291710228	3.598501334966101	0.0	0.0	0.0	0.0	2.553173291710228	0.0	2.553173291710228	0.0	0.0	3.598501334966101	0.0	0.0	0.0	0.0	2.553173291710228
626	4.879240456510146	4.746794586846907	4.93941775555843	2.214646395027555	4.062289428167077	4.309772175169648	0.0	5.239829377477694	6.126558064129415	0.0	0.0	0.0	3.515498232891268	5.628979132145588	3.2376783637500814	3.515498232891268	0.0	5.815577176701777	4.309772175169648	3.515498232891268	5.100862293307469	5.43559258744237	2.214646395027555	5.885991489665121	5.713245214992271	4.93941775555843	4.67335404360179	0.0	3.515498232891268	4.309772175169648	3.73267743572613	4.062289428167077	0.0	4.062289428167077	4.93941775555843	0.0	0.0	0.0	0.0	2.214646395027555
627	4.866644617865344	4.551073910189735	5.106155493173886	1.9254713498306637	4.82049116149676	3.4108804491944467	0.0	5.703040234714593	6.752648304367954	0.0	4.087383825857167	2.5429209029568445	2.921824224602379	3.195956058369969	3.195956058369969	3.195956058369969	2.5429209029568445	1.9254713498306637	3.587684793778118	3.7378758875992717	0.0	4.48723886570421	1.9254713498306637	3.195956058369969	4.99355366364523	0.0	0.0	0.0	0.0	1.9254713498306637	0.0	3.7378758875992717	0.0	0.0	3.4108804491944467	0.0	1.9254713498306637	0.0	0.0	0.0
628	4.6758256716172335	4.841445215742942	4.47722346391273	2.3670197099373476	2.3670197099373476	4.0774247337750085	0.0	5.107849678044973	4.360860035700616	0.0	0.0	0.0	3.6803994415095946	4.9834927535309	2.3670197099373476	0.0	0.0	5.960031506100081	4.5814468408221645	3.0121525609900472	5.364303051362885	5.639425959967105	3.6803994415095946	6.459789980294052	4.47722346391273	5.491574578508616	4.360860035700616	0.0	3.401086550137726	4.0774247337750085	0.0	4.0774247337750085	0.0	3.6803994415095946	4.6758256716172335	2.3670197099373476	0.0	0.0	0.0	3.0121525609900472
629	5.035615982524161	4.78615759976648	5.7642976871029425	3.228947462462494	3.0156550183809436	3.8518657003351917	0.0	4.039220172169645	6.795160576312138	0.0	1.2311909036566944	2.744178825120117	2.744178825120117	3.8518657003351917	3.0156550183809436	3.1279772017898853	1.7665463798973926	1.2311909036566944	2.113349966976546	2.8891011858780287	1.2311909036566944	4.159788365196592	3.0156550183809436	3.4821314499650518	4.081045717193478	1.2311909036566944	0.0	0.0	0.0	1.2311909036566944	1.7665463798973926	2.744178825120117	1.7665463798973926	1.2311909036566944	1.2311909036566944	2.8891011858780287	0.0	0.0	0.0	0.0
630	4.87775269341193	4.30182428951065	5.777666460076346	3.0040445539520593	2.793221321995355	3.850161480750576	0.0	4.192190777898542	6.817115075944391	0.0	0.0	0.0	2.1594967938791334	3.32624801446057	3.0040445539520593	0.0	2.1594967938791334	0.0	2.1594967938791334	2.793221321995355	0.0	2.793221321995355	3.1780674202437504	3.455278335878788	3.32624801446057	1.5755476075819161	0.0	0.0	0.0	1.5755476075819161	2.1594967938791334	1.5755476075819161	2.1594967938791334	0.0	2.525741690611774	2.1594967938791334	0.0	0.0	0.0	1.5755476075819161
631	5.595744807838269	4.43234463672593	5.820949946619621	2.990359187895935	3.7510139528124844	3.555550545208835	0.0	4.234311922561955	6.751049720799305	0.0	1.5641403537913277	0.0	2.990359187895935	3.555550545208835	3.7510139528124844	3.1642672204938993	0.0	2.1467649223201364	2.990359187895935	3.4413318552070047	1.5641403537913277	4.739324774111184	2.1467649223201364	3.312364603631528	4.118338470727835	0.0	0.0	0.0	1.5641403537913277	0.0	0.0	1.5641403537913277	0.0	0.0	2.779704667289027	1.5641403537913277	2.1467649223201364	1.5641403537913277	0.0	0.0
632	4.904807086153172	4.151100937240517	4.904807086153172	0.0	3.8840761129119645	3.7534785298004563	0.0	5.122039519428182	6.517135134499832	0.0	2.7651785310187993	1.9391372731027077	3.3245817902392942	5.385757463402046	1.3803706075290156	3.4263370581988464	0.0	5.343989589406627	4.626899886512301	3.8840761129119645	3.211287112562146	5.548952546104491	2.5576535860732874	5.668874823275256	5.668874823275256	2.936950493147548	3.9995713311300847	0.0	2.5576535860732874	4.103097816791001	2.936950493147548	4.434838472624492	2.7651785310187993	4.151100937240517	4.882502645041395	2.2954723661113814	3.9434901892898817	3.3245817902392942	0.0	3.681171710043275
633	5.015200928600638	3.3695760576051903	5.554019173718996	2.9811667782149973	3.194111779772693	3.194111779772693	0.0	4.197018544132175	6.83215275570923	0.0	1.736546281330236	0.0	2.33750818877557	3.7635068270298913	2.33750818877557	3.518799731123718	1.736546281330236	0.0	2.33750818877557	2.7102545048429625	0.0	3.3695760576051903	2.9811667782149973	2.9811667782149973	4.197018544132175	0.0	0.0	0.0	0.0	0.0	0.0	2.33750818877557	0.0	0.0	0.0	2.33750818877557	0.0	0.0	0.0	0.0
634	4.8794263586817195	4.431775470406009	4.734022381632618	0.0	3.42333815831989	2.934015296006407	0.0	4.833268247705669	5.754219819405732	0.0	1.936483892014643	1.936483892014643	0.0	5.153843235746335	3.20831242262792	4.100049295243111	0.0	5.591153681985569	4.784876027443231	3.6002109948094883	5.368942376324065	5.957729888501914	2.5547943099849193	6.325839343320874	5.79114583432303	5.006347149127474	4.19385180649818	0.0	3.20831242262792	1.936483892014643	3.42333815831989	4.100049295243111	1.936483892014643	2.5547943099849193	3.881040150098039	3.9965284040456512	0.0	0.0	0.0	2.934015296006407
635	4.61951779474007	4.02156305835715	5.421598742746257	3.4480144892477607	3.3461820459831895	3.3461820459831895	0.0	4.074686417206923	6.857159416836	0.0	0.0	1.3971826181041445	2.3156368468245265	3.8428200758866966	2.958172971221743	2.578333541903731	2.3156368468245265	0.0	1.9583442384064151	2.786180619709868	0.0	2.786180619709868	2.3156368468245265	3.703011203625975	3.5404287772478384	0.0	0.0	0.0	1.3971826181041445	0.0	0.0	1.9583442384064151	1.9583442384064151	1.3971826181041445	0.0	2.578333541903731	0.0	0.0	0.0	0.0
636	4.06494869835915	4.396504908302184	4.442464752278989	0.0	4.128413901835738	3.1740779288129386	0.0	4.442464752278989	6.8580899891276434	0.0	2.1558147482511867	3.00008809839018	2.7893134069683043	3.84608693454176	1.5722470882530089	3.1740779288129386	0.0	0.0	0.0	2.1558147482511867	0.0	4.297717485886071	2.1558147482511867	3.00008809839018	4.297717485886071	0.0	3.565500683288796	0.0	0.0	2.1558147482511867	2.1558147482511867	1.5722470882530089	3.9244849698234865	0.0	1.5722470882530089	2.1558147482511867	0.0	0.0	3.00008809839018	0.0
637	5.416978104517774	4.426032809872527	5.904805930052549	1.9315121427254667	3.9908235463385253	4.18812776611672	0.0	5.148064926321296	6.7106340780339835	0.0	1.9315121427254667	0.0	1.9315121427254667	4.094333903005282	2.549435177913132	3.4177161991387224	2.549435177913132	0.0	3.202736043703748	3.744776502433096	0.0	3.8753484060690857	2.928513263653885	3.744776502433096	4.18812776611672	0.0	0.0	0.0	1.9315121427254667	0.0	0.0	3.4177161991387224	1.9315121427254667	1.9315121427254667	2.928513263653885	3.8753484060690857	0.0	0.0	0.0	0.0
638	4.294112777477046	4.170767804082514	4.950767462138579	0.0	4.920216965725101	3.4261200378906276	0.0	5.794012564174371	6.554526902712036	0.0	3.27737353664471	3.102569098574333	4.548835093933268	4.787727536833115	3.102569098574333	3.5555790439727066	0.0	0.0	3.27737353664471	1.6584205657111493	0.0	3.102569098574333	2.6212593085494555	2.6212593085494555	5.949576776145192	1.6584205657111493	3.5555790439727066	0.0	0.0	3.102569098574333	1.6584205657111493	3.4261200378906276	0.0	2.8905963249197426	5.213812619508951	0.0	0.0	0.0	0.0	3.27737353664471
639	5.109402726563642	4.195361050121576	5.432388029652519	2.049395858602734	3.5500784317736467	4.380827317674163	0.0	4.512793110329397	6.5825914956362395	0.0	1.180008911485674	1.180008911485674	3.2503138407708	5.3502430764306315	3.15887237192582	3.9674818123010254	1.180008911485674	4.880947065910587	4.322745015023057	3.2503138407708	2.820236712370516	5.038894986804013	2.820236712370516	4.733740695649192	5.260741516178912	1.180008911485674	3.4113866825162775	0.0	2.675969007153582	5.37142053310546	3.15887237192582	4.087898553148952	1.7063479769502623	5.009238395458474	4.810050153026682	2.9462912434350153	1.180008911485674	0.0	0.0	3.9674818123010254
640	4.629144478613523	4.629144478613523	5.195435472616034	2.174982452218857	5.195435472616034	4.2657494706277195	0.0	6.304708634349632	6.08202189833291	0.0	4.369704865603999	3.1948327730286974	4.463863930863275	5.056504455299946	3.1948327730286974	4.149720063917016	0.0	0.0	3.867280502170888	2.8096473238390782	2.174982452218857	3.6891332549943554	2.8096473238390782	4.149720063917016	5.695337466609714	0.0	0.0	0.0	0.0	4.369704865603999	0.0	4.018438827809216	0.0	3.1948327730286974	4.834951583062878	0.0	0.0	0.0	0.0	2.8096473238390782
641	3.833406411088187	5.298151054677556	4.515676757992534	3.3369016127550775	3.833406411088187	3.833406411088187	0.0	4.696173951403803	6.096169535599657	0.0	0.0	2.949053866288731	2.949053866288731	5.464435484520345	2.949053866288731	2.949053866288731	0.0	5.942394031288539	4.8490194737791885	3.3369016127550775	5.384745608839577	5.788680878403449	2.949053866288731	5.788680878403449	5.671280521852138	4.775514093664497	4.515676757992534	0.0	4.0121154857909875	4.411530638153095	2.306969740868689	3.3369016127550775	0.0	4.295263526326088	4.696173951403803	2.949053866288731	0.0	0.0	0.0	4.1636778080169625
642	4.549303295820305	4.721963318966878	5.05589012089323	2.293654865345654	4.217051966290022	2.293654865345654	0.0	4.396913492932951	6.851794371488053	0.0	1.6966330069160431	3.716006388608581	3.601260105150053	3.601260105150053	3.1474974622186673	3.3226333470935114	2.293654865345654	1.6966330069160431	1.6966330069160431	2.6649090559607473	0.0	3.3226333470935114	2.293654865345654	2.293654865345654	4.340479245793924	0.0	0.0	0.0	0.0	1.6966330069160431	0.0	1.6966330069160431	0.0	0.0	3.716006388608581	2.293654865345654	0.0	0.0	3.9122434623690148	0.0
643	4.456780925988965	4.74155887471214	4.74155887471214	0.0	4.456780925988965	2.9924997995543734	0.0	5.297428353553763	6.078823798746325	0.0	2.9924997995543734	0.0	4.057098885345847	5.510039596791893	3.8782311837523027	3.6602461506305692	0.0	5.834337490991444	5.248888380436011	3.6602461506305692	5.297428353553763	4.894462343617496	2.3482969476645477	6.03447616119032	5.343720868446806	5.510039596791893	4.456780925988965	0.0	3.8782311837523027	0.0	3.6602461506305692	4.456780925988965	3.381102911500098	2.3482969476645477	4.057098885345847	4.340446795582494	0.0	0.0	0.0	2.9924997995543734
644	4.852072081836118	4.6992225839883615	4.414570034781669	2.309740523200007	4.739680418183696	4.298298325930474	0.0	6.1391566077001976	5.734769289483241	0.0	3.733449992838527	0.0	3.6186512750907984	5.044848526289435	0.0	4.5669906824686946	0.0	0.0	4.015136577380841	2.681549907726911	0.0	3.836416625107815	3.3398690886764615	2.681549907726911	6.158533216892713	0.0	3.1646108472594867	0.0	1.7112551403750589	3.733449992838527	2.309740523200007	4.8159937355665825	0.0	2.309740523200007	5.763664489869243	1.7112551403750589	0.0	0.0	2.309740523200007	1.7112551403750589
645	5.349626718701274	4.473944058054659	5.851649951727489	1.52878756420318	3.1212844217635283	3.511940248989148	0.0	3.870441402501902	6.7366482435972435	0.0	2.471292979288569	1.52878756420318	1.52878756420318	4.24332530773245	3.397880145016608	3.6143124076309365	1.52878756420318	0.0	2.471292979288569	3.1212844217635283	0.0	4.980198346815812	3.7071709082103097	2.947744292802878	4.847648286704749	0.0	0.0	0.0	0.0	0.0	1.52878756420318	0.0	0.0	0.0	2.1071979857935887	3.6143124076309365	0.0	0.0	0.0	0.0
646	5.1458606799702995	4.581220863805339	5.747634680303659	0.0	3.0119354768067472	3.9615343693210714	0.0	4.274783520023666	6.805626027427038	0.0	2.007171150560303	1.4400998537003955	2.36681280368541	3.7582778213838544	3.4008658470843534	2.36681280368541	2.007171150560303	2.007171150560303	0.0	3.4008658470843534	0.0	3.4008658470843534	2.007171150560303	2.839405103177881	3.502886352480928	1.4400998537003955	1.4400998537003955	0.0	0.0	1.4400998537003955	1.4400998537003955	2.007171150560303	2.630770888881978	1.4400998537003955	2.630770888881978	0.0	0.0	0.0	3.1590332909563195	1.4400998537003955
647	5.408955741352821	4.817879039363108	5.514726751601977	2.5259969408018748	3.2551666348475483	3.965849867966625	0.0	4.2487826998240665	6.675588908029836	0.0	2.3595445085803997	1.5757676551184565	3.0043082409388626	5.00143562889004	3.8504330210680595	3.7199356673545907	1.9097909300320808	5.319226848821378	4.221019785581724	2.5259969408018748	4.892516498042653	4.400891065785079	2.9044407260979974	5.309794737475006	4.817879039363108	4.9347634586475975	3.393110954133551	0.0	2.9044407260979974	3.2551666348475483	3.393110954133551	3.6723565459233427	0.0	1.9097909300320808	4.275795610084599	2.6686563424761074	0.0	0.0	0.0	1.0706330593989222
648	4.79495435060493	4.556045583151663	5.0805664380145465	2.397128787435146	4.062074377805813	3.385994002472614	0.0	4.6957411844339045	6.490748386122675	0.0	1.349302217651255	0.8868073009733156	2.628018534079698	4.947922706562346	3.1712758537150765	3.640517457681853	0.0	5.337385543519552	4.428281563533474	2.9732707092754276	4.510025609722124	5.720407703094929	3.1712758537150765	5.911503149338521	5.757159557688011	4.393616402245485	3.8432249124982687	0.0	3.478222713550892	3.5626589265407174	4.357706281697988	4.086347066259435	2.5192226706433187	3.3364803858669103	4.177942995998478	3.6772855071179253	1.6643241698374545	2.258027429372436	0.0	3.1095300986154664
649	5.150223008505472	4.171348371860094	5.73026482663403	0.0	2.5621006613469026	3.8887969281186407	0.0	4.52954627738002	6.809262040687227	0.0	0.0	2.5621006613469026	2.194481533325577	3.493514776309647	3.215913011942289	2.830308709955414	1.6069695116653635	0.0	1.6069695116653635	3.215913011942289	1.6069695116653635	2.5621006613469026	2.194481533325577	2.830308709955414	3.493514776309647	0.0	0.0	0.0	0.0	0.0	0.0	0.0	0.0	2.194481533325577	2.830308709955414	3.364315964004849	0.0	0.0	0.0	0.0
650	4.9886356948792	4.16454699992644	5.539120374279068	0.0	1.9928417048990397	4.16454699992644	0.0	3.8145085931446165	6.837808808298499	0.0	0.0	1.9928417048990397	0.0	0.0	1.9928417048990397	2.615401424294604	0.0	0.0	0.0	1.9928417048990397	0.0	3.8145085931446165	1.9928417048990397	1.9928417048990397	2.996184958470147	0.0	0.0	0.0	0.0	0.0	1.9928417048990397	0.0	1.9928417048990397	0.0	1.9928417048990397	0.0	0.0	0.0	0.0	0.0
651	5.581428701098095	4.873831475181717	6.083463597993099	2.36239855224616	3.7903915444239695	4.525646955201054	0.0	5.0109950016035505	6.541577774457454	0.0	3.2205129732444577	1.7592694116458063	3.396156520411109	4.576398717630211	3.6754278751665246	3.893490829786387	3.2205129732444577	2.36239855224616	2.7359621683482445	3.007303556523744	0.0	4.576398717630211	3.007303556523744	4.224124886137753	5.544529577031228	0.0	0.0	0.0	1.7592694116458063	2.7359621683482445	2.36239855224616	3.2205129732444577	0.0	0.0	4.224124886137753	3.5455097413475958	0.0	0.0	0.0	0.0
652	5.025847266176515	4.7218241513059915	4.7218241513059915	1.1318466339023676	3.7618409920561433	3.182840754050278	0.0	4.908884646508136	6.23761134956579	0.0	3.182840754050278	1.6491886104285194	2.7542750637676474	5.419859908001048	3.266390505844464	3.6590594717764113	0.0	5.833123023557185	4.55977550956077	3.6590594717764113	4.893253436897809	5.613781842853173	2.7542750637676474	6.195672241191817	5.236562545965107	4.3114464514358035	3.8985669067127082	0.0	3.9402815417040373	3.8985669067127082	3.7117701561945933	3.8550361263070787	2.4429461279646043	4.055901936088595	5.025847266176515	3.5444908551185628	2.991342900947571	0.0	0.0	3.34349475748689
653	4.359161843204787	3.6787226751523936	5.106139919105878	1.4389616241673047	2.3654609454117814	3.157604832572866	0.0	3.3994237700070564	6.876379096930872	0.0	1.4389616241673047	3.157604832572866	0.0	4.128906894495527	2.3654609454117814	3.2858061103868748	1.4389616241673047	0.0	2.0058798803376967	2.629386553207457	1.4389616241673047	3.3994237700070564	2.0058798803376967	2.0058798803376967	4.07573374390925	0.0	0.0	0.0	0.0	0.0	2.0058798803376967	1.4389616241673047	0.0	0.0	2.629386553207457	1.4389616241673047	0.0	0.0	0.0	0.0
654	5.621279284918667	4.443849248532272	5.334803154068587	2.7906283251012756	3.9985563221702387	3.847457995813199	0.0	3.9985563221702387	5.0848651663401325	0.0	0.0	0.0	2.1570535739822394	5.0848651663401325	0.0	2.7906283251012756	0.0	5.472331252677631	4.9317455750278425	3.669394141810714	5.821291580569589	3.9985563221702387	3.45260334638248	6.29865411881356	5.370998609880706	5.621279284918667	4.443849248532272	0.0	3.669394141810714	2.7906283251012756	3.175420331754786	4.609093909437135	0.0	2.7906283251012756	4.8750114182299695	3.847457995813199	0.0	0.0	0.0	0.0
655	4.992805674777461	3.695468576141993	5.229040668915556	1.5194024989978319	1.5194024989978319	3.5003017760802346	0.0	3.3862851724987144	6.864455654479095	0.0	1.5194024989978319	1.5194024989978319	1.5194024989978319	3.5003017760802346	2.936378714439442	0.0	2.0966658730264	2.0966658730264	0.0	1.5194024989978319	0.0	2.4603135625496546	2.0966658730264	0.0	4.062370559079552	0.0	0.0	0.0	0.0	2.726412340937486	2.4603135625496546	1.5194024989978319	0.0	1.5194024989978319	0.0	2.0966658730264	0.0	0.0	0.0	0.0
656	5.077576642198583	4.5226262048410435	5.432379334459603	2.4087162520340883	4.46610643786862	3.168393717594267	0.0	4.887003707731762	5.632254681106847	0.0	1.8016831590994045	1.8016831590994045	3.0558557924841767	5.250931931351723	3.52308902101163	2.7837459775236124	1.2612750035167049	5.595348513256127	5.1238132085582775	3.52308902101163	5.702216165000894	5.289950984544144	3.269538246279365	6.1980809546855395	5.693734009613541	5.506965038655213	4.309021157658158	0.0	3.52308902101163	3.6622476854023724	4.274409962045925	3.94349038475013	0.0	3.52308902101163	4.743595300864066	4.5226262048410435	3.168393717594267	1.2612750035167049	0.0	1.2612750035167049
657	4.123818684691908	3.841516315669616	4.523874991553411	0.0	4.523874991553411	2.784930482984711	0.0	4.808841653001284	5.615229734203393	0.0	4.925717910634837	0.0	4.123818684691908	5.942713528457629	3.841516315669616	0.0	0.0	0.0	5.211583956567571	2.784930482984711	0.0	2.784930482984711	2.784930482984711	0.0	6.278435513068738	0.0	0.0	0.0	0.0	3.4467245616026627	0.0	4.343720467135944	3.4467245616026627	0.0	5.433636306842107	0.0	0.0	0.0	0.0	0.0
658	5.142405696306013	3.982636957416843	5.165800286461988	1.6195153121065982	4.24650625892257	3.8189655869214105	0.0	5.232869204944856	5.142405696306013	0.0	2.845058614151267	2.208415444964044	3.230956575056985	5.232869204944856	3.379445589695737	3.8189655869214105	0.0	6.0359982822981735	4.70381413835903	3.50870959794518	5.83262679264018	4.989228478315591	3.056507881220716	6.137236994863221	5.232869204944856	5.796367674779697	4.406875756554868	0.0	3.8189655869214105	3.230956575056985	2.208415444964044	4.123249851207231	2.845058614151267	3.379445589695737	4.9324706264303435	4.055412869128201	2.208415444964044	1.6195153121065982	0.0	3.056507881220716
659	5.149089800927924	4.814936747218885	5.79565812142587	0.0	3.807596360023969	3.5626051776017698	0.0	4.16846647614685	6.770851067604589	0.0	1.7738603007945064	3.4131708305296433	3.0240398897225913	3.0240398897225913	3.2374149918089232	2.3783529079114505	3.9107342595758587	0.0	2.3783529079114505	3.5626051776017698	0.0	4.24146841010061	2.3783529079114505	0.0	4.593818078170775	0.0	0.0	0.0	0.0	0.0	0.0	3.692584665556296	0.0	0.0	4.16846647614685	1.7738603007945064	0.0	0.0	0.0	0.0
660	4.978776296911902	4.772723936679655	5.2953512243150165	2.304436335133541	4.292488019720848	2.304436335133541	0.0	4.607206363990663	5.985987829652725	0.0	0.0	0.0	3.612919105403888	4.914696502510995	3.334187852849587	4.292488019720848	0.0	6.093361957947139	4.84622763261139	3.334187852849587	4.40875091504291	5.890928991195039	4.009352552297058	6.051785333761006	5.200542404081768	4.009352552297058	4.512893652443033	0.0	3.334187852849587	4.009352552297058	3.8306534543620616	3.334187852849587	0.0	3.612919105403888	4.6933857567326935	4.6933857567326935	0.0	0.0	0.0	0.0
661	4.989257745371507	3.7533782404574034	4.794026946980085	0.0	4.150999858225883	3.4734786164754095	0.0	4.87674601241645	6.370430977438232	0.0	1.8258583411048714	1.8258583411048714	3.4734786164754095	5.525412412791878	3.083399029153774	3.083399029153774	0.0	5.901453674229237	4.229830395965845	2.8108693455656284	5.585802640951571	4.434736994092268	2.4350371516094156	5.780445718232147	5.392450033278373	4.302898194547854	3.4734786164754095	0.0	3.7533782404574034	3.868553608958441	4.229830395965845	4.434736994092268	1.8258583411048714	3.297339702594634	4.703843339121258	4.229830395965845	2.4350371516094156	2.4350371516094156	0.0	3.297339702594634
662	4.566130312366807	3.8833275626547143	5.054554886434115	2.9071120275845237	1.6725939682595745	3.443035082722053	0.0	3.443035082722053	6.877312795629969	0.0	1.6725939682595745	2.267157953210435	0.0	3.8833275626547143	2.637477213148919	2.637477213148919	0.0	2.267157953210435	0.0	2.267157953210435	0.0	3.294198178729858	1.6725939682595745	3.1192687882097587	3.5725625310125504	0.0	0.0	0.0	1.6725939682595745	0.0	0.0	0.0	0.0	0.0	0.0	1.6725939682595745	0.0	0.0	0.0	0.0
663	5.013927907547937	4.7535550844466545	5.574334295927779	3.622081772451717	3.765034000899087	4.301775368505002	0.0	4.736894073969633	6.3627053550571695	0.0	2.15945292347008	1.0704181411389788	3.0039974204218067	5.529724449216121	3.0039974204218067	4.248460336002634	0.0	5.537298994497667	3.9655290317438263	3.3927949103889143	4.162746863003125	5.466969469703658	3.9285175920793676	4.592556350449028	5.466969469703658	2.668351989129403	3.622081772451717	0.0	2.9041316085008546	5.31890141525965	2.5256960653692198	4.490472262877745	0.0	5.0265828190029405	5.355764557192805	4.592556350449028	0.0	0.0	0.0	3.8501129432282393
664	5.380162040112053	4.167382907783187	5.7643491690191215	1.035178500395548	3.340531589004638	4.138850936332407	0.0	3.912451653693058	6.796018387156799	0.0	1.5328198046077879	1.5328198046077879	2.4760048685970233	3.8754799313676465	3.340531589004638	3.1262035974171454	3.6668328115442317	1.5328198046077879	2.1117193518586452	3.569435981465888	0.0	3.912451653693058	3.043173745721594	3.4028540236334637	3.9481050632565444	1.5328198046077879	0.0	0.0	0.0	1.5328198046077879	2.1117193518586452	1.8635879684992334	2.4760048685970233	0.0	2.4760048685970233	2.4760048685970233	0.0	1.035178500395548	2.6180716224192717	0.0
665	5.209324930733304	4.648156194063322	5.792158850157179	2.2269329159714504	3.9245110607826414	3.643391339571446	2.2269329159714504	4.565607216471594	6.786760216874477	3.076319406772407	2.5957828852840232	1.636214820251113	2.5957828852840232	4.075836067591096	2.864642048114026	2.5957828852840232	0.0	0.0	2.2269329159714504	3.5288734006989593	1.636214820251113	4.003033244434703	2.864642048114026	2.2269329159714504	3.746132080198511	0.0	0.0	0.0	0.0	2.5957828852840232	1.636214820251113	3.3995243853527572	0.0	1.636214820251113	3.076319406772407	3.5288734006989593	0.0	0.0	2.2269329159714504	0.0
666	5.540506912412009	4.851276587883927	5.90839236532802	0.0	3.617871025807857	3.928977901063373	0.0	5.014394332383629	6.7164412239343205	0.0	2.9512097336984673	0.0	4.014349287286812	3.4881665521588197	2.9512097336984673	3.617871025807857	3.928977901063373	0.0	1.710598257073459	2.309018396364924	0.0	4.014349287286812	2.680803054351958	3.163842959112225	4.517926827381622	0.0	1.710598257073459	0.0	0.0	0.0	2.309018396364924	3.617871025807857	0.0	2.309018396364924	3.339095755387548	0.0	0.0	0.0	0.0	0.0
667	5.006141762767073	4.699825559666318	5.006141762767073	2.329272558575848	4.115095101770722	3.276910216484735	0.0	5.109278101260359	6.052380644204604	0.0	2.846264186001429	1.7290386418706272	3.509951236817743	5.299891399628135	2.972511511523592	3.1853674012198914	0.0	5.880289952895784	4.656744671076124	3.698817099694763	5.264565133545647	5.409372145418901	2.701743789224789	6.035890545742464	5.680239948106744	5.227945078176397	4.656744671076124	0.0	4.076527151035986	3.576948894365743	4.408140090429026	4.564580387699482	2.329272558575848	3.276910216484735	4.540148097428232	3.95100469160211	3.509951236817743	2.972511511523592	0.0	3.7545994121835524
668	5.002914362263661	3.8908025914526734	4.8893180237806675	0.0	4.109851984454614	2.832235566981345	0.0	5.002914362263661	6.669728718387026	0.0	2.832235566981345	0.0	2.5639903928107626	5.321976129763501	3.366292752886696	3.217878482496836	0.0	4.761143899132283	5.080371901337958	3.6099070858592066	3.9692726059106587	5.302271159589829	2.832235566981345	5.467025607134206	4.9757019911854155	1.6086068628824266	4.441624565456442	0.0	3.043533014684848	3.4955001398535863	3.8908025914526734	4.233082649220541	2.832235566981345	4.173364341558938	4.827283133048344	2.5639903928107626	1.6086068628824266	0.0	0.0	3.217878482496836
669	5.095367869678907	3.952840089020711	5.718649998007309	2.774114718280003	2.3040500938820894	3.690466441586155	0.0	3.09259617323787	6.82164223557169	0.0	1.3875153441883261	2.9459810259441674	2.566451894268127	3.8302336873882985	3.220438416214013	3.527940336818866	2.9459810259441674	0.0	0.0	3.4355623874543904	1.3875153441883261	3.3337740719035787	1.3875153441883261	2.774114718280003	4.25009965496177	0.0	0.0	0.0	0.0	0.0	1.3875153441883261	2.3040500938820894	0.0	0.0	2.3040500938820894	1.9473054366421036	0.0	0.0	0.0	0.0
670	4.855931787976961	4.751435574116766	5.561645602586366	1.6582304292895964	4.751435574116766	3.277147529580651	0.0	4.919983810873042	6.613051493949521	0.0	0.0	2.8903745026960346	4.454350168718305	4.822298547844813	2.8903745026960346	3.951246568950373	1.6582304292895964	0.0	0.0	3.4258928059986413	0.0	4.2938811144798015	2.8903745026960346	2.6210415190070653	5.844271690130028	1.6582304292895964	4.029808895676237	0.0	0.0	3.5553508847120265	2.8903745026960346	0.0	2.8903745026960346	0.0	4.3502808051176975	2.251294398943402	0.0	0.0	2.6210415190070653	1.6582304292895964
671	4.71165605245307	3.8762734262670606	4.559002564198198	0.0	4.472942779699107	2.1831274275811823	0.0	4.638239370344813	6.036253466118315	0.0	0.0	0.0	3.2036422709992474	5.160366774812337	2.818280728741643	2.1831274275811823	0.0	6.054901329664662	4.960970732004325	3.4811189432939877	6.108845052065962	4.559002564198198	2.818280728741643	5.59365705236989	5.287511157724762	5.59365705236989	3.8762734262670606	0.0	3.4811189432939877	3.2036422709992474	3.2036422709992474	5.160366774812337	0.0	3.2036422709992474	5.160366774812337	2.818280728741643	0.0	0.0	0.0	2.818280728741643
672	5.258294949378085	4.5703384444546815	4.903847880680909	3.001483604113439	2.356853463603205	0.0	0.0	5.353131910820221	6.171458293750435	0.0	2.356853463603205	3.001483604113439	3.8874924784451212	4.349780162130097	3.669460012630555	2.356853463603205	0.0	5.593279173591344	4.349780162130097	3.8874924784451212	5.843765970564511	4.83031035998611	3.669460012630555	6.1097161697833995	5.258294949378085	5.096693981459764	4.466127762453222	0.0	3.669460012630555	0.0	4.066392074083662	3.669460012630555	0.0	3.669460012630555	4.903847880680909	4.066392074083662	4.664706866879543	2.356853463603205	0.0	0.0
673	4.906573884098925	4.0366049400315385	5.520322463786565	2.645486051217193	2.645486051217193	4.0366049400315385	0.0	4.563354126338587	6.828566593087281	0.0	0.0	0.0	2.645486051217193	4.244545066348633	2.0209044440932775	3.518261049198005	1.4522162231990225	1.4522162231990225	2.0209044440932775	2.645486051217193	0.0	4.0366049400315385	1.4522162231990225	2.645486051217193	4.334268913432088	0.0	0.0	0.0	0.0	1.4522162231990225	1.4522162231990225	2.0209044440932775	0.0	0.0	2.381185439452007	0.0	1.4522162231990225	0.0	0.0	0.0
674	5.0166823314655336	4.9402512678447295	5.302706411525294	2.8711121912279363	5.087684192735063	3.3590229017093582	0.0	5.216147486969444	6.635491659725357	0.0	3.6855114047919804	0.0	3.931235940205738	5.18554544520166	3.5355327338850007	4.292905684268475	1.87980315274018	2.4935714929866726	2.8711121912279363	1.87980315274018	0.0	3.931235940205738	3.144534093647312	2.8711121912279363	5.589143183195815	0.0	1.87980315274018	0.0	0.0	4.813392802896832	0.0	1.87980315274018	0.0	3.144534093647312	4.557949158597047	0.0	0.0	0.0	0.0	4.128333092863642
675	5.059392279037144	3.5954688941379884	5.629621879228138	3.6733979997243393	1.3744068821013478	3.4186218866238454	0.0	3.51094966462579	6.83001532181579	0.0	2.288303066151727	2.757707161452118	0.0	3.9917426206043705	3.2036343711057835	2.757707161452118	2.550298429192204	0.0	2.757707161452118	2.9293995865287905	0.0	3.2036343711057835	1.3744068821013478	3.813107760427268	4.143251599322668	1.3744068821013478	0.0	0.0	1.3744068821013478	1.932312864021838	2.288303066151727	1.932312864021838	2.288303066151727	0.0	2.288303066151727	1.932312864021838	0.0	0.0	0.0	0.0
676	4.866105085350411	4.336028527891253	4.816489628340205	1.42113351029528	4.052699767795996	2.9882481072131286	0.0	4.913374776617659	6.130584185155605	0.0	2.607658820343626	1.42113351029528	2.607658820343626	5.308643885690372	3.2632563012566402	3.2632563012566402	0.0	6.157554847599494	4.452356237812705	3.478717700832484	5.579398660524724	4.816489628340205	2.607658820343626	5.839063581103135	5.354231816583322	5.648139844688172	4.25020629861766	1.42113351029528	3.376778762750575	3.5712196739774407	3.1351762511896926	4.336028527891253	1.9856286964136898	3.655884839626839	5.193419612443716	0.0	3.478717700832484	0.0	0.0	1.9856286964136898
677	4.461116213928203	3.910125223578737	4.653232007754325	1.961945199317479	4.129253124615798	3.2368179163620563	0.0	5.035839988761537	6.607583754964556	0.0	1.961945199317479	0.0	3.629100273791511	5.035839988761537	3.2368179163620563	3.2368179163620563	0.0	5.452323911248977	4.593202880386174	3.4520726896534173	2.5822072884125973	5.664064229213857	2.962147068408685	5.249692369343665	5.527996134980854	0.0	3.2368179163620563	0.0	2.5822072884125973	4.38789626770247	3.2368179163620563	4.38789626770247	0.0	4.223099060645905	4.995288821534183	3.2368179163620563	1.961945199317479	0.0	0.0	3.910125223578737
[truncated: 34,481 more rows]
