# Supplementary material for: Minimal gene set discovery in single-cell mRNA-seq datasets with ActiveSVM
Source: Nat Comput Sci. 2022 Jun 27;2(6):387–98. doi: 10.1038/s43588-022-00263-8 (PMC10766518; doi:10.1038/s43588-022-00263-8)
Supplement: Supplementary file 5 — There are five folders for five subfigures. Fig. 5a: the min-complexity strategy accuracy versus the number of genes selected by ActiveSVM and all comparison methods. Fig. 5b: the t-SNE coordinates and labels. Fig. 5c: the t-SNE coordinates projected from the matrix with only genes selected by random sample and labels. Fig. 5d: the t-SNE coordinates projected from matrix with only genes selected by balance sample and labels. Fig. 5e: the t-SNE coordinates and the partial processed data matrix used to plot top gene markers. [file 43588_2022_263_MOESM5_ESM.zip › figure5/figure5d/tsne_coordinates_selectedGenes(balance).csv]

	tsne_x	tsne_y
0	20.134567	22.85934
1	-7.536523	12.354484
2	-15.043651	23.754873
3	12.1571	23.302038
4	29.042015	16.45861
5	-16.980047	23.796354
6	46.471897	6.180918
7	-14.132093	11.172902
8	-6.6745944	15.31396
9	12.404026	11.680873
10	-7.9372315	13.647009
11	15.13169	12.097638
12	-10.659034	8.2669735
13	18.67894	22.16474
14	18.462435	-1.3821908
15	23.437485	23.253279
16	18.769402	25.401066
17	15.534281	17.305246
18	20.747694	12.204128
19	18.158068	24.01266
20	49.337627	-4.181336
21	18.821114	25.40405
22	15.248168	3.596763
23	15.304354	21.870728
24	15.204935	-6.173022
25	15.874614	10.413277
26	49.555847	5.3710327
27	-3.4847956	15.561393
28	-4.3391623	-11.451566
29	43.890656	5.7862163
30	18.893745	-6.9661794
31	46.182068	4.612555
32	-15.302738	22.631561
33	17.060598	-3.1521006
34	20.058165	18.153727
35	-5.9441166	7.0591164
36	17.650736	-0.10102118
37	51.78344	3.3928714
38	16.286741	25.34739
39	-3.5657265	16.122955
40	40.605526	5.28666
41	17.565245	13.686924
42	12.399946	22.606724
43	18.813251	22.374737
44	15.074326	-6.577702
45	-6.958625	20.403208
46	38.19892	-16.537773
47	-12.660334	18.486322
48	-6.81233	24.266792
49	19.858833	-7.7559223
50	35.946445	-25.154022
51	11.623286	12.002154
52	52.238136	-2.1007707
53	15.8649025	-4.538065
54	-17.193323	31.739332
55	10.03022	22.273067
56	14.854379	12.0943985
57	14.934498	15.99781
58	36.83149	-15.151812
59	50.56822	2.1474252
60	16.450874	-5.9655323
61	0.417807	24.052097
62	49.76091	-6.565953
63	51.33758	2.4048908
64	15.189772	10.159815
65	-5.5301833	17.839636
66	-11.160503	18.280922
67	18.149437	17.054667
68	-5.631225	11.3392935
69	11.256438	20.044294
70	-7.7928843	15.90886
71	8.319242	37.105755
72	-8.862497	12.637415
73	-13.392255	21.920044
74	49.671867	-6.515185
75	14.602514	26.265186
76	-1.2468021	27.116743
77	8.924717	6.998331
78	-15.154607	11.848661
79	-15.762932	16.82233
80	-12.394466	22.5113
81	-9.671426	20.588465
82	17.60884	24.764786
83	12.834693	17.488575
84	20.110996	26.055504
85	38.341686	4.594592
86	17.95552	18.501436
87	17.52356	22.333523
88	-10.371724	21.946712
89	51.890316	-2.5336556
90	17.176022	23.442606
91	16.071644	20.940737
92	-22.294252	24.766573
93	-2.3528097	19.68422
94	-9.876788	19.440248
95	19.296846	-6.248322
96	-6.8217735	13.474299
97	-9.5414095	6.760732
98	41.2546	1.0313913
99	-18.804455	23.069286
100	17.449266	-1.7619432
101	-7.8222685	15.2236595
102	21.196043	21.027987
103	-26.738272	-25.4832
104	-4.7020006	4.3908663
105	-7.5586977	5.5620427
106	17.351004	22.098497
107	-12.374179	-28.485964
108	15.459789	9.98463
109	16.229515	20.56366
110	12.0759535	23.506239
111	17.669151	20.396803
112	-8.968225	-30.130201
113	-5.1632986	8.091305
114	20.472721	-9.247128
115	17.163742	-1.7830199
116	-4.2664814	13.272292
117	-10.46354	7.564766
118	19.358717	20.916647
119	6.6564565	5.5023756
120	-9.592266	14.0208645
121	17.172823	11.065271
122	15.727823	15.989111
123	-10.854339	9.411773
124	-6.2905526	8.397317
125	-9.773086	15.3431835
126	7.7311106	5.5178413
127	17.177505	10.750214
128	10.991673	10.868803
129	-8.583895	18.622578
130	42.04603	3.168617
131	14.843409	-5.3589454
132	14.512415	11.759318
133	12.501904	22.88838
134	21.956453	21.737368
135	21.299717	23.072042
136	-0.8918573	-4.245719
137	49.014435	-5.506178
138	19.256708	-4.0752034
139	-4.4365826	7.3466425
140	19.876362	-3.3887818
141	22.311054	22.407019
142	-7.051957	22.06318
143	16.170174	12.855897
144	18.521599	20.529116
145	27.508675	16.75957
146	40.422478	-8.336895
147	-19.90085	20.070747
148	16.235098	25.67695
149	7.5535297	7.6517715
150	-13.714397	20.82676
151	-7.911416	22.847942
152	48.772972	-4.4282737
153	11.024068	10.8595495
154	-4.0404987	10.221752
155	41.542324	5.8183103
156	-8.348627	21.01393
157	22.414219	18.610128
158	20.25082	-10.05344
159	-11.126517	11.508068
160	-11.362193	17.06432
161	15.791773	16.830431
162	20.042084	20.479734
163	19.706276	17.387411
164	-17.985851	21.241814
165	16.69508	12.002813
166	21.164253	16.238306
167	17.191856	-9.916281
168	22.109789	8.028311
169	18.304138	-9.688516
170	21.089054	16.222841
171	-1.6795642	-16.860943
172	-9.5401945	-33.271694
173	-23.142544	22.446386
174	-13.481274	12.190961
175	-3.012209	22.039667
176	-13.440502	-29.623262
177	-8.020546	14.201128
178	-13.981211	10.925582
179	19.09509	13.840224
180	-13.663116	19.330688
181	18.798222	25.288708
182	16.555601	24.136017
183	-33.530987	20.583752
184	-10.357631	4.492309
185	17.061914	24.373367
186	42.56595	2.8810358
187	15.55388	-2.752298
188	18.822067	20.31625
189	-14.892993	13.645291
190	14.775096	26.670763
191	23.330862	22.987007
192	18.47833	16.969479
193	-16.662104	26.889801
194	28.991692	16.91807
195	20.440857	16.25398
196	-18.191502	20.72927
197	20.056866	-1.4528147
198	22.128721	18.298504
199	20.738842	7.58411
200	44.549934	1.1169981
201	-2.828052	26.505291
202	-8.673003	10.811739
203	13.96327	26.384262
204	27.676495	16.9996
205	12.482381	10.045198
206	-11.210871	16.413212
207	50.63607	-5.411618
208	5.829031	-3.4407008
209	22.599445	19.069164
210	15.892074	9.873313
211	-14.479293	24.644672
212	20.713907	-1.5126513
213	17.783827	-6.139608
214	15.78306	-5.9116116
215	27.569113	16.95997
216	16.594852	12.148562
217	18.45875	21.139912
218	17.375679	22.924694
219	20.020222	21.762203
220	-15.211013	6.273932
221	-9.162113	23.008238
222	-8.59289	15.469949
223	51.19995	0.8733417
224	6.958857	5.431062
225	-13.343902	-30.21236
226	21.921265	18.840012
227	14.429909	15.117978
228	23.179745	1.2375695
229	16.435936	21.765347
230	13.0295105	11.106578
231	27.627493	15.635196
232	21.673079	23.462477
233	-1.0082774	19.659609
234	50.698574	-0.1448828
235	-23.353764	22.866957
236	-28.0399	25.437056
237	-2.2283099	27.232958
238	-29.072647	16.34482
239	15.982997	-7.542554
240	16.45305	19.688688
241	14.316593	10.6298065
242	-9.377427	11.059941
243	-13.930274	28.583685
244	10.344364	8.868302
245	19.055725	19.893297
246	20.063755	25.883282
247	-6.033165	26.509808
248	22.223091	-10.573486
249	20.025307	16.789219
250	-24.739178	26.71217
251	-23.996353	-43.156998
252	39.86497	5.207201
253	21.427673	-4.8760676
254	15.480607	24.996603
255	-22.008604	13.632605
256	-4.99517	-1.0264449
257	21.165253	5.4488072
258	-9.867437	19.279243
259	18.470438	10.585582
260	-12.603294	8.172492
261	15.741559	23.77915
262	47.519917	0.57003915
263	16.59657	26.865307
264	-4.501617	-2.2889612
265	-5.494872	20.948746
266	-8.562503	13.488779
267	5.7499948	9.256455
268	23.584728	-9.524676
269	-10.633273	27.022942
270	16.396269	-3.9568694
271	19.951933	24.886574
272	15.588298	-3.7027934
273	19.128752	26.70232
274	22.016727	16.305267
275	-16.12905	23.365498
276	18.958014	12.964599
277	-21.32688	24.26763
278	-2.447416	1.5441728
279	50.308018	5.0982423
280	-10.722745	-30.301313
281	20.672058	12.826283
282	-6.098666	16.96561
283	-15.066647	23.377417
284	-34.508087	14.055316
285	18.26532	-8.323527
286	-11.064123	23.369993
287	-8.08389	18.374502
288	19.147665	12.024121
289	42.361656	2.961247
290	18.788645	12.462896
291	43.80963	2.2244606
292	-5.596966	3.6018765
293	10.694515	9.817652
294	21.858023	22.90532
295	20.816895	19.153639
296	-8.751342	-27.30806
297	-16.80291	21.761118
298	-6.2984524	21.330069
299	-7.972895	23.033659
300	13.323953	10.507144
301	18.871582	20.547434
302	19.087261	24.640577
303	15.481577	11.41417
304	12.748473	-0.98633564
305	18.94574	17.510853
306	-13.566964	20.734306
307	49.756157	-4.38923
308	44.49037	5.6962805
309	9.746432	10.7169695
310	-11.259282	22.307692
311	19.988037	6.8010983
312	19.86602	22.86422
313	15.628181	-9.637509
314	21.82923	19.764135
315	17.26699	26.72069
316	43.140594	4.2894745
317	-10.126912	15.956969
318	43.48679	5.7936172
319	16.96806	23.160437
320	19.941051	18.465149
321	9.185776	10.810805
322	16.80213	16.683374
323	22.799404	22.028688
324	15.515497	8.532013
325	17.052586	-3.1508877
326	44.85942	4.8386207
327	-16.171741	23.887745
328	15.947228	-3.2090883
329	-36.22964	15.887713
330	16.231382	-8.008724
331	-8.084461	20.31787
332	44.327797	4.976962
333	18.335669	9.9943075
334	20.758993	22.85872
335	10.6856	-31.804258
336	-11.026143	-30.032352
337	19.179565	15.468225
338	-13.91575	26.966688
339	12.315293	7.5702267
340	14.735337	13.385589
341	15.564855	15.150108
342	16.820412	-8.723499
343	13.663497	-3.362489
344	45.795094	0.6657539
345	15.548006	-4.83515
346	48.198692	-8.303585
347	16.808605	24.09518
348	21.386213	23.141663
349	21.967865	17.107063
350	-23.68965	19.666271
351	12.808131	25.499098
352	19.359604	-3.488124
353	-6.4351892	16.368084
354	10.799096	8.77291
355	22.93522	21.839882
356	15.243993	9.715553
357	51.164185	-4.4646835
358	20.644371	18.570425
359	-3.2052634	19.583048
360	20.83969	16.077568
361	-7.775563	15.590827
362	24.372076	4.3346753
363	-8.917076	-29.616863
364	-8.444526	12.176738
365	18.715794	14.93301
366	45.500458	-8.339515
367	-15.504391	8.307385
368	-13.089706	16.861506
369	-15.069083	24.796705
370	-5.27658	7.4855075
371	-3.765568	24.663168
372	-4.976005	9.877078
373	16.100828	24.465359
374	19.135033	-13.326934
375	-6.878473	-8.068763
376	16.533188	21.477432
377	20.725164	19.500654
378	48.902927	2.5975945
379	20.955559	17.54455
380	17.35537	-8.387375
381	17.425219	17.58734
382	19.465284	16.51767
383	-14.628713	23.698942
384	-8.559106	14.164316
385	16.573687	11.139696
386	15.187564	-2.7231321
387	-9.472566	16.042334
388	0.5749538	23.331032
389	21.906977	18.518068
390	-11.311144	20.458355
391	-5.2854085	7.6534586
392	-8.3513565	12.537693
393	15.742738	10.65006
394	15.471554	-4.645044
395	-16.673897	14.918177
396	17.658932	25.282303
397	18.022112	-1.9322574
398	40.31423	-17.105331
399	10.428396	5.8631897
400	17.022299	-8.573977
401	-25.513803	24.686024
402	17.006325	-9.873272
403	50.21644	-6.237257
404	17.907621	7.5566883
405	19.351822	12.067557
406	-5.1059456	10.424155
407	50.822586	-2.839806
408	-13.178892	22.22293
409	-2.3008585	28.715565
410	20.8444	19.253305
411	16.341347	22.594002
412	12.182901	23.044987
413	12.19757	21.520607
414	19.24655	17.032873
415	20.459625	-1.5032064
416	-6.7571497	11.052702
417	13.807821	24.57819
418	23.662148	21.765772
419	-17.688688	23.311842
420	17.48542	17.781977
421	-8.97705	18.065723
422	22.307018	16.343548
423	-24.088436	23.623016
424	-13.525579	27.953518
425	-6.778784	22.63095
426	-3.897651	14.613747
427	-3.5573487	11.816294
428	34.77737	-19.288324
429	13.603563	18.768917
430	-14.57448	10.706467
431	-3.82369	26.115238
432	16.339315	11.660414
433	20.192476	22.012568
434	-10.794493	13.80401
435	44.664867	5.527035
436	12.616469	21.774439
437	-9.50534	23.327398
438	18.608091	22.051296
439	49.81384	-4.0310807
440	24.501024	-6.95928
441	49.940327	-5.400552
442	49.775036	-3.3450549
443	19.980656	17.740927
444	12.406982	25.441074
445	-0.24620494	26.950262
446	50.05059	2.6880472
447	9.338458	10.036993
448	-8.46735	26.172657
449	18.76597	27.015556
450	-0.2934366	26.45188
451	17.002289	19.90594
452	-8.937114	15.214489
453	17.596407	21.019484
454	-6.093541	21.31438
455	15.439525	22.886639
456	19.550512	7.120438
457	-8.606844	16.606918
458	15.94302	-2.5417736
459	19.413631	5.5839357
460	50.043457	2.9033146
461	19.420828	17.905617
462	-14.251294	8.421873
463	-8.683888	15.363902
464	-8.745314	21.102203
465	19.472416	18.899387
466	-19.658836	23.164494
467	19.719566	-5.135527
468	19.1858	26.168987
469	-2.832677	20.218988
470	14.391288	26.70105
471	-14.337457	11.901083
472	-10.100499	15.188297
473	-17.410534	23.846094
474	16.5669	-7.5490985
475	19.701406	14.986961
476	40.273544	-9.690857
477	14.905458	-5.6593566
478	16.352106	-6.485537
479	29.066471	16.774609
480	18.843332	14.480242
481	7.8089385	11.878921
482	19.122168	-6.2498083
483	16.454071	17.194357
484	15.760315	10.660917
485	38.44123	-17.032207
486	17.565294	22.536285
487	-10.458864	15.638831
488	18.387932	15.397176
489	-14.790703	15.924432
490	16.821365	9.982151
491	25.39087	20.098043
492	-11.450088	4.051528
493	13.90355	23.489523
494	19.995832	20.471777
495	-5.847627	5.4309115
496	16.722792	-3.3584557
497	9.147201	8.4973545
498	-5.2451906	17.995811
499	15.589349	17.998041
500	10.239814	-1.5198547
501	50.659576	-6.991577
502	19.36065	24.367702
503	1.5264341	-11.264306
504	-3.61946	11.585006
505	13.7466345	11.108148
506	49.467934	-5.496582
507	17.774702	15.886912
508	-32.36505	21.93932
509	-8.698018	15.626828
510	17.386885	-6.029537
511	14.187547	-3.3159003
512	38.083233	4.4635987
513	18.767157	19.350384
514	39.76182	2.8654532
515	51.59616	2.4712338
516	14.314636	-6.5734844
517	15.482948	12.612999
518	13.58865	16.26747
519	-13.923842	29.711132
520	-5.316441	5.4044156
521	16.148495	20.48583
522	-6.4038377	6.1201234
523	15.568788	15.987239
524	-4.6430264	19.607073
525	47.455696	0.36868155
526	10.258949	13.54586
527	17.674223	16.142677
528	-16.51729	17.361963
529	-16.262897	21.357761
530	18.78691	21.936333
531	-4.4141726	15.4817705
532	14.487552	23.750078
533	21.33552	21.657478
534	13.843934	-1.7205175
535	20.25702	19.618675
536	-8.004969	-26.805082
537	-19.90164	23.400677
538	-1.5403215	19.958622
539	16.444746	-7.712609
540	-24.384684	-11.049828
541	17.928158	-3.1077678
542	17.475395	23.4578
543	46.8791	5.3405037
544	43.59761	3.9811976
545	20.331589	18.67271
546	17.560596	-9.786004
547	-7.482971	4.70932
548	18.04004	22.851463
549	19.215204	17.50403
550	17.777039	12.691589
551	10.795573	7.9076357
552	19.216543	13.345896
553	-9.551811	21.681389
554	-27.799143	25.790018
555	40.45933	-0.61463296
556	19.267963	22.488174
557	19.710024	6.322134
558	50.394585	-8.2707615
559	15.918967	13.734744
560	-7.6433544	4.0912952
561	42.578625	4.1980042
562	-7.0826917	22.156172
563	48.904686	-5.073425
564	-8.641394	23.532337
565	-1.8867999	20.967907
566	-19.347687	23.051657
567	7.771701	6.8009977
568	-17.001392	19.094486
569	18.89933	10.878556
570	36.202522	-25.613787
571	7.100567	9.830679
572	-22.489265	-16.23641
573	42.66389	2.4212832
574	-11.863441	16.497154
575	21.166113	23.334068
576	19.396406	17.700563
577	14.324624	11.169871
578	42.836468	3.9215665
579	18.863253	-1.7770274
580	14.196238	11.10489
581	49.58435	-4.9946003
582	-7.278996	12.174431
583	21.959139	2.3228998
584	19.993574	13.186345
585	1.0999974	24.61559
586	-16.604925	21.058912
587	17.394938	9.469245
588	-1.421879	27.66073
589	44.336395	3.5624542
590	-14.690256	25.490932
591	-3.435018	14.008284
592	40.289043	4.369581
593	15.012904	-6.364502
594	18.3243	11.301124
595	19.484118	24.914532
596	14.883315	-0.92096853
597	-5.222519	23.688295
598	-16.425303	20.125505
599	49.635498	-4.1198144
600	-23.19787	20.177729
601	-13.401511	-32.387077
602	21.013924	25.02469
603	-10.751781	13.33092
604	-9.397141	12.615132
605	20.37497	17.935598
606	17.978306	23.785063
607	13.697491	22.128021
608	17.523567	12.86245
609	22.552826	21.011263
610	-17.118486	10.621659
611	18.333355	12.790999
612	50.10725	2.9085712
613	-16.40033	30.69187
614	13.637068	23.749325
615	-7.605871	6.0853
616	-9.607015	18.566566
617	17.441772	22.042168
618	-11.731242	22.890945
619	-10.787413	11.977857
620	-12.323008	-32.441494
621	20.953773	13.020287
622	-12.75941	24.36161
623	9.027666	11.755103
624	18.191051	10.422918
625	-3.9019578	19.506792
626	19.340916	16.830462
627	50.436512	-2.558779
628	-4.2763042	-2.957613
629	-3.2247667	11.161878
630	-11.392287	-29.277895
631	-14.000745	-30.49247
632	17.679186	-3.464797
633	-4.6181264	9.625862
634	17.517817	19.793724
635	-5.6150784	8.60963
636	47.998882	5.6462927
637	-8.623404	17.186895
638	38.007202	4.391281
639	16.099598	-7.215404
640	35.971943	-16.449276
641	17.923672	5.3766212
642	-1.8427312	27.691221
643	19.343077	22.961224
644	36.361298	-22.484135
645	-11.533052	9.836483
646	-3.7998002	10.356982
647	14.7911415	26.983835
648	17.261518	16.669031
649	-9.623251	13.157527
650	-8.977123	-26.237862
651	-14.941693	25.471022
652	17.865297	13.76779
653	-18.150438	21.60165
654	-4.663549	-1.0912973
655	-4.9652185	4.618609
656	19.998356	22.033335
657	-25.897617	-21.449203
658	21.413988	20.842436
659	-17.596243	22.988993
660	17.906054	17.29588
661	14.845954	8.072723
662	-8.274574	-29.62107
663	17.070429	-5.2802606
664	-10.591745	7.387896
665	-2.2453427	15.200994
666	-3.2568257	22.619936
667	20.875502	18.61418
668	21.008799	11.506431
669	-11.418502	10.582898
670	49.352932	-5.4717445
671	22.812992	17.218018
672	20.314074	23.646173
673	-7.0073614	16.70537
674	49.163193	-7.541555
675	-14.54089	16.643534
676	22.69521	19.080624
677	19.200058	-6.60288
678	8.014174	-32.794903
679	22.573696	21.067972
680	20.210033	-1.8011296
681	-10.385132	18.390404
682	-27.204762	-25.098148
683	-5.720759	19.135197
684	-9.365859	-28.249071
685	13.380191	10.735667
686	18.626184	-9.096069
687	-11.035113	17.461617
688	-6.5818763	10.604642
689	46.85388	5.1416945
690	18.643984	11.536446
691	-8.445201	6.313951
692	-34.27737	20.1719
693	-15.367783	24.34188
694	52.94681	-1.6264871
695	-22.368216	-18.630651
696	14.932988	21.989325
697	18.63759	4.911877
698	48.53285	-4.7760854
699	-12.875401	20.619768
700	20.49767	25.762371
701	17.950274	10.385023
702	-8.627961	19.996386
703	16.980978	-7.7237697
704	40.61338	4.371752
705	-16.928473	13.775247
706	17.528486	23.153612
707	-14.680729	12.849476
708	17.877182	24.0953
709	18.536768	16.195337
710	12.688947	22.30901
711	14.202189	23.288939
712	17.086748	12.823571
713	50.57548	-4.1401014
714	12.784987	24.37132
715	23.362738	20.912159
716	52.202274	2.0035474
717	14.135434	-6.4892907
718	-6.8661504	9.151074
719	15.246499	9.319537
720	-4.89358	22.875095
721	22.96786	22.905245
722	14.723688	26.723263
723	15.957385	-9.454716
724	38.336216	5.1930237
725	11.209549	11.06814
726	18.178064	20.495302
727	39.715645	-16.890322
728	22.448313	16.09033
729	-6.05832	10.003007
730	12.30824	19.434393
731	46.24935	5.257433
732	43.42939	2.6672215
733	-14.966806	25.306444
734	17.176771	22.473146
735	-6.6335554	3.8127437
736	19.502714	23.608639
737	-8.299555	6.1588264
738	-10.567066	9.979561
739	39.66929	2.4899366
740	18.230328	18.61119
741	-3.2638543	-1.5497295
742	-10.457327	21.91136
743	16.584738	11.888
744	19.22917	22.890388
745	17.090572	25.52739
746	-4.6541996	25.32075
747	18.579742	25.196177
748	19.654879	-6.528419
749	15.722184	16.261614
750	-12.449323	22.97819
751	15.164811	-8.620705
752	42.892376	4.722869
753	-14.770171	25.003782
754	39.23538	1.8282365
755	-7.8174434	22.192238
756	-14.147823	10.447877
757	-6.9347963	-30.821215
758	-16.642262	14.314865
759	-6.2497025	17.736593
760	12.648124	22.04098
761	-16.23939	23.33182
762	-3.1140952	5.4696407
763	-7.8889623	11.400386
764	41.84582	5.780246
765	40.40006	3.920636
766	15.775953	8.1546335
767	21.077337	21.607803
768	-8.974968	-31.10847
769	16.210361	-7.457077
770	17.301928	16.135035
771	-7.6117783	9.886654
772	-3.102165	10.360492
773	21.61669	23.883368
774	19.553196	-2.2213392
775	-8.531335	-31.305046
776	16.643726	18.691177
777	19.213951	19.641537
778	-3.9139924	7.0077753
779	40.496964	-7.6454315
780	12.966259	18.333792
781	-9.050163	14.18269
782	9.769973	-4.0437474
783	-19.497725	24.39736
784	39.78668	5.7114277
785	-6.6753144	18.95127
786	20.284248	20.058714
787	17.541769	21.998886
788	17.866064	19.512146
789	-2.7518556	24.970133
790	14.159846	-6.344621
791	52.248344	-2.029238
792	-9.387182	8.880087
793	-8.656737	17.461397
794	-16.242638	15.346263
795	14.875797	17.067123
796	-4.67474	8.235317
797	15.607018	21.079926
798	-11.643918	18.051416
799	-13.046343	8.016971
800	19.876318	22.45266
801	-14.16111	-30.016459
802	-25.798172	22.648758
803	16.836388	-8.416636
804	13.643654	22.14451
805	-10.1942215	15.802817
806	13.999926	21.605457
807	47.38348	-3.5640762
808	12.879875	22.748413
809	18.932444	17.604277
810	-6.5229306	7.2699847
811	-10.681061	18.466997
812	13.753801	22.022038
813	48.01248	-8.818691
814	9.51103	21.454529
815	-2.9831827	21.29405
816	19.504559	12.715283
817	-9.475616	15.39637
818	-12.025934	-28.11627
819	-4.204184	-1.8106055
820	19.174395	19.645554
821	13.541518	22.359308
822	-2.646677	26.330278
823	48.376823	0.9488837
824	20.83613	22.171694
825	-16.77416	19.571077
826	18.800133	16.388508
827	-9.093228	22.235765
828	-8.203793	-31.704096
829	13.725177	21.951189
830	-13.992319	27.787046
831	21.954489	16.278704
832	48.246704	-7.0337243
833	15.768346	10.722798
834	20.343355	-4.0704966
835	16.081383	18.90185
836	19.295626	10.190739
837	20.178856	3.6496565
838	-1.9885648	25.689554
839	17.21392	17.043161
840	23.361889	18.159533
841	-14.070824	20.446962
842	7.2051444	7.492543
843	19.371958	7.412021
844	13.873419	23.908941
845	12.314914	9.213307
846	-6.9483175	15.506597
847	18.38229	22.747334
848	43.348473	5.000622
849	49.353054	-3.9002953
850	11.481612	9.22399
851	13.982358	22.583849
852	-6.9645076	6.2409205
853	21.145409	11.804476
854	-9.799602	8.92398
855	13.541355	25.411125
856	-3.049352	18.677055
857	22.764282	22.500109
858	18.893435	14.548644
859	-3.7494514	25.807745
860	14.757527	26.57553
861	50.947903	-6.718769
862	15.467461	16.819855
863	20.965914	22.072514
864	16.073038	25.958515
865	17.706362	-3.140644
866	-8.161121	15.941714
867	5.8511896	8.874014
868	-15.988156	16.663874
869	17.842873	15.568307
870	18.431269	16.70984
871	13.8763275	22.563696
872	-2.9401517	22.339085
873	18.898169	12.442156
874	19.411566	13.1705885
875	-11.705558	-31.118088
876	5.9421887	10.234747
877	44.172863	5.7607484
878	-12.607571	20.623627
879	-9.760174	10.424705
880	-4.1461697	25.500788
881	13.321452	21.558535
882	-28.452862	15.654955
883	14.664963	25.978254
884	-5.6301575	4.6795883
885	15.193688	-2.474277
886	19.759346	12.889665
887	18.836777	8.996829
888	53.43568	-1.343116
889	-6.749863	16.501427
890	-4.90765	10.17389
891	41.43199	1.1477855
892	-8.138255	22.87996
893	41.771935	4.2330184
894	18.408894	11.630688
895	-8.051943	10.888649
896	12.746613	-1.6835711
897	14.870347	10.8383255
898	49.28967	-7.8448095
899	-12.048213	-31.863735
900	12.695161	11.351122
901	16.612696	-6.348164
902	0.5414904	26.349077
903	17.639711	13.354664
904	17.048351	5.1244493
905	-14.732757	29.798513
906	-9.896936	-27.224625
907	-7.8644094	12.223701
908	-26.24641	26.490158
909	24.206863	-8.293802
910	50.694435	-4.752282
911	13.506651	13.65571
912	-14.297926	20.836895
913	16.0904	16.25203
914	-10.971605	22.714811
915	49.958603	-6.030807
916	-6.621658	5.816565
917	-14.812447	23.211079
918	18.92775	-3.1965601
919	44.38623	5.1185045
920	-8.234163	12.366039
921	17.577435	22.749466
922	-16.207226	17.630102
923	-9.514387	7.481595
924	41.560085	5.3622546
925	45.31186	4.216571
926	16.800621	17.939539
927	21.638767	1.9113905
928	16.256191	-3.1218855
929	-15.697467	10.789762
930	-7.408427	19.614822
931	-7.381353	11.08412
932	18.287313	15.099317
933	15.14879	-6.5085487
934	-5.6032295	6.2183495
935	11.0486145	10.955662
936	16.352594	11.247302
937	-8.719406	26.104887
938	9.411366	7.4240537
939	19.997948	22.424358
940	-14.855982	27.036745
941	-2.3362389	27.713562
942	-5.6716204	17.519583
943	15.3342285	11.248498
944	-10.343673	10.796223
945	52.633793	1.647729
946	-15.540869	24.044676
947	-9.72864	19.345846
948	-6.878286	21.09498
949	16.740255	14.871227
950	47.49739	0.63787353
951	50.102448	-4.8824015
952	19.349518	18.551386
953	20.20458	21.27775
954	19.07332	18.097858
955	-4.217405	18.755125
956	15.2520895	9.328721
957	18.203087	12.8074
958	41.91255	5.6694355
959	19.415024	17.603333
960	16.771732	19.769129
961	18.19721	19.239117
962	17.102175	19.231794
963	-12.279074	10.908407
964	20.666254	24.164707
965	-18.423853	29.649569
966	-5.6503987	16.183842
967	40.839134	4.7225027
968	23.17225	18.006426
969	17.73396	-2.041478
970	48.273365	-7.285349
971	12.820936	23.34196
972	47.529854	4.9138556
973	5.829718	10.355383
974	21.337955	21.190321
975	18.85535	-8.857405
976	17.126945	-2.0172207
977	14.4493265	27.006165
978	-9.690005	21.381493
979	-5.1486974	11.859419
980	13.488484	21.967033
981	11.862861	9.472017
982	22.18702	1.5192066
983	16.005611	20.57192
984	18.421448	-9.982165
985	-33.047955	20.212706
986	48.075253	-6.8844237
987	21.831419	23.014538
988	-6.555157	15.531462
989	-11.653926	11.278179
990	-4.697334	6.7577
991	17.904768	19.975632
992	21.13681	23.25054
993	19.982227	17.347095
994	12.249463	11.637648
995	12.63274	22.90741
996	48.76104	-2.8538117
997	14.032097	24.595625
998	-27.829494	-24.615583
999	13.898443	22.725567
1000	-8.291942	20.930275
1001	-28.377924	-24.378252
1002	13.135743	-4.2398195
1003	8.179265	7.4745283
1004	-28.232443	-24.538733
1005	-12.274004	20.732895
1006	18.959017	17.847483
1007	-7.7647157	17.68136
1008	14.620418	11.418962
1009	-13.380233	4.9267597
1010	16.716305	10.723684
1011	52.193512	-1.6268793
1012	-2.6680853	25.904095
1013	19.141277	9.318983
1014	18.449018	15.310085
1015	-26.882046	25.730742
1016	-11.055106	-29.119247
1017	-10.164164	14.857372
1018	-22.32549	24.511765
1019	16.970024	20.630108
1020	16.550026	15.675834
1021	14.170917	24.152626
1022	22.071682	16.347624
1023	-7.6137986	23.153667
1024	-8.265343	16.50733
1025	-14.0293	17.31413
1026	-9.203572	18.598087
1027	10.924681	-27.350204
1028	20.522898	20.237934
1029	16.108095	26.992277
1030	18.861376	-6.3622975
1031	-28.335285	-24.427643
1032	52.824997	-1.7764444
1033	15.834071	11.285471
1034	16.77557	20.688278
1035	-15.287027	24.612303
1036	17.217354	19.406576
1037	17.883453	-2.291735
1038	-8.444858	23.298716
1039	49.33201	-6.9157043
1040	21.137997	20.274555
1041	-7.6185465	-29.360277
1042	41.89335	3.8129814
1043	20.919426	11.820917
1044	16.55951	10.194717
1045	-7.0617	23.63446
1046	14.874643	-6.5150723
1047	-7.375378	19.259985
1048	-11.447137	-33.84567
1049	17.40424	15.909299
1050	-10.05673	25.214924
1051	16.841469	-2.2786994
1052	-28.084919	-24.488111
1053	-10.936163	24.107643
1054	20.157034	11.801471
1055	-9.139998	-32.719814
1056	37.893986	-16.709305
1057	17.19997	-4.104801
1058	18.200335	11.354161
1059	19.471996	20.904125
1060	-13.013981	10.63276
1061	16.623518	16.36535
1062	17.040073	14.56055
1063	7.7612953	8.857461
1064	20.24981	11.73696
1065	-6.143061	7.317244
1066	15.261625	11.761221
1067	-3.2846177	29.031084
1068	17.782618	12.633332
1069	39.3999	1.5206081
1070	-13.830104	9.598533
1071	21.376724	21.190836
1072	13.330531	22.590324
1073	15.227316	9.7539215
1074	-12.766028	-31.693806
1075	-14.940854	5.904131
1076	13.524485	-6.989946
1077	49.912445	4.4628463
1078	29.021122	16.802896
1079	9.372185	-4.064602
1080	22.110378	16.306257
1081	50.079414	2.344564
1082	19.782986	-3.2779238
1083	16.217169	11.180299
1084	-2.0904727	28.219116
1085	19.287718	13.815629
1086	10.71872	10.515608
1087	22.515324	17.560583
1088	53.451527	-0.7095126
1089	8.017125	-5.5715404
1090	-5.5101104	-7.90579
1091	11.650601	23.736677
1092	-11.066857	20.692116
1093	18.533047	10.272477
1094	43.606255	5.748404
1095	17.499676	-9.482901
1096	13.852324	-31.741941
1097	15.336855	22.377337
1098	46.140064	-13.736317
1099	18.122768	-2.2415426
1100	19.235807	-8.848476
1101	16.247656	10.639503
1102	22.878202	21.076006
1103	18.339962	5.240789
1104	-15.578678	11.21369
1105	16.98459	-2.8548796
1106	-14.255861	13.395385
1107	-8.538885	12.685635
1108	-8.546077	22.019115
1109	5.6875715	10.565295
1110	17.19736	23.87126
1111	6.463471	9.35239
1112	19.586296	16.576246
1113	20.186615	20.675793
1114	16.561378	12.461232
1115	53.023434	-1.8483567
1116	43.617706	4.9393353
1117	18.106234	20.417318
1118	-20.533024	20.098394
1119	51.526077	1.5862275
1120	29.054184	16.608952
1121	-2.5595477	16.526915
1122	15.194705	-4.9945683
1123	13.080137	9.05545
1124	17.524586	21.116652
1125	-5.988771	22.61441
1126	-9.358727	-31.906914
1127	-6.653721	4.614887
1128	-14.7226515	22.40266
1129	-13.928799	20.095083
1130	-2.8801482	20.2207
1131	-5.6591663	17.76135
1132	-2.3286498	13.436162
1133	14.267421	23.343521
1134	-32.29944	22.685047
1135	-25.430378	24.946407
1136	-16.005613	18.129688
1137	-3.117401	11.410614
1138	-21.777563	-12.005443
1139	18.593792	12.0594635
1140	21.273542	17.097237
1141	18.981524	-1.7861357
1142	-8.948239	16.407686
1143	49.86491	1.5898697
1144	16.01263	20.743015
1145	18.086845	21.285067
1146	-7.799535	12.566597
1147	-28.151966	22.73585
1148	-14.646961	30.745863
1149	-9.533686	6.5078015
1150	-11.260811	9.723193
1151	-16.252	24.038237
1152	-10.593505	6.6215987
1153	-14.124796	27.229107
1154	18.169498	14.974349
1155	22.495893	23.152061
1156	-18.193663	19.839382
1157	20.345842	12.507263
1158	16.812862	11.5314
1159	50.15	-6.8549223
1160	11.484491	19.99602
1161	48.505142	-7.187552
1162	-1.8153806	22.882193
1163	-11.559035	13.706724
1164	-11.266008	20.95741
1165	-9.783531	27.397854
1166	-21.635063	27.282148
1167	15.234643	18.408401
1168	-10.599207	-27.105528
1169	-24.834389	-8.124341
1170	-7.582878	15.25174
1171	15.292626	-5.7939425
1172	50.526997	-7.532336
1173	21.56025	16.241514
1174	-30.206053	20.077595
1175	20.922192	15.5632105
1176	-22.141531	-10.712575
1177	18.9575	-9.596111
1178	-14.896799	19.524673
1179	-8.590087	12.449101
1180	21.037306	15.905658
1181	19.712147	16.037535
1182	42.667297	4.089129
1183	18.447416	18.890738
1184	16.869772	15.214417
1185	18.739847	17.19505
1186	52.059376	-1.5349566
1187	-11.807502	11.052878
1188	23.323532	17.789764
1189	-25.871374	26.700977
1190	-6.428594	24.65037
1191	17.925886	17.294594
1192	14.12594	22.620121
1193	-8.033485	-25.132425
1194	-22.030548	13.609046
1195	-15.649209	29.449627
1196	-18.343077	21.73986
1197	19.741955	7.127378
1198	-14.317556	23.321142
1199	-4.787882	18.197037
1200	11.692989	24.402872
1201	-2.0566304	27.111418
1202	-13.883553	27.075571
1203	17.830858	-7.745918
1204	43.974705	6.3382406
1205	-11.734188	-29.19815
1206	15.466619	22.034185
1207	-31.921139	22.645021
1208	-12.67992	21.662828
1209	-6.4966645	22.537273
1210	40.6485	5.332158
1211	-28.472914	25.677917
1212	47.318855	6.068837
1213	-7.6290607	11.008558
1214	-7.117549	14.872864
1215	14.779	-8.391559
1216	3.2706954	4.2130103
1217	12.206531	9.786352
1218	17.564148	12.784168
1219	20.117718	10.933048
1220	46.70629	5.2522335
1221	17.522255	-4.263563
1222	-9.810695	-30.646948
1223	36.610905	-16.323294
1224	21.36767	5.7314796
1225	18.797192	21.29225
1226	21.419146	16.708813
1227	18.28275	-1.9328082
1228	-12.13234	15.802476
1229	19.663235	22.244766
1230	-8.656925	16.810717
1231	-11.4488735	9.11684
1232	19.508558	-9.804158
1233	-8.575887	14.056169
1234	-27.372658	26.445494
1235	23.169271	22.843466
1236	-10.720197	21.284687
1237	38.90963	-7.955441
1238	-22.062914	13.746789
1239	20.518112	12.637585
1240	-12.320911	9.753469
1241	-7.7884884	22.151356
1242	-2.1396797	9.425492
1243	-26.946606	24.809763
1244	-2.972036	20.120697
1245	19.837872	11.537684
1246	17.728811	15.156347
1247	-8.755575	21.771648
1248	16.483402	-3.5073938
1249	41.814137	1.9651966
1250	-15.628382	26.34778
1251	20.097343	11.201491
1252	-7.820219	16.398783
1253	17.586685	-9.01841
1254	-8.174074	15.574575
1255	-1.8508909	12.482443
1256	12.586289	11.032431
1257	41.051678	1.7597197
1258	-18.433289	20.420988
1259	-5.1548676	16.671625
1260	-9.57184	14.99628
1261	-8.098016	-29.61402
1262	9.31833	11.521113
1263	48.397514	-7.3312416
1264	47.00362	4.926738
1265	18.950989	-0.11553732
1266	-9.250142	12.728714
1267	-3.5512836	8.515425
1268	-15.671177	18.537245
1269	20.587912	21.986673
1270	15.751685	23.2541
1271	20.26366	10.682534
1272	-10.820624	7.1562095
1273	-8.057352	10.614278
1274	44.450123	5.054118
1275	18.577862	22.348623
1276	14.9892025	12.705675
1277	13.239186	11.07383
1278	14.914697	25.538343
1279	-9.795564	20.449286
1280	40.533943	2.885502
1281	-12.0928755	11.509398
1282	16.133085	19.300932
1283	-4.142596	11.164191
1284	7.677052	9.908553
1285	53.13695	-2.1552994
1286	17.884521	22.058193
1287	-5.4999633	15.987545
1288	-12.531429	-27.216467
1289	10.511971	21.454302
1290	28.477682	15.050278
1291	15.61094	12.396522
1292	-18.629435	22.013758
1293	15.583377	8.444504
1294	18.035507	-9.60791
1295	-15.804787	26.654291
1296	17.60439	20.502777
1297	-5.264216	22.970953
1298	20.014109	23.252949
1299	-11.071572	-34.36789
1300	-7.500761	-31.317005
1301	13.298517	12.107302
1302	-15.124221	25.00633
1303	47.22182	1.4010569
1304	12.977149	9.947174
1305	-23.342484	24.79276
1306	14.578393	23.696833
1307	18.156225	-1.3690959
1308	41.813892	3.9865785
1309	17.17434	22.15418
1310	42.23802	2.3277307
1311	11.295631	-33.54445
1312	18.57947	-0.5601037
1313	11.319251	22.09957
1314	18.052294	-9.209186
1315	-9.008676	16.191431
1316	50.62625	-6.2559896
1317	18.901165	-8.12787
1318	21.428001	16.519838
1319	-0.7117385	26.123806
1320	-6.3315697	8.736584
1321	-11.927007	-31.314272
1322	15.946209	22.492886
1323	-10.660918	13.791065
1324	-15.505533	23.633827
1325	-5.5672016	-30.825775
1326	13.13887	11.230212
1327	13.217288	23.300064
1328	-1.3495896	27.576468
1329	-21.255716	19.103668
1330	13.1106205	11.320262
1331	-18.971373	25.123816
1332	-9.4788265	5.297202
1333	-14.993572	29.309557
1334	-5.8170147	6.096826
1335	-7.391195	10.7228155
1336	16.916332	11.3269415
1337	17.140135	13.840099
1338	-6.7199707	7.9616814
1339	18.407337	18.904043
1340	17.732895	-9.567348
1341	-2.0516553	27.478134
1342	-21.917118	-15.339242
1343	44.458614	2.262985
1344	14.044829	22.238447
1345	50.039455	-4.081529
1346	-0.60721385	29.42153
1347	-22.132856	-11.741917
1348	-11.407911	18.38246
1349	-11.727387	25.670212
1350	17.477911	12.579498
1351	16.961727	21.458723
1352	37.927284	-16.480515
1353	-17.012562	22.09552
1354	20.784737	11.877099
1355	50.407505	-4.113177
1356	-3.9109607	13.907537
1357	21.850702	20.604185
1358	-10.637122	12.374367
1359	6.524883	10.998126
1360	-5.6196856	3.6610029
1361	-7.313568	12.925859
1362	-13.760415	11.246937
1363	22.619194	21.90854
1364	20.020243	24.137075
1365	-13.149018	17.565023
1366	-11.612964	5.148188
1367	-15.38297	16.238007
1368	46.069588	2.2168636
1369	18.536833	-3.0512075
1370	17.151505	-8.44783
1371	13.5325985	10.59489
1372	38.367947	-16.761988
1373	-3.8725743	19.07166
1374	18.822598	22.946339
1375	16.944292	16.579481
1376	18.435623	16.076065
1377	17.457317	-1.9862517
1378	18.062904	17.05096
1379	-3.092544	12.141256
1380	12.074923	11.317906
1381	15.247173	22.185987
1382	-14.863164	28.408442
1383	19.621185	12.016828
1384	21.00317	16.661072
1385	-8.644263	12.122854
1386	48.883587	-6.621232
1387	-0.4824018	27.488394
1388	16.77368	-3.249521
1389	-15.074975	21.831615
1390	49.477985	-6.752691
1391	19.888796	13.684322
1392	-6.064833	15.806094
1393	13.301317	21.987925
1394	47.198116	1.8324051
1395	19.241957	-3.4867573
1396	34.534428	-19.136318
1397	-7.0867147	19.406054
1398	-12.674023	-29.15393
1399	-6.8177586	17.474047
1400	-15.048032	8.4709835
1401	-24.364231	23.266634
1402	14.375063	23.088488
1403	16.591434	21.074402
1404	18.703568	23.751812
1405	19.797178	19.96703
1406	46.51641	5.3011804
1407	-24.062412	-13.671956
1408	12.387089	16.51132
1409	42.587864	3.6259387
1410	12.910926	26.57033
1411	22.744509	7.1043415
1412	19.90583	17.015331
1413	-16.529467	22.956703
1414	10.904622	-0.037425034
1415	-10.099519	16.986984
1416	-3.5963743	5.655665
1417	-14.550288	22.742758
1418	-14.948251	17.482172
1419	18.630306	15.732492
1420	4.7999268	10.113081
1421	-16.795546	30.778112
1422	13.312601	22.624813
1423	40.023	3.145782
1424	25.268534	15.619003
1425	-16.336517	17.377316
1426	-14.102036	8.151733
1427	19.825998	-7.9510446
1428	12.296744	-31.157541
1429	19.813871	19.933979
1430	42.682335	4.6356716
1431	-12.32766	13.259813
1432	18.05416	10.106821
1433	-7.056077	8.290397
1434	14.705114	13.846526
1435	-8.956451	9.914602
1436	22.767492	22.699415
1437	-6.427563	4.9171195
1438	15.742591	17.458328
1439	22.08596	22.323496
1440	18.036009	14.844039
1441	-13.396749	10.399157
1442	18.678612	22.167025
1443	28.301113	16.71047
1444	-4.586995	17.86063
1445	39.26433	2.7627459
1446	17.094515	6.2477517
1447	15.716906	12.708444
1448	18.493748	17.815125
1449	-13.593886	14.603052
1450	-13.294996	13.634658
1451	-26.388556	24.80652
1452	18.521072	22.413967
1453	-1.8181409	25.802114
1454	22.823233	19.898403
1455	17.870762	-3.8298454
1456	20.414839	16.142765
1457	-8.908091	15.963805
1458	47.31486	0.757578
1459	-12.410342	-26.60374
1460	38.570164	2.5276773
1461	-14.388272	27.113977
1462	-8.549944	20.60364
1463	-18.701088	22.841354
1464	-22.33177	24.16421
1465	17.264242	-4.436079
1466	-4.1695156	18.855057
1467	-8.664972	-29.999754
1468	16.421383	-6.642403
1469	21.76003	23.322962
1470	-10.499578	-27.756657
1471	-11.110547	14.370885
1472	17.951027	-7.882288
1473	22.33849	16.101065
1474	-7.645402	16.532501
1475	-12.005785	9.505067
1476	18.953316	18.093632
1477	15.678672	-3.1318004
1478	18.610456	18.282358
1479	-4.878167	-2.2975624
1480	15.902083	-6.438997
1481	18.898153	5.449752
1482	14.216034	25.0963
1483	26.992794	-24.163877
1484	14.1112	-4.5978336
1485	-11.8287325	23.486382
1486	-0.6496101	22.113602
1487	-4.7455196	13.740365
1488	18.327251	14.921765
1489	-10.379142	-31.669815
1490	5.9907665	9.001358
1491	-5.1356792	7.487726
1492	20.837946	12.299976
1493	-9.870309	2.803572
1494	15.071051	11.66277
1495	-7.8830767	13.434712
1496	13.705102	-4.206969
1497	16.273022	17.557539
1498	12.694492	11.169622
1499	20.400215	21.999933
1500	-18.835691	18.925772
1501	-15.952562	17.300894
1502	18.335932	16.247591
1503	-2.248161	28.054758
1504	40.10685	4.064872
1505	-18.995943	21.084974
1506	-2.5978372	27.597004
1507	17.8918	20.699741
1508	43.039276	-15.278254
1509	-10.426416	3.9951656
1510	-4.0086565	12.445193
1511	20.598333	21.14622
1512	-14.535555	20.123781
1513	-6.3442483	17.981297
1514	-9.89016	18.953798
1515	20.146017	19.024723
1516	27.77535	17.152567
1517	19.595798	13.264556
1518	-25.895878	23.629631
1519	-1.2671841	21.126059
1520	-19.67762	23.186554
1521	32.134865	-27.274317
1522	-9.568038	17.82114
1523	-12.743882	24.803867
1524	50.44656	-7.463829
1525	-15.259285	8.799567
1526	-26.742437	25.959919
1527	-13.55941	13.8125105
1528	13.617284	26.99594
1529	17.079262	23.542639
1530	15.871763	14.189665
1531	21.127485	5.192121
1532	-24.581339	-42.853397
1533	-7.60707	-31.699987
1534	23.982758	21.82329
1535	19.293121	10.189768
1536	21.797047	18.319372
1537	5.4052143	9.338131
1538	16.304653	21.64546
1539	-6.6832714	18.229147
1540	16.015396	13.208106
1541	42.04679	5.170834
1542	-11.647788	-29.781322
1543	16.027443	9.986674
1544	19.115665	-9.9567995
1545	16.947336	16.799337
1546	13.810663	26.13722
1547	23.068281	20.89012
1548	23.626284	21.216028
1549	-5.8760247	9.933444
1550	-14.71081	30.557074
1551	9.396704	12.247272
1552	23.757328	4.8131175
1553	-20.895329	21.21881
1554	8.524504	7.6442485
1555	18.669107	15.972999
1556	-6.106088	3.503371
1557	-1.9688566	12.447823
1558	16.658312	-8.745035
1559	21.59587	17.154718
1560	-19.65845	23.56602
1561	-16.32645	8.211394
1562	-16.40953	16.113203
1563	20.316547	-5.3356767
1564	36.791862	-25.476917
1565	-4.086492	6.968715
1566	46.934742	2.159875
1567	15.929746	21.019516
1568	-20.482855	25.26757
1569	14.030665	-8.255443
1570	-10.092232	9.175968
1571	43.59256	3.738797
1572	16.16189	-8.618846
1573	-2.5918472	27.757992
1574	-28.513044	26.119804
1575	-5.641448	21.977165
1576	17.973366	18.08046
1577	-3.6847246	26.889662
1578	11.981683	9.578175
1579	0.6468431	26.39037
1580	-28.150043	24.554407
1581	46.3955	3.7992032
1582	18.404781	-1.882204
1583	47.811104	3.635739
1584	19.727556	20.563417
1585	-6.389219	18.959177
1586	18.47769	-2.1937351
1587	43.07205	0.9123847
1588	-9.43462	23.016016
1589	16.54516	-5.335094
1590	1.1449996	25.736757
1591	17.610748	-8.852419
1592	-11.898627	15.158685
1593	48.329044	1.0066339
1594	-9.300466	19.185585
1595	16.840458	-7.4208584
1596	-12.932545	16.930067
1597	-20.389896	23.302942
1598	-10.005005	23.15369
1599	0.68880117	25.82831
1600	-7.758055	15.063171
1601	-3.2285025	19.684875
1602	-5.246012	19.846006
1603	4.8115973	-5.632316
1604	10.055041	11.125024
1605	-13.425668	-30.455671
1606	19.03185	17.134472
1607	53.130074	-1.6040963
1608	15.29742	-1.3790673
1609	-15.427606	16.267506
1610	15.103311	-3.275006
1611	22.963146	20.780819
1612	15.641255	-3.0088098
1613	-9.276777	18.705872
1614	16.031378	17.236897
1615	13.617326	24.027683
1616	18.252228	-1.8881816
1617	16.596222	-9.235495
1618	-12.086292	23.856209
1619	35.152035	-21.039995
1620	35.42245	-17.754208
1621	-14.325231	-29.970768
1622	14.3646965	-6.3120346
1623	18.447723	26.777122
1624	49.69706	0.72693735
1625	14.911473	10.538726
1626	9.120694	12.04371
1627	-14.729781	22.078066
1628	19.287407	25.719595
1629	20.025412	16.57856
1630	-11.958651	-29.551573
1631	50.102806	-6.8548946
1632	12.2167	16.44297
1633	20.50052	19.695423
1634	-12.806372	26.755669
1635	15.420392	23.688534
1636	17.24773	15.661471
1637	18.196987	15.704992
1638	-6.8154163	22.905613
1639	28.94163	16.818071
1640	22.682966	18.915249
1641	39.113724	0.97229636
1642	17.264938	-2.025836
1643	14.889081	-5.7038336
1644	-11.154075	6.5680685
1645	-13.163485	12.522915
1646	-13.636196	7.93506
1647	-4.1239214	9.653403
1648	19.715559	-3.9031155
1649	-17.1119	23.064804
1650	18.470007	-3.1657732
1651	-11.276766	10.232924
1652	18.500973	24.848688
1653	-7.6804104	17.257004
1654	14.303448	9.006546
1655	-28.398252	-24.346142
1656	18.958157	16.603186
1657	38.396755	3.8092012
1658	-5.956912	5.176069
1659	-9.554465	6.6900525
1660	-14.256435	30.104956
1661	41.20532	1.3389125
1662	-23.418785	25.813204
1663	-8.171744	17.494991
1664	16.545938	-2.23296
1665	18.33331	13.674006
1666	-8.303191	22.144043
1667	20.557117	22.6305
1668	-7.801691	9.98707
1669	14.8862095	23.255377
1670	14.115218	20.826744
1671	17.757181	12.731508
1672	-10.767224	-25.889498
1673	-4.9564767	18.554705
1674	-16.16538	18.835024
1675	17.312265	21.259241
1676	-14.008028	27.804592
1677	-11.37391	-29.149902
1678	15.149909	21.662233
1679	-9.510577	12.128285
1680	48.155846	4.2205515
1681	15.909761	10.352328
1682	15.582141	-4.5049667
1683	-3.882377	14.70296
1684	17.290176	-8.367829
1685	24.96112	2.156402
1686	17.087719	-8.626144
1687	15.606837	11.31635
1688	22.018232	20.169476
1689	-4.024554	8.567961
1690	12.602366	11.642138
1691	18.337828	18.387949
1692	19.9028	12.242386
1693	37.790123	-15.444421
1694	-10.34844	12.122967
1695	22.725552	20.346157
1696	-1.9731779	28.44891
1697	-14.031144	-0.3552728
1698	11.948059	12.406462
1699	-15.877934	28.354921
1700	-29.015211	-7.414846
1701	17.659588	23.065384
1702	-8.688308	-27.716902
1703	18.983511	21.23619
1704	20.691145	18.855013
1705	18.753279	19.05259
1706	19.096659	20.915174
1707	44.576435	0.9963229
1708	15.781557	24.353514
1709	-5.017955	5.6145325
1710	-15.844932	21.811485
1711	-5.9222846	12.909785
1712	46.39488	0.9809152
1713	-13.267021	17.59755
1714	-12.675102	11.033263
1715	18.357151	-2.2203512
1716	17.104012	10.396533
1717	16.630217	-8.419403
1718	40.063618	2.4741538
1719	-22.312141	25.27351
1720	18.852606	17.475496
1721	-22.47105	-11.495863
1722	14.622623	27.45443
1723	22.21389	22.41658
1724	17.825153	20.770483
1725	15.098965	19.166307
1726	18.682768	17.364063
1727	20.248604	5.4726825
1728	16.165585	3.5187457
1729	12.458451	11.500921
1730	9.707786	17.145433
1731	16.47054	17.979027
1732	-12.531202	16.906584
1733	28.411373	15.565672
1734	7.842871	-4.34352
1735	39.948444	1.2476957
1736	44.29639	5.1685276
1737	39.609985	5.1928153
1738	13.697173	15.063376
1739	-22.53155	-10.061249
1740	49.68541	1.4124007
1741	38.121788	3.4164996
1742	49.89754	-4.0942063
1743	-6.9361377	3.4747715
1744	17.578188	23.473585
1745	-5.8470745	15.317197
1746	-5.9190392	17.19452
1747	-11.631823	10.093942
1748	21.128431	19.247892
1749	21.013372	16.348202
1750	12.122565	11.659597
1751	16.714603	-5.906686
1752	18.608765	9.250168
1753	19.346758	-2.7505646
1754	22.273762	18.21427
1755	-14.263935	28.715866
1756	16.151548	20.729443
1757	-17.259478	21.37606
1758	14.747575	-4.165132
1759	28.977835	16.028688
1760	-14.041288	18.469769
1761	18.877892	26.947643
1762	-8.316495	14.032644
1763	-11.3720255	-28.943468
1764	-8.733732	17.668758
1765	-10.313231	18.203192
1766	47.983894	2.5811515
1767	48.58565	5.9579587
1768	-4.8460326	-3.083975
1769	-13.941052	-30.892748
1770	-6.1312647	13.387619
1771	19.376387	16.051128
1772	17.57738	22.75223
1773	-8.749766	26.527006
1774	-8.000472	21.720152
1775	48.97668	-0.6953588
1776	18.692638	-8.375406
1777	-14.299101	25.057732
1778	-5.183689	18.547062
1779	-14.424852	27.777159
1780	-8.29583	19.870937
1781	-9.291323	15.216755
1782	19.927322	-8.097056
1783	-11.74981	21.035343
1784	16.256012	16.656446
1785	41.52401	1.4458264
1786	-10.014658	10.281986
1787	23.665974	19.675781
1788	20.90351	23.38672
1789	-11.550772	4.3755727
1790	13.094979	25.530247
1791	48.10695	-8.109658
1792	21.448006	22.07839
1793	-10.029588	9.257312
1794	-22.56787	18.265781
1795	-9.702492	22.493235
1796	13.963219	23.31062
1797	18.70538	21.212551
1798	-11.91934	20.152706
1799	-5.5027204	21.782858
1800	35.91473	-4.6087036
1801	-7.389897	17.126877
1802	-5.033665	5.7459517
1803	14.603531	0.4467693
1804	22.24173	18.054287
1805	18.296345	16.618975
1806	17.767536	23.005823
1807	6.0753493	9.350558
1808	44.891434	0.386324
1809	39.943928	3.0372024
1810	-2.5818377	28.139265
1811	48.346874	-6.6382685
1812	17.270348	24.764278
1813	-7.006936	22.112421
1814	-18.229565	30.101683
1815	17.722874	-8.047144
1816	14.2731	11.849144
1817	21.510342	21.403896
1818	50.40139	-7.318357
1819	-19.402905	22.340904
1820	15.027739	17.807663
1821	44.280827	5.181048
1822	22.95305	17.962532
1823	-17.290873	25.96317
1824	15.585181	10.068081
1825	-9.454007	-27.860039
1826	19.76839	-9.053937
1827	-9.696904	5.4607735
1828	20.548033	-10.039299
1829	19.13886	12.887294
1830	-8.888368	13.555474
1831	-15.227149	15.16843
1832	20.927643	-3.6002362
1833	-6.049495	14.332
1834	20.496037	16.506777
1835	16.874119	23.438597
1836	-3.2991111	24.140177
1837	19.430452	12.13979
1838	17.654083	23.916592
1839	18.329554	22.645123
1840	17.856922	14.61606
1841	44.81114	4.910188
1842	14.612381	22.89241
1843	-8.165131	27.126238
1844	34.973846	-22.823265
1845	41.166996	3.255362
1846	-6.0585284	16.794807
1847	18.10706	15.733727
1848	22.357567	0.620465
1849	49.525112	-5.225067
1850	27.685032	17.14094
1851	16.615913	22.55721
1852	32.011425	-22.158737
1853	-11.248911	14.844082
1854	-13.1348915	21.90334
1855	18.93523	16.442762
1856	11.569236	24.649296
1857	-3.2333245	-12.937172
1858	13.498478	9.817883
1859	-2.2707095	28.79455
1860	17.07904	13.211093
1861	-14.58022	13.129995
1862	-11.653226	17.05593
1863	-9.21466	26.978382
1864	18.94339	-1.2048658
1865	22.955946	21.392492
1866	13.123992	-1.9947972
1867	50.06135	-6.2659607
1868	-12.10947	-27.423063
1869	19.178556	-3.0414104
1870	16.808344	12.059749
1871	-1.4671232	26.334324
1872	15.64948	25.313625
1873	19.417135	22.94957
1874	17.877012	13.014406
1875	-5.6693	4.746068
1876	-23.282562	-8.369855
1877	-15.386044	26.17466
1878	-28.511099	21.909431
1879	-10.895891	4.8514004
1880	22.550892	20.902489
1881	18.696764	-8.390519
1882	17.306395	15.866204
1883	9.153518	20.361517
1884	-12.679043	11.548406
1885	40.46716	3.738377
1886	16.765862	-3.804723
1887	9.063902	13.370504
1888	-0.33339623	23.969112
1889	20.228065	15.466646
1890	39.630806	4.9810658
1891	-8.968519	18.37542
1892	-5.4429293	4.470045
1893	-15.050645	20.088728
1894	-9.553149	10.412319
1895	21.14976	22.583216
1896	19.299887	-6.4750576
1897	15.297786	23.096718
1898	19.403408	23.317514
1899	-11.431099	16.717638
1900	19.340158	20.171217
1901	-3.2007804	10.004937
1902	18.021439	13.7846365
1903	18.771532	26.385906
1904	-11.067067	22.66223
1905	-11.280664	20.938004
1906	-10.737137	10.770339
1907	52.607407	0.66708475
1908	41.951626	3.5790284
1909	19.329842	23.799053
1910	15.238325	12.527713
1911	17.909147	16.926905
1912	17.134756	16.208212
1913	-7.096691	26.232555
1914	49.848293	-6.332441
1915	16.03	19.242783
1916	18.227526	20.072708
1917	-13.257696	28.317675
1918	-9.037296	22.30454
1919	19.620272	10.537379
1920	-9.843525	17.963823
1921	19.107157	21.561888
1922	20.546425	16.784136
1923	8.47278	13.047806
1924	-11.855582	18.455317
1925	-6.1518474	4.806491
1926	-12.782782	21.480734
1927	-16.632244	22.794674
1928	-9.924087	25.03093
1929	17.110863	-8.218798
1930	15.38601	11.835707
1931	16.87332	10.401125
1932	18.639788	12.9301195
1933	16.048735	-3.2749274
1934	-8.098319	22.353003
1935	17.648045	14.859315
1936	-15.244475	15.735614
1937	-2.2594779	24.248117
1938	18.405397	21.076553
1939	19.079813	15.330999
1940	-14.426175	8.245266
1941	-6.1265473	16.015577
1942	7.5718427	-24.376112
1943	-10.065487	-27.72705
1944	-2.6474593	21.537949
1945	-14.702684	23.1584
1946	14.811517	18.86486
1947	20.84838	22.63529
1948	-10.731358	-32.717785
1949	-10.006205	15.218228
1950	-13.544778	-32.307602
1951	17.847387	17.53133
1952	-11.112087	20.762547
1953	16.107164	-8.670362
1954	49.86467	-3.4760172
1955	-10.300548	7.329256
1956	19.591618	11.340802
1957	1.3627968	-11.089618
1958	13.886372	20.77048
1959	18.462194	21.075958
1960	16.593428	-6.7802396
1961	17.817835	-4.1269803
1962	-12.845084	28.88097
1963	-5.1510963	-0.8933148
1964	9.545112	10.1044655
1965	21.294106	17.858063
1966	16.906078	20.088467
1967	13.062404	21.80802
1968	18.64618	12.865058
1969	-20.9457	24.353468
1970	-8.014433	23.05435
1971	20.374023	11.055474
1972	50.18988	0.42650473
1973	-24.236984	26.889124
1974	-3.7787943	26.260345
1975	-15.23429	21.417711
1976	-8.111238	16.765049
1977	-4.8912306	10.467859
1978	-11.02129	9.553041
1979	-1.3115654	12.933903
1980	16.363064	-10.1894245
1981	16.803837	12.201878
1982	16.154686	-4.5243897
1983	-16.150076	15.866551
1984	13.915312	9.95025
1985	28.706226	16.40627
1986	18.385235	21.387756
1987	16.305573	17.7019
1988	18.44268	-4.98008
1989	18.953753	-8.740967
1990	17.021727	14.260536
1991	-22.712488	-11.530882
1992	-28.044598	-24.570877
1993	-2.6712537	27.422146
1994	17.116774	-9.275543
1995	-12.966181	16.597233
1996	20.300354	16.667477
1997	-11.43925	-30.261919
1998	11.820015	6.0807376
[truncated: 33,160 more rows]
