# Supplementary material for: Minimal gene set discovery in single-cell mRNA-seq datasets with ActiveSVM
Source: Nat Comput Sci. 2022 Jun 27;2(6):387–98. doi: 10.1038/s43588-022-00263-8 (PMC10766518; doi:10.1038/s43588-022-00263-8)
Supplement: Supplementary file 5 — There are five folders for five subfigures. Fig. 5a: the min-complexity strategy accuracy versus the number of genes selected by ActiveSVM and all comparison methods. Fig. 5b: the t-SNE coordinates and labels. Fig. 5c: the t-SNE coordinates projected from the matrix with only genes selected by random sample and labels. Fig. 5d: the t-SNE coordinates projected from matrix with only genes selected by balance sample and labels. Fig. 5e: the t-SNE coordinates and the partial processed data matrix used to plot top gene markers. [file 43588_2022_263_MOESM5_ESM.zip › figure5/figure5c/tsne_coordinates_selectedGenes.csv]

	tsne_x	tsne_y
0	-1.2868533	25.470425
1	-15.169793	-1.4394649
2	-14.905729	-12.025978
3	2.0387094	16.983051
4	0.48192436	8.082184
5	-12.936128	-10.095017
6	-36.417824	-10.06001
7	-20.288958	-0.55982435
8	-13.966007	-1.2254043
9	2.4370158	26.560863
10	-17.439146	-5.568655
11	3.5414698	29.535265
12	-18.3437	7.0318913
13	-0.77275467	24.010801
14	18.65905	25.828022
15	3.3273623	32.848133
16	-0.04452078	23.024088
17	5.200838	22.179226
18	10.36983	22.34243
19	4.5405235	23.023306
20	0.89298356	-5.001687
21	0.04094746	23.340012
22	15.830623	24.420025
23	0.95124817	20.546719
24	35.916065	2.98622
25	8.712895	31.648684
26	-32.97537	-19.874842
27	-13.195737	-6.4782553
28	10.130844	10.732519
29	-37.300987	-9.550098
30	41.132065	1.6203473
31	-35.172665	0.21364161
32	-15.414153	-16.293253
33	20.64981	24.674732
34	7.720541	29.563238
35	-14.078321	3.8034453
36	11.282888	22.861551
37	-32.028587	-22.260738
38	0.6454601	19.755192
39	-13.092763	6.5389137
40	-36.784958	-8.730581
41	17.208881	29.70078
42	16.211664	23.270111
43	6.2799983	25.84532
44	43.064518	-0.07880883
45	-10.4972725	-4.71128
46	-38.18341	17.722027
47	-20.060774	1.9317136
48	-6.368895	-8.986145
49	42.04351	1.4707795
50	-47.381207	-0.74050707
51	15.096223	32.39601
52	32.75912	-7.42161
53	15.752026	22.512413
54	-3.5726416	-10.673267
55	36.72099	2.919732
56	10.464768	31.780706
57	7.065982	15.057026
58	-34.115562	4.922721
59	-32.185165	-22.199516
60	39.28997	2.2777455
61	37.633503	12.396022
62	34.149982	8.931318
63	-32.295303	-22.097742
64	8.772962	36.426746
65	-9.899765	4.3616395
66	-12.641361	-0.627881
67	3.3597767	23.726288
68	-11.212163	8.291595
69	3.6519217	17.140795
70	-14.634887	-2.7853844
71	45.34549	-3.3852503
72	-14.004604	5.975881
73	-14.375716	-7.4957037
74	-36.07632	15.309617
75	1.297354	18.392498
76	34.35124	10.7164
77	5.0485086	33.32552
78	-17.2307	5.360592
79	-15.683968	-8.686272
80	-15.172251	-6.1400614
81	-10.508493	-0.24855392
82	-0.2753887	21.364122
83	8.453624	16.081886
84	-0.8031469	22.810938
85	-42.321583	-4.10383
86	6.591009	28.404121
87	0.13329177	23.57114
88	-13.429407	-15.941014
89	32.176746	-7.5668902
90	-0.057636466	20.481972
91	4.7329316	24.114462
92	-10.484463	-10.316541
93	-11.884665	-5.016779
94	-11.498921	2.3922966
95	41.70345	1.7795591
96	-14.739476	-2.3957975
97	-17.63362	5.797954
98	-36.4927	-6.158216
99	-14.565247	-14.512858
100	12.123841	23.201612
101	-12.78028	-3.4106302
102	12.435966	33.878727
103	16.318098	14.654877
104	-14.852893	3.5431495
105	-14.706924	14.555348
106	2.8481536	23.87421
107	-14.144306	13.200151
108	11.340575	32.071236
109	6.905148	24.018444
110	2.5448835	17.618755
111	2.0889492	25.62065
112	-18.913578	9.238127
113	-15.525036	8.589745
114	41.209568	0.086061195
115	11.0903015	22.840748
116	-10.408549	3.5429163
117	-19.992931	0.44667614
118	-0.6113143	23.99007
119	6.038638	35.993877
120	-10.439894	8.661617
121	4.4506216	29.039665
122	11.645111	25.502768
123	-19.851967	-1.2738103
124	-18.402027	-2.0873153
125	-17.703209	-6.9159846
126	10.543607	36.58651
127	3.004956	24.883423
128	9.48941	31.663363
129	-14.216985	-6.514131
130	-40.06517	-8.730108
131	39.059486	2.2806814
132	1.80763	26.260498
133	4.450364	18.76983
134	-0.4611835	26.990246
135	-0.39298373	25.257233
136	11.439385	10.934467
137	-37.76936	13.738063
138	20.214321	24.035282
139	-12.533656	9.4151945
140	20.023586	24.46418
141	2.7368283	31.953302
142	-11.624016	-5.1165333
143	7.1217637	27.452732
144	2.1841152	25.993856
145	0.7590313	9.802177
146	-36.129623	5.734
147	-11.170301	-6.5715837
148	3.108047	19.651255
149	3.7133799	34.95712
150	-13.305296	-1.1906617
151	-11.837912	-4.1589546
152	-30.052525	7.953872
153	9.890465	36.202705
154	-15.194743	-1.3722798
155	-35.88537	-9.960203
156	-10.177805	-2.5397513
157	3.351187	30.358856
158	41.83695	-0.37418634
159	-17.11204	3.0519032
160	-11.31995	11.085404
161	1.7643421	23.337036
162	4.391767	28.010054
163	10.56001	30.8298
164	-14.911405	-5.763777
165	4.020481	25.895018
166	3.5582278	29.779493
167	37.796867	-0.12881304
168	15.763547	37.9757
169	38.087444	1.151704
170	3.6701677	30.179247
171	0.6781162	13.505691
172	-18.554317	15.569296
173	-15.9510765	-13.089603
174	-20.095913	-1.4803625
175	-7.2137504	-2.6544313
176	-12.933497	13.685092
177	-18.596428	0.1643314
178	-19.706675	-2.5803096
179	3.212121	22.774792
180	-16.939285	-6.9429145
181	7.1833496	13.487383
182	0.7397896	21.109222
183	20.222292	-18.802925
184	-15.898	15.162125
185	-0.103668645	21.44502
186	-38.19325	-10.092152
187	8.679414	21.176924
188	1.3367319	26.15833
189	-19.24311	-4.3020873
190	1.2544854	17.66817
191	0.991249	32.387405
192	8.350504	25.652927
193	-9.223123	-5.40104
194	0.6646937	8.633275
195	9.36283	30.870089
196	-17.14382	-10.785194
197	10.529891	23.645039
198	1.2215832	29.678677
199	14.35863	24.333708
200	-38.45904	13.629321
201	-5.0920396	-9.690386
202	-13.163114	0.14452204
203	1.991499	15.680612
204	0.89419544	9.05185
205	3.4454596	28.295479
206	-6.432021	0.3766367
207	36.244263	9.695679
208	10.612458	5.3546553
209	7.886036	36.035416
210	9.95921	31.908571
211	-10.13498	-18.036053
212	19.431805	26.326616
213	42.845028	0.4909168
214	41.147797	1.5902267
215	0.60245305	9.65722
216	9.14246	29.216103
217	4.9155965	29.590326
218	3.0160973	24.311272
219	6.7127266	27.7516
220	-16.160597	5.525883
221	-8.960581	-8.513216
222	-12.051665	2.0725937
223	31.98296	-9.116813
224	11.057586	37.67861
225	-10.182774	13.45395
226	2.7746007	30.215166
227	2.8079827	21.952108
228	19.133108	32.809025
229	1.0095516	22.454525
230	3.3923137	28.02022
231	0.12703025	8.137754
232	-1.111242	27.344135
233	-10.104067	4.61548
234	30.362831	-9.417321
235	22.240107	-24.613068
236	-4.1525464	-11.145626
237	33.712425	11.370449
238	-12.997175	-15.505576
239	39.671368	1.2660642
240	6.674859	13.27848
241	5.5289598	29.80879
242	-15.9182625	-0.6089747
243	-7.8799467	-16.360914
244	9.605169	11.850981
245	1.9809264	26.31503
246	-0.92013305	25.729666
247	-5.9245677	-9.624751
248	42.814743	-2.2410152
249	3.9867206	26.786251
250	21.823282	-21.268023
251	-4.9905987	51.033768
252	-40.127422	-5.4650598
253	20.076687	24.203314
254	0.7317141	20.296944
255	-31.925777	17.938944
256	8.104767	10.915994
257	21.807135	34.92668
258	-16.23806	-9.486189
259	9.34855	24.961308
260	-17.013172	14.370545
261	4.196622	23.031553
262	-32.893536	-18.558084
263	-0.36112565	19.486849
264	2.1747854	33.405083
265	-8.422781	-2.6611512
266	-17.509272	-6.7173405
267	2.3404632	34.85722
268	43.500675	-1.0623832
269	-7.5633726	-11.060921
270	9.845357	20.77336
271	2.6538045	27.951313
272	4.8269806	19.291014
273	9.091898	11.503703
274	9.196775	31.10795
275	-11.345709	-6.0967455
276	8.124679	23.066788
277	-14.770351	-15.919201
278	-1.5148991	-8.39538
279	-32.18522	-21.690569
280	-13.74778	14.409202
281	10.02854	22.243725
282	-10.596655	-1.72138
283	-14.007292	-10.986137
284	14.423739	-26.315567
285	43.942123	-1.9344999
286	-11.716849	-10.549735
287	-14.353869	-12.840859
288	8.086557	24.231792
289	-36.873447	-10.89377
290	6.474225	23.984282
291	-39.296062	-10.6809225
292	-15.034376	11.108225
293	10.280885	37.27029
294	-2.0658455	26.307629
295	-0.14237875	27.6139
296	-20.190014	-2.3956504
297	-15.708564	-15.6172085
298	-8.59682	0.050596308
299	-7.524744	0.10399817
300	4.5245776	32.33779
301	0.027586456	25.185425
302	1.7434089	24.763556
303	10.55881	30.785881
304	6.133579	17.498692
305	3.016284	23.140867
306	-16.575579	-11.07763
307	28.633505	-7.2949715
308	-37.377388	-9.122272
309	10.491081	35.0351
310	-13.497521	-12.864955
311	15.53971	28.93788
312	6.01443	28.05743
313	37.079826	0.6711459
314	10.873648	32.118855
315	1.3992541	22.997961
316	-38.82021	-9.943964
317	-15.852945	-1.9839164
318	-36.65177	-9.39015
319	3.2662666	22.11715
320	8.902011	30.014175
321	6.9209695	35.344646
322	11.14612	23.509253
323	1.1982527	30.474806
324	9.0665	28.315977
325	19.886892	23.986944
326	-35.13157	-18.358767
327	-13.878806	-8.117632
328	5.3927293	19.724287
329	15.542775	-22.031094
330	40.264626	1.0740077
331	-10.797029	-3.6093197
332	-38.59296	-8.983047
333	5.2558055	28.421202
334	1.4093359	26.63585
335	-6.935523	3.6814742
336	-14.300297	14.953968
337	3.7607164	25.390814
338	-8.592919	-9.346002
339	0.6870491	25.32481
340	1.371477	29.084023
341	9.882881	26.482607
342	42.521503	-1.6283602
343	5.17608	16.99067
344	-32.996967	-16.361326
345	5.192957	18.54543
346	29.014402	-6.9064837
347	1.7687137	20.177647
348	9.890672	11.597774
349	0.42812026	28.781477
350	22.971195	-25.326185
351	2.7899325	17.759047
352	19.653868	23.453497
353	-11.217627	7.447246
354	11.553958	33.121624
355	11.603562	35.2053
356	15.146847	36.26914
357	36.286392	9.410301
358	10.120492	31.780619
359	-8.088243	0.69638765
360	9.943387	31.81579
361	-11.058134	5.215187
362	18.548506	36.339096
363	-16.381172	14.832212
364	-16.72609	2.9005494
365	10.049432	29.923668
366	-30.647127	9.049794
367	-15.379227	11.927488
368	-10.151567	3.2973475
369	-9.916642	-18.024801
370	-16.952557	8.507018
371	-6.4218793	-4.2861996
372	-11.899277	3.6181114
373	5.6913686	21.46442
374	37.564438	-0.76420385
375	9.323732	38.52359
376	0.97091883	21.924854
377	5.5243545	30.726034
378	-33.072166	-20.373447
379	8.768845	31.793785
380	41.45132	0.19516185
381	0.7801173	21.756855
382	3.2684574	26.370266
383	-14.184027	-9.011013
384	-17.482973	-5.6431494
385	5.016853	29.01948
386	3.9859211	17.175402
387	-15.680544	-2.4433358
388	35.92219	13.653327
389	2.6529903	29.76319
390	-16.39381	-11.807251
391	-12.377883	11.955536
392	-12.663789	0.7888831
393	9.91755	31.644161
394	38.89983	2.863345
395	-20.890877	-0.39660016
396	1.8403612	23.57357
397	12.112982	23.078012
398	-34.488785	17.696486
399	13.348863	33.925514
400	39.377018	1.4328566
401	-11.50384	-18.920881
402	37.34396	0.38094416
403	-35.66056	15.388479
404	12.330893	25.602169
405	8.959284	23.962633
406	-17.980043	-5.046991
407	30.603374	-7.7874284
408	-14.833158	-7.754645
409	-34.68146	16.197405
410	3.1767316	29.084534
411	7.853778	22.440876
412	3.8802848	18.165947
413	5.375697	18.118784
414	0.95097256	21.674116
415	12.534299	24.593676
416	-15.056068	-1.6090741
417	2.3640153	18.457249
418	5.1141586	33.577126
419	-16.170212	-14.504838
420	6.625094	26.254038
421	-12.116038	-0.3985969
422	2.2669587	30.605322
423	-11.346809	-17.265522
424	-6.198098	-9.880657
425	-7.7889886	-2.382097
426	-14.817795	12.68337
427	-9.63659	0.8268257
428	-45.501915	-8.05679
429	7.503449	16.311352
430	-20.961727	4.610736
431	-6.318007	-9.613672
432	11.061163	27.696547
433	8.646457	28.16689
434	-16.548447	-2.7020195
435	-37.651897	-9.159749
436	5.2433014	18.360945
437	-10.6627865	1.4463953
438	2.653343	26.203438
439	-36.874367	14.862693
440	21.818773	24.33062
441	-35.79335	14.89626
442	29.06463	-7.56136
443	12.02439	31.877304
444	2.3177176	17.070393
445	34.73262	10.683827
446	-31.873167	-16.834045
447	4.6131697	32.159843
448	-8.283097	-7.396547
449	1.0892571	13.57824
450	34.881203	11.385498
451	0.56128263	24.177092
452	-15.926754	-1.554311
453	1.6173809	24.890535
454	-10.466988	-5.2163033
455	1.7681732	21.054138
456	15.747739	28.898617
457	-13.796413	-3.8149793
458	8.3835125	20.744661
459	10.326771	31.65492
460	-32.71212	-20.821941
461	5.2361	26.55421
462	-21.12474	-2.7031994
463	-14.959896	-1.2350149
464	-12.529254	-6.2104874
465	4.868884	27.439583
466	-14.1694355	-13.048301
467	9.488133	21.485395
468	-0.16291621	21.804377
469	-8.497114	0.07029739
470	0.96265954	17.326477
471	-20.426332	4.3549223
472	-17.600128	-6.500354
473	-15.364001	-6.385237
474	39.056114	2.0706892
475	8.924239	24.229227
476	-32.15789	7.118211
477	37.90323	3.0620108
478	41.038307	1.4236459
479	0.7868252	8.142904
480	9.449766	23.681417
481	8.391604	35.17461
482	42.629513	1.219464
483	0.71328044	23.329609
484	9.763274	32.223667
485	-36.89061	18.480595
486	4.6528544	24.136566
487	-16.74984	-4.3681817
488	5.658508	25.297358
489	-19.12605	-0.7000514
490	10.496381	29.310843
491	6.1008344	35.83926
492	-17.256634	5.9376755
493	1.9859059	17.991562
494	-0.15766984	23.76991
495	-14.660615	12.389977
496	19.050652	23.128193
497	12.130165	34.885983
498	-11.356016	-1.5787692
499	9.374771	27.326752
500	7.4139757	4.5068874
501	34.0026	10.12386
502	-1.6823893	23.265522
503	7.8801966	11.2710705
504	-11.675185	-3.0912178
505	10.301463	31.314384
506	27.750458	-7.6477413
507	4.2064013	22.966188
508	17.52241	-21.542095
509	-14.372288	-1.49858
510	41.073994	1.9734521
511	38.391327	3.4308386
512	-43.727707	-3.9643562
513	1.6540859	26.886972
514	-42.478027	-7.431946
515	29.954296	-8.589115
516	38.71855	1.6317874
517	7.690849	31.014372
518	2.99719	20.37319
519	-5.5193853	-10.739709
520	-20.42434	-3.38266
521	8.739678	14.754609
522	-17.721651	6.641856
523	1.5965978	20.537992
524	-10.204307	13.13228
525	-31.88602	-18.352007
526	11.353191	33.679554
527	5.313713	24.933971
528	-17.85931	-8.302111
529	-16.249096	-11.0081
530	9.08297	26.653746
531	-17.770334	8.806613
532	2.6323836	19.441643
533	2.4779444	32.058968
534	5.974334	17.493225
535	3.9968822	28.911798
536	-18.481792	16.86601
537	-14.960352	-14.273564
538	-8.4000225	5.5113907
539	39.017952	1.8553096
540	-31.456278	21.440138
541	11.314293	22.165756
542	0.0870821	20.787106
543	-34.32929	-19.814268
544	-38.598694	-9.359934
545	8.413693	30.343647
546	41.782608	-1.6194905
547	-15.476374	14.72625
548	2.5692263	24.457176
549	4.8258634	25.5225
550	5.3434825	27.54044
551	-1.9762766	21.353231
552	4.0457544	21.908834
553	-11.033494	-0.025998553
554	13.9075165	-25.27835
555	-36.805485	-11.140955
556	3.6133416	27.482784
557	5.010497	28.584827
558	33.91062	10.743995
559	9.865497	27.498606
560	-14.802024	11.137358
561	-37.60162	-9.787736
562	-7.434298	-2.0070424
563	29.171616	-8.126874
564	-7.654464	-9.132444
565	35.432304	15.490318
566	-15.596714	-3.6843917
567	15.20832	35.64609
568	-19.19754	-3.6349118
569	7.407696	24.339046
570	-45.64554	-1.2277913
571	1.8303357	33.379787
572	-35.24681	20.61219
573	-39.090904	-11.25364
574	-7.394166	4.5718966
575	-0.04285753	26.235012
576	3.717645	28.35318
577	4.0082307	29.805964
578	-38.998253	-9.607052
579	20.270918	26.558205
580	2.263318	26.728882
581	29.538977	-8.567563
582	-14.49967	0.9829972
583	20.360888	34.070423
584	2.5502563	19.827751
585	37.073475	11.821083
586	-15.137141	-4.331272
587	17.857103	29.3033
588	34.502357	9.144297
589	-38.13317	-11.298075
590	-12.394499	-11.010015
591	-9.097902	3.5826676
592	-41.291965	-6.799656
593	39.892864	2.3637998
594	5.425805	25.086632
595	1.1089431	25.955576
596	12.408681	21.388166
597	-6.3492036	-4.186492
598	-18.035915	-10.879591
599	-29.57065	7.43094
600	22.367153	-28.22622
601	-11.049542	11.815493
602	2.6649387	30.487303
603	-16.949892	10.052994
604	-13.7669	0.4426894
605	9.473496	30.867355
606	-0.032118715	22.06306
607	1.4675642	18.4598
608	10.011241	29.05018
609	-0.99835145	26.206186
610	-22.52383	-2.1803865
611	5.649423	24.003653
612	-31.835617	-20.85134
613	18.220612	-19.518051
614	2.6794288	19.520872
615	-16.008858	11.132398
616	-14.928552	-4.916655
617	6.0056453	24.48392
618	-8.447313	-4.149937
619	-15.175973	0.5560773
620	-12.0025	16.383186
621	6.7244463	20.450045
622	-10.322107	-8.749212
623	0.3941255	29.876883
624	11.157414	28.91715
625	-7.682082	3.5970654
626	3.920099	26.244747
627	-36.65915	14.981196
628	16.838448	6.2302775
629	-11.625337	3.278929
630	-17.851591	4.451908
631	-11.742374	7.17005
632	2.7550642	10.205403
633	-16.873432	-0.53573626
634	1.5982664	25.200241
635	-19.562273	3.1521418
636	-34.783413	-20.75043
637	-14.061688	-6.6956124
638	-41.2756	-5.119992
639	36.768166	1.8311795
640	-39.42259	15.192533
641	15.2243395	32.7097
642	34.08139	10.802803
643	3.505475	26.467514
644	-48.135815	-0.33426175
645	-19.341436	2.6732187
646	-10.519456	12.207636
647	1.0013069	17.692299
648	4.3251257	21.605764
649	-11.19201	10.768923
650	-15.068941	19.108313
651	-9.6323395	-18.557852
652	7.0613523	25.568768
653	-15.968871	-8.188321
654	10.394176	11.580244
655	-14.42998	10.983265
656	1.2308615	25.943676
657	-36.073074	23.69526
658	2.8491888	31.65316
659	-11.466137	-8.405061
660	1.8073051	22.714808
661	3.4434078	22.850641
662	-20.56844	6.229706
663	42.54036	2.6807039
664	-17.994436	8.546658
665	22.880865	18.492594
666	-7.300394	-3.6455061
667	4.3097625	28.277716
668	9.178517	21.451227
669	-19.024006	-1.1988385
670	29.14996	-7.952653
671	1.457269	31.115635
672	2.5108137	26.165882
673	-12.12107	-3.8714051
674	-35.86805	15.345602
675	-18.7627	-9.015613
676	1.8963231	30.11809
677	40.494965	2.7377412
678	-11.155532	-8.324461
679	4.14406	35.2508
680	19.613691	26.369396
681	-16.181795	-4.9524336
682	15.985205	13.951429
683	-9.796938	-0.27949998
684	-21.460674	1.442017
685	6.3126636	31.560806
686	41.879204	-0.5129257
687	-15.811689	-5.321533
688	-13.6216755	-0.5434322
689	-36.68972	-10.882886
690	6.654905	24.521065
691	-17.920444	3.9197724
692	19.861311	-19.281599
693	-13.549528	-13.993158
694	36.210407	10.053664
695	-38.267845	20.206852
696	5.7079997	21.003033
697	10.567169	32.413624
698	-30.104128	7.3309984
699	-16.91274	-12.306415
700	-2.0385695	25.750029
701	12.391763	25.31688
702	-14.397594	-8.993993
703	42.425217	-0.069496855
704	-39.40807	-8.313657
705	-20.9064	-5.7807126
706	4.296754	23.720121
707	-18.219147	4.9855137
708	-0.88097	20.304592
709	4.3021603	26.980019
710	6.4605227	20.722641
711	2.6474311	19.439571
712	4.178623	27.888847
713	34.086323	8.295671
714	6.2086477	20.238712
715	1.272918	33.399525
716	-31.882618	-22.472248
717	38.03179	0.8444162
718	-17.667986	3.1290052
719	10.5522585	36.185387
720	-6.366799	-2.7368236
721	0.115253635	31.235455
722	0.79635286	17.468132
723	38.4165	0.39857033
724	-39.003014	-5.447321
725	9.576901	35.86343
726	1.9373755	23.071976
727	-35.92046	15.378657
728	7.049169	36.65557
729	-18.429892	8.411022
730	7.2273674	16.421064
731	-34.99332	-19.77692
732	-39.895233	-10.421437
733	-10.807828	-18.694971
734	-0.13356169	22.107933
735	-16.789068	18.124868
736	-0.32150424	25.390512
737	-20.794876	4.227411
738	-18.384264	1.8183509
739	-42.133396	-6.5687194
740	2.6235106	27.18171
741	9.264918	11.852819
742	-13.806985	-11.782047
743	3.633918	29.774536
744	0.1298655	24.472351
745	-0.67087847	18.359512
746	-5.234225	-10.522558
747	0.031422876	20.930841
748	41.996582	2.6243107
749	17.07881	25.099932
750	-10.002877	-18.02393
751	38.95633	0.6242327
752	-40.38477	-7.651139
753	-12.915302	-11.369461
754	-43.265053	-8.802793
755	-8.095012	-4.412916
756	-21.39132	4.144729
757	-21.215158	7.4829326
758	-20.642664	-1.6407197
759	-8.805342	-1.830705
760	12.212386	19.863409
761	-15.230803	-15.909623
762	-6.147665	0.02361213
763	-18.192497	8.873385
764	-37.437653	-8.466415
765	-42.837677	-6.5018563
766	7.185856	32.92192
767	4.7388873	31.626019
768	-17.305866	12.404436
769	40.50227	1.266588
770	10.474101	25.466406
771	-18.652517	6.307281
772	-9.529466	8.686369
773	7.969266	10.898188
774	22.755863	27.14836
775	-19.289042	9.949393
776	2.1555202	26.08572
777	0.50541335	28.726398
778	-11.28001	9.715582
779	-37.686806	13.221943
780	7.7223167	19.387178
781	-14.347069	-1.1191165
782	5.942006	-0.7752238
783	-16.626944	-13.67445
784	-40.14865	-5.045283
785	-11.544985	-8.414053
786	4.9359527	29.476334
787	7.597694	23.507982
788	2.7501175	23.771866
789	35.028706	12.91429
790	38.095104	2.4345691
791	32.785885	-7.5003614
792	-10.521319	4.162935
793	-12.985182	-4.6906075
794	-18.82035	-3.1701927
795	2.3689811	22.3699
796	-14.484061	8.636125
797	7.74981	25.68238
798	-14.842521	0.2591509
799	-16.500648	7.883316
800	-0.18495838	24.902317
801	-10.803043	14.031672
802	-11.900547	-18.27929
803	40.869923	0.2780295
804	5.39353	21.241142
805	-18.32222	-6.6581116
806	5.2471642	21.598413
807	-35.10034	4.832342
808	3.3046825	18.072895
809	0.29298836	23.178442
810	-15.842412	7.4888096
811	-15.352228	-5.3948865
812	9.8206005	22.081097
813	-34.7408	15.077185
814	2.6633582	15.6546755
815	-8.599946	-8.855761
816	3.0118	22.866402
817	-13.148621	7.1279697
818	-13.395205	8.825885
819	0.4091118	32.45205
820	0.6026553	28.751677
821	2.672807	19.899626
822	-5.32526	-8.1266365
823	-31.66474	-17.355608
824	0.0879527	29.218985
825	-16.412416	-6.4374204
826	8.07081	28.487974
827	-9.872672	-3.938418
828	-20.374802	8.999363
829	8.951923	21.990427
830	-7.0205536	-4.367193
831	4.139787	28.76804
832	-37.953213	15.412432
833	9.749007	30.409885
834	22.266779	25.991522
835	3.3686373	32.367336
836	12.038911	24.199297
837	19.328276	29.095987
838	33.722977	11.874198
839	4.3838806	22.70264
840	1.3022147	29.577744
841	-15.530676	-7.310701
842	12.086016	36.41676
843	12.808769	24.280746
844	3.1236422	19.314783
845	18.383656	35.16174
846	-14.421197	-1.9969045
847	-0.4040136	23.909246
848	-36.671833	-10.453261
849	27.828209	-7.6903925
850	10.544638	34.562904
851	2.7138672	19.57547
852	-19.472832	-8.034239
853	19.12339	23.227903
854	-16.674788	8.029606
855	2.5435889	17.95754
856	-10.990082	-4.895133
857	4.0478334	32.598984
858	2.5310261	23.380764
859	34.38015	13.341235
860	0.9061001	17.662527
861	34.82231	9.955479
862	4.829066	23.049734
863	4.887186	30.027346
864	7.3482876	17.542133
865	11.56763	22.484623
866	-11.64889	0.7594825
867	9.842149	35.864452
868	-16.722073	-7.828873
869	3.666436	22.376144
870	5.6040664	27.733974
871	1.8074678	19.627691
872	-7.8188014	0.688405
873	11.693408	24.101423
874	3.5444624	20.228949
875	-13.689239	16.094273
876	4.9492974	34.82721
877	-37.143116	-9.857079
878	-15.706949	-8.588009
879	-18.420662	9.866211
880	33.952656	12.581548
881	3.7905786	19.652666
882	-14.381653	-14.015024
883	1.8132952	18.038067
884	-15.650717	10.643996
885	13.160777	21.54883
886	2.2011304	20.691504
887	3.6877308	20.808372
888	36.15054	10.118032
889	-10.248257	0.8820731
890	-11.388761	5.807953
891	-42.317345	-9.238017
892	-10.778619	-12.80998
893	-39.047256	-8.412513
894	10.95228	24.843714
895	-19.065094	1.2473435
896	4.5485387	16.569338
897	10.125336	31.903128
898	-35.303135	15.772828
899	-14.217405	15.056814
900	2.67843	33.232525
901	42.631435	0.20899713
902	37.753235	10.815953
903	17.870989	30.210045
904	11.432322	27.396112
905	-6.910976	-16.054815
906	-18.507227	14.871182
907	-13.514477	8.23232
908	16.149948	-21.782919
909	44.162426	0.3696544
910	-35.9018	15.887408
911	8.201412	31.82661
912	-15.640787	-4.817273
913	4.962181	24.997625
914	-8.683154	-5.5254836
915	-36.134163	15.797472
916	-14.471237	9.903676
917	-12.465793	-12.901808
918	20.406797	24.121428
919	-36.92848	-10.718065
920	-14.402134	-0.98648024
921	2.3774128	23.40828
922	-16.219555	-12.560128
923	-18.547241	1.2632592
924	-38.946064	-8.048121
925	-37.006344	-11.243452
926	6.8097506	28.407686
927	19.908524	31.52672
928	13.885557	21.823462
929	-19.45586	11.297561
930	-13.927175	-7.324401
931	-16.347155	-5.565718
932	6.0583935	23.715576
933	37.836914	2.3074765
934	-14.578707	9.500352
935	10.136718	32.544952
936	4.24344	28.564812
937	-6.920934	-13.410086
938	3.3460026	34.707428
939	1.6675198	25.791765
940	-10.553341	-10.845424
941	-4.0880303	-10.824968
942	-12.681115	2.0636134
943	5.5450225	30.246023
944	-15.312387	-1.5733246
945	33.54287	-9.718358
946	-10.967615	-11.1144905
947	-15.947552	-12.123924
948	-10.882771	-1.9485219
949	3.1976516	21.088314
950	-35.116352	4.8790526
951	30.317148	-7.020124
952	2.779389	26.333466
953	4.7928925	32.083534
954	4.249332	25.061384
955	-8.243745	0.79905665
956	9.22357	31.34203
957	10.005302	24.27634
958	-38.06611	-8.190093
959	1.3052717	23.348019
960	13.402552	31.429592
961	1.1051277	25.667059
962	1.929954	23.398376
963	-18.383568	-3.5735943
964	9.037119	12.078573
965	14.231541	-14.641084
966	-13.317582	4.836853
967	-38.74929	-8.003959
968	9.807191	36.5766
969	12.350507	22.839834
970	-37.749954	13.416448
971	5.1778865	18.833109
972	-35.162827	-18.406898
973	8.833411	36.639984
974	5.63102	29.952797
975	42.91108	-0.6905951
976	8.647722	22.91372
977	0.24660264	16.834997
978	-12.152297	-12.826321
979	-9.838104	5.9196086
980	3.462363	20.413591
981	1.2258042	33.46742
982	9.18387	30.892885
983	6.8670697	26.274767
984	40.093853	-0.9080649
985	19.587584	-19.778822
986	-38.535748	14.167536
987	2.6849077	28.105848
988	-10.496615	6.438666
989	-11.519598	7.4803042
990	-16.08714	9.181857
991	-0.9835187	23.029495
992	1.2554171	26.8075
993	-0.33895633	23.602493
994	6.833445	29.725637
995	1.3426288	18.358591
996	32.68773	-8.296595
997	5.8095956	18.65289
998	-34.67507	29.670086
999	2.8370202	19.531363
1000	-12.713424	-4.2184463
1001	-35.165485	29.309467
1002	38.408802	2.806061
1003	3.7298331	35.572838
1004	-35.019604	29.523558
1005	-14.78154	-6.947189
1006	3.3009017	26.469204
1007	-14.544906	-7.292376
1008	18.4381	31.994265
1009	-22.57601	-0.92107
1010	5.1894226	29.424673
1011	34.64348	9.203653
1012	34.263153	12.675947
1013	3.1206684	22.150774
1014	1.7865621	22.374027
1015	-8.653824	-18.065628
1016	-15.459945	13.285976
1017	-18.348295	-5.9550247
1018	-15.468568	-16.313509
1019	2.3814757	27.350039
1020	4.930026	23.678684
1021	2.536179	19.488367
1022	9.788311	32.926373
1023	-7.9671845	-4.0280247
1024	-16.332298	-12.454732
1025	-13.054776	4.0810385
1026	-13.991018	-13.276943
1027	-7.503274	2.8338552
1028	-1.136125	25.691906
1029	-0.011023449	17.444075
1030	40.865604	2.427673
1031	-35.206047	29.326466
1032	36.968098	10.16148
1033	9.889219	31.40458
1034	-0.009131322	25.347355
1035	-13.9962435	-15.122756
1036	0.6396779	22.880486
1037	12.2361355	22.87422
1038	-9.087782	-10.778929
1039	-36.316486	15.529695
1040	1.1158539	27.40384
1041	-17.605011	13.470658
1042	-39.799187	-9.038415
1043	9.879673	21.374977
1044	10.51814	31.096275
1045	-6.71919	-4.009453
1046	41.724545	1.1263609
1047	-11.551649	-10.200763
1048	-14.590378	17.811153
1049	7.2187667	23.810085
1050	-9.73627	-4.6069345
1051	11.291751	22.286293
1052	-34.993523	29.48116
1053	-15.740988	-7.5390325
1054	5.43885	22.65761
1055	-14.0260105	17.401318
1056	-37.49844	14.754659
1057	13.1073	21.889418
1058	9.468471	29.256998
1059	2.5395303	28.12631
1060	-20.59326	2.9173758
1061	7.4142222	23.531275
1062	8.489386	29.257988
1063	14.425307	36.346077
1064	5.000338	22.457779
1065	-17.773293	0.80564016
1066	2.3639019	29.425407
1067	-3.4186406	-11.087583
1068	3.7201285	28.076614
1069	-44.40487	-7.7888327
1070	-21.61538	0.12122727
1071	6.5334396	28.931408
1072	2.8631802	19.413046
1073	15.476528	37.357544
1074	-13.500688	17.526875
1075	-22.597408	7.575329
1076	36.4373	1.5793197
1077	-33.087383	-21.954844
1078	0.7670055	8.253746
1079	5.585335	-0.2913347
1080	7.7097907	35.681377
1081	-32.50896	-18.163546
1082	11.027932	22.651161
1083	0.71024734	28.316578
1084	33.683247	11.383891
1085	8.263038	21.930376
1086	3.515307	32.2722
1087	4.4655733	29.659082
1088	37.68085	10.449303
1089	4.513288	15.50068
1090	13.296107	35.85394
1091	2.0017562	17.316233
1092	-11.043918	-0.0007897499
1093	9.429812	25.662489
1094	-37.158615	-9.1255245
1095	38.417606	0.40102512
1096	-16.018003	19.390032
1097	4.125634	20.284763
1098	33.432247	12.348938
1099	11.55504	22.799627
1100	42.97553	-0.469738
1101	10.625399	31.395502
1102	2.437605	33.212036
1103	15.646401	28.855957
1104	-16.251383	3.8393135
1105	19.482435	23.851019
1106	-20.768406	-4.2113004
1107	-10.618071	5.036725
1108	-14.567383	-8.000056
1109	9.431545	37.185253
1110	3.6473112	21.019943
1111	9.496551	37.035667
1112	-0.46023434	25.765257
1113	4.8696213	29.565908
1114	4.1664643	26.23903
1115	36.053528	10.085491
1116	-38.049118	-9.07925
1117	8.545166	26.353098
1118	-17.304493	-14.426847
1119	-31.738527	-21.453808
1120	0.52573127	8.361392
1121	-13.605826	8.64095
1122	4.946044	18.407747
1123	11.667084	32.38308
1124	1.553884	23.324415
1125	-7.570312	-8.895067
1126	-17.676361	13.680174
1127	-20.762426	-3.1129313
1128	-13.262564	-5.120136
1129	-15.04576	-2.147209
1130	35.134987	16.387653
1131	-11.026426	8.059735
1132	-9.381824	9.019251
1133	6.708299	18.880999
1134	6.8953257	-24.602938
1135	20.384754	-19.438522
1136	-15.075526	-5.3342385
1137	-9.120581	2.2322986
1138	-32.254585	19.14874
1139	11.947938	24.448048
1140	9.699926	31.006584
1141	19.54424	25.176874
1142	-15.580602	-3.5375214
1143	31.971945	-9.054169
1144	-1.3289543	21.493555
1145	2.2499263	24.97168
1146	-16.544292	-1.6229172
1147	-8.748413	-15.719533
1148	-3.8205726	-11.042157
1149	-20.065914	-0.1306186
1150	-19.59004	0.6888608
1151	-13.863648	-1.4171772
1152	-20.373152	2.9741218
1153	-8.941543	-9.2946415
1154	2.8146784	23.50279
1155	-2.0320015	26.553822
1156	-18.579132	-4.1549897
1157	4.551285	21.739563
1158	4.1241145	28.346083
1159	-35.66272	15.468403
1160	0.74513686	17.846006
1161	-37.386623	13.471261
1162	-6.002423	-4.8766313
1163	-14.291866	-0.48825052
1164	-15.342646	-8.3376
1165	-7.4858484	-5.654919
1166	-7.3217764	-6.034742
1167	2.1138175	22.066711
1168	-13.0000925	15.630647
1169	8.995531	-16.06077
1170	-12.782382	-1.8474681
1171	41.533978	1.4978544
1172	34.614567	9.901401
1173	9.621941	31.512056
1174	15.936678	-22.0696
1175	9.5650015	31.165756
1176	-3.1553328	-9.699595
1177	40.703186	0.061789032
1178	-16.889156	-10.823176
1179	-14.138851	6.014219
1180	3.6283553	29.927376
1181	10.613181	32.031193
1182	-39.74049	-7.3834095
1183	2.0363452	26.843191
1184	5.025672	23.288912
1185	4.633305	26.170238
1186	31.89293	-6.346934
1187	-14.547653	7.842666
1188	0.6548765	29.803308
1189	-5.6854386	-11.998759
1190	-6.4036474	-10.234788
1191	4.48428	26.176142
1192	3.7648818	19.843477
1193	-16.266779	18.594707
1194	-3.9554083	-10.460263
1195	19.037193	-18.937134
1196	-16.982954	-11.374685
1197	15.365529	28.343811
1198	-15.050073	-8.918567
1199	-9.115222	3.7981174
1200	4.469842	17.882103
1201	33.366673	11.303236
1202	-9.343441	-9.494223
1203	41.857655	0.6053797
1204	-36.980137	-8.67854
1205	-14.243535	8.177482
1206	5.434235	21.509071
1207	19.556673	-18.853182
1208	-11.958741	-9.361322
1209	-7.5996757	-0.9205708
1210	-39.177586	-6.526932
1211	18.822996	-18.86042
1212	-35.362595	-18.423447
1213	-18.9098	0.7807215
1214	-11.216442	0.92931855
1215	40.17136	-0.42824307
1216	11.401363	10.807135
1217	9.553455	37.0347
1218	5.823016	25.812399
1219	10.293878	23.003357
1220	-36.662975	-11.049678
1221	40.486168	3.3113973
1222	-19.527235	7.9920673
1223	-39.450626	14.167009
1224	8.384577	37.43458
1225	0.33167124	27.09255
1226	1.3284943	29.500034
1227	8.680107	22.219584
1228	-18.284397	10.164561
1229	-0.020439502	25.286697
1230	-11.928426	6.481069
1231	-19.674608	-2.188024
1232	42.901684	-1.4876425
1233	-15.505682	-2.4764397
1234	16.012207	-20.05957
1235	0.38482076	32.360134
1236	-14.174084	-12.612168
1237	-35.25644	3.9513276
1238	-3.266886	-11.063388
1239	5.374771	20.903284
1240	-20.085344	7.380512
1241	-10.17705	-3.2902107
1242	-16.172544	-0.049989052
1243	16.764288	-21.631956
1244	-7.919424	0.9361161
1245	13.807058	22.168043
1246	6.7248125	24.314104
1247	-10.35273	-2.661162
1248	11.497171	21.16931
1249	-38.42016	-11.442157
1250	-13.123883	-11.378191
1251	3.7450895	19.68694
1252	-16.344992	-4.015707
1253	40.436356	0.5311585
1254	-10.779284	6.2372665
1255	-18.255726	-2.855763
1256	10.276203	32.362858
1257	-39.80128	-10.347348
1258	-15.205979	-4.9855857
1259	-10.679279	0.13001205
1260	-16.194183	-1.8891276
1261	-20.863146	5.356225
1262	7.449446	36.049538
1263	-37.973534	13.748069
1264	-34.913975	-17.424913
1265	10.094958	29.928062
1266	-13.698274	2.8784535
1267	-11.439061	8.3751955
1268	-18.564184	3.0268624
1269	1.9685849	27.548714
1270	3.7055564	20.450048
1271	8.067295	20.661097
1272	-19.836786	2.251267
1273	-14.748869	-0.94271857
1274	-36.720707	-10.666454
1275	0.9526334	24.00546
1276	1.7085421	29.966064
1277	6.929396	30.827127
1278	1.8049194	15.575096
1279	-11.792951	-0.851991
1280	-42.283203	-7.4691668
1281	-16.44383	2.1067245
1282	1.7589504	21.72151
1283	-13.298104	-0.52693367
1284	16.44081	35.963978
1285	35.706474	10.544684
1286	0.34125188	23.332584
1287	-8.075961	4.5142775
1288	-11.961955	15.575481
1289	6.2734237	17.784515
1290	0.35860667	7.603493
1291	2.5674043	29.698893
1292	-12.2710705	-1.398423
1293	6.9765167	26.394949
1294	42.242775	-1.1929054
1295	-13.770305	-12.732922
1296	2.949584	25.98681
1297	-6.526131	-3.332357
1298	2.4261212	26.879889
1299	-14.73914	18.895111
1300	-21.176758	8.44859
1301	11.635636	32.290405
1302	-12.669024	-10.817613
1303	-33.166485	-17.112328
1304	3.2388515	33.101524
1305	-10.213528	-18.928175
1306	2.1782143	19.485731
1307	19.758322	26.180157
1308	-35.65582	-17.65429
1309	5.2544904	27.001032
1310	-37.997444	-10.547291
1311	-21.205051	-3.0468438
1312	17.306665	24.877426
1313	1.8222784	18.05473
1314	40.53615	0.32391295
1315	-16.750969	-5.833837
1316	34.762905	9.733418
1317	42.903786	-0.059243087
1318	4.5604267	28.508562
1319	34.93919	10.8743515
1320	-13.9661045	15.45086
1321	-13.644569	15.283026
1322	0.5083364	21.128792
1323	-12.383656	8.4199
1324	-11.303744	-9.845619
1325	-20.133408	12.397772
1326	5.680816	31.087456
1327	0.33827317	18.040522
1328	35.193424	11.492995
1329	-18.730103	-13.784084
1330	1.5583843	27.348526
1331	-13.882111	-1.5486381
1332	-16.114946	7.75773
1333	-6.599061	-11.147782
1334	-12.994679	10.9323635
1335	-13.078513	7.013635
1336	5.2301536	28.161772
1337	7.3638434	24.104471
1338	-17.31847	7.60395
1339	6.366069	30.814156
1340	40.14974	0.5918193
1341	33.72693	10.800779
1342	-35.812363	17.741295
1343	-34.315815	-18.460443
1344	4.1941543	20.284805
1345	28.756279	-7.5847616
1346	0.26746637	11.110548
1347	-31.949099	18.55603
1348	-17.05148	-1.6911409
1349	-8.404638	-3.1002862
1350	9.075571	30.113895
1351	-0.04377242	21.235523
1352	-37.216755	13.900428
1353	-15.440079	-15.731035
1354	10.371221	21.773064
1355	29.548374	-8.080007
1356	-10.668842	3.0731578
1357	6.247072	31.39148
1358	-18.991606	-1.6698046
1359	6.3112187	36.41955
1360	-15.680076	18.046698
1361	-17.704851	-1.5569628
1362	-20.122896	3.3515215
1363	9.591621	11.345173
1364	-1.8666615	23.707653
1365	-14.54579	-4.461165
1366	-21.707598	0.39976394
1367	-17.680626	-5.889363
1368	-39.15938	-11.553315
1369	11.365028	22.18665
1370	41.737682	-0.1801332
1371	8.8838625	30.143162
1372	-37.484295	15.959843
1373	35.830383	15.958579
1374	-0.2479253	22.99289
1375	4.2470493	20.391754
1376	5.2972083	25.383627
1377	20.923092	24.59705
1378	3.614768	25.190529
1379	-9.841837	0.6539938
1380	5.388464	31.20538
1381	3.8218875	22.23924
1382	21.1563	-21.016478
1383	2.7488294	20.909101
1384	1.7017142	31.002218
1385	-16.322243	-0.28974193
1386	-37.631966	15.387096
1387	34.475334	10.349032
1388	10.249548	21.769447
1389	-13.327538	-10.266076
1390	-37.100163	14.819954
1391	5.7302713	20.683758
1392	-10.772114	11.325062
1393	6.0101957	19.984982
1394	-39.287598	-11.37752
1395	19.704079	23.966074
1396	-44.82984	-8.34571
1397	-10.144302	-0.26782262
1398	-12.766866	9.153196
1399	-10.160765	-2.793409
1400	-21.034128	11.236716
1401	-10.96183	-13.179649
1402	3.2000716	19.42652
1403	-1.6045411	21.41323
1404	0.2317034	23.64489
1405	3.7981923	25.93396
1406	-37.93353	-10.184605
1407	-32.575363	20.288668
1408	13.122951	28.0743
1409	-37.828327	-11.089936
1410	0.9447664	16.296635
1411	16.183989	38.100677
1412	9.914033	28.486118
1413	-15.895645	-13.410871
1414	7.5695987	17.660564
1415	-17.424252	-12.000706
1416	-15.345746	5.1669397
1417	-15.478827	-12.230677
1418	-18.512878	-0.8843125
1419	6.116642	23.857853
1420	2.5064623	34.120457
1421	-6.191689	-12.49788
1422	1.9738463	20.174322
1423	-38.009968	-9.792002
1424	2.0604122	9.976139
1425	-18.840837	-5.924617
1426	-21.604107	3.2007563
1427	42.570404	1.018172
1428	-21.572496	-5.2984033
1429	2.5971992	26.056087
1430	-37.99778	-9.757261
1431	-16.7253	4.0523734
1432	20.102964	29.32894
1433	-13.672693	6.9000707
1434	4.432578	28.137806
1435	-16.967752	3.4691172
1436	1.3802916	31.478788
1437	-20.364365	-4.165622
1438	7.4478006	25.944977
1439	3.783426	29.860231
1440	2.294482	23.171085
1441	-20.463884	-0.8742343
1442	6.0729213	26.740805
1443	0.9207251	8.507961
1444	-15.127182	-5.0306334
1445	-44.727688	-6.5859404
1446	8.501358	25.194492
1447	8.762213	27.997826
1448	1.8341712	25.978683
1449	-12.477315	-2.2247105
1450	-13.499843	12.234381
1451	20.262423	-19.017006
1452	1.4116924	25.138475
1453	36.086308	13.321975
1454	1.7460651	31.072618
1455	8.897452	21.065973
1456	4.201668	28.64511
1457	-15.030101	-0.8244897
1458	-32.65362	-16.766706
1459	-12.620142	10.061391
1460	-45.134975	-5.9492207
1461	-10.282872	-11.709378
1462	-9.822331	0.13577758
1463	-15.105171	-14.851357
1464	-11.015788	-5.8701234
1465	38.667572	3.337643
1466	-10.821046	-2.8556898
1467	-15.192353	16.04681
1468	37.936634	2.33145
1469	4.501248	32.13785
1470	-15.445717	6.5489154
1471	-14.274341	-5.7004747
1472	41.27973	0.8730781
1473	2.3033502	28.350857
1474	-15.516471	-6.746479
1475	-19.409266	-0.34419972
1476	4.41659	26.756517
1477	14.069396	21.738909
1478	3.8540473	28.116053
1479	1.0780823	33.800247
1480	41.611523	1.1905453
1481	17.797314	30.482899
1482	0.7808128	18.060934
1483	-39.943604	20.475714
1484	38.756355	2.9168375
1485	-11.120803	-5.4656024
1486	36.664253	15.183183
1487	-13.519521	9.417873
1488	9.738125	25.158148
1489	-13.993007	15.624271
1490	3.8898	36.08958
1491	-15.43689	13.6448345
1492	10.3797655	21.959984
1493	-22.301826	6.908027
1494	6.0112214	30.771128
1495	-19.733215	0.21478139
1496	3.3205335	17.087479
1497	5.7825227	26.059864
1498	4.7487545	32.0242
1499	1.540557	27.081276
1500	-18.35076	-13.917605
1501	-18.848722	-3.6095452
1502	6.2549577	27.073519
1503	36.559483	12.113466
1504	-42.07031	-8.05213
1505	-19.285686	-3.8590326
1506	-3.051961	-11.112929
1507	2.6368618	25.49069
1508	-31.503166	13.004853
1509	-15.434687	11.682215
1510	-11.69525	3.2723312
1511	8.562182	28.296843
1512	-15.90312	-13.805366
1513	-12.029985	-2.3132882
1514	-9.304711	2.8947532
1515	5.195133	27.799906
1516	0.8776083	9.4604845
1517	11.117862	22.491524
1518	21.218615	-21.631248
1519	-9.095649	0.3710668
1520	-15.610583	-7.462498
1521	-46.497814	-1.5070674
1522	-13.704678	0.71874285
1523	-10.654294	8.332328
1524	33.842648	10.631768
1525	-18.4937	12.265773
1526	17.546936	-23.572886
1527	-13.873859	-3.9886076
1528	0.80361027	16.736732
1529	1.816377	21.542006
1530	6.9420805	26.868298
1531	8.059481	36.185307
1532	-4.086745	50.85169
1533	-14.641126	17.5896
1534	10.305562	36.13546
1535	9.284425	23.573902
1536	0.6228504	29.991896
1537	13.289853	36.468582
1538	-0.9209519	18.449823
1539	-11.961102	0.4075823
1540	1.67804	22.524817
1541	-41.450073	-7.6039386
1542	-15.335686	14.824134
1543	10.040924	31.359833
1544	40.791702	-1.054417
1545	6.3973093	25.425419
1546	1.1064091	16.692543
1547	1.4120727	29.839
1548	1.0519459	29.445099
1549	-16.00191	-0.78803796
1550	-4.964904	-10.952118
1551	6.3143306	33.02789
1552	17.243147	36.310608
1553	-8.783352	-12.319186
1554	13.479628	35.192787
1555	3.1679108	25.986113
1556	-17.394499	16.623049
1557	-10.009948	11.60509
1558	37.082684	0.8290253
1559	18.366953	32.66408
1560	-14.637154	-12.280336
1561	-16.54213	7.1249905
1562	-17.824987	-5.759727
1563	22.665676	23.676458
1564	-43.20574	-1.992709
1565	-14.939728	7.491339
1566	-34.03728	-16.964426
1567	1.3905001	19.516056
1568	-12.483158	-2.637661
1569	35.353157	1.4535518
1570	-18.18196	1.9401928
1571	-33.860916	-17.982172
1572	42.159367	-1.6609213
1573	-3.7852812	-9.986624
1574	19.171137	-18.46771
1575	-7.9602823	0.38721913
1576	4.8762636	24.970263
1577	-5.098271	-10.379086
1578	16.979906	34.035744
1579	35.497524	9.778478
1580	17.522081	-20.90045
1581	-35.30493	-17.565145
1582	19.084923	24.24898
1583	-34.209236	-17.183712
1584	2.3384829	24.471348
1585	-13.859673	-5.5874143
1586	19.72871	23.794327
1587	-37.414066	4.274077
1588	-8.005343	-3.2150614
1589	43.696568	0.61556715
1590	36.4319	11.014724
1591	38.865406	1.1320767
1592	-16.677027	-4.3794236
1593	-32.553226	-20.157488
1594	-9.751039	-0.7270844
1595	41.45267	1.0975542
1596	-13.019519	-5.9144564
1597	-13.066432	-11.5202465
1598	-12.923101	-12.323442
1599	37.278885	11.5179825
1600	-12.714082	-0.81193656
1601	-8.066487	1.7482145
1602	-10.747948	5.77644
1603	8.530826	13.866968
1604	5.2258177	32.864162
1605	-17.62816	9.66752
1606	5.610117	27.668146
1607	36.501213	9.677402
1608	16.881418	24.448727
1609	-14.469984	-0.19843042
1610	12.388119	22.317293
1611	7.144259	36.76258
1612	13.243621	22.012943
1613	-14.139987	-8.5326
1614	9.25111	28.189892
1615	0.98378325	17.106297
1616	19.455797	26.389215
1617	37.513474	0.86244625
1618	-9.293122	5.870312
1619	-42.01704	-6.205393
1620	-43.373585	-8.7573
1621	-8.413562	2.9111447
1622	39.491547	1.365258
1623	0.17161375	21.979074
1624	-31.450615	-19.101194
1625	1.7984669	27.42702
1626	0.96718246	30.177223
1627	-13.714052	-4.5015235
1628	1.9022374	25.322464
1629	4.4077625	28.837086
1630	-17.953651	6.262294
1631	-35.58294	15.340457
1632	8.543908	32.996834
1633	6.5988183	30.676601
1634	-7.7951035	-2.5876367
1635	1.7948959	20.19523
1636	6.5063763	23.26974
1637	5.955822	26.364386
1638	-6.940075	-2.7306204
1639	0.89115465	8.318835
1640	4.2757163	29.348288
1641	-42.425613	-8.8622055
1642	19.19023	24.727636
1643	38.21595	2.8405716
1644	-18.445812	9.363007
1645	-12.026558	-6.970714
1646	-21.436504	-0.0072074584
1647	-11.08026	11.110474
1648	3.0640054	9.829316
1649	-10.757884	-0.1892828
1650	9.803748	21.506155
1651	-19.429993	-1.8306795
1652	-0.909147	21.017668
1653	-12.650504	-3.705601
1654	13.457759	30.31438
1655	-35.185345	29.23135
1656	2.6087651	26.184057
1657	-40.63273	-3.8151708
1658	-11.427238	12.3022
1659	-20.167067	2.4918375
1660	33.975796	12.520636
1661	-35.844383	1.8643756
1662	-10.421467	-18.16822
1663	-11.661734	2.3651874
1664	8.268466	22.420612
1665	8.937285	25.23676
1666	-11.284493	-12.7734585
1667	1.2122959	26.818636
1668	-13.933595	0.12309566
1669	1.7051331	19.961252
1670	6.7558017	20.97641
1671	4.6541924	26.093956
1672	-14.795628	10.364802
1673	-9.341336	-5.2409816
1674	-17.637177	-3.0071998
1675	-1.0354571	21.477867
1676	-7.504442	-11.26095
1677	-19.277845	2.861924
1678	6.0132546	23.127388
1679	-12.685702	1.6792011
1680	-32.99716	-17.895065
1681	18.322649	34.41782
1682	38.35249	3.1787012
1683	-14.693934	6.110589
1684	40.754257	0.67773986
1685	12.456293	26.44057
1686	39.763676	0.7916012
1687	5.9551315	28.937113
1688	4.2528415	31.191135
1689	-10.655337	9.1685505
1690	10.330194	32.458813
1691	2.3979738	25.8335
1692	5.8582587	19.73639
1693	-38.970676	11.512188
1694	-18.230898	-2.3994749
1695	2.4707136	31.426268
1696	-34.756035	15.872234
1697	-8.47371	-5.518511
1698	5.1788645	31.38238
1699	-10.021116	-14.092508
1700	2.8196075	-26.89934
1701	0.70788705	20.694033
1702	-20.423952	10.122005
1703	1.7864126	24.567608
1704	4.4819655	31.942856
1705	1.5778041	27.229128
1706	-0.46720195	23.316193
1707	-33.573006	-15.717913
1708	0.4799085	19.029688
1709	-15.070706	9.357666
1710	-15.340877	-5.5104966
1711	-10.891058	5.821238
1712	-33.02717	-14.966464
1713	-13.67881	-4.7419996
1714	-20.556988	4.076215
1715	19.564018	24.669813
1716	5.425289	25.581032
1717	42.245415	-0.98446214
1718	-39.35999	-8.956602
1719	-13.117537	-14.138456
1720	9.148635	29.168707
1721	-3.0591166	-11.697716
1722	0.028024783	16.233139
1723	-1.439804	26.20926
1724	1.0353502	26.178642
1725	6.646781	21.640703
1726	5.391002	27.320482
1727	9.827441	29.95755
1728	9.253017	26.01238
1729	4.6979947	31.218014
1730	2.123894	29.850468
1731	1.4970347	23.774614
1732	-10.987945	-2.4007313
1733	-0.32827765	8.427736
1734	6.3731976	14.581822
1735	-42.742725	-9.112749
1736	-37.208134	-9.213041
1737	-39.900715	-5.6808577
1738	1.9823563	28.704721
1739	-31.340887	19.557398
1740	-32.084118	-21.541424
1741	-41.482037	-5.396331
1742	29.33512	-9.110854
1743	-17.002811	6.4977493
1744	0.12148597	21.825823
1745	-10.392534	6.1254907
1746	-11.765041	-1.9190729
1747	-19.162596	5.08302
1748	0.4485107	30.031086
1749	4.5901365	28.267689
1750	11.422547	31.622448
1751	37.228634	2.3018684
1752	12.598948	24.040705
1753	20.946693	26.785778
1754	-1.302246	26.019335
1755	-6.1069436	-10.032547
1756	1.06111	25.483263
1757	-15.421504	-4.00067
1758	37.84748	3.7079992
1759	0.36223185	7.7535877
1760	-14.328592	-4.3008504
1761	8.008857	27.23645
1762	-16.79131	-13.659986
1763	-15.86297	1.1300939
1764	-13.040404	-5.472267
1765	-17.284014	-5.457392
1766	-33.483814	-15.924364
1767	-34.84646	-19.61304
1768	10.127949	10.5053
1769	-8.532144	8.31315
1770	-13.372566	1.9035554
1771	6.221538	28.5468
1772	3.8184195	24.647186
1773	-7.337889	-2.81292
1774	-11.731235	-11.289864
1775	30.397537	-9.089673
1776	41.814842	0.32779962
1777	-12.370004	-10.952073
1778	-8.724714	6.7556
1779	-9.383855	-18.882286
1780	-13.516294	-8.515306
1781	-18.5972	1.2680929
1782	44.180767	-0.92366856
1783	-15.650482	-5.9809484
1784	5.232041	24.646894
1785	-43.20009	-8.980427
1786	-17.82018	6.583488
1787	6.282428	36.106037
1788	3.1856418	27.88629
1789	-18.299463	13.162115
1790	1.3315762	16.385561
1791	-31.325483	7.8577843
1792	2.948504	30.131664
1793	-19.65473	0.33951604
1794	-18.558258	-14.399224
1795	-13.884859	-8.568691
1796	3.0817301	19.130417
1797	1.4852365	24.107943
1798	-15.861732	-6.090889
1799	-7.5457745	-2.993147
1800	-36.536903	-0.2514756
1801	-10.515274	5.3816895
1802	-15.483692	2.4564238
1803	7.3065977	3.4791079
1804	8.937426	36.12097
1805	5.8725867	25.410782
1806	0.15965071	21.906485
1807	3.88253	35.528214
1808	-36.535828	3.5333393
1809	-40.07471	-6.5048547
1810	-3.5026524	-11.599122
1811	-38.281284	14.80635
1812	0.7292079	22.245575
1813	-8.939929	-4.5842566
1814	-5.6429787	-13.350657
1815	41.707176	0.6836797
1816	9.975128	28.961601
1817	4.109244	32.90887
1818	-35.47635	15.69878
1819	-15.967307	-13.551388
1820	6.228835	25.11087
1821	-35.53024	-17.840988
1822	7.53496	35.34068
1823	-7.9167886	-5.429026
1824	21.173035	32.75133
1825	-16.727661	13.321835
1826	42.368416	0.15872827
1827	-18.000376	13.35906
1828	43.712753	-2.0302155
1829	13.143364	22.690527
1830	-18.986332	-0.9569297
1831	-19.031174	-4.7567716
1832	23.47734	27.95348
1833	-13.585669	-0.57394177
1834	5.5157385	30.201283
1835	1.5509585	20.232855
1836	37.181984	14.952813
1837	10.254386	22.170782
1838	-0.026763309	21.971626
1839	-0.14018072	22.85483
1840	5.377159	25.909494
1841	-34.963436	-19.685774
1842	2.7958417	19.687498
1843	-7.8369727	0.29602078
1844	-46.997196	-4.078128
1845	-42.40834	-7.552632
1846	-11.220006	0.88108665
1847	9.132122	24.884428
1848	18.666084	31.312338
1849	-35.781574	14.746613
1850	1.6235362	9.656788
1851	2.1721249	22.97711
1852	-49.74999	-4.6106215
1853	-16.11124	2.080644
1854	-16.371798	-7.6702433
1855	5.019172	26.032028
1856	3.3674703	17.087896
1857	9.877796	8.82016
1858	4.793211	31.570673
1859	-34.723267	15.918217
1860	1.4793376	26.78775
1861	-18.799143	-2.2481728
1862	-18.47087	-1.133625
1863	-6.3541226	-11.495631
1864	19.306406	25.341118
1865	9.660379	37.780136
1866	5.5079966	17.540699
1867	33.995186	8.389092
1868	-13.738819	3.0715737
1869	19.602316	23.961603
1870	8.946417	30.865685
1871	33.817814	11.030576
1872	-0.1455219	18.129732
1873	4.797407	27.057808
1874	6.282549	23.986408
1875	-13.310208	12.331368
1876	7.72951	-16.722586
1877	-12.75938	-12.430077
1878	-8.402044	-14.198137
1879	-21.18478	-2.2511141
1880	6.019846	34.406372
1881	39.816483	1.6810789
1882	4.301752	21.300152
1883	2.7066796	14.5597
1884	-16.749813	-5.7405477
1885	-38.832077	-6.4989095
1886	41.928364	2.928456
1887	7.4430656	33.790604
1888	37.410183	12.747837
1889	9.179579	29.797255
1890	-40.00277	-6.236417
1891	-15.822377	-3.3536508
1892	-13.255463	16.341507
1893	-15.867408	-6.904531
1894	-18.533602	5.8574452
1895	3.4326167	33.73066
1896	39.36277	2.9808095
1897	-0.17136754	19.016546
1898	-1.7256373	24.916887
1899	-15.094502	-0.7346347
1900	0.94561416	27.457352
1901	-11.628862	12.403039
1902	5.2505465	27.218842
1903	-0.08098674	22.0721
1904	-14.342156	-8.471105
1905	-17.0421	-12.025122
1906	-18.44545	-6.6108265
1907	34.171238	-8.288116
1908	-39.636475	-9.245455
1909	7.881014	12.935757
1910	10.702569	29.921139
1911	2.9175131	23.143398
1912	4.8839097	21.519087
1913	-6.081007	-7.669793
1914	-36.63841	14.27474
1915	12.185609	33.789932
1916	8.728391	26.948357
1917	-6.490855	-9.207182
1918	-12.991664	-10.423794
1919	13.180362	24.248777
1920	-12.289782	1.0400656
1921	2.935489	26.446815
1922	3.6032133	28.466484
1923	7.0772896	35.7249
1924	-18.307964	-4.8214874
1925	-15.529677	3.6132278
1926	-14.297328	-1.4230462
1927	-15.357952	-13.052431
1928	-8.150475	-4.856725
1929	39.099777	1.4040192
1930	0.8657832	30.585245
1931	10.068447	31.515226
1932	7.2218633	24.818022
1933	7.953688	20.63431
1934	-8.669309	0.634891
1935	9.91266	25.42724
1936	-19.297655	0.40920752
1937	35.275677	14.234877
1938	0.24127725	23.402649
1939	3.457631	27.517536
1940	-21.681307	2.1234152
1941	-14.625305	-7.3773293
1942	-31.052395	16.309278
1943	-18.52734	5.9047513
1944	35.348366	15.676658
1945	-10.098078	-9.577701
1946	8.266935	14.6250515
1947	0.0958289	26.82871
1948	-16.416525	15.010182
1949	-17.674103	-7.284117
1950	-9.903551	13.996626
1951	6.01736	27.833038
1952	-12.82237	-9.013969
1953	38.757454	1.5723517
1954	28.488935	-7.9098816
1955	-18.783234	9.231258
1956	14.858281	23.170849
1957	6.136241	12.192143
1958	6.886279	15.627519
1959	0.07216118	23.263897
1960	39.399467	2.327828
1961	40.567734	3.3089576
1962	-6.308404	-10.499884
1963	-2.0093458	25.83501
1964	3.311312	34.464993
1965	4.3014913	29.889717
1966	9.326475	25.746758
1967	9.966401	21.754139
1968	6.0197234	23.911982
1969	-12.623258	-7.047756
1970	-7.295913	-3.4252164
1971	3.419114	23.687431
1972	31.98789	-8.396774
1973	20.217308	-19.256891
1974	-5.628652	-11.285623
1975	-8.619172	-13.060602
1976	-14.628763	-6.4815207
1977	-13.899022	0.92182094
1978	-19.536692	-6.985991
1979	-13.381753	14.68581
1980	37.395157	0.39117536
1981	3.9478693	28.54276
1982	37.545765	3.4840176
1983	-19.465508	-1.7506692
1984	20.01154	32.337715
1985	0.58210343	8.24055
1986	-0.018472813	23.45075
1987	1.765851	26.458502
1988	10.625395	20.2536
1989	41.722427	-0.16379312
1990	4.324499	26.730282
1991	-3.8502803	-10.898994
1992	-34.95835	29.548557
1993	34.09322	11.782301
1994	36.98181	1.015603
1995	-13.131409	11.045213
1996	3.367421	22.656921
1997	-12.879809	8.746217
1998	14.791635	33.70299
[truncated: 33,160 more rows]
