# Supplementary material for: Minimal gene set discovery in single-cell mRNA-seq datasets with ActiveSVM
Source: Nat Comput Sci. 2022 Jun 27;2(6):387–98. doi: 10.1038/s43588-022-00263-8 (PMC10766518; doi:10.1038/s43588-022-00263-8)
Supplement: Supplementary file 6 — There are four folders for four subfigures. ED3a: the accuracy versus the number of genes selected by ActiveSVM and all comparison methods, compared with the same number of cells used. ED3b: the accuracy versus the number of genes selected by ActiveSVM and all comparison methods, where comparison methods use the entire dataset. ED3c: the coefficient matrix between gene markers we selected. ED3d: the processed partial data matrix used for distribution plots of top gene markers we selected. [file 43588_2022_263_MOESM6_ESM.zip]

Archive with 16 entries (11 files):
- ED3/
- ED3/.DS_Store
- __MACOSX/ED3/._.DS_Store
- ED3/ED3a/
- ED3/ED3d/
- ED3/ED3c/
- ED3/ED3b/
- ED3/ED3a/accuracy_comparison_same_num_cells.csv
- __MACOSX/ED3/ED3a/._accuracy_comparison_same_num_cells.csv
- ED3/ED3d/matrix_top_genes.csv
- __MACOSX/ED3/ED3d/._matrix_top_genes.csv
- ED3/ED3c/.DS_Store
- __MACOSX/ED3/ED3c/._.DS_Store
- ED3/ED3c/coef_matrix.csv
- ED3/ED3b/accuracy_comparison_all_cells.csv
- __MACOSX/ED3/ED3b/._accuracy_comparison_all_cells.csv
