# Supplementary material for: Minimal gene set discovery in single-cell mRNA-seq datasets with ActiveSVM
Source: Nat Comput Sci. 2022 Jun 27;2(6):387–98. doi: 10.1038/s43588-022-00263-8 (PMC10766518; doi:10.1038/s43588-022-00263-8)
Supplement: Supplementary file 6 — There are four folders for four subfigures. ED3a: the accuracy versus the number of genes selected by ActiveSVM and all comparison methods, compared with the same number of cells used. ED3b: the accuracy versus the number of genes selected by ActiveSVM and all comparison methods, where comparison methods use the entire dataset. ED3c: the coefficient matrix between gene markers we selected. ED3d: the processed partial data matrix used for distribution plots of top gene markers we selected. [file 43588_2022_263_MOESM6_ESM.zip › ED3/ED3a/accuracy_comparison_same_num_cells.csv]

	number_of_genes_selected	ActiveSVM_accuracy	random_accuracy	correlation_accuracy	mutual_accuracy	chi2_accuracy	decision_tree_accuracy	naive_svm_accuracy
0	1	0.7141561973485139	0.5112685386865372	0.5140271556806443	0.5411727259511482	0.7056099889368009	0.5112475329952161	0.641621419659902
1	2	0.7142025580346522	0.5112685386865372	0.5174056053269052	0.4977202621107363	0.7071928253163353	0.508591606219059	0.6979305625498069
2	3	0.7174302477035707	0.511222220946843	0.5449504215515563	0.5472817413408696	0.709602977207561	0.49045270256407647	0.6418532815563198
3	4	0.72438761426121	0.511222220946843	0.5094440153378931	0.5267343600227328	0.7410091565136883	0.719767088746269	0.7480991266586869
4	5	0.7244802497405987	0.511222220946843	0.5173532815270381	0.5939566213197118	0.7584594414662712	0.7070216253694641	0.7315471291444271
5	6	0.721055310568868	0.5166037530545903	0.5113425366781665	0.6296346986222567	0.717749881101794	0.5916356773912331	0.7433321910555325
6	7	0.7185944549347643	0.5163721643561188	0.5138527130820509	0.5019429370405328	0.7554055166229775	0.570297511782601	0.7288354653997778
7	8	0.7303224292117182	0.5164647568890637	0.5667361431786027	0.6107743319958836	0.7570262939407273	0.6099520054944899	0.7444141449149274
8	9	0.7305540179101898	0.5787342048103805	0.5692913415108439	0.5225952169022836	0.7363264908130823	0.6273121364912947	0.7251489065454735
9	10	0.731289601672319	0.5704396298617791	0.5203670235301419	0.5387131237675713	0.7240315385604504	0.6455818107989342	0.7187358958266071
10	11	0.7331896597144378	0.5549990707951239	0.5644578380412689	0.5536478404878499	0.7567021986021988	0.7010053039248579	0.7360451861399411
11	12	0.7372110576434392	0.5549990707951239	0.6174361087218899	0.7213336035250285	0.7573044151111124	0.7084052373930081	0.7579463849957775
12	13	0.7442491670293202	0.5942990790935482	0.560196185211849	0.5231370788215411	0.7578590778035933	0.6783996084806967	0.7546961186741425
13	14	0.7489335318474136	0.5942990790935482	0.6240148597233472	0.5096223814845544	0.725661404712197	0.5903281775932279	0.7473411654567774
14	15	0.7498166578245795	0.5942990790935482	0.5484700637811304	0.5430403735809641	0.7536351786073301	0.5727856101029402	0.7484618955627208
15	16	0.7793773945692621	0.5942990790935482	0.5557920091425952	0.5553902991362317	0.7380734026172695	0.5707474303434547	0.7384785569284297
16	17	0.7828022907945489	0.5943917145729368	0.5181028255187693	0.5621129998826977	0.6871415813267145	0.6121493811817624	0.7353746515994144
17	18	0.7779875617533261	0.5944843929987692	0.6318368187203081	0.735707808344779	0.7534989371633597	0.7337323538186504	0.7711328704799869
18	19	0.7935432457903262	0.5944843929987692	0.5545073916002965	0.6322195426894778	0.6324833501029437	0.6252270471120343	0.7371834975439417
19	20	0.7915976000980585	0.5944843929987692	0.5641276594365744	0.6042478867372656	0.7146116950428463	0.6462245262924278	0.7620563510831182
20	21	0.786777628662519	0.594484435945213	0.5713410429227649	0.5067308385119424	0.7533135373652511	0.707794998878805	0.7671608792136537
21	22	0.7869166248280459	0.5943917145729367	0.5513949127946105	0.5483085737323972	0.7610551736282755	0.6815654224750025	0.7544635790047564
22	23	0.7874728242223722	0.5943917145729367	0.5975258519534961	0.5417642241989429	0.7470180914627683	0.752027297228219	0.7491558550458354
23	24	0.7883995225878091	0.594438032312631	0.5379126712565094	0.6205665199128118	0.7396915634229276	0.729443773861752	0.758912235486752
24	25	0.7886311971791684	0.5867546493868917	0.5281715194293714	0.5929428640706205	0.7658647461680694	0.7292444567804852	0.7713760941509424
25	26	0.7827046705995068	0.5867546493868917	0.5494363437365434	0.6317743754693973	0.7326373820136741	0.668555474595002	0.7676654325810816
26	27	0.7829826199841164	0.5867546493868917	0.5823339487949161	0.7273153710417557	0.7554015258246827	0.6888935207929991	0.7735877536302289
27	28	0.7814536621633221	0.587634815280415	0.688914149336459	0.7292065133045253	0.7611857955300678	0.7225795749289826	0.7562113309975543
28	29	0.777046731372512	0.5879590394582752	0.49827114873714146	0.6202796971096634	0.7427993307109064	0.6369459444628692	0.7739430992414429
29	30	0.7771394097983444	0.6031381567772818	0.5901844033430059	0.5524252952953559	0.7560962060272094	0.7065641627777197	0.7564192800212187
30	31	0.7781122541177001	0.6031381567772818	0.5893630826668486	0.601490330910744	0.768186820368866	0.6892003951931762	0.7868365261964622
31	32	0.7782512932296709	0.6031381567772818	0.6346997577996257	0.5733134645515074	0.760633415148261	0.7391551679027337	0.7714098750428319
32	33	0.7988212810678237	0.6034624668480295	0.5479161466974782	0.7056247987251465	0.7434762316713119	0.6116888713446158	0.7840975493919732
33	34	0.7944612692669216	0.603369831368641	0.5418575318877834	0.6344898837016157	0.7440978070706362	0.6480383998990524	0.7614527173415574
34	35	0.8003498523706231	0.6038333093906909	0.5854127923361994	0.5512913599387723	0.7601202298384357	0.7211419306179507	0.7799780588570473
35	36	0.7923802316894275	0.6038796271303853	0.524729452044566	0.5670178741928046	0.7219744580710257	0.7290542011060545	0.7819240051744218
36	37	0.7971485570980682	0.6038796271303853	0.5549272349617318	0.6855007922350019	0.7546445585401317	0.6768228223766511	0.7786680669940319
37	38	0.7971486429909559	0.6038796271303853	0.5731323766739671	0.6093645913558998	0.7592894276611369	0.7315141978112814	0.7845113201262478
38	39	0.7973339139497331	0.6038796271303853	0.7072391430560296	0.727560904450546	0.7611802954570881	0.7451708115743712	0.7723319322641661
39	40	0.8025190131227349	0.6172526625965542	0.5845319212425468	0.5975186160633403	0.7554706491997234	0.6636613831608906	0.7709010241028522
40	41	0.7976116056556798	0.6172063878033038	0.5970687055061421	0.5985171003857312	0.7716929654095873	0.6091058875416525	0.7927078454153687
41	42	0.8071945742126555	0.6173454698617183	0.524191031892361	0.4978098883132828	0.7385358163483564	0.6967248143947422	0.7774149909793924
42	43	0.8074262917504587	0.6173454269152743	0.5306667485186846	0.6617204202902973	0.7129817704253727	0.6670169829564891	0.78284971577165
43	44	0.807611863334343	0.6173454269152743	0.6081678828416327	0.579048931967816	0.7360014849123384	0.6997736350531842	0.7820628725006171
44	45	0.8093255338101443	0.6173454269152743	0.5996186546116781	0.5662124363804558	0.703084315601469	0.6472169000190975	0.7564719399746146
45	46	0.8036773431330871	0.6172990662291362	0.580314209262365	0.5428590136767439	0.7649400294881997	0.7205919184397057	0.7881738111101787
46	47	0.8040479709435294	0.6172990662291362	0.6015010360927187	0.56732447354053	0.7507100383388762	0.7263004910359743	0.7926696442607456
47	48	0.8040478850506416	0.6172064736961913	0.7072854607957237	0.743122809279938	0.7515939373520312	0.714366798998325	0.7803109579237487
48	49	0.7993260491674705	0.6172064736961913	0.6099779300177157	0.6438403804250654	0.7379696200955624	0.7356099553604902	0.7746618653713708
49	50	0.8086777296510819	0.6172064736961913	0.6153511911284048	0.5767681210030894	0.7615477055052245	0.7572546648768932	0.7743785876995568
