# Supplementary material for: Minimal gene set discovery in single-cell mRNA-seq datasets with ActiveSVM
Source: Nat Comput Sci. 2022 Jun 27;2(6):387–98. doi: 10.1038/s43588-022-00263-8 (PMC10766518; doi:10.1038/s43588-022-00263-8)
Supplement: Supplementary file 6 — There are four folders for four subfigures. ED3a: the accuracy versus the number of genes selected by ActiveSVM and all comparison methods, compared with the same number of cells used. ED3b: the accuracy versus the number of genes selected by ActiveSVM and all comparison methods, where comparison methods use the entire dataset. ED3c: the coefficient matrix between gene markers we selected. ED3d: the processed partial data matrix used for distribution plots of top gene markers we selected. [file 43588_2022_263_MOESM6_ESM.zip › ED3/ED3d/matrix_top_genes.csv]

	Pf4	Ccl4	Ccl6	Lyz2	Cxcl3	Fth1	Ccl3	Ccl17	Cd74	H2-Ab1	H2-Eb1	H2-Aa	Cst3
0	0.019883980370013942	0.05523327880559428	0.07511725917560821	0.10383856415451725	0.019883980370013942	0.5744260995781806	0.013255986913342628	0.4993088404025723	0.31151569246355176	0.0618612722622656	0.033139967283356574	0.05081461650114674	0.11930388222008366
1	0.02056271826949315	0.04626611610635959	0.025703397836866437	0.0627162907219541	0.010281359134746575	0.5212649081316514	0.037012892885087675	0.00822508730779726	0.006168815480847945	0.00411254365389863	0.005140679567373288	0.00411254365389863	0.011309495048221234
2	0.07867323669006185	0.21694741026653416	0.0750971804768772	0.16569060454422113	0.025032393492292405	0.8213009102947364	0.07390516173914899	0.03337652465638987	0.023840374754564193	0.011920187377282097	0.008344131164097468	0.011920187377282097	0.017880281065923143
3	0.09461178423692895	0.12372310246367633	0.09097286945858553	0.17102899458214083	0.014555659113373686	0.9024508650291685	0.0036389147783434214	0.01819457389171711	0.014555659113373686	0.0036389147783434214	0.0	0.0	0.01819457389171711
4	0.01276789387452425	0.057455522435359126	0.03830368162357275	0.031919734686310625	0.01276789387452425	0.28727761217679565	0.019151840811786374	0.7405378447224065	0.10852709793345612	0.0255357877490485	0.01276789387452425	0.0255357877490485	0.19790235505512585
5	0.16947461319182458	0.17934692075639685	0.04771615322876614	0.11517692158667689	0.05265230701105229	0.8605361427118858	0.029616922693716914	0.0312623072878123	0.06746076835791075	0.004936153782286152	0.006581538376381537	0.013163076752763073	0.03619846107009845
6	0.023214449978439473	0.06436733857658218	0.030600865880670215	0.05803612494609869	0.012662427260966986	0.5951340812654483	0.014772831804461484	0.36615518829629534	0.2933462315457352	0.14878352031636208	0.06436733857658218	0.12029305897918637	0.35349276103532834
7	0.11344379786697142	0.1843461715338286	0.0921730857669143	0.2623387825673714	0.007090237366685714	0.7657456356020572	0.021270712100057144	0.028360949466742856	0.021270712100057144	0.0	0.0	0.0	0.028360949466742856
8	0.18630164966345492	0.07578372189699861	0.08841434221316505	0.20524758013770456	0.015788275395208044	0.8336209408669848	0.003157655079041609	0.08209903205508183	0.072626066817957	0.015788275395208044	0.02526124063233287	0.012630620316166435	0.022103585553291262
9	0.10277301165960746	0.34257670553202485	0.06978414371948655	0.1497187083436257	0.07739695939797599	0.7917328305629019	0.04948330191018137	0.02030084180930518	0.03045126271395777	0.01015042090465259	0.006344013065407868	0.005075210452326295	0.021569644422386753
10	0.020880731355458197	0.243305913185339	0.041761462710916394	0.243305913185339	0.04902432579107577	0.8270585332531485	0.05174789944613553	0.03994574694087655	0.0544714731011953	0.008170720965179295	0.009986436735219137	0.008170720965179295	0.03268288386071718
11	0.0525341480340297	0.16198028977159157	0.05691199370353218	0.08317906772054702	0.02626707401701485	0.9062140535870123	0.07442337638154208	0.035022765356019794	0.008755691339004949	0.004377845669502474	0.0	0.013133537008507425	0.039400611025522274
12	0.18717895288666248	0.1346005953342292	0.03995955173984929	0.19979775869924646	0.018928208718875978	0.8643881981620031	0.018928208718875978	0.0336501488335573	0.04206268604194662	0.014721940114681318	0.002103134302097331	0.006309402906291993	0.04626895464614128
13	0.18856325825092468	0.3937644510534015	0.07209771639005945	0.09428162912546234	0.04436782547080581	0.7320691202682958	0.016637934551552176	0.038821847286955084	0.016637934551552176	0.005545978183850726	0.016637934551552176	0.011091956367701453	0.04991380365465654
14	0.15893300885603384	0.21455956195564568	0.07946650442801692	0.12317308186342622	0.05562655309961184	0.8701582234867853	0.04767990265681015	0.015893300885603385	0.051653227878211	0.015893300885603385	0.0	0.011919975664202538	0.03178660177120677
15	0.07709400715626598	0.24890350881880158	0.11233698185627329	0.10572892410002192	0.04405371837500913	0.863452880150179	0.02422954510625502	0.00660805775625137	0.09691818042502008	0.07268863531876506	0.019824173268754106	0.06828326348126415	0.011013429593752282
16	0.10332116090407775	0.1395934833491263	0.08683374161087384	0.19345238637359238	0.08243709646601947	0.8727340612535928	0.051660580452038876	0.03407399987262138	0.03737148373126216	0.008793290289708744	0.005495806431067964	0.002198322572427186	0.03297483858640779
17	0.07213122508063827	0.06491810257257444	0.08655747009676591	0.23081992025804243	0.007213122508063826	0.6275416582015529	0.028852490032255304	0.1370493276532127	0.08655747009676591	0.014426245016127652	0.021639367524191478	0.028852490032255304	0.050491857556446786
18	0.08811000400196681	0.1875161623631601	0.07003615702720437	0.15814616102917117	0.02711077046214363	0.8562485004293696	0.02937000133398893	0.024851539590298326	0.04518461743690605	0.011296154359226512	0.006777692615535908	0.020333077846607723	0.01581461610291712
19	0.14403723557938647	0.18787465510354753	0.050099908027612675	0.1189872815655801	0.07514986204141902	0.46342414925541725	0.03757493102070951	0.557361476807191	0.13151225857248328	0.13777474707593484	0.08767483904832218	0.10646230455867693	0.025049954013806337
20	0.07130847602737914	0.17735697883732757	0.03291160432032883	0.14261695205475827	0.03474002678256932	0.8886133166488785	0.021941069546885888	0.051195828942733744	0.08593585572530306	0.005485267386721472	0.007313689848961962	0.010970534773442944	0.025597914471366872
21	0.0754794768416412	0.10726030919601644	0.059589060664453575	0.20260280625914215	0.003972604044296905	0.6793152915747708	0.03178083235437524	0.35753436398672145	0.13904114155039166	0.06753426875304738	0.03178083235437524	0.08739728897453192	0.0794520808859381
22	0.024283059703766895	0.17171592219092302	0.10753926440239624	0.1890609648364708	0.013876034116438224	0.8273585341926292	0.024283059703766895	0.031221076761986006	0.013876034116438224	0.010407025587328669	0.0	0.001734504264554778	0.03642458955565034
23	0.08202662027005271	0.23544678040478095	0.03341825270261407	0.4906407101338338	0.016709126351307033	0.7382395824304744	0.044051333107991274	0.018228137837789492	0.05164639054040356	0.010633080405377204	0.004557034459447373	0.0015190114864824576	0.021266160810754407
24	0.08277264551342206	0.07322195564648874	0.08277264551342206	0.18464667076071073	0.039794541112222144	0.8977648474917316	0.023876724667333288	0.03661097782324437	0.044569886045688796	0.004775344933466657	0.0015917816444888857	0.004775344933466657	0.022284943022844398
25	0.23983629219693733	0.323147846328505	0.11613125727430648	0.11613125727430648	0.030295110593297342	0.7397056169863434	0.02272133294497301	0.020196740395531564	0.03281970314273879	0.0075737776483243355	0.005049185098882891	0.0	0.020196740395531564
26	0.13378416933609638	0.07246642505705221	0.11148680778008031	0.09476378661306827	0.022297361556016065	0.7859819948495662	0.09476378661306827	0.33446042334024095	0.1393585097251004	0.06689208466804819	0.022297361556016065	0.03902038272302811	0.011148680778008032
27	0.04865848797032139	0.28546312942588553	0.09082917754459993	0.07785358075251422	0.032438991980214264	0.7298773195548209	0.1102925727327285	0.19787785107930703	0.13948766551492134	0.032438991980214264	0.06812188315844996	0.04865848797032139	0.032438991980214264
28	0.07977987595149828	0.13527892009167103	0.06937380517521591	0.19424665449060455	0.06243642465769431	0.8671725646901989	0.04856166362265114	0.017343451293803977	0.031218212328847156	0.0	0.0034686902587607953	0.006937380517521591	0.006937380517521591
29	0.13462689236999764	0.26997758523660814	0.05428503724596679	0.40460447760660584	0.053561236749353903	0.7418955090282128	0.10060826902919177	0.01737121191870937	0.0231616158916125	0.006514204469516015	0.0072380049661289044	0.0043428029796773425	0.03619002483064453
30	0.1039620124010727	0.15386377835358758	0.07069416843272944	0.16218073934567342	0.02495088297625745	0.7984282552402384	0.0499017659525149	0.03742632446438617	0.016633921984171633	0.008316960992085816	0.0	0.004158480496042908	0.02079240248021454
31	0.1289843316586492	0.11055799856455645	0.046065832735231856	0.16583699784683467	0.055278999282278224	0.8936771550634981	0.013819749820569556	0.0	0.013819749820569556	0.013819749820569556	0.0	0.00921316654704637	0.023032916367615928
32	0.08007422596412157	0.2273074801562161	0.05553535026543916	0.15756541238101343	0.12786045758787157	0.8588606494538846	0.15110781351293912	0.02453887569868242	0.032287994340371606	0.0038745593208445927	0.005166079094459456	0.009040638415304048	0.014206717509763506
33	0.15920358050037503	0.45169387955920354	0.057387337157111924	0.17771562474460467	0.048131315034997096	0.3776457025822849	0.07775058582576454	0.02776806636634448	0.21288850880864102	0.08700660794787937	0.05923854158153489	0.09811383449441716	0.05183372388384303
34	0.08351763499226857	0.31009022893169025	0.06946021128069861	0.1777850645875024	0.09344052231808266	0.7954848006194294	0.12651681340412962	0.05209515846052396	0.042999178411861044	0.005788350940058217	0.004134536385755869	0.004961443662907044	0.021499589205930522
35	0.1675655629677561	0.25733282884333974	0.041891390741939025	0.11370520344240592	0.0478758751336446	0.7779829709217247	0.029922421958527876	0.20945695370969514	0.0718138127004669	0.029922421958527876	0.0239379375668223	0.0239379375668223	0.029922421958527876
36	0.04183634341662184	0.11907266972423139	0.09654540788451194	0.15769083287803617	0.057927244730707164	0.7208723788710225	0.06436360525634129	0.17056355392930442	0.028963622365353582	0.0	0.0064363605256341294	0.0064363605256341294	0.04827270394225597
37	0.057227565677767225	0.1206755189292048	0.06095979822196943	0.18909978223957866	0.0622038757367035	0.6183065248228329	0.047274945559894664	0.33963316152240114	0.1791471621217061	0.05225125561883094	0.0373223254420221	0.047274945559894664	0.0373223254420221
38	0.03223954858715031	0.25791638869720246	0.15313785578896397	0.24179661440362732	0.010746516195716769	0.7630026498958907	0.10746516195716768	0.11552504910395527	0.02686629048929192	0.008059887146787577	0.005373258097858384	0.002686629048929192	0.040299435733937884
39	0.05547291714401096	0.18182789508314703	0.049309259683565296	0.20340069619470685	0.12327314920891325	0.822848270969496	0.11094583428802192	0.12635497793913608	0.12327314920891325	0.040063773492896804	0.006163657460445662	0.040063773492896804	0.02773645857200548
40	0.057451533442707224	0.14869808655759517	0.08617730016406085	0.22811638278721988	0.032105268688571685	0.8550139977061724	0.027036015737744577	0.04562327655744397	0.12504157278706868	0.03717452163939879	0.011828256885263254	0.02027701180330843	0.03041551770496265
41	0.35005595924940003	0.14901030697778517	0.08751398981235001	0.25781148350124733	0.04020913045432298	0.685920460691392	0.03547864451852027	0.04020913045432298	0.059131074197533794	0.011826214839506759	0.007095728903704055	0.007095728903704055	0.016556700775309463
42	0.02035400858242899	0.2664524759881613	0.018503644165844536	0.05736129691411806	0.06661311899704032	0.6402260881382209	0.1868868060750298	0.005551093249753361	0.005551093249753361	0.0	0.005551093249753361	0.0	0.012952550916091175
43	0.11299381491654165	0.28601559400749604	0.09886958805197395	0.07415219103898045	0.01059317014842578	0.8827641790354815	0.049434794025986974	0.01765528358070963	0.01059317014842578	0.0	0.0035310567161419264	0.0	0.01765528358070963
44	0.13258328760408028	0.5269335789392934	0.08838885840272019	0.20057471714463426	0.05779271510947089	0.6221215802960691	0.16997857385138498	0.027196571816221597	0.027196571816221597	0.0033995714770276996	0.0033995714770276996	0.013598285908110798	0.013598285908110798
45	0.11615980458894175	0.4133127930722811	0.05402781608787988	0.07293755171863785	0.048625034479091896	0.7752991608610764	0.10805563217575977	0.008104172413181981	0.032416689652727926	0.0	0.0027013908043939943	0.0027013908043939943	0.04322225287030391
46	0.09657739762421581	0.10472247935155932	0.050034073467967226	0.11752189349452767	0.03956182553281129	0.9343572324366903	0.07097856933827909	0.009308664831249716	0.01047224793515593	0.004654332415624858	0.0011635831039062145	0.006981498623437288	0.01279941414296836
47	0.09536395332183956	0.10728444748706951	0.04768197666091978	0.10728444748706951	0.027246843806239873	0.9263926894121557	0.018732205116789913	0.02043513285467991	0.02043513285467991	0.006811710951559968	0.005108783213669977	0.00851463868944996	0.011920494165229945
48	0.05840240423006481	0.30512276495707336	0.1251480090644246	0.37544402719327385	0.1263398948650382	0.7377773105797985	0.04767543202454271	0.025029601812884925	0.020262058610430653	0.004767543202454271	0.004767543202454271	0.004767543202454271	0.025029601812884925
49	0.1823379561355929	0.437611094725423	0.04990301957395174	0.3877080751514712	0.015354775253523615	0.5719653781937546	0.02879020360035677	0.017274122160214064	0.07677387626761807	0.026870856693666324	0.009596734533452259	0.011516081440142711	0.044144978853880384
50	0.027524438788954473	0.34780881742406106	0.07256442953451633	0.152635524193293	0.1351199722366856	0.6605865309349074	0.0750666512426031	0.3352977088836272	0.1776577412741607	0.042537769037475096	0.0250222170808677	0.055048877577908946	0.020017773664694163
51	0.014492214601566083	0.20047563532166415	0.06159191205665586	0.04106127470443724	0.03260748285352369	0.7970718030861347	0.27897513108014715	0.015699899151696593	0.010869160951174564	0.004830738200522028	0.001207684550130507	0.003623053650391521	0.010869160951174564
52	0.04736353473953481	0.17817710687729757	0.13306897855393113	0.15562304271561436	0.05412975398803978	0.9179504113805079	0.02255406416168324	0.02255406416168324	0.01127703208084162	0.004510812832336648	0.006766219248504972	0.006766219248504972	0.029320283410188212
53	0.03554342702865111	0.09478247207640296	0.15665436357072157	0.19219779059937267	0.07898539339700247	0.8991170615025448	0.02369561801910074	0.01711350190268387	0.015797078679400493	0.009214962562983622	0.0013164232232833744	0.0013164232232833744	0.013164232232833745
54	0.0413088359916471	0.12943435277382756	0.07160198238552164	0.11566474077661189	0.0137696119972157	0.6444178414696947	0.02203137919554512	0.4819364199025495	0.19828241275990607	0.07986374958385105	0.030293146393874537	0.060586292787749074	0.052324525589419656
55	0.07043776993960349	0.2656863252107851	0.06178751749088025	0.3571318510972879	0.07908802238832673	0.7377429588411103	0.02224350629671689	0.02224350629671689	0.02718650769598731	0.011121753148358445	0.008650252448723236	0.00494300139927042	0.02842225804580492
56	0.10553357327430853	0.20612026030138383	0.10223564910948638	0.40234674810830123	0.02308546915375499	0.43532598975652265	0.019787544988932846	0.12202319409841925	0.41883636893241194	0.13026800451047457	0.0742032937084982	0.07915017995573138	0.042873014142687835
57	0.018734638040453996	0.11865270758954198	0.08742831085545198	0.4371415542772599	0.018734638040453996	0.6182430553349819	0.03746927608090799	0.16861174236408596	0.068693672814998	0.018734638040453996	0.0	0.03746927608090799	0.03746927608090799
58	0.10229325295954456	0.15188998166720255	0.04339713761920073	0.16738895938834567	0.015498977721143118	0.8400445924859569	0.040297342074972105	0.021698568809600364	0.021698568809600364	0.006199591088457247	0.006199591088457247	0.01859877326537174	0.015498977721143118
59	0.0758749095139534	0.09983540725520183	0.04193087104718477	0.1257926131415543	0.01797037330593633	0.9344594119086891	0.007986832580416147	0.021963789596144402	0.013976957015728255	0.009983540725520183	0.003993416290208073	0.0019967081451040367	0.013976957015728255
60	0.02055711591604708	0.2367612660675767	0.09427918678738832	0.16303919519623547	0.08435506186240009	0.8591456720775538	0.06096248168207065	0.028354642642823554	0.03544330330352945	0.012050723123200012	0.004962062462494123	0.0070886606607058885	0.03260783903924709
61	0.03605640727737061	0.19315932470019972	0.10688149300077718	0.1390747137841438	0.037344136108705274	0.8808065206329107	0.06438644156673323	0.012877288313346648	0.020603661301354634	0.005150915325338659	0.0	0.0025754576626693293	0.024466847795358626
62	0.11958790417521235	0.20400289535771518	0.06331124338687713	0.15476081716792187	0.007034582598541903	0.8230461640294027	0.014069165197083806	0.014069165197083806	0.02813833039416761	0.007034582598541903	0.0	0.014069165197083806	0.03517291299270951
63	0.11437161018538117	0.1864754513892084	0.05469946574083447	0.13674866435208619	0.10691259212981283	0.8006012712976681	0.027349732870417236	0.1442076824076545	0.12928964629651785	0.09199455601867616	0.05469946574083447	0.062158483796402805	0.03729509027784168
64	0.08447075853415784	0.35631301781681124	0.0752557666940679	0.3010230667762716	0.01382248776013492	0.7371993472071956	0.07371993472071957	0.03378830341366314	0.14743986944143914	0.05989744696058465	0.007679159866741621	0.029180807493618163	0.04914662314714638
65	0.03165995040828012	0.1447312018664234	0.09045700116651463	0.12663980163312047	0.04975135064158305	0.41157935530764156	0.04975135064158305	0.438716455657596	0.1990054025663322	0.0723656009332117	0.045228500583257315	0.0723656009332117	0.2578024533245667
66	0.07809225460114462	0.17733449482343255	0.0862268644554305	0.27983057898743485	0.05206150306742974	0.7646533263028743	0.03416536138800076	0.23264984183257667	0.23102291986171947	0.06019611292171564	0.032538439417143586	0.0553153470091441	0.03904612730057231
67	0.03573069643536358	0.28941864112644494	0.03573069643536358	0.06431525358365443	0.06074218394011807	0.8075137394392168	0.11076515894962707	0.03573069643536358	0.0071461392870727156	0.0071461392870727156	0.0035730696435363578	0.0	0.0250114875047545
68	0.1105701173681637	0.2004729230787267	0.10643665503664355	0.11160348295104373	0.051668279144001725	0.9083283473515503	0.06820212847008228	0.017567214908960585	0.01343375257744045	0.003100096748640104	0.003100096748640104	0.005166827914400173	0.021700677240480724
69	0.09114479026995491	0.18077050070207723	0.048610554810642616	0.28254884983686024	0.012152638702660654	0.7838451963216122	0.030381596756651637	0.053167794324140365	0.08810663059428975	0.013671718540493235	0.0167098782161584	0.036457916107981964	0.060763193513303275
70	0.019906641252632626	0.10134290092249337	0.07057809171387931	0.14658526740574934	0.09591381694450266	0.8813212990938263	0.047052061142586206	0.08867503830718171	0.007238778637320955	0.005429083977990716	0.0018096946593302388	0.0018096946593302388	0.012667862615311672
71	0.08063958919072313	0.3578381770338339	0.19655899865238763	0.31247840811405214	0.06047969189304236	0.5896769959571629	0.07559961486630294	0.16631915270586645	0.09575951216398372	0.02519987162210098	0.020159897297680782	0.02519987162210098	0.040319794595361565
72	0.015970448765530526	0.3422239021185112	0.05133358531777668	0.055896570679356834	0.10266717063555336	0.6536476530463565	0.1676897120380705	0.01368895608474045	0.0273779121694809	0.0011407463403950375	0.0011407463403950375	0.00456298536158015	0.02281492680790075
73	0.15324200256335874	0.25809179379091995	0.036294158501848126	0.13307858117344312	0.07258831700369625	0.7863734342067094	0.012098052833949375	0.016130737111932497	0.020163421389915625	0.008065368555966249	0.0	0.012098052833949375	0.020163421389915625
74	0.026155829172952297	0.2383086657980098	0.08427989400173518	0.1714659912449095	0.008718609724317433	0.828267923810156	0.03196823565583059	0.16855978800347035	0.020343422690074008	0.0058124064828782886	0.0029062032414391443	0.0029062032414391443	0.008718609724317433
75	0.0619488730856928	0.0929233096285392	0.18220256789909645	0.09838938666551209	0.04919469333275604	0.9000806854215365	0.012754179752936752	0.009110128394954823	0.010932154073945788	0.0036440513579819294	0.0036440513579819294	0.0	0.02004228246890061
76	0.12389500814158244	0.24779001628316488	0.174579329654048	0.208368877329025	0.016894773837488514	0.7377384575703319	0.039421138954139866	0.03378954767497703	0.1013686430249311	0.005631591279162839	0.005631591279162839	0.022526365116651355	0.011263182558325677
77	0.034028136756104506	0.3565556938357037	0.08137163137329337	0.23375850467237008	0.047343494617188876	0.6864806719492387	0.10208441026831351	0.06509730509863469	0.016274326274658673	0.0059179368271486095	0.0029589684135743048	0.0029589684135743048	0.02663071572216874
78	0.023574288831390386	0.09167778989985151	0.019645240692825323	0.06286477021704102	0.015716192554260256	0.28420114868953966	0.0183355579799703	0.44660180508356234	0.17025875267115279	0.09822620346412661	0.052387308514200856	0.11787144415695193	0.4361243433807221
79	0.12019274742572283	0.3235958584538692	0.03698238382329933	0.09707875753616076	0.027736787867474497	0.8367264340021475	0.05085077775703658	0.018491191911649666	0.032359585845386916	0.0046227979779124165	0.0	0.013868393933737249	0.009245595955824833
80	0.08317790423281375	0.08898101383045194	0.025146808256432066	0.14314337007507485	0.019343698658793897	0.9246287958903483	0.013540589061155728	0.025146808256432066	0.06576857543989925	0.042556137049346576	0.013540589061155728	0.027081178122311457	0.032884287719949626
81	0.2002884313893633	0.12518026961835205	0.05007210784734083	0.1529981073113192	0.008345351307890136	0.8540076171740906	0.022254270154373697	0.09736243192538492	0.044508540308747395	0.016690702615780272	0.0	0.016690702615780272	0.06119924292452767
82	0.06251013525444005	0.06251013525444005	0.04883604316753128	0.04492915971412878	0.023441300720415014	0.965000212990418	0.009767208633506256	0.01953441726701251	0.007813766906805006	0.007813766906805006	0.0	0.009767208633506256	0.021487858993713763
83	0.04248985707998112	0.09029094629495986	0.07435724988996695	0.3222147495231901	0.03894903565664935	0.7187867489363472	0.015933696404992915	0.16818901760825858	0.10622464269995278	0.04603067850331287	0.019474517828324676	0.017704107116658797	0.033637803521651716
84	0.09140286160591436	0.09621353853254143	0.0785743898015755	0.2277053745270147	0.02726050258422007	0.7440513646516538	0.030467620535304784	0.21968757964930294	0.20685910784496406	0.067349476972779	0.02886406155976243	0.05772812311952486	0.06253880004615193
85	0.10089178903390776	0.21859887624013347	0.026904477075708737	0.18160522026103398	0.023541417441245147	0.897936922401779	0.013452238537854369	0.010089178903390774	0.010089178903390774	0.006726119268927184	0.0	0.006726119268927184	0.013452238537854369
86	0.11124012049456933	0.333720361483708	0.054608786424606766	0.21439005040771544	0.04651859584318354	0.792838676979476	0.050563691133895146	0.02427057174426967	0.04247350055247193	0.004045095290711612	0.0	0.004045095290711612	0.03033821468033709
87	0.04599767472661952	0.17691413356392122	0.08491878411068218	0.116763328152188	0.10261019746707431	0.8987237985047197	0.01592227202075291	0.028306261370227397	0.005307424006917636	0.007076565342556849	0.0017691413356392123	0.005307424006917636	0.017691413356392124
88	0.07946154261629904	0.07170919699519669	0.05426641934771642	0.07364728340047229	0.023257036863307035	0.9380338201533839	0.02131895045803145	0.02131895045803145	0.02519512326858262	0.0	0.0019380864052755864	0.007752345621102346	0.029071296079133797
89	0.11998224118786949	0.08463033083787222	0.18318717181362215	0.2667462326408884	0.11676843115605155	0.8152364780711489	0.026781750265149437	0.020354130201513575	0.023567940233331506	0.006427620063635865	0.00428508004242391	0.00428508004242391	0.029995560296967372
90	0.14848574234110473	0.09404097014936633	0.1039400196387733	0.3118200589163199	0.03959619795762793	0.8216211076207794	0.029697148468220948	0.03959619795762793	0.1039400196387733	0.04949524744703491	0.009899049489406982	0.029697148468220948	0.024747623723517454
91	0.04529224272023004	0.2287258257371617	0.09964293398450608	0.15852284952080511	0.04076301844820703	0.7042943742995771	0.04529224272023004	0.3578087174898173	0.2672242320493572	0.09058448544046008	0.05208607912826454	0.06340913980832205	0.04529224272023004
92	0.020244154272866095	0.3152304022489149	0.06362448485757916	0.4742916143928627	0.0491643746626748	0.5928645179910785	0.08386863913044525	0.017352132233885223	0.011568088155923483	0.0	0.0	0.005784044077961742	0.028920220389808703
93	0.04277067797247867	0.10998174335780228	0.15580746975688656	0.09470650122477417	0.018330290559633713	0.8920741405688406	0.015275242133028095	0.021385338986239334	0.012220193706422475	0.0030550484266056188	0.0	0.0061100968532112375	0.02444038741284495
94	0.10189842684571797	0.13374168523500482	0.07642382013428849	0.3948564040271571	0.07642382013428849	0.477648875839303	0.025474606711429492	0.031843258389286866	0.044580561745001614	0.006368651677857373	0.01910595503357212	0.0	0.044580561745001614
95	0.11692197243460518	0.20656215130113584	0.0701531834607631	0.1286141696780657	0.05456358713614908	0.8223512061233899	0.011692197243460519	0.08184538070422363	0.07794798162307012	0.046768788973842075	0.007794798162307012	0.01948699540576753	0.02728179356807454
96	0.16334070134765602	0.3450342904871835	0.05322337459642724	0.1706818564644046	0.016517599012684316	0.7120920463246128	0.018352887791871463	0.011011732675122876	0.05138808581724009	0.011011732675122876	0.003670577558374292	0.007341155116748584	0.06974097360911155
97	0.08142672236187905	0.4807308416364782	0.05950414326445007	0.16911703875159495	0.11587648951498172	0.6013050266723375	0.09395391041755276	0.028186173125265827	0.07359722982708299	0.020356680590469762	0.0031317970139184254	0.015658985069592124	0.03601566566006189
98	0.11216591055639659	0.14236442493696488	0.10353776359051993	0.18119108628340985	0.07333924920995162	0.8283021087241594	0.07765332269288995	0.09922369010758159	0.06902517572701328	0.03451258786350664	0.00862814696587666	0.021570367414691653	0.025884440897629982
99	0.031594315531653594	0.09127246709144371	0.08074102858089251	0.12637726212661438	0.007020959007034131	0.8284731628300276	0.017552397517585326	0.2632859627637799	0.15095061865123383	0.028083836028136525	0.052657192552755985	0.03510479503517065	0.09127246709144371
100	0.10872418558370175	0.260460136892824	0.06690719112843184	0.17443660544198303	0.02747973921346308	0.886520282451722	0.05495947842692616	0.0191163403224091	0.014337255241806825	0.003584313810451706	0.003584313810451706	0.0023895425403011373	0.035843138104517065
101	0.12450036915329651	0.2966038206299123	0.09886794020997076	0.20505943154660605	0.18308877816661254	0.7360168882297824	0.131823920279961	0.021970653379993505	0.025632428943325757	0.007323551126664501	0.0036617755633322506	0.0036617755633322506	0.025632428943325757
102	0.05930214931963273	0.20364134294666333	0.0805614103964822	0.2372085972785309	0.05930214931963273	0.8582028024180811	0.04251852215369894	0.022378169554578387	0.04363743063142786	0.0033567254331867582	0.0033567254331867582	0.0067134508663735165	0.029091620420951904
103	0.10765597503662276	0.23387332507955974	0.1039437000353599	0.19303830006566836	0.04269116251452282	0.8296934627822476	0.0278420625094714	0.03341047501136568	0.061252537520837085	0.025985925008839974	0.009280687503157133	0.012992962504419987	0.031554337510734255
104	0.1432093753229952	0.24266033040840856	0.1392313371195787	0.19094583376399363	0.04375842023758187	0.6444421889534784	0.007956076406833067	0.08751684047516374	0.027846267423915733	0.007956076406833067	0.011934114610249602	0.007956076406833067	0.0358023438307488
105	0.1275407390165466	0.16215893960675212	0.0637703695082733	0.17309100295102756	0.009110052786896188	0.8854971308863093	0.02186412668855085	0.018220105573792375	0.03461820059020551	0.005466031672137712	0.0	0.005466031672137712	0.030974179475447037
106	0.025683642208151412	0.18070276839306526	0.08989274772852995	0.1596054908649409	0.05687092203233527	0.6723610620919638	0.054119103224319044	0.3733300849542009	0.08072001836847587	0.005503637616032445	0.005503637616032445	0.009172729360054074	0.07705092662445423
107	0.026815540168888218	0.4081921114597429	0.11620067406518228	0.22346283474073517	0.008938513389629405	0.5750443613994918	0.256237383836043	0.17877026779258812	0.01489752231604901	0.0	0.005959008926419604	0.002979504463209802	0.03575405355851762
108	0.0276305174889986	0.26525296789438657	0.04973493148019748	0.14146824954367282	0.012157427695159385	0.7040255856196843	0.10831162855687453	0.2332015676071482	0.04310360728283782	0.006631324197359664	0.003315662098679832	0.007736544896919609	0.08731243526523558
109	0.04719961579407627	0.1316620861624233	0.14408303768718023	0.14905141829708296	0.03229447396436798	0.9141820322221089	0.014905141829708297	0.009936761219805532	0.04719961579407627	0.004968380609902766	0.002484190304951383	0.02484190304951383	0.01738933213465968
110	0.09549984007986938	0.2656089302221367	0.0984842100823653	0.14324976011980406	0.020890590017471424	0.8207017506863774	0.032828070027455095	0.04774992003993469	0.032828070027455095	0.014921850012479589	0.008953110007487754	0.008953110007487754	0.026859330022463265
111	0.10959475557359921	0.4321755455638157	0.131306924130633	0.32568252835550704	0.09201823817028612	0.5727876847903203	0.12510344740005191	0.023779994133894165	0.03722086038348652	0.0072373895190112674	0.00930521509587163	0.005169563942150906	0.02584781971075453
112	0.023479654599313098	0.08087436584207844	0.046959309198626197	0.046959309198626197	0.005217701022069578	0.7017807874683583	0.3287151643903834	0.026088505110347885	0.015653103066208734	0.005217701022069578	0.002608850511034789	0.015653103066208734	0.03130620613241747
113	0.22164991125869968	0.27043410225343734	0.11029469268375486	0.27361567992700725	0.07423681238329653	0.7593365380920045	0.05832892401544728	0.016968414259039208	0.027573673170938715	0.009544733020709554	0.006363155347139703	0.006363155347139703	0.034997354409268364
114	0.13146617208434822	0.26630327165803863	0.11292607089296576	0.27135966289205204	0.030338347404080354	0.6269925130176607	0.04719298485079167	0.08595865097822766	0.24270677923264283	0.10112782468026785	0.037080202382764875	0.09438596970158333	0.050563912340133924
115	0.0487191627478121	0.07037212396906192	0.07578536427437438	0.33020765862405976	0.02165296122124982	0.8552919682393678	0.01082648061062491	0.06495888366374947	0.005413240305312455	0.0	0.01082648061062491	0.005413240305312455	0.005413240305312455
116	0.317428776209787	0.1298572266312765	0.048095269122695	0.1298572266312765	0.028857161473617002	0.8512862634717016	0.0240476345613475	0.0048095269122695	0.0240476345613475	0.0	0.0048095269122695	0.0	0.028857161473617002
117	0.18416509132998554	0.2864790309577553	0.03162430861221974	0.2046278792555395	0.014882027582221055	0.7627039135888289	0.01860253447777632	0.027903801716664477	0.07254988446332765	0.016742281029998685	0.005580760343332895	0.01860253447777632	0.048366589642218426
118	0.05890106990957521	0.33430336975704844	0.1162102190107835	0.22286891317136565	0.03979802020917243	0.7911846417583479	0.05412530748447451	0.022286891317136563	0.09392332769364693	0.012735366466935178	0.03183841616733794	0.011143445658568282	0.019103049700402767
119	0.03801056652912084	0.12247849214938937	0.061239246074694685	0.24706868243928545	0.023228679545573845	0.7179773677722825	0.006335094421520139	0.1414837754139498	0.14993056797597665	0.021116981405067133	0.029563773967093986	0.061239246074694685	0.01900528326456042
120	0.035697563367483975	0.1325909496506548	0.07649477864460853	0.16828851301813877	0.005099651909640569	0.8771401284581778	0.015298955728921705	0.050996519096405686	0.04079721527712455	0.020398607638562275	0.025498259548202843	0.015298955728921705	0.010199303819281138
121	0.07793382123900316	0.40092621370731624	0.07966568393320322	0.1437446036186058	0.10304583030490418	0.7533602719770305	0.15933136786640645	0.0666767137267027	0.0839953406687034	0.023380146371700945	0.007793382123900316	0.03377132253690137	0.024246077718800982
122	0.01684914717859678	0.05616382392865594	0.03369829435719356	0.20780614853602697	0.03931467675005916	0.8143754469655111	0.011232764785731188	0.1853406189645646	0.02808191196432797	0.0	0.0	0.0	0.05054744153579034
123	0.08015950067456934	0.32063800269827736	0.04218921088135229	0.10125410611524549	0.03375136870508183	0.8353463754507752	0.06328381632202842	0.03375136870508183	0.029532447616946598	0.008437842176270458	0.008437842176270458	0.012656763264405686	0.021094605440676144
124	0.19451195407264527	0.1252788856739071	0.02307768946624605	0.03956175337070751	0.02967131502803063	0.9395916425543034	0.0065936255617845855	0.0065936255617845855	0.019780876685353756	0.0065936255617845855	0.0	0.0032968127808922928	0.01648406390446146
125	0.21385949248938207	0.18420014681567212	0.0640017459274793	0.2560069837099172	0.042147491220535155	0.8101684423502867	0.04683054580059461	0.021854254706944153	0.043708509413888305	0.01248814554682523	0.006244072773412615	0.014049163740178384	0.03590341844712253
126	0.06907810240854292	0.2582920350928127	0.05105772786718391	0.10211545573436782	0.10211545573436782	0.9100289143386309	0.018020374541359026	0.009010187270679513	0.018020374541359026	0.0060067915137863425	0.0030033957568931713	0.0060067915137863425	0.021023770298252198
127	0.10647339535476075	0.15191935678667084	0.03375985706370463	0.20126068634131605	0.053236697677380374	0.8946362121881727	0.028566032900057763	0.02467066477732261	0.020775296654587466	0.01168610436820545	0.0038953681227351495	0.0012984560409117166	0.019476840613675748
128	0.11322576161913729	0.18545598885893175	0.11713009822669375	0.1756951473400406	0.058565049113346875	0.8745714000926467	0.058565049113346875	0.023426019645338747	0.06246938572090333	0.015617346430225833	0.0078086732151129165	0.025378187949116976	0.031234692860451666
129	0.3371007596691546	0.07436046169172528	0.01982945645112674	0.07931782580450696	0.014872092338345055	0.7783061657067245	0.0	0.00991472822556337	0.11897673870676044	0.07436046169172528	0.03965891290225348	0.02974418467669011	0.02478682056390842
130	0.0443569122187722	0.24581122187902926	0.08316921041019787	0.18666867225399966	0.073928187031287	0.8575669695629292	0.029571274812514797	0.035115888839861324	0.0221784561093861	0.0221784561093861	0.0018482046757821748	0.0036964093515643496	0.01848204675782175
131	0.017514773373828892	0.05955022947101823	0.031526592072892004	0.1786506884130547	0.02101772804859467	0.8442120766185526	0.02101772804859467	0.15763296036446003	0.05955022947101823	0.014011818699063112	0.0	0.003502954674765778	0.04203545609718934
132	0.11433090335987818	0.3302892763729814	0.10971147292109522	0.4099744514419874	0.05081373482661253	0.6755917016720074	0.07737545984961453	0.023097152193914786	0.034645728290872174	0.013858291316348869	0.0069291456581744345	0.0069291456581744345	0.05196859243630827
133	0.0354902960661662	0.3674289475085442	0.052191611862009116	0.1064708881984986	0.01252598684688219	0.8329781253176657	0.06471759870889132	0.018788980270323285	0.010438322372401825	0.0020876644744803646	0.0020876644744803646	0.004175328948960729	0.03757796054064657
134	0.089616410609921	0.12381214623739084	0.04127071541246361	0.16272453505485654	0.03773322551996673	0.9386139848091726	0.030658245734972972	0.008254143082492723	0.03773322551996673	0.005895816487494802	0.0035374898924968815	0.007074979784993763	0.02594159254497713
135	0.05540237475962569	0.32263735889429074	0.05866133798078014	0.20042623810099883	0.05866133798078014	0.6925296844953212	0.04725496670673956	0.24116327836542947	0.08636252536059298	0.011406371274040584	0.0016294816105772263	0.00814740805288613	0.05866133798078014
136	0.12528283398187529	0.3800245964116884	0.0821298578325627	0.16147565268775038	0.03897688168325009	0.801810137484002	0.1211067395158128	0.023664535307687556	0.01809640935293754	0.002784062977375007	0.005568125954750014	0.008352188932125021	0.027840629773750066
137	0.12098289422804878	0.06159129160700665	0.03519502377543238	0.10338538234033258	0.04179409073332594	0.9370675080208869	0.008798755943858094	0.024196578845609756	0.026396267831574276	0.008798755943858094	0.0021996889859645236	0.008798755943858094	0.010998444929822616
138	0.19850688837057634	0.267984299300278	0.08436542755749493	0.133992149650139	0.019850688837057633	0.7493635035989256	0.014888016627793224	0.019850688837057633	0.04466404988337967	0.014888016627793224	0.004962672209264408	0.009925344418528817	0.029776033255586448
139	0.06902092182508181	0.07792684722186655	0.03785018293633518	0.1536272130945369	0.0178118507935695	0.8260245805517853	0.011132406745980936	0.1714390638881064	0.0868327726186513	0.031170738888746618	0.00667944404758856	0.02671777619035424	0.05120907103151231
140	0.06472698594072092	0.15777202823050723	0.05056795776618821	0.2123854226179905	0.10619271130899526	0.8404394580740482	0.04449980283424562	0.06877242256201596	0.03438621128100798	0.011124950708561405	0.006068154931942585	0.0030340774659712924	0.031352133815036695
141	0.06546719374789306	0.11047588944956953	0.09001739140335295	0.10229249023108289	0.05319209492016311	0.8715320167688263	0.016366798436973265	0.028641897264703214	0.06546719374789306	0.008183399218486632	0.004091699609243316	0.020458498046216578	0.008183399218486632
142	0.14242465822056527	0.14242465822056527	0.038843088605608714	0.16508312657383703	0.016184620252336964	0.8836802657775983	0.016184620252336964	0.019421544302804357	0.051790784807478285	0.006473848100934786	0.006473848100934786	0.009710772151402178	0.022658468353271746
143	0.08946849767183858	0.13184831235849895	0.056506419582213835	0.15539265385108805	0.042379814686660376	0.8475962937332076	0.01883547319407128	0.0235443414925891	0.0235443414925891	0.00941773659703564	0.0	0.01883547319407128	0.0235443414925891
144	0.07889999961166397	0.19396249904534058	0.029587499854373988	0.12821249936895396	0.023012499886735323	0.7692749962137236	0.05588749972492864	0.11177499944985728	0.14793749927186992	0.039449999805831984	0.023012499886735323	0.029587499854373988	0.05588749972492864
145	0.1647269713929471	0.1972083460338099	0.07424314203625784	0.26217109531553556	0.04176176739539504	0.7772328931920744	0.01856078550906446	0.03016127645222975	0.01856078550906446	0.0069602945658991736	0.004640196377266115	0.004640196377266115	0.01856078550906446
146	0.0477503242396145	0.17580801197312612	0.05643220137408987	0.11503487203179857	0.010852346418094204	0.9267903841052451	0.07813689421027828	0.010852346418094204	0.01953422355256957	0.006511407850856523	0.004340938567237682	0.006511407850856523	0.02604563140342609
147	0.05983665836133729	0.18895786850948618	0.11967331672267457	0.22045084659440053	0.031492978084914365	0.8503104082926878	0.025194382467931487	0.00944789342547431	0.028343680276422926	0.006298595616982872	0.0	0.006298595616982872	0.028343680276422926
148	0.14174046351339473	0.4297936635567453	0.07163227725945755	0.06706000424289643	0.04267454815457045	0.7696659577877886	0.15088500954651698	0.028957729104887097	0.015240910055203736	0.0015240910055203734	0.0015240910055203734	0.007620455027601868	0.018289092066244482
149	0.037053955485115024	0.22973452400771313	0.07163764727122238	0.14327529454244475	0.025937768839580513	0.8769436131477222	0.04075935103362652	0.03952421918412269	0.10004567980981056	0.045699878431641854	0.02717290068908435	0.06299172432469553	0.02470263699007668
150	0.14902108047919455	0.14902108047919455	0.07451054023959727	0.1443641717142197	0.037255270119798636	0.8661850302853182	0.060539813944672775	0.023284543824874146	0.018627635059899318	0.0046569087649748295	0.0046569087649748295	0.0	0.009313817529949659
151	0.042446850101664234	0.1737359446021606	0.09673933278983943	0.11549491771848176	0.054292482688175187	0.9259336138456059	0.048369666394919714	0.016781312830890512	0.014807040733138689	0.009871360488759124	0.0009871360488759124	0.0009871360488759124	0.0157941767820146
152	0.08595762656348273	0.17008636745540198	0.07406986969832023	0.2295251517812145	0.028347727909233664	0.8550040514559187	0.013716642536725967	0.03383438492392405	0.03840659910283271	0.00822998552203558	0.005486657014690387	0.006401099850472118	0.028347727909233664
153	0.13934894353951272	0.28689488375782024	0.07377297010915378	0.2541068970426408	0.08196996678794864	0.4180468306185381	0.09016696346674352	0.07377297010915378	0.04918198007276919	0.008196996678794864	0.008196996678794864	0.0	0.04098498339397432
154	0.025081273815988084	0.2675335873705395	0.10775658380202287	0.13283785761801095	0.08360424605329361	0.7942403375062893	0.14398509042511676	0.219228911873081	0.09103573459136416	0.019507657412435174	0.01300510494162345	0.01857872134517636	0.03251276235405863
155	0.18109128456387222	0.06640013767341983	0.05432738536916168	0.10261839458619428	0.03621825691277445	0.8571654136023287	0.012072752304258149	0.03621825691277445	0.030181880760645374	0.03621825691277445	0.018109128456387225	0.012072752304258149	0.012072752304258149
156	0.06401725011002647	0.2591174409215357	0.0853563334800353	0.19205175033007943	0.02743596433286849	0.8108851680603354	0.024387523851438657	0.04267816674001765	0.06401725011002647	0.04267816674001765	0.006096880962859664	0.021339083370008824	0.024387523851438657
157	0.17045837062634137	0.27493285584893773	0.049487914052808786	0.12097045657353259	0.027493285584893768	0.6928307967393229	0.010997314233957507	0.20345031332821387	0.09897582810561757	0.027493285584893768	0.049487914052808786	0.027493285584893768	0.01649597135093626
158	0.17174571757392282	0.1946451465837792	0.022899429009856375	0.25571029061006284	0.015266286006570916	0.8396457303614004	0.022899429009856375	0.011449714504928188	0.019082857508213646	0.003816571501642729	0.003816571501642729	0.0	0.019082857508213646
159	0.030431232385496144	0.3385474602886447	0.034235136433683165	0.057058560722805275	0.053254656674618255	0.7493690974928426	0.17878349026478985	0.026627328337309127	0.01901952024093509	0.007607808096374036	0.003803904048187018	0.007607808096374036	0.02282342428912211
160	0.1365805502080212	0.18637554247136226	0.044104136004673514	0.16645754556602582	0.027031567228670863	0.8650101513174676	0.031299709422671525	0.03699056568133908	0.1237761236260192	0.03841327974600596	0.02845428129333775	0.029876995358004633	0.01707256877600265
161	0.1435977491644589	0.2871954983289178	0.05221736333253051	0.07179887458222944	0.05221736333253051	0.7636789387382587	0.05221736333253051	0.2480324758295199	0.07832604499879577	0.03263585208283157	0.006527170416566314	0.026108681666265256	0.05221736333253051
162	0.02205576331138141	0.08009724570975353	0.02669908190325118	0.1276912612764187	0.03714654873495816	0.5618415496162422	0.01973410401544652	0.6570295807495725	0.14046038740406055	0.038307378382925604	0.01741244471951164	0.02553825225528374	0.07545392711788378
163	0.026713158338019002	0.38066250631677084	0.09015690939081414	0.22706184587316156	0.02337401354576663	0.7212552751265131	0.006678289584504751	0.026713158338019002	0.10685263335207601	0.013356579169009501	0.0	0.013356579169009501	0.026713158338019002
164	0.06213660213247513	0.10422913906092601	0.13429523686696238	0.14030845642816964	0.08017626081609694	0.9360578450279317	0.02405287824482908	0.028061691285633926	0.00601321956120727	0.00601321956120727	0.00601321956120727	0.008017626081609693	0.026057284765231503
165	0.08300190375764478	0.24698127459591862	0.05870866363345607	0.18017486425439966	0.03643986018628308	0.8057257974522591	0.05061091692539316	0.12146620062094358	0.0991973971737706	0.024293240124188716	0.010122183385078632	0.024293240124188716	0.030366550155235896
166	0.0866902382000708	0.0943960371511882	0.053940592657821834	0.11943988374231977	0.03660254501780767	0.9073578264940744	0.03274964554224897	0.14063083085789263	0.042381894231145724	0.013485148164455459	0.015411597902234809	0.001926449737779351	0.030823195804469617
167	0.03656407382445087	0.26813654137930637	0.0934415219958189	0.13406827068965319	0.048752098432601164	0.8470677102664451	0.05687744817136802	0.10562954660396918	0.01625069947753372	0.002031337434691715	0.00812534973876686	0.010156687173458575	0.024376049216300582
168	0.2539209905782986	0.26332547171082815	0.056426886795177454	0.2100334119598272	0.06896619497188357	0.7774371069557783	0.034483097485941784	0.034483097485941784	0.034483097485941784	0.0	0.0	0.006269654088353052	0.06269654088353051
169	0.06513237492859529	0.22901383442635118	0.0462229757557773	0.12396161679958459	0.03361670964056531	0.8782365393597686	0.02521253223042398	0.02101044352535332	0.027313576582959315	0.008404177410141328	0.0	0.0	0.02311148787788865
170	0.03960443560552903	0.2503000330269435	0.14891267787678916	0.3279247268137803	0.052277854999298316	0.7461475668081669	0.03802025818130787	0.14574432302834683	0.13623925848301985	0.020594306514875094	0.01425759681799045	0.017425951666432772	0.019010129090653936
171	0.1374005769309666	0.1374005769309666	0.12595052885338603	0.2366343269366647	0.0381668269252685	0.6679194711921987	0.0305334615402148	0.15648399039360086	0.0610669230804296	0.00381668269252685	0.0076333653850537	0.0076333653850537	0.0229000961551611
172	0.13668206135078853	0.2688080539898841	0.04556068711692951	0.1298479582832491	0.08884333987801254	0.8679310895775071	0.05922889325200836	0.03189248098185065	0.013668206135078851	0.0022780343558464755	0.006834103067539426	0.009112137423385902	0.015946240490925325
173	0.06965328743747601	0.44856717109734545	0.06965328743747601	0.2869715442424012	0.10030073390996545	0.7048912688672573	0.030647446472489445	0.02228905197999232	0.013930657487495201	0.01950292048249328	0.00557226299499808	0.0	0.033433577969988484
174	0.08612916231263398	0.14061904051042284	0.04921666417864799	0.11425297041471855	0.02285059408294371	0.6732136564436493	0.021092856076563426	0.024608332089323996	0.02285059408294371	0.010546428038281713	0.007030952025521141	0.008788690031901428	0.028123808102084563
175	0.03606150124189457	0.1923280066234377	0.14023917149625664	0.18832117315211608	0.022037584092268903	0.8274111118279143	0.02404100082792971	0.02404100082792971	0.030051251034912137	0.016027333885286474	0.0040068334713216185	0.010017083678304048	0.016027333885286474
176	0.07439624811519685	0.3840454970270973	0.06836411988964035	0.15884604327298787	0.05428915403000851	0.81031589163309	0.058310572847046174	0.02613922231074484	0.05227844462148968	0.010053547042594169	0.002010709408518834	0.002010709408518834	0.024128512902226004
177	0.060524757324922525	0.3232572266217453	0.05914919465844701	0.2709858452956758	0.06465144532434905	0.757935029228007	0.10866945065156543	0.09353826132033481	0.13205401598164912	0.0343890666618878	0.019257877330657164	0.03989131732778984	0.04401800532721638
178	0.09952000707463927	0.17706806453539714	0.17060572641366734	0.14217143867805612	0.03360415823299508	0.8633683730631043	0.025849352486919296	0.015509611492151576	0.020679481989535436	0.0012924676243459647	0.006462338121729824	0.0012924676243459647	0.025849352486919296
179	0.2656805144642473	0.20574039839609393	0.02916005646558812	0.36288070268287437	0.024300047054656763	0.7889415277078563	0.01944003764372541	0.022680043917679648	0.021060040780702526	0.006480012547908471	0.0016200031369771177	0.0016200031369771177	0.016200031369771176
180	0.06559677541940591	0.1362394566403046	0.16399193854851477	0.16903784435000754	0.06307382251865953	0.8250055985440667	0.04541315221343486	0.02270657610671743	0.03532134061044934	0.005045905801492763	0.0	0.010091811602985525	0.02522952900746381
181	0.023552341595272662	0.07065702478581799	0.047104683190545324	0.05719854387423361	0.013458480911584378	0.4895522431588818	0.011776170797636331	0.4996461038425701	0.3987074970056872	0.20187721367376568	0.09420936638109065	0.11439708774846721	0.10935015740662307
182	0.032382522859945057	0.08967467868907862	0.07971082550140322	0.11707527495518598	0.027400596266107358	0.6227408242297127	0.029891559563026207	0.09963853187675402	0.037364449453782755	0.007472889890756552	0.0049819265938377015	0.007472889890756552	0.034873486156863906
183	0.1852925547382795	0.1674330313900116	0.07032187318380487	0.21654672059774832	0.015627082929734415	0.8204218538110567	0.021208183976068135	0.10827336029887416	0.14845728783247694	0.05692723067260394	0.012278422301934183	0.03795148711506929	0.03683526690580255
184	0.08964602532685238	0.2027707715726423	0.04055415431452846	0.2838790802016992	0.06616730440791485	0.7918732237205294	0.06616730440791485	0.019209862570039794	0.0875115961524035	0.03201643761673299	0.002134429174448866	0.014941004221142064	0.01707543339559093
185	0.04050363561551898	0.11782875815423703	0.09941801469263749	0.12151090684655694	0.022092892153919443	0.8284834557719791	0.02577504084623935	0.02577504084623935	0.029457189538559258	0.014728594769279629	0.011046446076959721	0.02577504084623935	0.02577504084623935
186	0.02715064155814962	0.1764791701279725	0.07466426428491145	0.1561161889593603	0.01357532077907481	0.7941562655758764	0.0	0.0	0.020362981168612213	0.006787660389537405	0.0	0.0	0.01357532077907481
187	0.053991975095583775	0.25942485594707326	0.05794260741965087	0.2436223266508048	0.018436284178979825	0.596545480934133	0.023703793944402633	0.40559825193755616	0.12773711181150307	0.053991975095583775	0.014485651854912717	0.03423881347524824	0.09744893066032193
188	0.03458316974263742	0.06532376506942625	0.04226831857433463	0.06916633948527484	0.04226831857433463	0.6609227995259597	0.019212872079243014	0.34967427184222283	0.36120199508976863	0.1690732742973385	0.06916633948527484	0.08069406273282066	0.03842574415848603
189	0.02662251353005552	0.08176914869945624	0.04754020273224201	0.09698201357377369	0.015212864874317441	0.5324502706011105	0.0038032162185793602	0.2510122704262378	0.5305486624918208	0.1920624190382577	0.09508040546448401	0.142620608196726	0.0855723649180356
190	0.02118143619106485	0.1255756574184559	0.04538879183799611	0.06808318775699415	0.03631103347039689	0.8079204947163307	0.05749246966146174	0.2723327510279766	0.09834238231565823	0.06505726830112775	0.02874623483073087	0.03933695292626329	0.0423628723821297
191	0.1114985183168164	0.15413030473206973	0.06777360917296683	0.1530371820034735	0.10384665921664273	0.8832431647057613	0.031700559129290935	0.06340111825858187	0.031700559129290935	0.0054656136429811954	0.008744981828769914	0.0054656136429811954	0.021862454571924782
192	0.03677860944778215	0.23104511063350322	0.11693711721858939	0.3838177960319829	0.04903814593037619	0.7148252810620223	0.04337989832302509	0.04243685705513325	0.016031701554161448	0.0037721650715673996	0.0037721650715673996	0.004715206339459249	0.029234279304647347
193	0.05696109368368115	0.1273247976458755	0.14072740792438873	0.2613509004310076	0.02010391541776982	0.7807020487233945	0.016753262848141517	0.01005195770888491	0.14742871306364533	0.01005195770888491	0.013402610278513213	0.043558483405167936	0.026805220557026426
194	0.09045104716704293	0.1237051086255146	0.1582893325423251	0.2700229790427899	0.014631787041727533	0.807408612211692	0.02527308670843846	0.11838445879215911	0.16494014483401945	0.030593736541793932	0.029263574083455066	0.057196985708571256	0.0359143863751494
195	0.09238178365074105	0.09737539357780813	0.06117172160657178	0.250928898835121	0.049936099270670845	0.8251940404478355	0.024968049635335422	0.10486580846840876	0.1423178829214119	0.05243290423420438	0.02746485459886896	0.043694086861836984	0.0299616595624025
196	0.09058216273156769	0.14719601443879748	0.08209008497548323	0.12171978117054409	0.014153462926807452	0.8973295495595925	0.008492077756084472	0.028306925853614905	0.01981484809753043	0.0028306925853614903	0.005661385170722981	0.011322770341445961	0.008492077756084472
197	0.09424895387619246	0.08206711630035807	0.09296665518399935	0.148746648294399	0.022440227113379157	0.9450541361463107	0.028210571228248084	0.010258389537544758	0.014746434960220588	0.004488045422675831	0.0025645973843861896	0.0032057467304827366	0.014105285614124042
198	0.04716809773805999	0.07075214660708998	0.08844018325886248	0.35670873914407863	0.020636042760401246	0.6161332767034087	0.03242806719491624	0.1916203970608687	0.09138818936749123	0.005896012217257498	0.008844018325886247	0.011792024434514997	0.04127208552080249
199	0.029388286958997412	0.13138292993434136	0.10026592021304999	0.10718081126222584	0.022473395909821548	0.9335102916387412	0.020744673147527586	0.029388286958997412	0.006914891049175861	0.0017287227622939652	0.0034574455245879303	0.0017287227622939652	0.013829782098351721
200	0.12685021948630515	0.2782838148420492	0.09243349326909056	0.34220059210259063	0.10521684872119884	0.7050512199355099	0.038350066356324805	0.021633370765106304	0.044250076564990165	0.009833350347775592	0.008850015312998033	0.0	0.04720008166932284
201	0.03241294598124245	0.13066468848688362	0.21574867168764505	0.17725829833491966	0.01721937755253505	0.8295688362074239	0.039503277914639236	0.019245186676362703	0.044567800724208365	0.010129045619138265	0.011141950181052091	0.008103236495310612	0.01721937755253505
202	0.05196335259941692	0.254043057152705	0.05581248982900336	0.157814626413044	0.09622843073966098	0.8256399357462911	0.11162497965800672	0.07120903874734913	0.04426507814024405	0.015396548918345758	0.0019245686147932198	0.013471980303552535	0.02309482337751863
203	0.04322373203691156	0.1662451232188906	0.08644746407382312	0.1662451232188906	0.018286963554077964	0.6234192120708397	0.0282616709472114	0.4721361499416492	0.10639687886008997	0.03657392710815593	0.03158657341158921	0.03989882957253374	0.026599219715022493
204	0.03168418380102526	0.1855787908345765	0.06336836760205052	0.18784194682036406	0.011315779928937593	0.7785256591109063	0.02036840387208767	0.01357893591472511	0.05657889964468797	0.009052623943150075	0.004526311971575037	0.0022631559857875187	0.038473651758387815
205	0.1520620024380759	0.1026912224257136	0.15996132724005388	0.2113069384529107	0.05529527361384579	0.8432529226111484	0.05332044241335129	0.027647636806922896	0.03357213040840637	0.01777348080445043	0.011848987202966954	0.003949662400988985	0.01579864960395594
206	0.1159599550776631	0.16320289973893326	0.030063692057171916	0.10737032877561398	0.038653318359221034	0.9019107617151574	0.017179252604098236	0.05583257096331927	0.05583257096331927	0.004294813151024559	0.004294813151024559	0.008589626302049118	0.012884439453073679
207	0.1375206120956286	0.21074587308161263	0.03750562148062598	0.3196907735729548	0.03393365753009017	0.6536694029480528	0.02500374765375065	0.023217765678482747	0.278613188141793	0.15538043184830763	0.07858320691178776	0.16252435974937923	0.06965329703544824
208	0.20573042332945654	0.2917631458126838	0.08416244590750495	0.18515738099651088	0.043016361241613635	0.8042189275606029	0.12530853057339625	0.020573042332945653	0.01683248918150099	0.0018702765757223321	0.0018702765757223321	0.0037405531514446643	0.029924425211557314
209	0.02751985155295356	0.21890791008031238	0.032523460926217836	0.17512632806424988	0.026268949209637484	0.8331009606485031	0.07380323825564816	0.025018046866321416	0.0387779726427982	0.0037527070299482124	0.0012509023433160708	0.011258121089844636	0.06254511716580353
210	0.14715917878818544	0.3379210772173147	0.13080815892283149	0.08175509932676968	0.049053059596061814	0.7575972537613991	0.06540407946141574	0.016351019865353936	0.021801359820471915	0.005450339955117979	0.0	0.005450339955117979	0.010900679910235958
211	0.05580859313183719	0.12411164741259316	0.08163047950626932	0.22656622883372712	0.08246344358286391	0.6263889855991278	0.020824101914864623	0.42814353536961663	0.18325209685080868	0.06580416205097221	0.03831634752335091	0.0499778445956751	0.042481167906323836
212	0.1270493115101817	0.2508409483662562	0.09447256496910947	0.08795721566089502	0.04560744515750113	0.8763144819548431	0.035834421195179454	0.02606139723285779	0.016288373270536116	0.006515349308214447	0.006515349308214447	0.0032576746541072236	0.00977302396232167
213	0.16581685316384595	0.3902413871873271	0.08004951532047735	0.1315099180264985	0.05003094707529834	0.7833416856360998	0.10863862793493356	0.028589112614456198	0.02144183446084215	0.005717822522891239	0.007147278153614049	0.007147278153614049	0.02001237883011934
214	0.09930835992394547	0.10694746453347974	0.05347373226673987	0.16042119680021963	0.05856646867309605	0.712983096889865	0.030556418438137067	0.1680603014097539	0.08403015070487695	0.005092736406356178	0.010185472812712357	0.020370945625424713	0.04074189125084943
215	0.22330523753488696	0.06035276690132079	0.024141106760528316	0.08449387366184911	0.04828221352105663	0.7725154163369061	0.018105830070396237	0.3500460480276606	0.09656442704211327	0.012070553380264158	0.0	0.024141106760528316	0.018105830070396237
216	0.03161087598110204	0.24937468829536058	0.11590654526404083	0.23532541008153743	0.10888190615712925	0.4882124179303538	0.10536958660367347	0.49523705703726534	0.15805437990551022	0.03161087598110204	0.01404927821382313	0.04214783464146939	0.05268479330183674
217	0.07851804722330079	0.32680484519968434	0.08700648476095492	0.07215171907006018	0.0424421876882707	0.753348831466805	0.06790750030123312	0.32468273581527085	0.05729695337916544	0.010610546922067674	0.0	0.010610546922067674	0.012732656306481209
218	0.0588574529932204	0.21984989794526444	0.06924406234496518	0.16791685118654054	0.06058855455184453	0.6543563891599209	0.11425270286919254	0.3548758195179465	0.24235421820737812	0.08136177325533409	0.07097516390358931	0.08482397637258234	0.06924406234496518
219	0.02511807280039765	0.2940292051340666	0.0812643531777571	0.11672516183714203	0.07830928578947502	0.7564972514002115	0.09160708903674436	0.16400624004965522	0.014775336941410382	0.0014775336941410381	0.0	0.0	0.01773040432969246
220	0.022073213082066813	0.08439757943143195	0.025968485978902136	0.049340123359914057	0.0194763644841766	0.3466792878183435	0.012984242989451068	0.2492974653974605	0.5167728709801526	0.12854400559556559	0.08569600373037706	0.15451249157446773	0.27786279997425284
221	0.18477474714946593	0.20273895867788624	0.1039357952715746	0.20915474850946492	0.07827263594525988	0.7455147784294424	0.030795791191577652	0.02951263322526192	0.028229475258946184	0.002566315932631471	0.005132631865262942	0.010265263730525885	0.030795791191577652
222	0.030851676645296845	0.07051811804639278	0.06611073566849322	0.2688503250518725	0.017629529511598196	0.8506247989346131	0.004407382377899549	0.12340670658118738	0.017629529511598196	0.004407382377899549	0.004407382377899549	0.0	0.03525905902319639
223	0.13520871844986054	0.061458508386300244	0.14442749470780555	0.07682313548287531	0.021510477935205087	0.9341693274717636	0.033802179612465136	0.01229170167726005	0.009218776257945037	0.01229170167726005	0.0030729254193150126	0.0	0.015364627096575061
224	0.08508619019047077	0.1169935115118973	0.09394933500197813	0.08685881915277224	0.0620420136805516	0.8544071598293106	0.030134692359125064	0.2481680547222064	0.07622304537896339	0.04608835301983833	0.023044176509919165	0.026589434434522115	0.033679950283728013
225	0.03951689523208918	0.1321346184322982	0.09014791724820344	0.20252408806445707	0.06915456665615607	0.880485821889987	0.011114126784025083	0.03334238035207525	0.013583932736030655	0.004939611904011147	0.0024698059520055736	0.011114126784025083	0.03087257440006967
226	0.08278146709833685	0.12947870494868072	0.1655629341966737	0.2249957823698386	0.029716424086582458	0.8405502813061896	0.008490406881880703	0.02547122064564211	0.11037528946444913	0.021226017204701755	0.016980813763761406	0.016980813763761406	0.012735610322821054
227	0.03425071544671296	0.19772003916966116	0.04981922246794612	0.2849036784885669	0.015568507021233162	0.7846527538701514	0.029580163340343007	0.0856267886167824	0.06850143089342592	0.010897954914863214	0.006227402808493265	0.0031137014042466327	0.05448977457431607
228	0.2162357943323635	0.2932512827247121	0.15995524512257026	0.33175902692088644	0.08590189089915809	0.6990636638690108	0.07701548839234863	0.017772805013618918	0.01481067084468243	0.0059242683378729726	0.0	0.0029621341689364863	0.011848536675745945
229	0.03952561451206874	0.10869543990818903	0.06324098321930997	0.1067191591825856	0.023715368707241245	0.9209468181312015	0.025691649432844677	0.06719354467051686	0.011857684353620623	0.005928842176810311	0.0019762807256034367	0.0019762807256034367	0.015810245804827493
230	0.018041910420517896	0.45706173065312006	0.07066414914702843	0.10674796998806423	0.05562922379659685	0.751746267521579	0.18192259674022213	0.027062865630776842	0.025559373095733685	0.012027940280345263	0.004510477605129474	0.001503492535043158	0.027062865630776842
231	0.11835806242125171	0.23167961154798206	0.08184334103597192	0.1926466335154416	0.0642155445051472	0.8952402381011698	0.05917903121062586	0.012591283236303371	0.020146053178085398	0.007554769941782023	0.0062956416181516855	0.0037773849708910116	0.011332154912673037
232	0.03969308942617896	0.22733314853175224	0.05773540280171485	0.1984654471308948	0.04691001477639332	0.7541686990974003	0.05773540280171485	0.01804231337553589	0.050518477451500496	0.01804231337553589	0.0072169253502143565	0.0072169253502143565	0.028867701400857426
233	0.11269331171822257	0.09732604193846493	0.11269331171822257	0.18952966061701068	0.04610180933927287	0.8861792239660229	0.010244846519838416	0.058054130279084355	0.056346655859111285	0.010244846519838416	0.0034149488399461384	0.010244846519838416	0.01878221861970376
234	0.19398507244974583	0.05420171141978193	0.08272892795650925	0.2653031137915642	0.03137993819040006	0.758823959876947	0.028527216536727327	0.01996905157570913	0.1312251960689457	0.06561259803447285	0.01996905157570913	0.03993810315141826	0.037085381497745526
235	0.05490459296130981	0.2257188821742737	0.0976081652645508	0.08540714460648194	0.06710561361937867	0.817468384090613	0.0244020413161377	0.01830153098710327	0.006100510329034425	0.0	0.006100510329034425	0.0244020413161377	0.01220102065806885
236	0.051140433438296266	0.1261464024811308	0.15512598142949865	0.17899151703403693	0.010228086687659255	0.7159660681361477	0.018751492260708633	0.24547408050382208	0.16535406811715794	0.039207665636027136	0.01534213003148888	0.02216085448992838	0.03409362229219751
237	0.03868305524894067	0.19341527624470337	0.07736611049788134	0.31720105304131346	0.030946444199152535	0.6266654950328387	0.007736611049788134	0.17020544309533894	0.06189288839830507	0.0	0.007736611049788134	0.023209833149364402	0.030946444199152535
238	0.007111131001235786	0.23751177544127527	0.04693346460815619	0.07395576241285219	0.04693346460815619	0.5233792416909538	0.19200053703336625	0.01706671440296589	0.02133339300370736	0.0014222262002471574	0.0014222262002471574	0.0042666786007414725	0.012800035802224415
239	0.04428300737886392	0.24437659627595273	0.039362673225656813	0.10660723998615387	0.02952200491924261	0.5543576479280001	0.06068412122288759	0.5215554202399528	0.272258489810793	0.09348634891093494	0.0852857919889231	0.08692590337332547	0.04756323014766865
240	0.0924401665913168	0.24873075752921323	0.041931621958947826	0.22967092936605513	0.05717948448947431	0.7090256076694814	0.10959401193815908	0.028589742244737155	0.10197008067289585	0.035260682101842494	0.014294871122368578	0.0362136735100004	0.030495725061052966
241	0.04474541667855227	0.2751843125730965	0.09172810419103217	0.127524437533874	0.04474541667855227	0.885959250235335	0.07159266668568363	0.020135437505348523	0.022372708339276137	0.011186354169638068	0.004474541667855227	0.004474541667855227	0.01789816667142091
242	0.07475499249522931	0.31859865849157254	0.11925201183762771	0.277661400696566	0.07119523094783743	0.720851713346854	0.028478092379134973	0.03025797315283091	0.0694153501741415	0.012459165415871552	0.014239046189567487	0.017798807736959358	0.033817734700222785
243	0.14498627873361297	0.18641092980035953	0.03797259681118435	0.1001095734113042	0.01726027127781107	0.8492053468683046	0.024164379788935493	0.0759451936223687	0.07249313936680649	0.0069041085111244275	0.0069041085111244275	0.013808217022248855	0.02761643404449771
244	0.05578752931064027	0.4463002344851222	0.07810254103489639	0.15248591344908344	0.05578752931064027	0.41654688551944746	0.022315011724256113	0.4351427286229942	0.11157505862128055	0.014876674482837407	0.014876674482837407	0.026034180344965466	0.026034180344965466
245	0.0979513755440052	0.3542351115564023	0.04293758927956392	0.14759796314850096	0.06574818358433225	0.8278903932965918	0.04427938894455029	0.029519592629700196	0.057697385594414015	0.0389121902846048	0.013417996649863725	0.018785195309809214	0.02817779296471382
246	0.060971390018523156	0.15082396478266255	0.06418041054581385	0.1732871084736974	0.041717266854779	0.8696445628957776	0.022463143691034845	0.09627061581872078	0.11552473898246494	0.028881184745616236	0.012836082109162771	0.025672164218325542	0.025672164218325542
247	0.1533051937461902	0.22711880554991137	0.1078814326362079	0.4144918201285882	0.09652549235871233	0.607542804846013	0.04542376110998227	0.10220346249746012	0.07949158194246898	0.011355940277495568	0.0	0.011355940277495568	0.0340678208324867
248	0.042253675611040466	0.4341929424858641	0.07285116484662149	0.1515304228809727	0.06556604836195935	0.7416248581386068	0.08159330462821607	0.03205451253251346	0.017484279563189157	0.00728511648466215	0.004371069890797289	0.0029140465938648596	0.026226419344783737
249	0.06541520004280423	0.1453671112062316	0.058146844482492646	0.2907342224124632	0.10902533340467371	0.6250785781867959	0.04361013336186949	0.029073422241246323	0.0	0.014536711120623162	0.0	0.014536711120623162	0.029073422241246323
250	0.02609290359736612	0.17830150791533517	0.06813147050423375	0.08262752805832604	0.014496057554092287	0.595787965473193	0.06668186474882452	0.18699914244779053	0.23918494964252277	0.04493777841768609	0.03913935539604918	0.05218580719473224	0.03334093237441226
251	0.12758627060199645	0.32295274746130354	0.15948283825249557	0.19536647685930708	0.07974141912624778	0.6179959982284203	0.16346990920880794	0.06778020625731061	0.035883638606811506	0.0	0.003987070956312389	0.007974141912624778	0.023922425737874335
252	0.07380408000845078	0.11459054527627885	0.04661310316323207	0.11070612001267617	0.05243974105863607	0.8332092190427733	0.03301761474062272	0.2097589642345443	0.06603522948124543	0.019422126318013364	0.017479913686212024	0.015537701054410689	0.04467089053143073
253	0.16128486074223514	0.2630183882873373	0.09428961089546055	0.3225697214844703	0.009925222199522164	0.7468729705140428	0.022331749948924867	0.0967709164453411	0.05210741654749136	0.004962611099761082	0.004962611099761082	0.002481305549880541	0.05210741654749136
254	0.010376767449088657	0.49997152254699895	0.03490367232875275	0.02169687739354901	0.05282717974081499	0.48016133014419327	0.30752965349117295	0.00471671247685848	0.003773369981486784	0.00471671247685848	0.001886684990743392	0.001886684990743392	0.00471671247685848
255	0.13548479095880378	0.15242038982865427	0.06904513385400578	0.11464097696514167	0.050806796609551425	0.9158250773465295	0.018238337244454356	0.014330122120642708	0.022146552368266004	0.010421906996831062	0.0026054767492077655	0.0026054767492077655	0.015632860495246592
256	0.11772308959284569	0.3636004286158778	0.08195911300767737	0.1818002143079389	0.06407712471509322	0.8106501359304817	0.020862319674681513	0.023842651056778873	0.05662629625984982	0.007450828455243398	0.010431159837340756	0.011921325528389436	0.017881988292584156
257	0.04887514604383231	0.21871627854614956	0.1759505257577963	0.30546966277395193	0.030546966277395192	0.6866958019158439	0.03665635953287423	0.127075379713964	0.11852222915629335	0.035434480881778425	0.0158844224642455	0.018328179766437115	0.03665635953287423
258	0.06596066638344326	0.3060987174356664	0.1040941766363714	0.19375945750136458	0.06699130179568456	0.815232611082869	0.13604387441585172	0.028857791542756427	0.005153177061206505	0.004122541648965204	0.002061270824482602	0.0061838124734478065	0.015459531183619516
259	0.10184835149570044	0.14958976625931003	0.07956902460601598	0.229158790865326	0.02227932688968447	0.5219728014154648	0.009548282952721917	0.41375892795128305	0.060472458700572135	0.003182760984240639	0.006365521968481278	0.006365521968481278	0.04455865377936894
260	0.016353152083124614	0.058144540739998626	0.07994874351749812	0.07813172661937316	0.01817016898124957	0.8321937393412304	0.16898257152562102	0.016353152083124614	0.010902101388749743	0.010902101388749743	0.005451050694374872	0.001817016898124957	0.016353152083124614
261	0.0400405616133562	0.12012168484006862	0.05005070201669526	0.11011154443672956	0.02502535100834763	0.695704758032064	0.030030421210017155	0.14514703584841623	0.1951977378651115	0.06006084242003431	0.05005070201669526	0.09009126363005146	0.03503549141168668
262	0.1622000804188197	0.17842008846070168	0.07028670151482187	0.08110004020940985	0.02703334673646995	0.8812871036089204	0.03244001608376394	0.043253354778351925	0.010813338694587981	0.0	0.0	0.0	0.02703334673646995
263	0.07503364826833646	0.1350605668830056	0.06645837418052657	0.15971447988545903	0.058955009353692925	0.9046914162639423	0.05145164452685928	0.018222457436595996	0.02465391300245341	0.00214381852195247	0.00643145556585741	0.001071909260976235	0.01715054817561976
264	0.07163927313729428	0.16715830398701997	0.09551903084972571	0.14725850589332712	0.019899798093692855	0.8835510353599628	0.019899798093692855	0.019899798093692855	0.027859717331169997	0.011939878856215714	0.007959919237477143	0.007959919237477143	0.03183967694990857
265	0.08998366111391337	0.1108494376040962	0.04694799710291133	0.13497549167087006	0.04303566401100205	0.9409161086041812	0.021517832005501024	0.017605498913591748	0.03129866473527422	0.007172610668500341	0.0013041110306364256	0.0019561665459546388	0.016301387882955324
266	0.03765258334485224	0.13178404170698282	0.10354460419834367	0.22120892715100693	0.01882629167242612	0.36711268761230936	0.00941314583621306	0.6024413335176358	0.12707746878887632	0.014119718754319591	0.00470657291810653	0.014119718754319591	0.04235915626295877
267	0.024438074312967437	0.3235135551907118	0.06400448034348614	0.23623471835868526	0.14080985675566954	0.8052927345034985	0.12335408938926422	0.027929227786248505	0.020946920839686377	0.008146024770989147	0.006982306946562126	0.003491153473281063	0.019783203015259355
268	0.1822423075495311	0.14554922549257854	0.13087199266979752	0.3045525810727064	0.01467723282278103	0.8255943462814329	0.022015849234171544	0.05259341761496536	0.04770100667403834	0.011007924617085772	0.002446205470463505	0.007338616411390515	0.03546997932172082
269	0.1378176996855634	0.21842805233183635	0.06500834890828462	0.11441469407858093	0.031204007475976615	0.8633108735020197	0.020802671650651076	0.026003339563313847	0.015602003737988307	0.010401335825325538	0.005200667912662769	0.01820233769431969	0.023403005606982465
270	0.06502314018663523	0.12439209427008478	0.09894825680574927	0.10742953596052777	0.028270930515928362	0.9188052417676718	0.01978965136114985	0.05936895408344956	0.011308372206371344	0.002827093051592836	0.002827093051592836	0.0	0.002827093051592836
271	0.0734109329977452	0.17251569254470123	0.15783350594515216	0.17251569254470123	0.014682186599549039	0.8222024495747463	0.0036705466498872597	0.1468218659954904	0.04404655979864712	0.01101163994966178	0.0	0.0036705466498872597	0.055058199748308896
272	0.07926773369017527	0.1271586561279895	0.11559877829817228	0.1387185339578067	0.072662089215994	0.8405682593395669	0.02477116677817977	0.1932151008698022	0.06275362250472208	0.009908466711271909	0.006605644474181272	0.014862700066907862	0.03302822237090636
273	0.17007425947511973	0.23399478652617142	0.06392052705105171	0.24198485240755288	0.08560784872908711	0.8218353477992363	0.08104209679686913	0.0216873216780354	0.022828759661089895	0.004565751932217979	0.007990065881381464	0.005707189915272474	0.03424313949163484
274	0.20009700931093904	0.1679385613859667	0.07860953937215462	0.2179628137137014	0.0607437349693922	0.8325464851687284	0.06431689584994468	0.017865804402762413	0.021438965283314897	0.014292643522209929	0.003573160880552482	0.014292643522209929	0.010719482641657448
275	0.07702085064128561	0.1139908589491027	0.024646672205211394	0.0893441867438913	0.015404170128257122	0.32348757269339956	0.03388917428216567	0.04621251038477136	0.012323336102605697	0.01848500415390855	0.009242502076954274	0.01848500415390855	0.03388917428216567
276	0.16329766583522284	0.0810778620580477	0.09706504612583176	0.1370330062952919	0.037684076731205274	0.8918564826385247	0.027406601259058378	0.020554950944293784	0.022838834382548648	0.0068516503147645945	0.007993592033892027	0.002283883438254865	0.010277475472146892
277	0.12531424617636872	0.25937134673713524	0.059742838293385093	0.21857135960994542	0.030599990345392365	0.7985140337750007	0.04371427192198909	0.037885702332390546	0.06557140788298364	0.016028566371396	0.018942851166195273	0.014571423973996364	0.014571423973996364
278	0.1603322063814433	0.42373511686524296	0.1030707041023564	0.08780097016126656	0.019087167426362295	0.5840673232466862	0.049626635308541965	0.35883874761561113	0.03053946788217967	0.007634866970544918	0.011452300455817377	0.015269733941089835	0.041991768337997046
279	0.12644948379737986	0.2997321097419375	0.023416571073588865	0.12879114090473875	0.035124856610383295	0.784455130965227	0.035124856610383295	0.037466513717742185	0.03278319950302441	0.00702497132207666	0.0	0.0023416571073588866	0.016391599751512206
280	0.01689107355794785	0.41262479691558324	0.03860816813245223	0.055499241690400075	0.01689107355794785	0.8349016358642795	0.08928138880629577	0.01689107355794785	0.014478063049669586	0.0048260210165565285	0.0048260210165565285	0.007239031524834793	0.01689107355794785
281	0.010700041212358059	0.05992023078920512	0.03424013187954578	0.0556402143042619	0.006420024727414835	0.7126227447430467	0.042800164849432235	0.008560032969886446	0.0021400082424716115	0.0021400082424716115	0.004280016484943223	0.0021400082424716115	0.01712006593977289
282	0.08204843779396924	0.16409687558793848	0.05221264223252587	0.1118842333554126	0.044753693342165037	0.8130254290493315	0.029835795561443355	0.1715558244782993	0.05967159112288671	0.014917897780721678	0.0	0.022376846671082518	0.05221264223252587
283	0.10169328167865357	0.332682307205881	0.13220126618224964	0.4082258878814522	0.05956320784035424	0.6087069289050836	0.16125648951900784	0.021791417502568626	0.021791417502568626	0.005811044667351633	0.004358283500513724	0.00726380583418954	0.04067731267146143
284	0.18995050092354426	0.2380392353345681	0.1033907789837013	0.09617746882204772	0.11541296258645727	0.8126996115463033	0.11300852586590608	0.014426620323307158	0.002404436720551193	0.004808873441102386	0.012022183602755965	0.002404436720551193	0.028853240646614316
285	0.034256237368394934	0.10588291550231162	0.16660988174628447	0.13546784777501633	0.009342610191380437	0.5730134250713335	0.018685220382760874	0.47335891636327543	0.16038147495203084	0.040484644162648555	0.026470728875577904	0.05294145775115581	0.045155949258338775
286	0.07563849404642947	0.38291987611004924	0.04254665290111658	0.16073179984866265	0.028364435267411055	0.7327479110747855	0.05672887053482211	0.0330918411453129	0.06145627641272395	0.009454811755803684	0.004727405877901842	0.028364435267411055	0.014182217633705528
287	0.09651522223532986	0.2533524583677409	0.12064402779416232	0.21715925002949218	0.03016100694854058	0.675606555647309	0.01809660416912435	0.024128805558832466	0.04825761111766493	0.03016100694854058	0.024128805558832466	0.012064402779416233	0.03016100694854058
288	0.04189772822396535	0.33148496741901995	0.09611831769027344	0.1577326239019872	0.05052373109360527	0.757855966404079	0.11953175405072468	0.10967346505685047	0.07516945357829077	0.0147874334908113	0.006161430621171375	0.011090575118108474	0.0246457224846855
289	0.03727781210080501	0.2120175563233285	0.09319453025201253	0.16309042794102194	0.023298632563003133	0.6826499340959917	0.09552439350831284	0.3890871638021523	0.28191345401233786	0.07688548745791034	0.055916718151207516	0.06057644466380815	0.03727781210080501
290	0.23601118758771544	0.1792265409500696	0.04613752539308723	0.15260873783867313	0.02839232331882291	0.83047545707557	0.05323560622279295	0.02839232331882291	0.023068762696543614	0.0	0.0053235606222792956	0.0053235606222792956	0.033715883941102205
291	0.035115350738812875	0.28677536436697176	0.02926279228234406	0.15216651986818913	0.07608325993409457	0.22824977980228367	0.06437814302115694	0.22239722134581483	0.5208777026257243	0.2926279228234406	0.06437814302115694	0.21654466288934604	0.10534605221643861
292	0.016492636908144113	0.03710843304332426	0.09895582144886468	0.04535475149739631	0.016492636908144113	0.19378848367069332	0.012369477681108085	0.05360106995146837	0.8205086861801697	0.23502007594105362	0.1278179360381169	0.20615796135180142	0.04535475149739631
293	0.030527014229757798	0.10875248819351216	0.09921279624671285	0.11638424175095162	0.013355568725519039	0.5284989338526819	0.019079383893598624	0.49606398123356427	0.2766510664571801	0.06868578201695505	0.04197464456591698	0.06296196684887546	0.06296196684887546
294	0.028970055802638627	0.13326225669213768	0.057940111605277254	0.17382033481583176	0.028970055802638627	0.6025771606948835	0.014485027901319314	0.4316538314593156	0.11298321763029065	0.008691016740791589	0.026073050222374765	0.014485027901319314	0.08111615624738816
295	0.17324543297490053	0.18529728918185015	0.09340188560385941	0.26363435452702255	0.07532410129343502	0.8180197400467043	0.0331426045691114	0.012051856206949603	0.027116676465636605	0.007532410129343501	0.004519446077606101	0.004519446077606101	0.021090748362161803
296	0.015622864207525542	0.07186517535461749	0.04061944693956641	0.13123205934321455	0.024996582732040865	0.806139793108318	0.015622864207525542	0.29058527425997505	0.12810748650170944	0.028121155573545973	0.0374948740980613	0.028121155573545973	0.03437030125655619
297	0.09401362123678625	0.10296729944981349	0.06267574749119083	0.21041143800614065	0.013430517319540891	0.8058310391724536	0.026861034639081783	0.026861034639081783	0.04924523017164994	0.0	0.00447683910651363	0.0	0.026861034639081783
298	0.15444744265086963	0.364294511469986	0.07218739167377602	0.19977440951579878	0.0705086151232231	0.8209217332203832	0.06547228547156429	0.0218240951571881	0.03189675446050568	0.010072659303317584	0.0016787765505529308	0.0033575531011058616	0.023502871707741034
299	0.012264195665029063	0.09811356532023251	0.02861645655173448	0.03474855438424901	0.032704521773410836	0.6704426963549222	0.3352213481774611	0.0040880652216763545	0.012264195665029063	0.0	0.0020440326108381772	0.0	0.016352260886705418
300	0.030511080230576415	0.04385967783145359	0.03241802274498744	0.2574372394454885	0.020976367658521285	0.81807833868233	0.011441655086466156	0.051487447889097704	0.2116706190996239	0.053394390403508726	0.02860413771616539	0.03241802274498744	0.05530133291791975
301	0.030244167618905582	0.18650570031658442	0.14870049079295244	0.22935160444336733	0.012601736507877326	0.8543977352340828	0.022683125714179186	0.015122083809452791	0.02016277841260372	0.002520347301575465	0.00504069460315093	0.0075610419047263955	0.015122083809452791
302	0.0862826800950073	0.07989137045834009	0.05432613191167126	0.14380446682501213	0.0862826800950073	0.9235442424984114	0.031956548183336035	0.00958696445500081	0.012782619273334414	0.00958696445500081	0.0031956548183336036	0.012782619273334414	0.012782619273334414
303	0.05110550918809291	0.09827982536171712	0.035380737130218165	0.07076147426043633	0.00786238602893737	0.7626514448069248	0.09434863234724844	0.34987617828771295	0.03144954411574948	0.00786238602893737	0.00786238602893737	0.003931193014468685	0.04717431617362422
304	0.14937659319393823	0.17703892526688975	0.06638959697508366	0.2378960558273831	0.01106493282918061	0.7800777644572331	0.02212986565836122	0.21576619016902188	0.07192206338967397	0.005532466414590305	0.0	0.04425973131672244	0.01106493282918061
305	0.09129446105773868	0.2502144488249134	0.05004288976498268	0.0858844189209838	0.09129446105773868	0.8317939785260635	0.13592730868596647	0.018935147478642098	0.032460252820529306	0.003381276335471803	0.004057531602566163	0.0006762552670943606	0.014877615876075933
306	0.07086616370084177	0.07559057461423122	0.13937012194498882	0.13937012194498882	0.04724410913389452	0.8811026353471326	0.01653543819686308	0.03779528730711561	0.02125984911025253	0.004724410913389451	0.004724410913389451	0.014173232740168353	0.018897643653557804
307	0.07024209359724315	0.14958964377190673	0.07284365261936328	0.11056625844010495	0.059835857508762684	0.8975378626314403	0.013007795110600583	0.0715428731083032	0.06764053457512303	0.019511692665900877	0.010406236088480467	0.02471481071014111	0.02861714924332128
308	0.054459155203692516	0.12961278938478818	0.11109667661553273	0.060994253828135614	0.022872845185550855	0.8778815818835233	0.06535098624443102	0.21565825460662236	0.08059954970146492	0.022872845185550855	0.013070197248886202	0.022872845185550855	0.019605295873329306
309	0.02739957726499318	0.1461310787466303	0.24355179791105053	0.21006342569828107	0.012177589895552525	0.8372093053192362	0.02739957726499318	0.07610993684720328	0.08524312926886768	0.06088794947776263	0.02739957726499318	0.01826638484332879	0.02131078231721692
310	0.02574150734839238	0.06552383688681697	0.06318369985514494	0.06552383688681697	0.02106123328504831	0.9617963200172062	0.014040822190032208	0.0608435628234729	0.009360548126688139	0.0	0.0023401370316720347	0.0023401370316720347	0.016380959221704242
311	0.0307161141904614	0.05759271410711513	0.06911125692853816	0.10750639966661492	0.01919757136903838	0.9521995399043035	0.00767902854761535	0.01919757136903838	0.02687659991665373	0.01919757136903838	0.0	0.003839514273807675	0.01919757136903838
312	0.05772382937852742	0.17592024191551214	0.07513260331808332	0.1814177494753719	0.09437387977759246	0.7284197516814176	0.044896311738854666	0.306027920832193	0.2089052872746707	0.0604725831584573	0.043980060478878036	0.06871884449824693	0.03848255291901828
313	0.10684800975905824	0.24529895198206328	0.17005387468695185	0.28593129372142345	0.03310783400984903	0.7343919544002876	0.01203921236721783	0.028593129372142347	0.03461273555575126	0.007524507729511144	0.0045147046377066865	0.007524507729511144	0.03611763710165349
314	0.026332612382283092	0.15975118178585077	0.31423584109524494	0.2861477212208096	0.028088119874435297	0.6109166072689678	0.04564319479595736	0.19661683912104708	0.0842643596233059	0.014044059937217648	0.008777537460761032	0.007022029968608824	0.026332612382283092
315	0.048739797113080505	0.3086853817161765	0.10831066025129	0.162465990376935	0.04151908642966117	0.833992083934933	0.06318121847991917	0.016246599037693498	0.0036103553417096666	0.012636243695983833	0.0018051776708548333	0.0054155330125645	0.02346730972111283
316	0.02829917153963195	0.09197230750380385	0.05188181448932525	0.17333242568024573	0.012970453622331313	0.39972579799730135	0.014149585769815976	0.4751902554363198	0.4905189733536205	0.12262974333840512	0.11201755401104314	0.1332419326657671	0.1297045362233131
317	0.0629923477670084	0.13261546898317558	0.06962312121616718	0.10940776191111985	0.013261546898317558	0.9316236696068084	0.016576933622896948	0.039784640694952675	0.009946160173738169	0.006630773449158779	0.0033153867245793896	0.0033153867245793896	0.026523093796635117
318	0.028186602667362656	0.21780556606598414	0.040998694788891135	0.09737190012361645	0.028186602667362656	0.9173457959014392	0.028186602667362656	0.010249673697222784	0.005124836848611392	0.007687255272917088	0.007687255272917088	0.002562418424305696	0.017936928970139873
319	0.07987844772503756	0.20837855928270668	0.06598654377285712	0.10766225562939845	0.03820273586849623	0.9064467328797742	0.013891903952180446	0.017364879940225557	0.017364879940225557	0.010418927964135334	0.0	0.0	0.017364879940225557
320	0.2060037072488329	0.17791229262399205	0.06554663412462865	0.25282273162356766	0.0374552194997878	0.4962816583721884	0.0561828292496817	0.0561828292496817	0.02809141462484085	0.0	0.00936380487494695	0.0187276097498939	0.00936380487494695
321	0.019338492356023567	0.45031060771883447	0.12155623766643385	0.15747058061333474	0.04696491000748581	0.6464581730442164	0.04143962647719336	0.008287925295438672	0.01381320882573112	0.005525283530292448	0.01381320882573112	0.002762641765146224	0.04972755177263203
322	0.047867482184601316	0.10699790135381469	0.036604545199989236	0.11122150272304422	0.012670804107688581	0.6265008697690465	0.023933741092300658	0.3280330396768266	0.3491510465229743	0.1253001739538093	0.11544510409227375	0.1421945794307274	0.05631468492306036
323	0.02396304910290339	0.6846585457972397	0.08900561095364116	0.15404817280437896	0.04450280547682058	0.4552979329551644	0.19512768555221333	0.02738634183188959	0.04107951274783438	0.0068465854579723975	0.0034232927289861988	0.0	0.02396304910290339
324	0.015212543617657743	0.05476515702356787	0.05780766574709942	0.08823275298241491	0.018255052341189293	0.8458174251417706	0.018255052341189293	0.26774076767077626	0.07302020936475717	0.030425087235315486	0.0030425087235315487	0.009127526170594646	0.03955261340591013
325	0.016637392125734736	0.12478044094301051	0.013309913700587787	0.03493852346404294	0.013309913700587787	0.7054254261311527	0.07819574299095325	0.019964870550881683	0.016637392125734736	0.0066549568502938935	0.0016637392125734734	0.008318696062867368	0.016637392125734736
326	0.22534726728465507	0.5095690458418777	0.1421108892786113	0.22027187838184753	0.10353793361727395	0.4699810123999788	0.24260358955420075	0.01827140005010717	0.19286477830668677	0.026392022294599242	0.01928647783066868	0.03349756675852981	0.04263326678358339
327	0.15576915638012634	0.22893345710412508	0.10148596552038534	0.16756985004528743	0.014160832398193306	0.7788457819006317	0.03776221972851548	0.033041942262451045	0.04720277466064435	0.00944055493212887	0.016520971131225522	0.011800693665161087	0.014160832398193306
328	0.15243335698530047	0.08993568062132726	0.08231401277206224	0.14938468984559444	0.07774101206250324	0.7240584456801771	0.022865003547795068	0.30639104754045393	0.0701193442132382	0.032011004966913094	0.018292002838236055	0.0350596721066191	0.032011004966913094
329	0.18666168545221407	0.40863774382782003	0.11098802918780297	0.09585329793492074	0.020179641670509632	0.6558383542915629	0.055494014593901485	0.060538925011528896	0.0706287458467837	0.0	0.005044910417627408	0.03531437292339185	0.015134731252882224
330	0.08502517915238669	0.21256294788096672	0.11253332534874709	0.21256294788096672	0.056266662674373545	0.8339969778623811	0.057517032956026296	0.02500740563305491	0.10378073337717787	0.021256294788096673	0.013754073098180199	0.026257775914707654	0.021256294788096673
331	0.03940400332444745	0.20955765404365234	0.09134564407031	0.20597547192324803	0.03223963908363882	0.8740524373786525	0.019702001662223724	0.02686636590303235	0.01611981954181941	0.0017910910602021565	0.007164364240808626	0.00537327318060647	0.014328728481617252
332	0.05161935542655637	0.1458807870750506	0.14812510687620523	0.1840342236946792	0.06957391383579335	0.8505972046376028	0.017954558409236997	0.022443198011546248	0.03142047721616475	0.006732959403463874	0.004488639602309249	0.0022443198011546247	0.03366479701731937
333	0.035612002669307655	0.144228610810696	0.14600921094416136	0.2635288197528766	0.06944340520514992	0.7140206535196184	0.03383140253584227	0.16915701267921138	0.08368820627287299	0.016025401201188443	0.010683600800792295	0.03383140253584227	0.048076203603565335
334	0.049458194829465174	0.28026310403363597	0.015386993946944724	0.1296903775528198	0.024179561916627422	0.45061910844623826	0.08572753770440632	0.5451392141203273	0.2879566010071084	0.11430338360587507	0.060448904791568545	0.10331267364377171	0.03517027187873079
335	0.06865761574832856	0.3158250324423114	0.06179185417349571	0.1956742048827364	0.05835897338607928	0.5046334757502149	0.06865761574832856	0.43254297921447	0.120150827559575	0.04119456944899714	0.04806033102382999	0.037761688661580715	0.02059728472449857
336	0.015373105530400647	0.3556311746032683	0.07994014875808336	0.27569102584518496	0.06661679063173614	0.7174115914186969	0.10966148611685794	0.025621842550667746	0.020497474040534196	0.004099494808106839	0.004099494808106839	0.004099494808106839	0.018447726636480775
337	0.1460975630180999	0.2921951260361998	0.08365263688939589	0.27570023988899495	0.13431550148438215	0.7646557935382807	0.06362313228207575	0.020029504607320142	0.03416797844778142	0.01060385538034596	0.007069236920230639	0.007069236920230639	0.04359362767475561
338	0.09554885327134695	0.20579753012290114	0.031237125107940352	0.14699823580207225	0.04409947074062167	0.8728020250748039	0.047774426635673474	0.04961190458319938	0.09187389737629514	0.03491208100299215	0.012862345632681321	0.03674955895051806	0.02939964716041445
339	0.147967929897987	0.3161133047820631	0.10088722493044568	0.05380651996290436	0.02690325998145218	0.7801945394621133	0.03362907497681523	0.04708070496754131	0.02690325998145218	0.006725814995363045	0.0	0.0	0.01345162999072609
340	0.015809787640872583	0.21185115438769261	0.012647830112698068	0.03003859651765791	0.03003859651765791	0.8331758086739852	0.12647830112698066	0.00948587258452355	0.01106685134861081	0.006323915056349034	0.0015809787640872586	0.003161957528174517	0.012647830112698068
341	0.07309785926715345	0.2244413143695697	0.07309785926715345	0.18120032719745077	0.11530929912565051	0.8493765337380506	0.09883654210770043	0.027797777467790746	0.044270534485740816	0.006177283881731277	0.0030886419408656385	0.006177283881731277	0.026768230154168866
342	0.051336048934265736	0.20941848533502055	0.1817133160689089	0.20860362741542904	0.021186305909379515	0.8401185150988569	0.03503889054243535	0.020371447989787995	0.02444573758774559	0.011408010874281277	0.0065188633567321574	0.009778295035098238	0.02770516926611167
343	0.030503789038135446	0.28709448506480423	0.04306417275972063	0.10407175083599152	0.014354724253240211	0.45396815450872163	0.08971702658275132	0.6674946777756697	0.12739817774750686	0.057418897012960844	0.03588681063310053	0.06100757807627089	0.030503789038135446
344	0.05953812321966365	0.36573418549221953	0.017010892348475328	0.17010892348475326	0.008505446174237664	0.48481043193154677	0.028351487247458874	0.12191139516407318	0.07938416429288486	0.011340594898983552	0.002835148724745888	0.011340594898983552	0.06520842066915543
345	0.057231912191354845	0.17381543702559618	0.13354112844649463	0.243765551926141	0.021197004515316607	0.7143390521661698	0.02755610586991159	0.14837903160721627	0.0063591013545949825	0.010598502257658304	0.004239400903063322	0.0063591013545949825	0.03603490767603824
346	0.05634093414415084	0.07887730780181118	0.11268186828830168	0.2422660168198486	0.050706840729735754	0.805675358261357	0.016902280243245252	0.022536373657660338	0.07887730780181118	0.011268186828830169	0.0	0.022536373657660338	0.03943865390090559
347	0.0885635145399337	0.17565097050420184	0.1284170960829039	0.31144835946543353	0.019188761483652304	0.8177364509187212	0.03985358154297017	0.03985358154297017	0.09003957311559928	0.02509299578631455	0.02509299578631455	0.03542540581597348	0.03985358154297017
348	0.008048257155646695	0.03420509291149845	0.0382292214893218	0.02615683575585176	0.044265414356056826	0.9335978300550166	0.15694101453511056	0.012072385733470043	0.018108578600205063	0.0020120642889116737	0.004024128577823347	0.0060361928667350215	0.014084450022381718
349	0.10709371531041988	0.2609192336653866	0.009735792300947262	0.1752442614170507	0.040890327663978494	0.8840099409260114	0.06620338764644138	0.023365901522273427	0.009735792300947262	0.005841475380568357	0.0	0.0038943169203789047	0.025313059982462877
350	0.04680259155989945	0.264100338088004	0.13037864791686274	0.16938080755011228	0.13372169017114127	0.8079018781173117	0.0735469295941277	0.03231607512469247	0.008914779344742751	0.010029126762835594	0.0011143474180928439	0.0011143474180928439	0.018943906107578345
351	0.1192071118759738	0.23557595918347204	0.14191322842377835	0.1589428158346317	0.062441820506462464	0.7351105232351717	0.03973570395865793	0.03689743939018236	0.0425739685271335	0.005676529136951133	0.005676529136951133	0.019867851979328964	0.022706116547804533
352	0.13570687814568516	0.16702385002545866	0.04697545781966025	0.07046318672949038	0.020877981253182333	0.7750950540243942	0.04958520547630804	0.125267887519094	0.08090217735608153	0.02870722422312571	0.013048738283238959	0.020877981253182333	0.03392671953642129
353	0.1214772690483914	0.3545822988439533	0.0393980332048837	0.2002733354581588	0.04760595678923447	0.8060180959832457	0.1149109301809108	0.013132677734961233	0.0607386345241957	0.004924754150610462	0.0032831694337403083	0.0065663388674806165	0.034473279054273234
354	0.0788576679501897	0.26071310628430067	0.06598294665219955	0.3814136184529583	0.011265381135741387	0.7596085565814191	0.040233504056219234	0.01770274178473646	0.03379614340722416	0.006437360648995078	0.006437360648995078	0.004828020486746308	0.020921422109234002
355	0.09040578153901208	0.1737209135455526	0.08508779438965842	0.13472234111695916	0.04608922196106498	0.7516088504419828	0.07090649532471535	0.4148029976495849	0.19322019975984936	0.0549525338766544	0.028362598129886143	0.03722591004547556	0.04963454672730074
356	0.04884923591886585	0.12138294985899999	0.13618574862229266	0.2634898179866097	0.013322518886963413	0.7534624570515974	0.031085877402914627	0.04440839628987804	0.13618574862229266	0.04292811641354878	0.011842239010634144	0.050329515795195116	0.03552671703190243
357	0.12825844504285877	0.19564847548910658	0.08478100604527952	0.27390786568474923	0.041303567047700274	0.7825939019564263	0.006521615849636886	0.017390975599031695	0.04347743899757924	0.004347743899757924	0.004347743899757924	0.004347743899757924	0.0456513109474582
358	0.05185611855703374	0.10467253560586441	0.07874447632734753	0.1354020873433659	0.011523581901563053	0.9170850596660597	0.01632507436054766	0.02688835777031379	0.05569731252422142	0.01728537285234458	0.009602984917969211	0.030729551737501474	0.022086865311329185
359	0.061444605435446664	0.25286818390741517	0.10398317842921743	0.2623212001282531	0.10634643248442693	0.7349720111701507	0.037812064883351794	0.035448810828142316	0.033085556772932824	0.009453016220837948	0.009453016220837948	0.002363254055209487	0.044901827048980256
360	0.09153227010432065	0.07688710688762934	0.0567500074646788	0.3386693993859864	0.010983872412518478	0.7450726786491702	0.014645163216691303	0.04027419884590109	0.06590323447511087	0.009153227010432065	0.0	0.0073225816083456515	0.06773387987719728
361	0.027254930104275762	0.18375098038043983	0.08352317290019992	0.09495265971812201	0.060664199264355734	0.943372258125416	0.064180964439101	0.014946251992667355	0.01055029552423578	0.0035167651747452598	0.0017583825873726299	0.002637573881058945	0.012308678111608408
362	0.1310214103020723	0.07066323252246595	0.0853847392979797	0.1766580813061649	0.01472150677551374	0.8774018038206189	0.017665808130616488	0.010305054742859619	0.05741387642450358	0.008832904065308244	0.016193657453065113	0.041220218971438474	0.023554410840821983
363	0.09869525770656322	0.20972742262644684	0.12748137453764413	0.08635835049324281	0.1809413057953659	0.7155406183725832	0.185053608199806	0.04934762885328161	0.04934762885328161	0.012336907213320402	0.02056151202220067	0.02056151202220067	0.04112302404440134
364	0.16129871503180862	0.2096883295413512	0.02258182010445321	0.2580779440508938	0.01290389720254469	0.8710130611717667	0.01290389720254469	0.0032259743006361726	0.038711691607634074	0.016129871503180862	0.009677922901908519	0.019355845803817037	0.019355845803817037
365	0.005059547113897386	0.0758932067084608	0.020238188455589542	0.040476376911179085	0.005059547113897386	0.09107184805015296	0.0	0.010119094227794771	0.005059547113897386	0.005059547113897386	0.0	0.0	0.01517864134169216
366	0.07993108914061951	0.26976742584959085	0.10990524756835184	0.16985356442381647	0.04496123764159848	0.7793281191210402	0.07993108914061951	0.034969851499021036	0.0499569307128872	0.009991386142577439	0.01498707921386616	0.01498707921386616	0.019982772285154878
367	0.013958641603695305	0.5121747726894353	0.035433474840149616	0.03972844148744048	0.0816043662985264	0.6345813221372251	0.20830588239360684	0.006442449970936294	0.016106124927340735	0.005368708309113578	0.0010737416618227158	0.003221224985468147	0.008589933294581726
368	0.1214131548283205	0.1572852233003243	0.08002230659139306	0.14348827388801513	0.11589437506339685	0.5711937056695987	0.016556339294770975	0.052428407766774765	0.016556339294770975	0.013796949412309148	0.005518779764923659	0.008278169647385487	0.06898474706154574
369	0.03413618606346238	0.131154820138566	0.06288244801164124	0.07725557898573066	0.023356337832895317	0.65577410069283	0.03772946880698474	0.3198021641734897	0.32339544691701205	0.07725557898573066	0.06827237212692476	0.07725557898573066	0.035932827435223566
370	0.034860402144946616	0.10956126388411794	0.04233048831886375	0.05976068939133706	0.009960114898556176	0.9337607717396416	0.04233048831886375	0.014940172347834265	0.007470086173917132	0.004980057449278088	0.002490028724639044	0.009960114898556176	0.007470086173917132
371	0.038777121913387586	0.21650559734974734	0.06785996334842828	0.10017423160958461	0.022619987782809426	0.8983366576601458	0.025851414608925056	0.025851414608925056	0.006462853652231264	0.003231426826115632	0.006462853652231264	0.0	0.02908284143504069
372	0.15622779439886228	0.27849302479797194	0.07471764079945588	0.27034200943803127	0.05434010239960428	0.7539689207945094	0.00815101535994064	0.024453046079821926	0.03124555887977246	0.009509517919930748	0.001358502559990107	0.00407550767997032	0.05434010239960428
373	0.12256356569249197	0.1260653818551346	0.05602905860228204	0.19960352127062975	0.03501816162642628	0.8859594891485847	0.010505448487927883	0.05252724243963941	0.021010896975855765	0.01400726465057051	0.007003632325285255	0.007003632325285255	0.01750908081321314
374	0.02485829728298225	0.09611874949419805	0.04308771529050257	0.06297435311688837	0.013257758550923867	0.603228014067036	0.019886637826385802	0.20383803772045447	0.4060188556220435	0.18560861971293416	0.10771928822625643	0.14417812424129706	0.13257758550923868
375	0.06193355658267839	0.20061086806128436	0.06462631991236005	0.1831079064183535	0.06597270157720089	0.8428349221903625	0.056548029923315056	0.04712335826942921	0.030966778291339196	0.016156579978090013	0.004039144994522503	0.009424671653885842	0.03365954162102086
376	0.020601048104984206	0.24206231523356436	0.13390681268239732	0.14420733673488942	0.010300524052492103	0.8806948064880746	0.04120209620996841	0.010300524052492103	0.01545078607873815	0.005150262026246051	0.010300524052492103	0.0	0.005150262026246051
377	0.0695678476053964	0.08116248887296247	0.09275713014052854	0.29566335232293467	0.02898660316891517	0.8058275680958417	0.005797320633783034	0.0173919619013491	0.040581244436481236	0.0173919619013491	0.0	0.0173919619013491	0.023189282535132135
378	0.03852316905831718	0.17779924180761775	0.07408301741984075	0.10223456403938022	0.03555984836152355	0.887514548689692	0.026669886271142664	0.023706565574349036	0.025188225922745854	0.0029633206967936295	0.0014816603483968147	0.005926641393587259	0.0696380363746503
379	0.0365970863157247	0.09933494857125275	0.026140775939803358	0.10456310375921343	0.09410679338329207	0.7894514333820614	0.06273786225552806	0.015684465563882016	0.026140775939803358	0.01045631037592134	0.00522815518796067	0.00522815518796067	0.015684465563882016
380	0.08379032674603032	0.17324216205598159	0.06340889591591484	0.24684177338695418	0.06227659420313064	0.8413001725986557	0.06567349934148323	0.01924912911733129	0.14380231752359257	0.04982127536250451	0.01924912911733129	0.03963055994744677	0.03170444795795742
381	0.1216390090497063	0.12373623334366676	0.13422235481346903	0.314583644094068	0.027263915821485896	0.6774034469492265	0.023069467233564987	0.16358349492891536	0.0629167288188136	0.01677779435168363	0.012583345763762722	0.0020972242939604536	0.039847261585248615
382	0.05576161785173934	0.14020063917008746	0.1003709121331308	0.2517238748735661	0.0334569707110436	0.764730759109568	0.035050159792521865	0.14179382825156572	0.05576161785173934	0.006372756325913067	0.006372756325913067	0.0015931890814782667	0.036643348874000135
383	0.010664391839030084	0.12397355512872472	0.02799402857745397	0.15063453472629992	0.02666097959757521	0.8531513471224067	0.2119547878007229	0.018662685718302645	0.009331342859151322	0.006665244899393802	0.0013330489798787605	0.005332195919515042	0.009331342859151322
384	0.09940839729476819	0.10611008700003347	0.08935586273687028	0.2557811570842912	0.07595248332633973	0.8890908342318593	0.053613517642122174	0.02345591396842845	0.011169482842108785	0.013403379410530544	0.0011169482842108786	0.002233896568421757	0.030157603673693724
385	0.0794375791273151	0.12043761996721966	0.14862514804465407	0.12556262507220772	0.007687507657482106	0.656000653438473	0.017937517867458248	0.27931277822184986	0.17937517867458247	0.023062522972446316	0.017937517867458248	0.038437538287410526	0.05637505615486878
386	0.07674128080693611	0.27905920293431313	0.07674128080693611	0.16045904168723005	0.03488240036678914	0.7953187283627925	0.027905920293431315	0.027905920293431315	0.027905920293431315	0.006976480073357829	0.0	0.006976480073357829	0.013952960146715657
387	0.029668728942096597	0.17801237365257958	0.04746996630735456	0.14043198365925724	0.025712898416483717	0.7179832403987377	0.08109452577506403	0.041536220518935234	0.029668728942096597	0.01186749157683864	0.0098895763140322	0.00593374578841932	0.09098410208909623
388	0.02981900283781491	0.08013857012662758	0.04472850425672236	0.10436650993235218	0.02236425212836118	0.4808314207597654	0.02981900283781491	0.4566034809540408	0.2068693321873409	0.07082013173981042	0.05218325496617609	0.05218325496617609	0.05031956728881266
389	0.09869251170407858	0.27866120951739837	0.04063809305462059	0.08853298844042343	0.03918673258838415	0.8867812448704707	0.06676258144687669	0.010159523263655148	0.055151697716985096	0.020319046527310296	0.0043540813987093495	0.005805441864945799	0.033381290723438345
390	0.06605916044955565	0.07706902052448159	0.04403944029970377	0.14679813433234587	0.0073399067166172935	0.5137934701632105	0.022019720149851884	0.4440643563553463	0.25322678172329666	0.06972911380786428	0.033029580224777824	0.08440892724109887	0.06605916044955565
391	0.02267597834825609	0.4679497350049211	0.059782124736311504	0.043290504119397985	0.012368715462685139	0.8287039359999043	0.0391675989651696	0.014430168039799329	0.00824581030845676	0.00824581030845676	0.00412290515422838	0.00412290515422838	0.02267597834825609
392	0.02864423397791623	0.3175773767116799	0.018681022159510584	0.06600627829693739	0.018681022159510584	0.4645347510331632	0.17809241125400088	0.2926693471656658	0.40475548012272927	0.12080394329816845	0.05728846795583246	0.09340511079755291	0.1544297831852875
393	0.03489677099805089	0.2891446739838503	0.09970505999443112	0.21436587898802692	0.014955758999164669	0.5433925769696496	0.05483778299693712	0.03988202399777245	0.03988202399777245	0.009970505999443113	0.004985252999721556	0.014955758999164669	0.014955758999164669
394	0.08171320293259692	0.19783196499470831	0.07633733431861027	0.2429892613521961	0.0580593810310557	0.8192823767715638	0.04838281752587975	0.04085660146629846	0.03978142774350113	0.005375868613986639	0.0010751737227973279	0.007526216059581295	0.032255211683919836
395	0.12190123262492643	0.11732993640149167	0.08990215906088324	0.22551728035611388	0.06247438172027479	0.81978578940263	0.024380246524985286	0.03961790060310109	0.07161697416714427	0.00457129622343474	0.00914259244686948	0.01676141948592738	0.019808950301550544
396	0.08277243097235407	0.311874695270834	0.05764508585574657	0.07242587710080979	0.048776611108708644	0.8454612592176165	0.091640905719392	0.12268056733402476	0.0266054242411138	0.004434237373518967	0.0014780791245063226	0.004434237373518967	0.028083503365620124
397	0.1662766965452726	0.15308013332739384	0.0422290022972121	0.1662766965452726	0.015835875861454535	0.8604159218056964	0.013196563217878779	0.06862212873296965	0.029032439079333314	0.005278625287151512	0.005278625287151512	0.002639312643575756	0.034311064366484824
398	0.15088825318865498	0.30177650637730996	0.08324869141443034	0.10926390748143981	0.07804564820102844	0.5359134509803952	0.1196699939082436	0.45266475956596497	0.17690346925566444	0.06763956177422464	0.031218259280411373	0.06763956177422464	0.03642130249381327
399	0.12191546770484267	0.09143660077863199	0.041562091263014536	0.1440819163784504	0.013854030421004847	0.8257002130918889	0.030478866926210667	0.20781045631507272	0.05818692776822036	0.01662483650520582	0.005541612168401939	0.01662483650520582	0.047103703431416476
400	0.016358820828246256	0.4865429936659048	0.01899734031667307	0.07651706516437766	0.02216356370278525	0.6290230460409528	0.300791221680657	0.08073869634586056	0.027968306577324246	0.00844326236296581	0.004221631181482905	0.004749335079168268	0.0501318702801095
401	0.042965790769546944	0.24347281436076604	0.09309254666735173	0.3079215005150865	0.0071609651282578245	0.7160965128257825	0.042965790769546944	0.0071609651282578245	0.014321930256515649	0.0	0.0	0.0071609651282578245	0.014321930256515649
402	0.009899911841677583	0.39269650305321085	0.1649985306946264	0.2738975609530798	0.08909920657509825	0.7160936232146785	0.026399764911140225	0.023099794297247695	0.006599941227785056	0.003299970613892528	0.003299970613892528	0.0	0.036299676752817804
403	0.04102546120810306	0.058119403378146	0.08546971085021471	0.09572607615224048	0.010256365302025765	0.9367480309183531	0.017093942170042942	0.010256365302025765	0.006837576868017176	0.0	0.003418788434008588	0.003418788434008588	0.017093942170042942
404	0.02648097338948992	0.10110917112350697	0.05055458556175348	0.06981347529956433	0.009629444868905426	0.40443668449402786	0.03370305704116899	0.6114697491754945	0.20462570346424028	0.05296194677897984	0.04573986312730077	0.043332501910074414	0.10110917112350697
405	0.024716693824001604	0.057989166279388375	0.03137118831507896	0.053235955928618836	0.010457062771692987	0.5513724006892666	0.012358346912000802	0.41543058465725774	0.35554013423756153	0.1929803402412433	0.1093238380676994	0.15970786778585652	0.16160915192616432
406	0.07479645557510634	0.1826759588084328	0.07623484895155068	0.20425185945509805	0.06328930856355151	0.8385833384670576	0.03883662116399752	0.02589108077599835	0.03452144103466446	0.010068753635110467	0.00575357350577741	0.004315180129333057	0.02157590064666529
407	0.17461675388145334	0.13757683639144808	0.04409513986905387	0.1499234755547832	0.04762275105857818	0.910123686897272	0.019401861542383703	0.01411044475809724	0.04762275105857818	0.01058283356857293	0.00705522237904862	0.01763805594762155	0.022929472731908013
408	0.03950340330307138	0.28639967394726745	0.01975170165153569	0.0888826574319106	0.03950340330307138	0.45428913798532083	0.09875850825767844	0.1777653148638212	0.16788946403805335	0.19751701651535689	0.07900680660614276	0.05925510495460706	0.03950340330307138
409	0.021870746344648688	0.5759296537424154	0.04957369171453702	0.04228344293298746	0.007290248781549563	0.4301246781114242	0.2522426078416149	0.0116643980504793	0.007290248781549563	0.002916099512619825	0.002916099512619825	0.002916099512619825	0.01895464683202886
410	0.13206238738903378	0.3342829180784918	0.13618933699494112	0.32190206926076986	0.11555458896540458	0.4457105574379891	0.15269713541857033	0.30126732123123334	0.04952339527088768	0.008253899211814611	0.004126949605907306	0.004126949605907306	0.04952339527088768
411	0.1577661759164025	0.1233114938197169	0.06890936419337121	0.1523259629537679	0.007253617283512758	0.9212093950061202	0.021760851850538273	0.018134043208781894	0.010880425925269136	0.0	0.0018134043208781895	0.007253617283512758	0.019947447529660087
412	0.05864093150666431	0.23047249824712251	0.057277188913486064	0.15273917043596286	0.012273683338604157	0.9218899929884901	0.008182455559069438	0.017728653711317117	0.012273683338604157	0.008182455559069438	0.0013637425931782396	0.0	0.021819881490851834
413	0.06115753329858252	0.10920988089032593	0.08299950947664772	0.20749877369161926	0.03713135950271082	0.816889909059638	0.02184197617806519	0.0808153118588412	0.09173629994787379	0.03276296426709779	0.008736790471226075	0.026210371413678223	0.03276296426709779
414	0.07363705465182974	0.15180562035915668	0.048713743846595055	0.14953986483140808	0.020391799749737465	0.9482186883627921	0.011328777638743036	0.00906302211099443	0.003398633291622911	0.0022657555277486073	0.0022657555277486073	0.0	0.012461655402617339
415	0.07629636230663304	0.11278592688806625	0.06468604630344976	0.15425134118514944	0.009951699431299962	0.532415919574548	0.019903398862599925	0.42626445897401505	0.2504511023543824	0.12937209260689952	0.07629636230663304	0.12605485946313286	0.05307573030026647
416	0.03983407220501832	0.10622419254671552	0.03604035104263562	0.09484302905956743	0.02465918755548753	0.5975110830752749	0.03604035104263562	0.36988781333231296	0.206757803349857	0.10053361080314148	0.05500895685454911	0.08346186557241933	0.14985198591411655
417	0.0706954060693929	0.2513614438022858	0.031420180475285726	0.16495594749525008	0.06284036095057145	0.3848972108222502	0.06284036095057145	0.007855045118821432	0.07855045118821434	0.0235651353564643	0.0	0.0	0.10211558654467863
418	0.1339929307159345	0.32295732018712414	0.010307148516610345	0.13055721454373104	0.03435716172203448	0.7970861519512	0.027485729377627582	0.03092144554983103	0.06871432344406896	0.05153574258305173	0.013742864688813791	0.03435716172203448	0.027485729377627582
419	0.09482769806795828	0.4064044202912497	0.11063231441261799	0.23932704750484707	0.1580461634465971	0.6005754210970691	0.20771781481552765	0.020320221014562486	0.17385077979125682	0.03160923268931942	0.0180624186796111	0.03838263969417359	0.03838263969417359
420	0.20888026978064778	0.2934270456442433	0.0435167228709683	0.221313619172353	0.06465341683686718	0.7982210309474754	0.06465341683686718	0.019893359026728362	0.04849006262765039	0.009946679513364181	0.003730004817511568	0.013676684330875748	0.031083373479263064
421	0.23515030882010957	0.22265439868957235	0.06020756699258844	0.21129448038908397	0.04316768954185586	0.8463139133863846	0.04884764869210005	0.02158384477092793	0.040895705881758185	0.009087934640390708	0.002271983660097677	0.011359918300488383	0.018175869280781416
422	0.1573869560673504	0.42923715291095565	0.06617406107377233	0.1663293967529953	0.05186615597674048	0.7314916480857536	0.057231620388127416	0.08227045430793317	0.041135227153966586	0.0035769762742579635	0.0035769762742579635	0.010730928822773891	0.03040429833119269
423	0.09271656623016544	0.2952666032252961	0.09699579236386537	0.23393102864226356	0.055629939738099266	0.8216114176703891	0.10555424463126527	0.027101765513432973	0.08986374880769882	0.015690495823566457	0.011411269689866515	0.015690495823566457	0.02852817422466629
424	0.032353594225620806	0.15457828352241051	0.14379375211387024	0.2911823480305873	0.032353594225620806	0.7441326671892785	0.025163906619927297	0.021569062817080542	0.08268140746547539	0.014379375211387026	0.007189687605693513	0.06470718845124161	0.01797421901423378
425	0.07322501704233748	0.16873590883669073	0.06685762425604727	0.12734785572580434	0.015918481965725543	0.8595980261491792	0.02546957114516087	0.02228587475201576	0.04457174950403152	0.01910217835887065	0.0	0.009551089179435325	0.015918481965725543
426	0.04772401065513258	0.20212522159820856	0.15720850568749556	0.17124497940959338	0.056145894888391265	0.7327039282935061	0.02526565269977607	0.20773981108704767	0.022458357955356507	0.011229178977678254	0.008421884233258691	0.0	0.028072947444195633
427	0.06133988205609478	0.30363241617766923	0.07360785846731374	0.12574675821499431	0.027602946925242653	0.7606145374955753	0.14108172872901803	0.20548860488791754	0.06133988205609478	0.012267976411218956	0.015334970514023695	0.021468958719633176	0.027602946925242653
428	0.11837585351493111	0.3535059735103422	0.08756569986036	0.25621075144327554	0.0599987202746911	0.658364335987151	0.18648250896187776	0.040539675861277776	0.08432252579145777	0.012972696275608889	0.019459044413413333	0.021080631447864442	0.017837457378962224
429	0.18032561297451719	0.19208597903807262	0.0705621963813328	0.16856524691096172	0.03136097616948125	0.8153853804065125	0.0352810981906664	0.0352810981906664	0.0352810981906664	0.02352073212711094	0.01176036606355547	0.01176036606355547	0.015680488084740624
430	0.11475856036650357	0.2072029562172981	0.12432177373037887	0.5387276861649751	0.054191542395293356	0.3123983032199264	0.054191542395293356	0.06694249354712709	0.4877238815576401	0.20401521842933967	0.0988198714267114	0.14344820045812948	0.07013023133508552
431	0.0782866478407078	0.10225194820010815	0.04473522733754731	0.10225194820010815	0.022367613668773656	0.9282559672541066	0.012781493525013518	0.10065426150948145	0.030356047121907103	0.007988433453133449	0.004793060071880069	0.0031953733812533796	0.019172240287520275
432	0.0939845779014306	0.13850358848631877	0.08409146443812211	0.24732783658271207	0.009893113463308484	0.8359680876495669	0.019786226926616968	0.014839670194962726	0.024732783658271206	0.009893113463308484	0.004946556731654242	0.004946556731654242	0.019786226926616968
433	0.026213679946355633	0.09519704822623888	0.04414935569912528	0.27317413838833765	0.07588170510787158	0.8443564277457709	0.012417006290378984	0.07726137247346923	0.04690869043032061	0.009657671559183654	0.001379667365597665	0.006898336827988325	0.038630686236734615
434	0.02919172358433962	0.060816090800707545	0.07297930896084906	0.07784459622490565	0.0024326436320283016	0.5911324025828772	0.012163218160141508	0.4962593009337736	0.2894845922113679	0.06568137806476415	0.012163218160141508	0.06324873443273585	0.12163218160141509
435	0.1002880279551768	0.3257142146862822	0.05857530836320061	0.10738806533253445	0.02662514016509119	0.8528919899550876	0.03905020557546707	0.02130011213207295	0.02307512147641236	0.010650056066036475	0.006212532705187943	0.0035500186886788247	0.024850130820751774
436	0.17567924034215412	0.2973033298097993	0.06306434268692714	0.18919302806078137	0.112614897655227	0.729744536805871	0.13513787718627243	0.022522979531045404	0.05405515087450897	0.00900919181241816	0.013513787718627242	0.013513787718627242	0.03603676724967264
437	0.026233386033002487	0.10165437087788465	0.04590842555775435	0.08033974472607013	0.0442688389306917	0.6968243165016286	0.01967503952475187	0.2705317934653382	0.21970460802639585	0.10165437087788465	0.07706057147194481	0.10165437087788465	0.2065879150098946
438	0.24755391247165615	0.35011196192419936	0.06719320481373524	0.28645524157434493	0.028291875711046414	0.6401036879624251	0.04951078249433122	0.03536484463880802	0.02475539124716561	0.014145937855523207	0.0070729689277616034	0.0	0.03536484463880802
439	0.31092350468985147	0.29981909380807104	0.1480588117570721	0.24059556910524219	0.06662646529068246	0.5478176035011668	0.02220882176356082	0.04071617323319483	0.04071617323319483	0.007402940587853605	0.0037014702939268027	0.01110441088178041	0.03701470293926803
440	0.10152668281495192	0.5321398547542308	0.06651748184427884	0.2310607264064423	0.07351932203841346	0.6301656174721153	0.14178726393122595	0.02800736077653846	0.04901288135894231	0.007001840194134615	0.0017504600485336538	0.00875230024266827	0.03500920097067308
441	0.027958277122691205	0.08107900365580449	0.08107900365580449	0.19291211214656934	0.019570793985883846	0.928214800473348	0.011183310849076483	0.030754104834960327	0.0027958277122691207	0.005591655424538241	0.005591655424538241	0.005591655424538241	0.013979138561345602
442	0.09085348901342515	0.11104315323863075	0.04542674450671257	0.09085348901342515	0.030284496337808386	0.8530133135149361	0.010094832112602795	0.010094832112602795	0.02018966422520559	0.0	0.0	0.010094832112602795	0.025237080281506986
443	0.13803784172237724	0.2835371884027208	0.0708842971006802	0.19959525762559954	0.04103827726881486	0.7983810305023982	0.026115267352882183	0.013057633676441091	0.027980643592373764	0.007461504957966338	0.007461504957966338	0.003730752478983169	0.027980643592373764
444	0.09792656051590058	0.07752519374175464	0.1428095674190217	0.35906405522496887	0.053043553612779494	0.7670913907078881	0.016321093419316767	0.08160546709658383	0.08568574045141303	0.020401366774145956	0.020401366774145956	0.004080273354829192	0.04488300690312111
445	0.00995110174930827	0.11609618707526315	0.018796525526471174	0.05086118671868671	0.027641949303634082	0.9785250053486464	0.005528389860726816	0.011056779721453632	0.00331703391643609	0.007739745805017543	0.0022113559442907267	0.0	0.005528389860726816
446	0.10665500635670065	0.06265981623456164	0.06665937897293792	0.1946453866009787	0.03732925222484523	0.8572396135919814	0.010665500635670067	0.017331438532963858	0.08532400508536053	0.034662877065927716	0.013331875794587581	0.021331001271340133	0.027996939168633925
447	0.04986916765428542	0.2524626612498199	0.06545328254624962	0.15584114891964193	0.09038786637339231	0.8259580892741022	0.096621512330178	0.01870093787035703	0.04986916765428542	0.012467291913571356	0.003116822978392839	0.003116822978392839	0.01870093787035703
448	0.03460714656091334	0.43258933201141675	0.09228572416243558	0.06633036424175057	0.011535715520304447	0.7844286553807024	0.15573215952411001	0.01730357328045667	0.008651786640228335	0.002883928880076112	0.002883928880076112	0.0	0.011535715520304447
449	0.014434062141187629	0.14253636364422786	0.014434062141187629	0.030672382050023712	0.023455350979429898	0.9165629459654145	0.08660437284712577	0.016238319908836084	0.021651093211781443	0.009021288838242268	0.003608515535296907	0.0018042577676484536	0.009021288838242268
450	0.05920858527873493	0.23275099040606148	0.07554198811424802	0.16945905441844827	0.010208376772195679	0.8738370516999501	0.055125234569856664	0.026541779607708767	0.03470848102546531	0.006125026063317407	0.0	0.0040833507088782715	0.012250052126634815
451	0.18715249783954777	0.6440247719772674	0.03853139661402455	0.14311661599494832	0.03302691138344961	0.46788124459886954	0.09908073415034882	0.03853139661402455	0.03302691138344961	0.005504485230574935	0.0	0.005504485230574935	0.016513455691724806
452	0.13217573105942365	0.17319578552614137	0.12533905531497072	0.11850237957051776	0.02278891914817649	0.8682578195455245	0.013673351488905895	0.013673351488905895	0.013673351488905895	0.011394459574088245	0.0	0.009115567659270598	0.03190448680744709
453	0.17654733275293125	0.21891869261363472	0.17654733275293125	0.1836092260630485	0.04943325317082074	0.706189331011725	0.04943325317082074	0.1271140795821105	0.07768082641128975	0.007061893310117249	0.0	0.014123786620234498	0.021185679930351746
454	0.07840863288528208	0.31966596483999615	0.024125733195471406	0.1507858324716963	0.012062866597735703	0.7659920289562172	0.03618859979320711	0.03618859979320711	0.018094299896603556	0.0	0.006031433298867852	0.006031433298867852	0.04222003309207496
455	0.06077205157846027	0.18960880092479607	0.07292646189415232	0.1580073341039967	0.0680646977678755	0.45457494580688285	0.051048523325906627	0.07535734395729073	0.10209704665181325	0.02673970269452252	0.01944705650510729	0.012154410315692055	0.06077205157846027
456	0.07974541793323568	0.15949083586647136	0.15727568536832592	0.14619993287759875	0.07088481594065393	0.8572632427822835	0.026581805977745225	0.011075752490727177	0.011075752490727177	0.0022151504981454354	0.011075752490727177	0.0	0.026581805977745225
457	0.22542014340488842	0.16849586476729034	0.06603216321961379	0.3164989892250454	0.045539422910078474	0.7787241317623419	0.013661826873023543	0.027323653746047085	0.022769711455039237	0.0022769711455039236	0.009107884582015694	0.0022769711455039236	0.004553942291007847
458	0.13542700462272436	0.1700041121859731	0.09508704579893411	0.2161069222703048	0.05186566134487315	0.8471391352995948	0.017288553781624385	0.017288553781624385	0.014407128151353654	0.005762851260541462	0.005762851260541462	0.008644276890812192	0.028814256302707307
459	0.03224576216248009	0.17965496061953193	0.04836864324372013	0.11631507065751746	0.014971246718294327	0.8602708691204508	0.07600786795441736	0.034549030888371524	0.03109412779953437	0.016122881081240045	0.00460653745178287	0.005758171814728587	0.0852209428579831
460	0.15604208251915666	0.1487843112391959	0.11249545483939202	0.22861979531876442	0.06894882715962737	0.8419014684754499	0.025402199479862716	0.014515542559921551	0.010886656919941163	0.003628885639980388	0.0	0.003628885639980388	0.007257771279960776
461	0.09781418845697586	0.16092011649373447	0.10728007766248963	0.3439273078003344	0.022087074812865513	0.6310592803675862	0.025242371214703446	0.1546095236900586	0.16092011649373447	0.04101885322389309	0.015776482009189654	0.06626122443859654	0.06626122443859654
462	0.07891151390657136	0.26303837968857124	0.09206343289099993	0.28276625816521406	0.046031716445499964	0.6510199897292138	0.07891151390657136	0.07233555441435709	0.23015858222749985	0.06575959492214281	0.03945575695328568	0.05918363542992852	0.052607675937714246
463	0.09254264404951205	0.11864441544809237	0.1542377400825201	0.2088141711886426	0.02847465970754217	0.7949175835022189	0.03322043632546587	0.011864441544809238	0.04271198956131325	0.00949155323584739	0.00949155323584739	0.00949155323584739	0.04033910125235141
464	0.11486917217059474	0.3808819919340773	0.03022872951857756	0.23578409024490496	0.02418298361486205	0.6831692871198529	0.018137237711146535	0.042320221326008586	0.042320221326008586	0.006045745903715512	0.012091491807431024	0.0	0.03022872951857756
465	0.08729884868752774	0.11457973890238016	0.1309482730312916	0.17459769737505548	0.08184267064455725	0.8020581723166611	0.01636853412891145	0.169141519332085	0.07638649260158677	0.01636853412891145	0.0	0.010912356085940968	0.0327370682578229
466	0.027577018921281417	0.09600888068890567	0.032683874277074275	0.0776242014080514	0.01838467928085428	0.29721898170714417	0.028598389992439986	0.18895364816433563	0.27577018921281415	0.24206494386458133	0.07864557247920996	0.13584235246408993	0.5556258627102626
467	0.033544603221922105	0.2803370412117776	0.04312877557104271	0.09344568040392587	0.045524818658322856	0.860179468333574	0.07667337879296482	0.04312877557104271	0.016772301610961052	0.011980215436400751	0.009584172349120602	0.0023960430872801506	0.019168344698241205
468	0.08573798812172106	0.048993136069554896	0.10269715060733622	0.29301664072368405	0.1168297860120155	0.7207644056386441	0.054646190231426604	0.3014962219664916	0.06501012286152476	0.014132635404679296	0.008479581242807578	0.012248284017388724	0.042397906214037884
469	0.1413629912586127	0.07468233500455011	0.09602014500585015	0.22671423126381285	0.11469072875698767	0.8561796263021638	0.029339488751787546	0.016003357500975025	0.04534284625276257	0.02133781000130003	0.005334452500325008	0.008001678750487512	0.02400503625146254
470	0.02736257199950842	0.2927795203947401	0.14502163159739465	0.16007104619712426	0.009576900199827947	0.8195090313852772	0.10671403079808284	0.08071958739854984	0.07387894439867274	0.006840642999877105	0.010945028799803368	0.010945028799803368	0.01368128599975421
471	0.03957315318189798	0.25062997015202054	0.07914630636379597	0.05276420424253064	0.07914630636379597	0.8838004210623883	0.06155823828295241	0.017588068080843546	0.017588068080843546	0.008794034040421773	0.0	0.0	0.02638210212126532
472	0.225127706835275	0.46778032498108046	0.07683999574617172	0.3504982262106078	0.03774596282268084	0.5392280403240121	0.11054174826642246	0.02156912161296048	0.012132630907290269	0.00943649070567021	0.00404421030243009	0.00943649070567021	0.04313824322592096
473	0.013257604819065953	0.05524002007944148	0.05744962088261914	0.11489924176523827	0.01988640722859893	0.49495057991179564	0.01767680642542127	0.5148369871403945	0.3734225357370244	0.11710884256841592	0.07291682650486274	0.10385123774934997	0.18560646746692336
474	0.12960924410379315	0.09426126843912229	0.10604392699401259	0.2533271589301411	0.023565317109780572	0.6185895741317401	0.005891329277445143	0.04123930494211601	0.01767398783233543	0.01767398783233543	0.0	0.0	0.06480462205189658
475	0.03558342908543931	0.3218682903637465	0.05822742941253706	0.24423171781369712	0.04690542924898818	0.5741871511514071	0.20056114575429432	0.011322000163548873	0.019409143137512352	0.009704571568756176	0.0032348571895853924	0.0016174285947926962	0.022644000327097746
476	0.03916063254921777	0.18889246288446215	0.057589165513555536	0.25108876163910215	0.03685706592867555	0.7463555850556798	0.041464199169759984	0.09444623144223108	0.14512469709415995	0.041464199169759984	0.034553499308133326	0.05067846565192888	0.06449986537518221
477	0.07697281013138987	0.09781961287530795	0.0497116065431893	0.10102681329744921	0.03367560443248307	0.8932053175663366	0.008018001055353111	0.025657603377129953	0.02726120358820058	0.0	0.004810800633211867	0.0	0.02245040295498871
478	0.19588223913279737	0.13509119940192924	0.03377279985048231	0.2972006386842443	0.03377279985048231	0.851074556232154	0.016886399925241154	0.006754559970096461	0.057413759745819914	0.020263679910289385	0.0	0.0	0.010131839955144693
479	0.08865753796050188	0.22016621926857965	0.12116530187935257	0.12559817877737767	0.051716897143626095	0.896918759033744	0.039895892082225846	0.02216438449012547	0.06501552783770137	0.01329863069407528	0.004432876898025094	0.008865753796050188	0.02659726138815056
480	0.07538074980425315	0.28716476115905964	0.05025383320283544	0.13640326155055332	0.028716476115905963	0.8327778073612728	0.017947797572441228	0.03230603563039421	0.03230603563039421	0.007179119028976491	0.0035895595144882454	0.0035895595144882454	0.02512691660141772
481	0.04755843575721455	0.1788197184471267	0.11414024581731494	0.10272622123558343	0.032339736314905894	0.8256144447452447	0.03424207374519448	0.03424207374519448	0.024730386593751565	0.019023374302885823	0.011414024581731491	0.005707012290865746	0.01712103687259724
482	0.05395338870504432	0.47377819456617043	0.08093008305756648	0.31529011524510275	0.04889525851394641	0.4855804983453989	0.15174390573293717	0.17029038310029612	0.33889472280355964	0.05395338870504432	0.05395338870504432	0.038778998131750606	0.038778998131750606
483	0.2087812311491219	0.5803735141117792	0.05554730003050032	0.19728868631522525	0.0632089965864314	0.4118161898812955	0.1379105380067594	0.021069665528810465	0.1704727483694665	0.05171645175253478	0.026815937945758775	0.04405475519660371	0.038308482779655394
484	0.015218919746148975	0.17882230701725044	0.18643176689032495	0.2929642051133678	0.09131351847689385	0.8142122064189702	0.015218919746148975	0.0076094598730744875	0.0038047299365372438	0.011414189809611732	0.0	0.0038047299365372438	0.022828379619223464
485	0.05515945513891698	0.17651025644453433	0.06067540065280868	0.3254407853196102	0.06067540065280868	0.7612004809170543	0.02206378205556679	0.02757972756945849	0.049643509625025284	0.02206378205556679	0.0	0.005515945513891698	0.016547836541675093
486	0.10362164053069982	0.19604094154456722	0.056011697584162065	0.27865819548120624	0.042008773188121545	0.7673602569030202	0.05321111270495396	0.023804971473268877	0.033607018550497234	0.012602631956436464	0.00980204707722836	0.007001462198020258	0.03500731099010129
487	0.05767689867103386	0.25089450921899725	0.08939919294010247	0.19321761054796344	0.017303069601310155	0.8651534800655079	0.02018691453486185	0.0432576740032754	0.05479305373748217	0.005767689867103386	0.008651534800655078	0.011535379734206772	0.014419224667758464
488	0.0408307104364973	0.176933078558155	0.1134186401013814	0.13610236812165766	0.009073491208110513	0.7984672263137251	0.06805118406082883	0.018146982416221025	0.058977692852718325	0.018146982416221025	0.013610236812165768	0.004536745604055256	0.0408307104364973
489	0.11093059120736584	0.08809194007643759	0.04241463781458106	0.1827092090474261	0.022838651130928263	0.8319794340552439	0.009787993341826397	0.03588930892003012	0.08809194007643759	0.019575986683652794	0.022838651130928263	0.022838651130928263	0.026101315578203728
490	0.08150501185753624	0.06209905665336094	0.06209905665336094	0.20570312516425812	0.007762382081670118	0.8810303662695583	0.015524764163340235	0.011643573122505177	0.02716833728584541	0.011643573122505177	0.003881191040835059	0.003881191040835059	0.011643573122505177
491	0.07001137746175665	0.08454204070853633	0.0805791325503237	0.29986005063808985	0.05548071421497697	0.8744817335789228	0.014530663246779683	0.011888724474637923	0.06604846930354401	0.01056775508856704	0.00528387754428352	0.013209693860708803	0.014530663246779683
492	0.026383428567297876	0.13812500838173594	0.05742275629353068	0.3041854117170814	0.07604635292927035	0.8396138149945971	0.018623596635739675	0.024831462180986235	0.026383428567297876	0.004655899158934919	0.006207865545246559	0.0	0.035695226885167713
493	0.12175788756661046	0.24509704640031973	0.1533833129085872	0.3636923914327325	0.0426943242116686	0.6752028310512035	0.03320669660907558	0.11543280249821511	0.05850703688265698	0.012650170136790697	0.006325085068395349	0.004743813801296512	0.0553444943484593
494	0.09056772043940538	0.1370127052801261	0.0719897265031171	0.19274668708899093	0.025544741662396387	0.7640200006298556	0.025544741662396387	0.05805623105090088	0.09056772043940538	0.0023222492420360355	0.009288996968144142	0.030189240146468458	0.030189240146468458
495	0.13574653794074956	0.19677986507690054	0.14521722663429024	0.3220034155803827	0.07787010703577882	0.7871194603076022	0.07366091206087186	0.029464364824348742	0.050510339698883557	0.0073660912060871855	0.005261493718633704	0.004209194974906964	0.03367355979925571
496	0.05834279181018668	0.1778743652749594	0.06118878165458603	0.19352730941915583	0.021344923832995126	0.6631156337450486	0.04553583751038961	0.2404861418517451	0.05549680196578733	0.008537969533198051	0.0014229949221996753	0.007114974610998376	0.11383959377597401
497	0.04936578966806297	0.1974631586722519	0.08021940821060232	0.13575592158717317	0.006170723708507872	0.6355845419763108	0.16043881642120464	0.24065822463180697	0.06170723708507871	0.012341447417015743	0.012341447417015743	0.024682894834031487	0.0431950659595551
498	0.05991317326542425	0.1744530633316765	0.09868052067246347	0.43613265832919124	0.020264749780952322	0.6414233843710125	0.025551206245548578	0.2722525079267073	0.07224823834948219	0.01585936939378877	0.0052864564645962574	0.007048608619461677	0.08105899912380929
499	0.045186523440809215	0.21840152996391118	0.08472473145151728	0.17886332195320312	0.022593261720404607	0.7229843750529474	0.01506217448026974	0.2296981608241135	0.2315809326341472	0.07154532878128125	0.054600382490977796	0.07907641602141613	0.024476033530438326
500	0.061487546190134565	0.2186223864538118	0.10077125625605388	0.1742147142053813	0.011955911759192833	0.8847374701802696	0.027327798306726474	0.015371886547533641	0.10589521843856509	0.04099169746008971	0.023911823518385666	0.034159747883408094	0.02561981091255607
501	0.053163773069421265	0.14655959062381	0.038795185753361466	0.12069613345490235	0.03304775082693755	0.8477466516475283	0.021552880974089705	0.06465864292226911	0.03448460955854352	0.010058011121241862	0.0014368587316059803	0.022989739705695685	0.031610892095331564
502	0.08922289091458184	0.2093763840128854	0.03212024072924947	0.07494722836824876	0.059481927276387896	0.8053852953222921	0.11539493891619251	0.08208505964141528	0.08327469818694305	0.020223855273971886	0.005948192727638789	0.019034216728444124	0.029740963638193948
503	0.16411397114013213	0.3215566426404215	0.08005559567811324	0.24950660653011958	0.018679638991559753	0.7431827798784845	0.09473245488576733	0.029353718415308188	0.08005559567811324	0.009339819495779876	0.001334259927968554	0.01334259927968554	0.02001389891952831
504	0.2439639858819654	0.4483098885865176	0.031277434087431465	0.09696004567103754	0.13240780430345986	0.6380596553836019	0.1772387931621116	0.009383230226229439	0.021894203861202024	0.009383230226229439	0.0010425811362477155	0.006255486817486292	0.030234852951183746
505	0.07636860153605267	0.721259014507164	0.06364050128004389	0.12303830247475152	0.07636860153605267	0.3691149074242545	0.12728100256008779	0.038184300768026334	0.055155101109371364	0.004242700085336259	0.004242700085336259	0.0	0.08909670179206144
506	0.1715465570951486	0.14964699661491687	0.06569868144069521	0.18979619082867505	0.04744904770716876	0.8723324924625642	0.01824963373352645	0.021899560480231738	0.00729985349341058	0.00364992674670529	0.0	0.01459970698682116	0.01824963373352645
507	0.13159132798773415	0.17545510398364553	0.1562647019854343	0.20286996398109014	0.11788389798901183	0.7347182479315156	0.06305417799412262	0.03289783199693354	0.08772755199182276	0.013707429998722308	0.019190401998211228	0.01644891599846677	0.019190401998211228
508	0.025347443112564653	0.09505291167211745	0.012673721556282326	0.0697054685595528	0.012673721556282326	0.3231798996851993	0.019010582334423487	0.3802116466884698	0.1901058233442349	0.06336860778141164	0.019010582334423487	0.044358025446988136	0.12040035478468208
509	0.04913217083114074	0.25611450752403153	0.11603555238843878	0.32301788908132956	0.04076924813647849	0.7934322906560812	0.034497056115481796	0.021952672073488416	0.019861941399822853	0.006272192020996691	0.005226826684163908	0.005226826684163908	0.03345169077864901
510	0.14677323451643942	0.127116104893702	0.07862851849094969	0.18739796907009676	0.09828564811368712	0.902917487337739	0.02358855554728491	0.027519981471832395	0.017036179006372432	0.00786285184909497	0.0013104753081824947	0.006552376540912474	0.022278080239102414
511	0.06701412885375163	0.46909890197626136	0.09307517896354392	0.137751264866045	0.04095307874395933	0.7669394746596019	0.044676085902501085	0.033507064426875816	0.014892028634167028	0.0	0.011169021475625271	0.0	0.018615035792708783
512	0.03032601326447091	0.07884763448762436	0.12130405305788364	0.16982567428103706	0.048521621223153455	0.5398030361075822	0.021228209285129633	0.5943898599836297	0.14556486366946034	0.04548901989670636	0.03942381724381218	0.05761942520249472	0.033358614590918
513	0.22178531079456443	0.04978853915796345	0.04073607749287918	0.08599838581830051	0.022631154162710658	0.9188248590060527	0.004526230832542132	0.045262308325421316	0.009052461665084263	0.009052461665084263	0.004526230832542132	0.0	0.022631154162710658
514	0.03993182899108793	0.15972731596435172	0.048805568766885236	0.16860105574014903	0.02218434943949329	0.8873739775797317	0.013310609663695976	0.048805568766885236	0.026621219327391952	0.03105808921529061	0.0	0.03105808921529061	0.017747479551594635
515	0.08770789289395124	0.06777428087259868	0.05182739125551664	0.09169461529822176	0.019933612021352555	0.9408664874078406	0.007973444808541022	0.015946889617082044	0.011960167212811535	0.007973444808541022	0.007973444808541022	0.003986722404270511	0.015946889617082044
516	0.13553933080510674	0.4651463398084345	0.012321757345918794	0.2679982222737338	0.02464351469183759	0.5791225952581834	0.11705669478622857	0.015402196682398495	0.04620659004719548	0.0030804393364796986	0.0	0.0	0.015402196682398495
517	0.22532757435019993	0.23484845777344782	0.03490990588524224	0.15550776257971544	0.04125716150074083	0.7965805797450729	0.10472971765572671	0.015868139038746475	0.025389022461994353	0.009520883423247884	0.003173627807749294	0.009520883423247884	0.012694511230997177
518	0.09337806948671125	0.15704493504583258	0.08488915407882841	0.11035590030247694	0.004244457703941421	0.9337806948671125	0.016977830815765683	0.012733373111824263	0.0	0.008488915407882842	0.0	0.004244457703941421	0.012733373111824263
519	0.13738784059907141	0.16250174694513825	0.08716002790693779	0.17579734442246775	0.03988679243198848	0.8893277423724839	0.019204751911698157	0.023636617737474656	0.011818308868737328	0.004431865825776498	0.004431865825776498	0.002954577217184332	0.016250174694513824
520	0.11557788944723632	0.055276381909547805	0.052763819095477456	0.1507537688442213	0.035175879396984966	0.9070351758793981	0.0075376884422110645	0.012562814070351773	0.027638190954773902	0.01005025125628142	0.002512562814070355	0.017587939698492483	0.035175879396984966
521	0.1966109106512283	0.28672424469970786	0.052429576173660876	0.12943551617872529	0.031130060853111142	0.8208505519688781	0.05079115191823397	0.013107394043415219	0.047514303407380165	0.0049152727662807065	0.008192121277134512	0.0049152727662807065	0.03440690936396495
522	0.1040238433179755	0.206066280096561	0.05746078964231028	0.21696401606320606	0.03170250463024016	0.8331814498134991	0.03863742751810519	0.05052586675444525	0.16643814930876083	0.03764672424841019	0.013869845775730067	0.06637711906956532	0.023776878472680115
523	0.0187484307215863	0.04106799110442713	0.07142259322509066	0.04463912076568166	0.0035711296612545335	0.6231621258889161	0.15891526992582672	0.014284518645018134	0.009820606568449967	0.0026783472459409	0.0035711296612545335	0.0008927824153136334	0.008927824153136333
524	0.06285609652991672	0.2753097028010352	0.02262819475077002	0.10559824217026008	0.060341852668720046	0.7605587680119923	0.055313364946326715	0.018856828958975017	0.035199414056753364	0.007542731583590006	0.003771365791795003	0.002514243861196669	0.03645653598735169
525	0.40550281015523043	0.16308265191025575	0.05289167088981267	0.19393612659597978	0.013222917722453167	0.7272604747349243	0.008815278481635446	0.004407639240817723	0.048484031648994945	0.008815278481635446	0.004407639240817723	0.0	0.022038196204088614
526	0.08814215189742518	0.18188063089944878	0.03497704440374015	0.13151368695806295	0.05176602571753541	0.9331875446917871	0.008394490656897634	0.015389899537645664	0.011192654209196847	0.005596327104598424	0.0	0.005596327104598424	0.008394490656897634
527	0.010071197655900999	0.4565609604008453	0.03357065885300333	0.04699892239420467	0.0067141317706006665	0.8291952736691822	0.13763970129731368	0.023499461197102334	0.0033570658853003333	0.010071197655900999	0.0	0.0	0.010071197655900999
528	0.16442673553116083	0.22807579444644888	0.03182452945764403	0.19625126498880485	0.026520441214703358	0.7584846187405161	0.037128617700584704	0.026520441214703358	0.026520441214703358	0.005304088242940672	0.010608176485881344	0.005304088242940672	0.026520441214703358
529	0.08905823586396897	0.13358735379595343	0.06997432817883274	0.13994865635766549	0.025445210246848274	0.6933819792266155	0.03816781537027241	0.05725172305540861	0.10814214354910516	0.06361302561712069	0.03816781537027241	0.03816781537027241	0.012722605123424137
530	0.06593129812421855	0.22555444095127397	0.10757211799214605	0.1804435527610192	0.02082040993396375	0.8779272855488048	0.013880273289309167	0.02082040993396375	0.031230614900945627	0.006940136644654584	0.003470068322327292	0.003470068322327292	0.024290478256291045
531	0.026777817018879112	0.1178223948830681	0.09640014126796481	0.27313373359256693	0.0053555634037758225	0.5676897208002372	0.016066690211327467	0.23028922636236038	0.17673359232460215	0.026777817018879112	0.026777817018879112	0.053555634037758225	0.048200070633982406
532	0.05981486045545812	0.3065511598342229	0.05233800289852585	0.4635651685298004	0.09719914824011944	0.35888916273274873	0.007476857556932265	0.037384287784661324	0.254213156935697	0.05233800289852585	0.01495371511386453	0.08972229068318718	0.05981486045545812
533	0.05289247239039605	0.14809892269310893	0.044958601531836645	0.10842956840031191	0.015867741717118817	0.4839661223721239	0.044958601531836645	0.07140483772703467	0.15867741717118816	0.029090859814717828	0.01057849447807921	0.013223118097599013	0.04760322515135645
534	0.14253403343288568	0.2065289055864262	0.0901745925799889	0.38106037509608215	0.008726573475482797	0.6777638732624973	0.061086014328379575	0.03490629390193119	0.07853916127934517	0.008726573475482797	0.002908857825160932	0.011635431300643729	0.02617972042644839
535	0.10204769385940965	0.1415500269662779	0.07900466621373649	0.23372213754897045	0.02304302764567314	0.8624676061666234	0.0032918610922390208	0.02304302764567314	0.019751166553434122	0.009875583276717061	0.0065837221844780415	0.0065837221844780415	0.019751166553434122
536	0.10461265945247723	0.30052363988166186	0.09700446603775162	0.17689049689237057	0.04374711213467229	0.8616279042176761	0.024726628597858253	0.020922531890495446	0.003804096707362809	0.003804096707362809	0.003804096707362809	0.013314338475769828	0.026628676951539657
537	0.058637360398776324	0.18493321356537148	0.05525443576038538	0.2672510464328844	0.03495688793003973	0.8851986137122964	0.050743869575864124	0.019169906284215336	0.03382924638390941	0.005638207730651569	0.005638207730651569	0.0	0.021425189376475962
538	0.014927900682795418	0.12987273594032014	0.008956740409677252	0.061204392799461216	0.10449530477956792	0.9434433231526703	0.05224765238978396	0.007463950341397709	0.005971160273118167	0.005971160273118167	0.004478370204838626	0.0029855801365590833	0.013435110614515878
539	0.22354018229823497	0.1250309494210467	0.09661482455262699	0.2557451238157773	0.0284161248684197	0.7710241880964546	0.04167698314034889	0.01894408324561313	0.04357139146491021	0.009472041622806565	0.003788816649122627	0.0	0.017049674921051822
540	0.0958512111227621	0.17760665590394153	0.08739375131781252	0.19452157551384072	0.04369687565890626	0.8358789440558518	0.038058569122273185	0.01409576634158266	0.06202137190296371	0.005638306536633064	0.0	0.005638306536633064	0.02819153268316532
541	0.06161960490661946	0.31425998502375924	0.02772882220797876	0.09551038760526016	0.012323920981323892	0.7086254564261238	0.0338907826986407	0.1355631307945628	0.1725348937385345	0.08318646662393626	0.04929568392529557	0.052376664170626544	0.03697176294397168
542	0.0492919124097123	0.09999216517398782	0.2647679866578832	0.24786790240312473	0.038025189573206636	0.5605194611161571	0.01971676496388492	0.3760268746683767	0.0830920809192293	0.00985838248194246	0.005633361418252835	0.005633361418252835	0.04788357205514909
543	0.029630307525196974	0.08889092257559093	0.05926061505039395	0.11329235230222374	0.038345103856137264	0.9638564742019958	0.020915511194256692	0.013943674129504459	0.010457755597128346	0.0	0.0017429592661880574	0.0017429592661880574	0.013943674129504459
544	0.019455367469583332	0.3190680265011666	0.08041551887427777	0.12710840080127778	0.019455367469583332	0.7872938702691389	0.07263337188644445	0.022049416465527775	0.020752391967555555	0.0012970244979722222	0.0038910734939166663	0.0012970244979722222	0.02983156345336111
545	0.056406761742794014	0.16687000348909894	0.0728587339177756	0.13866662261770196	0.05170619826422785	0.8954573426668551	0.04700563478566168	0.02350281739283084	0.018802253914264672	0.009401126957132336	0.004700563478566168	0.009401126957132336	0.02350281739283084
546	0.11047681865643903	0.1428114972875919	0.08353125313047828	0.17245161936614872	0.1023931489986508	0.8838145492515123	0.032334678631152886	0.024251008973364664	0.045807461394133255	0.008083669657788221	0.02155645242076859	0.010778226210384295	0.02155645242076859
547	0.07856993126444498	0.08159185169769287	0.10878913559692382	0.1692275442618815	0.05439456779846191	0.8733350052086386	0.02417536346598307	0.018131522599487304	0.01510960216623942	0.0060438408664957675	0.0030219204332478837	0.0060438408664957675	0.02417536346598307
548	0.02934043912963834	0.17702064941548465	0.15012524687998283	0.12274083702565372	0.04107661478149368	0.8645649396866765	0.037653563549702534	0.015159226883646477	0.05330179775217631	0.01369220492716456	0.005868087825927668	0.017115256158955698	0.020049300071919532
549	0.18487371276301903	0.4113856491213126	0.0566279840895734	0.11991808395439071	0.08660750507817107	0.7111808590072893	0.10492832346009187	0.02664846310097571	0.03164504993240866	0.0	0.003331057887621964	0.001665528943810982	0.023317405213353747
550	0.18796001621053343	0.05569185665497288	0.05395148613450497	0.25931520754971743	0.03132666936842224	0.8701852602339512	0.017403705204679022	0.10268186070760624	0.06787445029824818	0.024365187286550634	0.005221111561403707	0.01914407572514692	0.017403705204679022
551	0.05633947539575597	0.1702431973915235	0.1249266628340676	0.3184405131064468	0.055114704191500406	0.8144728508299505	0.025720195289366855	0.1212523492213009	0.08818352670640066	0.012247712042555646	0.019596339268089034	0.017146796859577904	0.041642220944689196
552	0.05528805077909634	0.2527453749901547	0.0355423183579905	0.13822012694774086	0.023694878905327003	0.47784672459076116	0.0592371972633175	0.33962659764302033	0.1579658593688467	0.0355423183579905	0.023694878905327003	0.02764402538954817	0.07503378320020218
553	0.0427447042425001	0.35976792737437585	0.05699293899000013	0.06767911505062515	0.02137235212125005	0.883390554345002	0.03918264555562509	0.014248234747500033	0.014248234747500033	0.0	0.007124117373750016	0.0	0.010686176060625024
554	0.05913686407163284	0.27202957472951106	0.04967496582017159	0.22945103259793542	0.0165583219400572	0.8421089443800517	0.02365474562865314	0.014192847377191883	0.0685987623230941	0.0	0.007096423688595942	0.009461898251461256	0.009461898251461256
555	0.015127684734165103	0.04754415202166175	0.09292720622415705	0.06051073893666041	0.02161097819166443	0.49273030276994895	0.017288782553331543	0.6137517806432699	0.14911574952248458	0.028094271649163758	0.06051073893666041	0.025933173829997314	0.08644391276665772
556	0.2083896522353041	0.21470449018182847	0.0568335415187193	0.13892643482353606	0.06946321741176803	0.7956695812620703	0.006314837946524367	0.0189445138395731	0.025259351786097468	0.006314837946524367	0.0	0.0	0.044203865625670566
557	0.017402492911639762	0.06380914067601247	0.0464066477643727	0.10441495746983857	0.011601661941093175	0.603286420936845	0.02320332388218635	0.4234606608499009	0.20882991493967715	0.11021578844038517	0.08701246455819882	0.06380914067601247	0.06380914067601247
558	0.053920920792521046	0.09803803780458371	0.039215215121833485	0.15195895859710476	0.014705705670687557	0.7597947929855238	0.009803803780458371	0.12254754725572962	0.19117417371893825	0.09803803780458371	0.034313313231604296	0.06372472457297941	0.07843043024366697
559	0.01714745636743927	0.0949705275735098	0.06858982546975707	0.11739412436169962	0.01978552657781454	0.8824344853705285	0.05935657973344362	0.01714745636743927	0.014509386157063996	0.003957105315562908	0.002638070210375272	0.005276140420750544	0.02374263189337745
560	0.10394262951958014	0.25347413163546734	0.060177311827125345	0.23341502769309222	0.04923598240401164	0.559831355482651	0.05288309221171621	0.25165057673161506	0.27535679048169476	0.12582528836580753	0.07294219615409132	0.09300130009646644	0.045588872596307076
561	0.1916008504958277	0.3491393275701749	0.051093560132220724	0.2192765289007806	0.04683576345453566	0.6663451800577119	0.012773390033055181	0.19798754551235528	0.042577966776850606	0.00425779667768506	0.00212889833884253	0.00425779667768506	0.07025364518180349
562	0.019877371497692347	0.0745401431163463	0.02236204293490389	0.04472408586980778	0.011181021467451945	0.5478700519051453	0.014908028623269261	0.3577926869584622	0.4273634872003854	0.1316875861722118	0.10062919320706751	0.10684087180009635	0.4161824657329335
563	0.06836143228095436	0.39649630722953527	0.07291886109968465	0.08203371873714524	0.018229715274921163	0.6198103193473196	0.12760800692444815	0.027344572912381744	0.0501317170060332	0.013672286456190872	0.004557428818730291	0.013672286456190872	0.018229715274921163
564	0.014404153604437217	0.3529017633087118	0.06481869121996749	0.19445607365990242	0.09362699842884191	0.6121765281885817	0.18725399685768382	0.03601038401109305	0.06481869121996749	0.007202076802218608	0.0	0.0	0.03601038401109305
565	0.09995112281457842	0.19447011938923411	0.1260253287662076	0.2574827837723379	0.06409908963108835	0.8376338661960867	0.04345700991938193	0.024987780703644605	0.0651855148790729	0.014123528223799125	0.006518551487907288	0.014123528223799125	0.021728504959690965
566	0.26486303226872554	0.16299263524229265	0.06248051017621217	0.3803161488986828	0.06112223821585974	0.7307503146696119	0.01901580744493414	0.013582719603524387	0.01901580744493414	0.006791359801762193	0.006791359801762193	0.006791359801762193	0.029881983127753652
567	0.030822983884434194	0.24658387107547355	0.10421104075213465	0.06898477345563843	0.03669402843385023	0.40950535732176857	0.04403283412062027	0.39776326822293645	0.2597937213116596	0.060178206631514373	0.046968356395328294	0.0792591014171165	0.06458149004357641
568	0.05652757484855096	0.33916544909130575	0.081258388844792	0.10245622941299862	0.010598920284103305	0.8514465961562988	0.10245622941299862	0.010598920284103305	0.010598920284103305	0.00706594685606887	0.003532973428034435	0.003532973428034435	0.00706594685606887
569	0.024282432910064686	0.21125716631756275	0.08741675847623287	0.09227324505824581	0.024282432910064686	0.8838805579263546	0.09470148834925228	0.004856486582012938	0.036423649365097024	0.007284729873019406	0.004856486582012938	0.019425946328051752	0.01699770303704528
570	0.018650907091439427	0.06994090159289786	0.14221316657222563	0.2168167949379833	0.020982270477869356	0.5502017591974631	0.027976360637159137	0.5758467564481923	0.1235622594807862	0.037301814182878854	0.03963317756930878	0.05595272127431827	0.04196454095573871
571	0.10529949904838933	0.18582264537951057	0.1610462926622425	0.1672403808415595	0.0340674849862436	0.8609782569250657	0.0340674849862436	0.012388176358634038	0.012388176358634038	0.0030970440896585095	0.0030970440896585095	0.009291132268975528	0.018582264537951056
572	0.05888422398754918	0.17921285561428013	0.1433702844914241	0.19713414117570813	0.02304165286469316	0.8090180339158931	0.017921285561428014	0.07936569320060977	0.08192587685224234	0.012800918258162867	0.002560183651632573	0.010240734606530293	0.017921285561428014
573	0.1532490106074799	0.16303086234838288	0.03260617246967657	0.24780691076954198	0.016303086234838286	0.8608029531994615	0.0032606172469676576	0.03260617246967657	0.019563703481805948	0.009781851740902974	0.0032606172469676576	0.0	0.03260617246967657
574	0.08035180503718803	0.37497509017354413	0.07886380864761047	0.21575947648874563	0.05207987363521446	0.7767341153594842	0.1115997292183167	0.023807942233240894	0.02678393501239601	0.0059519855583102235	0.00743998194788778	0.0014879963895775559	0.035711913349861346
575	0.023668721924174112	0.03313621069384376	0.030769338501426345	0.0828405267346094	0.007100616577252234	0.9420151325821298	0.007100616577252234	0.014201233154504469	0.004733744384834823	0.0023668721924174113	0.0023668721924174113	0.004733744384834823	0.011834360962087056
576	0.02522166361526561	0.09584232173800933	0.05044332723053122	0.06557632539969059	0.030265996338318734	0.25726096887570926	0.015132998169159367	0.055487659953584345	0.06557632539969059	0.010088665446106246	0.005044332723053123	0.005044332723053123	0.11601965263022182
577	0.02372234702423665	0.5114538018425421	0.16510753528868707	0.10153164526373286	0.013284514333572523	0.7562684231326643	0.19926771500358784	0.02372234702423665	0.009488938809694659	0.0028466816429083977	0.0037955755238778636	0.0047444694048473296	0.010437832690664124
578	0.15639564854147753	0.0926789028393941	0.04344323570596599	0.2519707670946027	0.026065941423579594	0.6719220455856072	0.014481078568655327	0.10715998140804943	0.14481078568655328	0.03475458856477279	0.011584862854924263	0.03185837285104172	0.05502809856089025
579	0.04652920479942039	0.1459325059618185	0.0719087710536497	0.10997812043499365	0.01691971083615287	0.8798249634799492	0.04018431323586307	0.023264602399710194	0.031724457817786635	0.01903467469067198	0.012689783127114653	0.027494530108748413	0.01691971083615287
580	0.017165533288273378	0.3042980901103008	0.05617810894344015	0.1778973449875605	0.02340754539310006	0.8613976704660823	0.042133581707580116	0.024968048419306735	0.026528551445513405	0.003121006052413342	0.003121006052413342	0.001560503026206671	0.026528551445513405
581	0.0894908484746943	0.19407653886078285	0.07870881853798416	0.24690848555066264	0.07331780356962907	0.8118868542342749	0.07870881853798416	0.034502495797472506	0.07116139758228704	0.0204858568797493	0.017251247898736253	0.03234608981013047	0.0204858568797493
582	0.03958545513044897	0.045240520149084536	0.06786078022362681	0.21866251405390857	0.045240520149084536	0.6220571520499124	0.016965195055906702	0.36003913951979777	0.08105593193377646	0.016965195055906702	0.003770043345757045	0.018850216728785223	0.06409073687786976
583	0.1065266977557469	0.1501851804425284	0.061121875761494124	0.1414534839051721	0.012224375152298824	0.3545068794166659	0.02619508961206891	0.6793259906063204	0.08382428675862051	0.03492678614942521	0.012224375152298824	0.04365848268678151	0.05239017922413782
584	0.15600616811627693	0.10174315311931105	0.10004743390065586	0.18652911405207026	0.03900154202906923	0.8614253630768336	0.03730582281041405	0.018652911405207025	0.03561010359175887	0.011870034530586288	0.001695719218655184	0.006782876874620736	0.03561010359175887
585	0.03506299649674404	0.20161222985627822	0.2089170207930999	0.23083139360356492	0.02045341462310069	0.8269023340482137	0.03798491287147271	0.024836289185193695	0.016070540061007683	0.007304790936821675	0.00292191637472867	0.007304790936821675	0.021914372810465026
586	0.1665310812598845	0.10329143014853596	0.08010355807437483	0.2234467672600982	0.10329143014853596	0.8453033365216923	0.010539941851891424	0.02107988370378285	0.06534763948172684	0.018971895333404563	0.0042159767407565696	0.02529586044453942	0.035835802296430845
587	0.06644255617349556	0.09135851473855638	0.18508997791188045	0.38204469799759944	0.02728890699982853	0.6157801188222177	0.023729484347676983	0.08423966943425329	0.059323710869192456	0.017797113260757738	0.004745896869535396	0.010678267956454643	0.051018391347505514
588	0.040856412968036826	0.1301352413055988	0.09079202881785962	0.14678044658887307	0.03783001200744151	0.7717322449518068	0.04842241536952513	0.3661945162320338	0.12105603842381284	0.021184806724167244	0.006052801921190641	0.019671606243869585	0.03329041056654853
589	0.03574096463113003	0.06433373633603406	0.06790783279914707	0.2215939807130062	0.028592771704904027	0.8363385723684428	0.017870482315565015	0.15726024437697214	0.0965006045040511	0.025018675241791022	0.02144457877867802	0.039315061094243035	0.014296385852452013
590	0.10870153756535758	0.05713798769461104	0.06689325388637389	0.1045207091974592	0.039021064767051444	0.9378991638652007	0.006968047279830614	0.018116922927559596	0.005574437823864491	0.006968047279830614	0.005574437823864491	0.0027872189119322456	0.019510532383525722
591	0.019301998254015434	0.3281339703182624	0.03860399650803087	0.23548437869898833	0.015441598603212349	0.7566383315574051	0.023162397904818523	0.015441598603212349	0.023162397904818523	0.0077207993016061745	0.0038603996508030872	0.0	0.019301998254015434
592	0.0190924081404803	0.08909790465557473	0.025456544187307067	0.0572772244214409	0.0190924081404803	0.4964026116524878	0.0381848162809606	0.0763696325619212	0.012728272093653533	0.0	0.006364136046826767	0.0	0.025456544187307067
593	0.11285073497115691	0.07774161742457476	0.03510911754658215	0.12037411730256739	0.010031176441880615	0.9078214679901956	0.007523382331410462	0.02006235288376123	0.047648088098932916	0.015046764662820924	0.007523382331410462	0.005015588220940307	0.04012470576752246
594	0.15102443043445876	0.23013246542393714	0.0527386899929856	0.27567951587242473	0.0791080349894784	0.7671082180797906	0.01678049227049542	0.0263693449964928	0.02157491863349411	0.002397213181499345	0.00479442636299869	0.002397213181499345	0.05993032953748363
595	0.062354075792295106	0.23932961443807385	0.045848585141393464	0.10820266093368856	0.031177037896147553	0.8720400893893036	0.05868618898098363	0.15680216118356563	0.12654209499024593	0.042180698330081985	0.032094009598975425	0.04768252854704919	0.023841264273524596
596	0.06174908429842303	0.28919154479761455	0.05351587305863329	0.3344742066164581	0.10600259471229287	0.7080561666219175	0.06277823570339675	0.17701404165547938	0.06483653851334419	0.02572878512434293	0.005145757024868586	0.014408119669632041	0.043224359008896124
597	0.15651078727977552	0.18966985238142287	0.08356084405615133	0.2931261354985626	0.07427630582769008	0.7268467070281099	0.026527252081317884	0.01856907645692252	0.05040177895450398	0.010610900832527154	0.0026527252081317886	0.007958175624395365	0.058359954578899344
598	0.12417786850889989	0.3779326432879562	0.0395929435825478	0.23575798224153457	0.0791858871650956	0.7648636828446733	0.14577401955392597	0.01439743403001738	0.030594547313786934	0.025195509552530415	0.010798075522513035	0.008998396268760863	0.030594547313786934
599	0.073030435071683	0.08215923945564337	0.11867445699148485	0.12780326137544523	0.009128804383960375	0.8215923945564336	0.0365152175358415	0.12323885918346505	0.05477282630376224	0.01369320657594056	0.004564402191980187	0.004564402191980187	0.022822010959900933
600	0.3294137363647045	0.43921831515293935	0.017337565071826554	0.09246701371640828	0.05779188357275517	0.5779188357275518	0.07512944864458172	0.028895941786377586	0.04623350685820414	0.0	0.017337565071826554	0.017337565071826554	0.0057791883572755175
601	0.1331658489830219	0.17596915758470746	0.05231515495761573	0.10463030991523146	0.06658292449151094	0.7894832475422011	0.014267769533895202	0.06658292449151094	0.038047385423720534	0.004755923177965067	0.004755923177965067	0.014267769533895202	0.004755923177965067
602	0.05721004811105144	0.3784664721192634	0.03520618345295474	0.08141429923495783	0.033005796987145064	0.8207441517470073	0.0836146857007675	0.15402705260667698	0.10781893682467387	0.04840850224781276	0.03740656991876441	0.03960695638457408	0.011001932329048355
603	0.026099595492029337	0.07394885389408312	0.020299685382689482	0.056549123566063564	0.0550991460387286	0.4770426064932028	0.11889815724146698	0.5248918648952566	0.3015953256856723	0.10294840444078238	0.06379901120273837	0.12614804487814177	0.13774786509682146
604	0.04060154966541095	0.06766924944235159	0.06766924944235159	0.1127820824039193	0.009022566592313546	0.7263166106812404	0.036090266369254186	0.07669181603466513	0.14887234877317349	0.022556416480783863	0.013533849888470317	0.022556416480783863	0.099248232515449
605	0.03208521283666583	0.2203184614784387	0.02994619864755477	0.1240628229684412	0.05133634053866533	0.6032020013293176	0.034224227025776884	0.5155024195757644	0.24598663174777133	0.07058746824066482	0.023529156080221606	0.05133634053866533	0.10267268107733066
606	0.034050383581929855	0.10215115074578957	0.12227183195329357	0.1238195766615631	0.08976919307963324	0.5788565208928075	0.018572936499234468	0.3822929429425761	0.17644289674272742	0.05417106478943386	0.029407149457121237	0.06500527774732064	0.037145872998468936
607	0.05675696405064898	0.07702730835445218	0.14189241012662243	0.10945985924053732	0.048648826329127696	0.891895149367341	0.02837848202532449	0.12567613468357988	0.012162206582281924	0.0	0.004054068860760642	0.004054068860760642	0.020270344303803207
608	0.03792670540316908	0.0986094340482396	0.11378011620950723	0.17825551539489465	0.022756023241901447	0.7585341080633815	0.0075853410806338145	0.2730722789028174	0.03413403486285217	0.0	0.0037926705403169073	0.0	0.015170682161267629
609	0.09932258946801954	0.2769572206319776	0.12415323683502444	0.2970127435053277	0.050616319632740735	0.8327817116933948	0.041066070645431156	0.02769572206319776	0.01050527388604053	0.007640199189847657	0.008595224088578615	0.005730149392385744	0.023875622468273933
610	0.14897640408642213	0.0759487550244505	0.0671854371370139	0.1343708742740278	0.017526635774873192	0.8588051529687863	0.017526635774873192	0.02336884769983092	0.029211059624788652	0.002921105962478865	0.0	0.00584221192495773	0.02336884769983092
611	0.12233217594247293	0.07559853569478664	0.02061778246221454	0.06872594154071514	0.1085869876343299	0.9305492484612828	0.04123556492442908	0.017868744800585937	0.006872594154071513	0.004123556492442908	0.004123556492442908	0.005498075323257211	0.010996150646514422
612	0.0540953396704415	0.1128946219209214	0.035279569350287934	0.1058387080508638	0.045863440155374316	0.9078609179474095	0.03763154064030713	0.005879928225047989	0.06350322483051828	0.009407885160076783	0.0047039425800383915	0.01058387080508638	0.01646379903013437
613	0.09185547290628765	0.10333740701957361	0.017222901169928934	0.07463257173635872	0.04018676939650084	0.6831750797405144	0.03444580233985787	0.4994641339279391	0.02870483528321489	0.017222901169928934	0.017222901169928934	0.0	0.022963868226571912
614	0.038205961769778675	0.08856836592085056	0.027786154014384487	0.050362404151071884	0.017366346258990306	0.5209903877697092	0.017366346258990306	0.4845210606258295	0.11809115456113409	0.07120201966186025	0.059045577280567044	0.06599211578416316	0.08683173129495153
615	0.06690718340598041	0.15227152085498988	0.12227864553506763	0.22148584851634892	0.07152147191673768	0.8005790566163862	0.08767148170438811	0.06921432766135903	0.05075717361832996	0.004614288510757269	0.004614288510757269	0.020764298298407712	0.036914308086058154
616	0.0901669634667432	0.20902341530926832	0.07377297010915353	0.1147579535031277	0.028689488375781926	0.8975711363280345	0.05737897675156385	0.012295495018192253	0.03688648505457676	0.008196996678794836	0.004098498339397418	0.0	0.016393993357589672
617	0.20386680580212202	0.3376543971097646	0.04778128260987234	0.2898731144998922	0.00955625652197447	0.7199046579887434	0.033977800967020334	0.031854188406581566	0.027606963285704025	0.007432643961535698	0.004247225120877542	0.00955625652197447	0.043534057488994804
618	0.07723919004221329	0.19482721070349324	0.033431888227226654	0.11528237319733328	0.031126240763279987	0.9257174567745863	0.046112949278933314	0.013833884783679994	0.01268106105170666	0.011528237319733329	0.0034584711959199984	0.0011528237319733327	0.014986708515653327
619	0.011211722128359958	0.19807375760102594	0.05979585135125311	0.17378169298957935	0.042978268158713175	0.8520908817553569	0.06353309206070643	0.029897925675626554	0.01681758319253994	0.005605861064179979	0.0093431017736333	0.003737240709453319	0.0186862035472666
620	0.17517401298125895	0.16219816016783237	0.03243963203356647	0.39089756600447595	0.08758700649062948	0.7899050400173436	0.04379350324531474	0.011353871211748265	0.011353871211748265	0.004865944805034971	0.0032439632033566474	0.0032439632033566474	0.029195668830209822
621	0.023495212596329345	0.07739599443496727	0.08707049373933817	0.17828720146626387	0.016584855950350127	0.5072201778148747	0.02073106993793766	0.2515369819136436	0.1451174895655636	0.029023497913112723	0.023495212596329345	0.030405569242308566	0.04699042519265869
622	0.02932223016601636	0.30377830451992954	0.05981734953867338	0.18648938385586408	0.024630673339453745	0.7459575354234563	0.05747157112539207	0.024630673339453745	0.02932223016601636	0.005864446033203272	0.004691556826562618	0.007037335239843927	0.07858357684492384
623	0.13667501423203196	0.14521720262153395	0.08755743099239546	0.32780647944713914	0.07260860131076698	0.8072368028079386	0.016016603230316243	0.02669433871719374	0.032033206460632485	0.012813282584252994	0.0032033206460632484	0.004271094194750999	0.02776211226588149
624	0.018198806561397232	0.2631827410417446	0.09659366559510837	0.12599173773275008	0.11479247215650562	0.8357451936272421	0.18478788200803345	0.012599173773275006	0.008399449182183338	0.0013999081970305562	0.004199724591091669	0.006999540985152782	0.004199724591091669
625	0.057675643457018436	0.21241517468316545	0.09425044174683501	0.1603664232707342	0.030947906245229403	0.7933917782867902	0.023914291189495448	0.2714975411513307	0.17724709940449568	0.035168075278669775	0.022507568178348657	0.05064202840128448	0.02672773721178903
626	0.19764801629028705	0.20823630287726674	0.09882400814514353	0.22235401832657295	0.028235430898612437	0.8188274960597608	0.04235314634791866	0.04588257521024522	0.017647144311632775	0.0035294288623265546	0.0035294288623265546	0.010588286586979665	0.024706002036285882
627	0.13643592427082726	0.13193803665750325	0.08695916052426352	0.19041057563071495	0.03448380503548381	0.8665930135004192	0.019490846324403892	0.00899577522664795	0.0179915504532959	0.0029985917422159837	0.0029985917422159837	0.011994366968863935	0.00899577522664795
628	0.043237777820281424	0.3655557579351066	0.10612909101341804	0.0825448485659918	0.04716848489485246	0.7546957583176394	0.11399050516256011	0.03930707074571039	0.04716848489485246	0.019653535372855194	0.007861414149142078	0.015722828298284156	0.03930707074571039
629	0.011966243454179433	0.05743796858006128	0.023932486908358867	0.05265147119838951	0.043078476435045955	0.4499307538771467	0.016752740835851206	0.5408742041289104	0.402065780060429	0.17470715443101972	0.08137045548842015	0.1076961910876149	0.18428014919436328
630	0.04843282337215643	0.12592534076760672	0.09686564674431286	0.07022759388962682	0.03148133519190168	0.9299102087454034	0.07264923505823465	0.014529847011646928	0.021794770517470394	0.0048432823372156425	0.0024216411686078213	0.012108205843039108	0.014529847011646928
631	0.08132829932272688	0.1858932555948043	0.07203363654298665	0.1347726103062331	0.06738630515311655	0.8411669815664893	0.03950231681389591	0.1092122876619475	0.130125278916363	0.02556032264428559	0.01394199416961032	0.011618328474675269	0.02788398833922064
632	0.08253581627899907	0.35765520387566274	0.07336517002577697	0.15131566317816497	0.02751193875966636	0.8299434859166018	0.15590098630477603	0.009170646253222121	0.018341292506444243	0.0	0.0	0.004585323126611061	0.009170646253222121
633	0.025399673908605192	0.09769105349463536	0.05275316888710309	0.08303739547044005	0.05177625835215673	0.7590594856533167	0.07619902172581557	0.2158972282231441	0.39564876665327314	0.1338367432876504	0.06838373744624475	0.07912975333065463	0.0820604849354937
634	0.028189620973476475	0.31411291941873787	0.09665012905191935	0.18121899197234878	0.04027088710496639	0.8698511614672741	0.024162532262979836	0.020135443552483194	0.004027088710496639	0.0	0.008054177420993278	0.012081266131489918	0.016108354841986555
635	0.01853445491281404	0.21211653955776066	0.08031597128886084	0.17092886197372945	0.0411876775840312	0.9061289068486863	0.01853445491281404	0.01441568715441092	0.00823753551680624	0.00411876775840312	0.00205938387920156	0.00823753551680624	0.01647507103361248
636	0.06855320982897703	0.22394048544132497	0.12796599168075715	0.24222134139571885	0.059412781851780096	0.7266640241871565	0.10054470774916631	0.04113192589738622	0.12796599168075715	0.04113192589738622	0.03199149792018929	0.04113192589738622	0.018280855954393875
637	0.17107952162561646	0.10413536098950567	0.06446474727921779	0.16116186819804448	0.03471178699650189	0.5380326984457793	0.014876480141357952	0.4735679511665615	0.1512442147704725	0.13388832127222158	0.07438240070678975	0.11653242777397063	0.042150027067180865
638	0.06693341061104285	0.07758190775370877	0.07910312163123245	0.14299410448722794	0.016733352652760713	0.9370677485546	0.009127283265142207	0.007606069387618506	0.02129699428533182	0.006084855510094805	0.0	0.0	0.016733352652760713
639	0.022824873848032563	0.057062184620081405	0.04564974769606513	0.06467047590275893	0.011412436924016282	0.9840056725596261	0.005072194188451681	0.006340242735564601	0.017752679659580883	0.005072194188451681	0.0	0.0025360970942258404	0.013948534018242123
640	0.10594814669402089	0.22062143488049055	0.09223721006302994	0.1657776883565268	0.03365411718515957	0.8401064808443539	0.028668322046617418	0.02991477083125296	0.02991477083125296	0.006232243923177699	0.00747869270781324	0.006232243923177699	0.036147014754430655
641	0.06304304431357025	0.13156809248049442	0.0575610404602163	0.11238107899375566	0.024669017340092702	0.6249484392823486	0.024669017340092702	0.19461113679406464	0.3069922157878203	0.1480141040405562	0.05482003853353934	0.07126605009360114	0.0575610404602163
642	0.3441284970415172	0.09615355064395335	0.09615355064395335	0.1416999693700365	0.005060713191787018	0.7945319711105618	0.010121426383574036	0.05060713191787019	0.045546418726083164	0.025303565958935095	0.005060713191787018	0.03036427915072211	0.015182139575361055
643	0.09280500992289781	0.37122003969159123	0.04949600529221217	0.2041710218303752	0.03712200396915913	0.5073340542451747	0.08043100859984478	0.018561001984579564	0.09899201058442433	0.024748002646106083	0.012374001323053042	0.04949600529221217	0.030935003307632606
644	0.11671125239738661	0.12504777042577137	0.03334607211353903	0.11671125239738661	0.025009554085154272	0.7502866225546282	0.016673036056769515	0.04168259014192379	0.19173991465284945	0.03334607211353903	0.016673036056769515	0.058355626198693306	0.04168259014192379
645	0.04579052134463651	0.11066042658287158	0.19460971571470517	0.13737156403390954	0.04579052134463651	0.7746229860801009	0.011447630336159127	0.22132085316574315	0.09539691946799274	0.019079383893598548	0.015263507114878836	0.0419746445659168	0.06868578201695477
646	0.19189338389084992	0.38036010021222033	0.07196001895906871	0.3015467461141927	0.061680016250630326	0.7515824202391622	0.10394224960754371	0.018275560370557137	0.0491155684958723	0.007995557662118747	0.004568890092639284	0.009137780185278568	0.036551120741114274
647	0.037042298432370016	0.26049100187924723	0.14577936802416588	0.1326353266449378	0.029872821316427434	0.7790831799324275	0.07288968401208294	0.2557113504686188	0.11351672100242427	0.027482995611113243	0.010754215673913877	0.019118605642513557	0.040627036990341314
648	0.12549994523323033	0.22171656991204028	0.0376499835699691	0.1129499507099073	0.033466652062194756	0.8784996166326123	0.033466652062194756	0.020916657538871723	0.012549994523323033	0.0041833315077743445	0.0	0.008366663015548689	0.008366663015548689
649	0.105687782379501	0.13210972797437626	0.11178515443985684	0.18901853387103065	0.05487634854320245	0.7703013369582862	0.014227201474163596	0.13820710003473208	0.13820710003473208	0.02438948824142331	0.016259658827615542	0.01829211618106748	0.02845440294832719
650	0.13025334115812953	0.04651905041361769	0.19538001173719427	0.20235786929923694	0.01628166764476619	0.8257131448417141	0.018607620165447075	0.18607620165447075	0.07210452814110742	0.011629762603404422	0.009303810082723537	0.02093357268612796	0.023259525206808844
651	0.08869120991025718	0.24444162731363564	0.08436480942683	0.09301761039368436	0.00432640048342718	0.8652800966854359	0.03893760435084461	0.019468802175422305	0.06273280700969411	0.00865280096685436	0.01730560193370872	0.03028480338399026	0.03028480338399026
652	0.03928632984070974	0.08293780744149834	0.05019919924090689	0.14186730220256297	0.03710375596067031	0.8424735176952199	0.02619088656047316	0.2400831268043373	0.13531958056244464	0.03710375596067031	0.02400831268043373	0.05892949476106461	0.05019919924090689
653	0.03505504871845802	0.14846844163111633	0.04948948054370544	0.15053050332043738	0.01649649351456848	0.8495694160002767	0.01649649351456848	0.07629628250487921	0.1443443182524742	0.02474474027185272	0.01443443182524742	0.0412412337864212	0.06598597405827392
654	0.1661938874636806	0.29370471491426314	0.04871200149797535	0.24785812526910986	0.05444282520361951	0.6791026091188329	0.04584658964515327	0.024356000748987677	0.15759765190521438	0.015759765190521434	0.020057882969754557	0.020057882969754557	0.03868306001309807
655	0.07673184303029577	0.22116825344026425	0.09930003215685335	0.25727735604275637	0.024825008039213337	0.6431933901068909	0.022568189126557576	0.04739319716577091	0.020311370213901822	0.011284094563278788	0.0067704567379672734	0.0067704567379672734	0.029338645864524848
656	0.026058839289618208	0.13680890627049558	0.05863238840164097	0.16123906810451266	0.04071693639002845	0.897401278036227	0.060261065857242106	0.01628677455601138	0.009772064733606829	0.001628677455601138	0.006514709822404552	0.00814338727800569	0.027687516745219347
657	0.19663596129324645	0.0910734978621352	0.06623527117246196	0.20905507463808307	0.10142275898283237	0.7327276873453605	0.04139704448278873	0.13040069012078448	0.2297535968794774	0.012419113344836618	0.018628670017254927	0.014488965568976053	0.031047783362091543
658	0.016742802490794306	0.4464747330878482	0.016742802490794306	0.022323736654392412	0.011161868327196206	0.7311023754313514	0.15626615658074686	0.016742802490794306	0.005580934163598103	0.005580934163598103	0.0	0.0	0.016742802490794306
659	0.07544386952915547	0.08875749356371232	0.06213024549459862	0.18639073648379587	0.057692370816413006	0.8786991862807519	0.08875749356371232	0.035502997425484926	0.03994087210367055	0.013313624034556847	0.0	0.02218937339092808	0.017751498712742463
660	0.13717709126912728	0.0806924066288984	0.04303595020207914	0.08876164729178823	0.0699334190783786	0.9387216637828514	0.02151797510103957	0.01613848132577968	0.018828228213409626	0.00806924066288984	0.0	0.010758987550519785	0.010758987550519785
661	0.0659823268355635	0.3010443661872585	0.03299116341778175	0.12784075824390428	0.045362849699449904	0.8247790854445438	0.11134517653501341	0.045362849699449904	0.008247790854445438	0.0	0.004123895427222719	0.008247790854445438	0.008247790854445438
662	0.1760688652669564	0.2551201925296715	0.12576347519068315	0.15810265452543024	0.03952566363135756	0.8192592098135931	0.05749187437288372	0.017966210741526163	0.007186484296610465	0.010779726444915698	0.0035932421483052326	0.0	0.025152695038136632
663	0.1583157656058647	0.2291809178294422	0.07538845981231651	0.177916765157067	0.04221753749489725	0.8413352115054523	0.06181853704609955	0.021108768747448624	0.018093230354955966	0.007538845981231652	0.003015538392492661	0.003015538392492661	0.013569922766216973
664	0.16015609206819814	0.7397686157435819	0.04957212373539466	0.11439720862014154	0.04957212373539466	0.40039023017049535	0.14108989063150787	0.04957212373539466	0.022879441724028306	0.019066201436690255	0.0	0.011439720862014153	0.026692682011366355
665	0.03799672938229617	0.36096892913181355	0.07219378582636271	0.0911921505175108	0.0227980376293777	0.8055306629046787	0.14818724459095506	0.11019051520865888	0.07979313170282196	0.03799672938229617	0.01139901881468885	0.01139901881468885	0.015198691752918466
666	0.056025104871734024	0.12405558935883962	0.024010759230743153	0.09204124371784876	0.016007172820495436	0.8964016779477444	0.012005379615371577	0.02000896602561929	0.07203227769222946	0.016007172820495436	0.028012552435867012	0.04401972525636245	0.028012552435867012
667	0.03823011024775132	0.478786618817076	0.03914035096793587	0.1665740517937736	0.12106201578454583	0.6016691160419909	0.22847042076632332	0.012743370082583772	0.008192166481660997	0.006371685041291886	0.0027307221605536655	0.004551203600922776	0.021845777284429324
668	0.052540374664460966	0.30053094308071676	0.07355652453024536	0.16602758393969666	0.018914534879205948	0.8658653744703168	0.010508074932892193	0.07145490954366691	0.05884521962419628	0.008406459946313755	0.004203229973156877	0.021016149865784386	0.04623552970472566
669	0.024327412093585195	0.15407360992603958	0.14190990387924698	0.182455590701889	0.0446002555049062	0.7703680496301979	0.0364911181403778	0.20678300279547418	0.09730964837434078	0.024327412093585195	0.012163706046792597	0.0446002555049062	0.0446002555049062
670	0.05470291211471542	0.19811324928032067	0.08427205379834538	0.1951563351119577	0.02365531334690396	0.7806253404478308	0.007392285420907489	0.10792736714524934	0.09757816755597885	0.01330611375763348	0.010349199589270485	0.014784570841814977	0.03991834127290044
671	0.03038841517303788	0.11480067954258755	0.020258943448691922	0.08103577379476769	0.006752981149563974	0.6043918128859757	0.006752981149563974	0.4760851710442601	0.3140136234547248	0.07765928321998569	0.06077683034607576	0.037141396322601855	0.06077683034607576
672	0.07523459219117956	0.09028151062941547	0.08025023167059155	0.2344811456625096	0.05767985401323767	0.5818141796117886	0.016300828308088905	0.34984085368898493	0.2394967851419216	0.0677111329720616	0.043886845444854744	0.10031278958823943	0.04514075531470774
673	0.08121642198746387	0.3120420423728875	0.059843679359183916	0.17739376381472374	0.09831461609008786	0.7843796544578748	0.047020033782215934	0.02137274262827997	0.04488275951938794	0.02137274262827997	0.017098194102623976	0.025647291153935967	0.040608210993731936
674	0.22432339146132999	0.19057562460431574	0.0674955337140285	0.16873883428507122	0.047643906151078934	0.6412075702832707	0.01389613929406469	0.11712460262140238	0.12705041640287715	0.02779227858812938	0.015881302050359643	0.035732929613309206	0.03176260410071929
675	0.08385271627358833	0.30346697318060534	0.12977206089960097	0.18966685823787835	0.013975452712264722	0.7087551018362823	0.03593687840296642	0.08385271627358833	0.0998246622304623	0.013975452712264722	0.011978959467655476	0.02994739866913869	0.05390531760444964
676	0.11078387629474437	0.16909117960776773	0.08746095496953503	0.15159898861386073	0.0058307303313023355	0.7871485947258153	0.011661460662604671	0.040815112319116345	0.08746095496953503	0.029153651656511674	0.029153651656511674	0.011661460662604671	0.011661460662604671
677	0.058014791294642515	0.20885324866071306	0.08586189111607091	0.22741798187499865	0.10442662433035653	0.682253945624996	0.039450058080356905	0.2668680399553556	0.027847099821428408	0.011602958258928502	0.009282366607142802	0.004641183303571401	0.018564733214285603
678	0.08527007649028263	0.1930643241289418	0.07561686028383555	0.19789093223216533	0.04022173419352954	0.7867371208254378	0.05148381976771781	0.03217738735482364	0.017697563045153	0.012870954941929453	0.006435477470964727	0.00804434683870591	0.025741909883858907
679	0.28107902791817835	0.26080890571254045	0.07837780586179972	0.2635115886732922	0.10810731843006859	0.6986435453543182	0.04594561033277915	0.025675488127141287	0.06081036661691358	0.00540536592150343	0.004054024441127572	0.008108048882255144	0.029729512568268862
680	0.023736462061904762	0.05610436487359307	0.04099934356147186	0.07552510656060606	0.0172628814995671	0.8135132906670997	0.010789300937229436	0.07120938618571429	0.16831309462077923	0.07984082693549784	0.05610436487359307	0.06042008524848485	0.028052182436796535
681	0.022292013124262	0.052014697289944664	0.024149680884617167	0.06316070385207567	0.018576677603551663	0.19691278259764766	0.003715335520710333	0.026007348644972332	0.05944536833136533	0.007430671041420666	0.009288338801775832	0.0167190098431965	0.5721616701893912
682	0.48054998750908134	0.13871546031189977	0.03467886507797494	0.24770617912839243	0.07926597732108558	0.7332102902200416	0.08174303911236949	0.01733943253898747	0.0049541235825678485	0.0024770617912839243	0.0049541235825678485	0.0049541235825678485	0.04954123582567848
683	0.13330447188137376	0.1858183547437331	0.07809756938504725	0.2006299627305524	0.02962321597363861	0.8779244006732897	0.012118588352852159	0.008079058901901439	0.021544157071737173	0.0026930196339671466	0.005386039267934293	0.0040395294509507195	0.02827670615665504
684	0.17474909398406202	0.34005229099601264	0.06375980456175237	0.21489415611553575	0.04722948486055731	0.7674791289840563	0.09209749547808675	0.03306063940239012	0.03306063940239012	0.011807371215139327	0.0023614742430278653	0.009445896972111461	0.009445896972111461
685	0.05354066400629664	0.2736522826988495	0.25977136980832816	0.5155767645050788	0.02577883822525394	0.5254917022840226	0.08725145245470564	0.07931950223155058	0.08328547734312812	0.011897925334732587	0.0019829875557887647	0.017846888002098882	0.019829875557887646
686	0.10368166862788655	0.4696169696674861	0.042692451787953285	0.1585719637838265	0.036593530103959965	0.5611007949273861	0.07318706020791993	0.036593530103959965	0.06708813852392659	0.012197843367986653	0.006098921683993327	0.006098921683993327	0.06098921683993327
687	0.10080421338109745	0.1512063200716462	0.07966784605925444	0.24225528699650842	0.0943007157436073	0.7300176098082702	0.07316434842176428	0.16258744093725397	0.14470282243415603	0.03902098582494095	0.021136367321843014	0.045524483462431105	0.04715035787180365
688	0.03540177916473168	0.14497871467461548	0.10620533749419504	0.18206629284719153	0.013486392062754928	0.8327847098751168	0.05394556825101971	0.0893473474157514	0.06743196031377463	0.013486392062754928	0.016857990078443658	0.023601186109821124	0.02191538710197676
689	0.01768181419062384	0.07662119482603666	0.020628783222394483	0.03831059741301833	0.029469690317706403	0.20923480125571547	0.020628783222394483	0.14145451352499072	0.011787876127082562	0.00884090709531192	0.0	0.00884090709531192	0.17976511093800907
690	0.04050372527412908	0.05786246467732726	0.09065119466114603	0.07907870172568059	0.07522120408052543	0.5477646656120314	0.036646227628973925	0.6345583626280222	0.16972989638682662	0.04050372527412908	0.02507373469350848	0.06364871114505999	0.021216237048353327
691	0.025295073645800664	0.24873489085037317	0.10539614019083611	0.13069121383663676	0.016863382430533775	0.8431691215266889	0.016863382430533775	0.012647536822900332	0.004215845607633444	0.0	0.0	0.0	0.025295073645800664
692	0.1819836448150867	0.20702726566119956	0.09015703504600626	0.40904580715317657	0.04507851752300313	0.6778473375681211	0.021704471399964467	0.03172191973840961	0.06511341419989342	0.006678298892296761	0.0033391494461483804	0.02003489667689028	0.0500872416922257
693	0.05980640025281869	0.20505051515252123	0.05980640025281869	0.13670034343501414	0.019223485795548865	0.8372896035394616	0.02135942866172096	0.06835017171750707	0.09184554324540013	0.014951600063204673	0.019223485795548865	0.019223485795548865	0.036311028724925636
694	0.07659009987952393	0.06701633739458344	0.05265569366717271	0.12445891230422639	0.02393440621235123	0.8664255048871145	0.004786881242470246	0.11488514981928591	0.028721287454821477	0.004786881242470246	0.009573762484940492	0.009573762484940492	0.028721287454821477
695	0.3730641610184913	0.39438211307669085	0.021317952058199505	0.08527180823279802	0.021317952058199505	0.5169603374113381	0.05329488014549877	0.01598846404364963	0.04796539213094889	0.021317952058199505	0.005329488014549876	0.0	0.021317952058199505
696	0.03347390747118676	0.15161711031066946	0.06005612811007037	0.1969053380658045	0.013783373664606314	0.7147663771788703	0.032489380780857745	0.39282614944127997	0.2008434448271206	0.054148967968096234	0.024613167258225564	0.0393810676131609	0.04135012099381894
697	0.04737356745010516	0.1579118915003505	0.09761826020021669	0.09331157225020713	0.04593800480010197	0.9331157225020712	0.022969002400050984	0.01722675180003824	0.007177813250015933	0.00430668795000956	0.0	0.005742250600012746	0.01722675180003824
698	0.16318642345432896	0.12958921862549652	0.11999001724583011	0.18238482621366178	0.004799600689833205	0.7679361103733128	0.004799600689833205	0.01919840275933282	0.06719440965766486	0.023998003449166024	0.00959920137966641	0.014398802069499613	0.01919840275933282
699	0.10401832885006047	0.24749188588462662	0.13390865323226175	0.2403182080328983	0.05260697091267425	0.8476895994792284	0.05619380983853841	0.01793419462932077	0.02032542057989687	0.0011956129752880513	0.0011956129752880513	0.011956129752880513	0.021521033555184924
700	0.07205975856694756	0.1617668049462088	0.044118219530784215	0.13088405127465985	0.022059109765392108	0.9191295735580045	0.023529717083084913	0.014706073176928073	0.016176680494620878	0.0044118219530784215	0.002941214635385614	0.0044118219530784215	0.0044118219530784215
701	0.16947487882119666	0.4188907382184295	0.10712091397188846	0.12950438853317858	0.09113271785668123	0.6970853506230353	0.1231091100870957	0.0207846549497694	0.030377572618893744	0.007994098057603616	0.00479645883456217	0.006395278446082893	0.030377572618893744
702	0.14076074483635193	0.09891295583095001	0.09510861137591346	0.2358693562122654	0.015217377820146157	0.7989123355576732	0.011413033365109617	0.015217377820146157	0.04184778900540193	0.022826066730219235	0.019021722275182694	0.022826066730219235	0.026630411185255772
703	0.08974766229821594	0.2726948200599638	0.036244248235817976	0.21746548941490784	0.03106649848784398	0.6765593004019355	0.036244248235817976	0.01553324924392199	0.036244248235817976	0.0034518331653159975	0.0034518331653159975	0.010355499495947993	0.05005158089708196
704	0.08649956894089525	0.14113087564040802	0.04097348002463459	0.24584088014780756	0.05007869780788672	0.7147595959852924	0.06828913337439099	0.013657826674878198	0.19120957344829476	0.06373652448276491	0.013657826674878198	0.059183915591138864	0.08649956894089525
705	0.02805607466629192	0.25951869066320027	0.15197040444241458	0.11690031110954968	0.004676012444381986	0.8206401839890386	0.07715420533230279	0.025718068444100926	0.05377414311039285	0.00701401866657298	0.002338006222190993	0.004676012444381986	0.03974610577724689
706	0.03616867764092275	0.17555041098886895	0.041461654856667536	0.09615575275269705	0.0679265409353915	0.9121564068466859	0.034404351902341146	0.02028974599368837	0.008821628692907986	0.0061751400850355905	0.0017643257385815973	0.004410814346453993	0.022936234601560763
707	0.17489935833413742	0.10224885564149572	0.06188746525669478	0.10493961500048243	0.0457429091027744	0.785701732824125	0.018835315512907104	0.15337328346224358	0.13184720859034973	0.013453796794933647	0.010763037435946917	0.013453796794933647	0.14799176474427012
708	0.17515886985205048	0.2261544901887234	0.05986442387348561	0.2771501105253963	0.01884620751572695	0.7616085037237891	0.0376924150314539	0.03547521414725073	0.1884620751572695	0.05210422077877451	0.017737607073625365	0.027715011052539634	0.04988701989457134
709	0.12652865364828456	0.1524441610220296	0.1356753033096063	0.1951285261081979	0.04878213152704947	0.7911851957043335	0.015244416102202958	0.01829329932264355	0.04878213152704947	0.01067109127154207	0.006097766440881184	0.01067109127154207	0.02134218254308414
710	0.07751494004880001	0.32767679202447275	0.13388944190247273	0.29361719715454554	0.012919156674800003	0.709379148325382	0.08691069035774547	0.030536188504072734	0.034059594869927275	0.009395750308945456	0.0035234063658545465	0.004697875154472728	0.04228087639025455
711	0.16257316060760038	0.08743430486459179	0.10656055905372126	0.1489115504725079	0.07787117777002707	0.8142319640515112	0.008196966081055482	0.0464494744593144	0.016393932162110963	0.005464644054036987	0.0013661610135092467	0.004098483040527741	0.0232247372296572
712	0.058561976949704476	0.25736447764738546	0.14794604703083233	0.2866454661222377	0.04006872107085043	0.7320247118713059	0.0832196514548432	0.027739883818281068	0.05085645366684862	0.007705523282855851	0.003082209313142341	0.0015411046565711704	0.027739883818281068
713	0.132105510961238	0.13459806777182737	0.04486602259060913	0.4411825554743231	0.024925568105893962	0.5957210777308657	0.0598213634541455	0.02741812491648336	0.019940454484715167	0.004985113621178792	0.007477670431768188	0.012462784052946981	0.02991068172707275
714	0.08043032442707634	0.24129097328122906	0.06393179633947094	0.2186054971607716	0.020623160109506756	0.686751231646575	0.05774484830661892	0.3320328777630588	0.20004465306221553	0.08867958847087905	0.04330863622996419	0.0680564283613723	0.05362021628471756
715	0.10313482910921794	0.15013297908303877	0.11749537493455207	0.13968894575552304	0.03524861248036563	0.885131824506959	0.022193570820970947	0.023499074986910416	0.030026595816607753	0.003916512497818402	0.003916512497818402	0.00522201666375787	0.014360545825334144
716	0.02901050080070364	0.2088756057650662	0.11023990304267382	0.09283360256225165	0.04061470112098509	0.8238982227399834	0.15665670432379966	0.005802100160140728	0.02901050080070364	0.0	0.0	0.005802100160140728	0.017406300480422184
717	0.02398741090400144	0.10685301220873368	0.08722694874182342	0.2071640032618306	0.004361347437091171	0.9246056566633282	0.017445389748364685	0.026168084622547022	0.04361347437091171	0.013084042311273511	0.008722694874182342	0.019626063466910267	0.026168084622547022
718	0.029170754879006555	0.10561825042398924	0.06337095025439354	0.19011285076318063	0.12271834811168272	0.8026987032223183	0.08550048843846748	0.018105985786969585	0.024141314382626112	0.00502944049638044	0.003017664297828264	0.001005888099276088	0.05130029306308049
719	0.0446155693408539	0.16906952592323585	0.09392751440179771	0.2207296588442246	0.023481878600449427	0.6527962250924939	0.02113369074040448	0.286478918925483	0.07279382366139321	0.01878550288035954	0.016437315020314598	0.03052644218058425	0.032874630040629196
720	0.03911595568559965	0.12125946262535892	0.08214350693975926	0.11734786705679895	0.003911595568559965	0.8331698561032725	0.011734786705679895	0.12125946262535892	0.06258552909695944	0.019557977842799824	0.00782319113711993	0.054762337959839515	0.027381168979919757
721	0.191339583184861	0.22342047138352036	0.056141554347653826	0.2302949474260902	0.04926707830508398	0.8776414414347518	0.0240606661489945	0.018331936113519617	0.009165968056759809	0.002291492014189952	0.006874476042569857	0.0034372380212849287	0.03208088819865933
722	0.03395204079553537	0.07808969382973135	0.02885923467620506	0.13580816318214148	0.025464030596651525	0.2580355100460688	0.025464030596651525	0.02206882651709799	0.030556836715981833	0.008488010198883842	0.005092806119330305	0.003395204079553537	0.04244005099441921
723	0.10930691786898224	0.17926334530513086	0.06558415072138934	0.24193264488334734	0.03206336257490145	0.8671682150939257	0.04372276714759289	0.023318809145382875	0.039350490432833604	0.013116830144277869	0.005829702286345719	0.014574255715864298	0.021861383573796446
724	0.10630772806647965	0.5352044240588285	0.06964989080217632	0.41423356108662757	0.09531037688718864	0.45089139835093095	0.04032362099073366	0.09531037688718864	0.08064724198146732	0.01466313490572133	0.007331567452860665	0.007331567452860665	0.09897616061361897
725	0.12225952262136994	0.36256272225647634	0.12647536822900338	0.12225952262136994	0.02529507364580067	0.4384479431938783	0.03794261046870101	0.10961198579846958	0.05480599289923479	0.012647536822900336	0.008431691215266891	0.012647536822900336	0.03794261046870101
726	0.03659837681014777	0.4208813333166993	0.17018245216718714	0.21959026086088662	0.04391805217217732	0.5709346782383051	0.24154928694697525	0.038428295650655156	0.12260456231399502	0.05123772753420688	0.01097951304304433	0.04025821449116255	0.054897565215221655
727	0.05347023704412119	0.12664003510449756	0.05065601404179903	0.14352537311843058	0.025328007020899514	0.9118082527523825	0.03939912203251036	0.016885338013933007	0.008442669006966504	0.011256892009288672	0.002814223002322168	0.002814223002322168	0.030956453025543847
728	0.04020335361416732	0.16617386160522493	0.04824402433700078	0.11524961369394632	0.010720894297111285	0.8925144502345145	0.02680223574277821	0.013401117871389106	0.013401117871389106	0.008040670722833463	0.0026802235742778213	0.005360447148555643	0.018761565019944748
729	0.028448468943875586	0.06502507187171562	0.08940947382360899	0.3332534933425426	0.020320334959911136	0.5445849769256185	0.024384401951893363	0.16256267967928908	0.14224234471937794	0.008128133983964453	0.008128133983964453	0.008128133983964453	0.03657660292784004
730	0.06652438293453211	0.19150958723577424	0.11490575234146455	0.14917588900470838	0.046365479014976924	0.9061427311840056	0.05039725979888796	0.01612712313564415	0.019150958723577426	0.005039725979888796	0.0030238355879332775	0.006047671175866555	0.018143013527599665
731	0.08701127242595817	0.18608351330699968	0.13611664399308307	0.28774024742841614	0.059443344528624896	0.8261763391732069	0.062027837768999894	0.047382376073541586	0.03790590085883327	0.007753479721124987	0.0034459909871666604	0.0043074887339583255	0.03359841212487494
732	0.038648443162572786	0.10230470248916325	0.15232033481719862	0.21370315631069658	0.018187502664740132	0.5319844529436489	0.015914064831647617	0.479695382782521	0.07047657282586801	0.02046094049783265	0.004546875666185033	0.031828129663295235	0.05910938366040544
733	0.02381987432976157	0.5043242358094346	0.035319124006198195	0.13799099611723945	0.08378024764260968	0.6176739826200243	0.19055899463809256	0.02628399926042656	0.03778324893686318	0.00657099981510664	0.00492824986132998	0.00574962483821831	0.03614049898308652
734	0.1271183938280536	0.10501084707534863	0.14369905389258233	0.2542367876561072	0.02763443344088122	0.7406028162156167	0.03868820681723371	0.06632264025811493	0.08290330032264366	0.02763443344088122	0.016580660064528734	0.04421509350540995	0.02763443344088122
735	0.0694257661980534	0.10966115342647072	0.05995861626195521	0.11755044503988588	0.06390326206866279	0.9159467563175001	0.07494827032744401	0.014200724904147288	0.05838075793927218	0.009467149936098191	0.004733574968049096	0.006311433290732128	0.00788929161341516
736	0.0723921725598247	0.11039806315373268	0.04705491216388606	0.1719314098295837	0.02352745608194303	0.9067119613118045	0.009049021569978088	0.027147064709934266	0.039815694907903584	0.0018098043139956178	0.0	0.010858825883973708	0.01628823882596056
737	0.09181867781879574	0.24484980751678864	0.03400691771066509	0.07481521896346319	0.02040415062639905	0.8909812440194252	0.04760968479493112	0.017003458855332543	0.013602767084266035	0.017003458855332543	0.0	0.0034006917710665088	0.051010376565997634
738	0.023216207853777295	0.09708596011579597	0.0664827770358168	0.08442257401373562	0.015829232627575428	0.318695216901852	0.02849261872963577	0.6426668446795624	0.23321736071294466	0.07386975226201867	0.06437221268547341	0.08442257401373562	0.15512647975023922
739	0.15051125248215097	0.3895585358361554	0.056072819552173886	0.16821845865652166	0.038365613377803184	0.7879706747594962	0.06197522161029746	0.014756005145308919	0.020658407203432486	0.0029512010290617834	0.0	0.005902402058123567	0.03246321131967962
740	0.08398973455336181	0.05311115567344939	0.055581441983842385	0.24826377419449594	0.0926357366397373	0.8114890529640988	0.014821717862357966	0.0876951640189513	0.1852714732794746	0.08646002086375482	0.04075972412148441	0.039524580966287914	0.034584008345501925
741	0.19656306259052203	0.22613449678555633	0.1791681012993254	0.233092481302035	0.06957984516478656	0.667966513581951	0.015655465162076977	0.09045379871422253	0.02957143419503429	0.003478992258239328	0.006957984516478656	0.00869748064559832	0.038268914840632606
742	0.013826765990905595	0.13999600565791914	0.16073615464427754	0.23505502184539512	0.017283457488631995	0.7725705497418501	0.02419684048408479	0.022468494735221594	0.02419684048408479	0.010370074493179197	0.0069133829954527975	0.0034566914977263987	0.019011803237495194
743	0.07130239035781065	0.21232267350992504	0.09506985381041419	0.13626679046159368	0.08397837086586586	0.8128472500790412	0.04278143421468639	0.05862640984975541	0.02535196101611045	0.007922487817534516	0.007922487817534516	0.011091482944548323	0.1077458343184694
744	0.043650362857085234	0.18369527702356703	0.052744188452311325	0.11821973273793918	0.04546912797613045	0.8293568942846195	0.025462711666633053	0.16368886071406963	0.05638171869040177	0.0200064163094974	0.01818765119045218	0.014550120952361746	0.016368886071406963
745	0.03723104636198771	0.08190830199637296	0.029784837089590163	0.15637039472034836	0.0421951858769194	0.9208478800198292	0.004964139514931694	0.014892418544795082	0.0843903717538388	0.022338627817192622	0.007446209272397541	0.02482069757465847	0.014892418544795082
746	0.1287800808073711	0.22812471457305739	0.1177417881667393	0.21340699105221497	0.03679430880210603	0.8205130862869645	0.047832601442737835	0.02207658528126362	0.04047373968231663	0.007358861760421206	0.003679430880210603	0.007358861760421206	0.03311487792189542
747	0.12583246965534464	0.39179655324505036	0.07435555025088547	0.20590767761783668	0.054336748260262455	0.5119093651887884	0.025738459702229585	0.048617090548655886	0.05147691940445917	0.020018801990623013	0.011439315423213149	0.008579486567409861	0.045757261692852595
748	0.1139587936126384	0.42463217143756926	0.08953905212421588	0.23198754414001385	0.03255965531789669	0.7041025462495158	0.10853218439298895	0.08004248598982934	0.024419741488422513	0.008139913829474172	0.001356652304912362	0.008139913829474172	0.0284896984031596
749	0.07970405037881038	0.2829493788447769	0.059778037784107785	0.2909197838826579	0.043837227708345715	0.6177063904357805	0.03985202518940519	0.03586682267046467	0.15542289823868025	0.031881620151524154	0.03586682267046467	0.06376324030304831	0.043837227708345715
750	0.12019133162651664	0.09890744998432098	0.13020727592872636	0.30799028729294886	0.10641940821097827	0.8375833422722879	0.00751195822665729	0.016275909491090795	0.016275909491090795	0.01502391645331458	0.00500797215110486	0.00250398607555243	0.036307798095510234
751	0.046961422908400746	0.12954875285076067	0.1133551587444156	0.1360261904932987	0.017812953516979594	0.9036025511340557	0.03562590703395919	0.046961422908400746	0.022671031748883116	0.006477437642538034	0.0016193594106345085	0.004858078231903526	0.03562590703395919
752	0.08382850512067788	0.19210699090155348	0.1327284664410733	0.15368559272124277	0.04889996132039543	0.7789065267462986	0.04540710694036719	0.017464271900141222	0.02095712628016947	0.003492854380028245	0.003492854380028245	0.01397141752011298	0.017464271900141222
753	0.053484093633080376	0.17828031211026793	0.11588220287167414	0.2050223589268081	0.11588220287167414	0.40113070224810277	0.07131212484410716	0.026742046816540188	0.27633448377091524	0.17828031211026793	0.04457007802756698	0.14262424968821433	0.01782803121102679
754	0.07804356480409845	0.2962764960155589	0.11706534720614765	0.16909439040887997	0.10983909120576818	0.7616473824399977	0.09538657920500922	0.03179552640166974	0.04480278720235281	0.005781004800303588	0.004335753600227691	0.008671507200455382	0.02167876800113846
755	0.19988623121665278	0.11508601191261827	0.04845726817373401	0.15142896304291878	0.012114317043433503	0.7510876566928771	0.006057158521716751	0.012114317043433503	0.10297169486918475	0.012114317043433503	0.0	0.006057158521716751	0.04845726817373401
756	0.07071853211078034	0.2298352293600361	0.06268233528000984	0.1366153461230984	0.04018098415385246	0.8920178482155248	0.05464613844923935	0.020894111760003282	0.049824420350777054	0.01285791492923279	0.008036196830770493	0.004821718098462296	0.017679633027695086
757	0.05454534785017469	0.041957959884749756	0.058741143838649666	0.2937057191932483	0.05034955186169971	0.6713273581559961	0.016783183953899904	0.2769225352393484	0.348251067043423	0.05454534785017469	0.04615375587322473	0.05034955186169971	0.06713273581559961
758	0.12739231197796663	0.051337200349329835	0.09506888953579601	0.11218128965223928	0.04563306697718208	0.9354778730322326	0.00760551116286368	0.07035097825648905	0.03042204465145472	0.00570413337214776	0.00190137779071592	0.00380275558143184	0.03422480023288656
759	0.11562599237565797	0.14560310151008782	0.12097904757823473	0.31904209007357476	0.023553442891337734	0.7151681750642549	0.05031871890422152	0.028906498093914493	0.024624053931853088	0.008564888324122813	0.00642366624309211	0.003211833121546055	0.03425955329649125
760	0.048165397976358694	0.24548815742789273	0.11497546613711432	0.2889923878581522	0.06681006816075562	0.5981831684160677	0.02952072779196178	0.284331220312053	0.10565313104491586	0.02952072779196178	0.0077686125768320485	0.021752115215129732	0.034181895338061014
761	0.10899882540087685	0.17485228241390663	0.12602989186976385	0.49163011873520496	0.019301875331405274	0.755043946787324	0.02838511078147835	0.019301875331405274	0.02611430191896008	0.009083235450073071	0.0034062132937774017	0.0034062132937774017	0.021572684193923542
762	0.021436707437402613	0.07502847603090915	0.021436707437402613	0.14469777520246763	0.01607753057805196	0.8413907669180525	0.021436707437402613	0.04287341487480523	0.0	0.0	0.0	0.010718353718701307	0.026795884296753267
763	0.08913087819384469	0.09087854247215538	0.14505613509978646	0.15379445649133985	0.017476642783106806	0.8161592179710878	0.020971971339728165	0.06116824974087381	0.04718693551438837	0.005242992834932041	0.0017476642783106802	0.005242992834932041	0.020971971339728165
764	0.028305331172095192	0.11322132468838077	0.07076332793023798	0.17337015342908305	0.03538166396511899	0.771320274439594	0.04599616315465469	0.12029765748140457	0.014152665586047596	0.003538166396511899	0.010614499189535697	0.003538166396511899	0.021228998379071395
765	0.20124890537524556	0.13769661946727327	0.03530682550442905	0.11651252416461585	0.05296023825664357	0.9038547329133835	0.03883750805487195	0.021184095302657423	0.014122730201771617	0.007061365100885808	0.003530682550442904	0.003530682550442904	0.017653412752214524
766	0.05051886634808432	0.46073206109452897	0.10103773269616864	0.13741131646678936	0.024249055847080474	0.7618245045291115	0.05860188496377781	0.01414528257746361	0.008083018615693492	0.0060622639617701184	0.002020754653923373	0.010103773269616865	0.0222283011931571
767	0.09896371887013336	0.06892116135598572	0.07598999841813811	0.0795244169492143	0.026508138983071437	0.943689747797343	0.014137674124304766	0.008836046327690477	0.0795244169492143	0.014137674124304766	0.017672092655380955	0.010603255593228573	0.017672092655380955
768	0.18055533300621351	0.3565105301396573	0.13455397427851581	0.21045621617921703	0.014950441586501757	0.7084209244065448	0.021850645395656412	0.023000679363848857	0.013800407618309312	0.005750169840962214	0.003450101904577328	0.005750169840962214	0.021850645395656412
769	0.1709186004087839	0.2563779006131759	0.11394573360585594	0.20573535234390655	0.031651592668293316	0.8292717279092849	0.025321274134634652	0.012660637067317326	0.07912898167073329	0.028486433401463986	0.01899095560097599	0.02215611486780532	0.006330318533658663
770	0.11954701293714314	0.13299605189257174	0.04931314283657154	0.18081485706742897	0.09414327268800021	0.8906252463817163	0.011954701293714313	0.019426389602285758	0.008966025970285734	0.0014943376617142891	0.010460363632000024	0.004483012985142867	0.020920727264000048
771	0.05207489979340754	0.18305116291015983	0.08047939058981166	0.2319700081706336	0.0662771451916096	0.8631809147573917	0.044184763461073064	0.022092381730536532	0.009468163598801371	0.00631210906586758	0.011046190865268266	0.001578027266466895	0.02051435446406964
772	0.05598727056385627	0.23328029401606779	0.04898886174337424	0.07231689114498102	0.03265924116224949	0.9074603437225038	0.0536544676236956	0.020995226461446102	0.025660832341767456	0.0	0.0046656058803213555	0.0046656058803213555	0.016329620581124745
773	0.0426188391762269	0.0894995622700765	0.14916593711679416	0.23014173155162526	0.00426188391762269	0.8438530156892926	0.02557130350573614	0.03835695525860421	0.02557130350573614	0.00426188391762269	0.00426188391762269	0.00852376783524538	0.00852376783524538
774	0.07166684129950675	0.17200041911881617	0.16961152440883265	0.10033357781930945	0.09555578839934233	0.8456687273341796	0.0286667365198027	0.05016678890965472	0.016722262969884907	0.009555578839934234	0.004777789419967117	0.009555578839934234	0.01433336825990135
775	0.07819223314717685	0.10723506260184255	0.08266036075558697	0.16755478531537898	0.046915339888306117	0.8310717351642798	0.015638446629435372	0.26138546509199123	0.05808565890933138	0.004468127608410107	0.011170319021025266	0.004468127608410107	0.017872510433640427
776	0.030153931798271125	0.20246211350267754	0.13784654536352514	0.11630802265047434	0.08184638630959304	0.8744640221498626	0.03876934088349144	0.0215385227130508	0.008615409085220321	0.004307704542610161	0.0	0.004307704542610161	0.008615409085220321
777	0.03714277008959191	0.07660696330978332	0.05339273200378837	0.1253568490523727	0.011607115652997473	0.8148195188404226	0.009285692522397977	0.19499954297035754	0.05339273200378837	0.009285692522397977	0.0023214231305994943	0.0023214231305994943	0.03714277008959191
778	0.05750453889458033	0.26835451484137485	0.05271249398669863	0.11021703288127895	0.009584089815763386	0.9200726223132852	0.035940336809112704	0.019168179631526772	0.009584089815763386	0.007188067361822541	0.004792044907881693	0.007188067361822541	0.004792044907881693
779	0.16904127388532433	0.40060466276933027	0.06483774888752165	0.2223008533286457	0.07641591833172195	0.7386872105399789	0.11578169444200295	0.02315633888840059	0.1250442299973632	0.02315633888840059	0.011578169444200296	0.03010324055492077	0.03473450833260089
780	0.08311920833237496	0.4358142274724525	0.060654557431733085	0.1505131610343006	0.04268283671121957	0.7750304560721448	0.11232325450320942	0.02246465090064188	0.051668697071476324	0.015725255630449318	0.008985860360256753	0.004492930180128377	0.015725255630449318
781	0.1360229666915111	0.24155802705561455	0.09380894254586973	0.19934400290997317	0.009380894254586972	0.8325543650945939	0.046904471272934865	0.036350965236524514	0.03517835345470115	0.005863058909116858	0.010553506036410344	0.005863058909116858	0.019934400290997318
782	0.18434753570322604	0.16959973284696797	0.05899121142503233	0.1253563242781937	0.014747802856258083	0.7963813542379364	0.022121704284387124	0.04424340856877425	0.07373901428129043	0.014747802856258083	0.007373901428129041	0.007373901428129041	0.07373901428129043
783	0.023129116569834927	0.05204051228212858	0.023129116569834927	0.06360507056704605	0.017346837427376194	0.2775493988380191	0.023129116569834927	0.1676860951313032	0.2428557239832667	0.07516962885196352	0.046258233139669855	0.06938734970950478	0.17925065341622068
784	0.1613417073844513	0.16378627870845813	0.09778285296027352	0.15889713606044445	0.02444571324006838	0.8800456766424617	0.05133599780414359	0.022001141916061544	0.03422399853609573	0.009778285296027351	0.0	0.009778285296027351	0.017111999268047864
785	0.17117978465615144	0.20987110584555554	0.058623213923339544	0.487745139842185	0.021104357012402233	0.5838872106764619	0.019931892733935443	0.049243499695605215	0.16297253470688391	0.03048407124013656	0.011724642784667907	0.023449285569335815	0.04689857113867163
786	0.15503220137842819	0.11436801741031588	0.09403592542625971	0.1855303393545124	0.0025415114980070195	0.8437818173383305	0.027956626478077215	0.09403592542625971	0.058454764454161444	0.012707557490035097	0.010166045992028078	0.017790580486049135	0.020332091984056156
787	0.10424865833000975	0.35907871202558916	0.0424716756159299	0.10038759691037975	0.0386106141962999	0.818545020961558	0.0386106141962999	0.05019379845518988	0.0849433512318598	0.05405485987481987	0.007722122839259981	0.030888491357039922	0.01930530709814995
788	0.01099432289795649	0.07915912486528673	0.03738069785305207	0.03518183327346077	0.15611938515098217	0.6112843531263809	0.28805125992646	0.008795458318365193	0.04177842701223466	0.006596593738773894	0.002198864579591298	0.0	0.03738069785305207
789	0.02976358549651965	0.06845624664199519	0.020834509847563756	0.044645378244779474	0.016369972023085808	0.26043137309454695	0.01785815129791179	0.14137703110846833	0.3646039223323657	0.1250070590853825	0.12947159690986046	0.1250070590853825	0.46431193374570656
790	0.037122302381149275	0.37679136916866507	0.08538129547664332	0.30811510976353895	0.05753956869078137	0.6793381335750317	0.06867625940512616	0.050115108214551514	0.1484892095245971	0.03897841750020673	0.0204172663096321	0.04825899309549406	0.022273381428689565
791	0.06796045218449283	0.122077108553626	0.08809688246137959	0.17619376492275918	0.06292634461527113	0.9199831582752639	0.026429064738413874	0.027687591630719297	0.07551161353832535	0.021394957169192184	0.02517053784610845	0.016360849599970494	0.02391201095380303
792	0.039819452029597996	0.07632061639006282	0.03650116436046483	0.19246068480972364	0.023228013683932163	0.8461633556289574	0.019909726014798998	0.09954863007399499	0.03650116436046483	0.006636575338266332	0.006636575338266332	0.0	0.033182876691331666
793	0.01950149923538281	0.13651049464767967	0.03900299847076562	0.13000999490255205	0.006500499745127603	0.6435494747676327	0.013000999490255205	0.4875374808845703	0.09750749617691404	0.06500499745127603	0.02600199898051041	0.013000999490255205	0.006500499745127603
794	0.011227000838120572	0.06736200502872344	0.04266260318485818	0.07185280536397165	0.022454001676241144	0.9565404714078727	0.008981600670496456	0.022454001676241144	0.031435602346737604	0.017963201340992913	0.013472401005744686	0.004490800335248228	0.006736200502872343
795	0.05633285482485545	0.22846102234524712	0.0907584883289338	0.29418268630757843	0.015648015229126514	0.557069342156904	0.08762888528310848	0.15335054924543987	0.1189249157413615	0.046944045687379546	0.05007364873320485	0.028166427412427725	0.05946245787068075
796	0.1064975408670514	0.1597463113005771	0.03194926226011542	0.1384468031271668	0.01597463113005771	0.8573052039797638	0.03194926226011542	0.03194926226011542	0.06389852452023084	0.02129950817341028	0.02662438521676285	0.047923893390173125	0.02129950817341028
797	0.01692324381979551	0.12410378801183372	0.06769297527918204	0.07897513782571237	0.01128216254653034	0.8179567846234497	0.0564108127326517	0.19179676329101578	0.09589838164550789	0.01692324381979551	0.0	0.01692324381979551	0.03948756891285619
798	0.03933026197288109	0.13765591690508383	0.058995392959321644	0.11083982919630127	0.019665130986440547	0.6292841915660975	0.03039156606995357	0.404029054812324	0.15910878707210988	0.06078313213990714	0.06614634968166366	0.06972182804283467	0.025028348528197058
799	0.03820986966499511	0.05843862419352194	0.022476393920585362	0.08316265750616583	0.04270514844911218	0.5731480449749267	0.015733475744409753	0.3551270239452487	0.3663652209055414	0.1685729544043902	0.09889613325057559	0.12811544534733657	0.20228754528526827
800	0.026045590841760134	0.2770303753169032	0.049723400697905706	0.07340121055405129	0.007103342956843672	0.8097810970801788	0.1065501443526551	0.026045590841760134	0.021310028870531017	0.011838904928072788	0.0023677809856145577	0.0047355619712291155	0.026045590841760134
801	0.02609287618215841	0.06740659680390923	0.02609287618215841	0.07827862854647523	0.017395250788105606	0.5175087109461418	0.015220844439592405	0.40009076812642896	0.3348585776710329	0.15438285074443728	0.09567387933458084	0.09349947298606763	0.4283580506571006
802	0.06488171552792643	0.16792914607228018	0.015266286006570925	0.20227828958706473	0.053432001022998235	0.8892611598827563	0.015266286006570925	0.041982286518070046	0.022899429009856385	0.007633143003285462	0.011449714504928193	0.0	0.026716000511499118
803	0.05392886534187696	0.09269023730635102	0.06235525055154523	0.11459883885148854	0.03707609492254041	0.532547545251035	0.032020263796739445	0.7111869116960023	0.13650744039662605	0.04381720309027502	0.04381720309027502	0.03707609492254041	0.02696443267093848
804	0.03587579900778619	0.12402776228406083	0.09020200893386242	0.11787762531129747	0.06765150670039681	0.8722944273036014	0.02050045657587782	0.04510100446693121	0.12915287642803028	0.025625570719847276	0.011275251116732802	0.0461260272957251	0.023575525062259496
805	0.259175277175533	0.15295590128392114	0.055234075463638184	0.17632416398007572	0.008497550071328951	0.8582525572042241	0.014870712624825665	0.016995100142657902	0.0042487750356644755	0.0021243875178322377	0.006373162553496713	0.006373162553496713	0.03186581276748356
806	0.02566635011696721	0.2694966762281557	0.044916112704692625	0.1924976258772541	0.012833175058483606	0.2694966762281557	0.03849952517545082	0.5069104148101025	0.11549857552635245	0.012833175058483606	0.0	0.012833175058483606	0.21816397599422133
807	0.23190501070969124	0.3170346981854007	0.03816158404083527	0.07632316808167054	0.07925867454635017	0.7691026937460647	0.08512968747570944	0.032290571111476	0.011742025858718544	0.008806519394038908	0.008806519394038908	0.0	0.005871012929359272
808	0.020563869171746147	0.14394708420222302	0.1199559035018525	0.34615846439106013	0.07882816515836022	0.6683257480817498	0.023991180700370502	0.20563869171746146	0.02741849222899486	0.0034273115286243576	0.0034273115286243576	0.0	0.017136557643121785
809	0.01209542222651085	0.1854631408064997	0.1209542222651085	0.028222651861858652	0.08265205188115747	0.6329937631874011	0.2116698889639399	0.018143133339766276	0.002015903704418475	0.002015903704418475	0.0	0.002015903704418475	0.02015903704418475
810	0.09475290249063237	0.23323791382309506	0.04616167044415423	0.16763975056034958	0.05345035525112595	0.862494368824987	0.036443424034858604	0.02186605442091516	0.02186605442091516	0.014577369613943441	0.0	0.0072886848069717205	0.029154739227886882
811	0.040411160366392085	0.11584532638365731	0.10237493959485994	0.09429270752158155	0.021552618862075778	0.9025159148494233	0.02424669621983525	0.07274008865950575	0.06465785658622733	0.010776309431037889	0.018858541504316307	0.021552618862075778	0.013470386788797362
812	0.05283094099419251	0.35094839374713593	0.1257879547480774	0.16729797981494293	0.038994265971903995	0.6478079669525986	0.11572491836823122	0.1257879547480774	0.047799422804269416	0.00880515683236542	0.003773638642442322	0.00628939773740387	0.02515759094961548
813	0.03949149626568448	0.2397697987559415	0.10154956182604583	0.21438240829943006	0.01974574813284224	0.7616217136953436	0.11565366763521885	0.045133138589353694	0.04231231742751909	0.002820821161834606	0.002820821161834606	0.005641642323669212	0.03384985394201528
814	0.11423486036108783	0.06620429407290318	0.0324530853298545	0.14798606910413653	0.0129812341319418	0.9528225852845281	0.0129812341319418	0.01687560437152434	0.0129812341319418	0.0064906170659709	0.00259624682638836	0.00129812341319418	0.01687560437152434
815	0.022525204274502716	0.22525204274502716	0.05631301068625679	0.18864858579896024	0.019709553740189872	0.8390638592252261	0.019709553740189872	0.019709553740189872	0.07039126335782098	0.008446951602938518	0.0028156505343128395	0.011262602137251358	0.019709553740189872
816	0.19929082689817637	0.2823286714390832	0.06643027563272545	0.11071712605454243	0.033215137816362726	0.8303784454090682	0.016607568908181363	0.011071712605454243	0.011071712605454243	0.011071712605454243	0.005535856302727122	0.0	0.011071712605454243
817	0.0946211657035234	0.2691446491122443	0.05887539199330344	0.09882655084590221	0.05046462170854581	0.8936443427554986	0.05467000685092462	0.0967238582747128	0.03784846628140936	0.008410770284757634	0.0021026925711894085	0.006308077713568226	0.016821540569515268
818	0.1992651807363786	0.21919169881001646	0.1560910582434966	0.30221885745017424	0.1295223674786461	0.6310064056651989	0.02656869076485048	0.09299041767697667	0.05645846787530727	0.019926518073637864	0.00664217269121262	0.01328434538242524	0.07638498594894513
819	0.18583796600717664	0.36023974949083476	0.05432186698671317	0.16582464659101917	0.02859045630879641	0.8033918222771791	0.051462821355833535	0.020013319416157485	0.04002663883231497	0.008577136892638922	0.002859045630879641	0.005718091261759282	0.04574473009407425
820	0.016285676979958	0.04420398037417172	0.013959151697106858	0.06979575848553428	0.006979575848553429	0.23497905356796542	0.02326525282851143	0.03955092980846943	0.04653050565702286	0.009306101131404572	0.004653050565702286	0.0	0.013959151697106858
821	0.12892878210705613	0.19257716821053958	0.06854441580375137	0.22195334641214728	0.01958411880107182	0.8600692173470709	0.04569627720250091	0.06364838610348342	0.032640198001786365	0.003264019800178637	0.0	0.003264019800178637	0.024480148501339775
822	0.07413087968093485	0.08447472335734436	0.06033908811238884	0.14653778541580145	0.04999524443597932	0.751652640485758	0.012067817622477767	0.362034528674333	0.20342892563605378	0.031031531029228544	0.024135635244955534	0.039651400759569806	0.043099348651706317
823	0.07073493980340324	0.24888219560456695	0.08383400272995939	0.19910575648365356	0.020958500682489847	0.8566787153967725	0.02357831326780108	0.03143775102373478	0.02357831326780108	0.013099062926556155	0.007859437755933694	0.005239625170622462	0.03405756360904601
824	0.04015730838583808	0.41126622726185896	0.07892988199975069	0.05261992133316713	0.04431151270161443	0.8239171892956433	0.12324139470136514	0.11770245561366333	0.029079430210434472	0.009693143403478157	0.0	0.004154204315776353	0.01523208249117996
825	0.021669956052999158	0.1950296044769924	0.06500986815899747	0.1781751942135486	0.028893274737332206	0.7753028721184143	0.1059420073702181	0.26003947263598987	0.12520419052843956	0.043339912105998316	0.028893274737332206	0.02407772894777684	0.05297100368510905
826	0.031834814986985024	0.13370622294533713	0.02164767419114982	0.08659069676459928	0.052209096578655446	0.6825384333209591	0.030561422387505626	0.42276634302716115	0.23557763090368922	0.10569158575679029	0.05475588177761425	0.07003659297136706	0.07003659297136706
827	0.027487200881443245	0.36207278402452825	0.12890549378883728	0.11942714865730512	0.08530510618378938	0.7819634733514027	0.08720077521009581	0.018956690263064305	0.09573128582847475	0.018008855749911092	0.009478345131532152	0.019904524776217524	0.018008855749911092
828	0.00948482492656765	0.23712062316419125	0.02303457482166429	0.06368382450695421	0.010839799916077314	0.6923922196394384	0.12194774905586978	0.01625969987411597	0.012194774905586979	0.005419899958038657	0.0027099499790193284	0.004064924968528992	0.017614674863625633
829	0.1190608370275442	0.2556306206767861	0.09454831175716745	0.24512525270376748	0.08754473310848838	0.7546355993951699	0.09104652243282793	0.022761630608206983	0.09980099574367675	0.01400715729735814	0.005252683986509303	0.010505367973018606	0.022761630608206983
830	0.023883849570139424	0.10817978922945505	0.06884168405510775	0.10396499224648927	0.03090851120841573	0.9539490504779218	0.029503578880760467	0.008429593965931561	0.028098646553105205	0.009834526293586823	0.0028098646553105207	0.009834526293586823	0.011239458621242083
831	0.11931898134579684	0.12582728941920396	0.06833723477077455	0.1670465738841156	0.08569272296652682	0.8840451799711311	0.008677744097876134	0.018440206207986785	0.019524924220221302	0.005423590061172583	0.0010847180122345167	0.0021694360244690334	0.019524924220221302
832	0.06710967229132649	0.31419528390939216	0.07626099124014374	0.30809440461018067	0.009151318948817247	0.7107524383581396	0.03660527579526899	0.02745395684645174	0.015252198248028748	0.006100879299211499	0.0	0.0030504396496057497	0.030504396496057497
833	0.03951684761721296	0.16245815131520885	0.0944013581966754	0.2019749989324218	0.05268913015628395	0.8957152126568271	0.01975842380860648	0.015367662962249484	0.05707989100264094	0.004390760846356995	0.0021953804231784977	0.006586141269535494	0.01756304338542798
834	0.05054310716632369	0.41417268372404137	0.05054310716632369	0.17268894948493926	0.13197366871206742	0.7398949299070163	0.12354981751768013	0.15724522229522928	0.005615900796258188	0.005615900796258188	0.002807950398129094	0.001403975199064547	0.01825167758783911
835	0.14059641898179268	0.2839228655166298	0.07234573015567972	0.20202203892529433	0.057330578613934875	0.5664807172567374	0.08599586792090232	0.03412534441305647	0.04231542707219003	0.01911019287131162	0.005460055106089036	0.001365013776522259	0.07098071637915745
836	0.09437275354553969	0.20480895450308612	0.09838861539854137	0.2228803328415937	0.08433309891303546	0.7630137520703208	0.01405551648550591	0.02811103297101182	0.030118963897512663	0.012047585559005066	0.006023792779502533	0.008031723706003378	0.054214135015522795
837	0.01901184681735638	0.061788502156408236	0.08396899010999068	0.12199268374470344	0.007921602840565159	0.6796735237204905	0.014258885113017285	0.4784648115701356	0.24715400862563294	0.06812578442886036	0.05545121988395611	0.07604738726942552	0.06020418158829521
838	0.08210578835997899	0.08797048752854893	0.08503813794426394	0.1554145279671031	0.023458796674279712	0.8181255340155049	0.023458796674279712	0.032255845427134604	0.023458796674279712	0.011729398337139856	0.0	0.008797048752854891	0.01466174792142482
839	0.06348927130182086	0.1538393881544121	0.17337454855497234	0.12942043765371172	0.01953516040056026	0.678846823919469	0.03418653070098046	0.38337752286099513	0.09035011685259121	0.05616358615161076	0.04151221585119056	0.04883790100140065	0.04151221585119056
840	0.01736861754181346	0.40940312777131727	0.03969969723843077	0.17244555987943366	0.07195570124465578	0.7853096359977086	0.14018955587320867	0.022331079696617306	0.03349661954492596	0.006203077693504808	0.0012406155387009615	0.006203077693504808	0.019849848619215384
841	0.09310833464845418	0.16613447947077117	0.09493398826901209	0.1314470606801706	0.04929264775506397	0.8690111233855723	0.018256536205579252	0.018256536205579252	0.05476960861673775	0.0292104579289268	0.0073026144822317	0.0292104579289268	0.020082189826137176
842	0.2260976419179934	0.31740630500025996	0.1130488209589967	0.20435748404126328	0.01739212630138411	0.6391606415758659	0.043480315753460265	0.047828347328806295	0.03478425260276822	0.0	0.0	0.004348031575346027	0.008696063150692055
843	0.07287465010022018	0.2676052724991692	0.12185597229872883	0.2472959437827144	0.0669013181247923	0.8374611429549893	0.13738663543484134	0.022698661506625962	0.013141330345941345	0.0035839991852567306	0.002389332790171154	0.005973331975427884	0.03225599266731057
844	0.05375709970287675	0.0988436994536766	0.10578009941533813	0.18554869897444554	0.017340999904153793	0.45780239746966006	0.013872799923323033	0.3364153981405835	0.12832339929073805	0.013872799923323033	0.01560689991373841	0.01907509989456917	0.03815019978913834
845	0.15175034611432223	0.08717573074652554	0.1485216153459324	0.05165969229423736	0.054888423062627194	0.9072733459175435	0.038744769220678016	0.02582984614711868	0.01291492307355934	0.00645746153677967	0.003228730768389835	0.0	0.016143653841949174
846	0.07320637162745866	0.11535549468569245	0.039930748160431996	0.053240997547242666	0.059896122240648	0.947246081361359	0.017746999182414222	0.006655124693405333	0.033275623467026665	0.0022183748978017778	0.011091874489008887	0.0	0.008873499591207111
847	0.09713641608166595	0.2565867594610044	0.09163812837893015	0.34272660013719874	0.0604811647300939	0.7807568537884848	0.05131735189220088	0.032989726216414855	0.13379166743323803	0.032989726216414855	0.016494863108207428	0.02382591337852184	0.03482248878399346
848	0.10262891099596116	0.2156506231054374	0.07404870793379477	0.16758391795543026	0.06625410709865848	0.7924510849055229	0.08833880946487797	0.2351371251932781	0.11561991238785499	0.059758606402711564	0.028580203062166402	0.05586130598514342	0.03507570375811331
849	0.18222431116466464	0.3200809639588022	0.0966581128786482	0.23134564721774814	0.03802942146045175	0.6845295862881314	0.0760588429209035	0.019014710730225873	0.03961398068797057	0.004753677682556468	0.0031691184550376454	0.006338236910075291	0.03961398068797057
850	0.16046122020427028	0.27468785153612374	0.11558647218104215	0.23661230775883924	0.1047077453875323	0.7043975598797628	0.03807554377728447	0.252930397949104	0.05575347481673797	0.0027196816983774625	0.005439363396754925	0.006799204245943657	0.07207156500700275
851	0.02947735708759172	0.1916028210693462	0.08843207126277516	0.3258885589128196	0.02947735708759172	0.7729618080746273	0.01473867854379586	0.032752618986213025	0.009825785695863908	0.009825785695863908	0.004912892847931954	0.006550523797242604	0.03602788088483433
852	0.07138090884202593	0.14825265682574618	0.14825265682574618	0.1592343351091348	0.030199615279318668	0.6149739838697619	0.0796171675545674	0.44201255090639135	0.12079846111727467	0.01647251742508291	0.02745419570847151	0.04118129356270727	0.030199615279318668
853	0.18806006008163423	0.22614817351588926	0.10712281903384228	0.19520158135055704	0.04999064888245973	0.78556733958151	0.08807876231671476	0.011902535448204698	0.01666354962748658	0.004761014179281879	0.007141521268922819	0.004761014179281879	0.021424563806768455
854	0.08917590862353574	0.40282910447183384	0.05227553264138302	0.10455106528276605	0.02767528198661454	0.7995081462799756	0.02460025065476848	0.033825344650306656	0.07380075196430544	0.03690037598215272	0.03690037598215272	0.033825344650306656	0.02767528198661454
855	0.028279853355067396	0.050606053372225866	0.055071293375657554	0.11311941342026959	0.016372546679249544	0.7442066672386157	0.017860960013726775	0.476292267032714	0.11014258675131511	0.017860960013726775	0.0059536533379089245	0.011907306675817849	0.040187160030885245
856	0.10681036392857395	0.18024248912946855	0.1001347161830381	0.2202963756026838	0.04506062228236714	0.8444694398102879	0.023364767109375555	0.028371502918527455	0.10514145199219	0.023364767109375555	0.030040414854911424	0.028371502918527455	0.025033679045759524
857	0.13000297565771984	0.18200416592080781	0.04911223524847195	0.1733373008769598	0.06933492035078392	0.7800178539463192	0.028889550146159966	0.01733373008769598	0.13289193067233585	0.04333432521923995	0.03177850516077597	0.05777910029231993	0.03466746017539196
858	0.019639834577774268	0.2042542796088524	0.09034323905776163	0.06677543756443252	0.02094915688295922	0.8995044236620614	0.11129239594072085	0.014402545357034464	0.07855933831109707	0.006546611525924756	0.013093223051849512	0.03011441301925388	0.026186446103699024
859	0.10935331036276173	0.1184660862263252	0.07290220690850781	0.15036080174879737	0.031894715522472174	0.906721198424566	0.036451103454253904	0.013669163795345217	0.013669163795345217	0.009112775863563476	0.004556387931781738	0.0	0.004556387931781738
860	0.040043318914737266	0.08417269077995793	0.066194057797831	0.1168611143838251	0.020430264752416973	0.7853393770829085	0.02451631770290037	0.2149263851954266	0.3040023395159646	0.0931620072710214	0.054753109536477496	0.05638753071667085	0.07273174251860443
861	0.18235816573190458	0.2399449549104008	0.1083180082166952	0.16316256933907253	0.06307124529073392	0.7952461362744712	0.05210233306625845	0.01919559639283206	0.06307124529073392	0.006855570140297165	0.002742228056118866	0.012340026252534896	0.03153562264536696
862	0.038813789773123775	0.2079310166417345	0.019406894886561887	0.11644136931937132	0.04713103043879315	0.8649930292296154	0.06099309821490879	0.033268962662677516	0.030496549107454394	0.008317240665669379	0.0	0.0027724135552231266	0.022179308441785013
863	0.0328261067117698	0.2126560826110304	0.0656522134235396	0.08848776591868378	0.018553886402304664	0.8720326609083192	0.07421554560921866	0.08848776591868378	0.07706998967111169	0.018553886402304664	0.007136110154732563	0.012844998278518614	0.02140833046419769
864	0.11423538186660591	0.11702161069262068	0.09194555125848768	0.14209767012675367	0.011144915304059113	0.8609447072385664	0.02786228826014778	0.033434745912177335	0.04457966121623645	0.008358686478044334	0.008358686478044334	0.008358686478044334	0.02786228826014778
865	0.1755857519751829	0.13803272987644435	0.17660069851839202	0.5866391019748886	0.16645123308630055	0.630281803332882	0.061911739135758134	0.019283984320973845	0.009134518888882347	0.0020298930864182992	0.0040597861728365985	0.0010149465432091496	0.03044839629627449
866	0.057826664142010514	0.303091481020193	0.1615158550173397	0.15952183211589108	0.0518445954376646	0.7876390460722122	0.11166528248112376	0.04785654963476732	0.06380873284635642	0.007976091605794553	0.009970114507243192	0.02392827481738366	0.02791632062028094
867	0.037941119572285076	0.13753655844953339	0.09959543887724831	0.09485279893071269	0.023713199732678172	0.8963589498952348	0.028455839679213803	0.018970559786142538	0.018970559786142538	0.014227919839606902	0.0	0.0	0.009485279893071269
868	0.04482487512124706	0.10459137528290981	0.09861472526674352	0.10757970029099294	0.014941625040415686	0.8188010522147795	0.011953300032332548	0.06574315017782902	0.059766500161662746	0.041836550113163916	0.017929950048498823	0.041836550113163916	0.020918275056581958
869	0.11516377895882614	0.11601684398815078	0.06824520234597105	0.2908951749997016	0.044359381524881177	0.6875704136356582	0.023885820821089865	0.31819325593809	0.12881281942802036	0.042653251466231897	0.01279597543986957	0.03924099134893335	0.05203696678880292
870	0.00990998028783007	0.07432485215872552	0.11396477331004579	0.20810958604443144	0.004954990143915035	0.9117181864803663	0.004954990143915035	0.03468493100740524	0.014864970431745103	0.0	0.0	0.00990998028783007	0.01981996057566014
871	0.17301259614663653	0.10646928993639171	0.059888975589220336	0.32606220043019957	0.023290157173585686	0.6920503845865461	0.019962991863073445	0.17633976145714877	0.14972243897305085	0.053234644968195854	0.03659881841563465	0.07652480214178155	0.06321614089973258
872	0.06628911135150466	0.14915050054088547	0.08700445864884986	0.19886733405451396	0.05385990297309753	0.8866168643263747	0.03728762513522137	0.020715347297345203	0.020715347297345203	0.0	0.012429208378407122	0.008286138918938082	0.012429208378407122
873	0.06651668506030302	0.45822605263764304	0.12120818166544105	0.16111819270162286	0.036953713922390566	0.7390742784478114	0.11233929032406732	0.06208223938961615	0.031041119694808075	0.0044344456706868676	0.0029562971137912456	0.005912594227582491	0.025128525467225583
874	0.15217745919058004	0.09399196008829942	0.08056453721854237	0.16784278587196327	0.03356855717439265	0.810121179808676	0.013427422869757061	0.01566532668138324	0.10294357533480414	0.040282268609271185	0.011189519058130886	0.03133065336276648	0.03580646098601883
875	0.06581326124568188	0.2695209746251734	0.05641136678201304	0.11909066320647196	0.05327740196079009	0.8054289590542971	0.10028687427913428	0.03760757785467536	0.1629661707035932	0.03133964821222946	0.0407415426758983	0.03133964821222946	0.06581326124568188
876	0.07034103997791231	0.2637788999171712	0.10199450796797285	0.18640375594146763	0.021102311993373694	0.71396155577581	0.1336479759580334	0.03165346799006054	0.02461936399226931	0.007034103997791231	0.007034103997791231	0.010551155996686847	0.01758525999447808
877	0.07181244639435616	0.13016005908977052	0.08078900219365068	0.22441389498236297	0.00897655579929452	0.8258431335350958	0.013464833698941778	0.09425383589259245	0.049371056896119855	0.03590622319717808	0.026929667397883557	0.031417945297530815	0.0448827789964726
878	0.11171964054218793	0.2048193409940112	0.07447976036145862	0.14151154468677138	0.03351589216265637	0.9049290883917221	0.03351589216265637	0.029791904144583443	0.018619940090364655	0.014895952072291722	0.0037239880180729304	0.0	0.03723988018072931
879	0.1262567221394428	0.19359364061381232	0.11278933844456891	0.1531914895291906	0.08922141697853958	0.8720130942430849	0.018517652580451613	0.015150806656733138	0.018517652580451613	0.008417114809296187	0.0016834229618592374	0.0016834229618592374	0.02525134442788856
880	0.05527884504052209	0.2633874381342523	0.15824924266502402	0.19185010925828253	0.0802085202548752	0.8703708346576322	0.07587292456542248	0.010838989223631782	0.015174584913084495	0.0021677978447263565	0.004335595689452713	0.004335595689452713	0.015174584913084495
881	0.0593225845391991	0.15146191797242325	0.08456623753460298	0.15524846592173383	0.03407893154379523	0.8696438456916634	0.047962940691267365	0.11738298642862802	0.0403898447926462	0.007573095898621163	0.011359643847931743	0.013884009147472131	0.018932739746552907
882	0.0415287071238437	0.17303627968268206	0.04845015831115098	0.11074321899691651	0.013842902374614564	0.7890454353530302	0.006921451187307282	0.10382176780960924	0.11074321899691651	0.027685804749229128	0.034607255936536414	0.027685804749229128	0.04845015831115098
883	0.005030296594622384	0.326969278650455	0.011318167337900364	0.026409057121767523	0.013833315635211558	0.784726268761092	0.13456043390614877	0.010060593189244769	0.013833315635211558	0.001257574148655596	0.001257574148655596	0.001257574148655596	0.011318167337900364
884	0.03116368897993812	0.10595654253178961	0.07167648465385767	0.08414196024583293	0.012465475591975249	0.8819323981322488	0.024930951183950497	0.05609464016388861	0.01558184448996906	0.006232737795987624	0.012465475591975249	0.006232737795987624	0.040512795673919556
885	0.17007906972000378	0.18333198424364042	0.06184693444363773	0.28052002408364257	0.013252914523636656	0.8305159768145639	0.03313228630909164	0.026505829047273312	0.02429700996000054	0.013252914523636656	0.002208819087272776	0.004417638174545552	0.02871464813454609
886	0.1328317336787618	0.34204171422281165	0.10626538694300944	0.17600204712435938	0.07637824686528803	0.7803864353627256	0.056453486813473765	0.009962380025907134	0.0	0.00664158668393809	0.00664158668393809	0.00664158668393809	0.009962380025907134
887	0.06300382734567542	0.12874695153246715	0.07259136628958254	0.20133831782204967	0.05067699156065196	0.7902871386620589	0.028762616831721384	0.11368081890632738	0.2287312862332129	0.08628785049516416	0.04382874945786115	0.07533066313069886	0.03698050735507035
888	0.019135315442044807	0.18833178882433574	0.06647004311447144	0.10171930840244871	0.04028487461483117	0.7382203273167812	0.08661248042188702	0.1561038891324708	0.16416086405543703	0.04431336207631429	0.03927775274946039	0.03927775274946039	0.05035609326853897
889	0.24683796076666667	0.18969954392253088	0.10056361364567902	0.2194115206814815	0.036568586780246916	0.7907956891228396	0.041139660127777776	0.02285536673765432	0.05028180682283951	0.018284293390123458	0.0022855366737654322	0.01142768336882716	0.034283050106481486
890	0.045796419071122016	0.08014373337446354	0.08873056195029892	0.23184437154755524	0.08586828575835379	0.34919769541730544	0.01717365715167076	0.5524193050454094	0.2375689239314455	0.031485038111396385	0.02576048572750614	0.05152097145501228	0.1087664952939148
891	0.07024574113804993	0.28098296455219973	0.1492721999183561	0.38635157625927463	0.09658789406481866	0.3600094233325059	0.06146502349579369	0.06146502349579369	0.06146502349579369	0.026342152926768725	0.0	0.017561435284512483	0.035122870569024967
892	0.06532218596475627	0.282618437235272	0.04932491593257105	0.12931126609349708	0.03332764590038585	0.8931809101303407	0.05199112760460192	0.026662116720308677	0.013331058360154338	0.007998635016092603	0.003999317508046302	0.003999317508046302	0.009331740852108038
893	0.05464220836849528	0.1366055209212382	0.18441745324367156	0.10245414069092865	0.01366055209212382	0.6488762243758814	0.06147248441455718	0.38591059660249794	0.14685093499033106	0.02732110418424764	0.02732110418424764	0.047811932322433366	0.047811932322433366
894	0.1949029880966739	0.42048515024560207	0.06677231999608273	0.23821476322926807	0.03970246053821135	0.6713325145552101	0.032483831349445644	0.05233506161855133	0.07760026377923127	0.0360931459438285	0.016241915674722822	0.04150711783540277	0.023460544863488524
895	0.0281399808329274	0.06878661981382253	0.0281399808329274	0.037519974443903197	0.009379993610975799	0.2970331310142337	0.037519974443903197	0.20323319490447567	0.26263982110732237	0.025013316295935464	0.08754660703577412	0.09692660064674993	0.4377330351788707
896	0.20576252967943764	0.2043134977802867	0.021735478487264544	0.12171867952868144	0.06665546736094459	0.7665378746508629	0.05506321216773684	0.013041287092358723	0.11882061573037948	0.03187870178132133	0.02028644658811357	0.04347095697452909	0.03477676557962327
897	0.01774564200790442	0.06006217294983036	0.05869712356460693	0.14742533360412904	0.03549128401580884	0.4545614452793979	0.010920395081787337	0.5050682725326643	0.27437492642990685	0.15561562991546954	0.09145830880996896	0.08872821003952211	0.23751859302887457
898	0.04399968454318497	0.2044691222889184	0.08282293561070111	0.14235192058089258	0.03882325106751615	0.9058758582420435	0.0258821673783441	0.04399968454318497	0.01294108368917205	0.01035286695133764	0.0	0.01035286695133764	0.01294108368917205
899	0.11246729230788761	0.1032862888541825	0.09869578712732995	0.09869578712732995	0.027543010361115335	0.8630143246482805	0.03213351208796789	0.018362006907410224	0.011476254317131389	0.011476254317131389	0.002295250863426278	0.0	0.020657257770836504
900	0.04368728582942271	0.3427771657385475	0.030245044035754187	0.09745625300409683	0.04816803309397889	0.7740490899520793	0.17922989058224703	0.02240373632278088	0.014562428609807571	0.007841307712973308	0.002240373632278088	0.003360560448417132	0.012322054977529483
901	0.12964118047983894	0.2826177734460489	0.14519812213741962	0.24631824291169402	0.06482059023991947	0.7493260231734691	0.1114914152126615	0.1114914152126615	0.04407800136314524	0.007778470828790338	0.002592823609596779	0.007778470828790338	0.02333541248637101
902	0.1199153401217006	0.0614200522574564	0.07896863861672966	0.3085626434838881	0.011699057572848838	0.8481816740315409	0.01462382196606105	0.019010968555879363	0.02778526173551599	0.0029247643932122096	0.0029247643932122096	0.0	0.04387146589818315
903	0.08441089942557824	0.20499789860497572	0.024117399835879495	0.18088049876909623	0.012058699917939748	0.4582305968817104	0.024117399835879495	0.07235219950763849	0.036176099753819246	0.024117399835879495	0.012058699917939748	0.0	0.07235219950763849
904	0.015761827408911133	0.2206655837247559	0.1287215905061076	0.18651495767211512	0.026269712348185224	0.6856394922876344	0.03940456852227784	0.08669005074901125	0.08669005074901125	0.023642741113366703	0.018388798643729658	0.026269712348185224	0.04991245346155193
905	0.04002223339945642	0.05457577281744057	0.09095962136240095	0.14553539417984154	0.09095962136240095	0.9059578287695135	0.014553539417984153	0.021830309126976227	0.018191924272480193	0.0036383848544960383	0.007276769708992077	0.0	0.018191924272480193
906	0.09368164383590237	0.10037318982418111	0.06691545988278741	0.09368164383590237	0.013383091976557482	0.8029855185934489	0.026766183953114964	0.06691545988278741	0.046840821917951185	0.020074637964836224	0.0	0.013383091976557482	0.020074637964836224
907	0.058065198489913435	0.22116009424834673	0.08282829784590592	0.2245756941595181	0.058065198489913435	0.8743935772598728	0.05123399866757067	0.017931899533649737	0.013662399644685512	0.004269499888964223	0.005123399866757067	0.006831199822342756	0.016224099578064047
908	0.05348952089316942	0.1458805115268257	0.11670440922146055	0.15074319524438654	0.06321488832829113	0.8850084365960759	0.01458805115268257	0.01458805115268257	0.01458805115268257	0.0	0.0	0.0	0.04376415345804771
909	0.13964575734720422	0.1826136826848055	0.07519386934080226	0.2255816080224068	0.010741981334400323	0.6176639267280186	0.016112972001600483	0.03222594400320097	0.24169458002400726	0.08056486000800242	0.026854953336000808	0.03759693467040113	0.010741981334400323
910	0.06779777877098092	0.18644389162019753	0.12203600178776566	0.1389854464805109	0.0033898889385490464	0.6779777877098093	0.05762811195533379	0.1762742248045504	0.2000034473743937	0.0440685562011376	0.02711911150839237	0.05084833407823569	0.0440685562011376
911	0.14630459366739795	0.33872693968647566	0.03339561377190605	0.22104715782356865	0.10495764328313331	0.6599609388257625	0.07792309880111413	0.039756683061792926	0.04134695038426464	0.012722138579773735	0.007951336612358584	0.0047708019674151505	0.06361069289886867
912	0.014184525588560136	0.6439774617206302	0.03687976653025636	0.017021430706272166	0.014184525588560136	0.4766000597756206	0.2893643220066268	0.014184525588560136	0.014184525588560136	0.005673810235424055	0.0028369051177120274	0.008510715353136083	0.01134762047084811
913	0.07109935903920818	0.22017866025045113	0.1498438104482237	0.3486162120632143	0.03822546184903665	0.6505973606706038	0.019112730924518324	0.16972105060972276	0.061925248195439375	0.011467638554710996	0.006116073895845864	0.009174110843768797	0.04892859116676691
914	0.059723115980328846	0.2986155799016442	0.08211928447295216	0.10451545296557548	0.014930778995082212	0.5524388228180418	0.05225772648278774	0.4180618118623019	0.17170395844344544	0.05225772648278774	0.029861557990164423	0.03732694748770553	0.03732694748770553
915	0.06132981663505868	0.06132981663505868	0.03504560950574782	0.10951752970546194	0.008761402376436954	0.6220595687270238	0.004380701188218477	0.27598417485776405	0.41616661288075535	0.15770524277586517	0.07885262138793259	0.08761402376436954	0.03504560950574782
916	0.02983071916658791	0.10795879317431814	0.06250245920618418	0.16335870019798138	0.08381011575374699	0.73298338523616	0.041194802658621396	0.09943573055529302	0.25995340988026605	0.14773308539643534	0.06676399051569674	0.07812807400773022	0.05397939658715907
917	0.14044045668295715	0.29464958558973364	0.04130601667145799	0.13768672223819328	0.06333589222956891	0.8206128645396319	0.07435083000862437	0.02478361000287479	0.03304481333716639	0.011014937779055461	0.008261203334291598	0.011014937779055461	0.011014937779055461
918	0.06347519168365273	0.2761498029948603	0.06020327458655723	0.3873949842961074	0.11582586523718076	0.6288624660617554	0.11059079788182795	0.02159465284083031	0.028792870454440414	0.008506984452448305	0.001963150258257301	0.005889450774771903	0.028138487035021316
919	0.04316197723395934	0.2751576048664908	0.11869543739338818	0.2158098861697967	0.016185741462734753	0.787706084519758	0.04316197723395934	0.02697623577122459	0.11330019023914327	0.016185741462734753	0.005395247154244918	0.010790494308489836	0.02697623577122459
920	0.1291583428195763	0.28210901194802196	0.1087649202691169	0.1155627277859367	0.027191230067279224	0.8021412869847371	0.030590133825689127	0.033989037584099026	0.06457917140978815	0.016994518792049513	0.003398903758409903	0.010196711275229708	0.016994518792049513
921	0.15871286518192448	0.31204563323903795	0.07801140830975949	0.4304077699848799	0.0349706313112715	0.6859623834134024	0.0672512140601375	0.024210437061649496	0.11298203962103097	0.021520388499243998	0.016140291374432996	0.013450242812027497	0.0349706313112715
922	0.05543348211523907	0.06335255098884465	0.07919068873605582	0.08710975760966141	0.06335255098884465	0.7285543363717136	0.015838137747211163	0.5028608734739545	0.047514413241633496	0.011878603310408374	0.03959534436802791	0.035635809931225115	0.015838137747211163
923	0.07781983346841909	0.5486298259523545	0.10505677518236577	0.3696442089749907	0.1206207418760496	0.4591370174636726	0.10894776685578672	0.03890991673420954	0.03890991673420954	0.011672975020262863	0.011672975020262863	0.011672975020262863	0.05447388342789336
924	0.014799788060330445	0.25282971269731175	0.0628990992564044	0.15293114329008128	0.060432467913015986	0.8164549746615629	0.0628990992564044	0.04316604850929714	0.02343299776218987	0.0073998940301652225	0.0036999470150826112	0.004933262686776815	0.03576615447913191
925	0.14166870535522083	0.4863958883862582	0.09444580357014722	0.11805725446268403	0.023611450892536804	0.5572302410638686	0.05666748214208833	0.018889160714029445	0.16528015624775763	0.08972351339163986	0.07083435267761042	0.10389038392716195	0.028333741071044166
926	0.02348439206887894	0.16225579974861812	0.027754281535947837	0.04910372887129233	0.017079557868275592	0.9137563459527442	0.05123867360482678	0.021349447335344492	0.014944613134741143	0.004269889467068898	0.0	0.0	0.034159115736551185
927	0.08984497506739939	0.3090667142318539	0.11140776908357523	0.12578296509435913	0.05031318603774366	0.880480755660514	0.07546977905661548	0.0035937990026959753	0.014375196010783901	0.007187598005391951	0.0035937990026959753	0.007187598005391951	0.014375196010783901
928	0.12535480959948864	0.08111193562319854	0.061448436078180714	0.14501830914450647	0.012289687215636143	0.6218581731111888	0.014747624658763371	0.15976593380326987	0.33427949226530307	0.10569131005447081	0.054074623748799025	0.11552305982697975	0.0688222484075624
929	0.058453841004787614	0.11899531918831764	0.13360877943951455	0.13152114226077213	0.031314557681136224	0.6325540651589516	0.03966510639610588	0.3528106832074681	0.14613460251196905	0.03757746921736347	0.025051646144908978	0.07306730125598453	0.06262911536227245
930	0.07866459694094405	0.12586335510551047	0.05506521785866083	0.13372981479960486	0.07866459694094405	0.4719875816456643	0.01573291938818881	0.2045279520464545	0.23599379082283214	0.14946273418779368	0.12586335510551047	0.07866459694094405	0.07079813724684964
931	0.04531701373248532	0.12990877269979123	0.05135928223015003	0.12386650420212654	0.024169073990658835	0.7764315019499151	0.02719020823949119	0.04833814798131767	0.024169073990658835	0.0	0.009063402746497062	0.0030211342488323544	0.024169073990658835
932	0.07682247657917543	0.23950536815860574	0.05422763052647677	0.1581639223688906	0.022594846052698653	0.8631231192130887	0.06326556894755624	0.022594846052698653	0.013556907631619193	0.009037938421079462	0.004518969210539731	0.004518969210539731	0.018075876842158924
933	0.03241996670491189	0.3912754602316953	0.040245475909545796	0.1565101840926781	0.07713716215996277	0.735597865235587	0.1319157265924001	0.014533088522891539	0.013415158636515266	0.005589649431881361	0.005589649431881361	0.010061368977386449	0.01676894829564408
934	0.1401880987952641	0.17768026475213702	0.15485894634360567	0.16463951137583338	0.008150470860189772	0.8378684044275085	0.027711600924645228	0.024451412580569314	0.01956113006445545	0.006520376688151817	0.0016300941720379543	0.0032601883440759086	0.03260188344075909
935	0.15872966991530565	0.20094500765873802	0.08611928899660201	0.19081332660031428	0.07767622144791554	0.8561270494368083	0.025329202646059413	0.018574748607110236	0.02026336211684753	0.006754454038949177	0.006754454038949177	0.010131681058423766	0.032083656685008594
936	0.036793130433378354	0.25671570552379896	0.17894840710779472	0.309396778644318	0.04850003557127148	0.7709833240812465	0.025922432805334752	0.030939677864431803	0.036793130433378354	0.006689660078796065	0.004181037549247541	0.010034490118194099	0.03177588537428131
937	0.02146032028160154	0.41554983818010255	0.04292064056320308	0.08584128112640615	0.0019509382074183216	0.8096393560786035	0.1775353768750673	0.007803752829673286	0.029264073111274824	0.003901876414836643	0.0019509382074183216	0.003901876414836643	0.03706782594094812
938	0.02465706022398611	0.4790514557803016	0.03287608029864815	0.09158336654623413	0.03052778884874471	0.7491049725191972	0.154987235693627	0.018786331599227515	0.008219020074662037	0.003522437174855159	0.007044874349710318	0.003522437174855159	0.011741457249517197
939	0.0181313663319765	0.16039285601363826	0.07949906776328157	0.12134068237553504	0.011157763896600921	0.7894117956845152	0.037657453151028114	0.13389316675921106	0.1534192535782627	0.03207857120272765	0.016736645844901383	0.03905217363810323	0.1269195643238355
940	0.026579971638896287	0.15629023323671015	0.07973991491668886	0.3380972392467607	0.11269907974892027	0.7367968138302051	0.039338358025566504	0.2541045288678485	0.0744239205889096	0.012758386386670217	0.005315994327779257	0.005315994327779257	0.06804472739557449
941	0.011294539357354048	0.34191650963626347	0.09959730160575843	0.03696394698770416	0.050312038955486214	0.7628947947740052	0.2166498004001549	0.012321315662568052	0.011294539357354048	0.002053552610428009	0.003080328915642013	0.0051338815260700225	0.00924098674692604
942	0.024686185040637527	0.12960247146334702	0.15428865650398454	0.14811711024382515	0.043200823821115675	0.7652717362597633	0.06171546260159382	0.09257319390239073	0.055543916341434435	0.024686185040637527	0.012343092520318764	0.012343092520318764	0.043200823821115675
943	0.027009907407755367	0.13408489748849986	0.15627160714487034	0.11189818783212936	0.03279774470941723	0.8151204199840459	0.01446959325415466	0.383926541010237	0.12057994378462218	0.02508062830720141	0.009646395502769774	0.02797454695803234	0.04051486111163305
944	0.06707119045100852	0.21699502792973346	0.06312582630683156	0.1696506581996098	0.01972682072088486	0.6115314423474306	0.06312582630683156	0.14992383747872493	0.26039403351568013	0.027617549009238802	0.03550827729759275	0.01972682072088486	0.06312582630683156
945	0.01366760037232132	0.05467040148928528	0.025382686405739593	0.04490782979477005	0.015620114711224367	0.25773189273520203	0.017572629050127412	0.11324583165637667	0.0683380018616066	0.0	0.009762571694515228	0.017572629050127412	0.21477657727933502
946	0.05099578536495873	0.13925772157354113	0.07060954896686594	0.05491853808534017	0.0392275272038144	0.9375379001711643	0.025497892682479366	0.021575139962097922	0.015691010881525764	0.003922752720381441	0.005884129080572161	0.005884129080572161	0.0196137636019072
947	0.12962624157857133	0.21407970200097387	0.04910084908279217	0.194439362367857	0.04910084908279217	0.8798872155636357	0.05302891700941555	0.015712271706493496	0.04124471322954542	0.01178420377987012	0.00589210188993506	0.00589210188993506	0.025532441523051928
948	0.14161134242455553	0.3675151505780132	0.10115095887468253	0.16521323282864814	0.021916041089514546	0.6625387806291705	0.0640622739539656	0.21916041089514549	0.17364247940153832	0.0758632191560119	0.04720378080818518	0.06574812326854364	0.06574812326854364
949	0.030767028226425963	0.15212586178621726	0.0700804531824147	0.13845162701891683	0.09913820206292809	0.8836974218367901	0.08375468794971512	0.017092793459125535	0.008546396729562767	0.008546396729562767	0.005127838037737659	0.005127838037737659	0.005127838037737659
950	0.03885228267438529	0.0706405139534278	0.08123659104644197	0.18719736197658365	0.03885228267438529	0.8759423730225048	0.01766012848835695	0.02825620558137112	0.02472417988369973	0.01059607709301417	0.00353202569767139	0.01059607709301417	0.02472417988369973
951	0.010190991845178275	0.14267388583249585	0.1044576664130773	0.13248289398731755	0.043311715342007666	0.8356613313046184	0.02038198369035655	0.14012613787120126	0.045859463303302234	0.0025477479612945686	0.005095495922589137	0.012738739806472842	0.022929731651651117
952	0.05955004996274565	0.1836126540517991	0.06203130204452672	0.1910564102971423	0.012406260408905344	0.7989631703335041	0.037218781226716034	0.02481252081781069	0.07691881453521314	0.004962504163562138	0.007443756245343206	0.007443756245343206	0.037218781226716034
953	0.05900689787064537	0.14215298123382747	0.06973542475621726	0.1019210054129329	0.018774922049750797	0.8180501750248562	0.021457053771143767	0.10996740057711182	0.13947084951243452	0.05096050270646645	0.02413918549253674	0.05900689787064537	0.09923887369153994
954	0.056555126220725886	0.10033974006902979	0.03466281929657393	0.12040768808283576	0.01459487128276797	0.33203332168297134	0.012770512372421973	0.6038627993245247	0.2827756311036294	0.10033974006902979	0.06385256186210987	0.10216409897937578	0.17148973757252364
955	0.10745082939106751	0.1494968061093113	0.046717751909159784	0.28965006183679065	0.03270242633641185	0.8502630847467081	0.046717751909159784	0.02803065114549587	0.023358875954579892	0.004671775190915978	0.004671775190915978	0.0	0.009343550381831956
956	0.2658745676606256	0.2886231937706257	0.11374313055000025	0.07251124572562516	0.08530734791250019	0.8232159073556269	0.02701399350562506	0.011374313055000026	0.019905047846250044	0.004265367395625009	0.0028435782637500065	0.007108945659375016	0.012796102186875028
957	0.09964867455895213	0.16258467954355346	0.06293600498460135	0.14160601121535302	0.015734001246150337	0.6713173865024143	0.010489334164100224	0.031468002492300674	0.22552068452815482	0.05769133790255124	0.015734001246150337	0.05769133790255124	0.031468002492300674
958	0.07825643170815634	0.10868948848355048	0.06521369309013028	0.12390601687124754	0.01739031815736808	0.9216868623405081	0.021737897696710095	0.015216528387697067	0.0065213693090130295	0.0065213693090130295	0.0	0.00434757953934202	0.010868948848355047
959	0.20936429753307678	0.10163315414227028	0.1077311433908065	0.2459522330242941	0.004065326165690811	0.8496531686293796	0.01422864157991784	0.016261304662763244	0.04471858782259893	0.008130652331381622	0.0020326630828454055	0.012195978497072435	0.0365879354912173
960	0.03595828787674389	0.07570165868788187	0.022710497606364562	0.05299116108151731	0.011355248803182281	0.2554930980716013	0.015140331737576373	0.14572569297417262	0.15518840031015785	0.03406574640954684	0.03974337081113798	0.08894944895826119	0.07380911722068483
961	0.03700532452412648	0.11101597357237944	0.06167554087354413	0.1541888521838603	0.006167554087354413	0.7647767068319472	0.04317287861148089	0.04317287861148089	0.01850266226206324	0.006167554087354413	0.0	0.0	0.01850266226206324
962	0.13088399820073765	0.1427825434917138	0.04461954484116057	0.16657963407366613	0.017847817936464224	0.8923908968232114	0.011898545290976151	0.03867027219567249	0.020822454259208267	0.0	0.0029746363227440378	0.008923908968232112	0.01487318161372019
963	0.22898573122135812	0.31319338721888984	0.07829834680472246	0.3013747688332713	0.04875180084067624	0.4875180084067624	0.06647972841910396	0.13295945683820792	0.11079954736517326	0.03545585515685545	0.016250600280225416	0.031023873262248515	0.07534369220831783
964	0.1168120589076981	0.20389013918434576	0.07221109096112245	0.25061496274742495	0.016990844932028813	0.7921981449558434	0.044600967946575636	0.02548626739804322	0.02336241178153962	0.006371566849510805	0.006371566849510805	0.004247711233007203	0.019114700548532416
965	0.1310454271653564	0.2177044999682534	0.05495453397256881	0.1225908834772689	0.05072726212852506	0.7186362134874383	0.05284089805054693	0.21136359220218773	0.09934088833502824	0.05495453397256881	0.021136359220218774	0.02536363106426253	0.046499990284481305
966	0.05928795864967026	0.2875465994509007	0.06521675451463728	0.22529424286874697	0.0237151834598681	0.7588858707157792	0.020750785527384588	0.026679581392351614	0.03557277518980215	0.005928795864967025	0.0029643979324835124	0.005928795864967025	0.044465968987252684
967	0.12934716708392344	0.07814724677987041	0.113178771198433	0.17515762209281302	0.01616839588549043	0.8596197145785746	0.010778930590326955	0.024252593828235646	0.03772625706614434	0.010778930590326955	0.0026947326475817387	0.008084197942745215	0.01886312853307217
968	0.10890367928178746	0.08890096267901017	0.033337861004628815	0.08445591454505966	0.01778019253580203	0.9334601081296068	0.008890096267901016	0.01778019253580203	0.03556038507160406	0.004445048133950508	0.008890096267901016	0.013335144401851524	0.02667028880370305
969	0.022423087934501998	0.09930224656708027	0.03843957931628914	0.067269263803506	0.01601649138178714	0.5749920406061584	0.03523628103993171	0.31552488022120667	0.2979067397012408	0.1489533698506204	0.07527750949439957	0.11371708881068869	0.16496986123240753
970	0.09129630725435835	0.19870372755360347	0.08592593623939608	0.22018521161345248	0.01074074202992451	0.7518519420947157	0.032222226089773535	0.02148148405984902	0.08055556522443383	0.016111113044886768	0.0	0.01074074202992451	0.032222226089773535
971	0.029191291720249868	0.19704121911168662	0.1800129656082075	0.20190643439839492	0.0218934687901874	0.7297822930062468	0.024326076433541555	0.08270865987404129	0.026758684076895713	0.009730430573416623	0.002432607643354156	0.007297822930062467	0.01702825350347909
972	0.13371085511479708	0.18193444220537963	0.07233538063587383	0.14247878004035755	0.024111793545291277	0.8987123048699476	0.019727831082511044	0.01095990615695058	0.01753584985112093	0.01095990615695058	0.008767924925560465	0.0043839624627802325	0.01753584985112093
973	0.09399957707805369	0.4662379023071463	0.08271962782868725	0.18423917107298524	0.048879780080587916	0.3722383252290926	0.037599830831221474	0.4211181053096805	0.11655947557678657	0.04511979699746577	0.011279949249366443	0.03007986466497718	0.052639763163710065
974	0.01768285081145042	0.07073140324580168	0.0795728286515269	0.1989320716288172	0.013262138108587817	0.8134111373267192	0.03978641432576345	0.044207127028626045	0.06631069054293907	0.01768285081145042	0.004420712702862605	0.0	0.01768285081145042
975	0.05927568315800113	0.24291407411808308	0.019758561052667042	0.15690622012412062	0.04997753678027546	0.6950364417349936	0.13598539077423788	0.026732170835961293	0.19642334222945473	0.04997753678027546	0.03370578061925555	0.05695114656356971	0.03603031721368696
976	0.0464988984723468	0.15373105209224858	0.14898626653384586	0.18504663677770664	0.02277497068033312	0.8863259423096307	0.023723927792013672	0.01803018512193039	0.013285399563527655	0.004744785558402733	0.0018979142233610934	0.00284687133504164	0.021826013568652575
977	0.05742757866480124	0.0689130943977615	0.10107253845005018	0.20214507690010036	0.006891309439776149	0.6983193565639831	0.020673928319328447	0.30321761535015057	0.10796384788982634	0.041347856638656894	0.027565237759104595	0.043644959785248946	0.032159444052288697
978	0.03121060418382079	0.26083147782193095	0.051274564016277016	0.13821838995692065	0.022293288702729137	0.6844039631737845	0.09809047029200821	0.14267704769746647	0.2273915447678372	0.07133852384873324	0.05350389288654993	0.05573322175682284	0.051274564016277016
979	0.014403383175905624	0.0594139556006107	0.025205920557834844	0.05401268690964609	0.012602960278917422	0.3600845793976406	0.021605074763858437	0.3654858480886052	0.22685328502051358	0.09542241354037476	0.09362199064338655	0.13863256306809163	0.34027992753077035
980	0.010826797874778613	0.12450817555995403	0.054133989373893056	0.11909477662256472	0.010826797874778613	0.8769706278570676	0.010826797874778613	0.005413398937389307	0.005413398937389307	0.010826797874778613	0.0	0.0	0.010826797874778613
981	0.07918754002897443	0.3299480834540602	0.11158244276810035	0.35634393013038496	0.03359471395168613	0.6047048511303502	0.04079358122704744	0.1523760239951478	0.11998112125602188	0.03359471395168613	0.015597545763282844	0.03719414758936679	0.07438829517873358
982	0.01342773389978907	0.6848144288892425	0.14770507289767976	0.07720946992378715	0.015106200637262703	0.3474426146570422	0.33737181423220036	0.01342773389978907	0.01846313411220997	0.005035400212420901	0.0016784667374736338	0.006713866949894535	0.00839233368736817
983	0.201867283784431	0.07003558825174137	0.052183379481689655	0.19362780281363792	0.02197194925544827	0.889863944845655	0.005492987313862068	0.02197194925544827	0.02883818339777586	0.002746493656931034	0.004119740485396551	0.004119740485396551	0.016478961941586205
984	0.07622112253113894	0.27505883348193616	0.05965131328523916	0.20049469187538718	0.061308294209829146	0.7804380154818791	0.08947696992785875	0.09113395085244873	0.13421545489178813	0.08119206530490887	0.03148263756720956	0.061308294209829146	0.023197732944259676
985	0.17295645587665467	0.13757899899279347	0.13757899899279347	0.2044030842178646	0.0	0.7704423943596435	0.03537745688386118	0.0746857423103736	0.05503159959711739	0.0039308285426512424	0.0039308285426512424	0.007861657085302485	0.027515799798558695
986	0.08810886172421005	0.5227792462303129	0.07048708937936804	0.08223493760926272	0.04699139291957869	0.646131652644207	0.19383949579326212	0.023495696459789345	0.04111746880463136	0.0	0.011747848229894673	0.005873924114947336	0.06461316526442071
987	0.017719952460506356	0.20647596780068275	0.08474759872416084	0.3043209226913048	0.019260817891854735	0.8235925730557084	0.017719952460506356	0.014638221597809597	0.011556490735112841	0.005393029009719326	0.003852163578370947	0.0030817308626967573	0.018490385176180544
988	0.027788482091857112	0.24314921830374972	0.055576964183714224	0.3577767069326603	0.04052486971729162	0.7792353519924932	0.05326125734272613	0.018525654727904742	0.16094162544867244	0.08336544627557134	0.024314921830374973	0.057892671024702316	0.03241989577383329
989	0.018835749053559947	0.17580032449989286	0.17580032449989286	0.3118362898867147	0.010464305029755526	0.7534299621423979	0.02720719307736437	0.018835749053559947	0.06278583017853316	0.010464305029755526	0.010464305029755526	0.025114332071413264	0.010464305029755526
990	0.06130340118412341	0.08388886477827413	0.05807690638495902	0.07743587517994535	0.02903845319247951	0.9485894709543305	0.01613247399582195	0.009679484397493169	0.01290597919665756	0.00322649479916439	0.00322649479916439	0.0	0.01290597919665756
991	0.07882464163197135	0.2167677644879212	0.09196208190396657	0.4729478497918281	0.07225592149597374	0.5123601706078137	0.0525497610879809	0.03284360067998806	0.09196208190396657	0.045981040951983285	0.0	0.006568720135997613	0.03284360067998806
992	0.09452079252295031	0.09452079252295031	0.14768873831710988	0.08270569345758153	0.017722648598053187	0.8506871327065529	0.04726039626147516	0.005907549532684395	0.01181509906536879	0.0	0.0	0.005907549532684395	0.02363019813073758
993	0.08586063636314409	0.167428240908131	0.08586063636314409	0.14167004999918778	0.01717212727262882	0.8457272681769694	0.01717212727262882	0.030051222727100438	0.06868850909051528	0.00858606363631441	0.01717212727262882	0.00858606363631441	0.03863728636341485
994	0.028612393359228435	0.5402693099007252	0.06059095064307198	0.20028675351459904	0.08752026203999286	0.6496696374507163	0.16325895034383284	0.0336616392461511	0.01683081962307555	0.00673232784923022	0.0	0.00673232784923022	0.018513901585383106
995	0.041234117371881804	0.3239823507790714	0.06774176425380583	0.1884988222714597	0.09130411703773829	0.6774176425380583	0.07363235244978894	0.2915841157011642	0.16493646948752722	0.05301529376384804	0.044179411469873364	0.08246823474376361	0.0353435291758987
996	0.19924841669889798	0.16113132828693488	0.05371044276231163	0.22177215076051254	0.12301423987497179	0.8333781602797384	0.03638449348414659	0.013860759422532034	0.02425632898943106	0.006930379711266017	0.0017325949278165042	0.005197784783449512	0.027721518845064068
997	0.13469352075610955	0.14603613303030827	0.09357655126213928	0.2197631128125998	0.018431744945572884	0.8960663696616973	0.041116969493970285	0.01701391841129805	0.02126739801412256	0.007089132671374187	0.0028356530685496747	0.0028356530685496747	0.028356530685496747
998	0.029748154447902027	0.07808890542574283	0.10597780022065097	0.1747704073814244	0.07065186681376731	0.8682742579481405	0.007437038611975507	0.016733336876944893	0.029748154447902027	0.0037185193059877534	0.007437038611975507	0.013014817570957139	0.014874077223951013
999	0.024129230905419078	0.43271754090384884	0.1206461545270954	0.23164061669202318	0.08203938507842488	0.5935790802733093	0.10456000059014935	0.04504123102344895	0.09490830822798173	0.011260307755862238	0.003217230787389211	0.003217230787389211	0.05630153877931118
1000	0.33703303061786083	0.5968293250524619	0.11936586501049237	0.186070318986944	0.021064564413616302	0.3616083557670799	0.07021521471205434	0.03159684662042445	0.028086085884821737	0.007021521471205434	0.003510760735602717	0.010532282206808151	0.028086085884821737
1001	0.01906337962792147	0.27006454472888747	0.15250703702337176	0.07943074844967278	0.050835679007790575	0.857852083256466	0.0571901388837644	0.025417839503895288	0.012708919751947644	0.003177229937986911	0.006354459875973822	0.006354459875973822	0.003177229937986911
1002	0.036262304652644274	0.1709508647910373	0.1326164284439562	0.24658367163798106	0.07459674099972537	0.8319608753163815	0.043514765583173125	0.024865580333241787	0.02382951448602338	0.00932459262496567	0.0031081975416552233	0.004144263388873632	0.0269377120276786
1003	0.10447825845017246	0.25829347227959304	0.13059782306271556	0.1683260830586112	0.034826086150057486	0.7226412876136928	0.09286956306681997	0.16542390921277306	0.08706521537514371	0.023217390766704992	0.017413043075028743	0.01451086922919062	0.037728259995895616
1004	0.02590634665963237	0.3323158950821807	0.04823940412483269	0.15186479076336218	0.12059851031208171	0.7378842186502185	0.21439735166592305	0.025013024361024358	0.05985259400673685	0.007146578388864102	0.0017866445972160255	0.0017866445972160255	0.020546412867984292
1005	0.11545866134545256	0.0848059193953324	0.08071888713531639	0.21048216139082498	0.021456919365084103	0.8776901778384402	0.009195822585036043	0.02247867743008811	0.009195822585036043	0.010217580650040048	0.0030652741950120146	0.0020435161300080096	0.02350043549509211
1006	0.05019114151262193	0.5019114151262193	0.09321211995201215	0.20793472912371944	0.028680652292926816	0.5592727197120729	0.07170163073231704	0.11472260917170726	0.03585081536615852	0.014340326146463408	0.007170163073231704	0.0	0.03585081536615852
1007	0.03038641787576583	0.06836944022047313	0.049377929048119475	0.19371341395800717	0.022789813406824375	0.8242315848801482	0.003798302234470729	0.11394906703412187	0.15952869384777063	0.034184720110236565	0.026588115641295106	0.0911592536272975	0.08356264915835604
1008	0.027687186254769777	0.06514632059945831	0.032573160299729155	0.04397376640463435	0.011400606104905203	0.1872956717234426	0.01954389617983749	0.4397376640463435	0.327360261012278	0.15797982745368638	0.1074914289891062	0.153093853408727	0.33550355108721025
1009	0.09548733379885362	0.18343619387674512	0.1407181761246264	0.15579512356655065	0.07538473720962129	0.8443090567477582	0.04020519317846468	0.042718017752118725	0.0175897720155783	0.012564122868270213	0.0025128245736540425	0.005025649147308085	0.01005129829461617
1010	0.0706131314226086	0.12798630070347808	0.0706131314226086	0.1529951180823186	0.026479924283478225	0.7649755904115931	0.023537710474202864	0.10444859022927522	0.17506172165188383	0.0353065657113043	0.025008817378840545	0.05737316928086948	0.039719886425217336
1011	0.05508452232200006	0.38369218996703497	0.04368772460020695	0.1082695783570346	0.03608985945234487	0.8509608965605527	0.07028025261772422	0.018994662869655194	0.011396797721793117	0.005698398860896558	0.003798932573931039	0.005698398860896558	0.015195730295724156
1012	0.19369054849595077	0.5326490083638646	0.06658112604548308	0.3268528005869169	0.04842263712398769	0.45396222303738465	0.04236980748348924	0.018158488921495384	0.012105659280996923	0.006052829640498462	0.0	0.018158488921495384	0.03631697784299077
1013	0.03563636863949072	0.09503031637197526	0.023757579092993815	0.07919193030997938	0.019797982577494846	0.34052530033291134	0.019797982577494846	0.28905054563142474	0.14254547455796288	0.03167677212399175	0.027717175608492784	0.059393947732484534	0.35240408987940824
1014	0.021368166496041664	0.4849644743884239	0.07989836168085145	0.08082741239807066	0.02972962295101449	0.6661293642461685	0.21553976639485506	0.04645253586096015	0.021368166496041664	0.005574304303315218	0.005574304303315218	0.0018581014344384056	0.026942470799356882
1015	0.07141721509798667	0.34619192403430826	0.10288920819201469	0.1948842649284043	0.01573599654701401	0.6330712456991022	0.0689962925522922	0.03510337691256971	0.07867998273507006	0.012104612728472316	0.006052306364236158	0.016946457819861243	0.058102141096667115
1016	0.05985256885300909	0.20027590346968424	0.09898694079536118	0.19797388159072235	0.03222830630546643	0.5593913165877388	0.03222830630546643	0.3360951943284356	0.1519334440114846	0.029926284426504544	0.03222830630546643	0.03453032818442832	0.0575505469740472
1017	0.023703072150425438	0.1469590473326377	0.07110921645127631	0.1137747463220421	0.01896245772034035	0.8343481396949753	0.014221843290255262	0.3223617812457859	0.0758498308813614	0.0379249154406807	0.014221843290255262	0.009481228860170174	0.033184301010595614
1018	0.19479071241583026	0.2647155835394617	0.059935603820255465	0.12986047494388686	0.03995706921350365	0.5494097016856752	0.019978534606751825	0.0799141384270073	0.09989267303375911	0.019978534606751825	0.004994633651687956	0.049946336516879554	0.03496243556181569
1019	0.25969660306484327	0.29243146899738653	0.07419902944709808	0.24223800790082017	0.09165762461112115	0.7463549432619865	0.06765205626058943	0.02400556835053173	0.021823243955028843	0.004364648791005769	0.0021823243955028846	0.006546973186508653	0.05019346109656634
1020	0.13728912158585607	0.15254346842872898	0.166102887844616	0.1728825975525595	0.0372884033936893	0.8474637134929387	0.02881376625875992	0.02711883883177404	0.038983330820675184	0.015254346842872897	0.00677970970794351	0.01355941941588702	0.023728983977802286
1021	0.07346611442123938	0.278397907280486	0.048977409614159584	0.25390920247340626	0.04768853041378696	0.8210160506373593	0.037377496810805995	0.015466550404471448	0.04511077201304172	0.003866637601117862	0.0	0.005155516801490482	0.02062206720596193
1022	0.025505401440333995	0.6918340140690595	0.03506992698045924	0.20085503634263022	0.07332802914096023	0.45909722592601193	0.16578510936217095	0.03506992698045924	0.012752700720166998	0.012752700720166998	0.0	0.00956452554012525	0.00956452554012525
1023	0.039292759561882114	0.07329610918274165	0.04609342948605402	0.08916433900580942	0.0188907497893664	0.32114274641922885	0.023424529738814343	0.5312078840769832	0.3067857765793104	0.11334449873619842	0.05742787935967387	0.08916433900580942	0.1926856478515373
1024	0.20651186308122935	0.4143913543947847	0.09026346333351747	0.3528480839401137	0.04239647520210669	0.619535589243688	0.0246173081818684	0.04786698813141078	0.15590961848516652	0.06427852691932304	0.01914679525256431	0.04239647520210669	0.03829359050512862
1025	0.06765484512576747	0.15548745107851825	0.06053328248094985	0.14599203421876142	0.06172020958841946	0.8534005902706459	0.026112396364331308	0.09970187702744682	0.12937505471418695	0.0237385421493921	0.008308489752287233	0.027299323471800915	0.05341171983613222
1026	0.0798903088561456	0.08449936513630785	0.05530867536194696	0.16438967399245344	0.05069961908178471	0.9233476081258367	0.007681760466937077	0.015363520933874154	0.0199725772140364	0.0030727041867748307	0.004609056280162246	0.007681760466937077	0.02765433768097348
1027	0.027703876752456925	0.13456168708336222	0.09300587195467684	0.1543501704779743	0.04749236014706902	0.7519623689952595	0.04155581512868539	0.04551351180760781	0.0435346634681466	0.011873090036767255	0.001978848339461209	0.009894241697306046	0.057386601844375065
1028	0.04039767502809226	0.10368736590543678	0.0821419392237876	0.15620434344195672	0.0323181400224738	0.9210669906405035	0.035011318357679955	0.014812480843633827	0.06867604754775683	0.014812480843633827	0.004039767502809225	0.005386356670412301	0.018852248346443053
1029	0.2736772486429355	0.1973022025100233	0.07319275254404091	0.203666789687766	0.02545834871097075	0.7191983510849236	0.04136981665532747	0.028640642299842093	0.10819798202162569	0.06364587177742687	0.05409899101081284	0.06046357818855553	0.028640642299842093
1030	0.08743920088668419	0.07650930077584867	0.06284692563730426	0.2459227524937993	0.019127325193962166	0.7596280577030688	0.021859800221671048	0.0573819755818865	0.051917025526468735	0.010929900110835524	0.005464950055417762	0.019127325193962166	0.043719600443342096
1031	0.018757005877755535	0.07877942468657326	0.04126541293106217	0.03751401175551107	0.01125420352665332	0.3376261057995997	0.04501681410661328	0.4576709434172351	0.3713887163795596	0.19882426230420866	0.10128783173987989	0.13880184349539096	0.052519616457715496
1032	0.019536467496343614	0.16801362046855506	0.042980228491955944	0.03907293499268723	0.027351054494881056	0.9064920918303436	0.05079481549049339	0.0	0.01562917399707489	0.011721880497806168	0.0	0.0	0.007814586998537446
1033	0.09439302148690536	0.4306681605340057	0.05604585650785005	0.17403713336648177	0.11504149493716591	0.738920371327181	0.14748909607328964	0.05899563842931585	0.10324236725130274	0.022123364410993444	0.013274018646596067	0.03539738305758951	0.05309607458638427
1034	0.03436209706136093	0.4111997615009525	0.04008911323825442	0.09048685559491712	0.032071290590603534	0.6448620215182068	0.024053467942952652	0.3527841964966389	0.22678984060498214	0.08132362971188753	0.049252339121284	0.06872419412272186	0.022908064707573953
1035	0.0053992563576404275	0.21597025430561714	0.06479107629168514	0.0971866144375277	0.026996281788202143	0.831485479076626	0.03239553814584257	0.02159702543056171	0.02159702543056171	0.02159702543056171	0.0	0.0053992563576404275	0.026996281788202143
1036	0.062266080163311595	0.259442000680465	0.0933991202449674	0.2179312805715906	0.049293980129288345	0.7809204220481996	0.04410514011567905	0.19458150051034875	0.0882102802313581	0.0207553600544372	0.012972100034023252	0.018160940047632548	0.031133040081655797
1037	0.02605545290209827	0.09809111680789938	0.05057823210407312	0.16706143331345363	0.009196042200740566	0.318796129625673	0.016859410701357706	0.5992754167482602	0.34791692992801815	0.16246341221308333	0.05977427430481369	0.10575448530851651	0.05977427430481369
1038	0.09540576480248855	0.12544091298104976	0.10070608506929347	0.10423963191383008	0.030035148178561212	0.9310895935353974	0.04063578871217105	0.014134187378146451	0.04416933555670766	0.014134187378146451	0.010600640533609838	0.01590096080041476	0.0070670936890732255
1039	0.1281318836048652	0.30461542140024556	0.0870329775429273	0.24538464501686447	0.07857143805958715	0.7470330572434594	0.09186814296197883	0.1861538686334834	0.04109890606193789	0.007252748128577275	0.006043956773814396	0.006043956773814396	0.020549453030968945
1040	0.06008785250421211	0.2610713591562319	0.1160317151805475	0.12017570500842421	0.013467966940599265	0.7801060850977882	0.01761195676847596	0.05179987284845871	0.12639168975023926	0.013467966940599265	0.004143989827876697	0.0051799872848458705	0.029007928795136875
1041	0.15145258072928505	0.4543577421878552	0.02120336130209991	0.3998348131253126	0.05452292906254263	0.2059755097918277	0.07572629036464253	0.03331956776044272	0.36954429697945557	0.08178439359381394	0.045435774218785516	0.06058103229171403	0.04240672260419982
1042	0.05085834195042102	0.02179643226446615	0.0435928645289323	0.036327387107443584	0.007265477421488717	0.5158488969256988	0.02179643226446615	0.5812381937190974	0.18890241295870663	0.0435928645289323	0.036327387107443584	0.05812381937190974	0.036327387107443584
1043	0.06258756784544316	0.09134401793659272	0.07104534728401656	0.14039913868031842	0.0169155588771468	0.8407032761941959	0.015224002989432118	0.09811024148745144	0.13194135924174505	0.055821344294584435	0.04736356485601104	0.03890578541743764	0.0338311177542936
1044	0.06365799583204244	0.16369198928239484	0.04243866388802829	0.24856931705845145	0.009093999404577491	0.33950931110422633	0.04243866388802829	0.04243866388802829	0.6153606263764102	0.23644398451901477	0.09093999404577491	0.17278598868697234	0.14247265733838071
1045	0.022261956644832232	0.41926685014434034	0.0482342393971365	0.06307554382702465	0.03339293496724834	0.7272239170645195	0.1150201093316332	0.11873043543910525	0.029682608859776312	0.011130978322416116	0.007420652214944078	0.003710326107472039	0.03339293496724834
1046	0.27577853240273087	0.13073945239833168	0.10009739324247269	0.18793796282260178	0.04494168676192651	0.8069075577709532	0.01634243154979146	0.030642059155858985	0.00817121577489573	0.01838523549351539	0.00817121577489573	0.012256823662343595	0.030642059155858985
1047	0.17431898697075787	0.25603101211330065	0.05175094925694375	0.1334629743994865	0.03813227839985329	0.860699998168117	0.1035018985138875	0.010894936685672367	0.024513607542762827	0.0	0.0	0.0027237341714180918	0.008171202514254277
1048	0.03315927563663048	0.0896528563508898	0.0429842461956321	0.08105600711176339	0.014737455838502434	0.4715985868320779	0.020878062437878448	0.3561551827638088	0.20141189645953328	0.08105600711176339	0.04912485279500811	0.10193406954964182	0.26527420509304384
1049	0.05679771026539715	0.2555896961942872	0.10791564950425458	0.1666066167784983	0.018932570088465717	0.8538589109898038	0.07573028035386287	0.007573028035386287	0.007573028035386287	0.007573028035386287	0.0037865140176931433	0.0037865140176931433	0.02082582709731229
1050	0.08418948805052978	0.1459284459542516	0.13330002274667213	0.381659012495735	0.06875474857459932	0.6665001137333607	0.05612632536701984	0.23713372467565885	0.051916850964493354	0.00701579067087748	0.0014031581341754963	0.01122526507340397	0.05612632536701984
1051	0.021448915559847435	0.10520182393639457	0.021448915559847435	0.12460798563339939	0.020427538628426133	0.8344649529712074	0.02247029249126874	0.027577177148375275	0.018384784765583518	0.008171015451370452	0.004085507725685226	0.009192392382791759	0.08988116996507496
1052	0.049902284240756906	0.22264096045876158	0.015354548997155971	0.061418195988623886	0.019193186246444966	0.8828865673364684	0.02687046074502295	0.019193186246444966	0.015354548997155971	0.003838637249288993	0.003838637249288993	0.007677274498577986	0.019193186246444966
1053	0.12093826567012073	0.26455245615338907	0.06046913283506036	0.15873147369203347	0.06802777443944291	0.4913117042848655	0.06802777443944291	0.3779320802191273	0.10582098246135564	0.03779320802191272	0.05291049123067782	0.03779320802191272	0.07558641604382545
1054	0.10110364544249378	0.23491729382226495	0.1605763780557254	0.10407728207315535	0.23194365719160334	0.7642246140800264	0.13678728501043275	0.05649909598257005	0.05055182272124689	0.02081545641463107	0.01784181978396949	0.02378909304529265	0.032710002937277396
1055	0.03570859283376591	0.10117434636233673	0.08332004994545378	0.09522291422337574	0.017854296416882954	0.8212976351766158	0.06546575352857083	0.24400871769740035	0.14283437133506363	0.023805728555843935	0.0	0.011902864277921968	0.053562889250648865
1056	0.15607768813926237	0.07803884406963119	0.12237909638192163	0.1897762798966031	0.06207635323720662	0.8619745049509262	0.01596249083242456	0.1117374358269719	0.05675552295973177	0.01596249083242456	0.0	0.005320830277474853	0.01596249083242456
1057	0.0992651251678355	0.1394438663071975	0.0909930314038492	0.14180732166833643	0.08272093763986291	0.9040216756356447	0.020089370569680996	0.011817276805694702	0.023634553611389403	0.007090366083416822	0.0011817276805694702	0.0023634553611389403	0.016544187527972584
1058	0.020969239199217404	0.12390914072264828	0.3088197045702927	0.07434548443358897	0.011437766835936765	0.6119205257226169	0.028594417089841916	0.12390914072264828	0.07053289548827672	0.026688122617185783	0.01715665025390515	0.02287553367187353	0.05718883417968383
1059	0.11712612603413163	0.4485073606672845	0.11712612603413163	0.27424653900674717	0.1342665347220533	0.5313526693255727	0.15997714775393587	0.04856449128244481	0.14855020862865473	0.011426939125281133	0.014283673906601417	0.042851021719804254	0.019997143469241984
1060	0.25550473823458597	0.2281292305665946	0.07072006147564432	0.26919249206858165	0.059313599947314596	0.798452306983081	0.03421938458498919	0.018250338445327568	0.022812923056659457	0.004562584611331892	0.004562584611331892	0.004562584611331892	0.029656799973657298
1061	0.0722740344478688	0.11329443237774028	0.05664721618887014	0.14259471661336276	0.019533522823748324	0.8458015382683024	0.009766761411874162	0.025393579670872822	0.03906704564749665	0.00781340912949933	0.0019533522823748325	0.01562681825899866	0.03320698880037215
1062	0.04978686441758911	0.21574307914288612	0.07191435971429537	0.11616935030770793	0.011063747648353136	0.8629723165715445	0.04425499059341254	0.09957372883517822	0.05531873824176568	0.005531873824176568	0.005531873824176568	0.011063747648353136	0.005531873824176568
1063	0.02944257043803025	0.36116219737317107	0.060847978905262515	0.09814190146010082	0.07458784510967663	0.5005236974465143	0.08636487328488873	0.2002094789786057	0.11188176766451495	0.04907095073005041	0.013739866204414117	0.04121959861324235	0.10991892963531294
1064	0.2721464737694737	0.6537431598158009	0.07395284613300915	0.2455234491615904	0.017748683071922195	0.3904710275822883	0.1331151230394165	0.005916227690640733	0.014790569226601831	0.008874341535961098	0.0029581138453203663	0.008874341535961098	0.03253925229852403
1065	0.06471908166894062	0.1145029906450488	0.02489195448805409	0.08961103615699473	0.019913563590443273	0.2787898902662058	0.014935172692832455	0.02489195448805409	0.05974069077132982	0.004978390897610818	0.004978390897610818	0.019913563590443273	0.3335521901399248
1066	0.20967706873429806	0.18426166646347406	0.14613856305723805	0.21603091930200405	0.05083080454164801	0.7815236198278382	0.025415402270824006	0.006353850567706001	0.012707701135412003	0.006353850567706001	0.0	0.0	0.025415402270824006
1067	0.07584153270854975	0.16179526977823946	0.058145175076554804	0.1744355252296644	0.015168306541709949	0.862065421787182	0.037920766354274875	0.02780856199313491	0.10870619688225462	0.03539271526398988	0.010112204361139967	0.015168306541709949	0.030336613083419898
1068	0.10544352080526925	0.2402510600626388	0.036037659009395824	0.3230042029731033	0.018686193560427465	0.690054433624357	0.01468200922605015	0.09209623969067822	0.18686193560427464	0.08408787102192358	0.04137657145523224	0.08542259913338268	0.07607950235316896
1069	0.0634761948910426	0.3509155679825563	0.11617341329115345	0.21797485792773122	0.06946451516378248	0.8000395884380465	0.10060378058202979	0.0407205778546311	0.02634860920005542	0.008383648381835815	0.005988320272739869	0.003592992163643921	0.022755617036411498
1070	0.029039882128809546	0.10708456534998521	0.2776938728567413	0.14701440327709836	0.03811484529406253	0.8076717217075156	0.012704948431354179	0.1197895137813394	0.10345458008388402	0.021779911596607162	0.012704948431354179	0.029039882128809546	0.03992983792711313
1071	0.03328400521593945	0.26983818514350916	0.15809902477571242	0.27459304303150045	0.016642002607969726	0.7631546910226117	0.030906576271943778	0.07845515515185728	0.07488901173586378	0.022585574967958915	0.0095097157759827	0.008321001303984863	0.04873729335191134
1072	0.024621581292259925	0.5072045746205543	0.13788085523665558	0.11818359020284763	0.034470213809163895	0.5269018396543623	0.029545897550711908	0.05416747884297182	0.0640161113598758	0.014772948775355954	0.004924316258451984	0.024621581292259925	0.029545897550711908
1073	0.06678544586330623	0.08711145112605162	0.21197119774005893	0.2642380684156899	0.037748295487955705	0.6533358834453872	0.011614860150140216	0.09582259623865678	0.08420773608851657	0.026133435337815484	0.008711145112605161	0.008711145112605161	0.02322972030028043
1074	0.047607231755366554	0.08056608450908186	0.04028304225454093	0.05126932650577937	0.0329588527537153	0.23437406402641994	0.02197256850247687	0.12084912676362279	0.28930548528261213	0.38818204354375807	0.2563466325288968	0.17944264277022778	0.369871569791694
1075	0.0363690484011111	0.1853089609008994	0.043296486191798926	0.09178855072661372	0.08312925348825394	0.8520748482546029	0.025977891715079356	0.20782313372063485	0.13508503691841264	0.04676020508714284	0.0242460322674074	0.05541950232550263	0.02251417281973544
1076	0.05077516069284855	0.09478029995998397	0.04739014997999198	0.07108522496998798	0.02708008570285256	0.3215760177213742	0.010155032138569709	0.03723511784142228	0.2403357606128165	0.05754518211856169	0.040620128554278837	0.09478029995998397	0.5145216283541987
1077	0.10163947691311002	0.13956465486576303	0.08040137725962436	0.14259866910197527	0.08040137725962436	0.8920001854463984	0.022755106771591798	0.03185714948022852	0.024272113889697914	0.013653064062955078	0.0	0.004551021354318359	0.019721092535379556
1078	0.09218758991538416	0.09218758991538416	0.03184662197076907	0.13911945387230698	0.1743183518399991	0.7475575473138424	0.048608001955384374	0.0167613799846153	0.05363641595076896	0.023465931978461422	0.0167613799846153	0.02514206997692295	0.02514206997692295
1079	0.04287180927447028	0.22979289771116068	0.03429744741957622	0.19892519503354208	0.08231387380698295	0.8385725894086388	0.07030976721013127	0.03772719216153385	0.054875915871321956	0.0154338513388093	0.0034297447419576223	0.03601231979055503	0.03944206453251266
1080	0.2091427690997481	0.1591303677932866	0.13639745810853138	0.14549062198243345	0.02273290968475523	0.7365462737860694	0.03182607355865732	0.013639745810853136	0.054558983243412545	0.036372655495608364	0.009093163873902091	0.013639745810853136	0.036372655495608364
1081	0.16246471893086314	0.32882859111606694	0.11437516212732764	0.2742404455552969	0.2105542757343986	0.5913715769083417	0.14296895265915954	0.16506415443375694	0.14686810591350027	0.029893508283278813	0.011697459763022144	0.033792661537619534	0.04808955680353549
1082	0.02859804856719669	0.1559274552830486	0.17295010323971333	0.16546013813878085	0.014979930201864933	0.8879013174196306	0.012256306528798583	0.048344320196927734	0.008170871019199055	0.004766341427866115	0.0006809059182665879	0.006128153264399291	0.017703553874931284
1083	0.07230752710823828	0.09641003614431769	0.11448691792137725	0.18076881777059567	0.024102509036079422	0.8435878162627798	0.012051254518039711	0.04217939081313899	0.08435878162627798	0.012051254518039711	0.012051254518039711	0.0060256272590198555	0.012051254518039711
1084	0.07039292213073169	0.05797064175472021	0.04554836137870874	0.078674442381406	0.012422280376011475	0.9109672275741748	0.012422280376011475	0.02484456075202295	0.012422280376011475	0.008281520250674317	0.0	0.0041407601253371585	0.02070380062668579
1085	0.07103104024370568	0.187521946243383	0.10796718117043264	0.18183946302388654	0.025571174487734043	0.650644328632344	0.017047449658489363	0.15058580531665605	0.08239600668269859	0.011364966438992909	0.002841241609748227	0.008523724829244681	0.05398359058521632
1086	0.15040723100144973	0.27261310619012763	0.042302033719157736	0.13160632712626852	0.0893042934071108	0.7614366069448394	0.15980768293904035	0.023501129843976523	0.07050338953192956	0.009400451937590608	0.004700225968795304	0.028201355812771823	0.056402711625543646
1087	0.060981656224430913	0.11179970307812334	0.11179970307812334	0.24189390302357597	0.018294496867329275	0.6423401122306722	0.02032721874147697	0.03455627186051085	0.09757064995908946	0.024392662489772364	0.014229053119033878	0.03658899373465855	0.03455627186051085
1088	0.04564904856962018	0.10789775116455678	0.10374783765822768	0.09959792415189858	0.037349221556961965	0.6722859880253154	0.016599654025316428	0.49383970725316373	0.08299827012658215	0.02904939454430375	0.020749567531645537	0.05394887558227839	0.004149913506329107
1089	0.09762215252365217	0.19922888270133093	0.1314910625828784	0.36060427768940895	0.03984577654026619	0.5658100268717798	0.04582264302130611	0.2350900815875705	0.15539852850703814	0.03586119888623957	0.019922888270133096	0.0657455312914392	0.03386891005922626
1090	0.038426172588381546	0.06038398549602815	0.02744726613455825	0.02744726613455825	0.0109789064538233	0.32936719361469896	0.016468359680734953	0.2085992226226427	0.17017305003426114	0.07136289194985145	0.07685234517676309	0.07136289194985145	0.25800430166484756
1091	0.02372771410755052	0.16253484163672108	0.1411798989399256	0.28710534070136134	0.015423014169907837	0.6916628662350977	0.028473256929060622	0.16965315586898622	0.1281296561807728	0.027286871223683097	0.002372771410755052	0.024914099812928046	0.02610048551830557
1092	0.16447129043581016	0.2872110594177581	0.08100824752808561	0.292120650177036	0.029457544555667497	0.6726139340210745	0.019638363037111663	0.014728772277833748	0.21847678878786725	0.09082742904664144	0.05646029373169603	0.06873427062989082	0.04173152145386228
1093	0.016949314018177373	0.06658659078569683	0.04842661148050678	0.0835359048038742	0.010895987583114025	0.4806341189440298	0.07263991722076016	0.015738648731164703	0.006053326435063348	0.006053326435063348	0.0012106652870126696	0.0012106652870126696	0.009685322296101357
1094	0.042399331861017554	0.11508390076561907	0.05451342667845114	0.21199665930508774	0.01817114222615038	0.7450168312721656	0.012114094817433588	0.15142618521791984	0.06057047408716794	0.01817114222615038	0.012114094817433588	0.006057047408716794	0.05451342667845114
1095	0.13128821701201923	0.22626267187177784	0.049349471642815744	0.20857135184888162	0.037244884258728864	0.8761859021865965	0.03258927372638776	0.02234693055523732	0.026071418981110202	0.006517854745277551	0.0009311221064682215	0.00558673263880933	0.021415808448769096
1096	0.16961686361174347	0.2073094999699087	0.08166737877602462	0.13820633331327245	0.018846318179082607	0.47744006053675936	0.025128424238776807	0.05653895453724782	0.037692636358165214	0.006282106059694202	0.012564212119388404	0.012564212119388404	0.025128424238776807
1097	0.1368612367918841	0.22001743129834533	0.10394524313307654	0.23560921776830682	0.06756440803649975	0.8246322621890738	0.060634725160961314	0.013859365751076871	0.16284754757515324	0.0190566279077307	0.012126945032192263	0.027718731502153742	0.025986310783269136
1098	0.05163266460563863	0.23578916836574976	0.12391839505353272	0.18243541493992319	0.037863954044135	0.7865375908258951	0.02925850994319523	0.02409524348263136	0.06884355280751818	0.02237415466244341	0.01548979938169159	0.0189319770220675	0.03097959876338318
1099	0.15939912962429606	0.08438777450698026	0.06250946259776316	0.18127744153351316	0.04375662381843422	0.8782579494985724	0.01562736564944079	0.05625851633798684	0.05313304320809868	0.01562736564944079	0.01562736564944079	0.01562736564944079	0.02812925816899342
1100	0.04499250610839143	0.3490797887720025	0.08222768357740502	0.17531562724993904	0.08533061503315616	0.5088807587431858	0.19858761316807252	0.3770061718737627	0.11791139531854307	0.026374917373884633	0.015514657278755667	0.034132246013262466	0.034132246013262466
1101	0.020445306711214226	0.3208340437759771	0.02201802261207686	0.06448135193536794	0.014154443107763695	0.8744300408796237	0.08807209044830744	0.012581727206901061	0.009436295405175796	0.0031454318017252654	0.0	0.004718147702587898	0.012581727206901061
1102	0.10872027586285993	0.19307221403232022	0.05623462544630685	0.3524036527968563	0.01124692508926137	0.806029631397065	0.02999180023803032	0.02999180023803032	0.11996720095212128	0.01499590011901516	0.013121412604138268	0.031866287752907216	0.04123872532729169
1103	0.24526018186338788	0.2653399628346594	0.05593653270568495	0.250997262140894	0.05737080277506149	0.7702030272552005	0.0731477735382034	0.02151405104064806	0.038725291873166506	0.007171350346882687	0.0	0.004302810208129612	0.06454215312194418
1104	0.03363705974414936	0.09938222197135037	0.02293435891646547	0.08256369209927569	0.01376061534987928	0.2553358626033156	0.009173743566586188	0.16818529872074678	0.3164941530472235	0.07797682031598259	0.0733899485326895	0.09632430744915498	0.40211575966869456
1105	0.05206777411378481	0.13505078910762935	0.05206777411378481	0.14481349675396402	0.04555930234956171	0.7208132478877085	0.02115253323372508	0.34006764968065706	0.21477956821936237	0.08949148675806765	0.05206777411378481	0.0732203073475099	0.04881353823167326
1106	0.14854194997069387	0.16122236033404577	0.09600882132252163	0.35686297736861816	0.05796759023246589	0.764447596190644	0.012680410363351914	0.028983795116232947	0.02173784633717471	0.007245948779058237	0.0054344615842936775	0.0036229743895291183	0.0398527182848203
1107	0.06670389505924557	0.13536966938493955	0.10888429928788615	0.25406336500506765	0.050027921294434174	0.8573412394379504	0.05100886092765838	0.013733154865138795	0.034332887162846985	0.013733154865138795	0.002942818899672599	0.012752215231914594	0.015695034131587193
1108	0.020388712263519116	0.16310969810815293	0.057768018079970826	0.14951722326580685	0.027184949684692154	0.876714627331322	0.016990593552932597	0.013592474842346077	0.013592474842346077	0.003398118710586519	0.0	0.003398118710586519	0.02378683097410564
1109	0.035568027593601774	0.12391441871319328	0.03327331613595005	0.17898749369683475	0.02065240311886555	0.5530254612940663	0.02179975884769141	0.4658264259033007	0.15030360047618815	0.016062980203562092	0.016062980203562092	0.013768268745910365	0.13883004318792952
1110	0.044290765946087926	0.28277950565579213	0.10220945987558752	0.1771630637843517	0.013627927983411668	0.780198877050318	0.02384887397097042	0.030662837962676253	0.034069819958529174	0.017034909979264587	0.006813963991705834	0.010220945987558752	0.017034909979264587
1111	0.10047107190690037	0.2121055962479008	0.08558646866143364	0.28652861247523437	0.0186057540568334	0.8335377817461365	0.014884603245466723	0.014884603245466723	0.08930761947280033	0.014884603245466723	0.011163452434100041	0.014884603245466723	0.0186057540568334
1112	0.21799250436209117	0.15715738686569364	0.06083511749639754	0.16729657311509324	0.09801213374419603	0.8685902886985649	0.02196823687369911	0.016898643748999315	0.06083511749639754	0.005069593124699795	0.0033797287497998635	0.005069593124699795	0.02196823687369911
1113	0.057137583102994785	0.47459176169222195	0.07229653372215666	0.12010553182874416	0.012826804370060053	0.6273473410083918	0.02798575498922194	0.2681968186467102	0.2075610161700627	0.10028228871137859	0.050141144355689296	0.07696082622036032	0.03148397436287468
1114	0.027383030345144735	0.11911618200137958	0.10953212138057894	0.1081629698633217	0.00821490910354342	0.7461875769051939	0.02053727275885855	0.19715781848504207	0.11774703048412234	0.045182000069488804	0.02327557579337302	0.039705394000459866	0.03696709096594539
1115	0.039957644891837486	0.24361273821152532	0.05929198919433949	0.2719697765218616	0.029645994597169746	0.8507111493100884	0.036090776031337084	0.015467475442001607	0.018045388015668542	0.007733737721000803	0.0025779125736669346	0.0038668688605004017	0.06831468320217376
1116	0.020599388726023866	0.3822331019162206	0.10986340653879396	0.10757458556923574	0.06408698714762981	0.7896432344975816	0.16021746786907454	0.011444104847791037	0.006866462908674623	0.002288820969558207	0.002288820969558207	0.002288820969558207	0.013732925817349246
1117	0.04552703253059377	0.6328257521752535	0.05007973578365315	0.07284325204895004	0.009105406506118754	0.35511085373863144	0.07284325204895004	0.2595040854243845	0.059185142289771904	0.009105406506118754	0.03186892277141564	0.022763516265296886	0.03186892277141564
1118	0.08127221165246651	0.20671410355083875	0.03533574419672457	0.1360426151573896	0.015901084888526058	0.7332166920820349	0.015901084888526058	0.040636105826233254	0.08303899886230275	0.0247350209377072	0.02650180814754343	0.030035382567215888	0.22261518843936481
1119	0.22021847247456533	0.3549790302575083	0.08217107181886767	0.21035794385630122	0.016434214363773535	0.7461133321153184	0.049302643091320604	0.019721057236528238	0.049302643091320604	0.006573685745509413	0.006573685745509413	0.0032868428727547065	0.016434214363773535
1120	0.03585621799614153	0.08964054499035383	0.10159261765573435	0.11952072665380511	0.017928108998070767	0.6812681419266892	0.0	0.2928257803018225	0.25099352597299074	0.06573639965959281	0.017928108998070767	0.07171243599228307	0.02988018166345128
1121	0.020146023793684555	0.31024876642274213	0.06043807138105366	0.11684693800337041	0.020146023793684555	0.8622498183696988	0.09871551658905432	0.028204433311158374	0.010073011896842277	0.008058409517473821	0.0	0.006043807138105366	0.006043807138105366
1122	0.07142976143867466	0.12857357058961438	0.118369318955518	0.14694122353098787	0.014285952287734932	0.8673613888981923	0.016326802614554208	0.03469445555592769	0.07142976143867466	0.018367652941373484	0.012245101960915654	0.03673530588274697	0.028571904575469865
1123	0.08802336946250394	0.21251356341661665	0.16095701844572147	0.16472944856554309	0.017604673892500786	0.8412519167202162	0.10814299676821912	0.031436917665179975	0.09305327628893273	0.018862150599107987	0.0037724301198215973	0.02640701083875118	0.01508972047928639
1124	0.23969032838597001	0.31159742690176107	0.0814947116512298	0.1006699379221074	0.05273187224491341	0.814947116512298	0.05752567881263281	0.028762839406316406	0.014381419703158203	0.0095876131354388	0.0047938065677194	0.0	0.0047938065677194
1125	0.07154129020913118	0.19850188973519495	0.04332782364778367	0.17230367078537226	0.053404061705407777	0.8685717205671982	0.027205842755585092	0.02519059514406027	0.04534307125930849	0.01007623805762411	0.0020152476115248216	0.009068614251861697	0.028213466561347503
1126	0.011384973781147115	0.2163145018417952	0.07969481646802982	0.15938963293605965	0.09107979024917692	0.785563190899151	0.017077460671720678	0.005692486890573558	0.09677227713975049	0.06261735579630914	0.017077460671720678	0.03984740823401491	0.03984740823401491
1127	0.029600227137308265	0.1099437007957164	0.11417230467247472	0.09725788916544144	0.025371623260549942	0.8795496063657312	0.008457207753516646	0.11417230467247472	0.04228603876758323	0.008457207753516646	0.008457207753516646	0.004228603876758323	0.016914415507033292
1128	0.012018082791449855	0.31847919397342117	0.14121247279953578	0.28242494559907155	0.06309493465511173	0.6459719500404296	0.04506781046793695	0.00901356209358739	0.01802712418717478	0.0	0.0030045206978624637	0.006009041395724927	0.015022603489312317
1129	0.05952568425994083	0.13889326327319526	0.03174703160530177	0.06746244216126626	0.007936757901325442	0.7222449690206154	0.02381027370397633	0.20238732648379879	0.08333595796391716	0.003968378950662721	0.015873515802650884	0.03174703160530177	0.05952568425994083
1130	0.12087384506115263	0.1358391782592001	0.0851872812811933	0.22793353640103067	0.06216369174573565	0.879501120254482	0.032233025349640704	0.016116512674820352	0.04374482011736953	0.005755897383864411	0.009209435814183058	0.004604717907091529	0.02532594848900341
1131	0.048671613455693256	0.1681383010287585	0.09291853477905077	0.15043953249941552	0.03539753705868601	0.43361982896890355	0.048671613455693256	0.15043953249941552	0.15928891676408702	0.026548152794014502	0.03539753705868601	0.07964445838204351	0.25663214367547355
1132	0.052900921189394746	0.1851532241628816	0.052900921189394746	0.09874838622020353	0.021160368475757897	0.7899870897616282	0.02997718867399036	0.30506197885884306	0.09874838622020353	0.042320736951515794	0.022923732515404388	0.04408410099116229	0.16046612760783072
1133	0.05933361792216016	0.2803001950115842	0.1432190777431452	0.2086906561400116	0.03068980237353112	0.7467851910892572	0.08183947299608298	0.06751756522176847	0.02250585507392282	0.010229934124510372	0.0020459868249020747	0.006137960474706224	0.010229934124510372
1134	0.04158783438944388	0.2665016326180689	0.08741932534923917	0.14088939813566703	0.02715940205024906	0.8928653424019379	0.05347007278642785	0.021218282851757083	0.01357970102512453	0.006789850512562265	0.0008487313140702832	0.004243656570351416	0.015277163653265098
1135	0.11581740926082548	0.17140976570602173	0.0972866237790934	0.1876242030025373	0.04401061551911368	0.8477834357892425	0.06022505281562925	0.03937791914868066	0.027796178222598115	0.006949044555649529	0.0023163481852165094	0.0023163481852165094	0.009265392740866038
1136	0.06618580859528216	0.2481967822323081	0.18201097363702592	0.07445903466969242	0.00827322607441027	0.31438259082759024	0.0827322607441027	0.02481967822323081	0.0	0.01654645214882054	0.0	0.00827322607441027	0.00827322607441027
1137	0.08913415695984409	0.17661768138339476	0.08583289188725726	0.17331641631080794	0.03466328326216159	0.8682327140903332	0.023108855508107724	0.029711385653281363	0.024759488044401135	0.0033012650725868183	0.006602530145173637	0.008253162681467046	0.01650632536293409
1138	0.1604675116202839	0.16641075279140552	0.10697834108018925	0.1619533219130643	0.10252091020184805	0.8305679536642472	0.03120201614838853	0.022287154391706095	0.05497498083287504	0.005943241171121625	0.0029716205855608124	0.007429051463902031	0.034173636733949346
1139	0.09927164103360622	0.08036275702720504	0.04018137851360252	0.1134533040384071	0.016545273505601036	0.9147172638096573	0.018908884006401186	0.018908884006401186	0.0732719255248046	0.016545273505601036	0.014181663004800888	0.03309054701120207	0.018908884006401186
1140	0.03043764366429942	0.05072940610716571	0.040583524885732566	0.06087528732859884	0.01521882183214971	0.44134583313234166	0.010145881221433142	0.5935340514538389	0.07102116855003199	0.01521882183214971	0.01521882183214971	0.020291762442866283	0.10145881221433142
1141	0.03741172965465173	0.15315426827373052	0.17536748275617997	0.2595438744791464	0.028058797240988795	0.8499477330916191	0.01987498137903373	0.017536748275618	0.017536748275618	0.0105220489653708	0.008183815861955067	0.0011691165517078667	0.029227913792696663
1142	0.025779453957936786	0.11416615324229148	0.05340029748429763	0.08102114101065848	0.018413895684240563	0.3240845640426339	0.02025528525266462	0.29830511008469707	0.18782173597925372	0.06629002446326603	0.07365558273696225	0.08654530971593064	0.24306342303197542
1143	0.08849386454642946	0.4506494278582879	0.031233128663445693	0.1792186668545336	0.06544084100912431	0.7704171736983271	0.09518667783145356	0.014129272490606385	0.040156879710144464	0.005949167364465847	0.004461875523349384	0.0014872918411164618	0.040156879710144464
1144	0.14652804613453896	0.20791141681252148	0.07524413179881731	0.22375228666490404	0.025741413510121706	0.7603617529143644	0.027721522241669527	0.15048826359763462	0.13068717628215634	0.06534358814107817	0.03960217463095647	0.04554250082559994	0.067323696872626
1145	0.17629389736136683	0.15614602337721062	0.06296210620048816	0.1536275391291911	0.03274029522425384	0.8386552545905022	0.042814232216331946	0.017629389736136685	0.020147873984156208	0.005036968496039052	0.005036968496039052	0.007555452744058579	0.022666358232175738
1146	0.025142463076320017	0.3748512676833166	0.02057110615335274	0.12342663692011645	0.029713819999287287	0.7519882138281169	0.18285427691869102	0.026285302307061838	0.02857098076854547	0.006857035384450913	0.006857035384450913	0.0034285176922254565	0.03771369461448003
1147	0.025405380216543136	0.1710628934580571	0.01354953611548967	0.04234230036090522	0.018630612158798302	0.599566973110418	0.14227012921264157	0.022017996187670717	0.037261224317596604	0.006774768057744835	0.0016936920144362089	0.0	0.016936920144362093
1148	0.14624513235663103	0.3236572601335277	0.0575390684681827	0.08870606388844832	0.0575390684681827	0.7839698078789893	0.103090831005494	0.009589844744697115	0.035961917792614186	0.011987305930871396	0.0023974611861742787	0.01917968948939423	0.016782228303219956
1149	0.08188114637548975	0.0643351864378848	0.02924326656267491	0.14621633281337457	0.0	0.8422060770050374	0.011697306625069966	0.052637879812814835	0.04678922650027986	0.005848653312534983	0.0	0.011697306625069966	0.052637879812814835
1150	0.054257970687490234	0.23737862175776978	0.042954226794263105	0.18312065107027956	0.04069347801561768	0.8771705261144256	0.07460470969529907	0.02486823656509969	0.013564492671872558	0.011303743893227133	0.0	0.004521497557290853	0.011303743893227133
1151	0.13556205315784867	0.17070777064321682	0.020083267134496097	0.2409992056139532	0.04518735105261622	0.8083515021634678	0.07029143497073634	0.010041633567248048	0.015062450350872074	0.0	0.005020816783624024	0.0	0.02510408391812012
1152	0.05216010599152821	0.3027830542922857	0.07633186242662665	0.06742647847685354	0.11576999134705042	0.8829052087346482	0.01781076789954622	0.022899558727987997	0.012721977071104442	0.007633186242662664	0.007633186242662664	0.005088790828441777	0.030532744970650658
1153	0.03320865838199404	0.0640452697367028	0.04032479946384991	0.22771651461938774	0.01660432919099702	0.2965058784106611	0.011860235136426445	0.5455708162756164	0.26804131408323767	0.03558070540927934	0.018976376218282312	0.02372047027285289	0.1731594329918261
1154	0.14708376191825034	0.06685625541738652	0.057305361786331305	0.12798197465613992	0.043934110702853996	0.9226163247599339	0.013371251083477304	0.015281429809688347	0.01719160853589939	0.0038203574524220867	0.009550893631055216	0.0038203574524220867	0.015281429809688347
1155	0.1264784942217381	0.14977716420995302	0.05325410283020551	0.12315011279485025	0.07655277281842042	0.8820210781252789	0.029955432841990603	0.016641907134439225	0.0033283814268878446	0.006656762853775689	0.006656762853775689	0.006656762853775689	0.009985144280663534
1156	0.19434392365548656	0.3941513311085169	0.07570827548024979	0.28644265052836776	0.11317216437769298	0.6782524885807945	0.09365972224360798	0.022634432875538592	0.039024884268169996	0.0023414930560901994	0.004682986112180399	0.0039024884268169992	0.03278090278526279
1157	0.16678239020058871	0.149529039490183	0.0977689873589658	0.2415469099456802	0.01725335071040573	0.6901340284162292	0.0057511169034685766	0.03450670142081146	0.011502233806937153	0.011502233806937153	0.0	0.0	0.04600893522774861
1158	0.07236489748408426	0.3165964264928686	0.09292310699660819	0.10032406242111681	0.07483188262558713	0.8543991873404949	0.06743092720107852	0.12005994355313979	0.13979582468516277	0.03947176226404596	0.027959164937032554	0.051806687971560315	0.01644656761001915
1159	0.15069509850445117	0.1798618917633772	0.07291698314731508	0.13611170187498814	0.04375018988838905	0.8798649299776021	0.029166793258926033	0.024305661049105025	0.05347245430803106	0.004861132209821006	0.004861132209821006	0.014583396629463017	0.014583396629463017
1160	0.04553971066404724	0.14800405965815353	0.09961811707760333	0.1366191319921417	0.05123217449705314	0.8994092856149329	0.04553971066404724	0.017077391499017713	0.02276985533202362	0.01138492766601181	0.0028462319165029524	0.005692463833005905	0.005692463833005905
1161	0.05078121609989221	0.2268227652461852	0.11002596821643312	0.5128902826089113	0.07194005614151396	0.7312495118384478	0.04485674088823812	0.022851547244951493	0.02708331525327585	0.003385414406659481	0.0025390608049946106	0.0008463536016648703	0.0338541440665948
1162	0.05989229072794683	0.0758635682553993	0.051906651964220576	0.12377740083775678	0.011978458145589366	0.8624489864824344	0.011978458145589366	0.09183484578285181	0.06787792949167307	0.003992819381863122	0.003992819381863122	0.0	0.02794973567304185
1163	0.13604232885224157	0.3143046907965581	0.16888013236829988	0.3096135760085498	0.06567560703211663	0.6145360372290913	0.0938222957601666	0.01876445915203332	0.028146688728049978	0.00469111478800833	0.014073344364024989	0.00469111478800833	0.02345557394004165
1164	0.09667208472499861	0.31545627647104807	0.11956810479144565	0.2213281939756547	0.05851205128092021	0.7555686621927523	0.14246412485789267	0.05342404682170976	0.017808015607236584	0.005088004459210454	0.010176008918420907	0.005088004459210454	0.010176008918420907
1165	0.03643522834856092	0.22192366357759835	0.21529907660513273	0.10599339155944995	0.02318605440362968	0.7253922734849856	0.1490532068804765	0.026498347889862488	0.0298106413760953	0.006624586972465622	0.013249173944931244	0.013249173944931244	0.016561467431164052
1166	0.23829607922341278	0.14694924885443786	0.027801209242731488	0.2938984977088757	0.02382960792234128	0.766519054835311	0.02382960792234128	0.01588640528156085	0.007943202640780425	0.007943202640780425	0.0	0.01191480396117064	0.051630817165072763
1167	0.13000806531662307	0.23046884306128634	0.07091349017270349	0.2363783005756783	0.08864186271587936	0.7859578494141304	0.10046077774466328	0.059094575143919574	0.14478170910260296	0.04727566011513566	0.03545674508635174	0.06795876141550752	0.03250201632915577
1168	0.09836611920519844	0.1355266531271623	0.07432106784392772	0.10710977424566052	0.028416878881501774	0.9158978654884032	0.02404505136127073	0.028416878881501774	0.04371827520231042	0.013115482560693125	0.0	0.008743655040462083	0.013115482560693125
1169	0.020262408826225077	0.33095267749500956	0.10806618040653372	0.1958699519868424	0.02701654510163343	0.6078722647867523	0.08104963530490031	0.040524817652450154	0.04727895392785851	0.006754136275408358	0.0	0.0	0.04727895392785851
1170	0.12852628303239375	0.4763032841788709	0.0831640654915489	0.18144887016337938	0.015120739180281615	0.3326562619661956	0.0831640654915489	0.06048295672112646	0.09072443508168969	0.03780184795070404	0.022681108770422422	0.03024147836056323	0.022681108770422422
1171	0.1399971827000912	0.27053509629882494	0.11918679067710468	0.31783144180561246	0.07378229899058861	0.7586333819288726	0.03405336876488705	0.020810392022986533	0.052971906967602074	0.03216151494461555	0.015134830562172021	0.015134830562172021	0.024594099663529538
1172	0.08660402069168667	0.19709880571211447	0.10601526670878884	0.2120305334175777	0.09257671177387196	0.8391630970470328	0.037329319263658046	0.019411246017102184	0.005972691082185288	0.005972691082185288	0.001493172770546322	0.0044795183116389655	0.02389076432874115
1173	0.05306645977317435	0.08201180146763308	0.057890683388917466	0.10130869593060557	0.014472670847229367	0.7767000021346427	0.0	0.1736720501667524	0.04824223615743122	0.01929689446297249	0.004824223615743122	0.0	0.0434180125416881
1174	0.04230476131916332	0.1299360526231445	0.1057619032979083	0.1722408139423078	0.018130611993927136	0.843073457717612	0.033239455322199754	0.13900135862010807	0.024174149325236184	0.012087074662618092	0.006043537331309046	0.0	0.024174149325236184
1175	0.16139703846200334	0.18214808626426093	0.06455881538480134	0.1198949428574882	0.06455881538480134	0.8577099758266464	0.08069851923100167	0.013834031868171715	0.03227940769240067	0.002305671978028619	0.004611343956057238	0.002305671978028619	0.018445375824228952
1176	0.045344499770241735	0.15870574919584607	0.1299294320339619	0.12905742242299573	0.05057655743603885	0.8624175052455593	0.04708851899217411	0.09679306681724677	0.06452871121149786	0.01656818260835756	0.005232057665797123	0.025288278718019426	0.023544259496087055
1177	0.08177365157057258	0.05947174659678006	0.06690571492137756	0.1523963506542489	0.01858492081149377	0.921812072250091	0.014867936649195015	0.022301904973792523	0.026018889136091277	0.007433968324597508	0.0	0.0	0.026018889136091277
1178	0.05298926319206735	0.3557850528610236	0.08326884215896296	0.1286882106093064	0.007569894741723906	0.7418496846889429	0.007569894741723906	0.05298926319206735	0.07569894741723907	0.0	0.0	0.007569894741723906	0.03784947370861953
1179	0.0471263357662793	0.1146026801589065	0.07390266290621074	0.08675529993337781	0.04926844193747382	0.9114661758432657	0.03534475182470948	0.012852637027167085	0.0224921147975424	0.0074973715991808	0.002142106171194514	0.011781583941569826	0.020350008626347886
1180	0.031098437366041093	0.10802615085045852	0.1898641439189877	0.21605230170091705	0.03437195708878226	0.7561830559532097	0.03600871695015284	0.0900217923753821	0.024551397920558757	0.008183799306852918	0.0016367598613705836	0.009820559168223502	0.026188157781929337
1181	0.13004939865260173	0.10743211193041012	0.11874075529150593	0.13004939865260173	0.05088889512493111	0.7633334268739667	0.045234573444383204	0.07350618184712272	0.045234573444383204	0.016962965041643702	0.0056543216805479005	0.011308643361095801	0.022617286722191602
1182	0.09626741243879036	0.14002532718369506	0.09189162096429988	0.12689795276022367	0.021878957372452355	0.7832666739337942	0.017503165897961883	0.29755382026535204	0.061261080642866596	0.017503165897961883	0.0	0.021878957372452355	0.030630540321433298
1183	0.11070156340215723	0.22738699509632296	0.09873382681814023	0.18250798290625922	0.08676609023412324	0.7779028779611048	0.06283061706608924	0.044879012190063745	0.026927407314038244	0.005983868292008499	0.011967736584016998	0.0029919341460042494	0.023935473168033995
1184	0.19648893657429803	0.1942041814978527	0.04112559137601587	0.07311216244625043	0.01142377538222663	0.8659221739727785	0.02513230584089858	0.02284755076445326	0.009139020305781304	0.009139020305781304	0.0	0.006854265229335978	0.029701815993789238
1185	0.06311492475884907	0.21404191874740117	0.054882543268564406	0.07683556057599016	0.02469714447085398	0.946723871382736	0.027441271634282203	0.010976508653712882	0.010976508653712882	0.005488254326856441	0.0	0.0027441271634282205	0.0027441271634282205
1186	0.042599144995848326	0.13435114960229086	0.055706574225340116	0.1015825765285614	0.013107429229491794	0.48825173879856926	0.01638428653686474	0.4751443095690775	0.16711972267602035	0.039322287688475385	0.009830571922118846	0.03604543038110243	0.055706574225340116
1187	0.044711412367244976	0.08718725411612771	0.08495168349776545	0.14531209019354616	0.04247584174888273	0.5521859427354754	0.026826847420346984	0.3755758638848578	0.2950953216238168	0.0961295365895767	0.03129798865707148	0.08495168349776545	0.051418124222331725
1188	0.05979703453926547	0.2551340140341994	0.10763466217067785	0.2152693243413557	0.11959406907853094	0.8012802628261574	0.1036481932013935	0.01594587587713746	0.07175644144711858	0.00797293793856873	0.0	0.003986468969284365	0.011959406907853095
1189	0.031207096876371423	0.11702661328639284	0.08425916156620283	0.09518164547293284	0.11546625844257426	0.8769194222260369	0.02340532265727857	0.020284612969641427	0.015603548438185712	0.007801774219092856	0.006241419375274285	0.009362129062911428	0.021844967813459994
1190	0.05806072678471607	0.23819785347575823	0.09081293163763283	0.22331048763352335	0.06103819995316304	0.8083839652333544	0.06848188287428049	0.17567091693837167	0.1622722876803603	0.022331048763352335	0.008932419505340934	0.029774731684469778	0.022331048763352335
1191	0.01053187201530188	0.04002111365814715	0.06108485768875091	0.04002111365814715	0.002106374403060376	0.912060116525143	0.02106374403060376	0.03370199044896602	0.050552985673449034	0.02738286723978489	0.008425497612241505	0.012638246418362259	0.02948924164284527
1192	0.11508368528525607	0.11065738969736162	0.03983666029105019	0.0752470249942059	0.022131477939472323	0.9250957778699431	0.017705182351577857	0.008852591175788928	0.017705182351577857	0.013278886763683394	0.0	0.004426295587894464	0.044262955878944646
1193	0.05516768112719467	0.4116357745644525	0.13579736892847918	0.22632894821413196	0.06648412853790127	0.7383981935486055	0.14145559263383248	0.02546200667408985	0.04668034556916472	0.008487335558029949	0.0042436677790149745	0.019803782968736545	0.028291118526766496
1194	0.017949076845336646	0.18756785303376794	0.09602756112255104	0.14538752244722683	0.03948796905974062	0.8974538422668322	0.059231953589610926	0.010769446107201987	0.01705162300306981	0.006282176895867826	0.0017949076845336644	0.0044872692113341614	0.02333379989893764
1195	0.13673296258869116	0.39500633636733	0.07596275699371731	0.18231061678492153	0.030385102797486924	0.539335574655393	0.037981378496858655	0.02278882709811519	0.07596275699371731	0.0	0.0	0.0	0.030385102797486924
1196	0.40595389069646765	0.11827003114778976	0.051143797253098276	0.1438419297743389	0.08950164519292199	0.70642369955842	0.019178923969911856	0.057536771909735565	0.051143797253098276	0.0063929746566372845	0.0	0.0063929746566372845	0.019178923969911856
1197	0.054586136684623664	0.1391066063898474	0.09772679309666495	0.30814754580029485	0.03257559769888831	0.7888577172487549	0.03257559769888831	0.04842318576861776	0.044021077971470694	0.007923794034864725	0.0035216862377176555	0.012325901832011795	0.022890960545164762
1198	0.029027542040886367	0.07951022385112354	0.07572402271535573	0.2587237442774655	0.03786201135767787	0.7774332998776523	0.020193072724094867	0.18173765451685378	0.06184128521754052	0.010096536362047433	0.0025241340905118584	0.008834469316791502	0.06688955339856424
1199	0.12495772137616294	0.21166307906574539	0.17086055780005954	0.17851103053737563	0.07395456979405562	0.7905488495226636	0.02805173337015903	0.04845299400300196	0.0306018909492644	0.0076504727373161	0.0025501575791053665	0.010200630316421466	0.022951418211948297
1200	0.16304438204343696	0.18200303111825522	0.13460640843120958	0.15925265222847332	0.1137518944489095	0.8076384505872575	0.017062784167336427	0.011375189444890951	0.0379172981496365	0.005687594722445476	0.001895864907481825	0.0075834596299273	0.03222970342719103
1201	0.0944873688279356	0.2771629485619444	0.0944873688279356	0.44094105453036614	0.08188905298421086	0.472436844139678	0.1196840005153851	0.03149578960931187	0.10078652674979796	0.03149578960931187	0.0	0.04409410545303662	0.06299157921862374
1202	0.027067743342451354	0.08644214809363497	0.026194590331404536	0.06897908787269862	0.006112071077327725	0.3658511116286167	0.01746306022093636	0.513413970495529	0.3483880514076803	0.15367492994423995	0.06635962883955816	0.10477836132561814	0.22178086480589176
1203	0.07192801280496361	0.236666364713106	0.1260673772818179	0.2327992672504736	0.032483618686112596	0.7803802679592288	0.06110013990959274	0.0317101991935861	0.12993447474445038	0.03093677970105961	0.017015228835582787	0.03557729665621855	0.028616521223480143
1204	0.027908244643484608	0.23815035429106868	0.10419078000234255	0.23256870536237176	0.07256143607305998	0.8074785450181547	0.04465319142957537	0.03907154250087845	0.014884397143191792	0.007442198571595896	0.007442198571595896	0.003721099285797948	0.02604769500058564
1205	0.0698126831403535	0.15957184717795084	0.06411368859828383	0.22938453031830433	0.09830765585070186	0.8591234272170033	0.029919721345865784	0.029919721345865784	0.06411368859828383	0.01709698362620902	0.007123743177587092	0.018521732261726438	0.009973240448621927
1206	0.2001421632687513	0.11700618775711616	0.08929419591990442	0.22477504490182842	0.02771199183721172	0.7235908979716393	0.02155377142894245	0.24017059592250156	0.08313597551163517	0.009237330612403907	0.006158220408269271	0.02155377142894245	0.024632881633077083
1207	0.07936006477955371	0.24591822542799976	0.12442874354325088	0.21358634718447786	0.039190155446693194	0.8239730182667243	0.04800794042219916	0.021554585495681254	0.04996744819453382	0.004898769430836649	0.0019595077723346594	0.008817784975505968	0.022534339381848584
1208	0.052437256213697	0.16168153999223242	0.07865588432054549	0.22285833890821224	0.0262186281068485	0.6292470745643639	0.03495817080913133	0.048067484862555576	0.09613496972511115	0.03495817080913133	0.017479085404565664	0.0262186281068485	0.0262186281068485
1209	0.05240109125187148	0.17332668644849797	0.109639206311608	0.23298331341216705	0.029828313481834533	0.8779198211275083	0.02337894840468112	0.037083849193632126	0.027409801577902	0.0056431944425092365	0.0064493650771534124	0.00483702380786506	0.021766607135392767
1210	0.08679405810755643	0.26038217432266925	0.05341172806618857	0.30711743638058425	0.05341172806618857	0.44732322255432927	0.04673526205791499	0.05341172806618857	0.13352932016547142	0.06676466008273571	0.013352932016547142	0.006676466008273571	0.05341172806618857
1211	0.047584591537420486	0.07137688730613072	0.10309994833107772	0.2696460187120494	0.007930765256236746	0.5710150984490457	0.007930765256236746	0.17447683563720845	0.07930765256236748	0.007930765256236746	0.023792295768710243	0.007930765256236746	0.07137688730613072
1212	0.0451125735498883	0.10209687698132613	0.07835341721822704	0.1875733321284829	0.02136911378678919	0.8523902054952577	0.016620421834169372	0.10447122295763606	0.06173299538405767	0.0071230379289297305	0.0071230379289297305	0.00237434597630991	0.03561518964464865
1213	0.02682404977530964	0.14055802082262253	0.09120176923605278	0.07832622534390414	0.03862663167644588	0.6620175484546419	0.11480693303832526	0.32832636924979003	0.10085842715516424	0.03648070769442111	0.01931331583822294	0.041845517649483036	0.03755366968543349
1214	0.03235462925637617	0.07736976561307345	0.07736976561307345	0.20960172866087173	0.04642185936784407	0.5134538990685784	0.028134460222935805	0.2968185553519727	0.4051362272102756	0.0858101036799542	0.033761352267522964	0.06611598152389912	0.06470925851275235
1215	0.008478230418508773	0.09749964981285088	0.012717345627763159	0.03391292167403509	0.016956460837017545	0.11869522585912282	0.029673806464780704	0.06782584334807018	0.06782584334807018	0.012717345627763159	0.004239115209254386	0.008478230418508773	0.004239115209254386
1216	0.10891228737517336	0.20226567655389338	0.06890369201286478	0.08001719072461716	0.022226997423504768	0.9024160953942936	0.044453994847009536	0.015558898196453336	0.015558898196453336	0.011113498711752384	0.0	0.011113498711752384	0.022226997423504768
1217	0.02615594480765039	0.13404921713920825	0.07192884822103857	0.14058820334112085	0.02615594480765039	0.9154580682677637	0.04904239651434448	0.02942543790860669	0.006538986201912598	0.003269493100956299	0.003269493100956299	0.003269493100956299	0.003269493100956299
1218	0.04010789174909683	0.13814940491355576	0.20053945874548418	0.08021578349819367	0.031195026915964204	0.8244399970647682	0.04010789174909683	0.09804151316445894	0.00891286483313263	0.004456432416566315	0.004456432416566315	0.00891286483313263	0.01782572966626526
1219	0.032887931563555926	0.10030819126884558	0.04768750076715609	0.07564224259617862	0.011510776047244573	0.5936271647221845	0.027954741829022533	0.37163362666818195	0.41274354112262684	0.19403879622497994	0.12168534678515693	0.13977370914511267	0.09044181179977878
1220	0.02802690778651596	0.07847534180224469	0.059790736611234054	0.08408072335954787	0.01868460519101064	0.8239910889235692	0.014947684152808513	0.08968610491685107	0.1345291573752766	0.046711512977526605	0.04110613142022341	0.05792227609213299	0.03550074986292022
1221	0.05513734945870097	0.05513734945870097	0.04824518077636335	0.11027469891740194	0.020676506047012863	0.9476731938214229	0.010338253023506432	0.013784337364675242	0.010338253023506432	0.006892168682337621	0.0034460843411688105	0.0	0.013784337364675242
1222	0.14921014029785665	0.2922031914166359	0.059062347201234926	0.2549006563421718	0.02175981212677076	0.8020045041009796	0.055953802611696246	0.01865126753723208	0.07460507014892832	0.031085445895386803	0.00310854458953868	0.01865126753723208	0.03419399048492548
1223	0.1751697779985256	0.21520858439818857	0.1025994413991364	0.16516007639860983	0.09008731439924172	0.8032785533932387	0.04504365719962086	0.020019403199831497	0.012512126999894685	0.00750727619993681	0.002502425399978937	0.0	0.01501455239987362
1224	0.012228390812221211	0.2779179730050276	0.13562397082645344	0.13784731461049365	0.12561892379827244	0.8404239503672034	0.11561387677009145	0.020010094056361984	0.008893375136160881	0.004446687568080441	0.004446687568080441	0.0066700313521206615	0.0222334378404022
1225	0.019912576573338166	0.23895091888005798	0.034135845554294	0.13085407462479365	0.011378615184764665	0.8917989651059306	0.028446537961911666	0.01849024967524258	0.005689307592382333	0.0085339613885735	0.0028446537961911663	0.0028446537961911663	0.019912576573338166
1226	0.06950083139324659	0.08821259369142835	0.10425124708986987	0.2379066920768825	0.01871176229818177	0.7030276406316865	0.01871176229818177	0.10959746488935038	0.13900166278649317	0.040096633496103797	0.04276974239584405	0.03742352459636354	0.05078906909506481
1227	0.06811115953714685	0.25467650957367954	0.07107251429963149	0.18656535003653266	0.10068606192447795	0.8084498501583082	0.11845419049938583	0.026652192862361812	0.038497611912300396	0.008884064287453936	0.0029613547624846455	0.014806773812423228	0.014806773812423228
1228	0.11608502096876952	0.24168520759071688	0.06470312644160925	0.24929734011325916	0.11608502096876952	0.7136374239883373	0.08944255713987159	0.03615762948207576	0.049478861396524715	0.02854549695953349	0.0038060662612711318	0.019030331306355657	0.038060662612711314
1229	0.07836413109776325	0.24934041712924668	0.07955146641742632	0.19828499838373428	0.0403694008685447	0.837071400362471	0.05699209534382781	0.03918206554888162	0.08430080769607864	0.022559371073598507	0.005936676598315397	0.016622694475283112	0.026121377032587746
1230	0.09990139529170385	0.22416898455699397	0.1291408280600074	0.1681267384177455	0.03411267156302083	0.7285491998102305	0.048732387947172606	0.041422529755096714	0.10964787288113836	0.007309858192075891	0.012183096986793152	0.021929574576227674	0.029239432768303562
1231	0.169393218504051	0.20802675956637845	0.11292881233603401	0.2971810850948263	0.008915432552844792	0.6924319282709454	0.020802675956637845	0.02674629765853437	0.023774486807586107	0.008915432552844792	0.005943621701896527	0.0	0.020802675956637845
1232	0.04034129859890567	0.08932716118329113	0.04322281992739894	0.1383130237676766	0.014407606642466313	0.6022379576550919	0.020170649299452836	0.39764994333207027	0.14407606642466314	0.10949781048274397	0.07491955454082483	0.07491955454082483	0.07491955454082483
1233	0.05967931368344291	0.1713373844460135	0.10780779246041299	0.20021447171219556	0.019251391510788033	0.8547617830789886	0.019251391510788033	0.06930500943883691	0.08278098349638854	0.017326252359709228	0.0019251391510788035	0.00577541745323641	0.04812847877697009
1234	0.12364042154128452	0.31038897491093304	0.09015447404051997	0.31038897491093304	0.09015447404051997	0.6619914236689609	0.03219802644304285	0.11591289519495425	0.04378931596253827	0.009015447404051998	0.006439605288608569	0.006439605288608569	0.025758421154434274
1235	0.3231647240905654	0.1341438477357064	0.05487702861915262	0.11890022867483069	0.05792575243132776	0.859740115033391	0.06402320005567806	0.006097447624350292	0.012194895248700583	0.003048723812175146	0.003048723812175146	0.003048723812175146	0.015243619060875728
1236	0.024785630555902154	0.04957126111180431	0.21067785972516834	0.17900733179262668	0.01101583580262318	0.8771359257838707	0.031670527932541645	0.026162610031230053	0.013769794753278974	0.0041309384259836926	0.00550791790131159	0.0	0.006884897376639487
1237	0.1380910285667539	0.2531668857057155	0.13181416363190146	0.22805942596630568	0.020922883116174833	0.7239317558196492	0.0376611896091147	0.023015171427792316	0.01883059480455735	0.010461441558087417	0.004184576623234967	0.00627686493485245	0.023015171427792316
1238	0.09816914040002613	0.08306619572309902	0.060411778707708384	0.200114016969284	0.033981625523085965	0.8117832763848314	0.015102944676927096	0.05286030636924483	0.10949634890772145	0.04153309786154951	0.011327208507695322	0.015102944676927096	0.05286030636924483
1239	0.20457102915771047	0.05474435991544364	0.05186307781463083	0.2852469279804695	0.014406410504064117	0.7865900135219007	0.01728769260487694	0.028812821008128233	0.1584705155447053	0.025931538907315414	0.01728769260487694	0.028812821008128233	0.04898179571381799
1240	0.13686287389800125	0.15641471302628715	0.058655517384857685	0.1710785923725016	0.024439798910357368	0.872500821099758	0.02199581901932163	0.029327758692428842	0.012219899455178684	0.0048879597820714734	0.007331939673107211	0.007331939673107211	0.02199581901932163
1241	0.0933641438886662	0.1175696626746167	0.07607448761298728	0.15560690648111034	0.020747587530814713	0.9301835076315262	0.017289656275678928	0.027663450041086283	0.010373793765407356	0.006915862510271571	0.0034579312551357854	0.006915862510271571	0.0034579312551357854
1242	0.03729635368329724	0.06393660631422383	0.05860855578803852	0.07459270736659449	0.01598415157855596	0.7086307199826476	0.0	0.3676354863067871	0.19713786946885684	0.06926465684040917	0.03729635368329724	0.05860855578803852	0.02131220210474128
1243	0.12871928187342577	0.11096489816674635	0.031070171486688978	0.13537717576343056	0.0	0.9010349731139803	0.013315787780009563	0.019973681670014343	0.0066578938900047815	0.008877191853339707	0.002219297963334927	0.004438595926669854	0.02885087352335405
1244	0.037323865331343645	0.09797514649477705	0.06376160327437873	0.1352990118261207	0.15551610554726517	0.7060431191845838	0.05754095905248811	0.3001460837062218	0.20528125932239003	0.06998224749626933	0.029548060053980384	0.048209992719652206	0.11041643493855827
1245	0.07869719760440172	0.15941227207045477	0.060536305849539784	0.12712624228403355	0.030268152924769892	0.9019909571581427	0.04842904467963183	0.04842904467963183	0.06457205957284244	0.014125138031559282	0.014125138031559282	0.01614301489321061	0.014125138031559282
1246	0.2974089582579655	0.13218175922576242	0.02065339987902538	0.09500563944351674	0.004130679975805076	0.8880961947980912	0.008261359951610151	0.02065339987902538	0.028914759830635527	0.004130679975805076	0.004130679975805076	0.004130679975805076	0.004130679975805076
1247	0.045504590416085296	0.26756699164658154	0.09464954806545742	0.14743487294811636	0.027302754249651177	0.826363361956109	0.04732477403272871	0.08372844636559695	0.04186422318279848	0.01820183616643412	0.0036403672332868237	0.02184220339972094	0.01092110169986047
1248	0.035505310677951735	0.11503720659656361	0.041186160386424	0.11645741902368169	0.018462761552534897	0.38061693046764256	0.035505310677951735	0.058228709511840844	0.015622336698298763	0.01420212427118069	0.012781911844062624	0.011361699416944553	0.036925523105069795
1249	0.07010265506237369	0.3242247796634783	0.0788654869451704	0.20154513330432436	0.008762831882796711	0.5345327448505993	0.043814159413983554	0.08762831882796711	0.1577309738903408	0.035051327531186845	0.008762831882796711	0.035051327531186845	0.07010265506237369
1250	0.11329141852384599	0.16292384949619754	0.07121174878641748	0.1262390092122855	0.059343123988681225	0.8070664862460647	0.018342420141956018	0.12300211154017564	0.12084417975876906	0.04639553330024169	0.024816215486175786	0.03452690850250544	0.037763806174615326
1251	0.14970803144548914	0.11733872734916717	0.10520023831304642	0.09306174927692569	0.03641546710836222	0.8901558626488544	0.05260011915652321	0.02427697807224148	0.016184652048160986	0.0	0.004046163012040247	0.004046163012040247	0.004046163012040247
1252	0.042091990892339885	0.07670096118159711	0.11224530904623968	0.11411606419701034	0.060799542400046494	0.6547643027697314	0.022449061809247935	0.30399771200023246	0.28529016049252587	0.10008540056623039	0.025255194535403928	0.06547643027697315	0.1309528605539463
1253	0.14953880927564825	0.21297951624107478	0.054377748827508454	0.19938507903419767	0.02265739534479519	0.6933162975507328	0.027188874413754227	0.1540702883446073	0.06344070696542653	0.009062958137918076	0.0	0.009062958137918076	0.13594437206877114
1254	0.09606765545254657	0.2721916904488819	0.13075875325485506	0.066713649619824	0.10941038537651138	0.8539347151337472	0.0800563795437888	0.0133427299239648	0.01601127590875776	0.018679821893550722	0.00800563795437888	0.00800563795437888	0.0133427299239648
1255	0.16347438807293177	0.21524127762936018	0.11170749851650338	0.21251670449481128	0.06266518209462385	0.8064736478264634	0.03269487761458636	0.0217965850763909	0.0217965850763909	0.013622865672744315	0.0027245731345488626	0.005449146269097725	0.0217965850763909
1256	0.015433522520256803	0.33512791758271915	0.03968620076637463	0.08378197939567979	0.011023944657326288	0.5071014542370091	0.5776547000438974	0.015433522520256803	0.041890989697839894	0.0022047889314652574	0.0	0.0022047889314652574	0.01763831145172206
1257	0.07475956338202358	0.17509476686842362	0.04721656634654121	0.1672253391440001	0.03344506782880002	0.7751386308557181	0.03344506782880002	0.21837661935275307	0.03737978169101179	0.011804141586635302	0.007869427724423535	0.009836784655529417	0.03737978169101179
1258	0.02023064457100797	0.33043386132646346	0.037089515046847946	0.08260846533161587	0.014330039904463979	0.7738221548410548	0.1289703591401758	0.24445362189967962	0.11801209333087981	0.033717740951679946	0.006743548190335989	0.015172983428255977	0.10115322285503985
1259	0.028598170799343278	0.28240693664351485	0.13107494949699003	0.4206314288403407	0.017873856749589547	0.7423608503329526	0.03217294214926118	0.028598170799343278	0.016682266299616912	0.008341133149808456	0.005957952249863183	0.0071495426998358196	0.039322484849097006
1260	0.03413741778188139	0.15677925203530713	0.12896357828710744	0.149193159194889	0.04804525465598121	0.887572862328916	0.0556313474963993	0.015172185680836173	0.06448178914355372	0.01643653448757252	0.012643488067363477	0.018965232101045216	0.018965232101045216
1261	0.059006922563730566	0.4720553805098445	0.06055973631540769	0.07142943257714753	0.09938008010733569	0.7096358845164439	0.1770207676911917	0.021739392523479683	0.027950647530188166	0.006211255006708481	0.0	0.007764068758385601	0.024845020026833923
1262	0.0791859271129917	0.08102746030166592	0.03683066377348451	0.07550286073564326	0.04419679652818142	0.9483895921672263	0.003683066377348451	0.007366132754696902	0.011049199132045355	0.007366132754696902	0.0	0.0018415331886742256	0.02025686507541648
1263	0.11854184617368074	0.23708369234736149	0.09219921369064056	0.20488714153475682	0.04683134663651585	0.7141780362068667	0.10537052993216066	0.020488714153475685	0.19903322320519234	0.0804913770315116	0.013171316241520082	0.05853918329564481	0.035123509977386884
1264	0.1746965916659784	0.2745232154751089	0.06239163988070657	0.16845742767790775	0.018717491964211973	0.7861346624969028	0.031195819940353284	0.018717491964211973	0.02495665595228263	0.012478327976141314	0.012478327976141314	0.006239163988070657	0.0436741479164946
1265	0.03110560469057811	0.1489794750969794	0.03110560469057811	0.11459959622844568	0.019645645067733544	0.8840540280480094	0.04256556431342268	0.04256556431342268	0.049114112669333854	0.0032742741779555906	0.0032742741779555906	0.0032742741779555906	0.02783133051262252
1266	0.12362886213172175	0.20297275872372228	0.0811891034894889	0.14761655179907074	0.07380827589953537	0.8727828625120058	0.09964117246437275	0.029523310359814144	0.01291644828241869	0.009226034487441921	0.003690413794976768	0.001845206897488384	0.033213724154790916
1267	0.1272621050114017	0.3054290520273641	0.09862813138383633	0.19725626276767266	0.031815526252850425	0.7667541826936953	0.09226502613326625	0.06363105250570085	0.031815526252850425	0.0063631052505700855	0.0063631052505700855	0.0031815526252850427	0.019089315751710256
1268	0.03359869091298883	0.12095528728675979	0.0201592145477933	0.08735659637377097	0.0806368581911732	0.8466870110073185	0.0403184290955866	0.0201592145477933	0.0201592145477933	0.0	0.006719738182597767	0.006719738182597767	0.013439476365195534
1269	0.06417158556265835	0.09334048809113943	0.09625737834398754	0.14876140289525344	0.049587134298417816	0.7233887827063306	0.035002683034177286	0.26252012275632963	0.15751207365379777	0.07292225632120268	0.035002683034177286	0.07292225632120268	0.05250402455126593
1270	0.04502620351384729	0.1013089579061564	0.05789083308923223	0.11095743008769511	0.04502620351384729	0.28945416544616115	0.08040393484615588	0.574084094801553	0.25890067020462193	0.05949891178615535	0.035377731332308586	0.054674675695386	0.19940175841846658
1271	0.11697576107527562	0.15457511284947134	0.04177705752688415	0.12533117258065246	0.04595476327957256	0.8271857390323061	0.033421646021507316	0.008355411505376829	0.012533117258065244	0.0	0.0041777057526884145	0.008355411505376829	0.03759935177419573
1272	0.09762646241424647	0.34544748238887213	0.05256809514613271	0.09387159847523699	0.09387159847523699	0.6946498287167537	0.06007782302415167	0.35671207420590056	0.13892996574335073	0.0375486393900948	0.04130350332910428	0.045058367268113755	0.0375486393900948
1273	0.17575878709103118	0.10175508726322857	0.0770871873206277	0.14029868092354242	0.020042668703363204	0.8556677792589675	0.0077087187320627705	0.030834874928251082	0.06783672484215239	0.04008533740672641	0.009250462478475325	0.021584412449775756	0.050877543631614286
1274	0.11848165400731031	0.3300560361632216	0.04739266160292412	0.17772248101096547	0.02708152091595664	0.7091973289866146	0.02369633080146206	0.14556317492326695	0.14048538975152508	0.04400747148842954	0.01354076045797832	0.037237091259440386	0.0677038022898916
1275	0.10162195813511554	0.20786309618546361	0.09392332494306133	0.11240004460399143	0.055430158982790294	0.9007400834703422	0.055430158982790294	0.02155617293775178	0.012317813107286732	0.0015397266384108415	0.0046191799152325245	0.0015397266384108415	0.009238359830465049
1276	0.06384943609876395	0.2660393170781832	0.10907612000205509	0.0585286497572003	0.0425662907325093	0.7848159853806403	0.1010949404897096	0.14898201756378257	0.1010949404897096	0.06118904292798212	0.0425662907325093	0.04522668390329114	0.023943538537036485
1277	0.09611132171519436	0.29443627128623034	0.07322767368776713	0.13882746469972518	0.03508826030872175	0.8360159412686746	0.10679035746132705	0.0305115307032363	0.022883648027427227	0.00305115307032363	0.009153459210970891	0.007627882675809075	0.021358071492265412
1278	0.029104275004359997	0.09135508543035221	0.03638034375545	0.07356913959435443	0.02587046667054222	0.5392375396641144	0.06790997501017333	0.5271107584122977	0.2530455021212411	0.08812127709653444	0.04284796042308555	0.08003675626199	0.22960039170106222
1279	0.1956445732353879	0.2833969185836134	0.19276744715839692	0.20715307754335188	0.09926084965618945	0.6905102584778396	0.04891114330884697	0.024455571654423486	0.05322683242433347	0.0014385630384954992	0.007192815192477496	0.005754252153981997	0.027332697731414488
1280	0.03224163600475297	0.22799442603361025	0.06448327200950595	0.21647955603191277	0.02072676600305548	0.8590093021266326	0.03915055800577146	0.013817844002036986	0.029938662004413467	0.006908922001018493	0.004605948000678995	0.0023029740003394977	0.04375650600645046
1281	0.0965380823060836	0.3188297191950919	0.06732261002924252	0.24388568161536908	0.034296423977161275	0.7634129929731084	0.08256546513020308	0.04318808945272161	0.029215472276841088	0.007621427550480284	0.003810713775240142	0.005080951700320189	0.026674996426680996
1282	0.16281080988744281	0.24292406554634327	0.08528185279818433	0.24809266268562713	0.038764478544629236	0.7907953623104366	0.03618017997498729	0.018090089987493646	0.05685456853212289	0.0025842985696419496	0.0025842985696419496	0.0025842985696419496	0.05168597139283899
1283	0.1467437523399273	0.2305973251056001	0.05240848297854547	0.1467437523399273	0.03668593808498183	0.7756455480824731	0.04192678638283638	0.21487478021203643	0.1100578142549455	0.04192678638283638	0.005240848297854548	0.026204241489272737	0.04716763468069093
1284	0.18625368731788527	0.30697366983873686	0.05173713536607925	0.17763083142353875	0.017245711788693083	0.8381415929304838	0.04483885065060201	0.0206948541464317	0.05173713536607925	0.01034742707321585	0.005173713536607925	0.008622855894346542	0.03449142357738617
1285	0.009564124540077743	0.06933990291556365	0.05977577837548591	0.08368608972568027	0.01673721794513605	0.40886632408832363	0.01673721794513605	0.5403730365143926	0.23910311350194363	0.08368608972568027	0.04782062270038872	0.05738474724046647	0.2056286776116715
1286	0.042621312255226605	0.2912456337440485	0.07458729644664658	0.10655328063806653	0.01775888010634442	0.36938470621196395	0.046173088276495494	0.41200601846719054	0.2699349776164352	0.09234617655299099	0.07103552042537768	0.11010505665933541	0.06038019236157103
1287	0.06704668152365179	0.33076362885001553	0.05140245583479971	0.1273886948949384	0.029053561993582444	0.7062250453824654	0.04469778768243453	0.27489139424697234	0.18549581888210329	0.09163046474899078	0.03128845137770417	0.055872234603043164	0.05140245583479971
1288	0.04237533481502711	0.25822469652907143	0.12712600444508132	0.06488723143551026	0.01721497976860476	0.867370134495086	0.07283260671332785	0.02780881347236154	0.006621146064847985	0.003972687638908791	0.0	0.003972687638908791	0.01324229212969597
1289	0.13125267478354835	0.1252866441115689	0.11335458276760994	0.2088110735192815	0.011932061343958942	0.823312232733167	0.017898092015938415	0.09545649075167154	0.023864122687917884	0.023864122687917884	0.005966030671979471	0.023864122687917884	0.011932061343958942
1290	0.023329168071602898	0.0699875042148087	0.05249062816110652	0.07290365022375907	0.0058322920179007245	0.7990240064523992	0.020413022062652535	0.3995120032261996	0.11081354834011377	0.06415521219690798	0.04957448215215616	0.04957448215215616	0.023329168071602898
1291	0.13319007330326169	0.11850770301786276	0.10802029567114922	0.3460844424415461	0.010487407346713518	0.7760681436568002	0.01782859248941298	0.07655807363100868	0.048242073794882184	0.006292444408028111	0.0031462222040140554	0.005243703673356759	0.032510962774811906
1292	0.06595066383127683	0.4161714303835745	0.08641811122719034	0.3638657314829067	0.02956409068298617	0.7095381763916679	0.10461139780133567	0.018193286574145335	0.02956409068298617	0.009096643287072667	0.002274160821768167	0.0068224824653045	0.031838251504754334
1293	0.07545779517371576	0.13984844705528654	0.13280571950573974	0.33201429876434935	0.0855188345302112	0.8431150980743175	0.03118922200513585	0.02515259839123859	0.03722584561903311	0.011067143292144978	0.006036623613897262	0.016097662970392695	0.016097662970392695
1294	0.030257251485563758	0.5264761758488093	0.10287465505091678	0.07866885386246576	0.024205801188451004	0.5143732752545839	0.06454880316920268	0.04034300198075168	0.02218865108941342	0.012102900594225502	0.006051450297112751	0.008068600396150335	0.04639445227786442
1295	0.11050642030256357	0.495604551659982	0.05692754985283577	0.1774800083647233	0.06362490865905175	0.766847583311729	0.14064453493053544	0.016743397015539934	0.026789435224863895	0.006697358806215974	0.0	0.003348679403107987	0.050230191046619806
1296	0.073303547092703	0.0801757546326439	0.05039618862623331	0.08933869801923178	0.029779566006410595	0.9162943386587874	0.01374441507988181	0.08933869801923178	0.03894250939299847	0.011453679233234842	0.0022907358466469686	0.006872207539940905	0.009162943386587874
1297	0.05373984368609908	0.12091464829372293	0.08060976552914861	0.08508808583632355	0.02686992184304954	0.9225339832780343	0.03134824215022446	0.08060976552914861	0.017913281228699694	0.0044783203071749236	0.0	0.0044783203071749236	0.0
1298	0.024298314298453538	0.10529269529329865	0.048596628596907075	0.06826669255279803	0.011570625856406447	0.6780386751854177	0.027769502055375473	0.5542329785218688	0.12727688442047091	0.024298314298453538	0.016198876198969026	0.024298314298453538	0.07173788030971996
1299	0.14599925617532414	0.234102255591468	0.09062022797089085	0.285285902871323	0.03859750450612018	0.7568467187939216	0.06125256149884289	0.06460886623850551	0.06796517097816814	0.021815980807807056	0.008390761849156561	0.018459676068144432	0.04279288543069846
1300	0.09844036714958633	0.18173606243000553	0.03786167967291782	0.16659139056083838	0.02650317577104247	0.8973218082481523	0.01893083983645891	0.007572335934583564	0.007572335934583564	0.007572335934583564	0.0	0.015144671869167127	0.007572335934583564
1301	0.07272791374063274	0.18869945186758766	0.09828096451436857	0.1631464010938518	0.055037340128046404	0.7194166602451779	0.057002959418333776	0.18083697470643817	0.14152458890069075	0.03144990864459794	0.02948428935431057	0.04324362438632217	0.019656192902873716
1302	0.3812119508573632	0.23380999652584944	0.04066260809145208	0.19823021444582886	0.00508282601143151	0.7115956416004113	0.02033130404572604	0.015248478034294527	0.055911086125746606	0.015248478034294527	0.00508282601143151	0.015248478034294527	0.030496956068589053
1303	0.030799201675789284	0.07699800418947321	0.05389860293263125	0.10587225576052567	0.011549700628420981	0.623683833934733	0.011549700628420981	0.4677628754510497	0.1405213576457886	0.03464910188526295	0.026949301466315623	0.04812375261842076	0.046198802513683926
1304	0.01704793134246635	0.081451227525117	0.07198015455708015	0.1022875880547981	0.015153716748858978	0.55500487592696	0.01704793134246635	0.3428528414429344	0.07766279833790227	0.011365287561644235	0.0	0.009471072968036861	0.41104456681279977
1305	0.11375170257078321	0.17980107825704442	0.05504114640521768	0.22750340514156642	0.018347048801739225	0.8402948351196565	0.029355278082782765	0.029355278082782765	0.047702326884521994	0.0036694097603478457	0.007338819520695691	0.011008229281043537	0.05871055616556553
1306	0.11763900615005055	0.15605174285210788	0.08882945362350755	0.07442467736023606	0.026408756482664407	0.9099017006299828	0.03121034857042157	0.026408756482664407	0.03121034857042157	0.007202388131635747	0.007202388131635747	0.014404776263271494	0.03841273670205732
1307	0.03171425080669803	0.47571376210047045	0.11820766209769264	0.13262323064619175	0.04324670564549731	0.579505855649664	0.06342850161339605	0.3488567588736783	0.17875305000138889	0.0547791604842966	0.03748047822609767	0.060545387903696235	0.014415568548499102
1308	0.10838143279828652	0.25501513599596826	0.044627648799294456	0.12750756799798413	0.07650454079879049	0.7969222999874009	0.038252270399395244	0.10838143279828652	0.07012916239889128	0.044627648799294456	0.012750756799798415	0.02550151359959683	0.019126135199697622
1309	0.16647149723327723	0.30960586868618845	0.14313437145291125	0.346945269934774	0.021781317395008232	0.6503279050795315	0.02956035932179689	0.08245784442395974	0.15402503015041535	0.02956035932179689	0.014002275468219577	0.020225509009650502	0.026448742551081428
1310	0.14074424793812393	0.07578536427437442	0.06495888366374951	0.1190912867168741	0.032479441831874754	0.8552919682393685	0.016239720915937377	0.03789268213718721	0.027066201526562295	0.005413240305312459	0.005413240305312459	0.005413240305312459	0.05413240305312459
1311	0.062037637899868096	0.18611291369960428	0.04511828210899498	0.0939964210604062	0.033838711581746235	0.8741667158617776	0.12031541895731994	0.13911470316940117	0.1259552042209443	0.011279570527248746	0.015039427369664992	0.02819892631812186	0.030078854739329985
1312	0.032317756375172625	0.3364848752003267	0.10645849158880394	0.32888069722969787	0.05132820130174475	0.6577613944593957	0.1311720699933477	0.022812533911886555	0.015208355941257705	0.009505222463286066	0.007604177970628853	0.005703133477971639	0.034218800867829836
1313	0.019470806750974026	0.22283256615003605	0.028124498640295814	0.03461476755728716	0.004326845944660895	0.8480618051535354	0.021634229723304473	0.015143960806313129	0.01730738377864358	0.00865369188932179	0.004326845944660895	0.004326845944660895	0.006490268916991342
1314	0.11536126619914595	0.5470356816540146	0.09675461036057402	0.1823452272180049	0.04093464284485824	0.502379707641442	0.08186928568971648	0.04093464284485824	0.10419727269600279	0.03349198050942947	0.007442662335428771	0.04093464284485824	0.04093464284485824
1315	0.015567563739471183	0.07939457507130303	0.07472430594946167	0.1945945467433898	0.010897294617629828	0.7487998158685639	0.029578371104995248	0.2568648017012745	0.2381837252139091	0.07161079320156745	0.018681076487365417	0.048259447592360664	0.038918909348677956
1316	0.21436405305077857	0.26051187002698784	0.0893183554378244	0.3513188647221093	0.05954557029188293	0.7279445968182688	0.09080699469512148	0.02530686737405025	0.12206841909836001	0.026795506631347322	0.00446591777189122	0.013397753315673661	0.03423870291783269
1317	0.1493697354467009	0.32640053301316124	0.055322124239518856	0.055322124239518856	0.033193274543711314	0.5034313305796215	0.10511203605508582	0.38172265725268006	0.1493697354467009	0.02212884969580754	0.027661062119759428	0.06085433666347074	0.02212884969580754
1318	0.09948228010059407	0.07501942433815291	0.10926742240557054	0.119052564710547	0.0065234282033176435	0.9165416625661289	0.021201141660782342	0.05871085382985879	0.0065234282033176435	0.0	0.0016308570508294109	0.0032617141016588217	0.014677713457464698
1319	0.065036476090357	0.14781017293262952	0.0975547141355355	0.23206197150422836	0.00886861037595777	0.8824267324077982	0.00886861037595777	0.028083932857199612	0.020693424210568134	0.00886861037595777	0.0014781017293262952	0.0029562034586525904	0.022171525939894427
1320	0.15435688449167992	0.4223375867341798	0.06002767730231997	0.14363765640197992	0.06002767730231997	0.6903182889766797	0.1350622739302199	0.14578150201991993	0.05145229483055997	0.01929461056145999	0.008575382471759997	0.010719228089699995	0.04073306674085998
1321	0.03541903992946255	0.05755593988537664	0.013282139973548457	0.07526545985010792	0.026564279947096914	0.5224308389595725	0.017709519964731274	0.5799867788449492	0.1859499596296784	0.11068449977957047	0.07969283984129075	0.08412021983247356	0.03541903992946255
1322	0.007192011522647328	0.07551612098779695	0.028768046090589312	0.050344080658531305	0.035960057613236646	0.5106328181079604	0.032364051851912976	0.7227971580260566	0.13664821893029924	0.04674807489720764	0.028768046090589312	0.057536092181178625	0.04315206913588397
1323	0.12502716883306852	0.09399852839274496	0.052931210162904925	0.08030942231613161	0.04289253237338847	0.941810498070998	0.01551432022016179	0.02281517679435557	0.06205728088064716	0.011863891933064898	0.005475642430645337	0.017339534363710236	0.020077355579032903
1324	0.14739859654844534	0.41163754401943886	0.10785263162081365	0.15638631585017979	0.05033122808971304	0.7621585967870832	0.0970673684587323	0.09347228073803851	0.03774842106728478	0.017975438603468945	0.010785263162081365	0.01258280702242826	0.02157052632416273
1325	0.11274337077837232	0.2298230250482205	0.03469026793180687	0.17345133965903436	0.021681417457379296	0.793539878940082	0.04769911840623445	0.017345133965903436	0.1387610717272275	0.013008850474427576	0.017345133965903436	0.060707968880662024	0.021681417457379296
1326	0.08089585740314859	0.09463288979236249	0.15568636707775763	0.20910815970247842	0.08700120513168809	0.8211692694885648	0.022895053982023184	0.018316043185618545	0.018316043185618545	0.009158021592809273	0.006105347728539516	0.006105347728539516	0.021368717049888304
1327	0.08252761193423336	0.1693987823913211	0.06949693636567021	0.1780858994370299	0.04343558522854388	0.9034601727537126	0.017374234091417553	0.017374234091417553	0.017374234091417553	0.004343558522854388	0.0	0.013030675568563164	0.030404909659980713
1328	0.05503568156792372	0.12658206760622456	0.049532113411131354	0.15960347654697882	0.005503568156792372	0.7870102464213092	0.022014272627169488	0.05503568156792372	0.022014272627169488	0.0	0.0	0.0	0.033021408940754234
1329	0.18346784847205203	0.2658411681941978	0.11607149597211454	0.2845623772219582	0.0636521106943854	0.6814520086104789	0.02246545083331249	0.01872120902776041	0.1198157377776666	0.02995393444441665	0.007488483611104163	0.02995393444441665	0.03744241805552082
1330	0.12000960933294826	0.3011706119565708	0.1238315714136154	0.2751812698080342	0.07414606436494255	0.7345811119042246	0.07108849470040884	0.02675373456466999	0.07414606436494255	0.015287848322668567	0.0076439241613342835	0.019874202819469135	0.03134008906147056
1331	0.1417907396736448	0.13828973375577705	0.08052313611095878	0.18555331364699196	0.06651911243948769	0.8910060060973483	0.03501005917867773	0.024507041425074413	0.03501005917867773	0.008752514794669432	0.0017505029589338866	0.008752514794669432	0.028008047342942186
1332	0.12123270973344628	0.09285909681710779	0.09027967746107701	0.23472716139880023	0.002579419356030772	0.8176759358617547	0.012897096780153858	0.10575619359726164	0.14444748393772322	0.06964432261283084	0.02837361291633849	0.02837361291633849	0.051588387120615434
1333	0.18552882784960625	0.24290887769999994	0.09754608474566927	0.17214014955118107	0.011476009970078738	0.8071460345622046	0.13388678298425194	0.02103935161181102	0.11858543635748028	0.061205386507086595	0.04399137155196849	0.06885605982047242	0.009563341641732281
1334	0.03262070307648968	0.14078408696169228	0.10015128137518761	0.1659649805645966	0.14078408696169228	0.8904879646845253	0.06123535489797185	0.03204841004006004	0.015451911983600373	0.004578344291437148	0.001144586072859287	0.006867516437155722	0.02460860056647467
1335	0.10268810105136572	0.1306939467926473	0.057878747865315223	0.1923068074234667	0.020537620210273146	0.8457765413867031	0.11389043934787833	0.16056684891668094	0.1325610031753994	0.06534697339632364	0.06721402977907574	0.06161286063081943	0.02800584574128156
1336	0.16076426605281136	0.2870790465228774	0.10543630435931134	0.36119763671605665	0.056371885499037745	0.6785504735995284	0.04384479983258491	0.017746704694141514	0.06263542833226415	0.013571009471990567	0.004175695222150944	0.004175695222150944	0.03131771416613208
1337	0.01151975881674427	0.0299513729235351	0.002303951763348854	0.03455927645023281	0.002303951763348854	0.18201218930455945	0.002303951763348854	0.009215807053395416	0.006911855290046562	0.002303951763348854	0.002303951763348854	0.0	0.002303951763348854
1338	0.0499409130319135	0.08685376179463217	0.03691284876271867	0.06514032134597413	0.008685376179463217	0.399527304255308	0.02605612853838965	0.38649923998611313	0.21496306044171462	0.03257016067298706	0.04559822494218189	0.054283601121645104	0.22364843662117784
1339	0.12096654000342423	0.31316893134219836	0.05376290666818855	0.389781073344367	0.009408508666932998	0.6908533506862229	0.0672036333352357	0.08064436000228284	0.1666650106713845	0.02822552600079899	0.01747294466716128	0.03494588933432256	0.048386616001369696
1340	0.08092760217958864	0.20981230194708167	0.16784984155766536	0.12289006256900498	0.02098123019470817	0.7912921102004223	0.02397854879395219	0.14686861136295717	0.05994637198488048	0.008991955797732073	0.005994637198488048	0.005994637198488048	0.017983911595464145
1341	0.05037927218598778	0.05037927218598778	0.04318223330227524	0.08636446660455048	0.0359851944185627	0.5397779162784405	0.007197038883712539	0.5613690329295781	0.15113781655796335	0.0719703888371254	0.04318223330227524	0.11515262213940063	0.07916742772083794
1342	0.06793856142832058	0.3078466064720776	0.11040016232102094	0.3036004463828076	0.029723120624890253	0.7367087754883512	0.07643088160686065	0.04246160089270036	0.04883084102660542	0.01061540022317509	0.012738480267810107	0.006369240133905054	0.016984640357080145
1343	0.00871379046496265	0.1045654855795518	0.02614137139488795	0.0697103237197012	0.00871379046496265	0.6273929134773107	0.00871379046496265	0.174275809299253	0.0174275809299253	0.0174275809299253	0.0	0.0	0.3659791995284313
1344	0.07468125486985468	0.740023343710378	0.047524434917180246	0.1086272798106977	0.027156819952674424	0.34624945439659893	0.16294091971604655	0.13917870225745643	0.05431363990534885	0.010183807482252909	0.006789204988168606	0.008486506235210758	0.025459518705632272
1345	0.01672063134015371	0.22405645995805976	0.15382980832941415	0.2976272378547361	0.053506020288491885	0.7724931679151015	0.020064757608184457	0.03678538894833817	0.026753010144245942	0.0	0.0	0.0	0.030097136412276685
1346	0.06009297566621164	0.06810537242170653	0.07611776917720141	0.08212706674382259	0.018027892699863494	0.8913791390488061	0.010015495944368607	0.1702634310542663	0.08613326512157002	0.018027892699863494	0.01402169432211605	0.022034091077610934	0.0280433886442321
1347	0.09067427878964304	0.2176182690951433	0.2176182690951433	0.37176454303753653	0.004533713939482152	0.35816340121909007	0.040803425455339375	0.2901576921268577	0.444303966069251	0.08160685091067875	0.06347199515275014	0.14507884606342886	0.23575312485307195
1348	0.0545494619993242	0.3818462339952694	0.13940418066493962	0.07879366733235717	0.0545494619993242	0.7333872113242476	0.1636483859979726	0.018183153999774732	0.0	0.0060610513332582435	0.0	0.0	0.012122102666516487
1349	0.07083863857056927	0.30515105845783685	0.08173689065834915	0.1253298990094687	0.027245630219449715	0.768326772188482	0.021796504175559773	0.059940386482789376	0.049042134395009485	0.021796504175559773	0.005449126043889943	0.01634737813166983	0.005449126043889943
1350	0.08940988068446441	0.3161277924200706	0.05747778044001283	0.20436544156449007	0.06067099046445799	0.6737673151579282	0.0670574105133483	0.015966050122225788	0.054284570415567675	0.006386420048890315	0.0031932100244451574	0.015966050122225788	0.015966050122225788
1351	0.13126419228317937	0.28821050914350255	0.04280354096190632	0.15694631686032318	0.034242832769525056	0.8475101110457451	0.04280354096190632	0.025682124577143788	0.03138926337206464	0.017121416384762528	0.002853569397460421	0.005707138794920842	0.03138926337206464
1352	0.01777199352995097	0.07616568655693272	0.10155424874257696	0.15487022933242986	0.03554398705990194	0.9241436635574504	0.010155424874257695	0.03808284327846636	0.01269428109282212	0.002538856218564424	0.002538856218564424	0.002538856218564424	0.015233137311386546
1353	0.08771922154440598	0.27711299533346434	0.057814941472449394	0.18939377378905836	0.06778303482976825	0.883173071458451	0.021929805386101495	0.007974474685855088	0.021929805386101495	0.007974474685855088	0.0	0.0	0.007974474685855088
1354	0.019918105760299412	0.0776806124651677	0.10158233937752699	0.18324657299475458	0.011950863456179647	0.8505031159647849	0.019918105760299412	0.03784440094456888	0.059754317280898236	0.013942674032209588	0.001991810576029941	0.0059754317280898235	0.025893537488389236
1355	0.06859387652193104	0.20370302724694672	0.19538861797156112	0.2203318457977179	0.018707420869617554	0.7773972672485517	0.018707420869617554	0.033257637101542316	0.03741484173923511	0.010393011594231975	0.0020786023188463947	0.0020786023188463947	0.04572925101462069
1356	0.033425794815368816	0.14623785231723854	0.07799352123586056	0.15041607666915965	0.055709658025614686	0.9289585475771248	0.036211277716649545	0.015320155957044036	0.016712897407684408	0.0027854829012807342	0.0	0.0013927414506403671	0.020891121759605506
1357	0.11244798434499631	0.13825571845696266	0.05898910654163741	0.10507434602729163	0.012903867055983183	0.916174560974806	0.027651143691392533	0.012903867055983183	0.06267592570048974	0.01843409579426169	0.003686819158852338	0.01659068621483552	0.03133796285024487
1358	0.1265527237912783	0.17878083202259953	0.1145000834302042	0.2731931815176802	0.004017546787024708	0.8215883179465528	0.028122827509172957	0.028122827509172957	0.014061413754586478	0.008035093574049416	0.004017546787024708	0.004017546787024708	0.018078960541611188
1359	0.03425538722449997	0.46530234313279134	0.07707462125512493	0.11418462408166659	0.014273078010208324	0.7107992849083744	0.22836924816333318	0.02569154041837498	0.01998230921429165	0.005709231204083329	0.0028546156020416644	0.0028546156020416644	0.014273078010208324
1360	0.02931063328759894	0.06280849990199772	0.06559998878653096	0.10468083316999621	0.009770211095866314	0.6308764879045106	0.012561699980399547	0.3168339883945219	0.2986893106450559	0.1116595553813293	0.057225522132931264	0.07955743320919713	0.20377868857092596
1361	0.15515132524459493	0.14552953763252702	0.10343421682972996	0.34397890713142754	0.045703491157322536	0.8274737346378397	0.026459915933186733	0.022851745578661268	0.016838128321118827	0.0024054469030169758	0.003608170354525463	0.003608170354525463	0.02164902212715278
1362	0.15193798449612309	0.20310077519379718	0.1426356589147278	0.23255813953488225	0.12558139534883642	0.6976744186046467	0.055813953488371745	0.2697674418604634	0.06511627906976702	0.00620155038759686	0.004651162790697645	0.010852713178294506	0.03410852713178273
1363	0.02713236571150616	0.13227028284359255	0.02713236571150616	0.10852946284602465	0.00678309142787654	0.501948765662864	0.030523911425444434	0.4341178513840986	0.3832446656750246	0.10513791713208638	0.06443936856482714	0.0576562771369506	0.10174637141814812
1364	0.10003569091779767	0.2863090464199037	0.072439638250819	0.15350304296006884	0.043118832292154165	0.7726894746754026	0.0465683388755265	0.029320805958664833	0.07933865141756367	0.012073273041803166	0.0155227796251755	0.012073273041803166	0.02414654608360633
1365	0.13471624440931187	0.17892001210611733	0.06525318088576045	0.12208659649593889	0.03999388505901446	0.8946000605305866	0.018944471870059484	0.018944471870059484	0.004209882637790996	0.002104941318895498	0.004209882637790996	0.006314823956686494	0.029469178464536974
1366	0.02061130163433161	0.1056329208759495	0.15973758766606996	0.29886387369780837	0.007729238112874353	0.6956314301586918	0.025764127042914513	0.12366780980598965	0.012882063521457257	0.012882063521457257	0.0025764127042914513	0.0051528254085829025	0.02061130163433161
1367	0.03949222404556631	0.2748000589837322	0.06911139207974105	0.15303236817656946	0.03455569603987053	0.7700983688885431	0.07240241075020491	0.12505870947762665	0.051010789392189816	0.018100602687551228	0.018100602687551228	0.0164550933523193	0.0329101867046386
1368	0.04220758084264404	0.08642504648731875	0.08039539208122674	0.2431960610457109	0.052257004852797384	0.7597364551675927	0.010049424010153343	0.19093905619291351	0.11657331851777879	0.01205930881218401	0.004019769604061337	0.01205930881218401	0.04220758084264404
1369	0.015795354282293454	0.2132372828109616	0.09477212569376071	0.15597912353764787	0.029616289279300226	0.7483049091236523	0.04146280499102031	0.03159070856458691	0.015795354282293454	0.007897677141146727	0.003948838570573363	0.007897677141146727	0.01382093499700677
1370	0.5012046007623912	0.19483027507380785	0.08774798648362338	0.24539691135250605	0.04164311222951618	0.6707515576968499	0.026770572147546117	0.017847048098364078	0.013385286073773059	0.0014872540081970064	0.0029745080163940127	0.0059490160327880254	0.025283318139349108
1371	0.03948089994666381	0.27197953296590627	0.01316029998222127	0.0570279665896255	0.03948089994666381	0.3991957661273785	0.0570279665896255	0.017547066642961694	0.03948089994666381	0.0	0.004386766660740424	0.004386766660740424	0.004386766660740424
1372	0.11721347897956373	0.2682385384340016	0.058606739489781866	0.1532791648194295	0.024795159014907715	0.8813551977117196	0.04959031802981543	0.027049264379899324	0.0225410536499161	0.00225410536499161	0.00225410536499161	0.00225410536499161	0.03381158047487415
1373	0.03962523371736334	0.2523501726211034	0.050052926800880006	0.11470462391868336	0.02711200201714334	0.9051237596492469	0.03962523371736334	0.016684308933626667	0.06048061988439667	0.008342154466813334	0.004171077233406667	0.0020855386167033334	0.02711200201714334
1374	0.02743668941015363	0.15318818254002445	0.057159769604486724	0.15090179175584495	0.013718344705076815	0.7133539246639943	0.061732551172845665	0.41840951350484284	0.19662960743943433	0.057159769604486724	0.050300597251948326	0.06401894195702514	0.02057751705761522
1375	0.032985336123602015	0.09070967433990554	0.06322189423690387	0.09895600837080605	0.010995112041200673	0.8108895130385495	0.010995112041200673	0.41506547955532536	0.10720234240170656	0.0604731162266037	0.010995112041200673	0.032985336123602015	0.02748778010300168
1376	0.09433076124221612	0.3207245882235349	0.07860896770184678	0.10690819607451162	0.05659845674532968	0.8489768511799451	0.02515486966459097	0.01886615224844323	0.012577434832295484	0.003144358708073871	0.003144358708073871	0.006288717416147742	0.02515486966459097
1377	0.06695703151427249	0.14966865867896206	0.037417164669740516	0.1949631211739111	0.015754595650417057	0.8310549205594998	0.03347851575713624	0.01772392010671919	0.051202435863855436	0.003938648912604264	0.005907973368906396	0.001969324456302132	0.029539866844531984
1378	0.0689648586806399	0.1379297173612798	0.14802213570478806	0.12615522929385345	0.023548976134852646	0.8999073022961547	0.005046209171754139	0.018502766963098508	0.018502766963098508	0.010092418343508278	0.0	0.0016820697239180462	0.033641394478360925
1379	0.06704077830212105	0.21947033738904892	0.11149939970247502	0.08962293520388816	0.02681631132084842	0.8976407368452419	0.029639080933569307	0.02469923411130776	0.01834800248268576	0.00917400124134288	0.002117077209540665	0.002117077209540665	0.014113848063604433
1380	0.06865920727107169	0.09986793784883154	0.0436922228088638	0.19349412958211112	0.012483492231103942	0.7521304069240126	0.024966984462207884	0.14356016065769533	0.13419754148436738	0.04057134975108782	0.0218461114044319	0.02808785751998387	0.0218461114044319
1381	0.020020557604305204	0.11187958661229379	0.11187958661229379	0.23906901139258566	0.012954478449844544	0.880904534589429	0.11659030604860089	0.008243759013537437	0.021198237463381977	0.0	0.004710719436307107	0.004710719436307107	0.009421438872614214
1382	0.013563929417614558	0.15372453339963163	0.09720816082623766	0.022606549029357596	0.021476221577889715	0.601334204180912	0.38657198840201484	0.014694256869082437	0.011303274514678798	0.004521309805871519	0.004521309805871519	0.0011303274514678798	0.011303274514678798
1383	0.052657743360551346	0.08966048193823607	0.10816185122707843	0.16508914134659342	0.022770916047805987	0.802674790685161	0.025617280553781735	0.2746741748266597	0.12381685600994506	0.01707818703585449	0.01707818703585449	0.025617280553781735	0.03415637407170898
1384	0.047725177401327444	0.16533365028317007	0.09033694293822694	0.2982823587582965	0.005113411864427941	0.7397402497205754	0.0255670593221397	0.22328565141335338	0.1465844734469343	0.040907294915423525	0.011931294350331861	0.03238494180804362	0.03068047118656764
1385	0.170434998852041	0.170434998852041	0.06923921828364164	0.22369593599330378	0.039058020570259394	0.8468489005460786	0.021304374856505125	0.010652187428252562	0.010652187428252562	0.003550729142750854	0.001775364571375427	0.003550729142750854	0.021304374856505125
1386	0.028765009779438654	0.20751899912309316	0.15101630134205293	0.10170485600587238	0.007191252444859663	0.46024015647101846	0.04931144533618055	0.12738790045179976	0.44688497335913624	0.14074308356368198	0.0595846631145515	0.17053541512095774	0.043147514669157984
1387	0.02873102601809938	0.31670944959486297	0.08352042447121913	0.08352042447121913	0.0340763331842574	0.8465630224402771	0.06013470561927777	0.016704084894243826	0.01937673847732284	0.010022450936546296	0.006013470561927777	0.003340816978848765	0.031403679601178396
1388	0.07498356660062737	0.10206096565085393	0.11039247305092365	0.0770664434506448	0.10206096565085393	0.9331288288078073	0.04165753700034855	0.01458013795012199	0.006248630550052281	0.002082876850017427	0.002082876850017427	0.006248630550052281	0.020828768500174275
1389	0.11751318472554864	0.2994171556020828	0.06761032545853482	0.2285872908359987	0.07243963441985873	0.8145434448099672	0.05634193788211236	0.016097696537746387	0.06761032545853482	0.009658617922647833	0.0032195393075492777	0.009658617922647833	0.03702470203681669
1390	0.016208817969462167	0.09320070332440746	0.032417635938924334	0.032417635938924334	0.012156613477096625	0.6118828783471968	0.2593410875113947	0.004052204492365542	0.008104408984731084	0.0	0.0	0.0	0.008104408984731084
1391	0.12321482609986764	0.1328159813803768	0.04960596894929736	0.1264152111933707	0.020802503107769862	0.7712928075342365	0.03520423602853361	0.13601636647387988	0.10401251553884931	0.004800577640254583	0.0016001925467515278	0.011201347827260696	0.0800096273375764
1392	0.05787963311019943	0.20132046299199804	0.0931107141337991	0.16860588775579835	0.012582528936999878	0.8430294387789918	0.03774758681099963	0.14092432409439862	0.052846621535399485	0.010066023149599902	0.007549517362199926	0.007549517362199926	0.03774758681099963
1393	0.228455315301006	0.2975232013222403	0.06906788602123437	0.12750994342381727	0.14344868635179445	0.7066176031403207	0.05844205740258292	0.053129143093257204	0.021251657237302882	0.005312914309325721	0.0	0.005312914309325721	0.021251657237302882
1394	0.09362481826949126	0.11357764839249761	0.08748548592395085	0.08441581975118065	0.03837082715962757	0.911690853312751	0.01688316395023613	0.018417997036621232	0.06446298962817432	0.0061393323455404105	0.015348330863851027	0.018417997036621232	0.012278664691080821
1395	0.04025386589331598	0.3622847930398438	0.04600441816378969	0.27746414705035655	0.024439847149513274	0.7676987281082405	0.07331954144853982	0.024439847149513274	0.033065675555223835	0.0028752761352368555	0.007188190338092139	0.03162803748760541	0.054630246569500246
1396	0.060167350622229825	0.221329896931774	0.09239985988413865	0.16975788211271986	0.03438134321270275	0.6532455210413524	0.023637173458733146	0.14182304075239888	0.07735802222858121	0.010744169753969612	0.010744169753969612	0.025786007409527065	0.025786007409527065
1397	0.1597077817055697	0.21178640617477726	0.20137068128093574	0.18748304808914706	0.027775266383577343	0.6666063932058562	0.013887633191788672	0.05555053276715469	0.038190991277418845	0.010415724893841504	0.006943816595894336	0.0	0.041662899575366015
1398	0.22145583477197217	0.6141708484342695	0.08858233390878888	0.17421192335395147	0.023621955709010364	0.39271501366229733	0.10629880069054665	0.04133842249076814	0.03543293356351555	0.017716466781757777	0.008858233390878888	0.005905488927252591	0.03543293356351555
1399	0.07238670168427037	0.34071671654837604	0.08611521407266647	0.2758182943486854	0.09235544697648289	0.7488279484579694	0.11482028543022196	0.018720698711449234	0.048673816649768005	0.009984372646106257	0.0024960931615265643	0.006240232903816411	0.01747265213068595
1400	0.1119791095140833	0.293121786669218	0.04281554187303185	0.2766542705642058	0.0329350322100245	0.7278642118415414	0.065870064420049	0.029641528989022045	0.05598955475704165	0.0032935032210024496	0.009880509663007348	0.006587006442004899	0.046109045094034296
1401	0.019826722621183672	0.07930689048473469	0.026435630161578228	0.07269798294434014	0.019826722621183672	0.16522268850986394	0.019826722621183672	0.039653445242367344	0.03304453770197279	0.013217815080789114	0.0	0.006608907540394557	0.2511384865349932
1402	0.029954144413920344	0.07862962908654092	0.11981657765568138	0.1385379179143816	0.04118694856914048	0.6290370326923274	0.029954144413920344	0.23214461920788268	0.2171675470009225	0.07488536103480087	0.052419752724360606	0.014977072206960172	0.029954144413920344
1403	0.01676095744386136	0.2694646235205403	0.10443365791944384	0.04383635023779124	0.05028287233158408	0.9257205726686505	0.09411922256937531	0.018050261862619925	0.0038679132562756983	0.0038679132562756983	0.002578608837517132	0.002578608837517132	0.005157217675034264
1404	0.2667430883945848	0.11670010117263088	0.02083930378082694	0.1875537340274425	0.012503582268496167	0.879418619550897	0.004167860756165388	0.008335721512330776	0.02917502529315772	0.0	0.0	0.004167860756165388	0.012503582268496167
1405	0.0826125763123412	0.1544495991926379	0.08620442745635604	0.11493923660847473	0.007183702288029671	0.872819827995605	0.014367404576059341	0.02155110686408901	0.014367404576059341	0.0	0.0035918511440148353	0.0	0.014367404576059341
1406	0.034759959677358086	0.1181838629030175	0.1564198185481114	0.1911797782254695	0.010427987903207427	0.653487241934332	0.027807967741886472	0.2850316693543363	0.1181838629030175	0.03128396370962228	0.010427987903207427	0.034759959677358086	0.06256792741924457
1407	0.07703659679645458	0.36417300303778527	0.10738434704960335	0.24978532900668607	0.05135773119763638	0.6232961013531325	0.11672211635826452	0.05602661585196697	0.12839432799409098	0.0466888465433058	0.014006653962991743	0.04201996188897522	0.044354404216140515
1408	0.09764093527116978	0.17309074888980097	0.044382243305077174	0.19528187054233956	0.008876448661015435	0.8432626227964662	0.013314672991523151	0.10651738393218521	0.07544981361863119	0.013314672991523151	0.008876448661015435	0.022191121652538587	0.05769691629660032
1409	0.04779166947193823	0.2198416795709159	0.033454168630356766	0.09558333894387647	0.06212917031351971	0.8889250521780513	0.05257083641913206	0.02867500168316294	0.0	0.009558333894387646	0.009558333894387646	0.0	0.023895834735969117
1410	0.11969491243687436	0.19300804630445992	0.07480932027304647	0.3441228732560138	0.020946609676453017	0.7720321852178397	0.04189321935290603	0.02842754170375766	0.17355762303346783	0.03141991451467952	0.014961864054609295	0.02992372810921859	0.032916100920140454
1411	0.05705748268392942	0.25327955727988183	0.08349875514721379	0.16699751029442758	0.07097394187513172	0.8447290729059795	0.10437344393401725	0.023657980625043908	0.01530810511032253	0.00556658367648092	0.00417493775736069	0.00278329183824046	0.01252481327208207
1412	0.1260553124551427	0.08938467610455574	0.1260553124551427	0.14668254540234787	0.032086806806763596	0.845716550835412	0.013751488631470115	0.27732168740131397	0.05042212498205708	0.0068757443157350575	0.0	0.004583829543823371	0.032086806806763596
1413	0.17567456176190105	0.3513491235238021	0.10735667663227284	0.1317559213214258	0.01951939575132234	0.7417370385502489	0.05367833831613642	0.01951939575132234	0.029279093626983506	0.014639546813491753	0.00975969787566117	0.014639546813491753	0.01951939575132234
1414	0.0929832089686121	0.15974038463838489	0.11444087257675337	0.12874598164884754	0.01430510907209417	0.8678432837070463	0.009536739381396113	0.061988805979074746	0.019073478762792227	0.0023841848453490283	0.004768369690698057	0.004768369690698057	0.01430510907209417
1415	0.07224157336906846	0.16254354008040403	0.04063588502010101	0.2347851134494725	0.04063588502010101	0.7043553403484175	0.018060393342267115	0.28445119514070705	0.1309378517314366	0.04966608169123457	0.03160568834896745	0.027090590013400674	0.04063588502010101
1416	0.023752115390743008	0.2137690385166871	0.154954276596752	0.18209955132902975	0.09500846156297203	0.8562072071805932	0.0644700274891596	0.015834743593828672	0.016965796707673578	0.0033931593415347156	0.0033931593415347156	0.0022621062276898104	0.012441584252293957
1417	0.029256767785514212	0.026597061623194737	0.16224207590148793	0.10904795265509844	0.0	0.8883418582147043	0.002659706162319474	0.007979118486958422	0.002659706162319474	0.002659706162319474	0.0	0.0	0.007979118486958422
1418	0.14051266848112554	0.11677742042688137	0.110131550971693	0.20602195311083948	0.04841990603065812	0.8829512276178835	0.015190558754716275	0.015190558754716275	0.10728332120518369	0.03227993735377208	0.02753288774292325	0.046521086186318596	0.022785838132074417
1419	0.12507269658834205	0.19892514600241074	0.15008723590601047	0.2561012358713671	0.0821906291866248	0.7802153930034673	0.03454388762916115	0.05479375279108319	0.10363166288748343	0.03335271909022455	0.02024986516192205	0.03573505616809773	0.02977921347341478
1420	0.11528916317790851	0.11004874666982177	0.0943274971455615	0.17817416127494953	0.0	0.7965433092291861	0.0	0.02620208254043375	0.14149124571834226	0.06288499809704101	0.02620208254043375	0.031442499048520506	0.015721249524260253
1421	0.05346852192227784	0.041129632247906035	0.041129632247906035	0.06169444837185904	0.008225926449581207	0.7938019023845865	0.016451852899162414	0.3454889108824107	0.10282408061976508	0.03290370579832483	0.020564816123953018	0.041129632247906035	0.03701666902311543
1422	0.06847106711345756	0.17428998901607376	0.0809203520431771	0.21163784380523243	0.024898569859439112	0.7469570957831734	0.031123212324298884	0.006224642464859778	0.03734785478915867	0.0	0.006224642464859778	0.0	0.03734785478915867
1423	0.0690179685789733	0.09202395810529773	0.046011979052648866	0.16679342406585212	0.017254492144743325	0.4888772774343942	0.017254492144743325	0.6844281884081518	0.04026048167106776	0.011502994763162216	0.011502994763162216	0.028757486907905538	0.051763476434229974
1424	0.07526433032563465	0.2728331974304256	0.047040206453521666	0.17875278452338234	0.047040206453521666	0.3763216516281733	0.037632165162817324	0.05644824774422599	0.197568867104791	0.11289649548845199	0.028224123872112997	0.037632165162817324	0.05644824774422599
1425	0.03629184596418171	0.1399828344332723	0.08295279077527248	0.1347982850098178	0.0	0.8087897100589067	0.02592274711727265	0.3110729654072718	0.07776824135181795	0.03629184596418171	0.01036909884690906	0.02073819769381812	0.00518454942345453
1426	0.08525449402228616	0.08714903833389252	0.02841816467409539	0.06441450659461621	0.03599634192052082	0.9434830671799668	0.013261810181244513	0.013261810181244513	0.015156354492850873	0.0018945443116063592	0.0018945443116063592	0.0018945443116063592	0.013261810181244513
1427	0.045750049881878446	0.40717544394871813	0.14487515795928174	0.18605020285297236	0.039650043230961315	0.7015007648554694	0.18757520451570164	0.024400026603668502	0.10522511472832043	0.016775018290022096	0.015250016627292813	0.01830001995275138	0.019825021615480658
1428	0.11876518064485124	0.2185279323865263	0.08551093006429289	0.08076032283849885	0.0095012144515881	0.8788623367718992	0.02375303612897025	0.0380048578063524	0.0095012144515881	0.00475060722579405	0.0	0.00475060722579405	0.02375303612897025
1429	0.17859267836963075	0.28111810484108546	0.07275998007651624	0.09591088282813504	0.03637999003825812	0.8532761299882358	0.02645817457327863	0.016536359108299144	0.07275998007651624	0.03637999003825812	0.019843630929958975	0.03307271821659829	0.013229087286639315
1430	0.12288034537895288	0.4605245376364361	0.26900832366743743	0.35867776488991654	0.07417101928279139	0.5236252555337362	0.10848895357781427	0.026568723325179004	0.02546169318662988	0.013284361662589502	0.0033210904156473755	0.006642180831294751	0.03431793429502288
1431	0.10891301310383604	0.22327167686286387	0.05990215720710982	0.14158691703498685	0.0054456506551918025	0.8386302008995375	0.02722825327595901	0.05445650655191802	0.016336951965575407	0.016336951965575407	0.0	0.016336951965575407	0.02722825327595901
1432	0.19553008601502955	0.30483261857001503	0.15302354557697964	0.20767481185447237	0.0922999163797655	0.7833348166440625	0.04372101302199419	0.019431561343108528	0.051007848525659885	0.0036434177518328485	0.004857890335777132	0.01214472583944283	0.026718396846774226
1433	0.07617707998781284	0.34046490851695943	0.12592537712271104	0.2347497771053008	0.025651465710181877	0.734564699882481	0.11815220569538319	0.10182854569799471	0.05752146856222602	0.013214391426457328	0.0062185371418622725	0.0038865857136639206	0.023319514281983523
1434	0.06763252686577781	0.10208683300494763	0.04593907485222643	0.11484768713056609	0.0421108186145409	0.9545118885962603	0.022969537426113216	0.015313024950742146	0.02169345201355137	0.005104341650247382	0.0012760854125618455	0.0012760854125618455	0.008932597887932919
1435	0.1414286086334224	0.3157759451384173	0.0707143043167112	0.16459363935786228	0.10485224433167523	0.7766381353404317	0.10485224433167523	0.021945818581048302	0.021945818581048302	0.00487684857356629	0.00487684857356629	0.002438424286783145	0.014630545720698869
1436	0.12568163707282143	0.14939515350165566	0.1351670436443551	0.30116165864619476	0.0818116316794781	0.8193019926162226	0.021342164785950805	0.021342164785950805	0.04387000539334333	0.002371351642883423	0.005928379107208558	0.005928379107208558	0.017785137321625673
1437	0.12730665866680316	0.13074737917131135	0.13934918043258185	0.15655278295512282	0.02064432302704916	0.8446968838567616	0.01032216151352458	0.018923962774795064	0.013762882018032774	0.0034407205045081934	0.008601801261270484	0.00516108075676229	0.013762882018032774
1438	0.09778120558435449	0.07586472847061988	0.11464003413338114	0.1770176997647797	0.008429414274513318	0.9137485073572438	0.013487062839221312	0.02191647711373463	0.013487062839221312	0.001685882854902664	0.0	0.005057648564707992	0.010115297129415984
1439	0.09526567554226462	0.20997332568499139	0.08943308316212598	0.13803801966328139	0.1283170323630503	0.8496142900401967	0.038883949200924334	0.023330369520554603	0.023330369520554603	0.007776789840184867	0.0	0.0038883949200924335	0.02916296190069325
1440	0.09119064588276203	0.2431750556873654	0.0651361756305443	0.09987546930016794	0.07382099904795021	0.8815095768666996	0.06079376392184135	0.013027235126108861	0.013027235126108861	0.008684823417405908	0.008684823417405908	0.0	0.008684823417405908
1441	0.016949558310858807	0.08757271793943718	0.016949558310858807	0.07062315962857836	0.011299705540572538	0.28249263851431344	0.011299705540572538	0.14972109841258616	0.18362021503430376	0.02542433746628821	0.04519882216229015	0.05367360131771955	0.3389911662171762
1442	0.05003340145419619	0.11904498966688061	0.027604635285073762	0.0672862985073673	0.031055214695707985	0.9609863658616304	0.03795637351697642	0.015527607347853993	0.013802317642536881	0.0034505794106342203	0.0034505794106342203	0.0	0.0069011588212684405
1443	0.2956419010018257	0.3334984858862058	0.06850239169554496	0.2577853161174456	0.023435028737949597	0.6597861936991963	0.025237723256253407	0.06669969717724115	0.03965927940268393	0.005408083554911445	0.005408083554911445	0.012618861628126704	0.04506736295759537
1444	0.6810107212434566	0.2846014954450266	0.10164339123036666	0.17787593465314164	0.010164339123036666	0.3557518693062833	0.04065735649214666	0.060986034738219994	0.015246508684554998	0.010164339123036666	0.0	0.005082169561518333	0.015246508684554998
1445	0.041475865491891944	0.07143065723603612	0.12212338172612627	0.24885519295135167	0.01843371799639642	0.8064751623423434	0.01843371799639642	0.11290652272792807	0.03225900649369373	0.011521073747747763	0.0	0.004608429499099105	0.041475865491891944
1446	0.07133622431914495	0.47837232778720734	0.0860230940319101	0.1720461880638202	0.010490621223403671	0.7805022190212331	0.029373739425530274	0.029373739425530274	0.04825685762765688	0.004196248489361468	0.002098124244680734	0.004196248489361468	0.020981242446807342
1447	0.10999810606967513	0.11258629680072631	0.06858705437285625	0.201878877021992	0.028470098041562975	0.7272815954253814	0.011646858289730307	0.07764572193153539	0.11517448753177749	0.024587811944986205	0.011646858289730307	0.03235238413813974	0.06599886364180509
1448	0.10499991193136118	0.47459960192975253	0.08084993218714812	0.3538497032086872	0.05564995332362143	0.408449657412995	0.17114985644811873	0.02834997622146752	0.1312498899142015	0.015749986789704178	0.007349993835195284	0.008399992954508894	0.026249977982840296
1449	0.07176304178047306	0.1941823483471624	0.08583422644331092	0.1998108222122975	0.014071184662837855	0.8456781982365551	0.042213553988513564	0.042213553988513564	0.15900438669006775	0.06050609405020277	0.015478303129121641	0.043620672454797345	0.039399317055945994
1450	0.078412398276928	0.10253929005444432	0.09047584416568616	0.25574505284167287	0.02292054718864049	0.6743466251815808	0.010857101299882339	0.24730064071954216	0.21472933681989517	0.06996798615479731	0.04222206061065354	0.07599970909917637	0.033777648488522834
1451	0.12936328844612963	0.1413045150719262	0.1413045150719262	0.17712819494931598	0.039804088752655266	0.8955919969347437	0.017911839938694874	0.019902044376327633	0.01194122662579658	0.0019902044376327636	0.0	0.003980408875265527	0.013931431063429344
1452	0.025281561165592097	0.16685830369290783	0.12135149359484207	0.07584468349677628	0.005056312233118419	0.8241788939983022	0.025281561165592097	0.05056312233118419	0.025281561165592097	0.005056312233118419	0.0	0.0	0.025281561165592097
1453	0.06965808651850547	0.04179485191110328	0.06965808651850547	0.0905555124740571	0.05572646921480437	0.6896150565332041	0.013931617303701092	0.21594006820736694	0.17414521629626367	0.08358970382220655	0.013931617303701092	0.027863234607402185	0.05572646921480437
1454	0.2056838112162265	0.5931347114142346	0.05740013336266787	0.22003384455689345	0.05644346447329006	0.5089478491489883	0.19707379121182633	0.013393364451289167	0.010523357783155773	0.0066966822256445836	0.0066966822256445836	0.0066966822256445836	0.03635341779635631
1455	0.010307817750734753	0.020615635501469505	0.034359392502449175	0.02405157475171442	0.020615635501469505	0.9551911115680869	0.013743757000979667	0.017179696251224588	0.006871878500489833	0.006871878500489833	0.0034359392502449166	0.0	0.010307817750734753
1456	0.025636893860304683	0.15112274275548024	0.18215687742848063	0.2388279059617857	0.009445171422217515	0.8203806035297498	0.025636893860304683	0.014842412234913237	0.03643137548569613	0.0053972408126957225	0.004047930609521792	0.0067465510158696545	0.022938273453956822
1457	0.11739401436960334	0.3097039458040193	0.040933439220980104	0.1459701889200989	0.10967072395055047	0.8541959203472452	0.11584935628579275	0.012357264670484562	0.025486858382874407	0.006950961377147565	0.0030893161676211404	0.0015446580838105702	0.02008055508953741
1458	0.1373852241789453	0.3884685649197764	0.11843553808529766	0.16580975331941675	0.05211163675753097	0.6869261208947265	0.16580975331941675	0.028424529140471437	0.018949686093647625	0.009474843046823812	0.004737421523411906	0.014212264570235719	0.018949686093647625
1459	0.18078131404697068	0.3829709415995037	0.0737397465191591	0.2759293740716921	0.08563325402224928	0.7207465546872648	0.11655637353028374	0.023787015006180353	0.02140831350556232	0.004757403001236071	0.0023787015006180353	0.004757403001236071	0.038059224009888565
1460	0.08980876431080852	0.1696387770315272	0.22951128657206624	0.2836816523468396	0.07840447677927728	0.8154065585044836	0.01995750318017967	0.025659646945945292	0.021383039121621077	0.005702143765765621	0.005702143765765621	0.007127679707207025	0.024234111004503886
1461	0.0882311080524331	0.4096444302434394	0.13392221757958597	0.20324665962078342	0.07247555304307005	0.757842195950363	0.08192888604868788	0.018906666011235668	0.050417776029961774	0.011028888506554138	0.003151111001872611	0.004726666502808917	0.029935554517789804
1462	0.09824456792316233	0.5693146756572997	0.012595457426046452	0.08313001901190659	0.022671823366883614	0.6020628649650205	0.11587820831962736	0.2619855144617662	0.14610730614213885	0.06297728713023226	0.032748189307720776	0.06801547010065084	0.0075572744556278715
1463	0.06314131316917083	0.25724238698551083	0.132129044224376	0.12979047706996227	0.019877820812516742	0.7120936985189822	0.0818498504044807	0.17422325300382324	0.05378704455151589	0.012862119349275539	0.015200686503689274	0.022216387966930477	0.018708537235309877
1464	0.15855760720722048	0.22437397246304785	0.05684140635730545	0.14958264830869855	0.026924876695565737	0.8496294423934078	0.020941570763217798	0.026924876695565737	0.03290818262791368	0.014958264830869856	0.002991652966173971	0.005983305932347942	0.029916529661739712
1465	0.048143876311607846	0.09628775262321569	0.1173506985095441	0.20160248205485784	0.030089922694754898	0.8575627968005146	0.018053953616852938	0.0902697680842647	0.02106294588632843	0.006017984538950981	0.0	0.0	0.018053953616852938
1466	0.07574874842893829	0.07033812354115698	0.06492749865337569	0.08115937331671959	0.02705312443890653	0.8819318567083528	0.010821249775562612	0.05951687376559437	0.016231874663343922	0.010821249775562612	0.0	0.0	0.021642499551125224
1467	0.013181766351257878	0.04247458046516428	0.16403975903787582	0.07176739457907068	0.01171712564556256	0.80115846601534	0.013181766351257878	0.01757568846834384	0.2343425129112512	0.08348452022463324	0.027828173408211077	0.07909059810754727	0.06151490963920344
1468	0.06313669241335204	0.1604724265506031	0.08418225655113605	0.10785851620614308	0.026306955172230015	0.7287026582707715	0.05524460586168304	0.12890408034392709	0.10785851620614308	0.034199041723899024	0.018414868620561013	0.049983214827237034	0.018414868620561013
1469	0.019066940780627165	0.16524682009876876	0.23833675975783958	0.18113593741595807	0.05084517541500578	0.845301041274471	0.015889117317189304	0.09851252736657369	0.03495605809781647	0.003177823463437861	0.0	0.009533470390313582	0.03177823463437861
1470	0.028879672003286457	0.16915236459067784	0.055696510292052456	0.16708953087615735	0.05363367657753199	0.8663901600985938	0.04744517543397061	0.010314168572602306	0.014439836001643228	0.0020628337145204615	0.0020628337145204615	0.004125667429040923	0.022691170859725076
1471	0.01595848533585951	0.08617582081364135	0.057450547209094226	0.05106715307475043	0.01595848533585951	0.9192087553455076	0.05106715307475043	0.03830036480606282	0.009575091201515704	0.006383394134343804	0.003191697067171902	0.009575091201515704	0.022341879470203312
1472	0.04859514446388317	0.1275622542176933	0.0566943352078637	0.19438057785553267	0.06276872826584909	0.7107039877842913	0.0506199421498783	0.26929809223735257	0.2267773408314548	0.13566144496167384	0.060743930579853965	0.11946306347371279	0.05871913289385883
1473	0.15693392428765232	0.17840909287438367	0.1040719708433905	0.280829127672641	0.018171296496465008	0.8160564062957921	0.03469065694779683	0.018171296496465008	0.01982323254159819	0.013215488361065458	0.0016519360451331822	0.004955808135399547	0.024779040676997738
1474	0.018178203557529096	0.1363365266814682	0.08861874234295433	0.20450479002220232	0.031811856225675915	0.8657369444273232	0.07044053878542524	0.01363365266814682	0.011361377223455683	0.004544550889382274	0.002272275444691137	0.004544550889382274	0.018178203557529096
1475	0.02091911571626746	0.09563024327436553	0.06275734714880239	0.08666490796739378	0.02091911571626746	0.9533139876413314	0.017930670613943538	0.011953780409295692	0.005976890204647846	0.0	0.002988445102323923	0.0	0.02091911571626746
1476	0.07102578359082279	0.13559467776429804	0.04519822592143268	0.14205156718164558	0.04842667063010645	0.9394774102240651	0.00968533412602129	0.00968533412602129	0.04519822592143268	0.006456889417347526	0.003228444708673763	0.003228444708673763	0.01937066825204258
1477	0.11410244659750764	0.25356099243890584	0.10142439697556235	0.1331195210304256	0.03803414886583588	0.716309803639909	0.01901707443291794	0.03803414886583588	0.006339024810972647	0.006339024810972647	0.006339024810972647	0.006339024810972647	0.006339024810972647
1478	0.1036790504912329	0.12223214373703248	0.04147162019649316	0.2259111942282654	0.03274075278670513	0.9058274937655085	0.014187659540905555	0.014187659540905555	0.012004942688458546	0.0043654337048940174	0.003274075278670513	0.003274075278670513	0.025101243803140598
1479	0.029641247657330647	0.1218584625912482	0.04610860746695878	0.15314644622954166	0.04610860746695878	0.6405802965945345	0.09880415885776882	0.2782983807827155	0.08892374297199195	0.055989023352735666	0.00988041588577688	0.024701039714442204	0.12350519857221101
1480	0.1122862366082687	0.28231968061507556	0.06095538558734587	0.13153530574111474	0.03849813826569212	0.8116690817683423	0.06095538558734587	0.028873603699269095	0.07378809834257657	0.0417063164544998	0.012832712755230707	0.006416356377615354	0.025665425510461415
1481	0.08658197065942035	0.19677720604413718	0.08658197065942035	0.25187482373649556	0.09445305890118584	0.7162690300006593	0.07871088241765486	0.11806632362648231	0.06296870593412389	0.0	0.0	0.007871088241765486	0.04722652945059292
1482	0.09193255666540608	0.10068803825258758	0.09849916785579221	0.2560978364250598	0.00875548158718153	0.7945599540367239	0.010944351983976914	0.2101315580923567	0.08755481587181531	0.021888703967953827	0.004377740793590765	0.019699833571158443	0.05472175991988456
1483	0.11767877670253493	0.04463677736992704	0.18057605390561396	0.14608399866521576	0.010144722129528874	0.7486804931592308	0.010144722129528874	0.47274405123604546	0.010144722129528874	0.0020289444259057746	0.0	0.0020289444259057746	0.020289444259057748
1484	0.05975441571596351	0.2091404550058723	0.0632693813463143	0.09666155483464686	0.029877207857981754	0.9367383404884868	0.049209518824911126	0.00702993126070159	0.010544896891052384	0.0017574828151753976	0.0017574828151753976	0.0017574828151753976	0.005272448445526192
1485	0.10449305010748251	0.09209556958625578	0.10626411875337204	0.1452276289629418	0.06375847125202322	0.8926185975283251	0.014168549167116273	0.015939617813005805	0.061987402606133696	0.02656602968834301	0.0017710686458895341	0.01771068645889534	0.019481755104784875
1486	0.17287656359188217	0.18676843030908696	0.12039617821577507	0.2870985788222329	0.027783733434409635	0.7856622398952502	0.013891866717204817	0.026240192688053547	0.03704497791254618	0.009261244478136544	0.006174162985424363	0.006174162985424363	0.027783733434409635
1487	0.046871612392116783	0.20109433703714621	0.11037508724595244	0.10130316226683306	0.05594353737123617	0.8436890230581021	0.11642303723203203	0.16783061211370848	0.18597446207194723	0.027215774937358134	0.010583912475639274	0.03326372492343772	0.09374322478423357
1488	0.0312736277343606	0.3292929037912087	0.033113252895205336	0.09933975868561602	0.09198125804223706	0.8020765701283071	0.1434907625458898	0.027594377412671116	0.03495287805605008	0.005518875482534224	0.0036792503216894817	0.0036792503216894817	0.0312736277343606
1489	0.020357823193724763	0.29179546577672155	0.0678594106457492	0.10518208650091126	0.047501587452024444	0.7702043108292534	0.07803832224261159	0.020357823193724763	0.14250476235607332	0.00339297053228746	0.00678594106457492	0.00339297053228746	0.06446644011346175
1490	0.13078651891030624	0.2767167400102269	0.027534003981117106	0.20099822906215487	0.06195150895751348	0.7929793146561726	0.14593022109992065	0.02065050298583783	0.017897102587726116	0.005506800796223421	0.005506800796223421	0.004130100597167566	0.02065050298583783
1491	0.14697640285779254	0.3270224963585884	0.08083702157178589	0.20209255392946474	0.08818584171467551	0.7422308344318522	0.05144174100022739	0.018372050357224067	0.025720870500113693	0.003674410071444813	0.007348820142889626	0.003674410071444813	0.05879056114311701
1492	0.01849329492035419	0.08219242186824084	0.04931545312094451	0.08116501659488783	0.008219242186824084	0.7674717391946989	0.014383673826942146	0.38733178805408497	0.05856210058112161	0.02157551074041322	0.013356268553589136	0.013356268553589136	0.07705539550147579
1493	0.02980835221184751	0.10929729144344087	0.023184273942548066	0.08942505663554252	0.013248156538598893	0.3875085787540177	0.052992626154395574	0.4636854788509613	0.2119705046175823	0.07617690009694364	0.04305650875044641	0.056304665289045305	0.0695528218276442
1494	0.013101873341514036	0.15722248009816844	0.06550936670757018	0.1506715434274114	0.045856556695299124	0.8450708305276554	0.02620374668302807	0.045856556695299124	0.03275468335378509	0.0	0.006550936670757018	0.006550936670757018	0.02620374668302807
1495	0.06301827416800218	0.12243550409783281	0.11163237138331815	0.08822558383520306	0.019805743309943544	0.604975432012821	0.05041461933440174	0.2304668312429794	0.02160626542902932	0.009002610595428883	0.007202088476343106	0.007202088476343106	0.018005221190857765
1496	0.08065770624230367	0.08330222120106774	0.10578059835056221	0.37419886666511376	0.05421255665466313	0.8555005891601719	0.013222574793820276	0.011900317314438247	0.011900317314438247	0.002644514958764055	0.002644514958764055	0.002644514958764055	0.02247837714949447
1497	0.013983975259216738	0.02408351294642883	0.01476086277361767	0.026414175489631618	0.006215100115207439	0.46380184609735514	0.2284049292338734	0.013983975259216738	0.006215100115207439	0.0031075500576037197	0.0038844375720046495	0.00233066254320279	0.006991987629608369
1498	0.06826898781939524	0.3833566239089117	0.04726314541342747	0.13916370593953645	0.042011684811935526	0.3308420178939923	0.11290640293207672	0.3728537027059278	0.35972505120219794	0.12340932413506062	0.089274830225363	0.10765494233058479	0.04726314541342747
1499	0.0696896544803512	0.36006321481514797	0.06504367751499446	0.09059655082445658	0.06504367751499446	0.8153689574201092	0.1393793089607024	0.009291953930713494	0.013937930896070243	0.004645976965356747	0.004645976965356747	0.0023229884826783736	0.009291953930713494
1500	0.09469429897599392	0.2981116819614623	0.0385791588420716	0.17535981291850725	0.021043177550220872	0.5681657938559636	0.014028785033480581	0.021043177550220872	0.031564766325331305	0.010521588775110436	0.0035071962583701453	0.010521588775110436	0.05260794387555218
1501	0.08781253484408615	0.1773137722813278	0.1283413970798182	0.3495614367831891	0.04390626742204307	0.7396517358021102	0.04221756482888757	0.04559497001519858	0.06923680631937562	0.010132215558933018	0.0033774051863110057	0.0033774051863110057	0.07599161669199762
1502	0.025777856431354374	0.358434956093118	0.16816982529026425	0.4026255671182969	0.03191544129596256	0.5094195437624793	0.0797886032399064	0.024550339458432737	0.018412754593824552	0.004910067891686548	0.004910067891686548	0.002455033945843274	0.018412754593824552
1503	0.0447522870962038	0.2530818994406008	0.050925016350852594	0.11882503815198939	0.03857955784155499	0.5879524615052981	0.07407275105578559	0.5910388261326226	0.12499776740663818	0.046295469409865994	0.0108022761956354	0.0324068285869062	0.0432091047825416
1504	0.13655323563062932	0.27310647126125864	0.08608790941930979	0.3087290544692489	0.05343387481198539	0.7272944071631344	0.05640242341265125	0.02374838880532684	0.07124516641598053	0.026716937405992694	0.00593709720133171	0.032654034607324404	0.02374838880532684
1505	0.019568652644011333	0.033546261675448	0.027955218062873335	0.134185046701792	0.005591043612574666	0.3382581385607673	0.008386565418862	0.6401744936397993	0.159344742958378	0.06150147973832133	0.058705957932034	0.075479088769758	0.45007901081226065
1506	0.12196311893355408	0.3600351270918516	0.06537223174838498	0.17465118631284943	0.015611279223494923	0.527856378744422	0.04000390301020574	0.09171626543803267	0.31515269932430373	0.16001561204082296	0.08391062582628521	0.12684164369089623	0.031222558446989845
1507	0.029673883275446226	0.3904458325716608	0.034359233266306154	0.1296280164137914	0.00468534999085993	0.7715209651616018	0.157740116358951	0.02342674995429965	0.012494266642293146	0.007808916651433217	0.0015617833302866433	0.0031235666605732865	0.01874139996343972
1508	0.08028247468648912	0.26814346545287365	0.09633896962378694	0.28741125937763107	0.06262033025546151	0.8172755923084591	0.07064857772411043	0.014450845443568042	0.0545920827868126	0.014450845443568042	0.011239546456108477	0.012845195949838259	0.036929938355784994
[truncated: 9,386 more rows]
