# Supplementary material for: Minimal gene set discovery in single-cell mRNA-seq datasets with ActiveSVM
Source: Nat Comput Sci. 2022 Jun 27;2(6):387–98. doi: 10.1038/s43588-022-00263-8 (PMC10766518; doi:10.1038/s43588-022-00263-8)
Supplement: Supplementary file 6 — There are four folders for four subfigures. ED3a: the accuracy versus the number of genes selected by ActiveSVM and all comparison methods, compared with the same number of cells used. ED3b: the accuracy versus the number of genes selected by ActiveSVM and all comparison methods, where comparison methods use the entire dataset. ED3c: the coefficient matrix between gene markers we selected. ED3d: the processed partial data matrix used for distribution plots of top gene markers we selected. [file 43588_2022_263_MOESM6_ESM.zip › ED3/ED3c/coef_matrix.csv]

9.999999999999997780e-01	-3.914238268224178308e-01	-1.301853636854006235e-01	-2.047655665313651285e-01	-1.543615277533776642e-01	1.995975563092455135e-02	-2.364999560015976776e-01	-2.632313298124608347e-01	-4.787910845456696540e-01	7.341377801265037972e-02	-3.213114717833257528e-01	-5.611029493921337874e-02	-2.480398470716793369e-01	-3.376703262782587145e-01	-5.092063792851851955e-01	-5.157999145743207281e-01	-2.413279775998828092e-01	4.443322600463735922e-02	-2.928405093157230091e-02	-1.303121717257667289e-02	-1.409950293364415075e-01	-2.950435230134721976e-01	-3.285487444640804999e-01	-4.417864448531202970e-01	-4.304824890463329057e-01	-4.621506820203263866e-02	-7.417755026707872901e-02	-1.564779175755033058e-01	-4.598809278335639905e-01	-1.996388281764471528e-01	-1.248829024094029461e-01	-4.453871492608398319e-01	-4.415807366858231497e-01	3.468920779008392852e-02	-8.642041002012915141e-02	-1.979230062448499583e-01	-1.208832578149955511e-01	-3.115266816779036635e-02	-1.528582258921726278e-01	-2.226966285703918524e-01	-3.279019230956250475e-01	-8.511048737646084716e-02	-5.910788750745576969e-02	-3.164148971736902571e-01	-8.592148488260907546e-02	5.194159765900156073e-02	-1.882072741259281090e-01	-1.883767953326557221e-01	-1.313237374376928779e-01	1.319945676849358304e-02
-3.914238268224177753e-01	1.000000000000000000e+00	1.612402460348105471e-01	3.314554123992542300e-03	-6.940178207406451361e-02	-3.419645627256873155e-02	1.455414650118541375e-01	3.140332461392723040e-01	2.671551602816372717e-01	-3.249465802050378882e-02	2.811009123549296773e-01	1.235083687949913717e-01	1.210993545428429713e-01	3.603325155278588876e-01	2.856100074082239537e-01	2.477275190465444699e-01	2.575327349129393761e-01	-7.433027753730958587e-02	9.465292074849597503e-02	2.591979271816515808e-03	2.006329195977929747e-01	3.450121432706686891e-02	4.451681864849040687e-02	2.486474712763373784e-01	3.323002868827142908e-01	8.549676184597099216e-02	4.983251765998263083e-02	1.406153304504874635e-01	2.970115853334474032e-01	1.776818517205676906e-01	1.053238347724600038e-01	2.648944224021623217e-01	2.965221619649847096e-01	-1.051218486516856086e-02	2.754742401163897889e-02	2.278140076569805383e-01	1.015074784244558576e-01	7.771725452802870360e-02	1.443084974155316724e-01	2.187248825361533811e-01	9.548389299570055055e-02	1.305100009209843870e-01	4.313387995978520961e-02	1.733862189745781213e-01	1.728521698150464747e-01	5.068895228456065521e-02	2.583502733496221282e-01	2.152293043034977371e-01	9.798380029971809346e-02	-7.574638091643084992e-02
-1.301853636854006513e-01	1.612402460348105471e-01	9.999999999999997780e-01	-2.497403824032072648e-03	-8.206618102816795601e-02	3.607544609755755083e-01	1.864654739465519961e-01	3.262720447690656833e-01	1.332135201480485753e-01	1.643397638416552523e-02	1.462133884721588950e-01	4.020283698853215071e-02	5.815175877482201688e-02	2.133926788630477744e-01	1.714810152887377981e-01	4.823574963613061484e-03	-5.450548405788668144e-02	-7.753393777405263865e-02	4.182598149204702631e-02	1.134223045436441868e-01	7.528678873595631704e-02	1.046863029059422190e-02	2.559942415803048710e-02	9.615245992930952779e-02	2.452571347061497931e-01	-8.966401384198009750e-02	1.021385898562796185e-01	8.492924913556575139e-02	1.232147199489702499e-01	3.324099380196681580e-02	-1.020792224902678045e-03	1.044053612763722050e-01	2.533674751553384730e-01	9.282960877266578648e-02	3.386043139928465728e-01	8.911835249960252392e-02	1.020888256173053676e-01	7.797910629178211872e-02	6.413882291045905348e-02	-2.267313376035264005e-02	-7.348979079468122289e-02	1.342631432754209653e-01	4.012972950268104723e-03	1.587905864010520085e-01	8.929160381094067289e-02	2.874298884543081689e-01	6.139375720696471639e-02	2.472398702163040030e-01	1.463535714154969858e-01	1.763924117906219002e-01
-2.047655665313651285e-01	3.314554123992542733e-03	-2.497403824032072214e-03	1.000000000000000000e+00	6.658270625373706730e-01	2.896632024804078175e-03	-3.633785520185478513e-02	-6.594568281912162322e-02	-1.299560809596167210e-01	-1.113055717470575745e-01	-1.958848948946269597e-01	9.018917470239683210e-02	5.780195439619123521e-01	-1.534115522017038824e-01	-1.172141029662680106e-01	-1.223819074203380403e-01	-8.221019062842101210e-02	5.872862956093206910e-02	-5.877560534230742012e-02	-2.947371489207769105e-02	2.361593886201042436e-01	-4.003566911057045846e-03	-6.300803645977721620e-03	-1.125822147080794283e-01	-9.593185553574678018e-03	-2.267925760079647912e-01	-3.171067352362926667e-02	-2.039731742706118733e-01	-1.221314411856799093e-01	-2.320759945561595983e-01	-2.480767966541621017e-01	-1.178317204433354803e-01	-1.740174792280112237e-01	-7.348074850311681061e-02	-4.993012203514206326e-02	-1.705191508813876655e-01	-1.957389491783097513e-01	1.140447818545831382e-01	-1.758367880367476543e-01	7.575585420712635000e-03	-5.464277419041679157e-02	-6.179376023768409776e-02	-1.528938151625813466e-02	1.788618727188747651e-03	2.089085977746016898e-01	-1.309804989275474563e-01	-6.972099221557175042e-02	3.896839735867583393e-02	4.320102595766019404e-01	2.285692841953471388e-01
-1.543615277533776364e-01	-6.940178207406451361e-02	-8.206618102816795601e-02	6.658270625373706730e-01	1.000000000000000000e+00	-5.682569379760360473e-02	-6.756051978724314511e-02	-1.293961726588580552e-01	-1.436154060318759196e-01	-7.593334534752302356e-02	-2.018265636079809300e-01	1.509951087027229175e-02	3.709469368894390273e-01	-1.719158000727635804e-01	-1.395224312597861949e-01	-1.312880968290082162e-01	-5.971525075538371835e-02	6.327017642945202691e-02	-6.719839727153607833e-02	-2.455818598282024159e-02	9.948409967484361793e-02	-3.812590577772320688e-02	-4.081543897327082060e-02	-1.195441796985395461e-01	-8.232535223179110462e-02	-2.077759450579448885e-01	-2.674834373073374863e-02	-2.153234103325313564e-01	-1.375862931854575644e-01	-2.192548952582208943e-01	-2.272934862348154061e-01	-1.260777761713959277e-01	-2.005834582281993683e-01	-6.142393797035744507e-02	-8.653098008841565714e-02	-1.837745866306129683e-01	-2.119860994439018431e-01	5.890368997975486964e-02	-1.945669557631022062e-01	2.243638731019012914e-02	-6.992062424255926500e-02	-7.590427980496675109e-02	5.929542489355969261e-03	-1.569983483401367341e-02	1.677661180323560264e-01	-1.551159173163346172e-01	-8.232653052014060613e-02	-1.567375682844320342e-02	3.942509389154530974e-01	2.181687962869957309e-01
1.995975563092455135e-02	-3.419645627256873155e-02	3.607544609755755083e-01	2.896632024804077742e-03	-5.682569379760359779e-02	1.000000000000000000e+00	1.873849521342787205e-01	1.940230748275822703e-01	-9.743918328180402322e-02	4.374957563580389452e-02	1.000579771036306242e-01	-2.108718605106378596e-02	7.379604849506921083e-02	-4.164991908729090420e-02	-1.306006792834057961e-01	-1.900874792900552335e-01	-7.585661871854555705e-02	1.125304774075115699e-01	4.155252545304534417e-02	2.250354110502847393e-01	-1.261750670988903353e-02	4.183115885506662884e-02	4.200286532557938324e-02	-1.370898232745912104e-01	1.100656390356385267e-01	-6.892095853185176146e-02	-5.127403542827514704e-02	-1.136311391249494353e-02	-1.296130374120006978e-01	-9.933961080861195003e-02	-1.140401481949163270e-01	-1.335471065616905539e-01	2.065438343935454280e-01	4.238104747909165332e-02	3.630181510102202802e-01	4.421183247606886441e-02	-4.590238908652000821e-03	-8.514211576241600271e-03	-3.895233946285855259e-02	-1.262326518618726579e-01	-1.374328539838316487e-01	8.123226078433226638e-02	-4.500349082028057279e-02	-5.532628967910088735e-02	2.277360335444391509e-02	2.642728368652683679e-01	2.178627991494713409e-02	1.326438717672981382e-01	4.013282304743399920e-02	1.837463620201683634e-01
-2.364999560015976499e-01	1.455414650118541375e-01	1.864654739465519961e-01	-3.633785520185478513e-02	-6.756051978724313123e-02	1.873849521342787483e-01	1.000000000000000000e+00	2.184556295350976174e-01	-3.203461176489284107e-02	1.323985945804199704e-01	9.415852590597380278e-02	1.443734243552593222e-01	1.536743265113206802e-01	8.907710417489142496e-02	1.068268361451765597e-01	4.823238129745017339e-02	1.140027932490021850e-01	1.870903713782126956e-02	1.012028769684741314e-01	1.259555592141899383e-01	1.398190731245644858e-01	2.814045349610716507e-01	3.433329806925143335e-01	9.086354121663300920e-02	4.412712812349521285e-01	-9.695607762108630900e-02	2.348457372260913667e-01	-6.212627800759940727e-02	8.565496399128222360e-02	-5.475360730428743133e-02	-1.131967006814970228e-01	4.648351659455655233e-02	5.823700145658249755e-02	7.904507551133467536e-02	4.380146336434639354e-01	1.527032353402260623e-01	-4.640875825376726549e-02	-2.894299594424187480e-02	-7.328032518388384597e-02	8.613609260197366627e-03	1.445607660764849367e-01	1.004087946138798593e-01	1.126202839903299169e-01	2.679946712945897522e-02	6.247117812846834234e-02	8.523446005234253109e-02	1.097941768495283438e-01	1.551631394935549801e-01	4.179712969430580960e-02	1.544783626906967577e-01
-2.632313298124608347e-01	3.140332461392723040e-01	3.262720447690657388e-01	-6.594568281912162322e-02	-1.293961726588580829e-01	1.940230748275822426e-01	2.184556295350976174e-01	9.999999999999997780e-01	4.031461652145562069e-01	-1.036594424383326940e-01	2.786495125206416845e-01	-2.291101529334214557e-02	-9.533527820795588414e-02	1.972917353860046130e-01	4.111710278798281770e-01	1.971618417644088461e-01	5.793307514258347335e-02	-1.485846330472958832e-01	1.998564218521608885e-04	-6.846167354559462744e-03	5.780289844162714297e-02	9.253744771925609749e-03	-4.582604182841589630e-03	3.274207516460690970e-01	2.225467568877247115e-01	4.279583836165015004e-02	1.343322347808456954e-02	2.374511633141836719e-01	3.665799605965159302e-01	1.393071397800393907e-01	1.339924808698268466e-01	3.293155607240558225e-01	2.781901151281507834e-01	1.958270040598341852e-02	1.264005774913762037e-01	2.267113579088223252e-01	2.419935002184390727e-01	-3.393153370229900351e-02	2.625351315202938962e-01	4.674335792532138822e-02	-3.870578586157426282e-02	2.718953242968597667e-02	-5.278916568409593862e-02	3.005949858999613089e-01	3.404950703877964585e-02	2.547025106328396626e-01	1.434954492416441463e-01	3.046871988697097966e-01	9.347147320125488712e-02	5.587789879748221444e-03
-4.787910845456697095e-01	2.671551602816372717e-01	1.332135201480486031e-01	-1.299560809596167210e-01	-1.436154060318759473e-01	-9.743918328180402322e-02	-3.203461176489284107e-02	4.031461652145562069e-01	1.000000000000000000e+00	-2.567120312904609958e-01	3.349780655381260908e-01	-1.080470031656101670e-01	-2.376782800317933930e-01	3.115976550862719630e-01	6.289433785821920697e-01	3.903364897285676038e-01	3.969397955395063959e-02	-2.090499177063738778e-01	-7.188011974907844437e-02	-1.121514467731294651e-01	-3.639588449606618453e-02	6.747900706149820294e-02	6.691094908180632295e-02	5.344392121523495742e-01	7.511898560202288910e-02	1.553933748536004134e-01	-1.177031984950785148e-01	2.664328354719776026e-01	5.752929441629076601e-01	2.536624256442233105e-01	2.356136282793072634e-01	5.637312371731356686e-01	2.959453984601318477e-01	-4.334754352853428111e-02	-1.761673356385058675e-01	1.744899760869558225e-01	2.309361428961960727e-01	-1.609836008246863515e-02	3.024842230677394217e-01	1.137703745483028134e-01	5.213297476675248648e-02	-5.463446055060158096e-02	-1.243986859647869814e-01	4.893700785666320607e-01	-1.158678589965890515e-01	6.058759761571143321e-02	9.218122279096778449e-02	1.139885234392724878e-01	-1.073203275678238488e-03	-1.655939223828626905e-01
7.341377801265037972e-02	-3.249465802050378882e-02	1.643397638416552869e-02	-1.113055717470575745e-01	-7.593334534752300968e-02	4.374957563580390146e-02	1.323985945804199704e-01	-1.036594424383326801e-01	-2.567120312904610513e-01	9.999999999999997780e-01	-6.633616216863989605e-03	1.252187788487312547e-01	1.720151230498284389e-01	-8.449490526702269078e-03	-1.753809130665657523e-01	-1.612084680039527762e-01	1.744393183636668287e-01	1.183367017230513019e-01	2.073627370994738373e-01	1.328856704757087615e-01	5.585281814003711931e-02	4.363838320484924455e-02	8.129812095054599064e-02	-1.617626124827930278e-01	1.388712963739663908e-01	4.890729055469129199e-02	2.751317685929426937e-01	-9.603567929870507336e-02	-1.764755330474625794e-01	-7.303816347289415409e-03	-5.760239195246332627e-02	-1.738171307663348986e-01	-2.025315818458784528e-02	1.488672327291134245e-01	2.690037364888615001e-01	1.145702652766466684e-01	-1.334551554816089391e-01	4.396607287071273990e-02	-8.486656205054773916e-02	8.662980742781498447e-03	-2.616949695187549899e-02	1.416864638995133929e-01	3.166949003883253733e-01	-1.736896879259105242e-01	2.221669136591019472e-02	6.623675739140660011e-03	6.954191948915074140e-02	4.833713524082548091e-02	-5.230898909323915269e-02	1.696141224485419041e-01
-3.213114717833257528e-01	2.811009123549296218e-01	1.462133884721589228e-01	-1.958848948946269597e-01	-2.018265636079809577e-01	1.000579771036306381e-01	9.415852590597380278e-02	2.786495125206416845e-01	3.349780655381260908e-01	-6.633616216863989605e-03	1.000000000000000000e+00	-6.313182295600487659e-02	-1.138058069656957827e-01	3.012776646293823801e-01	2.602430269757627368e-01	2.922944528113570750e-01	1.602626456623308659e-01	-4.757083081380900774e-02	9.317662828514443329e-02	7.150951684546899556e-02	-3.492192093023900601e-02	4.380221916017112971e-02	5.205282810823572831e-02	1.897323230457812482e-01	2.057578504813106779e-01	2.795560585530174613e-01	-7.616401174153331066e-02	2.929901093492442987e-01	2.425894753050268915e-01	3.045572953393685944e-01	2.924320017960544971e-01	2.228188103408852982e-01	5.136710714786931753e-01	1.655441731146445675e-02	7.684769591094078867e-02	3.056106882550365667e-01	2.462889597552271048e-01	-5.151983288288570356e-02	2.650168704883662518e-01	1.621431107536464578e-01	8.478681449654570934e-02	8.907852516157438449e-02	-6.048358538299736242e-02	1.276053783190881918e-01	-2.125526621570741209e-02	1.419909692047336136e-01	2.419214610205199512e-01	8.911115746616735112e-02	-5.856284205182486075e-02	-5.921698573734780063e-02
-5.611029493921337874e-02	1.235083687949913578e-01	4.020283698853215071e-02	9.018917470239681822e-02	1.509951087027229175e-02	-2.108718605106378596e-02	1.443734243552593222e-01	-2.291101529334214557e-02	-1.080470031656101670e-01	1.252187788487312547e-01	-6.313182295600487659e-02	1.000000000000000000e+00	2.511118411679534312e-01	4.180166040415025236e-02	7.489796191529445903e-03	-1.010426635419828661e-01	1.251791263556146887e-02	-4.618232097437128397e-02	-1.669786610980268692e-03	4.895427114928497386e-02	4.195925673024469282e-01	2.171615767755378790e-01	2.286161840047523097e-01	-5.013418581877357449e-03	9.970477780964107084e-02	5.084788009303809614e-02	1.546080116899592738e-01	-3.752972231475153880e-02	-3.944655860044350010e-03	-4.704937818513794251e-03	6.995083074874664658e-03	-2.627825281885278960e-02	-1.143114221176237261e-01	1.565191399689046525e-01	1.394421913591343543e-01	-1.151654042585922719e-04	-4.213666682898789539e-02	2.014955132101525492e-01	-5.155785059448309698e-02	1.234782626466015693e-01	2.005247076832475384e-01	1.909285216394787932e-01	4.311006116205492317e-02	1.024209346770523985e-02	1.184334132478031681e-01	-1.305810279413739672e-01	-3.308914117375556796e-02	5.368245262954841890e-02	6.122938938635451300e-02	-4.000575383611227470e-02
-2.480398470716793369e-01	1.210993545428429574e-01	5.815175877482200995e-02	5.780195439619123521e-01	3.709469368894390828e-01	7.379604849506919695e-02	1.536743265113207080e-01	-9.533527820795588414e-02	-2.376782800317933930e-01	1.720151230498284667e-01	-1.138058069656957827e-01	2.511118411679534868e-01	1.000000000000000000e+00	-7.737515321634463872e-02	-1.898276072830107353e-01	-1.804929682724818185e-01	7.348812662724084344e-02	1.186132998288674800e-01	1.134157990698693025e-01	1.129128179982784308e-01	2.981003038857161780e-01	1.322793825056769734e-01	1.595333158305945187e-01	-1.733823053573748385e-01	1.449165914530685662e-01	-1.295884273995535074e-01	1.097874922083838245e-01	-1.909167005812948681e-01	-1.921959244181680460e-01	-1.801633667368698066e-01	-2.534801869342858116e-01	-1.874435095619867431e-01	-1.121876690479719912e-01	3.589989407336116600e-02	1.686916639538994789e-01	-2.919968000610534062e-02	-2.224349587479412249e-01	1.601527194778764041e-01	-1.764013189816971416e-01	4.827144708011728985e-02	-8.927894693767828363e-03	4.513840344594256121e-02	1.241188886453473139e-01	-7.400717843647644512e-02	2.529014637422137279e-01	-1.210737568137233156e-01	3.820852929459490899e-02	8.295265116579800257e-02	3.139729540406944741e-01	2.606759123115680032e-01
-3.376703262782587145e-01	3.603325155278588876e-01	2.133926788630477744e-01	-1.534115522017038546e-01	-1.719158000727635527e-01	-4.164991908729090420e-02	8.907710417489141108e-02	1.972917353860045853e-01	3.115976550862719630e-01	-8.449490526702269078e-03	3.012776646293823246e-01	4.180166040415025236e-02	-7.737515321634462484e-02	1.000000000000000000e+00	3.641251587337758777e-01	3.349211941183848906e-01	2.689227670917200552e-02	-1.510442873282370480e-01	3.501072118864488603e-02	-5.765180362500355038e-02	4.196827428580926500e-02	3.001661825712058362e-02	5.784286368283256957e-02	2.827504454067533701e-01	3.102884805764223874e-01	1.091546404979325258e-01	8.772420032033986792e-02	2.106904864932098997e-01	3.498473774286741667e-01	3.003612747799351834e-01	2.926496299118556133e-01	3.208075649346838754e-01	3.205649298761755195e-01	7.787285188823168947e-02	3.975071572183393881e-02	2.014665268730442826e-01	1.956493064440013030e-01	2.791737784122580099e-02	1.578390242370539542e-01	1.733520301256287477e-01	1.548292410180849288e-01	1.851508627936437890e-01	6.247521840097313567e-02	2.357148651346759327e-01	1.043892230789495931e-02	1.178533217072850608e-01	1.584073789046794578e-01	9.877196235824124704e-02	-1.291832659723483705e-02	-4.007070653274438093e-02
-5.092063792851851955e-01	2.856100074082238982e-01	1.714810152887377981e-01	-1.172141029662680245e-01	-1.395224312597861949e-01	-1.306006792834057961e-01	1.068268361451765597e-01	4.111710278798281770e-01	6.289433785821920697e-01	-1.753809130665657245e-01	2.602430269757627368e-01	7.489796191529446770e-03	-1.898276072830107630e-01	3.641251587337758222e-01	1.000000000000000000e+00	5.263820434060747511e-01	3.046402369626235659e-02	-2.328078101819645029e-01	-4.092249395367749537e-02	-1.293408041861984492e-01	5.260519139810266448e-02	1.296228634095914767e-01	1.441800644353013749e-01	8.589238644652182897e-01	2.379634201332605781e-01	2.708945975014876925e-02	2.277209020529446029e-02	1.823611919407539805e-01	8.757524268608438689e-01	2.152382960318434402e-01	1.795880398015629043e-01	8.405101090939977038e-01	2.250757582150274827e-01	1.109068996449680440e-02	-4.203967473399290028e-02	1.434841006467982849e-01	1.757053487557940219e-01	-1.566242866591040922e-02	1.959251970909507978e-01	1.529740878167941132e-01	1.410701663348748747e-01	1.248146988351698031e-02	-4.273274706227569303e-02	4.590167603314314060e-01	-6.897844925742380173e-02	7.865103741528553516e-02	5.042952507304968024e-02	1.375796871711653657e-01	2.871941843695682389e-05	-1.135993791707216732e-01
-5.157999145743206171e-01	2.477275190465444976e-01	4.823574963613061484e-03	-1.223819074203380403e-01	-1.312880968290082162e-01	-1.900874792900552612e-01	4.823238129745018032e-02	1.971618417644088461e-01	3.903364897285676038e-01	-1.612084680039528040e-01	2.922944528113570750e-01	-1.010426635419828800e-01	-1.804929682724818185e-01	3.349211941183848906e-01	5.263820434060747511e-01	1.000000000000000000e+00	2.778406464606789084e-02	-1.181842198319469212e-01	-4.363072451562736292e-02	-8.987882129462351766e-02	-4.721763826985767021e-02	6.502277566753769666e-02	8.345319175314962201e-02	4.902063260767086650e-01	2.704165607124606741e-01	5.250764305293868783e-02	-3.557378164165516526e-02	1.892400918186133152e-01	4.906730179672236236e-01	2.511423263274614737e-01	2.399633786101700583e-01	4.783373430979983576e-01	3.150977963842834795e-01	-9.038689061909667422e-02	-1.430923837731526982e-01	1.221183980894293281e-01	1.994013337063321178e-01	-7.693782665373044560e-02	1.811628235911800500e-01	2.493929480343355098e-01	2.417005454764966643e-01	5.070713082390643223e-02	-3.492401730653465347e-02	2.305570758817266919e-01	-4.313746746632524803e-02	1.773031413677913712e-02	1.045887856216164702e-01	3.627182159679692014e-02	-4.704877067995120316e-02	-1.390775962287664202e-01
-2.413279775998828092e-01	2.575327349129393761e-01	-5.450548405788668144e-02	-8.221019062842101210e-02	-5.971525075538372529e-02	-7.585661871854555705e-02	1.140027932490021850e-01	5.793307514258348029e-02	3.969397955395064653e-02	1.744393183636668565e-01	1.602626456623308659e-01	1.251791263556146887e-02	7.348812662724084344e-02	2.689227670917200552e-02	3.046402369626235659e-02	2.778406464606788737e-02	9.999999999999998890e-01	6.589581952146637833e-02	1.732821245653631548e-01	1.259045660949525136e-01	-2.107005276205986197e-02	8.469039258988256269e-02	1.154063699931345000e-01	3.905206175003594904e-02	1.608147610093373647e-01	1.429368611673261791e-01	7.528721550059899736e-02	5.462082552942382208e-02	3.352411975508990533e-02	1.015909274356074782e-01	3.839619462256720073e-02	3.557607812562687405e-02	7.724369940364470000e-02	4.135577261983022779e-02	4.739256809102057599e-02	2.197276349809243190e-01	-1.678002078465142682e-02	1.955024907186993233e-02	8.756553329604714608e-02	8.582766524551654896e-02	6.331937707047645414e-02	7.318783129385378339e-02	1.261362032257625221e-01	1.378676956859838272e-02	1.274051252968806495e-02	-7.331846184278742462e-02	1.776497828283211677e-01	1.032275862247459819e-01	-2.519392217696202196e-02	-5.923757216682426496e-02
4.443322600463735922e-02	-7.433027753730958587e-02	-7.753393777405263865e-02	5.872862956093206216e-02	6.327017642945202691e-02	1.125304774075115699e-01	1.870903713782126956e-02	-1.485846330472958554e-01	-2.090499177063738501e-01	1.183367017230513019e-01	-4.757083081380900774e-02	-4.618232097437128397e-02	1.186132998288674939e-01	-1.510442873282370480e-01	-2.328078101819645029e-01	-1.181842198319469073e-01	6.589581952146637833e-02	1.000000000000000000e+00	1.069007251831798205e-01	1.713823202727022821e-01	-3.670618340783649014e-02	2.147969889521188485e-03	1.566103454743275267e-02	-1.766105391933044666e-01	-2.741053536579475102e-03	-7.791378940446176508e-03	-3.342336410570526106e-02	-8.695180278138911478e-02	-2.036274439250138346e-01	-1.023569321734583981e-01	-1.082859470711152461e-01	-1.772586120733441739e-01	-7.108149749123483102e-03	-7.355235128015181686e-03	4.100930096836400557e-02	-1.561546012472921074e-02	-1.229334487616494109e-01	3.793105702321543544e-03	-1.056070036883196284e-01	-6.876236116284030475e-02	-5.543271424313368084e-02	1.973621491972802136e-02	1.167219019369995781e-01	-1.499848277414397579e-01	2.445130092718829709e-02	-1.051879118765463098e-02	5.356992204316063377e-02	-2.438716159609854994e-02	1.095626656435143113e-02	6.391228758391825915e-02
-2.928405093157230091e-02	9.465292074849596116e-02	4.182598149204702631e-02	-5.877560534230742706e-02	-6.719839727153607833e-02	4.155252545304534417e-02	1.012028769684741453e-01	1.998564218521608614e-04	-7.188011974907845825e-02	2.073627370994738095e-01	9.317662828514444717e-02	-1.669786610980268692e-03	1.134157990698693025e-01	3.501072118864488603e-02	-4.092249395367750231e-02	-4.363072451562736292e-02	1.732821245653631548e-01	1.069007251831798205e-01	1.000000000000000000e+00	1.171046168804353860e-01	1.444425265632145669e-03	3.905466929642498197e-02	6.439283200128796680e-02	-3.483782924949795079e-02	1.387164737888824939e-01	5.072545240571572217e-02	9.110725690786070086e-02	4.439170971738870888e-03	-3.851051721479779866e-02	4.727478938087074922e-02	-1.987898183075198846e-02	-3.011298931659469463e-02	9.000223041433383364e-02	5.418800602992678711e-02	1.187246841783716617e-01	1.274458506884796616e-01	-3.265202885028935936e-02	8.496502228527838541e-02	-4.761914826787385854e-03	-3.100695314528118061e-03	1.110080568201929872e-02	8.183341892809059548e-02	1.542413486858569827e-01	-6.142106289963657900e-02	4.435814665273318802e-02	9.849464701924880161e-02	1.447245232906489154e-01	8.349285260400107767e-02	-2.107852643043563873e-02	5.164294115050476613e-02
-1.303121717257667116e-02	2.591979271816515808e-03	1.134223045436441729e-01	-2.947371489207768758e-02	-2.455818598282024506e-02	2.250354110502847393e-01	1.259555592141899383e-01	-6.846167354559462744e-03	-1.121514467731294651e-01	1.328856704757087615e-01	7.150951684546899556e-02	4.895427114928497386e-02	1.129128179982784308e-01	-5.765180362500355038e-02	-1.293408041861984492e-01	-8.987882129462350378e-02	1.259045660949525136e-01	1.713823202727022821e-01	1.171046168804353999e-01	1.000000000000000000e+00	-5.838906835273870166e-02	6.448678683690267643e-02	5.437022856542250704e-02	-1.010987904422243344e-01	1.564943489027627588e-01	4.447179290991900430e-02	-3.548941986825811939e-03	-1.481210128950963961e-02	-1.065778214366402826e-01	-2.024530564269725469e-02	-6.048130744205766629e-02	-1.038795314758717420e-01	1.557802579990722747e-01	-2.871758317514138108e-03	1.611926964892798075e-01	1.026578517040024480e-01	-6.975600607439126633e-02	-1.099765589205612890e-02	-4.049521884047027620e-02	-4.753980689624644901e-02	-6.153512893077773410e-02	2.705348714600800952e-01	5.482122590738523066e-02	-7.837445981298851727e-02	-3.398493457908121490e-02	1.672810926884981146e-03	8.152502639489055125e-02	2.597099681699787110e-01	4.883162327230368416e-02	5.946321422741067397e-02
-1.409950293364415075e-01	2.006329195977929469e-01	7.528678873595633092e-02	2.361593886201042436e-01	9.948409967484363181e-02	-1.261750670988903179e-02	1.398190731245645135e-01	5.780289844162714297e-02	-3.639588449606618453e-02	5.585281814003711931e-02	-3.492192093023899907e-02	4.195925673024469282e-01	2.981003038857161780e-01	4.196827428580926500e-02	5.260519139810266448e-02	-4.721763826985767021e-02	-2.107005276205986197e-02	-3.670618340783649014e-02	1.444425265632145669e-03	-5.838906835273869472e-02	1.000000000000000000e+00	7.808446418993365834e-02	9.632121569197402144e-02	2.606716883929170031e-02	1.864579655991204787e-01	-3.322660019240376156e-02	1.036196957543114444e-01	9.618063150114486426e-03	2.579154359711896202e-02	-4.405168425715202257e-02	-4.035385698868125537e-02	-9.136026956651810719e-04	-6.579094091985755732e-02	2.950341370541512825e-02	1.574447228646023156e-01	6.432175782099549231e-03	8.780573058725153063e-03	1.619561617331256587e-01	2.395026100895358834e-02	9.909169034800401066e-02	1.024677757202337169e-02	5.741423350590772051e-02	9.495984471818808004e-02	5.703750164813815166e-02	2.704262862545953050e-01	-9.111403696826862741e-02	3.345601726169137452e-02	1.567167794710722095e-02	2.020809943424737021e-01	6.013172838853720475e-02
-2.950435230134722531e-01	3.450121432706686891e-02	1.046863029059422190e-02	-4.003566911057045846e-03	-3.812590577772320688e-02	4.183115885506663578e-02	2.814045349610716507e-01	9.253744771925609749e-03	6.747900706149820294e-02	4.363838320484924455e-02	4.380221916017112971e-02	2.171615767755379067e-01	1.322793825056770012e-01	3.001661825712058362e-02	1.296228634095914767e-01	6.502277566753769666e-02	8.469039258988254881e-02	2.147969889521188485e-03	3.905466929642498197e-02	6.448678683690267643e-02	7.808446418993365834e-02	1.000000000000000000e+00	7.823071024381111904e-01	1.474645012873193328e-01	1.623873825980098884e-01	3.839432651867322535e-03	9.025940405284701984e-02	-7.114117728456102741e-02	1.087086212216062109e-01	-2.686851103379102323e-02	-8.110801596925520940e-02	1.164299751513430126e-01	1.935436228816501611e-02	8.746196466324909768e-02	1.041353084377500543e-01	6.498488680376213189e-02	-5.348806536395520062e-02	6.925382293606865969e-02	-4.265070239906790933e-02	-3.090144287911018861e-02	3.632331437300416188e-01	6.561847758526180574e-02	5.647776726151142873e-02	5.914454088990360459e-02	-4.381990139435878312e-02	-8.088197792322418533e-02	7.446186020009724904e-02	8.437137304804759319e-02	-7.869587782735344358e-03	3.650213741870629580e-02
-3.285487444640805554e-01	4.451681864849041381e-02	2.559942415803048016e-02	-6.300803645977721620e-03	-4.081543897327082754e-02	4.200286532557939018e-02	3.433329806925143335e-01	-4.582604182841589630e-03	6.691094908180632295e-02	8.129812095054599064e-02	5.205282810823573525e-02	2.286161840047523097e-01	1.595333158305945187e-01	5.784286368283257651e-02	1.441800644353013749e-01	8.345319175314962201e-02	1.154063699931345000e-01	1.566103454743275267e-02	6.439283200128796680e-02	5.437022856542250010e-02	9.632121569197402144e-02	7.823071024381111904e-01	1.000000000000000000e+00	1.504468915219441816e-01	2.083338991342755797e-01	1.184925464874907360e-02	1.455951925003607650e-01	-7.873499123063262828e-02	1.193646412135539736e-01	-1.054855724790612972e-02	-8.062047313216734457e-02	1.175705487466054133e-01	3.702504088509409041e-02	1.181580930098308502e-01	1.450683863246501615e-01	8.144486343946504003e-02	-6.868154286319115565e-02	9.653583878556289133e-02	-5.268209554844439924e-02	-1.777338422559488276e-02	4.130650566187649142e-01	6.985575878096292324e-02	8.020274130012547409e-02	7.026081146534217392e-02	-5.275347466943811070e-02	-7.847039118213759712e-02	7.723544003725374418e-02	8.486564488476507073e-02	-4.664903739107105138e-03	5.002884783300405591e-02
-4.417864448531203525e-01	2.486474712763373507e-01	9.615245992930951391e-02	-1.125822147080794283e-01	-1.195441796985395461e-01	-1.370898232745912104e-01	9.086354121663300920e-02	3.274207516460690970e-01	5.344392121523496852e-01	-1.617626124827930556e-01	1.897323230457812482e-01	-5.013418581877358317e-03	-1.733823053573748108e-01	2.827504454067533701e-01	8.589238644652182897e-01	4.902063260767086650e-01	3.905206175003594210e-02	-1.766105391933044666e-01	-3.483782924949795079e-02	-1.010987904422243344e-01	2.606716883929170031e-02	1.474645012873193328e-01	1.504468915219441816e-01	1.000000000000000000e+00	1.618402795184120113e-01	1.292177257910621761e-02	3.950440859642270069e-03	1.253723146588407722e-01	8.737560674096394031e-01	1.503929522495392468e-01	1.049759302882755096e-01	8.747161812707948680e-01	1.678482632585529266e-01	-2.296186525567620734e-02	-1.043105124930570754e-01	1.058843683170964667e-01	1.113347848931731388e-01	-4.293487281502811337e-02	1.397812233229439871e-01	1.196205102143266114e-01	1.220648594219947980e-01	1.180216749561321422e-02	-3.084009398802239899e-02	3.922820372604033934e-01	-5.514612074004106301e-02	5.599152858527154525e-02	4.870629349879273401e-02	1.120239156732451280e-01	-8.472690007737690432e-03	-1.215859336390336803e-01
-4.304824890463329612e-01	3.323002868827142353e-01	2.452571347061498208e-01	-9.593185553574678018e-03	-8.232535223179110462e-02	1.100656390356385267e-01	4.412712812349521285e-01	2.225467568877247115e-01	7.511898560202287523e-02	1.388712963739663908e-01	2.057578504813106779e-01	9.970477780964107084e-02	1.449165914530685662e-01	3.102884805764223874e-01	2.379634201332605781e-01	2.704165607124606741e-01	1.608147610093373647e-01	-2.741053536579475102e-03	1.387164737888824662e-01	1.564943489027627588e-01	1.864579655991205065e-01	1.623873825980098884e-01	2.083338991342755797e-01	1.618402795184119836e-01	1.000000000000000000e+00	-6.818961576519017020e-02	2.151812914203889704e-01	5.456269960902226240e-02	1.970708961450148566e-01	9.195552216225696962e-02	2.334287028452854129e-02	1.611049083110541180e-01	2.844377322364379235e-01	4.080522532350731174e-02	3.522338624247239314e-01	1.898836793590710503e-01	2.725105236121894842e-02	1.862928428433560657e-02	4.641041409979057911e-03	1.362338670362498727e-01	1.617477486835466327e-01	2.777516901812236427e-01	1.866790310823560339e-01	1.035263351121306352e-01	9.110432247538610695e-02	7.570490268994171934e-02	1.902709260967488936e-01	2.801961744516539010e-01	6.902631995818860056e-02	1.261527293411282002e-01
-4.621506820203263172e-02	8.549676184597097828e-02	-8.966401384198009750e-02	-2.267925760079647635e-01	-2.077759450579448608e-01	-6.892095853185177534e-02	-9.695607762108630900e-02	4.279583836165015698e-02	1.553933748536004134e-01	4.890729055469129199e-02	2.795560585530174613e-01	5.084788009303809614e-02	-1.295884273995535074e-01	1.091546404979325258e-01	2.708945975014876925e-02	5.250764305293868783e-02	1.429368611673261791e-01	-7.791378940446177376e-03	5.072545240571572217e-02	4.447179290991900430e-02	-3.322660019240375462e-02	3.839432651867322535e-03	1.184925464874907360e-02	1.292177257910621588e-02	-6.818961576519017020e-02	1.000000000000000000e+00	-1.076236112307026038e-01	4.861963980026631216e-01	4.943135171297075720e-02	4.700350606201658676e-01	5.438824538403348452e-01	3.976701279941779327e-02	2.393279696445482219e-01	5.002098300883424387e-02	-9.587043569655259723e-02	3.135519374058093889e-01	4.085236300397149800e-01	7.715216016338373450e-02	4.827614256638476653e-01	7.587201841027257920e-02	9.723119564221402444e-02	2.124476641505178981e-02	-3.479096113030089032e-02	5.003702490795831209e-02	-8.914818973940390190e-02	-9.938375625131735946e-02	2.004294885404638293e-01	-5.278841776293947269e-02	-9.136564538744973429e-02	-1.564640447488481190e-01
-7.417755026707872901e-02	4.983251765998263083e-02	1.021385898562796185e-01	-3.171067352362926667e-02	-2.674834373073374863e-02	-5.127403542827514704e-02	2.348457372260913945e-01	1.343322347808456954e-02	-1.177031984950785148e-01	2.751317685929427492e-01	-7.616401174153331066e-02	1.546080116899592738e-01	1.097874922083838245e-01	8.772420032033986792e-02	2.277209020529446029e-02	-3.557378164165516526e-02	7.528721550059898349e-02	-3.342336410570526800e-02	9.110725690786068698e-02	-3.548941986825811939e-03	1.036196957543114444e-01	9.025940405284703372e-02	1.455951925003607650e-01	3.950440859642270937e-03	2.151812914203889981e-01	-1.076236112307026038e-01	1.000000000000000000e+00	-1.181095020298709303e-01	-5.696139236035772544e-04	-4.579072430856081372e-02	-8.765594214412672502e-02	-1.819674765357222682e-02	-7.165360907986491334e-02	1.530617143227639143e-01	2.539657682869982946e-01	1.706515120917775213e-02	-1.104596884224718495e-01	6.198149234586545347e-02	-1.269600046819933381e-01	4.141249584047383692e-02	1.228740321251012013e-01	1.086903432515267803e-01	3.006066380466872467e-01	-2.826835069064684292e-02	6.081079866385916133e-02	5.657149713068992947e-02	-2.209470621120409716e-03	7.941827683564468832e-02	6.683224546554808118e-03	9.245847910124707636e-02
-1.564779175755033058e-01	1.406153304504874635e-01	8.492924913556575139e-02	-2.039731742706118733e-01	-2.153234103325313564e-01	-1.136311391249494179e-02	-6.212627800759941421e-02	2.374511633141836997e-01	2.664328354719776026e-01	-9.603567929870507336e-02	2.929901093492443542e-01	-3.752972231475153880e-02	-1.909167005812948681e-01	2.106904864932098997e-01	1.823611919407539805e-01	1.892400918186133429e-01	5.462082552942382208e-02	-8.695180278138911478e-02	4.439170971738870888e-03	-1.481210128950963961e-02	9.618063150114486426e-03	-7.114117728456102741e-02	-7.873499123063264216e-02	1.253723146588407722e-01	5.456269960902226934e-02	4.861963980026631216e-01	-1.181095020298709303e-01	1.000000000000000000e+00	1.671303345150597086e-01	5.983187440005627300e-01	6.366338214410903751e-01	1.484616001365594296e-01	3.430735980430826282e-01	3.382614006020746161e-02	-6.282794232056721460e-03	3.524586800728723990e-01	6.610684939945097316e-01	4.662371924413415830e-02	6.440856998018759105e-01	1.144760305760652158e-01	1.276351967933922298e-02	2.340197524580755334e-02	-3.323183154963445934e-02	1.705570020800220854e-01	3.004085256202617543e-02	5.405707906759253667e-02	1.679526246791133159e-01	-3.735699130475978857e-03	2.525156457342363388e-03	-1.089813931175382528e-01
-4.598809278335639350e-01	2.970115853334473477e-01	1.232147199489702638e-01	-1.221314411856799093e-01	-1.375862931854575921e-01	-1.296130374120006701e-01	8.565496399128222360e-02	3.665799605965159302e-01	5.752929441629077711e-01	-1.764755330474625794e-01	2.425894753050268915e-01	-3.944655860044350010e-03	-1.921959244181680460e-01	3.498473774286741667e-01	8.757524268608438689e-01	4.906730179672236236e-01	3.352411975508990533e-02	-2.036274439250138624e-01	-3.851051721479779866e-02	-1.065778214366402826e-01	2.579154359711896202e-02	1.087086212216062248e-01	1.193646412135539736e-01	8.737560674096394031e-01	1.970708961450148566e-01	4.943135171297075026e-02	-5.696139236035772544e-04	1.671303345150597364e-01	9.999999999999998890e-01	2.030438141583257583e-01	1.671319951278019689e-01	8.690255681092958762e-01	2.237791768266296222e-01	-1.780026282410407390e-02	-1.101175573038474659e-01	1.348429270353003195e-01	1.504600976678266422e-01	-4.630319709597893740e-02	1.732587592470433147e-01	1.497142367702412880e-01	1.303962053201866977e-01	3.135945083988039145e-02	-4.665407287424276628e-02	3.874317863456071542e-01	-7.079305533825912267e-02	6.544941764209107060e-02	6.433081445256039199e-02	1.214067034236857440e-01	-3.510635452844306642e-02	-1.386570190410595371e-01
-1.996388281764471251e-01	1.776818517205676906e-01	3.324099380196681580e-02	-2.320759945561595983e-01	-2.192548952582208943e-01	-9.933961080861193615e-02	-5.475360730428743133e-02	1.393071397800393907e-01	2.536624256442233105e-01	-7.303816347289415409e-03	3.045572953393686499e-01	-4.704937818513795118e-03	-1.801633667368697789e-01	3.003612747799351279e-01	2.152382960318434402e-01	2.511423263274614737e-01	1.015909274356074782e-01	-1.023569321734583981e-01	4.727478938087075616e-02	-2.024530564269725816e-02	-4.405168425715201563e-02	-2.686851103379101977e-02	-1.054855724790612972e-02	1.503929522495392468e-01	9.195552216225696962e-02	4.700350606201658676e-01	-4.579072430856081372e-02	5.983187440005627300e-01	2.030438141583257583e-01	1.000000000000000000e+00	6.208707334447154391e-01	1.868637558853856462e-01	3.347129588057445870e-01	5.061736540503394832e-02	-4.313525939957511823e-02	3.499307785558264938e-01	5.260204609301863954e-01	5.417287865681440912e-02	5.126354152116343599e-01	1.838775973927142260e-01	1.132564225784524481e-01	7.396549176686595395e-02	8.043462849422611596e-03	1.340434363393182282e-01	-2.863911341103994937e-02	2.464249183373254729e-02	1.605551356996416656e-01	-2.357974756160056626e-02	-6.362429005352018829e-02	-1.405848396997381455e-01
-1.248829024094029322e-01	1.053238347724600038e-01	-1.020792224902678045e-03	-2.480767966541621017e-01	-2.272934862348153784e-01	-1.140401481949163270e-01	-1.131967006814970228e-01	1.339924808698268466e-01	2.356136282793072911e-01	-5.760239195246332627e-02	2.924320017960544416e-01	6.995083074874664658e-03	-2.534801869342858116e-01	2.926496299118556133e-01	1.795880398015629043e-01	2.399633786101700583e-01	3.839619462256720073e-02	-1.082859470711152461e-01	-1.987898183075198499e-02	-6.048130744205766629e-02	-4.035385698868126231e-02	-8.110801596925520940e-02	-8.062047313216734457e-02	1.049759302882755235e-01	2.334287028452853782e-02	5.438824538403348452e-01	-8.765594214412672502e-02	6.366338214410903751e-01	1.671319951278019411e-01	6.208707334447154391e-01	1.000000000000000000e+00	1.470354798695255316e-01	2.891277769052765789e-01	5.585383190339111847e-02	-6.736717584357582167e-02	3.148495847289750627e-01	6.040021161214553791e-01	3.683661691901222307e-02	5.777525281993309836e-01	1.805597029365055284e-01	1.267149963859411366e-01	2.945229096678591771e-02	-3.816076506662188089e-02	1.359162028186564897e-01	-4.142023546018420987e-02	-8.573835719727508197e-04	1.305539515067149769e-01	-6.870050823323541056e-02	-9.386927323523849842e-02	-1.628756250396524718e-01
-4.453871492608398874e-01	2.648944224021623217e-01	1.044053612763721911e-01	-1.178317204433354665e-01	-1.260777761713959277e-01	-1.335471065616905539e-01	4.648351659455655233e-02	3.293155607240558225e-01	5.637312371731356686e-01	-1.738171307663348986e-01	2.228188103408852982e-01	-2.627825281885278960e-02	-1.874435095619867431e-01	3.208075649346838754e-01	8.405101090939978148e-01	4.783373430979984131e-01	3.557607812562687405e-02	-1.772586120733441739e-01	-3.011298931659469116e-02	-1.038795314758717420e-01	-9.136026956651809635e-04	1.164299751513430126e-01	1.175705487466054133e-01	8.747161812707948680e-01	1.611049083110541180e-01	3.976701279941779327e-02	-1.819674765357223029e-02	1.484616001365594296e-01	8.690255681092959872e-01	1.868637558853856184e-01	1.470354798695255316e-01	1.000000000000000000e+00	2.163260773713790164e-01	-3.131177998897004960e-02	-1.342516119419603637e-01	1.259210293214818033e-01	1.358233756270422476e-01	-4.620578405219554624e-02	1.526674045651882639e-01	1.405253492110278557e-01	1.308944182205180329e-01	1.747209319566708080e-02	-4.704867675837581809e-02	3.753296472284600727e-01	-6.809749172621883118e-02	7.110649635768773180e-02	5.906533156100479687e-02	1.089851271189694326e-01	-2.940698904528557187e-02	-1.381354381985994695e-01
-4.415807366858231497e-01	2.965221619649847096e-01	2.533674751553384730e-01	-1.740174792280112237e-01	-2.005834582281993683e-01	2.065438343935454557e-01	5.823700145658249061e-02	2.781901151281507834e-01	2.959453984601318477e-01	-2.025315818458784875e-02	5.136710714786931753e-01	-1.143114221176237261e-01	-1.121876690479720051e-01	3.205649298761755195e-01	2.250757582150274827e-01	3.150977963842835350e-01	7.724369940364470000e-02	-7.108149749123483102e-03	9.000223041433381976e-02	1.557802579990722747e-01	-6.579094091985755732e-02	1.935436228816501611e-02	3.702504088509409041e-02	1.678482632585529266e-01	2.844377322364379235e-01	2.393279696445482219e-01	-7.165360907986491334e-02	3.430735980430826282e-01	2.237791768266296222e-01	3.347129588057445315e-01	2.891277769052765789e-01	2.163260773713789886e-01	9.999999999999998890e-01	-2.547466490575924641e-02	9.804023355486368718e-02	2.706703288036875765e-01	2.825617288866312804e-01	-7.571964003642263179e-03	2.872435132154143034e-01	1.702051533837434794e-01	5.170189374306740498e-02	1.927848571440145820e-01	-2.268472101066921695e-02	1.304370691776370605e-01	2.892909976995972424e-02	1.584575758443959870e-01	2.722052220962268287e-01	2.294198364729882755e-01	2.258509643315473672e-02	-3.536295686584879638e-02
3.468920779008392852e-02	-1.051218486516856086e-02	9.282960877266577260e-02	-7.348074850311681061e-02	-6.142393797035743813e-02	4.238104747909165332e-02	7.904507551133467536e-02	1.958270040598341852e-02	-4.334754352853428805e-02	1.488672327291134245e-01	1.655441731146445675e-02	1.565191399689046525e-01	3.589989407336116600e-02	7.787285188823168947e-02	1.109068996449680440e-02	-9.038689061909667422e-02	4.135577261983022085e-02	-7.355235128015183421e-03	5.418800602992678711e-02	-2.871758317514138108e-03	2.950341370541512825e-02	8.746196466324909768e-02	1.181580930098308363e-01	-2.296186525567620734e-02	4.080522532350731174e-02	5.002098300883423693e-02	1.530617143227639143e-01	3.382614006020745467e-02	-1.780026282410407737e-02	5.061736540503395526e-02	5.585383190339111847e-02	-3.131177998897004960e-02	-2.547466490575924988e-02	9.999999999999998890e-01	1.875980644400221664e-01	6.527756303362636237e-02	3.040005904391577043e-02	1.095610455322056087e-01	2.380017929878007130e-02	1.033727987865481167e-02	6.246509488630614532e-02	6.925891895856776947e-02	1.003227401227072546e-01	2.328903397428081987e-02	-7.692401613841139997e-03	3.013877582823145523e-02	-4.476532785141805817e-03	1.260712178254873826e-02	-1.757651887030471302e-02	8.480664373685990742e-02
-8.642041002012913753e-02	2.754742401163897889e-02	3.386043139928465728e-01	-4.993012203514206326e-02	-8.653098008841565714e-02	3.630181510102202802e-01	4.380146336434638799e-01	1.264005774913762037e-01	-1.761673356385058675e-01	2.690037364888615001e-01	7.684769591094078867e-02	1.394421913591343543e-01	1.686916639538994789e-01	3.975071572183393881e-02	-4.203967473399289334e-02	-1.430923837731526982e-01	4.739256809102056905e-02	4.100930096836399863e-02	1.187246841783716617e-01	1.611926964892798075e-01	1.574447228646023156e-01	1.041353084377500543e-01	1.450683863246501615e-01	-1.043105124930570893e-01	3.522338624247239314e-01	-9.587043569655259723e-02	2.539657682869982946e-01	-6.282794232056721460e-03	-1.101175573038474520e-01	-4.313525939957512517e-02	-6.736717584357582167e-02	-1.342516119419603637e-01	9.804023355486368718e-02	1.875980644400221942e-01	1.000000000000000000e+00	1.342916924708389137e-01	9.194781394176467469e-04	5.423762066751022098e-02	-3.754677766603031069e-02	-3.038520739131390924e-02	-6.376209058124093776e-02	9.834087167315677669e-02	1.729132612904900335e-01	-1.718494346870462486e-02	1.044630167537246718e-01	1.733914658972284528e-01	2.153762149767879733e-02	1.137355631729849437e-01	8.154213051747047358e-02	2.829493533805282346e-01
-1.979230062448499861e-01	2.278140076569805383e-01	8.911835249960252392e-02	-1.705191508813876655e-01	-1.837745866306129683e-01	4.421183247606885747e-02	1.527032353402260900e-01	2.267113579088223529e-01	1.744899760869558225e-01	1.145702652766466684e-01	3.056106882550365667e-01	-1.151654042585922719e-04	-2.919968000610534062e-02	2.014665268730442826e-01	1.434841006467982849e-01	1.221183980894293419e-01	2.197276349809243190e-01	-1.561546012472921074e-02	1.274458506884796616e-01	1.026578517040024618e-01	6.432175782099550099e-03	6.498488680376213189e-02	8.144486343946504003e-02	1.058843683170964528e-01	1.898836793590710226e-01	3.135519374058093889e-01	1.706515120917775213e-02	3.524586800728723990e-01	1.348429270353003195e-01	3.499307785558264938e-01	3.148495847289751182e-01	1.259210293214818310e-01	2.706703288036875765e-01	6.527756303362636237e-02	1.342916924708389137e-01	1.000000000000000000e+00	3.043236054525851886e-01	4.301178719778954440e-02	3.193388167112724552e-01	7.661674014305538960e-02	5.660591848363216716e-02	8.652687213191102844e-02	8.401696694404128807e-02	9.062002933008138361e-02	3.264916151454919785e-02	7.073252787659771446e-02	2.408373481352109324e-01	1.015542565071985009e-01	-1.460575128392673817e-02	-4.833485928771107804e-02
-1.208832578149955650e-01	1.015074784244558576e-01	1.020888256173053538e-01	-1.957389491783097513e-01	-2.119860994439018431e-01	-4.590238908651999954e-03	-4.640875825376725855e-02	2.419935002184390727e-01	2.309361428961960727e-01	-1.334551554816089391e-01	2.462889597552271048e-01	-4.213666682898789539e-02	-2.224349587479411972e-01	1.956493064440013030e-01	1.757053487557940219e-01	1.994013337063321178e-01	-1.678002078465142682e-02	-1.229334487616493971e-01	-3.265202885028935936e-02	-6.975600607439126633e-02	8.780573058725151328e-03	-5.348806536395520755e-02	-6.868154286319115565e-02	1.113347848931731249e-01	2.725105236121894842e-02	4.085236300397149800e-01	-1.104596884224718495e-01	6.610684939945097316e-01	1.504600976678266699e-01	5.260204609301863954e-01	6.040021161214553791e-01	1.358233756270422476e-01	2.825617288866312804e-01	3.040005904391576350e-02	9.194781394176466385e-04	3.043236054525851886e-01	9.999999999999997780e-01	2.482111194076410537e-02	5.916912160103935392e-01	8.495074630732621368e-02	4.418875168923571545e-02	-1.015380240118840711e-02	-4.816652553419287219e-02	1.581134455829029672e-01	4.190467251672281429e-02	8.520039514150064275e-02	1.312633240077240859e-01	-2.881977612168858810e-02	-1.548536925018747894e-02	-9.658900542137049960e-02
-3.115266816779036635e-02	7.771725452802870360e-02	7.797910629178211872e-02	1.140447818545831521e-01	5.890368997975486270e-02	-8.514211576241600271e-03	-2.894299594424187480e-02	-3.393153370229900351e-02	-1.609836008246863515e-02	4.396607287071273990e-02	-5.151983288288570356e-02	2.014955132101525492e-01	1.601527194778764041e-01	2.791737784122580446e-02	-1.566242866591040922e-02	-7.693782665373043173e-02	1.955024907186992886e-02	3.793105702321543544e-03	8.496502228527839928e-02	-1.099765589205613063e-02	1.619561617331256587e-01	6.925382293606865969e-02	9.653583878556290521e-02	-4.293487281502811337e-02	1.862928428433560657e-02	7.715216016338373450e-02	6.198149234586544654e-02	4.662371924413415136e-02	-4.630319709597894434e-02	5.417287865681441605e-02	3.683661691901223001e-02	-4.620578405219554624e-02	-7.571964003642264046e-03	1.095610455322056226e-01	5.423762066751022098e-02	4.301178719778954440e-02	2.482111194076410884e-02	9.999999999999998890e-01	4.504497106132342860e-02	-9.477252580076585969e-03	3.320078351029071700e-02	6.988688971675391902e-03	5.275166649717571293e-02	5.990480644375806990e-02	1.162681780064471065e-01	-1.341316884501992518e-02	2.402841244240050758e-02	2.127535989662803981e-02	1.240825698277743250e-01	1.454570154369049656e-02
-1.528582258921726278e-01	1.443084974155316724e-01	6.413882291045905348e-02	-1.758367880367476543e-01	-1.945669557631022062e-01	-3.895233946285854565e-02	-7.328032518388384597e-02	2.625351315202938962e-01	3.024842230677394217e-01	-8.486656205054773916e-02	2.650168704883662518e-01	-5.155785059448309698e-02	-1.764013189816971416e-01	1.578390242370539820e-01	1.959251970909507701e-01	1.811628235911800777e-01	8.756553329604715996e-02	-1.056070036883196284e-01	-4.761914826787385854e-03	-4.049521884047027620e-02	2.395026100895358487e-02	-4.265070239906790239e-02	-5.268209554844439924e-02	1.397812233229440149e-01	4.641041409979057911e-03	4.827614256638476653e-01	-1.269600046819933381e-01	6.440856998018760216e-01	1.732587592470433147e-01	5.126354152116343599e-01	5.777525281993309836e-01	1.526674045651882639e-01	2.872435132154142479e-01	2.380017929878007130e-02	-3.754677766603031763e-02	3.193388167112723997e-01	5.916912160103934282e-01	4.504497106132342166e-02	9.999999999999998890e-01	5.270693283723465461e-02	1.809576644915911713e-03	-2.776427045027317353e-02	-5.107296352901219416e-02	1.755370473681925891e-01	2.219111474192913408e-02	4.610441583799596704e-02	1.861906069182238666e-01	1.402301983847826714e-02	-4.855391993093865523e-03	-1.191283479315612959e-01
-2.226966285703918524e-01	2.187248825361534088e-01	-2.267313376035263658e-02	7.575585420712635000e-03	2.243638731019012914e-02	-1.262326518618726301e-01	8.613609260197364892e-03	4.674335792532138822e-02	1.137703745483027995e-01	8.662980742781498447e-03	1.621431107536464578e-01	1.234782626466015693e-01	4.827144708011728985e-02	1.733520301256287754e-01	1.529740878167941132e-01	2.493929480343355098e-01	8.582766524551654896e-02	-6.876236116284030475e-02	-3.100695314528118061e-03	-4.753980689624646289e-02	9.909169034800401066e-02	-3.090144287911018861e-02	-1.777338422559488276e-02	1.196205102143265975e-01	1.362338670362498727e-01	7.587201841027257920e-02	4.141249584047383692e-02	1.144760305760652158e-01	1.497142367702412880e-01	1.838775973927141982e-01	1.805597029365055561e-01	1.405253492110278557e-01	1.702051533837434794e-01	1.033727987865481167e-02	-3.038520739131390924e-02	7.661674014305538960e-02	8.495074630732619980e-02	-9.477252580076585969e-03	5.270693283723466155e-02	1.000000000000000000e+00	1.329329742637674894e-01	8.392096971173045039e-02	4.944357522265138694e-02	9.961328160326272940e-02	1.023828248464595803e-01	-3.746322394906916042e-02	7.022559117748247703e-02	8.604997874651559159e-03	9.756010708810396170e-02	-3.123142472919101034e-02
-3.279019230956250475e-01	9.548389299570056443e-02	-7.348979079468120901e-02	-5.464277419041679157e-02	-6.992062424255926500e-02	-1.374328539838316487e-01	1.445607660764849367e-01	-3.870578586157426282e-02	5.213297476675247955e-02	-2.616949695187549899e-02	8.478681449654570934e-02	2.005247076832475106e-01	-8.927894693767828363e-03	1.548292410180849288e-01	1.410701663348749024e-01	2.417005454764966643e-01	6.331937707047645414e-02	-5.543271424313367390e-02	1.110080568201930046e-02	-6.153512893077772716e-02	1.024677757202337169e-02	3.632331437300416188e-01	4.130650566187649142e-01	1.220648594219947980e-01	1.617477486835466327e-01	9.723119564221403832e-02	1.228740321251012013e-01	1.276351967933921951e-02	1.303962053201866977e-01	1.132564225784524481e-01	1.267149963859411366e-01	1.308944182205180329e-01	5.170189374306740498e-02	6.246509488630614532e-02	-6.376209058124093776e-02	5.660591848363217410e-02	4.418875168923571545e-02	3.320078351029071700e-02	1.809576644915911713e-03	1.329329742637675171e-01	1.000000000000000000e+00	5.465319120794556035e-02	4.423149071036730495e-02	3.721177266012201668e-02	-5.783577867419466279e-02	-1.195335430234081286e-01	3.481851223680513391e-02	-8.784408125715029159e-03	-1.004713082624544285e-01	-9.462790582890759361e-02
-8.511048737646083329e-02	1.305100009209843870e-01	1.342631432754209653e-01	-6.179376023768409776e-02	-7.590427980496675109e-02	8.123226078433226638e-02	1.004087946138798593e-01	2.718953242968597320e-02	-5.463446055060158096e-02	1.416864638995133652e-01	8.907852516157438449e-02	1.909285216394787654e-01	4.513840344594256121e-02	1.851508627936437890e-01	1.248146988351698204e-02	5.070713082390642529e-02	7.318783129385379727e-02	1.973621491972802136e-02	8.183341892809059548e-02	2.705348714600800952e-01	5.741423350590772051e-02	6.561847758526180574e-02	6.985575878096292324e-02	1.180216749561321422e-02	2.777516901812236427e-01	2.124476641505178981e-02	1.086903432515267803e-01	2.340197524580755334e-02	3.135945083988039145e-02	7.396549176686595395e-02	2.945229096678591771e-02	1.747209319566708080e-02	1.927848571440145820e-01	6.925891895856776947e-02	9.834087167315679057e-02	8.652687213191102844e-02	-1.015380240118840711e-02	6.988688971675392769e-03	-2.776427045027317353e-02	8.392096971173043651e-02	5.465319120794556729e-02	1.000000000000000000e+00	1.079296528002341021e-01	-3.001394018300541575e-02	3.346743759351320652e-02	3.266204527084454884e-02	1.204100962727426977e-01	2.118481200965165456e-01	1.097914237268926736e-02	9.984066863295093172e-03
-5.910788750745577663e-02	4.313387995978520961e-02	4.012972950268104723e-03	-1.528938151625813466e-02	5.929542489355969261e-03	-4.500349082028057973e-02	1.126202839903299030e-01	-5.278916568409593862e-02	-1.243986859647869814e-01	3.166949003883253733e-01	-6.048358538299736936e-02	4.311006116205492317e-02	1.241188886453473000e-01	6.247521840097312873e-02	-4.273274706227568609e-02	-3.492401730653466041e-02	1.261362032257625221e-01	1.167219019369995781e-01	1.542413486858569827e-01	5.482122590738522372e-02	9.495984471818806616e-02	5.647776726151142873e-02	8.020274130012546021e-02	-3.084009398802240245e-02	1.866790310823560339e-01	-3.479096113030088339e-02	3.006066380466872467e-01	-3.323183154963445934e-02	-4.665407287424276628e-02	8.043462849422611596e-03	-3.816076506662188089e-02	-4.704867675837581809e-02	-2.268472101066921348e-02	1.003227401227072546e-01	1.729132612904900057e-01	8.401696694404128807e-02	-4.816652553419287219e-02	5.275166649717571293e-02	-5.107296352901219416e-02	4.944357522265138000e-02	4.423149071036729801e-02	1.079296528002341160e-01	1.000000000000000000e+00	-7.644180441232364953e-02	9.899971648741533181e-02	-1.196405718039451373e-02	6.877515989821240960e-02	2.394238055137545493e-02	3.516559231466113988e-02	9.589936732767694039e-02
-3.164148971736902571e-01	1.733862189745780935e-01	1.587905864010520085e-01	1.788618727188747651e-03	-1.569983483401367341e-02	-5.532628967910088735e-02	2.679946712945897522e-02	3.005949858999613089e-01	4.893700785666320607e-01	-1.736896879259105242e-01	1.276053783190881918e-01	1.024209346770523985e-02	-7.400717843647644512e-02	2.357148651346759605e-01	4.590167603314314060e-01	2.305570758817266919e-01	1.378676956859838272e-02	-1.499848277414397579e-01	-6.142106289963657900e-02	-7.837445981298851727e-02	5.703750164813814472e-02	5.914454088990360459e-02	7.026081146534217392e-02	3.922820372604034489e-01	1.035263351121306491e-01	5.003702490795831903e-02	-2.826835069064684292e-02	1.705570020800220854e-01	3.874317863456072097e-01	1.340434363393182282e-01	1.359162028186564897e-01	3.753296472284601282e-01	1.304370691776370605e-01	2.328903397428081987e-02	-1.718494346870462833e-02	9.062002933008138361e-02	1.581134455829029395e-01	5.990480644375806296e-02	1.755370473681926169e-01	9.961328160326272940e-02	3.721177266012202361e-02	-3.001394018300541575e-02	-7.644180441232364953e-02	9.999999999999998890e-01	-1.323617664918298915e-02	4.207663039122219728e-02	1.762721603176227100e-02	9.299556492785933381e-02	1.749203874480651510e-01	-5.681360125900300484e-03
-8.592148488260907546e-02	1.728521698150464747e-01	8.929160381094067289e-02	2.089085977746016620e-01	1.677661180323560264e-01	2.277360335444391162e-02	6.247117812846833540e-02	3.404950703877964585e-02	-1.158678589965890515e-01	2.221669136591019472e-02	-2.125526621570741556e-02	1.184334132478031543e-01	2.529014637422137279e-01	1.043892230789495931e-02	-6.897844925742380173e-02	-4.313746746632524109e-02	1.274051252968806669e-02	2.445130092718829709e-02	4.435814665273319496e-02	-3.398493457908121490e-02	2.704262862545953050e-01	-4.381990139435878312e-02	-5.275347466943811070e-02	-5.514612074004106301e-02	9.110432247538610695e-02	-8.914818973940390190e-02	6.081079866385915439e-02	3.004085256202617196e-02	-7.079305533825912267e-02	-2.863911341103995284e-02	-4.142023546018420987e-02	-6.809749172621883118e-02	2.892909976995972424e-02	-7.692401613841139997e-03	1.044630167537246579e-01	3.264916151454919785e-02	4.190467251672281429e-02	1.162681780064471204e-01	2.219111474192913755e-02	1.023828248464595803e-01	-5.783577867419466279e-02	3.346743759351320652e-02	9.899971648741533181e-02	-1.323617664918298915e-02	1.000000000000000000e+00	4.136739713555309672e-02	7.621106590222037624e-02	4.022279211212727995e-02	2.303292017737425257e-01	1.212458990610213033e-01
5.194159765900156073e-02	5.068895228456066215e-02	2.874298884543082244e-01	-1.309804989275474563e-01	-1.551159173163346172e-01	2.642728368652683679e-01	8.523446005234254497e-02	2.547025106328396071e-01	6.058759761571144015e-02	6.623675739140660879e-03	1.419909692047336136e-01	-1.305810279413739672e-01	-1.210737568137233156e-01	1.178533217072850470e-01	7.865103741528553516e-02	1.773031413677913712e-02	-7.331846184278743850e-02	-1.051879118765463098e-02	9.849464701924880161e-02	1.672810926884980929e-03	-9.111403696826862741e-02	-8.088197792322418533e-02	-7.847039118213759712e-02	5.599152858527154525e-02	7.570490268994171934e-02	-9.938375625131737334e-02	5.657149713068992253e-02	5.405707906759253667e-02	6.544941764209107060e-02	2.464249183373254729e-02	-8.573835719727508197e-04	7.110649635768773180e-02	1.584575758443960147e-01	3.013877582823145176e-02	1.733914658972284251e-01	7.073252787659771446e-02	8.520039514150064275e-02	-1.341316884501992518e-02	4.610441583799596704e-02	-3.746322394906916042e-02	-1.195335430234081286e-01	3.266204527084455578e-02	-1.196405718039451546e-02	4.207663039122219728e-02	4.136739713555309672e-02	1.000000000000000000e+00	6.648395350120685221e-02	1.517296872759920923e-01	-3.775749403825399975e-02	2.654714699717406964e-02
-1.882072741259281368e-01	2.583502733496221282e-01	6.139375720696470945e-02	-6.972099221557175042e-02	-8.232653052014060613e-02	2.178627991494713409e-02	1.097941768495283438e-01	1.434954492416441740e-01	9.218122279096778449e-02	6.954191948915075527e-02	2.419214610205199512e-01	-3.308914117375557490e-02	3.820852929459490899e-02	1.584073789046794578e-01	5.042952507304968024e-02	1.045887856216164563e-01	1.776497828283211677e-01	5.356992204316063377e-02	1.447245232906488877e-01	8.152502639489056513e-02	3.345601726169137452e-02	7.446186020009724904e-02	7.723544003725374418e-02	4.870629349879273401e-02	1.902709260967489213e-01	2.004294885404638293e-01	-2.209470621120409716e-03	1.679526246791133437e-01	6.433081445256039199e-02	1.605551356996416656e-01	1.305539515067149769e-01	5.906533156100479687e-02	2.722052220962268287e-01	-4.476532785141805817e-03	2.153762149767880080e-02	2.408373481352109324e-01	1.312633240077240859e-01	2.402841244240050758e-02	1.861906069182238388e-01	7.022559117748247703e-02	3.481851223680513391e-02	1.204100962727427115e-01	6.877515989821240960e-02	1.762721603176227100e-02	7.621106590222039012e-02	6.648395350120685221e-02	1.000000000000000000e+00	1.514248314058095624e-01	1.438529236933533580e-02	-2.315565384181734934e-04
-1.883767953326557221e-01	2.152293043034977649e-01	2.472398702163040030e-01	3.896839735867583393e-02	-1.567375682844320689e-02	1.326438717672981382e-01	1.551631394935549801e-01	3.046871988697097411e-01	1.139885234392725016e-01	4.833713524082548091e-02	8.911115746616735112e-02	5.368245262954841890e-02	8.295265116579800257e-02	9.877196235824126092e-02	1.375796871711653380e-01	3.627182159679692014e-02	1.032275862247459819e-01	-2.438716159609854994e-02	8.349285260400107767e-02	2.597099681699786555e-01	1.567167794710721748e-02	8.437137304804759319e-02	8.486564488476507073e-02	1.120239156732451280e-01	2.801961744516538455e-01	-5.278841776293947269e-02	7.941827683564467444e-02	-3.735699130475978423e-03	1.214067034236857578e-01	-2.357974756160056626e-02	-6.870050823323541056e-02	1.089851271189694187e-01	2.294198364729883033e-01	1.260712178254873826e-02	1.137355631729849437e-01	1.015542565071984871e-01	-2.881977612168859157e-02	2.127535989662803981e-02	1.402301983847826887e-02	8.604997874651559159e-03	-8.784408125715029159e-03	2.118481200965165456e-01	2.394238055137545493e-02	9.299556492785933381e-02	4.022279211212727301e-02	1.517296872759920645e-01	1.514248314058095624e-01	1.000000000000000000e+00	1.341514943841713436e-01	7.099643687523221613e-02
-1.313237374376928779e-01	9.798380029971807958e-02	1.463535714154969858e-01	4.320102595766019404e-01	3.942509389154530974e-01	4.013282304743399920e-02	4.179712969430580960e-02	9.347147320125488712e-02	-1.073203275678238488e-03	-5.230898909323915269e-02	-5.856284205182486075e-02	6.122938938635450606e-02	3.139729540406944186e-01	-1.291832659723483878e-02	2.871941843695682389e-05	-4.704877067995120316e-02	-2.519392217696202196e-02	1.095626656435143287e-02	-2.107852643043563873e-02	4.883162327230369110e-02	2.020809943424737021e-01	-7.869587782735344358e-03	-4.664903739107105138e-03	-8.472690007737690432e-03	6.902631995818860056e-02	-9.136564538744974817e-02	6.683224546554807251e-03	2.525156457342363388e-03	-3.510635452844306642e-02	-6.362429005352018829e-02	-9.386927323523849842e-02	-2.940698904528557187e-02	2.258509643315474019e-02	-1.757651887030471302e-02	8.154213051747047358e-02	-1.460575128392673817e-02	-1.548536925018747894e-02	1.240825698277743389e-01	-4.855391993093865523e-03	9.756010708810396170e-02	-1.004713082624544424e-01	1.097914237268926563e-02	3.516559231466113988e-02	1.749203874480651788e-01	2.303292017737425257e-01	-3.775749403825399975e-02	1.438529236933533927e-02	1.341514943841713436e-01	1.000000000000000000e+00	2.529171305788664448e-01
1.319945676849358304e-02	-7.574638091643084992e-02	1.763924117906218725e-01	2.285692841953471111e-01	2.181687962869957309e-01	1.837463620201683634e-01	1.544783626906967577e-01	5.587789879748220577e-03	-1.655939223828626627e-01	1.696141224485418764e-01	-5.921698573734780063e-02	-4.000575383611226776e-02	2.606759123115680032e-01	-4.007070653274438093e-02	-1.135993791707216871e-01	-1.390775962287664480e-01	-5.923757216682425802e-02	6.391228758391827303e-02	5.164294115050475920e-02	5.946321422741067397e-02	6.013172838853721169e-02	3.650213741870629580e-02	5.002884783300404897e-02	-1.215859336390336803e-01	1.261527293411282280e-01	-1.564640447488481190e-01	9.245847910124707636e-02	-1.089813931175382528e-01	-1.386570190410595371e-01	-1.405848396997381455e-01	-1.628756250396524441e-01	-1.381354381985994695e-01	-3.536295686584879638e-02	8.480664373685990742e-02	2.829493533805282346e-01	-4.833485928771107804e-02	-9.658900542137051348e-02	1.454570154369049483e-02	-1.191283479315613097e-01	-3.123142472919101381e-02	-9.462790582890759361e-02	9.984066863295094907e-03	9.589936732767695426e-02	-5.681360125900300484e-03	1.212458990610213172e-01	2.654714699717406617e-02	-2.315565384181734934e-04	7.099643687523221613e-02	2.529171305788663893e-01	9.999999999999997780e-01
-1.472188547253771573e-01	1.249603392285526665e-01	1.511298195107020625e-01	-1.172534162640475469e-01	-1.422682723402298455e-01	7.314779420087796913e-02	1.100825073509123508e-02	3.253970975453741032e-01	2.493572829729129303e-01	-1.207578044315376631e-01	2.282198325208855405e-01	-9.942294327425267586e-02	-1.302555871557831702e-01	1.321467073803269943e-01	2.008163534556438312e-01	1.695961296522342232e-01	2.482233039912840316e-03	-7.817232734905546487e-02	-6.733536459252597792e-03	-4.658457492563343461e-02	6.086559010589958491e-02	-2.740209478065737392e-02	-3.934897074891312296e-02	1.571835284543299238e-01	6.628706618827931440e-02	2.385593822316036117e-01	-9.308190689661256789e-02	4.835612000246392594e-01	1.673826733963140745e-01	3.253145618880350365e-01	3.603957069244916878e-01	1.591300558708784452e-01	2.745851056749633035e-01	-2.310283094877092422e-02	3.646488825049413324e-02	2.335831687331759998e-01	4.937935991672614544e-01	2.266924473161208587e-03	4.991928752271649339e-01	4.048692147180488199e-02	-6.438779263362040539e-02	-2.629811955583652439e-02	-3.170862948634667333e-02	1.522570593243176285e-01	1.119772025404840998e-01	1.757954995002333765e-01	1.668139000628880708e-01	6.544862164937853555e-02	3.927858839470783903e-02	-3.851632292973972138e-02
-3.010430346637563703e-01	1.787310287941034082e-01	1.016938132882704154e-01	-9.959255464063160312e-02	-1.106867840137749359e-01	-1.600863136839924400e-02	3.676009362997329638e-02	2.357913467047598466e-01	2.174116131342520575e-01	-1.066788695641560925e-01	2.581040781457517586e-01	2.509065502207339857e-02	-1.120383942744695299e-01	1.905509154445766407e-01	2.097316459996154681e-01	2.682025567584805370e-01	1.377032246173590935e-01	-7.889103956700158071e-02	-7.032566011429903542e-03	-1.035268355055377412e-02	3.519381828695294923e-02	7.696992822450473767e-03	-9.364077425076924779e-04	1.566372347181469171e-01	1.383978432554501814e-01	1.274328006546780467e-01	-5.476728406469543592e-02	2.550667663305119515e-01	1.929231426425828677e-01	1.969451306259197010e-01	2.553760528736112589e-01	1.782378363563413559e-01	2.773979959514490390e-01	-8.032748514407659843e-03	1.277627932254864207e-02	1.649758192723290162e-01	2.707205501790827529e-01	2.684247011659701351e-02	2.372492603886212914e-01	1.374729371935311528e-01	1.248783103685973811e-01	3.201201303250349184e-02	-3.905746420877174302e-02	1.740624671546608659e-01	3.845197820615063600e-02	5.562703540536832053e-02	1.214646261417437201e-01	9.352468297864308111e-02	2.662550996678004350e-02	-7.726284582678234758e-02
-2.194931729876962168e-01	1.499490756446062723e-01	1.407920868972892259e-01	-1.394490065730936701e-01	-1.521530749790427628e-01	2.225411802523264218e-02	-3.154394907782786389e-02	1.914151846065708096e-01	2.263942798705407822e-01	-7.662754146225435326e-02	2.394682175408650304e-01	-3.476890934220983401e-03	-1.320839275382606481e-01	2.334212852316737419e-01	1.880033194831316756e-01	2.171718086136067150e-01	1.144000763414134564e-02	-6.173006015032780208e-02	1.146816707836890471e-02	7.540440565981930410e-02	1.241541711441703866e-04	-8.518590846930457552e-03	1.736618909805288285e-03	1.406674995079633395e-01	1.569609811223444118e-01	2.973084750369374141e-01	-6.099598163206434304e-02	4.705660618210337209e-01	1.816510341064593304e-01	4.156609726137988070e-01	4.182195536879821374e-01	1.679956004077755582e-01	3.921332919122624272e-01	-7.847235855057158038e-03	-1.936337151905623277e-02	2.188860740510472358e-01	4.328601679128847857e-01	4.452425914090141906e-02	4.103885410154738400e-01	1.073061893694658014e-01	7.311185644568160558e-02	1.321356998229005764e-01	-9.453696860848435218e-03	1.504666382089099863e-01	2.317556596577402886e-02	8.213235704132537673e-02	1.558455685423152659e-01	1.512095528241406417e-01	2.333129323089277660e-02	-7.331354791509248070e-02
-1.684659504406954555e-01	1.601889956897210865e-01	-1.294139833221054879e-02	-8.664712847359185011e-02	-9.171466935157872313e-02	1.699838947190288399e-02	-2.526309996713421366e-02	9.539652229129773342e-02	2.006893760090395495e-01	2.615007180465567238e-02	2.387915207622613167e-01	-7.635208827778483878e-03	-2.957684247990294626e-02	1.580526261526484511e-01	8.894184678378840025e-02	1.228673611318887027e-01	1.017348752905518072e-01	5.035980656256449153e-03	6.533735282745330164e-02	2.972945398183916843e-02	-1.180194548323283688e-02	2.435838695585925556e-02	3.921506128631594562e-02	7.569540330076825196e-02	3.688184069561604300e-02	3.047836206781675550e-01	-5.585972998168087233e-02	1.920435420978797436e-01	1.111660300107886051e-01	2.267413987388214314e-01	2.055766909017627819e-01	9.823963564824468586e-02	2.541660602973608296e-01	3.429831669645396364e-03	-1.023477198917909919e-01	1.967879204971296758e-01	1.393745272176755146e-01	6.413127581184821513e-02	2.093599718183570824e-01	9.848434408280526409e-02	7.405664906170769668e-02	4.653938102233956542e-02	2.739775428160271843e-03	7.697938167084576733e-02	-2.530656699791277581e-02	1.709283843727120097e-02	1.815757637232294497e-01	3.041079864735039481e-02	-2.408675077265897899e-02	-7.965335064228902529e-02
-1.613886621663837839e-01	1.923506169195638993e-01	6.095399366332260316e-02	-1.871782406574611091e-01	-1.758861381388417133e-01	-3.226381640748748891e-02	-7.498782820458996592e-03	1.890850446018282893e-01	2.032504642333278211e-01	-9.142050593776126013e-03	2.852291792527859582e-01	-5.714272876597065870e-02	-1.211915256409372837e-01	2.259524195028560223e-01	1.406181379514075958e-01	1.923747960568485404e-01	9.379920122374299507e-02	-6.017909180209259773e-02	5.292907208865364754e-02	-1.174334696604369468e-02	4.443225905251830393e-03	-4.847339450900999686e-02	-4.849177759966671192e-02	9.616811424490344373e-02	1.065405296570208632e-01	3.990437060045396445e-01	-6.228610113874571974e-02	5.619797870397457151e-01	1.353745299349634057e-01	5.168405908649388314e-01	5.131641802861736101e-01	1.291622410560276657e-01	3.092909618311622255e-01	2.140552381232490101e-02	1.656644353829165445e-02	3.538346791644582656e-01	5.145087530189809133e-01	3.758241691229834147e-02	5.118940804261735700e-01	1.300799529942701094e-01	8.045422346251922957e-03	4.394099797528148305e-02	1.869744156963849130e-02	9.349914501143119505e-02	7.063773160049828526e-02	6.927495847420704622e-02	1.953407745530856554e-01	6.967771688899380457e-03	-2.749809109572507945e-03	-7.558989684244303564e-02
-2.127209823342933182e-01	2.668994845489428957e-03	-4.746506991663866637e-02	-4.450589191662065319e-02	-6.701247417730415989e-02	-9.883974490180682734e-03	2.013017337942614726e-01	-2.980338275941645312e-02	5.994229325616466653e-02	6.908939245411867269e-02	6.916852159785120968e-02	1.893422245548549154e-01	8.052976313245900630e-02	2.331905532586973223e-02	8.864419016001236218e-02	4.337280140354188990e-02	1.260778177292860291e-01	1.223491131095009836e-02	4.154523461308742144e-02	1.896565261073219003e-02	5.742363785342043114e-02	6.110057702943982871e-01	6.726913812398868098e-01	1.030869260804563869e-01	7.703366511202755507e-02	1.382202429314731418e-01	6.460579509631449169e-02	-9.288417988759872790e-03	7.934229512557357256e-02	4.361350348646952230e-02	1.230944739633063438e-02	8.362090348246355165e-02	1.254156807123362263e-02	1.014993419610604464e-01	5.902935361221986477e-02	1.069410828504640393e-01	-5.573245904921178030e-03	9.990654159514109067e-02	3.312365893373449971e-02	-1.405695750948498905e-02	3.484993456361858422e-01	8.286198988116891956e-03	5.046416496679295705e-02	3.746268164040734983e-02	-7.180460915722074178e-02	-1.069214281303419445e-01	8.639611740884464708e-02	2.419370179563329684e-02	-4.539708919820822225e-02	-1.644693465381301400e-02
-1.953546680114951195e-01	1.611917278191324909e-01	4.380230668024653884e-02	-1.944415260772659748e-01	-1.881293099070566743e-01	-5.499784555845896317e-02	-5.436131387891224298e-02	1.567515616898796371e-01	2.314111246050429282e-01	-7.098749224578680683e-02	2.682760579452473926e-01	-5.374807630216908716e-02	-1.714086474630132917e-01	2.492309710229912989e-01	1.788430858357631381e-01	2.554532993866281965e-01	4.525770048207036073e-02	-6.590258989917004151e-02	1.881870135853875442e-02	-2.008467067591910779e-02	-4.859294273020176892e-03	-3.697313079327547991e-02	-3.463235721926067462e-02	1.339112702096323659e-01	1.040255799858293695e-01	4.081877661573796723e-01	-8.551085689424590963e-02	5.811552494639541377e-01	1.703407306516960817e-01	5.353769012343584377e-01	5.687512278541085875e-01	1.635268229721739963e-01	3.210209847759926127e-01	4.462301093920477413e-03	-4.543401435542209627e-02	3.046912547789331627e-01	5.495974335289881552e-01	3.520373849882533351e-02	5.354085849804467445e-01	1.398656733277112985e-01	7.700247810597947440e-02	3.553712240924758459e-02	8.781521386687149780e-03	1.315128787508000330e-01	3.777387145500342436e-02	5.409229636300058597e-02	1.839618991260418279e-01	-1.400119470177459829e-02	-1.930205307548004540e-02	-1.127945123861680138e-01
-7.705862754165938855e-02	1.146421555985784740e-01	1.237821603377217416e-01	-1.207240976468909877e-01	-1.396404952856581672e-01	1.166924332803189607e-01	2.465301069678730098e-02	1.646054836824752121e-01	1.376013706091561706e-01	3.829234843437039765e-02	2.315290667930647306e-01	-4.722974823900747549e-02	-5.758586004217573773e-02	1.730217450051857453e-01	8.115713683373904086e-02	7.791639620560039670e-02	1.991646009158291181e-02	-1.651200349236257511e-02	7.579777598928322258e-02	5.500661271095189098e-02	-1.515770967465053347e-02	-2.334991356834861809e-02	-1.640184964924654154e-02	5.974873919237368158e-02	8.496259388819847602e-02	1.668078786712151873e-01	-2.628627670758145254e-02	2.293925074101157979e-01	7.856871668098676376e-02	2.104548832642424427e-01	1.831979318447770899e-01	7.863758898406611464e-02	2.604221348822101101e-01	2.794431258719648134e-02	5.502259770302709435e-02	2.076701975249864718e-01	2.041688382344276631e-01	4.235255448383560585e-03	2.111676052636020651e-01	5.873686051717046802e-02	-2.344875741960326943e-02	7.055679682575725920e-02	-1.260738572335612460e-03	5.142905333606520579e-02	3.934155531912609388e-02	1.859633944200979050e-01	1.293775855364459881e-01	4.908044890493377943e-02	-2.261498640984429837e-03	-9.879340572423055480e-03
-2.909190803764834590e-02	5.806318086208706736e-02	-6.628146023222258876e-02	-2.292343123582930853e-01	-2.028274939281408118e-01	-8.700821223118190839e-02	-1.273266669070227675e-01	2.016367365850204110e-02	1.606632768380433229e-01	8.225107905180706336e-02	2.464620866244289221e-01	4.760297575240436674e-02	-1.540201015689331432e-01	1.666918370383260461e-01	5.815192147425951585e-02	7.927202468583550987e-02	1.353482254211001434e-01	-3.187346203033362968e-02	5.760786501660269954e-02	5.157466216822106930e-02	-6.463390166084755084e-02	-6.549778697414200546e-02	-5.906333812528771071e-02	2.450794634129164692e-02	-4.571343280761097638e-02	5.732854066899875090e-01	-8.669053268273904655e-02	4.978852138979028008e-01	7.234835630759003933e-02	5.289414360768773804e-01	5.764903010439738074e-01	6.431357189279310327e-02	2.259222614573977439e-01	7.223364598963895322e-02	-8.382556628151049960e-02	3.103841900878785420e-01	4.017318862911527511e-01	7.804655162898670173e-02	4.605555859535219176e-01	1.238296446489291908e-01	6.534991751992910713e-02	6.038196536906863254e-02	-1.904018038628403631e-02	6.253691200802165284e-02	-8.986829181202123096e-02	-3.875459544916953075e-02	1.261655761606005899e-01	-5.719493566023969855e-02	-1.111386746031726575e-01	-1.721069798984300458e-01
-2.677425762552659294e-01	1.223798316190398694e-01	2.042619844122826323e-01	1.305271002403868563e-01	1.125604668234014144e-01	2.237598658916284400e-02	3.818914168370921569e-01	1.291942515519782508e-01	4.419252213445603455e-02	7.222787409850806029e-02	-5.149785389797977009e-02	1.606863562708770732e-01	1.840331975075529536e-01	1.164711557152468269e-01	2.053609576986457907e-01	1.647594549863996491e-02	3.964919949967081469e-02	-6.559547441459426254e-02	5.112079206743543741e-02	-2.308253834824616421e-02	2.245551355609005373e-01	2.484646060962017733e-01	2.949847034934154899e-01	1.391790704743829654e-01	3.397866079969153463e-01	-1.764361083032905120e-01	2.911586560692629999e-01	-7.263968392436716270e-02	1.171286756913167415e-01	-6.190360650854270785e-02	-1.085916696218039018e-01	1.016328257714303046e-01	-3.613693642408067480e-02	1.068234632392712213e-01	3.198148186421268524e-01	3.391704692175025182e-02	-4.907407326513135715e-02	1.438091029685172884e-01	-6.148008254802910660e-02	1.788951251483730104e-03	1.121482957520750640e-01	3.956836318288085158e-02	1.787201145978457861e-01	1.997145170267554393e-01	1.327240732007607948e-01	-2.977484438270990019e-02	6.598268712134440842e-03	1.163988050372249394e-01	2.027734423214640480e-01	2.275635768496406253e-01
-1.794078092401308611e-01	1.895760538241790805e-01	1.054548986274806144e-01	-1.876432539667382063e-02	-1.485572591763091935e-02	-7.928493710958817164e-02	7.425831078990960399e-03	5.209814749296937803e-02	1.253424093022371399e-01	8.028440545480285693e-04	9.261586121700612906e-02	4.838467192354516805e-02	-5.047702327822450874e-02	3.753928178321261355e-01	1.930847919060421636e-01	2.247739194231782867e-01	-7.059520234869536004e-02	-7.117305941527972413e-02	1.224852075111340123e-02	-1.146068089192191358e-01	9.750006065985382386e-02	-4.161335765722557617e-02	-3.385542149529291445e-02	1.208906936889442285e-01	1.575377757764091224e-01	-5.337044425512260659e-02	8.801304155768949200e-02	1.009982840953808081e-01	1.567302741769402152e-01	1.463772506997394751e-01	1.700912231653110840e-01	1.486840892052188889e-01	1.480418112253250040e-01	5.932430326571563189e-02	5.762165685345794347e-02	5.408269018623483582e-02	1.404493925212884631e-01	5.316471204376122667e-02	5.590634801721543895e-02	1.816197986555908861e-01	9.891662663694918145e-02	6.632022980396087841e-02	1.199412615301018170e-01	1.509754164433289025e-01	1.015986629423956122e-01	5.587260996714663724e-02	3.449809005261662148e-02	-2.350109341773048630e-02	5.609969163671669340e-02	2.825046608201464780e-04
-1.350046774254289872e-01	2.166294728379246914e-01	2.446308738587073817e-01	-4.660516664475868737e-02	-9.158717138434416261e-02	1.837165059028953717e-01	1.146403304280186330e-01	1.628192749982824705e-01	1.262570865855500157e-01	1.355732526924363357e-01	2.246354743556188971e-01	1.440444186127852466e-01	9.045344688232517805e-02	1.889569297489291366e-01	1.201773931063242762e-01	-1.842118880530286065e-02	6.931561696046059651e-02	7.241290731306379222e-03	1.365692865310147164e-01	1.975511076848321390e-01	6.501417175001085458e-02	1.136186819822693900e-01	1.362036723832187324e-01	9.066136792051376903e-02	2.304698602838533839e-01	1.497733303053406795e-01	3.399373704539888214e-02	1.263313440015890743e-01	1.089239148436331184e-01	1.399535063734946017e-01	8.745323388727305192e-02	9.733827404781768278e-02	3.010582406570063152e-01	1.182701675233428784e-01	1.684611478708848420e-01	1.838462557693369692e-01	8.606867247187854897e-02	1.175714529270826120e-01	1.061313996820315853e-01	5.055882566515935983e-02	1.465849209951506499e-02	2.251277578925205691e-01	5.133168814098352378e-02	8.989675168748419154e-02	4.547533167628375200e-02	7.244644358416087171e-02	1.713852708466876706e-01	2.650599170774012858e-01	9.585984036771875993e-02	1.019329554383134051e-01
-1.314752304330023269e-02	2.205480487591267580e-01	1.301750903623790090e-01	-1.008464206897068463e-02	1.759555897492793078e-03	1.031428006705542855e-01	1.487058314629694789e-01	8.670752158979536106e-02	-9.827543004437343244e-02	2.315420199830755255e-01	7.360501408774833276e-02	1.852183144588814140e-02	1.619783763483999550e-01	8.039456492782696972e-02	-9.645877604884225964e-02	-1.307100542173981750e-01	1.491787214528311756e-01	1.122350534951520873e-01	1.660058821030838960e-01	8.108761426700969444e-02	1.190799848518291626e-01	9.973333275495068623e-03	2.403115931829520949e-02	-9.205956856703589875e-02	1.946217398807080501e-01	2.620669571734451572e-02	1.261953400278340021e-01	4.725269693025745121e-02	-1.035195256160165306e-01	3.615097421696438634e-02	-1.583832254054715408e-02	-1.093004376114140169e-01	9.813741191050272261e-02	1.021975017872656516e-01	2.382858949324041520e-01	1.787994864066824174e-01	3.860495843930527443e-02	9.159084192212127440e-02	5.293888620032583675e-02	2.607369082494736048e-02	-5.531213496069943558e-02	1.203785345962903458e-01	2.168390681776750095e-01	-4.849694107252616737e-02	1.717882492383337734e-01	6.407367536361187332e-02	1.893607240633214117e-01	1.183190031265912434e-01	1.255271161699705040e-01	1.555170098714261095e-01
-2.568771922212248482e-01	7.850046139017181901e-02	1.290327284826679466e-01	1.121317029956006295e-01	4.706071444157754191e-02	1.018121482017781687e-01	3.805351620655496592e-01	1.242149787910668407e-01	9.595953754276449407e-03	8.890363452196095584e-02	2.678738568022417943e-02	1.541666692834709751e-01	2.413696619460007353e-01	7.157640669732806549e-02	1.490969537837550374e-01	-6.935260268088874400e-03	3.746727326308836592e-02	-3.121069369177335157e-02	3.564672706214666587e-02	1.482321902854137445e-02	1.681006796829438987e-01	3.406641636534530337e-01	3.844314220260623416e-01	1.144353919018633869e-01	2.766799465850549034e-01	-1.081061583802601228e-01	1.810354920916483756e-01	-8.101678282781504814e-02	1.014074459403775108e-01	-7.891996998330590152e-02	-1.232185372577100646e-01	6.842609455008535901e-02	1.267263906928967933e-02	1.132433258473400095e-01	2.834537111788989483e-01	3.852776308135604649e-02	-7.962880622028797872e-02	2.806660568519843760e-02	-6.229808081244017637e-02	-3.911268828220826332e-02	1.503429149246262309e-01	5.063252157827129868e-02	1.146464130653630092e-01	1.118883556018652886e-01	6.252413508331608472e-02	-2.017849757380825101e-02	3.900078779760349917e-02	1.349351760308713788e-01	1.180731599903731693e-01	2.228360979170178058e-01
-9.525055040131026607e-02	-1.368288955686925920e-02	4.743815841815825912e-02	2.646287417290265620e-01	4.392221646876335317e-01	3.297751560869983944e-02	5.681221347366743196e-02	5.053758546906026534e-04	-6.146999718056274375e-02	2.448592002234731280e-02	-5.239699301168940920e-02	-2.164162934877588221e-02	2.168554177955011875e-01	-7.185448369492886470e-03	-4.076436400868144183e-02	-4.860195590307436059e-02	-2.223198509129258732e-02	1.571905718186715137e-02	1.159535926787565695e-02	4.172766504734826826e-02	-1.501871628117135322e-02	-3.477520827949254299e-03	8.020332560945142575e-03	-3.940717246245183797e-02	5.185653461870016329e-02	-1.087058463018823057e-01	3.141803033432720438e-02	-8.348528263558763207e-02	-4.148421229656330811e-02	-6.746874617788611861e-02	-9.192262095775102781e-02	-3.893472689310246981e-02	-3.578850459863151812e-02	-2.287691838695411414e-03	5.274508968982494911e-02	-5.225018499859088172e-02	-7.484799718018267378e-02	4.703642467711403527e-03	-8.796928701630028768e-02	4.934258995017538202e-02	-4.305910430120950261e-02	-5.373747127365491099e-04	3.988000175040901096e-02	3.818423665217472035e-02	8.757813271588861526e-02	-2.501872903553025926e-02	-1.362132738670667614e-02	4.108639009750395671e-02	2.475444268976580708e-01	2.454895714414977725e-01
-3.275571541148148413e-01	3.260382522524629678e-01	1.995619999049494109e-01	2.572233969910371273e-02	-4.643199255004464010e-02	-2.408499958624471526e-02	1.829454848594048166e-01	2.658317361789924727e-01	2.074800988935064094e-01	1.153638533808965111e-01	1.578957486046249636e-01	1.435623511211467640e-01	9.521353134364560211e-02	2.300192768043337055e-01	3.237514223008063352e-01	2.281115161113609624e-01	1.477012940803210661e-01	-1.074196144032526223e-01	1.089332084523718797e-01	-2.071354311661877459e-02	3.069971371369344948e-01	7.211357577430264898e-02	9.726488673397537532e-02	2.489297996766434429e-01	3.508140876323990742e-01	4.660141311278453297e-02	1.262537614753554416e-01	1.779806968752018215e-01	2.641783884869059462e-01	1.671355386546074240e-01	1.340587640615660270e-01	2.248156972670540821e-01	1.781533969352693259e-01	4.796405172473813122e-02	1.886740343496956518e-01	2.148546228976588313e-01	1.460107395991750434e-01	8.946857011859987718e-02	1.842364566130864079e-01	1.215755872135627080e-01	4.911068193854033898e-02	1.264480275306723578e-01	1.407244665365144920e-01	1.989058923152067504e-01	1.544649509789826625e-01	4.172689328080923105e-02	1.585873827600971786e-01	1.759147679824782096e-01	1.207686985571699845e-01	1.383171143841522080e-02
-1.877599632863083401e-01	1.666481267316403947e-01	5.566001738244752417e-02	-1.806407509423421653e-01	-1.908181463019501256e-01	-8.578287882008241161e-02	-6.229752560173016512e-02	2.457976718658657633e-01	3.008008795906327304e-01	-1.536661868214390658e-01	2.683779999488524193e-01	-6.844381471743390954e-03	-2.068133289773103900e-01	2.449350051505903847e-01	2.479209997391158826e-01	2.513531495728579812e-01	3.359737171307983217e-02	-1.338100799981815914e-01	-4.326660833595162570e-02	-8.150516081623829234e-02	2.664357674763664918e-02	-4.372499088200888784e-02	-4.972984463304643693e-02	1.823021776658954596e-01	4.790336171931575127e-02	4.413526769033535024e-01	-9.194980968178251279e-02	6.501605440238890088e-01	2.306609626128006962e-01	5.498745729769632939e-01	6.205569990562914695e-01	2.031217224363881524e-01	2.830134147942304779e-01	4.274134819263087498e-02	-4.697331572694471435e-02	2.979757257078562982e-01	6.181053240916317693e-01	2.801955311460158429e-02	5.975041898161185250e-01	1.390791600868460376e-01	5.571839623712211698e-02	-2.173097887734105112e-03	-3.497446517867529303e-02	2.058333989065048719e-01	3.868277388045338744e-02	2.563628744706522578e-02	1.424749656397466813e-01	-2.285021707085837378e-02	-1.323089097896093004e-02	-1.377516917378282246e-01
-4.005655536441470044e-02	1.330435777003925735e-01	1.092413196269284292e-01	1.411237789991393043e-01	1.340487450946180603e-01	1.879794245073594314e-02	2.058098935280161246e-01	4.880154688360246323e-02	-1.876703274205284711e-01	1.587862612071722912e-01	-7.943528493071948249e-02	6.787906227505877133e-02	1.797880475813700141e-01	5.080523402803325400e-02	-7.671152962463914649e-02	-1.016055666816571279e-01	6.999101736970318732e-02	7.724936850025257429e-02	1.194738957082272096e-01	3.327707746039330894e-02	1.888250221622793656e-01	3.723470812226029047e-02	5.434066311043413838e-02	-7.486014491196950338e-02	2.210148908755942554e-01	-1.607986139772377143e-01	2.349233801022119761e-01	-7.904777849385795363e-02	-9.021619823971616103e-02	-7.670051780864253765e-02	-1.220087141718914914e-01	-9.424179913488295313e-02	-1.919296307770515866e-02	8.309850792894897531e-02	2.215939823460209290e-01	4.397629649294582110e-02	-6.082864479772400607e-02	7.153773131590163148e-02	-8.643756705822393249e-02	1.936171801515919333e-02	-3.084503083108039445e-02	1.180129556630090115e-01	2.698294401467225545e-01	-8.038996642243985413e-02	2.009315733763630818e-01	6.085605118703607541e-02	8.785459965551781214e-02	1.137137064370904310e-01	1.777692017262002544e-01	1.765231802353412760e-01
-1.827109551052582825e-01	1.805630905932330832e-01	2.655497739930675061e-01	-7.430770258129444639e-02	-1.185575512190380626e-01	4.103144450518591418e-02	2.197952703911391636e-01	2.645149995106322316e-01	1.490388067947679140e-01	2.148942106054783086e-01	1.040008089813255904e-01	1.865445112278869555e-01	6.727008877097586000e-03	2.431711186695955096e-01	3.814065910763583256e-01	6.864376479331001091e-02	4.699546836970969199e-02	-1.492316429482954676e-01	7.144207410340643050e-02	-5.880424287298231800e-02	1.923966610256597765e-01	8.340242656469694371e-02	1.161995878651761044e-01	2.933570437427721611e-01	2.987681905563151497e-01	-5.483482175678359299e-02	3.159777778402136361e-01	6.685588009396035980e-02	3.087343037227894826e-01	8.259496803979478330e-02	5.422714323811503312e-02	2.684130253043693903e-01	7.589827643196662976e-02	1.447025599654002126e-01	3.275048534425228364e-01	1.325293412670429660e-01	7.284297517051079029e-02	7.634371680853675735e-02	6.039160135218532566e-02	5.823140098066725140e-02	3.886452560015339619e-02	1.019584639894082490e-01	1.724907076164995667e-01	1.925042924259742494e-01	5.907074471743200411e-02	1.688351220586651880e-01	2.559633425221317579e-02	1.129374489330460252e-01	3.020598416583134341e-02	3.534945867876710529e-02
-1.851539122691320538e-01	1.644766093088840531e-01	2.317331791342166214e-01	-3.229766552022710763e-02	-9.730010549628995142e-02	2.396542723323123181e-01	3.597098668151285095e-01	2.901899720459455434e-01	4.495843656611341749e-02	1.126812308329393358e-01	1.614782202833939528e-01	4.766779648256559698e-02	1.150086634357519733e-01	8.296287981052979932e-02	9.427449724187027258e-02	1.692564594910556108e-02	1.222606200579899605e-01	1.987784452940471666e-02	1.039536243762041734e-01	7.634937234274412343e-02	1.374148467329345258e-01	1.744854757183616212e-01	1.934380723247410838e-01	4.806752220904548373e-02	3.112539002733200610e-01	7.337404582337622716e-02	1.174644443527828597e-01	1.542054810130897569e-01	5.592287125478222209e-02	6.069598992926475423e-02	5.951395102847966551e-02	2.875220227051553806e-02	1.305285895089945414e-01	1.149425401981399308e-01	3.787778888976955916e-01	2.605062198601109658e-01	1.711105693779849390e-01	4.894893038209680025e-02	1.528415804197965910e-01	-1.821743122597874187e-02	3.295885788411702377e-02	6.185998484317897089e-02	1.054695253606444810e-01	9.002536919561568429e-02	1.024263631114211426e-01	1.475537376669370515e-01	2.088838780805377937e-01	1.368098267289415415e-01	5.485652088760016587e-02	1.700513347908229611e-01
-1.851112557385526380e-01	1.602322019005749110e-01	1.960029805975514183e-01	1.342307417928536306e-01	6.986417472027879605e-02	9.737305670350387965e-02	1.441556417495567510e-01	2.501358355464867178e-01	1.099198273587430469e-01	-5.655627202308164542e-02	1.479956087199403580e-02	1.221541154488838682e-01	8.902878004864979433e-02	8.595472331085142470e-02	1.757629829470255256e-01	2.397352482951887673e-02	2.814773212109766398e-03	-6.003134198904528512e-02	2.321774448357201599e-03	-1.660983924888269000e-02	1.866237206596264575e-01	6.380455109539176495e-02	6.694121561018556710e-02	1.277928853980095925e-01	1.781222665200456190e-01	-5.962233526400660677e-02	8.605384999524104406e-02	5.244713991961256344e-02	1.344781080651489547e-01	-5.013028346473688383e-03	-3.365411226629499031e-03	1.150545070885011928e-01	4.031567128288816165e-02	3.679582491490430984e-02	1.417338190910028828e-01	4.599225580919807238e-02	7.210961966611324769e-02	8.907276941195065023e-02	4.249829905255226442e-02	3.366450311581003357e-02	2.605497127239812458e-02	1.158258004920133429e-02	4.990512125077077588e-02	1.816964895198634466e-01	1.175158506931036628e-01	3.056883072519257435e-02	3.408710516883719371e-02	1.411321646439953059e-01	1.592229726093143116e-01	9.463941906203995891e-02
-2.401032398168640170e-01	2.935398445809504486e-01	1.949144496289952344e-01	-8.296055209465626190e-02	-9.561623097374064018e-02	-1.901888173994810069e-02	7.626136585327551731e-02	2.809095235991056483e-01	3.174124732586156572e-01	5.538099689582653452e-03	2.132484498270040274e-01	-5.004290051022125541e-03	-5.043008407271189208e-02	2.623504938775567674e-01	2.928226004899889268e-01	1.774836029356220979e-01	1.282933590872736285e-01	-8.979518184655201074e-02	8.946310834126522393e-02	3.341972282060035743e-02	2.097638193722415820e-02	2.142204843799246604e-03	4.145902725441003196e-03	2.473554834588356510e-01	2.158811080603053878e-01	1.165682766741839987e-01	5.039615965976973477e-02	2.101860378883453617e-01	2.810517535792173005e-01	2.150417894534192298e-01	1.679784021989540743e-01	2.570875180389848857e-01	2.819924252413644750e-01	6.889493341529845383e-02	5.248278539603906667e-02	2.037413955999284321e-01	1.653517871344728773e-01	5.247045444335629583e-02	1.974432637001489466e-01	9.834027417128861359e-02	-2.385536832925074305e-02	1.367767989970875564e-01	3.136519583425391444e-02	2.777361370333643054e-01	3.791674608698255428e-02	6.648223619386257888e-02	1.740739989645561370e-01	2.076665693164004567e-01	8.429798267463148309e-02	-2.908048399857197930e-02
-3.243392296858405022e-02	2.213137979450698761e-02	2.739818412555852442e-02	3.845821629135634523e-02	1.173163385941132508e-02	8.951307190184176060e-03	3.849464410604948317e-02	2.881810146883098667e-02	-6.561613298667387517e-02	1.652374849607576024e-01	-4.173259246340341871e-02	1.059133075073942498e-01	1.179838335920578990e-01	-1.311295686131417129e-02	-2.948687842957747884e-02	-2.785689774005490130e-02	1.604974689260572560e-02	-2.918545396642138745e-02	2.277252640500736919e-02	8.130126952050287237e-03	1.073735408375465911e-01	3.338786113489199212e-03	1.276394627351144784e-02	-3.286250003290783206e-02	5.074848033041392398e-02	-4.277319747203408434e-02	1.377449756987167706e-01	-5.908051778344299010e-02	-3.193057270965950906e-02	-3.354598513910508201e-02	-4.705929723272848225e-02	-3.055274391580713525e-02	-3.074285822975322130e-02	-8.667976272173064448e-03	7.682832544156759091e-02	-2.004444188472614009e-03	-5.944358950565759719e-02	5.343398451611187233e-02	-4.663729998240427610e-02	1.937064853618451071e-02	-1.224255060911204297e-03	2.175711037460350411e-02	9.183603769633129354e-02	-2.892587751595772014e-02	6.865307368884490669e-02	3.619007729314905469e-02	-1.994742007771488617e-03	3.196664771479521688e-02	5.746896429604702108e-03	2.093907721204143688e-02
-7.318863196309337293e-02	4.445175686032302315e-02	4.640709210800880030e-02	1.927917383458803979e-01	1.200392572511656680e-01	5.278009196128279762e-02	6.951457140084602027e-02	6.525408739148723380e-02	-7.596303139966403828e-02	1.104595944114536987e-01	-5.324597467886337671e-02	1.294927265347801948e-01	2.172283550801361041e-01	6.374310782067141301e-03	-3.333524476400381159e-02	-5.431155311713702777e-02	-1.068309276616670640e-02	-4.100928938544064900e-02	1.685900439069151768e-02	-5.389003451809327647e-03	1.850570658885497821e-01	1.096362339007395277e-02	2.285790191918770156e-02	-4.821694754314156950e-02	7.330870751583971889e-02	-6.156417798838680067e-02	1.028975113042931294e-01	-5.591165040899510191e-02	-4.258104009730009215e-02	-6.375148602793401231e-02	-6.877109255503272012e-02	-5.178330291445346067e-02	-4.671250495626105143e-02	7.378325925380940092e-03	1.042934230458677503e-01	-3.193961362753473896e-03	-5.462396400636053417e-02	4.342099895807361581e-02	-4.100161893972961019e-02	4.835670629178864637e-03	-5.630212423516723318e-03	1.196663686470342443e-02	5.050250704173438188e-02	-2.111122762963870900e-03	1.177827241919779250e-01	2.889724526324968096e-02	1.187920147458024558e-02	4.838522152249480346e-02	8.670907646607274588e-02	1.007441953006429636e-01
-3.879925290101224333e-02	5.416831229131557207e-02	-6.547028370503880923e-02	-2.020727817835246132e-01	-1.933110223437805031e-01	-1.057391769256196684e-01	-1.152351927772019141e-01	3.103807601523918616e-02	1.445970126659431310e-01	2.757013839722652696e-02	1.790756511535290252e-01	1.106788290193155694e-01	-1.540430201611576455e-01	1.334840866275055771e-01	7.220964988824921105e-02	8.888763592753547160e-02	5.165755429675041033e-02	-7.460882382493445875e-02	-5.148517610254576063e-03	2.739974921658652664e-03	1.409446442734774499e-02	-2.175735551109161253e-02	-2.245283486466193371e-02	3.182579223879208191e-02	-4.015844005457982341e-02	5.212120606385408639e-01	-7.797957662010254754e-02	4.664307075048331752e-01	7.461263486300637182e-02	4.720993600989943917e-01	5.345714518403573701e-01	4.964583489959351753e-02	1.943712488853129305e-01	7.348045667583133489e-02	-7.987269729812258856e-02	2.558156287651603966e-01	4.210314942569308161e-01	9.102095748922413299e-02	4.517160701995896477e-01	1.049027336339090899e-01	9.994261356987005351e-02	6.037653295078745930e-02	-1.174863194030119004e-02	7.059946918817339157e-02	-5.555474510808057487e-02	-9.828924881758417664e-02	1.271889214090296261e-01	-3.618810587471413265e-02	-7.373586687926436678e-02	-1.443389567848226418e-01
2.418327975760001247e-02	1.920922342205111377e-02	8.455095064784094033e-03	-3.941385449092647819e-02	-3.833401019156250367e-02	4.754814635430481412e-02	9.093262622522391148e-02	-5.979167862262362021e-02	-1.388707114056302316e-01	2.207483316577965871e-01	3.256066344038489879e-02	2.842559510932008218e-02	1.321647876817629852e-01	-1.472423089280751503e-02	-1.100760544691414961e-01	-8.480610551196034186e-02	1.051114438201717211e-01	1.315934238469828321e-01	6.738173946653488455e-01	1.087631474324946834e-01	1.827982407187432601e-02	7.042108521344581096e-02	8.648403773546409212e-02	-9.747000162146138291e-02	8.008824847685264148e-02	4.438968650902749835e-02	6.885157992405455119e-02	-4.017206035920588281e-02	-1.032182011556517509e-01	7.793704027248788552e-03	-5.024316526815535838e-02	-1.017713565069176679e-01	2.454971386027250332e-02	5.769621852827752639e-02	1.074066129230047267e-01	7.075979710494767483e-02	-5.144743958768750736e-02	7.093289787252982093e-02	-4.572004193145069034e-02	-2.933001969551166446e-02	3.612578631100077375e-02	6.586882242045451197e-02	1.499623694052066025e-01	-1.011977351761979282e-01	3.514041438224181635e-02	3.725477333812944776e-03	9.216587828933198168e-02	3.519321534681970481e-02	-9.932160229573156265e-03	8.178078395212151630e-02
7.461919124447297970e-03	5.738627958098914406e-02	6.461308044637714687e-02	-1.070448818004127722e-01	-1.129519779155687409e-01	7.250873241640286293e-02	6.233201425714544885e-02	5.539310626275273375e-02	-4.979809607031908218e-03	9.768302964956340761e-02	1.330538828897507297e-01	9.736768515931594134e-03	-1.196790171927518583e-02	6.253767640569800335e-02	-1.922991332751497473e-02	-5.665968911313419218e-03	4.964811105330457774e-02	1.699135564062481674e-02	6.461642035727174771e-02	5.666855716446625446e-02	3.214171654972083339e-04	-4.541805798839266758e-03	2.475380244226227464e-03	-1.690489053680451631e-02	6.148532001443707956e-02	1.155288315974278973e-01	1.405569283719510995e-02	1.132723221673328368e-01	-1.300650595647023962e-02	1.165080473937219474e-01	1.046480152903119937e-01	-1.320618247618064733e-02	1.199167139996133585e-01	4.309856082270983185e-02	1.037851881928942843e-01	1.367180607692387861e-01	9.290903402496947239e-02	1.341424865325113562e-02	8.665444611439526712e-02	1.884406734808303369e-02	8.200885159118149635e-04	6.829082846051605371e-02	4.719746136363130867e-02	-1.854690694608833110e-02	3.315865349145681595e-02	9.095027173516549712e-02	1.017460054077003601e-01	4.139124366323449628e-02	-1.460771925363721704e-02	2.465177356595018437e-02
-1.870000522032379819e-01	1.759275651040073662e-01	1.984344165053082698e-01	-1.060723502040438054e-01	-1.496309517022187119e-01	1.559507350977254736e-01	5.567857202552756873e-02	3.412507623012050462e-01	2.341369556633814686e-01	-8.576966380614024776e-02	3.100943481142216518e-01	-6.830219165446502205e-02	-1.178008309219526484e-01	1.901431714778676341e-01	1.939899947585294882e-01	1.823145979109973835e-01	-8.686185458916513211e-03	-7.349891706904430888e-02	1.167681166445442252e-02	-3.185833728125870429e-02	1.828171839427972234e-02	-3.130338364343092372e-02	-4.123068218260390189e-02	1.290807355250346011e-01	1.164355561646237824e-01	1.755117676152863071e-01	-9.459191288435034317e-02	3.169597324043129660e-01	1.711568422078193485e-01	2.211642628887920403e-01	2.708711232831537141e-01	1.495017541271502770e-01	3.572976144029873513e-01	-9.533911513004584073e-03	8.114491451034235026e-02	2.091892900716708914e-01	3.331842951438241385e-01	-1.615011793355395492e-02	3.176248135216742097e-01	7.211245664399548727e-02	-9.025031969186490810e-03	3.948550041464759901e-03	-5.841834715957611168e-02	1.445757983371837307e-01	5.682454178637328518e-02	1.952978719133916796e-01	1.634252657929892161e-01	7.474937580530448267e-02	2.481142620822312378e-02	-2.916145044116977628e-03
-4.295528373426633628e-01	3.249209025613704060e-01	1.369062461004248443e-01	3.892808644732535100e-02	7.847413473374136028e-03	-2.426584094142899065e-02	1.350056661692380366e-01	2.178205814371179938e-01	2.535759122248141817e-01	-5.586057909908134778e-02	2.018692052285680771e-01	6.049708915473087740e-04	-2.284475733976768039e-03	3.087314087453194023e-01	3.463297042992409258e-01	3.523201215357205096e-01	9.815561534081108930e-02	-9.862561112725123924e-02	2.246477155827364056e-02	-6.486101251692141800e-02	8.567194600333101484e-02	4.147742568439396343e-02	6.307579023638830440e-02	2.871425213870398285e-01	3.282701140597247824e-01	1.328698618919706143e-02	8.071421350211152590e-02	1.008246901195289369e-01	3.403862243321836845e-01	1.576414235747894410e-01	1.215063365137169921e-01	2.999304053709485052e-01	2.578443566622715122e-01	-3.700209808959576546e-02	8.604747516706310814e-03	1.515068693150856127e-01	8.405821159394863407e-02	2.733160562368773180e-02	9.271236902640854483e-02	1.485180165271501318e-01	1.430416451741081119e-01	7.744850974523458109e-02	4.011673044757273904e-02	1.906528988729204177e-01	7.513793781021911589e-02	1.296371460170424664e-02	1.240101927304948365e-01	1.083717910199863965e-01	3.925578147344281621e-02	-3.147689205663593143e-02
-1.750943704670743506e-01	2.856492414052834716e-01	8.827773276992711970e-02	-2.964873672820524803e-02	-7.867609870143002504e-02	-8.055918047374342750e-03	1.499320112342003054e-02	1.498107281489625686e-01	1.983961416512302067e-01	-1.825272428250057644e-02	2.452159101969535182e-01	1.301283946708483019e-01	1.637288309862387770e-02	2.007077915742173091e-01	1.345612799144495497e-01	9.680071067438660026e-02	8.906897187320991782e-02	-4.126427151259728920e-02	3.034948032087183070e-02	1.313845372673498602e-02	1.720474855994717778e-01	-7.458889369143536716e-03	-1.035952259660985302e-02	8.832986017758866215e-02	1.360808997967948297e-01	2.454425828519995745e-01	-6.561618759833461045e-02	2.379597581531085471e-01	1.187794143127993834e-01	2.433010733086453381e-01	2.362746677031682674e-01	1.059803825463221660e-01	2.409289415686140245e-01	2.623601623275358466e-02	8.320273527271689193e-04	2.096876349307705834e-01	1.971101578715125369e-01	1.067210453868352310e-01	2.343690126041334532e-01	1.196379208336307426e-01	1.588843195767373345e-02	8.455064244292011255e-02	-2.494128761746382608e-02	1.089966595754012918e-01	7.578917443406738008e-02	-2.246832342195708224e-02	1.824472757563814773e-01	3.568832502357845160e-02	4.958269547524360443e-02	-9.540998462500456523e-02
1.351407807804408433e-03	6.040352460567832010e-02	2.544442166961658619e-02	-1.265989065101314204e-01	-1.241466439427492824e-01	8.460290454669816551e-02	2.764110110947250176e-02	1.018258068288990514e-01	4.015292731005684623e-02	7.348362626289592359e-02	1.495785773245575656e-01	-2.985818569635797712e-02	-4.292372048108292898e-02	3.267714837840014069e-02	-7.605683197309208270e-03	-4.459049063865945821e-04	1.041348382577436810e-01	4.026493387002310492e-02	6.847902371927026832e-02	8.942200973594538471e-02	-4.359901615991224749e-02	-1.095106129169030711e-02	-2.776689097130770594e-03	-2.569763192179409187e-03	6.112538647884167148e-03	2.138919530663076218e-01	-3.313950615813408135e-02	1.745930861798646594e-01	1.227397530214865366e-03	1.357031171665363245e-01	1.420483515723087453e-01	-7.335973851244421062e-04	1.478097182937874177e-01	2.628259322375283216e-02	4.383660115473424213e-02	1.811853389648368229e-01	1.472711510281387581e-01	-5.271108743043816623e-03	1.731426535526079113e-01	-1.171194931651375198e-02	-2.263627585967156741e-02	3.005979457741317015e-02	5.629895983269414886e-03	-7.646682290004126747e-03	-5.023171353173746211e-03	7.432085748155342619e-02	1.367769199699027660e-01	2.711115806633972170e-02	-3.699083475517917635e-02	-2.901597459977202711e-02
-2.386062514287722036e-01	1.341152621896352648e-01	1.877829572789197765e-01	-4.772673577469504352e-02	-9.746681301862399061e-02	1.284755109963442721e-01	3.841863100051060020e-01	2.730043757518144099e-01	1.095517557895464011e-01	7.953329386092465592e-02	8.598020234863766598e-02	1.682207817138047234e-01	7.542108680379361330e-02	1.359568176438767650e-01	2.424046170070981721e-01	1.145296557048542940e-01	4.513369564691709079e-02	-5.368598119727122780e-02	3.855888914081749552e-02	2.488761551651812870e-02	1.656600558773254073e-01	3.004369042504502207e-01	3.301669805638436372e-01	1.910440193691668453e-01	3.017673190591738663e-01	-9.190619973033570950e-03	1.676472815706576969e-01	4.724733119527411984e-02	1.842233715167432562e-01	1.547662347576377398e-02	-2.771070265937130867e-03	1.578533646340413155e-01	6.443735515410506376e-02	1.413848081627208375e-01	3.031149275799347453e-01	1.361144181566465716e-01	6.307905647651725067e-02	2.787274094614699063e-02	6.422291830095558374e-02	1.416647987107337754e-02	1.709721960707412391e-01	6.610217822513804464e-02	1.040997185036126038e-01	1.416899211927848956e-01	5.469589424650670578e-02	9.944767822148749270e-02	8.376036770423493649e-02	1.385967570110129554e-01	6.219101643020344405e-02	1.038593501663925139e-01
-1.078033048409364203e-01	-9.477217919757679326e-03	-4.384345315363387396e-02	3.432657177843587704e-01	4.015973746463550320e-01	-2.372577962886364758e-02	1.650967980201964100e-02	-7.749727280324812673e-02	-9.061475350058807721e-02	-1.249483055747780541e-03	-9.765445073108991458e-02	1.411052655697447311e-01	3.535657422753025192e-01	-6.811064233591937467e-02	-8.502148827002875553e-02	-9.619498566142431484e-02	-1.352638892838977334e-02	5.814620760947777911e-02	-5.148195964045637098e-03	3.451135836501330323e-02	1.091762783094294975e-01	1.130640822556987363e-01	1.237797719728866430e-01	-7.299280431933161117e-02	-2.044239248660222052e-02	-2.413133972309001313e-02	1.797069512323510795e-02	-1.032321523929332352e-01	-8.330249431991780529e-02	-9.435771624052624595e-02	-9.887338080048969913e-02	-7.980628855313225134e-02	-1.054495371315829905e-01	4.099002257665361471e-02	-7.345395767454378048e-03	-5.859334697489444049e-02	-1.051687999085623576e-01	9.324992379710639323e-02	-8.637738788122802103e-02	5.022898667091241220e-02	4.484017843211428322e-02	-6.802012840042111902e-03	2.212707254559448736e-02	8.928645179261150006e-03	8.117642753234959041e-02	-1.109602977615733732e-01	-2.128338248506501593e-02	2.321252319485345508e-02	2.408389748190368218e-01	5.821066864760299220e-02
-2.657808429493646041e-01	2.436652790123685630e-01	2.360665609581467650e-01	-8.091605485260269792e-02	-1.325855711112049473e-01	1.535186156774157873e-01	7.233219027932022427e-02	3.609676014398027211e-01	1.966727194073971119e-01	-8.246272143797768461e-02	3.352106815902332060e-01	-1.166895059671622936e-01	-9.635326038278095584e-02	2.469126071128459610e-01	2.296029469674014389e-01	3.160131108479458106e-01	-6.183108310182523423e-03	-6.192713859358121853e-02	3.458454842474270596e-02	-4.146125365292497450e-02	4.347508629345527703e-02	-5.482429977965166956e-02	-6.333812997054462379e-02	1.676259696846093827e-01	2.075072364041631034e-01	9.945307299247954647e-02	-3.611475120022317187e-02	3.290859120464278975e-01	2.013139924455798480e-01	2.301108296816422871e-01	2.595941274500414564e-01	1.816301657336103215e-01	4.172184764324955442e-01	-2.775370028384607085e-02	1.260729913633790167e-01	2.196246637776509969e-01	3.603422220920077246e-01	-1.812744629586391515e-02	3.127215689294262080e-01	1.403565936256606084e-01	-1.721958256108248320e-02	4.542256365222412107e-02	-3.215072411837552584e-03	1.290170727905518011e-01	1.652346332228842030e-01	2.406930517930620239e-01	2.073720814331246609e-01	1.070308560274138843e-01	7.839127909450256670e-02	2.251516763955589001e-02
-1.176560491844350492e-01	9.212209629761790308e-02	4.968555020403942618e-02	-1.458071788232524479e-01	-1.384341276098516871e-01	-3.429800547353328150e-02	-7.082815960944144340e-02	1.295659722657503399e-01	1.808578420421458055e-01	-3.659237926310669048e-02	2.109922601096226313e-01	-1.774339640001113341e-02	-1.426572386824455918e-01	1.601813825525948698e-01	1.061317625815168808e-01	1.424102383949320261e-01	7.115036956126614964e-02	-3.036719682920582114e-02	2.209829335625186977e-02	6.735059583833950814e-02	-3.738821090709348177e-02	-6.288999990618672487e-02	-5.834783294780955532e-02	7.595982027325595687e-02	3.922544767500503460e-02	3.884226026290110156e-01	-8.801033138513211784e-02	4.469800064716253352e-01	1.166487731316949161e-01	4.035002299508949619e-01	4.454905401216375793e-01	1.043644318566996632e-01	2.862325283107678975e-01	-9.464027883586761340e-04	-3.884651218727636773e-02	2.361420344809481986e-01	3.986765096044055934e-01	2.437412531676900682e-02	4.342287875744830772e-01	9.476136301976108289e-02	1.373194710204711684e-02	7.663811488892610657e-02	-1.821507379007702987e-02	1.084813754956692744e-01	-1.828671259317008954e-02	1.574794121637728556e-02	1.312412942581250019e-01	5.610127903619609169e-02	2.977215044752342093e-03	-9.428090112591927530e-02
-7.943622626738669479e-02	9.541483846156248450e-02	1.709967549909565121e-01	-1.374821996702797477e-01	-1.504788440615767442e-01	1.658485620084177714e-01	6.866474443495410029e-02	1.593472935943675561e-01	7.894191332125477523e-02	3.886270461960624617e-02	2.297148858418947281e-01	-1.116056462134757017e-02	-4.764627971694561370e-02	1.290780855915602265e-01	7.314037185060362489e-02	5.980658704642528162e-02	2.027993278618100276e-02	1.090023142277975025e-02	1.079510500759916503e-01	7.485000265096837524e-02	6.745512925739395246e-03	-1.516164115359434038e-02	-1.150973355055466898e-02	4.643333300672971425e-02	9.028594295481690013e-02	1.422837365292647649e-01	-1.594459252849279515e-02	2.320324341899810128e-01	6.247805547650967656e-02	1.898303136626850740e-01	1.884355808497805151e-01	6.514895226982159171e-02	2.761248197338314059e-01	4.033362706271034770e-02	1.590851299588952883e-01	1.821385526480659711e-01	2.065700847237836313e-01	1.621944803102466637e-02	1.827457655146120519e-01	8.768494068105014971e-02	-1.919711455414304171e-02	4.050315548763311346e-02	5.959308379364488574e-03	4.008406984582681132e-02	6.000874571929772777e-02	1.882212318907056092e-01	1.223248828297620466e-01	5.235530772776191000e-02	-7.615724583769993214e-03	2.090929754879569495e-03
-6.334510693631105471e-02	1.136166226860396977e-01	6.303007435581581275e-02	-1.972508689547061989e-01	-1.883027937602675117e-01	8.082226075992683667e-02	-4.703578121369075826e-02	9.114863684170274039e-02	1.375729074051129375e-01	1.030625990686715315e-01	3.018254588664733284e-01	-5.029875616166491759e-02	-5.657108658175927229e-02	1.754107469782809070e-01	2.742132267088964737e-02	5.435034361029104921e-02	1.635886241709804401e-01	3.687171803358742228e-02	1.228593088402695765e-01	1.079241349845932174e-01	-4.782587114759793978e-02	-4.180840765740338749e-02	-4.132530368873595789e-02	1.813412080978851759e-02	3.437817275863338379e-02	3.456543309736945235e-01	-6.011114651130095715e-02	3.459406761492020421e-01	3.661108449848619190e-02	3.399151737879031465e-01	3.227213462232723096e-01	4.197986184453921660e-02	3.171758653868398392e-01	1.333062181243988530e-02	1.548921015515709182e-02	2.827689898077004882e-01	2.641921938730866781e-01	6.714054086266088572e-02	3.193081952474838836e-01	9.970634175738518623e-02	-3.877918535890734902e-02	7.741565659527926968e-02	8.548276267573670303e-03	3.497308978989380895e-02	1.730650641533411707e-02	1.607533335796005602e-01	1.994031146321161851e-01	2.952522481039189864e-02	-5.920421444420245760e-02	-7.066916825125138524e-02
-4.790640527180164976e-02	-1.292002796388516846e-02	-3.233879241535353444e-02	2.587667184052777972e-02	4.109885937403780914e-02	-2.555562728800001016e-02	7.884977991189062729e-02	-1.241596550009199662e-01	-1.715918071916355536e-01	9.095981073923631310e-02	-1.294878730720684379e-01	3.531512782289447649e-02	1.303512593344789416e-01	-5.624546570374705512e-02	-1.570013108734711893e-01	-6.101416825092029206e-02	1.115539044773918020e-02	2.023995540139729710e-01	2.380938705523745480e-02	1.646297217591974685e-02	1.025093468102146188e-01	4.282506717238648147e-02	6.308022096588120076e-02	-1.238728802193100886e-01	1.390252362389699237e-01	-5.340693828815019223e-02	1.370311947686238818e-01	-2.414683966163531231e-02	-1.509941635506913127e-01	-5.384453271547007952e-02	-5.989542217042032046e-02	-1.400188830488892366e-01	-5.559012884906328056e-02	3.068700182997729717e-02	1.287449125759849988e-01	-2.844042028684163129e-02	-2.188798375920620112e-02	4.174269961499909448e-02	-4.184337607126728531e-02	5.552408628113188194e-03	1.372351086585737318e-02	4.012176999452150145e-02	3.152794069316271486e-01	-1.112937674104875346e-01	1.382731499364230621e-01	-2.873287802415620470e-02	2.196372769904991404e-02	-2.540180927937219987e-02	5.849558707645507311e-02	9.845644800639972993e-02
-1.325682308805608833e-01	2.139820225586400448e-01	1.974236152319991111e-01	-5.882591616362348869e-02	-1.059121465097083992e-01	1.300190524130180880e-01	2.041465373684847318e-01	3.834963440644628130e-01	1.411739184969439398e-01	2.374782496709485977e-02	1.779255599195063153e-01	2.542859478987211791e-02	-1.408686384881282366e-02	1.215885310110477596e-01	1.803540542684830272e-01	9.956827852567001758e-02	5.601743721377362012e-02	-6.992609470182997722e-02	6.061644398536265160e-02	3.759661379838802331e-02	5.114205668263911708e-02	5.362614098095600662e-02	4.438686486057342312e-02	1.476240022344441627e-01	1.711116639321837163e-01	3.782890325704630491e-02	4.056468833184891098e-02	9.902568254086911714e-02	1.599521122023685737e-01	7.372235238610709562e-02	6.420178175136913301e-02	1.444524524380455810e-01	1.728006701433585923e-01	2.897887531469010847e-02	1.306351553526093334e-01	1.512068607886049854e-01	1.194103207942936451e-01	-3.006966583343790786e-02	1.164519806061808660e-01	4.187117090484570453e-02	9.027047348902351304e-03	4.822692279335718396e-02	5.139976584385336222e-03	1.137321457830695604e-01	5.077678302141525046e-02	2.093158836077135543e-01	1.361185205567016221e-01	2.622990619697686543e-01	4.158635887483962124e-02	2.085817349171256371e-02
5.524161580089206186e-02	2.113011308796005890e-04	2.827507058822646344e-02	1.052894374299575241e-02	-7.367781602518738357e-05	-9.478085685940752791e-03	1.428319245883571398e-01	-9.374529809965607974e-02	-2.010925890189116938e-01	2.541393230590159868e-01	-1.116869267699857754e-01	1.279331550342285295e-01	1.484954993868680406e-01	-1.960647756441110875e-02	-1.455532407625366176e-01	-9.073376880374746378e-02	2.439790126464187747e-02	1.125108589838886841e-01	9.072319164955522375e-02	2.684079557597007434e-02	1.057446231700760325e-01	2.446879849935196596e-02	5.182810971077302098e-02	-1.379986881974640256e-01	1.686308760333436740e-01	-7.879038009666294862e-02	1.746015084536592099e-01	-1.132542975636439825e-01	-1.534201815878242225e-01	-8.048276965542550121e-02	-1.069265097140262022e-01	-1.531298471267938666e-01	-7.460908761125342736e-02	8.012469807317694481e-02	1.856874356078326571e-01	-1.074742975357584167e-02	-1.151966110642154983e-01	3.971291999900667530e-02	-1.283671661812541831e-01	-4.180044946241018647e-03	8.476924091098951564e-03	1.193349126619775852e-01	2.125249409574258841e-01	-1.227943713744936022e-01	7.016604057173565778e-02	-3.089460705818818445e-02	6.697469402520508409e-03	1.303698093559748847e-02	2.580416193696805430e-02	1.400671012400752924e-01
-1.159521095258638779e-01	3.703110769805879887e-02	6.604659955847715092e-02	3.186278737801433864e-02	2.776547620711950631e-02	5.722421303769989476e-02	1.727842185051335910e-01	1.170805460230868178e-01	-2.025021252013958079e-02	6.528596083336999853e-03	-4.281194167368011783e-02	-4.563135898278248073e-03	5.602192971510144837e-02	1.645666966359090461e-02	1.059224692026813994e-03	-3.663000911376801741e-03	2.855341586746624333e-02	3.804129399715786009e-02	5.751581977672953760e-02	2.090893282170374137e-02	7.111231143051316428e-02	9.152439802210854403e-02	9.636896883831290450e-02	-7.291842438274949087e-03	1.682911511280150707e-01	-7.309223751393834068e-02	1.505550717462753596e-01	-1.391587371803264424e-02	-1.991057607624817372e-02	-3.500186203226024473e-02	-5.562336233860515344e-02	-2.534347578913454663e-02	4.936175379423007013e-03	1.624358005423459997e-02	1.016329856658659270e-01	1.181472158960355893e-02	-3.962006887791834527e-03	-8.819375013333635369e-03	-1.579006598013696014e-02	-2.892536423393636189e-02	7.862682256723325935e-02	2.933642411367946498e-02	8.176893581638189357e-02	3.903486205740525072e-02	5.233776781240623982e-02	5.107620149042917806e-02	3.711187791904718702e-02	8.800538551377184993e-02	2.912873114139135494e-02	1.133770581889115281e-01
-1.415176887034546582e-01	1.298527370220291799e-01	2.035612381152673289e-01	-8.441907943510316981e-02	-1.192951577910824762e-01	7.857020043149504085e-03	1.777109558702403003e-01	2.148698267990985511e-01	1.357990092549067607e-01	2.055920812034143785e-01	5.347014492629793836e-02	1.855608931145621698e-01	-1.999038648513777692e-03	2.023759542652718846e-01	3.422399212684919534e-01	5.734081828942792780e-02	2.141315864634366420e-02	-1.405713505046188860e-01	5.416125955225031124e-02	-6.445857712485315860e-02	1.692132275793319651e-01	8.179584566828047854e-02	1.033916216934994969e-01	2.696634580672664927e-01	2.398358095290672454e-01	-3.574980460352681494e-02	2.835026631901995109e-01	4.948388770928761199e-02	2.876481920798305003e-01	6.422703611533286949e-02	5.088211080221015370e-02	2.460082012749678637e-01	3.466339383303469746e-02	1.376328777606723452e-01	2.442052706403317897e-01	1.076647642976025776e-01	5.412969279219322777e-02	6.058747595247232498e-02	4.864008240535878241e-02	5.090434161375089611e-02	6.194277999825860415e-02	9.829166355861870819e-02	1.494156526513163719e-01	1.649304351162643456e-01	1.874970878744349964e-02	1.332284802931202883e-01	1.419923720678710651e-02	8.946517584201363338e-02	-3.318565966425473818e-03	8.630592606158232413e-03
-2.213339128686349008e-02	3.847050915615781580e-02	1.136521986242562260e-01	-7.235529543598366586e-02	-1.011674026309860308e-01	8.399575505849508905e-02	3.847073843970144624e-02	1.320182467274755300e-01	1.220702975715366456e-01	-9.635271651657725117e-03	1.363002219348493360e-01	1.411640834276669393e-02	-5.631067432660994548e-02	8.672333057090353403e-02	9.962144717661805537e-02	3.015341544181102465e-02	-3.094288024874878446e-02	-5.216411447164263915e-02	-3.261869771167050930e-03	-1.966764047065206258e-02	3.984217678389392371e-03	3.600509447334597490e-02	3.219079031507056377e-02	6.189869295425366041e-02	-3.984247213196453336e-03	9.202471360423566948e-02	-2.300418895100474551e-02	1.696188019231151534e-01	6.155620980779141771e-02	1.205670337362276384e-01	1.337600971351539658e-01	6.060335509732987791e-02	1.063558023324112228e-01	5.280650996084041565e-02	8.571052416479080227e-02	9.278914029232389338e-02	1.864847394708421813e-01	3.931086156572692614e-02	1.589285440490224854e-01	3.272157998293992454e-02	1.683418147474249199e-02	-1.403790757618261775e-02	-4.885571999586831027e-02	1.069974029707298907e-01	6.355603823375018113e-02	1.120438992637286524e-01	4.594187652256147975e-02	1.085766122329393998e-02	4.894335454638910898e-02	2.458670573012659843e-02
-1.930281590021250826e-01	1.721085896161443640e-01	5.739773890209592250e-02	-1.401425630657585075e-01	-1.473387412272792463e-01	7.431843245897311019e-04	1.029610694539861634e-02	1.689058296274315585e-01	1.820646326268538506e-01	1.616167276828473637e-02	2.456939586643228091e-01	-1.323384455400104277e-02	-7.456833861625537796e-02	2.087140497574115072e-01	1.286836851037151952e-01	1.802328370882105291e-01	1.266868109684471111e-01	-2.698600821141008965e-02	5.986606244063895355e-02	6.106222893904574012e-02	-3.810922128832198389e-03	-1.008568374148651609e-02	-9.837840903397726891e-04	9.843737782637312916e-02	1.399957790400117863e-01	3.750760995563430233e-01	-5.520630592823490973e-02	4.445471784422228012e-01	1.316807130762764899e-01	4.118049410130573684e-01	4.104721893120723553e-01	1.231585355066736331e-01	3.042568540347845296e-01	2.806104666864260230e-02	1.675386520911049948e-02	2.939452836322506979e-01	3.835725372649866349e-01	2.759436031379460322e-02	4.070135874410983901e-01	9.376623143158918650e-02	1.214619292228866915e-02	9.416064681282011739e-02	1.869292711394228076e-02	1.047225795871817022e-01	4.880550546236425702e-02	2.319946433818356399e-02	2.046412254894718896e-01	5.951196681019733925e-02	-9.534279684882667610e-03	-5.313518651720362806e-02
-3.056075473073104343e-01	1.945561242231716448e-01	5.185171234780578536e-02	-1.727146237041186361e-01	-1.805182991454578056e-01	-1.003448964037757796e-01	-5.851541835472048869e-02	2.079258851537039432e-01	3.314524299653507922e-01	-1.370321221417660773e-01	3.152867149930732582e-01	-7.335688367359810558e-02	-2.005463972346241408e-01	2.809147274598144950e-01	2.964289588786208074e-01	3.850412346733541602e-01	5.858560511555292033e-02	-1.177607998250721488e-01	-2.439277344006834936e-02	-6.943821707255376507e-02	-3.392127475346979476e-02	1.320360096474407566e-02	1.264053426134268548e-02	2.196163043787958125e-01	1.008107553438068321e-01	3.636994770950230937e-01	-1.008988757168328282e-01	4.962375191312072276e-01	2.756019288006213430e-01	4.728371449943720162e-01	5.083157619653735360e-01	2.595167055810000400e-01	3.522078782812462783e-01	-4.783970936434807537e-03	-8.992326380792978191e-02	2.726325649789285155e-01	4.815713786310498179e-01	9.751914688096621330e-04	4.670761511994377946e-01	1.534244264143374836e-01	1.363854861559607445e-01	1.028514401335317574e-02	-5.752067525960477545e-02	1.907122162091716699e-01	-7.673419885529290420e-03	3.206614521822048758e-02	1.466299072787228264e-01	1.422723160150314581e-02	-3.832524441585456049e-02	-1.494800160672240530e-01
9.786092717747406355e-02	-1.950739247092360407e-02	-9.876056968958291105e-02	-1.324251961831305058e-01	-1.029615505035313683e-01	-9.684024963273152320e-02	-1.100503203622122533e-02	-7.833830485812809385e-02	-4.828323326379511948e-02	1.467014089313517511e-01	4.292960401070384374e-02	1.499003718605030067e-01	-4.960987590578917750e-02	4.044351680821665213e-02	-7.125211573145041888e-02	-9.629942325491676336e-02	1.159776510014623729e-01	2.916234657354931960e-03	5.582376639528917328e-02	3.881444546791717326e-02	-9.517282446448062502e-04	5.760346662183864902e-02	7.278384509347515796e-02	-7.160222001433325101e-02	-6.295081417226629228e-02	2.633529046013584618e-01	2.335671467671293633e-02	8.663873958371710871e-02	-5.801962874161667449e-02	1.348429574699860356e-01	1.709648487985241661e-01	-5.727200179967980448e-02	-2.507094517192591868e-02	1.200955261387261080e-01	-1.567151972623246486e-02	9.863093938218041312e-02	5.904972455332625075e-02	2.062669360138529029e-02	7.053426941096110903e-02	1.030940159456522620e-01	1.477266313707218948e-01	5.345069616861820166e-02	2.671075980688926085e-02	-2.391242201638630813e-02	-8.759754268170880098e-02	-1.374552126091143078e-01	2.964803875157695848e-02	-6.170962854813077242e-02	-4.169869088022912229e-02	-2.880285121738379930e-02
-2.855435455599453776e-01	1.502128348488681597e-01	1.791741159069852318e-01	-3.610572503685208212e-02	-1.010719484339694524e-01	2.362809437021804945e-02	1.270087144150492953e-01	3.341330588534528467e-01	3.798761400242404718e-01	-6.193679302872863446e-02	1.652710930547872104e-01	6.689704511487606919e-02	-5.835433350166512739e-02	1.938261178467896306e-01	4.231886352766160986e-01	2.029032836274791418e-01	2.241229086363566783e-02	-1.648406951825120703e-01	-1.178257176629264949e-02	-8.057103183677465086e-02	9.642251852449541805e-02	1.450383096307778785e-01	1.583000473933778574e-01	3.357045800941714786e-01	1.715931568846624511e-01	6.370661566871942127e-02	7.239441123073100948e-02	1.751165476976725699e-01	3.380926144293159297e-01	1.377284923580360254e-01	1.355939073025421160e-01	3.075241830384800590e-01	1.518483078981674173e-01	8.479690433746489564e-02	1.267125209613060577e-01	1.344066476706869684e-01	1.638779740584934141e-01	8.441494966943434430e-02	1.960675551401585281e-01	3.773988994190127094e-02	9.099242781251699885e-02	-1.799977065477294247e-02	-1.582810711811289198e-02	3.308154258348948162e-01	-3.002951238041941251e-02	5.471695500238980131e-02	4.589833194349199341e-02	1.021798607974763740e-01	5.788204841035767684e-02	-2.380543763384112069e-02
-7.589897280821905623e-02	-3.895583447581878883e-02	8.339283827898304191e-02	2.517653239717635230e-02	1.099956569038197662e-02	8.065516507717396255e-02	2.226632835599731686e-01	-1.764316199496466023e-02	-6.047414571763511104e-02	3.814481910662914643e-02	-4.638838481113077145e-02	1.506583027555715160e-01	9.932370678659864505e-02	8.120136666587380800e-03	4.148448330003245976e-03	-5.801267012424496383e-02	2.868357065140463534e-03	4.282652270184922338e-02	2.195330740826091989e-02	1.094330802551044396e-01	9.124378261005007540e-02	2.446820961013948248e-01	2.811793630102125685e-01	5.411225171245189446e-03	1.218363109071062267e-01	-4.702520967447964412e-02	1.338035640993244235e-01	-6.129410860836925073e-02	-1.599520898352969206e-02	-5.122016169272144287e-02	-9.015503165431384969e-02	-1.804402102499075636e-02	-2.526176796844188666e-02	9.037340337538746216e-02	1.737530834772740840e-01	6.409746668193561266e-03	-6.002048902764951788e-02	8.158240318279857961e-02	-6.976073731386402133e-02	-1.917722009810839123e-02	1.483945376677435757e-01	9.147873652725008187e-02	7.003005559700846427e-02	2.307814829393663864e-02	2.707836416162845775e-02	-2.139338654660905698e-02	9.176435044005788744e-03	8.575695585523482323e-02	6.369334206955716560e-02	9.684701558110038466e-02
-2.772413839953048742e-02	1.560375648229641969e-02	-2.803300042140632886e-02	-1.372376938878534514e-01	-1.394696546542876225e-01	-1.146902199397216091e-02	-1.093944460389763562e-01	5.216290984786096929e-02	1.241494337020714461e-01	-1.493306772285494556e-02	1.592963787611208493e-01	-2.382509974258228014e-03	-1.065925898271851135e-01	7.064822525010637511e-02	2.866331822222270911e-02	4.915361387278117944e-02	4.268516568427621616e-02	-2.595765744749194831e-02	2.195875197191579989e-02	-2.504342303921147043e-03	-9.858606103622227779e-03	-3.852426533650205737e-02	-4.365851639087815761e-02	1.007843005821025713e-02	-7.342622318601897680e-02	4.214760215042260838e-01	-9.943772954692417509e-02	4.126697922009274211e-01	2.815949743919477985e-02	3.428549877632254828e-01	4.212410237625175968e-01	2.285495398678732623e-02	1.831854662473814399e-01	4.119554040219213648e-02	-7.187753043547827347e-02	2.008228209985808421e-01	3.736790236091579454e-01	7.571026371065137095e-02	4.223835500406791787e-01	5.776110207770271399e-02	3.770488685390604999e-02	-1.216789505292097248e-03	-4.196637630850959949e-02	6.652192815865796971e-02	-1.038567742782884468e-02	1.254587241387511952e-02	1.214156651490909261e-01	-3.253678292699976882e-02	-4.322696014536866332e-02	-1.037807235496523151e-01
-1.859551570221172345e-01	6.247133794766483034e-02	9.020222838414207467e-02	-6.802537739817393625e-02	-8.018229778362233329e-02	4.354606093401482830e-02	1.255859401150917209e-01	9.200003409719094416e-02	1.369674955113603099e-01	7.660412154014441082e-03	1.140596798364734155e-01	9.059978797169628006e-02	-2.493045061144106428e-02	1.339893912728336856e-01	1.725394634313764386e-01	1.145339502455213626e-01	6.185575262283767722e-02	-2.056325898514624329e-02	1.906236645336450639e-02	6.284455224300501686e-02	-2.053883736296034830e-03	2.176318600906106404e-01	2.367719092471126108e-01	1.513828205629591805e-01	1.214956793952255282e-01	6.840173654955510052e-02	3.300169680814709489e-02	9.265553913292817745e-02	1.438251966946094695e-01	9.579404695690989235e-02	8.782921608868025920e-02	1.447304652021820515e-01	1.488086169587141128e-01	6.900598951739031484e-02	7.173445535852158994e-02	1.080333035064528768e-01	8.429482152850058252e-02	5.745861301576491581e-02	8.595348578155434516e-02	5.198006234662955194e-02	1.883592763219861244e-01	7.818416669287826803e-02	1.093194060053565356e-02	1.275469054029800542e-01	-1.453600737518710891e-02	1.660801837240749937e-02	6.076673439777401098e-02	1.056920125473289340e-01	2.346823881932969327e-02	9.787399514126765912e-03
[truncated: 50 more columns]
