# Supplementary material for: Minimal gene set discovery in single-cell mRNA-seq datasets with ActiveSVM
Source: Nat Comput Sci. 2022 Jun 27;2(6):387–98. doi: 10.1038/s43588-022-00263-8 (PMC10766518; doi:10.1038/s43588-022-00263-8)
Supplement: Supplementary file 6 — There are four folders for four subfigures. ED3a: the accuracy versus the number of genes selected by ActiveSVM and all comparison methods, compared with the same number of cells used. ED3b: the accuracy versus the number of genes selected by ActiveSVM and all comparison methods, where comparison methods use the entire dataset. ED3c: the coefficient matrix between gene markers we selected. ED3d: the processed partial data matrix used for distribution plots of top gene markers we selected. [file 43588_2022_263_MOESM6_ESM.zip › ED3/ED3b/accuracy_comparison_all_cells.csv]

	number_of_genes_selected	ActiveSVM_accuracy	random_accuracy	correlation_accuracy	mutual_accuracy	chi2_accuracy	decision_tree_accuracy	naive_svm_accuracy
0	1	0.7141561973485139	0.483694977333355	0.688914149336459	0.688914149336459	0.5096756899292523	0.688914149336459	0.5874995577980366
1	2	0.7142025580346522	0.47879193781245616	0.7364654869786091	0.7462496777796643	0.7072854607957237	0.703119308949553	0.5599986481630741
2	3	0.7174302477035707	0.47879193781245616	0.7316971615699682	0.7498061313583749	0.7316971615699682	0.7050259898213416	0.6147447262401387
3	4	0.72438761426121	0.48235891912624373	0.7355390892382792	0.7545744567670156	0.7577587458334386	0.7389532678856859	0.6616187764038886
4	5	0.7244802497405987	0.48606965106970906	0.7355390892382792	0.7582861490515288	0.760775457290318	0.7484899187029674	0.6718052834394042
5	6	0.721055310568868	0.5155226605642111	0.7356317247176677	0.7537803190424941	0.7465081239152486	0.7190696967686295	0.6890863003518506
6	7	0.7185944549347643	0.5155226605642111	0.740130818576984	0.7538729545218829	0.7466008882339688	0.7483972402771351	0.7021430134930113
7	8	0.7303224292117182	0.5155226605642111	0.7401771792631222	0.7585640554896946	0.7579459125848953	0.7077007408046831	0.7294137428776496
8	9	0.7305540179101898	0.5098685403497359	0.735678042457362	0.7497530774689624	0.7612783880630125	0.7558525958382593	0.7351087666517273
9	10	0.731289601672319	0.5052390822672903	0.735678042457362	0.750540607883097	0.7612783880630125	0.757407878950685	0.7345869923459482
10	11	0.7331896597144378	0.5051927215811521	0.735678042457362	0.7524366751269209	0.7614636590217898	0.7363407597690521	0.7350501697428913
11	12	0.7372110576434392	0.5386544297412088	0.735678042457362	0.747158511010092	0.7610003957319591	0.7444629348080986	0.7615748790867276
12	13	0.7442491670293202	0.5386544297412088	0.735678042457362	0.7564639167004529	0.7609540779922648	0.7584989801098037	0.7666213256657535
13	14	0.7489335318474136	0.5387933829602918	0.7402234970028166	0.7642866823097136	0.7604444969627397	0.7395063354105943	0.7672699887536929
14	15	0.7498166578245795	0.5387933829602918	0.739102852789761	0.7530851234826412	0.7604444540162959	0.763919358154465	0.7668529573106688
15	16	0.7793773945692621	0.5387470652205975	0.7436945821284661	0.7568808193041455	0.7603054578507691	0.759891773009382	0.7667605795099434
16	17	0.7828022907945489	0.5387470222741535	0.743184495111748	0.7570198584161162	0.7603981362766016	0.7445094243335684	0.7591752891901283
17	18	0.7779875617533261	0.5387934688531795	0.7541041137559159	0.7577608563583371	0.7601665046316863	0.7503000007242332	0.7556488249179484
18	19	0.7935432457903262	0.5387934688531795	0.7541967921817483	0.7568344156715634	0.7601201439455482	0.7404325184187049	0.7556488249179484
19	20	0.7915976000980585	0.5387934688531795	0.7544285097195513	0.7645648464265425	0.7601665046316862	0.7560930741577916	0.7670850613664666
20	21	0.786777628662519	0.5389325079651501	0.7543821490334132	0.7573441255404202	0.7602128223713805	0.7645675058850782	0.7670387006803283
21	22	0.7869166248280459	0.5389324650187062	0.7543821060869693	0.752575284774453	0.7605371324421283	0.7572973353898433	0.7727335956150744
22	23	0.7874728242223722	0.5389324650187062	0.7543821060869693	0.7574368039662526	0.7652128223713806	0.7521995863554697	0.7739381574722334
23	24	0.7883995225878091	0.5400441337178133	0.7552163407587931	0.7572977219078381	0.7593292239833322	0.7500222660718429	0.7773662714598257
24	25	0.7886311971791684	0.5400441337178133	0.7552163407587931	0.7527143238864237	0.7593755417230266	0.7555405219902094	0.7873661426204941
25	26	0.7827046705995068	0.5400904514575077	0.7552163407587931	0.7568344156715634	0.7591902278178055	0.7520352265082317	0.7880148057084335
26	27	0.7829826199841164	0.550507697632751	0.7552163407587931	0.756556681019173	0.7592365455574999	0.7599350018261024	0.7832926262537117
27	28	0.7814536621633221	0.5607475317556255	0.7552627014449312	0.755954292724484	0.7613211444688505	0.7609077602525703	0.7844509562640639
28	29	0.777046731372512	0.5607475317556255	0.7552627014449312	0.7646111641662369	0.7548852515918831	0.7609541209387085	0.7849141766074508
29	30	0.7771394097983444	0.5607475317556255	0.7552627014449312	0.7580852093755288	0.7649863901743379	0.7565099338150403	0.7850065544081763
30	31	0.7781122541177001	0.5607475317556255	0.7552627014449312	0.7568807763577017	0.7649863901743379	0.7612785598487879	0.7906553463354473
31	32	0.7782512932296709	0.5607475317556255	0.7552627014449312	0.758594489779947	0.7650791115466141	0.7599261980979293	0.7914805196004349
32	33	0.7988212810678237	0.5607475317556255	0.7552627014449312	0.7565564662869537	0.7650791115466141	0.7635483867724719	0.791850889732214
33	34	0.7944612692669216	0.5607475317556255	0.7552627014449312	0.756509976761484	0.7650327938069199	0.7530798810883247	0.7917118935666871
34	35	0.8003498523706231	0.5609792063469848	0.7552627014449312	0.759055093611242	0.7650327938069199	0.7598836134778668	0.7923605137081827
35	36	0.7923802316894275	0.5609792063469848	0.7552627014449312	0.7648890276579589	0.7650791544930581	0.7545157739652919	0.7831946195406749
36	37	0.7971485570980682	0.5609792063469848	0.7552627014449312	0.7583190803846744	0.7650791544930581	0.7624827351879522	0.7885650755653416
37	38	0.7971486429909559	0.5621899554202249	0.7552627014449312	0.7484579477108697	0.7649864331207817	0.7536877694559936	0.7899085906415835
38	39	0.7973339139497331	0.5622362731599192	0.7552627014449312	0.7617419519779501	0.7645693157848699	0.7603982651159332	0.7900939474932483
39	40	0.8025190131227349	0.5622362731599192	0.7552627014449312	0.7543846031298627	0.7649401583275313	0.7494667538206181	0.7899548224883901
40	41	0.7976116056556798	0.5622363161063629	0.7552627014449312	0.7727169927150924	0.7647548444223101	0.754428595612439	0.7987042435166438
41	42	0.8071945742126555	0.5622363161063629	0.7648920306880452	0.7483190374382306	0.7647548444223101	0.7596570953879365	0.8000012261209722
42	43	0.8074262917504587	0.5620509163082541	0.7649383484277396	0.7649901662404135	0.7655425036757764	0.7617880979318692	0.8006874461668767
43	44	0.807611863334343	0.5620509163082541	0.7650773445932663	0.7533653981243688	0.7564136940553513	0.7499245170374692	0.8010115844518492
44	45	0.8093255338101443	0.5620509163082541	0.7645213599311593	0.7576243572357038	0.7565990938534602	0.759466496141955	0.8056035285227734
45	46	0.8036773431330871	0.5620509163082541	0.7647529915760746	0.762392596751457	0.7568306825519316	0.7581780166406928	0.8052329436587751
46	47	0.8040479709435294	0.5620509163082541	0.7647529915760746	0.7635419941943045	0.7568306825519316	0.7610468852574287	0.8015209936955987
47	48	0.8040478850506416	0.5620509163082541	0.7612784310094564	0.7574853181237333	0.7615989650141286	0.7549380478026326	0.80588122022872
48	49	0.7993260491674705	0.5620972340479484	0.7612784310094564	0.7627631386690114	0.761598836174797	0.7673439108082007	0.7985219755879529
49	50	0.8086777296510819	0.562189912473781	0.761371066488845	0.7483653122314811	0.7619696357710145	0.7537371331722179	0.7981049441449288
