# Supplementary material for: Minimal gene set discovery in single-cell mRNA-seq datasets with ActiveSVM
Source: Nat Comput Sci. 2022 Jun 27;2(6):387–98. doi: 10.1038/s43588-022-00263-8 (PMC10766518; doi:10.1038/s43588-022-00263-8)
Supplement: Supplementary file 7 — There are five folders for five subfigures. ED4a: the accuracy versus the number of genes selected by ActiveSVM and all comparison methods, compared with the same number of cells used. ED4b: the accuracy versus the number of genes selected by ActiveSVM and all comparison methods, where comparison methods use the entire dataset. ED4c: the t-SNE coordinates and labels. ED4d: number of acquired cells versus number of genes selected. Extended Data Fig. 4e: the t-SNE coordinates, the processed partial data matrix used for distribution plots of top gene markers we selected, and the FOV coordinates. [file 43588_2022_263_MOESM7_ESM.zip]

Archive with 21 entries (15 files):
- ED4/
- ED4/.DS_Store
- __MACOSX/ED4/._.DS_Store
- ED4/ED4a/
- ED4/ED4d/
- ED4/ED4c/
- ED4/ED4b/
- ED4/ED4e/
- ED4/ED4a/accuracy_comparison_same_num_cells.csv
- ED4/ED4d/number_of_acquired_cells.csv
- __MACOSX/ED4/ED4d/._number_of_acquired_cells.csv
- ED4/ED4c/labels.csv
- ED4/ED4c/tsne_coordinates.csv
- __MACOSX/ED4/ED4c/._tsne_coordinates.csv
- ED4/ED4b/accuracy_comparison_all_cells.csv
- ED4/ED4e/tsne_coordinates.csv
- __MACOSX/ED4/ED4e/._tsne_coordinates.csv
- ED4/ED4e/matrix_top_genes.csv
- __MACOSX/ED4/ED4e/._matrix_top_genes.csv
- ED4/ED4e/fov_labels_and_coordinates.csv
- __MACOSX/ED4/ED4e/._fov_labels_and_coordinates.csv
