# Supplementary material for: Minimal gene set discovery in single-cell mRNA-seq datasets with ActiveSVM
Source: Nat Comput Sci. 2022 Jun 27;2(6):387–98. doi: 10.1038/s43588-022-00263-8 (PMC10766518; doi:10.1038/s43588-022-00263-8)
Supplement: Supplementary file 7 — There are five folders for five subfigures. ED4a: the accuracy versus the number of genes selected by ActiveSVM and all comparison methods, compared with the same number of cells used. ED4b: the accuracy versus the number of genes selected by ActiveSVM and all comparison methods, where comparison methods use the entire dataset. ED4c: the t-SNE coordinates and labels. ED4d: number of acquired cells versus number of genes selected. Extended Data Fig. 4e: the t-SNE coordinates, the processed partial data matrix used for distribution plots of top gene markers we selected, and the FOV coordinates. [file 43588_2022_263_MOESM7_ESM.zip › ED4/ED4a/accuracy_comparison_same_num_cells.csv]

	number_of_genes_selected	ActiveSVM_accuracy	random_accuracy	correlation_accuracy	mutual_accuracy	chi2_accuracy	decision_tree_accuracy	naive_svm_accuracy
0	1	0.43169398907103823	0.3224043715846995	0.3224043715846995	0.30601092896174864	0.47540983606557374	0.31693989071038253	0.4644808743169399
1	2	0.4918032786885246	0.31693989071038253	0.31693989071038253	0.3224043715846995	0.4371584699453552	0.31693989071038253	0.6174863387978142
2	3	0.6174863387978142	0.31693989071038253	0.3224043715846995	0.3114754098360656	0.4644808743169399	0.3114754098360656	0.5792349726775956
3	4	0.6229508196721312	0.30601092896174864	0.32786885245901637	0.32786885245901637	0.6174863387978142	0.3005464480874317	0.5737704918032787
4	5	0.6775956284153005	0.3989071038251366	0.31693989071038253	0.30601092896174864	0.5136612021857924	0.30601092896174864	0.6830601092896175
5	6	0.7103825136612022	0.3879781420765027	0.33879781420765026	0.3989071038251366	0.32786885245901637	0.3005464480874317	0.6557377049180327
6	7	0.7595628415300546	0.3825136612021858	0.3005464480874317	0.366120218579235	0.6174863387978142	0.29508196721311475	0.73224043715847
7	8	0.7213114754098361	0.3825136612021858	0.3005464480874317	0.4098360655737705	0.34972677595628415	0.29508196721311475	0.5846994535519126
8	9	0.726775956284153	0.3825136612021858	0.3224043715846995	0.46994535519125685	0.6775956284153005	0.2896174863387978	0.7486338797814208
9	10	0.7759562841530054	0.3770491803278688	0.31693989071038253	0.47540983606557374	0.6229508196721312	0.28415300546448086	0.7103825136612022
10	11	0.8032786885245902	0.3770491803278688	0.29508196721311475	0.33879781420765026	0.7213114754098361	0.273224043715847	0.7704918032786885
11	12	0.7868852459016393	0.3770491803278688	0.32786885245901637	0.32786885245901637	0.6939890710382514	0.2677595628415301	0.7704918032786885
12	13	0.7759562841530054	0.3825136612021858	0.29508196721311475	0.4098360655737705	0.5901639344262295	0.2459016393442623	0.7486338797814208
13	14	0.819672131147541	0.3825136612021858	0.3333333333333333	0.3989071038251366	0.7377049180327869	0.2677595628415301	0.6885245901639344
14	15	0.8142076502732241	0.3825136612021858	0.33879781420765026	0.3825136612021858	0.7158469945355191	0.2568306010928962	0.7814207650273224
15	16	0.7868852459016393	0.37158469945355194	0.3114754098360656	0.366120218579235	0.726775956284153	0.25136612021857924	0.7595628415300546
16	17	0.8142076502732241	0.3825136612021858	0.3224043715846995	0.3224043715846995	0.7650273224043715	0.26229508196721313	0.7650273224043715
17	18	0.8415300546448088	0.3770491803278688	0.34972677595628415	0.4262295081967213	0.7540983606557377	0.2896174863387978	0.8087431693989071
18	19	0.8142076502732241	0.37158469945355194	0.3114754098360656	0.37158469945355194	0.726775956284153	0.273224043715847	0.8087431693989071
19	20	0.8142076502732241	0.37158469945355194	0.37158469945355194	0.5573770491803278	0.7650273224043715	0.2786885245901639	0.7814207650273224
20	21	0.8306010928961749	0.3825136612021858	0.34972677595628415	0.37158469945355194	0.7540983606557377	0.2677595628415301	0.7923497267759563
21	22	0.8633879781420765	0.3770491803278688	0.33879781420765026	0.5628415300546448	0.6994535519125683	0.273224043715847	0.825136612021858
22	23	0.8579234972677595	0.41530054644808745	0.31693989071038253	0.4371584699453552	0.8087431693989071	0.3989071038251366	0.7923497267759563
23	24	0.8469945355191257	0.4207650273224044	0.36065573770491804	0.453551912568306	0.8142076502732241	0.3989071038251366	0.8306010928961749
24	25	0.8579234972677595	0.41530054644808745	0.32786885245901637	0.4262295081967213	0.8142076502732241	0.41530054644808745	0.825136612021858
25	26	0.8743169398907104	0.4207650273224044	0.31693989071038253	0.3005464480874317	0.6557377049180327	0.3989071038251366	0.8360655737704918
26	27	0.8524590163934426	0.4098360655737705	0.39344262295081966	0.5081967213114754	0.7923497267759563	0.40437158469945356	0.8142076502732241
27	28	0.8688524590163934	0.43169398907103823	0.33879781420765026	0.3442622950819672	0.7431693989071039	0.4098360655737705	0.8415300546448088
28	29	0.8469945355191257	0.3989071038251366	0.33879781420765026	0.48633879781420764	0.644808743169399	0.39344262295081966	0.7923497267759563
29	30	0.8579234972677595	0.3879781420765027	0.3224043715846995	0.546448087431694	0.7704918032786885	0.39344262295081966	0.8579234972677595
