# Supplementary material for: Minimal gene set discovery in single-cell mRNA-seq datasets with ActiveSVM
Source: Nat Comput Sci. 2022 Jun 27;2(6):387–98. doi: 10.1038/s43588-022-00263-8 (PMC10766518; doi:10.1038/s43588-022-00263-8)
Supplement: Supplementary file 7 — There are five folders for five subfigures. ED4a: the accuracy versus the number of genes selected by ActiveSVM and all comparison methods, compared with the same number of cells used. ED4b: the accuracy versus the number of genes selected by ActiveSVM and all comparison methods, where comparison methods use the entire dataset. ED4c: the t-SNE coordinates and labels. ED4d: number of acquired cells versus number of genes selected. Extended Data Fig. 4e: the t-SNE coordinates, the processed partial data matrix used for distribution plots of top gene markers we selected, and the FOV coordinates. [file 43588_2022_263_MOESM7_ESM.zip › ED4/ED4d/number_of_acquired_cells.csv]

	number_of_genes_selected	number_of_acquired_cells
0	1	10
1	2	15
2	3	17
3	4	21
4	5	22
5	6	25
6	7	26
7	8	27
8	9	28
9	10	29
10	11	31
11	12	31
12	13	31
13	14	31
14	15	33
15	16	35
16	17	37
17	18	37
18	19	38
19	20	38
20	21	41
21	22	41
22	23	41
23	24	41
24	25	42
25	26	42
26	27	42
27	28	42
28	29	46
29	30	46
