# Supplementary material for: Minimal gene set discovery in single-cell mRNA-seq datasets with ActiveSVM
Source: Nat Comput Sci. 2022 Jun 27;2(6):387–98. doi: 10.1038/s43588-022-00263-8 (PMC10766518; doi:10.1038/s43588-022-00263-8)
Supplement: Supplementary file 7 — There are five folders for five subfigures. ED4a: the accuracy versus the number of genes selected by ActiveSVM and all comparison methods, compared with the same number of cells used. ED4b: the accuracy versus the number of genes selected by ActiveSVM and all comparison methods, where comparison methods use the entire dataset. ED4c: the t-SNE coordinates and labels. ED4d: number of acquired cells versus number of genes selected. Extended Data Fig. 4e: the t-SNE coordinates, the processed partial data matrix used for distribution plots of top gene markers we selected, and the FOV coordinates. [file 43588_2022_263_MOESM7_ESM.zip › ED4/ED4c/labels.csv]

	target	labels
0	0	Layer1
1	0	Layer1
2	0	Layer1
3	0	Layer1
4	0	Layer1
5	0	Layer1
6	0	Layer1
7	0	Layer1
8	0	Layer1
9	0	Layer1
10	0	Layer1
11	0	Layer1
12	0	Layer1
13	0	Layer1
14	0	Layer1
15	0	Layer1
16	0	Layer1
17	0	Layer1
18	0	Layer1
19	0	Layer1
20	0	Layer1
21	0	Layer1
22	0	Layer1
23	0	Layer1
24	0	Layer1
25	0	Layer1
26	0	Layer1
27	0	Layer1
28	0	Layer1
29	0	Layer1
30	0	Layer1
31	0	Layer1
32	0	Layer1
33	0	Layer1
34	0	Layer1
35	0	Layer1
36	0	Layer1
37	0	Layer1
38	0	Layer1
39	0	Layer1
40	0	Layer1
41	0	Layer1
42	0	Layer1
43	0	Layer1
44	0	Layer1
45	0	Layer1
46	0	Layer1
47	0	Layer1
48	0	Layer1
49	0	Layer1
50	0	Layer1
51	0	Layer1
52	0	Layer1
53	0	Layer1
54	0	Layer1
55	0	Layer1
56	0	Layer1
57	0	Layer1
58	0	Layer1
59	0	Layer1
60	0	Layer1
61	0	Layer1
62	0	Layer1
63	0	Layer1
64	0	Layer1
65	0	Layer1
66	0	Layer1
67	0	Layer1
68	0	Layer1
69	0	Layer1
70	0	Layer1
71	0	Layer1
72	0	Layer1
73	0	Layer1
74	0	Layer1
75	0	Layer1
76	0	Layer1
77	0	Layer1
78	0	Layer1
79	0	Layer1
80	0	Layer1
81	0	Layer1
82	0	Layer1
83	0	Layer1
84	0	Layer1
85	0	Layer1
86	0	Layer1
87	0	Layer1
88	0	Layer1
89	0	Layer1
90	0	Layer1
91	0	Layer1
92	0	Layer1
93	0	Layer1
94	0	Layer1
95	0	Layer1
96	0	Layer1
97	0	Layer1
98	0	Layer1
99	0	Layer1
100	0	Layer1
101	0	Layer1
102	0	Layer1
103	0	Layer1
104	0	Layer1
105	0	Layer1
106	0	Layer1
107	0	Layer1
108	0	Layer1
109	0	Layer1
110	0	Layer1
111	0	Layer1
112	0	Layer1
113	0	Layer1
114	0	Layer1
115	0	Layer1
116	0	Layer1
117	0	Layer1
118	1	Layer2
119	1	Layer2
120	1	Layer2
121	1	Layer2
122	1	Layer2
123	1	Layer2
124	1	Layer2
125	1	Layer2
126	1	Layer2
127	1	Layer2
128	1	Layer2
129	1	Layer2
130	1	Layer2
131	1	Layer2
132	1	Layer2
133	1	Layer2
134	1	Layer2
135	1	Layer2
136	1	Layer2
137	1	Layer2
138	1	Layer2
139	1	Layer2
140	1	Layer2
141	1	Layer2
142	1	Layer2
143	1	Layer2
144	1	Layer2
145	1	Layer2
146	1	Layer2
147	1	Layer2
148	1	Layer2
149	1	Layer2
150	1	Layer2
151	1	Layer2
152	1	Layer2
153	1	Layer2
154	1	Layer2
155	1	Layer2
156	1	Layer2
157	1	Layer2
158	1	Layer2
159	1	Layer2
160	1	Layer2
161	1	Layer2
162	1	Layer2
163	1	Layer2
164	1	Layer2
165	1	Layer2
166	1	Layer2
167	1	Layer2
168	1	Layer2
169	1	Layer2
170	1	Layer2
171	1	Layer2
172	1	Layer2
173	1	Layer2
174	1	Layer2
175	1	Layer2
176	1	Layer2
177	1	Layer2
178	1	Layer2
179	1	Layer2
180	1	Layer2
181	1	Layer2
182	1	Layer2
183	1	Layer2
184	1	Layer2
185	1	Layer2
186	1	Layer2
187	1	Layer2
188	1	Layer2
189	1	Layer2
190	1	Layer2
191	1	Layer2
192	1	Layer2
193	1	Layer2
194	1	Layer2
195	1	Layer2
196	1	Layer2
197	1	Layer2
198	1	Layer2
199	1	Layer2
200	1	Layer2
201	1	Layer2
202	1	Layer2
203	1	Layer2
204	1	Layer2
205	1	Layer2
206	1	Layer2
207	1	Layer2
208	1	Layer2
209	1	Layer2
210	1	Layer2
211	1	Layer2
212	1	Layer2
213	1	Layer2
214	1	Layer2
215	1	Layer2
216	1	Layer2
217	1	Layer2
218	1	Layer2
219	1	Layer2
220	1	Layer2
221	1	Layer2
222	1	Layer2
223	1	Layer2
224	1	Layer2
225	1	Layer2
226	2	Layer3
227	2	Layer3
228	2	Layer3
229	2	Layer3
230	2	Layer3
231	2	Layer3
232	2	Layer3
233	2	Layer3
234	2	Layer3
235	2	Layer3
236	2	Layer3
237	2	Layer3
238	2	Layer3
239	2	Layer3
240	2	Layer3
241	2	Layer3
242	2	Layer3
243	2	Layer3
244	2	Layer3
245	2	Layer3
246	2	Layer3
247	2	Layer3
248	2	Layer3
249	2	Layer3
250	2	Layer3
251	2	Layer3
252	2	Layer3
253	2	Layer3
254	2	Layer3
255	2	Layer3
256	2	Layer3
257	2	Layer3
258	2	Layer3
259	2	Layer3
260	2	Layer3
261	2	Layer3
262	2	Layer3
263	2	Layer3
264	2	Layer3
265	2	Layer3
266	2	Layer3
267	2	Layer3
268	2	Layer3
269	2	Layer3
270	2	Layer3
271	2	Layer3
272	2	Layer3
273	2	Layer3
274	2	Layer3
275	2	Layer3
276	2	Layer3
277	2	Layer3
278	2	Layer3
279	2	Layer3
280	2	Layer3
281	2	Layer3
282	2	Layer3
283	2	Layer3
284	2	Layer3
285	2	Layer3
286	2	Layer3
287	2	Layer3
288	2	Layer3
289	2	Layer3
290	2	Layer3
291	2	Layer3
292	2	Layer3
293	2	Layer3
294	2	Layer3
295	2	Layer3
296	2	Layer3
297	2	Layer3
298	2	Layer3
299	2	Layer3
300	2	Layer3
301	2	Layer3
302	2	Layer3
303	2	Layer3
304	2	Layer3
305	2	Layer3
306	2	Layer3
307	2	Layer3
308	2	Layer3
309	2	Layer3
310	2	Layer3
311	2	Layer3
312	2	Layer3
313	2	Layer3
314	2	Layer3
315	2	Layer3
316	3	Layer4
317	3	Layer4
318	3	Layer4
319	3	Layer4
320	3	Layer4
321	3	Layer4
322	3	Layer4
323	3	Layer4
324	3	Layer4
325	3	Layer4
326	3	Layer4
327	3	Layer4
328	3	Layer4
329	3	Layer4
330	3	Layer4
331	3	Layer4
332	3	Layer4
333	3	Layer4
334	3	Layer4
335	3	Layer4
336	3	Layer4
337	3	Layer4
338	3	Layer4
339	3	Layer4
340	3	Layer4
341	3	Layer4
342	3	Layer4
343	3	Layer4
344	3	Layer4
345	3	Layer4
346	3	Layer4
347	3	Layer4
348	3	Layer4
349	3	Layer4
350	3	Layer4
351	3	Layer4
352	3	Layer4
353	3	Layer4
354	3	Layer4
355	3	Layer4
356	3	Layer4
357	3	Layer4
358	3	Layer4
359	3	Layer4
360	3	Layer4
361	3	Layer4
362	3	Layer4
363	3	Layer4
364	3	Layer4
365	3	Layer4
366	3	Layer4
367	3	Layer4
368	3	Layer4
369	3	Layer4
370	3	Layer4
371	3	Layer4
372	3	Layer4
373	3	Layer4
374	3	Layer4
375	3	Layer4
376	3	Layer4
377	3	Layer4
378	3	Layer4
379	3	Layer4
380	3	Layer4
381	3	Layer4
382	3	Layer4
383	3	Layer4
384	3	Layer4
385	3	Layer4
386	3	Layer4
387	3	Layer4
388	3	Layer4
389	3	Layer4
390	3	Layer4
391	3	Layer4
392	3	Layer4
393	3	Layer4
394	3	Layer4
395	3	Layer4
396	3	Layer4
397	3	Layer4
398	3	Layer4
399	3	Layer4
400	3	Layer4
401	3	Layer4
402	3	Layer4
403	3	Layer4
404	3	Layer4
405	3	Layer4
406	3	Layer4
407	3	Layer4
408	3	Layer4
409	3	Layer4
410	3	Layer4
411	3	Layer4
412	3	Layer4
413	3	Layer4
414	3	Layer4
415	3	Layer4
416	3	Layer4
417	3	Layer4
418	3	Layer4
419	3	Layer4
420	3	Layer4
421	3	Layer4
422	4	Layer5
423	4	Layer5
424	4	Layer5
425	4	Layer5
426	4	Layer5
427	4	Layer5
428	4	Layer5
429	4	Layer5
430	4	Layer5
431	4	Layer5
432	4	Layer5
433	4	Layer5
434	4	Layer5
435	4	Layer5
436	4	Layer5
437	4	Layer5
438	4	Layer5
439	4	Layer5
440	4	Layer5
441	4	Layer5
442	4	Layer5
443	4	Layer5
444	4	Layer5
445	4	Layer5
446	4	Layer5
447	4	Layer5
448	4	Layer5
449	4	Layer5
450	4	Layer5
451	4	Layer5
452	4	Layer5
453	4	Layer5
454	4	Layer5
455	4	Layer5
456	4	Layer5
457	4	Layer5
458	4	Layer5
459	4	Layer5
460	4	Layer5
461	4	Layer5
462	4	Layer5
463	4	Layer5
464	4	Layer5
465	4	Layer5
466	4	Layer5
467	4	Layer5
468	4	Layer5
469	4	Layer5
470	4	Layer5
471	4	Layer5
472	4	Layer5
473	4	Layer5
474	4	Layer5
475	4	Layer5
476	4	Layer5
477	4	Layer5
478	4	Layer5
479	4	Layer5
480	4	Layer5
481	4	Layer5
482	4	Layer5
483	4	Layer5
484	4	Layer5
485	4	Layer5
486	4	Layer5
487	4	Layer5
488	4	Layer5
489	4	Layer5
490	4	Layer5
491	4	Layer5
492	4	Layer5
493	4	Layer5
494	4	Layer5
495	4	Layer5
496	4	Layer5
497	4	Layer5
498	4	Layer5
499	4	Layer5
500	4	Layer5
501	4	Layer5
502	4	Layer5
503	4	Layer5
504	4	Layer5
505	4	Layer5
506	4	Layer5
507	4	Layer5
508	4	Layer5
509	4	Layer5
510	4	Layer5
511	4	Layer5
512	4	Layer5
513	4	Layer5
514	4	Layer5
515	4	Layer5
516	4	Layer5
517	4	Layer5
518	4	Layer5
519	4	Layer5
520	4	Layer5
521	4	Layer5
522	4	Layer5
523	5	SVZ
524	5	SVZ
525	5	SVZ
526	5	SVZ
527	5	SVZ
528	5	SVZ
529	5	SVZ
530	5	SVZ
531	5	SVZ
532	5	SVZ
533	5	SVZ
534	5	SVZ
535	5	SVZ
536	5	SVZ
537	5	SVZ
538	5	SVZ
539	5	SVZ
540	5	SVZ
541	5	SVZ
542	5	SVZ
543	5	SVZ
544	5	SVZ
545	5	SVZ
546	5	SVZ
547	5	SVZ
548	5	SVZ
549	5	SVZ
550	5	SVZ
551	5	SVZ
552	5	SVZ
553	5	SVZ
554	5	SVZ
555	5	SVZ
556	5	SVZ
557	5	SVZ
558	5	SVZ
559	5	SVZ
560	5	SVZ
561	5	SVZ
562	5	SVZ
563	5	SVZ
564	5	SVZ
565	5	SVZ
566	5	SVZ
567	5	SVZ
568	5	SVZ
569	5	SVZ
570	5	SVZ
571	5	SVZ
572	5	SVZ
573	5	SVZ
574	5	SVZ
575	5	SVZ
576	5	SVZ
577	5	SVZ
578	5	SVZ
579	5	SVZ
580	5	SVZ
581	5	SVZ
582	5	SVZ
583	5	SVZ
584	5	SVZ
585	5	SVZ
586	5	SVZ
587	5	SVZ
588	5	SVZ
589	5	SVZ
590	5	SVZ
591	5	SVZ
592	5	SVZ
593	5	SVZ
594	5	SVZ
595	5	SVZ
596	5	SVZ
597	5	SVZ
598	5	SVZ
599	5	SVZ
600	5	SVZ
601	5	SVZ
602	5	SVZ
603	5	SVZ
604	5	SVZ
605	5	SVZ
606	5	SVZ
607	5	SVZ
608	5	SVZ
609	5	SVZ
610	5	SVZ
611	5	SVZ
612	5	SVZ
613	5	SVZ
614	5	SVZ
615	5	SVZ
616	5	SVZ
617	5	SVZ
618	5	SVZ
619	5	SVZ
620	5	SVZ
621	5	SVZ
622	5	SVZ
623	5	SVZ
624	5	SVZ
625	5	SVZ
626	5	SVZ
627	5	SVZ
628	5	SVZ
629	5	SVZ
630	5	SVZ
631	5	SVZ
632	5	SVZ
633	5	SVZ
634	5	SVZ
635	5	SVZ
636	5	SVZ
637	5	SVZ
638	5	SVZ
639	5	SVZ
640	5	SVZ
641	5	SVZ
642	5	SVZ
643	5	SVZ
644	5	SVZ
645	5	SVZ
646	5	SVZ
647	5	SVZ
648	5	SVZ
649	5	SVZ
650	5	SVZ
651	5	SVZ
652	5	SVZ
653	5	SVZ
654	5	SVZ
655	5	SVZ
656	5	SVZ
657	5	SVZ
658	5	SVZ
659	5	SVZ
660	5	SVZ
661	5	SVZ
662	5	SVZ
663	5	SVZ
664	5	SVZ
665	5	SVZ
666	5	SVZ
667	5	SVZ
668	5	SVZ
669	5	SVZ
670	5	SVZ
671	5	SVZ
672	5	SVZ
673	5	SVZ
674	5	SVZ
675	5	SVZ
676	5	SVZ
677	5	SVZ
678	5	SVZ
679	5	SVZ
680	5	SVZ
681	5	SVZ
682	5	SVZ
683	5	SVZ
684	5	SVZ
685	5	SVZ
686	5	SVZ
687	5	SVZ
688	5	SVZ
689	5	SVZ
690	5	SVZ
691	5	SVZ
692	5	SVZ
693	5	SVZ
694	5	SVZ
695	5	SVZ
696	5	SVZ
697	5	SVZ
698	5	SVZ
699	5	SVZ
700	5	SVZ
701	5	SVZ
702	5	SVZ
703	5	SVZ
704	5	SVZ
705	5	SVZ
706	5	SVZ
707	5	SVZ
708	5	SVZ
709	5	SVZ
710	5	SVZ
711	5	SVZ
712	5	SVZ
713	5	SVZ
714	5	SVZ
715	5	SVZ
716	5	SVZ
717	5	SVZ
718	5	SVZ
719	5	SVZ
720	5	SVZ
721	5	SVZ
722	5	SVZ
723	5	SVZ
724	5	SVZ
725	5	SVZ
726	5	SVZ
727	5	SVZ
728	5	SVZ
729	5	SVZ
730	5	SVZ
731	5	SVZ
732	5	SVZ
733	5	SVZ
734	5	SVZ
735	5	SVZ
736	5	SVZ
737	5	SVZ
738	5	SVZ
739	5	SVZ
740	5	SVZ
741	5	SVZ
742	5	SVZ
743	5	SVZ
744	5	SVZ
745	5	SVZ
746	5	SVZ
747	5	SVZ
748	5	SVZ
749	5	SVZ
750	5	SVZ
751	5	SVZ
752	5	SVZ
753	5	SVZ
754	5	SVZ
755	5	SVZ
756	5	SVZ
757	5	SVZ
758	5	SVZ
759	5	SVZ
760	5	SVZ
761	5	SVZ
762	5	SVZ
763	5	SVZ
764	5	SVZ
765	5	SVZ
766	5	SVZ
767	5	SVZ
768	5	SVZ
769	5	SVZ
770	5	SVZ
771	5	SVZ
772	5	SVZ
773	5	SVZ
774	5	SVZ
775	5	SVZ
776	5	SVZ
777	5	SVZ
778	5	SVZ
779	5	SVZ
780	5	SVZ
781	5	SVZ
782	5	SVZ
783	5	SVZ
784	5	SVZ
785	5	SVZ
786	5	SVZ
787	5	SVZ
788	5	SVZ
789	5	SVZ
790	5	SVZ
791	5	SVZ
792	5	SVZ
793	5	SVZ
794	5	SVZ
795	5	SVZ
796	5	SVZ
797	5	SVZ
798	5	SVZ
799	5	SVZ
800	5	SVZ
801	5	SVZ
802	5	SVZ
803	5	SVZ
804	6	ChP
805	6	ChP
806	6	ChP
807	6	ChP
808	6	ChP
809	6	ChP
810	6	ChP
811	6	ChP
812	6	ChP
813	6	ChP
814	6	ChP
815	6	ChP
816	6	ChP
817	6	ChP
818	6	ChP
819	6	ChP
820	6	ChP
821	6	ChP
822	6	ChP
823	6	ChP
824	6	ChP
825	6	ChP
826	6	ChP
827	6	ChP
828	6	ChP
829	6	ChP
830	6	ChP
831	6	ChP
832	6	ChP
833	6	ChP
834	6	ChP
835	6	ChP
836	6	ChP
837	6	ChP
838	6	ChP
839	6	ChP
840	6	ChP
841	6	ChP
842	6	ChP
843	6	ChP
844	6	ChP
845	6	ChP
846	6	ChP
847	6	ChP
848	6	ChP
849	6	ChP
850	6	ChP
851	6	ChP
852	6	ChP
853	6	ChP
854	6	ChP
855	6	ChP
856	6	ChP
857	6	ChP
858	6	ChP
859	6	ChP
860	6	ChP
861	6	ChP
862	6	ChP
863	6	ChP
864	6	ChP
865	6	ChP
866	6	ChP
867	6	ChP
868	6	ChP
869	6	ChP
870	6	ChP
871	6	ChP
872	6	ChP
873	6	ChP
874	6	ChP
875	6	ChP
876	6	ChP
877	6	ChP
878	6	ChP
879	6	ChP
880	6	ChP
881	6	ChP
882	6	ChP
883	6	ChP
884	6	ChP
885	6	ChP
886	6	ChP
887	6	ChP
888	6	ChP
889	6	ChP
890	6	ChP
891	6	ChP
892	6	ChP
893	6	ChP
894	6	ChP
895	6	ChP
896	6	ChP
897	6	ChP
898	6	ChP
899	6	ChP
900	6	ChP
901	6	ChP
902	6	ChP
903	6	ChP
904	6	ChP
905	6	ChP
906	6	ChP
907	6	ChP
908	6	ChP
909	6	ChP
910	6	ChP
911	6	ChP
912	6	ChP
