# Supplementary material for: Minimal gene set discovery in single-cell mRNA-seq datasets with ActiveSVM
Source: Nat Comput Sci. 2022 Jun 27;2(6):387–98. doi: 10.1038/s43588-022-00263-8 (PMC10766518; doi:10.1038/s43588-022-00263-8)
Supplement: Supplementary file 7 — There are five folders for five subfigures. ED4a: the accuracy versus the number of genes selected by ActiveSVM and all comparison methods, compared with the same number of cells used. ED4b: the accuracy versus the number of genes selected by ActiveSVM and all comparison methods, where comparison methods use the entire dataset. ED4c: the t-SNE coordinates and labels. ED4d: number of acquired cells versus number of genes selected. Extended Data Fig. 4e: the t-SNE coordinates, the processed partial data matrix used for distribution plots of top gene markers we selected, and the FOV coordinates. [file 43588_2022_263_MOESM7_ESM.zip › ED4/ED4c/tsne_coordinates.csv]

	tsne_x	tsne_y
0	-2.6536362	-0.9958438
1	-2.0644157	-0.56609845
2	-2.5924456	-0.4246881
3	-2.7240798	3.6961043
4	-2.4730456	-0.4304756
5	-1.9291468	1.9775052
6	-2.6809096	-0.9022944
7	-2.0172112	2.2064757
8	-1.9138911	-0.111212485
9	-2.3245168	0.19550541
10	-2.6711488	-0.7097138
11	-2.1419759	-0.09785957
12	1.7230543	1.9463664
13	-2.0405562	-0.086557016
14	-2.159011	-0.15878494
15	-2.5246534	3.5039752
16	-1.6905115	0.75999165
17	-1.4895916	0.4461633
18	1.0367874	1.7038143
19	-0.5252581	1.0620811
20	-2.1492615	-0.07094431
21	-2.770145	3.2441392
22	2.255044	0.58124596
23	-1.803886	2.0581448
24	-1.6235887	0.29507896
25	-0.48584086	1.6578327
26	-2.1094625	-0.0918232
27	-1.4894012	0.40449306
28	-2.2622337	-0.5045898
29	-1.7616081	0.10803462
30	-2.2268152	-0.5947874
31	-1.9309382	0.027602939
32	-2.197581	-0.60291994
33	-1.81142	0.19181693
34	2.414538	1.6030713
35	-2.307498	2.5427969
36	0.94103354	3.26762
37	2.918247	1.7391372
38	2.5571651	1.6095554
39	1.4225088	2.8983915
40	-1.1573445	1.7554808
41	1.1789358	3.3341465
42	1.2169235	3.2825217
43	2.34468	0.14076553
44	0.69474334	3.3856957
45	1.6271683	1.6224518
46	-1.781281	2.1117887
47	1.2765621	2.811909
48	-2.1420572	2.3284314
49	1.7283047	1.794685
50	1.1401663	2.8173728
51	-1.482573	0.5020734
52	-1.9013473	0.22258985
53	-1.0954055	1.1991098
54	-2.9039	-0.9029346
55	-2.4907925	-0.98635024
56	-2.1307936	-0.3959075
57	-2.5450385	-0.9239446
58	-2.4899695	-0.046005063
59	-2.321305	2.5511177
60	-2.4963725	-0.56097174
61	-1.9047058	1.8985893
62	-2.3979115	-0.4080748
63	-2.588502	-0.21761069
64	-2.8236268	-0.4605364
65	0.6090439	1.6863847
66	-2.666603	-0.84049964
67	-2.3911674	-0.57065356
68	-2.112697	0.009695291
69	-2.0093374	-0.2483686
70	-2.5121133	-0.5487844
71	-2.7270658	-0.64896524
72	-2.579916	-0.84722733
73	-2.357435	-0.44748715
74	-1.6315525	0.39009705
75	-1.410458	0.62072366
76	-2.6243696	-0.41894278
77	1.0326116	1.4278082
78	-2.2380881	-0.059417527
79	-2.298422	-0.1913815
80	-1.9969269	-0.1566969
81	-2.5554273	-0.41087493
82	-2.4973993	0.027083084
83	-1.2333453	0.588854
84	-1.8536425	0.19325691
85	-2.3069863	2.6625042
86	2.9879391	0.21738322
87	-1.6718442	0.46064824
88	-2.3094196	-0.08430234
89	-2.7374778	-0.6532712
90	-1.7298018	0.36718857
91	-1.667052	0.31260434
92	-2.1502693	-0.6773534
93	-0.9049219	1.650959
94	-1.2415179	0.6406046
95	-2.4592185	-0.56632423
96	-2.248557	-0.42189863
97	-2.6184268	-0.76631284
98	-1.2518053	0.53301954
99	1.1086541	2.6331892
100	-2.2632992	-0.23052618
101	-2.5360734	-0.51788455
102	-2.5558064	-0.24859208
103	-2.571644	-0.5646765
104	1.1243281	4.733828
105	1.2470012	2.2377422
106	-2.1212437	1.9327803
107	-2.7186728	-1.1372521
108	-1.7358589	0.3149592
109	-1.3309348	1.7524942
110	-1.9056013	-0.23960057
111	-2.2160873	-0.51248115
112	-2.204079	-0.4623506
113	-1.5246663	1.7999643
114	-2.2207441	-0.25980988
115	2.3043075	-0.1696907
116	2.3341374	0.03004094
117	0.8556006	3.3483427
118	-3.3720784	0.024570577
119	-4.1204233	-0.43486416
120	-2.5435367	0.4854151
121	-2.6958187	0.387052
122	-3.621429	-0.6491999
123	2.1329408	2.58375
124	-4.546933	-0.7191207
125	1.2456073	0.021696875
126	-4.0436683	-0.7430493
127	-3.895283	-0.70382166
128	-3.7778823	-0.229156
129	-3.793814	-0.7081145
130	-3.7758455	-0.94559914
131	-3.810256	-0.8814257
132	-3.0601463	0.26417634
133	-3.9140232	-0.29603508
134	-5.0407286	0.2503142
135	-3.8962996	-0.31378344
136	0.5033975	3.0532079
137	-3.6020663	0.024699213
138	-4.224604	-0.15788183
139	-3.6355698	0.03355953
140	-4.1713104	-0.61998785
141	-3.742838	-0.7104677
142	-1.8711283	0.71173435
143	-3.2202923	0.0722606
144	-3.6922193	-0.6226735
145	-1.1791679	1.3838665
146	-3.1364214	3.1161466
147	-3.7056477	-0.006995406
148	-3.7322426	-0.33824852
149	-3.442504	0.068245165
150	-2.6217391	2.9141865
151	-3.7262216	-0.861891
152	-3.9362085	-0.34277833
153	-3.2167263	0.06906107
154	2.144966	-0.26248118
155	3.4360611	-0.26287997
156	-3.242927	0.14629899
157	-3.5076127	-0.0961343
158	-4.198859	-0.7502067
159	0.59813076	3.3974817
160	-3.069334	-0.076157354
161	-3.28664	0.012705775
162	-2.813263	0.38224056
163	-3.5028517	-0.641718
164	-1.2683682	0.88739514
165	-3.5412357	-0.14768054
166	-3.6691523	-0.9344738
167	2.3827357	0.20484805
168	-3.9003685	-0.99857605
169	-3.6507494	-0.7393314
170	0.3518552	3.1281772
171	-3.904485	-0.4709124
172	-3.772376	-0.66756684
173	-3.5006416	-0.35249034
174	-3.5671904	-0.68894535
175	-2.8000183	0.4321928
176	-2.4034534	2.5829668
177	1.7499697	0.21894783
178	-3.684356	-0.87417847
179	-3.9342713	-0.7466646
180	-2.4155183	0.72943234
181	-2.7201838	0.59724474
182	-2.771358	0.54054457
183	-2.7340217	0.5302227
184	-2.5662231	0.40880975
185	-3.5251362	-0.5404158
186	-3.6648598	-0.3091176
187	-3.5338826	-0.4356391
188	-3.4937193	-1.0058367
189	-3.2295156	-0.074112326
190	-2.9811835	0.16767812
191	-3.7444904	-0.45444292
192	0.5323626	3.219359
193	-3.469636	-0.09596185
194	-2.3765786	0.7787339
195	-3.4331448	-0.23299457
196	-2.905425	0.22954935
197	2.0692065	-0.1550161
198	-2.7525353	2.5061357
199	-3.4156797	-0.41172862
200	-3.9697967	-0.50092643
201	0.58617777	3.3328643
202	-3.5712907	-0.57754046
203	-2.540855	2.839502
204	-3.733793	-0.50595677
205	2.064595	-0.2105228
206	-4.0905933	-0.5653253
207	-3.90674	-0.75210834
208	-3.5551345	-0.6169196
209	-2.4353812	0.75795424
210	-3.3225048	-0.67126876
211	-3.5646527	-0.66903573
212	2.2555213	-0.08906242
213	-2.9338064	-0.002790597
214	0.0038723384	1.3679447
215	-3.782577	-0.19385707
216	-4.516687	-0.7769285
217	-3.4930408	-0.57049966
218	-4.5099764	-0.5627858
219	-2.4915705	2.5751157
220	0.8755624	0.32955697
221	-3.6911652	-0.304477
222	-2.0727074	0.8394961
223	-3.555963	-0.55748516
224	-3.9298081	-0.7210306
225	-2.3642993	0.7723053
226	1.6696231	-0.097150005
227	-4.2418985	-0.010088172
228	-5.176704	-0.13741569
229	-4.4579916	0.535623
230	-5.508005	0.10581962
231	-4.9147	0.24402323
232	-5.130993	0.83202654
233	-3.4165072	0.5633616
234	-4.2806745	0.19256692
235	-5.031334	-0.30723637
236	-4.362124	-0.15967877
237	-5.9551334	1.6132064
238	-4.4567723	0.32435927
239	3.3751884	-0.2745568
240	-4.3110247	0.1320263
241	-6.2247677	0.89341867
242	-5.111475	1.0194936
243	-5.809246	0.8076545
244	0.8695405	3.148033
245	-3.017748	3.371181
246	-4.322363	0.5505093
247	-5.0111613	1.2588419
248	-3.173021	1.703002
249	-6.0321755	0.7495593
250	-5.9735003	0.6542977
251	-5.9552975	0.67765564
252	-0.15648808	1.0319749
253	-5.188677	0.46823272
254	-5.791812	0.5985271
255	-3.525478	2.0819316
256	0.59938145	3.259766
257	-4.596049	0.78848577
258	-6.1823187	0.8617316
259	-6.1260853	0.72475207
260	-2.6063874	2.5695941
261	-3.6367378	1.3981642
262	-5.649981	1.0248218
263	2.2274475	-0.15337868
264	-2.9939995	3.4826205
265	1.9978426	-0.15874967
266	-2.9257534	3.0216157
267	-3.1080656	3.2239265
268	-3.1912897	3.5808516
269	-5.1442313	0.27219874
270	1.4619435	6.109304
271	-5.1823454	0.52935183
272	-5.247401	1.5192301
273	-4.0109797	0.7475053
274	-3.1401467	2.7675552
275	-4.3660293	0.82078415
276	-5.6510487	1.0689589
277	-5.024407	-0.101333275
278	-2.7431347	3.2418923
279	-4.621687	0.28481317
280	-4.7682357	0.56362885
281	3.3613963	-0.23216029
282	0.23436067	3.2110784
283	-5.495305	0.027014157
284	-5.533573	0.12363717
285	-5.019639	0.19136025
286	-4.1462717	1.2811556
287	0.35016498	2.6984308
288	-4.577585	1.1489594
289	0.23568583	1.2469717
290	-5.400747	1.592517
291	-3.169445	1.4204495
292	-5.446427	0.14509538
293	-3.1123302	3.675438
294	-4.563612	0.13089497
295	-5.12892	0.11953276
296	1.8325821	0.070433445
297	0.22322752	3.1982973
298	-6.470802	1.0168056
299	-5.1205873	0.14831014
300	-5.0658913	0.6277414
301	1.6738763	2.4152944
302	-3.6079416	3.1162887
303	-6.3857956	0.8431568
304	-4.8470874	0.17065345
305	1.5076691	6.0552883
306	-4.7918115	-0.06374534
307	-5.496301	0.3121335
308	-6.1942115	0.84926945
309	-3.1905446	3.1065588
310	-5.1533885	0.45917225
311	-6.2210045	0.9951904
312	-6.2776127	0.7726793
313	-3.0631418	3.6795497
314	0.7610844	0.56166047
315	0.7187307	4.7213836
316	-5.2745657	1.3901203
317	-0.024959056	2.0105183
318	2.0751176	-0.16883712
319	-4.9428387	1.2769648
320	-4.802189	1.5154169
321	-4.2071414	1.6737266
322	-4.581228	1.3348955
323	-4.0472083	1.7683086
324	-4.998151	1.3732675
325	0.21229333	3.1504068
326	-4.667444	1.6251388
327	2.8614824	-0.2073576
328	-4.9682994	1.6444032
329	-2.725268	2.4466732
330	1.0381359	1.5080174
331	1.5293784	6.091711
332	-4.612578	0.87753576
333	0.90189844	1.4545255
334	-3.0655792	1.4344008
335	0.11817909	3.2317605
336	-4.7574315	1.005169
337	-4.8188915	1.3717455
338	-4.622702	1.5108584
339	0.58491474	3.3388596
340	1.5392218	6.0560007
341	-1.8882053	1.1334534
342	-4.8634777	0.5093947
343	-4.5778956	1.3371525
344	0.76028764	1.3925358
345	-3.8965952	1.2593256
346	-4.294824	2.889883
347	-3.2236903	1.6533822
348	-4.971137	1.511957
349	3.3494728	-0.22766152
350	-3.8759997	1.3115009
351	-3.7380686	1.6047097
352	-4.103515	1.4754313
353	2.2380967	-0.1366325
354	-4.6959705	1.4235328
355	-4.2790217	0.93003154
356	-3.7341096	0.7183106
357	0.56113726	3.1771343
358	-2.6507764	2.1816194
359	-4.5586295	0.6778573
360	3.506825	-0.19864064
361	1.7122865	0.11446437
362	-3.4967408	1.4549018
363	-4.4394035	1.4571086
364	-3.9464197	0.91144043
365	-5.1361656	1.3903493
366	1.5190656	6.073169
367	-3.7048364	0.5643817
368	-4.5874977	0.26901618
369	-4.3567543	1.0806198
370	-4.386451	1.6168075
371	-4.338647	1.4009573
372	-2.4877446	2.3518062
373	-4.23528	0.9429007
374	-4.9149113	1.2565322
375	-3.8868382	1.4543738
376	-4.2977185	1.4637007
377	-4.8138247	1.3734581
378	-3.8453228	1.5445672
379	0.7157255	0.58045936
380	-5.173053	1.5002786
381	-2.8198307	2.8691707
382	-5.0857487	1.2467891
383	-4.3526697	1.3118932
384	2.0520597	-0.17753485
385	-4.054189	1.5353683
386	-5.3470764	1.4263669
387	-5.106461	1.4413309
388	-4.9487844	0.13095218
389	-4.246606	1.3684599
390	-5.263339	1.0598086
391	-4.7721353	0.5442629
392	-3.5811725	0.77558935
393	-3.0085146	3.3482099
394	-5.135443	0.16988397
395	-3.3245773	0.8852758
396	-3.9922569	0.48584074
397	-4.134575	0.22606234
398	2.0199358	0.34653342
399	-4.6073875	1.1603597
400	-4.9038124	0.25228813
401	-4.011503	1.3551799
402	-4.155733	1.3225349
403	2.948705	-0.005473079
404	-3.414344	1.4612184
405	-4.0573635	1.3469424
406	-3.8419266	1.2410395
407	1.8470546	0.17664836
408	-4.1963987	1.4270691
409	1.3587258	6.113198
410	-4.4142933	0.28918803
411	-2.9950252	3.2669303
412	-4.441396	0.7922041
413	-3.8920288	1.3316646
414	-5.0442185	0.41745767
415	-3.304668	3.5058382
416	-5.1224732	1.0816265
417	-4.671396	1.0180875
418	-4.7371597	1.138404
419	-4.9582567	1.3846699
420	-4.0697675	1.6754034
421	-3.0705535	3.4495046
422	1.5352385	6.062555
423	1.0797846	3.4883971
424	1.1942406	5.020531
425	1.4755706	4.8389244
426	1.3283285	3.8885362
427	0.77843946	2.2814147
428	1.4867855	6.0913
429	1.7958171	0.22368519
430	1.5002725	6.080338
431	1.2751031	4.511743
432	3.6876328	1.2105888
433	1.5223445	6.0640554
434	-4.7183623	2.4176567
435	-3.05195	1.9076562
436	-4.3493385	2.3704295
437	1.6367164	-0.018821483
438	-4.6498227	2.2132015
439	-4.7006993	2.3764586
440	-5.242669	2.3011367
441	-2.7171562	1.4944136
442	2.254524	0.24596994
443	-4.937604	1.9149637
444	-3.5658808	1.744639
445	-5.271663	2.5820801
446	0.09110846	1.9699945
447	1.0630153	4.7928042
448	2.2278724	2.5026865
449	-4.7657967	2.185005
450	0.6496738	1.4727083
451	-4.7017484	2.0541553
452	1.507946	6.0820975
453	-5.136012	2.3556957
454	-4.7202754	1.9706126
455	1.6106955	0.08676194
456	-5.0285125	2.1341133
457	-4.3518915	2.3220851
458	0.13168775	3.0873692
459	0.5831385	3.1626887
460	3.1939516	-0.28437373
461	0.77522564	0.2608288
462	-4.2028913	2.4823275
463	-4.7351513	2.1773322
464	-3.016127	1.5579796
465	-3.7130604	1.8245355
466	-4.748605	0.91558397
467	-2.3677132	1.6077664
468	1.7952968	2.445405
469	-3.363774	1.6941295
470	-4.954678	2.1311834
471	-4.4185934	2.0899248
472	0.82404274	1.452492
473	-4.4536734	1.957372
474	-3.0372617	1.6345426
475	-4.3114357	2.2058783
476	-4.192912	1.9121183
477	-3.8330677	2.094978
478	-4.3170314	0.35779378
479	-3.3860743	1.0473204
480	-2.9957983	2.724484
481	1.7154479	1.7906449
482	-4.9794044	2.0660257
483	3.4319508	-0.1888542
484	-3.2841184	3.4776213
485	1.2129536	4.816725
486	0.9390415	3.8017364
487	1.51671	6.0798593
488	-4.8812947	2.289096
489	1.6420568	5.865265
490	0.77398133	3.2636173
491	-4.5318565	2.200785
492	-4.8910084	2.1609797
493	-4.519005	2.5466502
494	-4.119945	2.204911
495	-2.005159	2.2865658
496	-1.0394381	2.4698555
497	-3.7958374	1.9347216
498	-4.3245564	2.0496068
499	-4.59848	0.9756358
500	-4.8752627	1.9861271
501	5.124612	2.123904
502	-4.2822347	2.2740178
503	-4.0359817	2.0978482
504	0.8166594	2.834136
505	-3.9637253	1.0405833
506	1.0251533	4.943222
507	-5.0572863	1.8314275
508	-2.3135946	2.2588327
509	1.5150789	6.0882983
510	-4.564665	1.6155007
511	0.51064646	3.3801033
512	-5.2124963	2.152556
513	-5.1866884	1.8884726
514	-4.427698	1.8532386
515	-4.143465	0.42554352
516	-4.272621	0.9327685
517	-4.7677574	1.9468573
518	-3.0006514	1.556078
519	-4.0397773	1.7684137
520	-5.7979007	1.7222081
521	-5.2278876	1.5213809
522	-4.5238867	2.0929573
523	4.747761	3.4779227
524	5.061108	2.7116647
525	3.2173803	3.3109884
526	2.922986	3.2973897
527	2.7480366	2.8725774
528	4.3326426	2.683149
529	4.403286	2.1046083
530	4.1662006	1.8997717
531	8.275353	0.00048840395
532	4.7423077	2.0955155
533	4.2261405	2.6784897
534	4.5857167	3.0982842
535	4.481383	2.7922583
536	4.1170382	3.7319062
537	3.4599779	2.0555754
538	4.468587	3.2585385
539	8.3433075	-0.10912991
540	4.3110247	3.1701796
541	4.2271585	3.2141752
542	4.273106	3.972962
543	4.7590065	3.103537
544	4.3148403	3.0635693
545	3.970912	3.4249403
546	4.3679156	4.0297894
547	4.6653113	2.1162512
548	4.1651034	2.7370708
549	4.3412066	4.2260637
550	3.9781735	2.5612044
551	4.2357817	1.9572058
552	3.3692691	2.8811326
553	4.2587104	2.882423
554	4.7188935	2.0611043
555	3.1345742	2.6800437
556	3.313789	2.0192282
557	3.4983563	2.9628382
558	4.223615	3.6187978
559	4.253234	4.070673
560	3.712072	2.474706
561	4.180158	2.887284
562	4.5207767	4.626953
563	3.8862598	2.9756594
564	3.429175	2.3076081
565	3.300896	3.9347932
566	4.0533943	3.6600306
567	1.9678115	5.670743
568	1.961565	5.532885
569	2.0798733	5.4419136
570	2.1755202	1.6395441
571	3.965029	4.212685
572	3.617499	2.3504474
573	5.0320463	3.7947426
574	4.179946	2.2863166
575	-0.35626084	-0.69477254
576	2.9064803	3.3110216
577	5.6646943	3.2865033
578	3.55619	3.7166357
579	-0.38631082	-0.8059398
580	-0.31173474	-0.68893045
581	-0.29880127	-0.6744353
582	0.33156466	3.1027808
583	3.631784	2.4640427
584	0.53110194	2.7725744
585	5.8769903	3.3199794
586	4.9717155	3.4540298
587	-0.446848	-0.7010685
588	1.1201966	3.4328551
589	1.6285386	1.5640244
590	7.853682	-0.15305205
591	-0.38653162	-0.73717564
592	-0.36909848	-0.7751336
593	2.198779	-0.23421666
594	3.9369462	3.895476
595	-0.30973765	-0.78520536
596	4.6980085	3.7378333
597	7.4411125	-0.18740416
598	-0.29198384	-0.6610711
599	0.38799682	3.3210573
600	4.146865	2.4549315
601	-0.25120187	-0.6711349
602	1.1712704	3.339995
603	7.72389	-0.12560537
604	2.9444551	2.5090559
605	-0.29796597	-0.72388965
606	5.337218	2.7689435
607	8.309018	-0.29480666
608	4.701022	2.325147
609	2.8163822	3.1182356
610	-0.51765203	-0.5198679
611	2.2205105	-0.27687815
612	3.0362961	2.9275367
613	8.036121	-0.41753978
614	3.224573	3.5500503
615	2.9541495	3.4333277
616	4.4439087	4.082143
617	3.8666449	1.864234
618	2.873354	0.37661454
619	2.756442	3.0875106
620	3.7831495	1.9139161
621	3.3084621	2.6916466
622	3.823246	2.6656947
623	4.839839	2.730165
624	3.6255372	0.16887943
625	5.207009	2.3154461
626	4.1693707	3.724064
627	4.5461845	3.2659633
628	4.835205	3.8895953
629	2.7830138	4.574421
630	2.9150276	4.1651
631	1.5198568	6.088802
632	3.0274897	4.319808
633	3.0475423	4.743025
634	1.8232383	5.8600984
635	1.2363517	4.797555
636	2.1121867	1.8245317
637	1.6384966	5.950485
638	1.5131551	6.06747
639	4.123196	1.8831533
640	3.2137992	3.0857723
641	4.099269	1.9955927
642	3.440931	4.400253
643	4.725018	3.5141084
644	4.031311	3.2993252
645	4.835213	3.8361714
646	3.8816173	3.5692756
647	3.953197	2.6659164
648	4.8717895	3.0158403
649	4.3859563	3.776499
650	4.238612	2.264105
651	4.468639	3.7989497
652	3.9899542	3.792233
653	4.758406	2.4570603
654	5.334992	3.56076
655	3.7560132	1.9539615
656	3.6503239	2.193754
657	3.5980275	3.357625
658	3.9237785	3.6072373
659	3.8016164	4.606813
660	3.8867717	2.247265
661	4.819871	2.3282707
662	4.6807213	2.8246622
663	4.240462	3.925757
664	4.8013086	2.5500174
665	2.3113356	1.6875851
666	5.037993	3.2937105
667	5.5458016	3.4969957
668	4.897368	3.230076
669	3.9829965	2.1958625
670	3.0068572	3.1368015
671	3.7628884	3.2243218
672	4.082879	2.8435125
673	4.087744	2.6408744
674	5.686316	3.2005959
675	3.7315786	2.8236132
676	3.5027578	1.0740383
677	3.8723545	2.7414813
678	2.603667	3.534784
679	-0.818037	0.19497463
680	4.713814	1.8946162
681	4.2734976	2.9907506
682	2.455623	0.11323942
683	5.2182183	2.9568086
684	4.362128	3.2383678
685	3.7138367	2.3456895
686	3.43872	2.5082562
687	3.9182012	2.3441668
688	5.374418	3.0161512
689	4.547716	2.6983023
690	3.3130202	3.6146505
691	4.9220166	2.7457385
692	4.990203	2.7653964
693	3.4620984	2.1498058
694	2.9946134	3.0030093
695	5.64217	2.9395308
696	4.069124	2.119475
697	3.3811882	2.449106
698	3.7085764	3.0591877
699	4.2858505	1.8445773
700	5.6751113	3.4221811
701	5.6323795	3.331942
702	3.7174733	2.4768727
703	3.957098	2.3989527
704	4.392108	3.4875238
705	5.0594835	2.897489
706	5.1645317	2.670359
707	4.701665	2.3134828
708	3.785843	3.3969333
709	3.8797777	1.9400985
710	4.7798505	3.2823453
711	4.166151	4.141858
712	5.2185707	3.118373
713	3.282656	1.9105376
714	5.8637424	3.1218038
715	3.26108	3.1941807
716	4.088131	3.025287
717	5.453551	2.4626231
718	3.729096	2.4694188
719	4.6860027	3.1357968
720	4.9581914	3.0990696
721	4.909477	3.185956
722	4.8378325	3.5788941
723	4.896688	3.2936623
724	5.2005725	2.7041335
725	4.7474713	3.7312336
726	3.5180385	2.9487183
727	4.5601993	3.1198773
728	4.6809254	4.163163
729	4.9501424	3.3306828
730	4.956816	2.7739325
731	4.3611903	3.0466547
732	4.551217	2.1264498
733	2.8450298	1.999593
734	3.8472044	2.7630663
735	4.042908	3.703847
736	4.0324845	2.77148
737	3.2529242	2.6150844
738	2.4061005	1.6465685
739	4.2147765	2.6029322
740	3.1452692	2.8430355
741	3.432244	3.040089
742	4.5643477	3.4676986
743	4.627976	2.7660549
744	4.954081	2.741703
745	4.635331	3.7552643
746	4.092898	2.5767415
747	3.3570223	1.8001537
748	3.2795146	3.3870187
749	3.3429112	3.052024
750	3.6119552	3.764283
751	3.3799474	2.7650712
752	4.188534	2.1703465
753	2.7606518	2.969459
754	3.823641	2.1596572
755	4.4717507	2.2331412
756	3.0559475	3.1481833
757	4.4954915	2.363201
758	3.4854524	2.2272096
759	3.3380797	2.834773
760	4.3053536	3.7095637
761	3.5407546	2.8112402
762	4.5844913	3.4792714
763	3.6675065	3.0724285
764	4.152268	3.9672208
765	4.141935	2.2840347
766	4.6761327	3.165297
767	4.474947	2.2431376
768	3.6799393	1.9754783
769	3.069809	3.7321072
770	3.7921426	3.5018814
771	4.553121	2.4882362
772	4.701853	2.281763
773	3.315799	2.8675969
774	4.816205	2.25839
775	3.4203296	3.0780237
776	4.583021	2.7135427
777	3.6232321	3.615055
778	3.067964	2.039181
779	4.3919644	3.692255
780	3.465789	2.5224972
781	4.3779774	3.1396947
782	4.0147786	2.118207
783	3.7933257	4.560704
784	3.1814308	2.3592248
785	2.979364	3.6148
786	4.7270103	3.6671553
787	4.7580705	3.2323358
788	4.0133047	2.082977
789	4.1280828	3.5834124
790	4.292379	2.180644
791	4.41796	3.541669
792	2.4175024	1.7884728
793	2.7561595	2.3864326
794	3.9278812	3.9711957
795	3.526463	3.3965085
796	2.902775	3.332505
797	4.5465665	4.42252
798	1.746445	5.8514447
799	4.102836	4.9770327
800	3.8172674	4.5672164
801	1.5473329	6.0248885
802	1.4012561	4.5425167
803	3.7096653	3.5224497
804	8.064646	-0.38905907
805	7.986627	-0.09561239
806	7.7225556	-0.29995272
807	8.336776	-0.3446901
808	8.474754	-0.24710687
809	7.661646	-0.26947266
810	7.877988	-0.36328575
811	7.9378905	-0.2613873
812	7.8594856	0.240545
813	6.8804026	0.42213985
814	8.14572	0.0019517702
815	7.1977477	0.29224354
816	8.462817	-0.30083
817	7.6199074	0.02161462
818	8.169155	-0.27489457
819	7.8574843	-0.2101175
820	7.8072124	0.11307171
821	7.7373524	0.06992663
822	7.71715	-0.14199536
823	8.004142	-0.32316887
824	6.9748144	0.42521065
825	8.042377	-0.117396854
826	8.273555	-0.33119926
827	4.899168	1.1931877
828	8.052215	-0.26501456
829	8.497245	-0.18177293
830	7.537418	-0.04305744
831	8.075586	-0.31283492
832	8.217696	-0.3486626
833	8.257768	-0.34639207
834	8.3250065	-0.12194379
835	7.7416954	0.16148098
836	8.01808	-0.206479
837	7.592869	0.3186068
838	8.163153	-0.2540158
839	8.442486	-0.27231252
840	7.9929323	-0.16726188
841	8.454908	-0.28483194
842	8.037901	-0.12336661
843	8.371385	-0.2730148
844	7.8942504	-0.061828315
845	8.05278	-0.3222838
846	5.619078	0.92715067
847	7.4849987	-0.008941535
848	8.156153	-0.20398438
849	8.174341	-0.11115803
850	7.3106203	0.109285235
851	8.102099	-0.24143977
852	8.230999	-0.2235663
853	8.141827	-0.022642147
854	8.26504	-0.08096907
855	7.6969047	0.09413171
856	7.7542095	-0.19410782
857	8.123752	0.10871791
858	8.380014	-0.21160486
859	8.022919	0.17824659
860	5.6920533	2.0238118
861	7.918541	-0.095466256
862	4.9439096	1.1878719
863	8.261834	-0.22031151
864	7.7103653	-0.06520181
865	4.9793286	0.82470185
866	7.756977	0.14817353
867	4.955672	0.54665476
868	7.35935	0.26466867
869	8.102177	0.09177635
870	8.436936	-0.15718085
871	7.750128	0.116224036
872	7.363131	0.43321624
873	7.9540267	-0.21281901
874	8.13269	-0.06510634
875	8.286632	-0.024722034
876	8.003847	-0.32988492
877	8.373359	-0.19404551
878	7.401977	0.17232692
879	4.823769	0.71037793
880	7.961188	-0.20647912
881	5.0089006	0.62763083
882	7.6530375	-0.050793253
883	7.976386	0.24660394
884	6.6125393	0.78226274
885	5.002904	1.1855123
886	4.677993	1.6477158
887	4.796633	0.37346333
888	7.6458826	0.032653973
889	7.7730365	0.0904076
890	7.9034343	-0.33139277
891	7.5936694	-0.17658894
892	7.6455235	-0.25878713
893	4.8997393	0.7242114
894	7.7104325	-0.1516607
895	8.096168	-0.023441942
896	6.843097	0.5638111
897	7.175377	0.47103912
898	7.321554	0.13817358
899	8.318087	-0.20387216
900	8.016904	0.23300752
901	5.199337	1.4968449
902	4.828415	0.37155068
903	5.133017	0.62372154
904	7.769267	-0.08085638
905	8.33885	-0.27220133
906	7.8023977	-0.26591057
907	8.457121	-0.25452295
908	8.152084	-0.13680382
909	7.9550796	0.030437794
910	4.8887043	1.1659526
911	7.9257336	-0.0041240407
912	5.283741	1.89633
