# Supplementary material for: Minimal gene set discovery in single-cell mRNA-seq datasets with ActiveSVM
Source: Nat Comput Sci. 2022 Jun 27;2(6):387–98. doi: 10.1038/s43588-022-00263-8 (PMC10766518; doi:10.1038/s43588-022-00263-8)
Supplement: Supplementary file 7 — There are five folders for five subfigures. ED4a: the accuracy versus the number of genes selected by ActiveSVM and all comparison methods, compared with the same number of cells used. ED4b: the accuracy versus the number of genes selected by ActiveSVM and all comparison methods, where comparison methods use the entire dataset. ED4c: the t-SNE coordinates and labels. ED4d: number of acquired cells versus number of genes selected. Extended Data Fig. 4e: the t-SNE coordinates, the processed partial data matrix used for distribution plots of top gene markers we selected, and the FOV coordinates. [file 43588_2022_263_MOESM7_ESM.zip › ED4/ED4b/accuracy_comparison_all_cells.csv]

	number_of_genes_selected	ActiveSVM_accuracy	random_accuracy	correlation_accuracy	mutual_accuracy	chi2_accuracy	decision_tree_accuracy	naive_svm_accuracy
0	1	0.43169398907103823	0.3224043715846995	0.4644808743169399	0.3879781420765027	0.4644808743169399	0.3770491803278688	0.37158469945355194
1	2	0.4918032786885246	0.3224043715846995	0.5245901639344263	0.5355191256830601	0.4644808743169399	0.41530054644808745	0.4262295081967213
2	3	0.6174863387978142	0.3224043715846995	0.5245901639344263	0.5355191256830601	0.5683060109289617	0.5792349726775956	0.5355191256830601
3	4	0.6229508196721312	0.31693989071038253	0.6557377049180327	0.546448087431694	0.5792349726775956	0.5519125683060109	0.5901639344262295
4	5	0.6775956284153005	0.31693989071038253	0.6557377049180327	0.6120218579234973	0.5792349726775956	0.5901639344262295	0.5956284153005464
5	6	0.7103825136612022	0.31693989071038253	0.6557377049180327	0.6010928961748634	0.6666666666666666	0.46994535519125685	0.639344262295082
6	7	0.7595628415300546	0.31693989071038253	0.6502732240437158	0.6174863387978142	0.6994535519125683	0.6010928961748634	0.6612021857923497
7	8	0.7213114754098361	0.31693989071038253	0.6557377049180327	0.6338797814207651	0.6994535519125683	0.6284153005464481	0.6557377049180327
8	9	0.726775956284153	0.31693989071038253	0.6502732240437158	0.6338797814207651	0.6939890710382514	0.6338797814207651	0.6502732240437158
9	10	0.7759562841530054	0.31693989071038253	0.6502732240437158	0.7377049180327869	0.7049180327868853	0.7377049180327869	0.7759562841530054
10	11	0.8032786885245902	0.31693989071038253	0.6721311475409836	0.7486338797814208	0.7377049180327869	0.7049180327868853	0.7759562841530054
11	12	0.7868852459016393	0.31693989071038253	0.6721311475409836	0.7595628415300546	0.7377049180327869	0.7103825136612022	0.7759562841530054
12	13	0.7759562841530054	0.31693989071038253	0.7377049180327869	0.8032786885245902	0.7377049180327869	0.6775956284153005	0.7814207650273224
13	14	0.819672131147541	0.31693989071038253	0.7595628415300546	0.7814207650273224	0.7540983606557377	0.6939890710382514	0.7868852459016393
14	15	0.8142076502732241	0.3442622950819672	0.7704918032786885	0.7814207650273224	0.7431693989071039	0.7595628415300546	0.7923497267759563
15	16	0.7868852459016393	0.3442622950819672	0.7704918032786885	0.7868852459016393	0.7431693989071039	0.6994535519125683	0.8306010928961749
16	17	0.8142076502732241	0.3442622950819672	0.7704918032786885	0.7759562841530054	0.7486338797814208	0.73224043715847	0.825136612021858
17	18	0.8415300546448088	0.3442622950819672	0.7759562841530054	0.8087431693989071	0.7650273224043715	0.7486338797814208	0.825136612021858
18	19	0.8142076502732241	0.3442622950819672	0.7759562841530054	0.7978142076502732	0.7650273224043715	0.6174863387978142	0.8306010928961749
19	20	0.8142076502732241	0.3442622950819672	0.7759562841530054	0.8032786885245902	0.7595628415300546	0.6502732240437158	0.8524590163934426
20	21	0.8306010928961749	0.3442622950819672	0.7868852459016393	0.8087431693989071	0.7595628415300546	0.7868852459016393	0.8524590163934426
21	22	0.8633879781420765	0.33879781420765026	0.7978142076502732	0.7923497267759563	0.7704918032786885	0.7486338797814208	0.8524590163934426
22	23	0.8579234972677595	0.33879781420765026	0.7704918032786885	0.8032786885245902	0.7704918032786885	0.8142076502732241	0.8633879781420765
23	24	0.8469945355191257	0.33879781420765026	0.7650273224043715	0.819672131147541	0.7704918032786885	0.8142076502732241	0.8633879781420765
24	25	0.8579234972677595	0.33879781420765026	0.7650273224043715	0.825136612021858	0.7759562841530054	0.819672131147541	0.8633879781420765
25	26	0.8743169398907104	0.33879781420765026	0.8087431693989071	0.825136612021858	0.7704918032786885	0.7595628415300546	0.8633879781420765
26	27	0.8524590163934426	0.33879781420765026	0.8142076502732241	0.825136612021858	0.7923497267759563	0.7595628415300546	0.8633879781420765
27	28	0.8688524590163934	0.33879781420765026	0.825136612021858	0.8360655737704918	0.7923497267759563	0.6939890710382514	0.8688524590163934
28	29	0.8469945355191257	0.33879781420765026	0.8306010928961749	0.8360655737704918	0.7978142076502732	0.7650273224043715	0.8688524590163934
29	30	0.8579234972677595	0.3333333333333333	0.819672131147541	0.819672131147541	0.7923497267759563	0.7923497267759563	0.8743169398907104
