# Supplementary material for: Minimal gene set discovery in single-cell mRNA-seq datasets with ActiveSVM
Source: Nat Comput Sci. 2022 Jun 27;2(6):387–98. doi: 10.1038/s43588-022-00263-8 (PMC10766518; doi:10.1038/s43588-022-00263-8)
Supplement: Supplementary file 7 — There are five folders for five subfigures. ED4a: the accuracy versus the number of genes selected by ActiveSVM and all comparison methods, compared with the same number of cells used. ED4b: the accuracy versus the number of genes selected by ActiveSVM and all comparison methods, where comparison methods use the entire dataset. ED4c: the t-SNE coordinates and labels. ED4d: number of acquired cells versus number of genes selected. Extended Data Fig. 4e: the t-SNE coordinates, the processed partial data matrix used for distribution plots of top gene markers we selected, and the FOV coordinates. [file 43588_2022_263_MOESM7_ESM.zip › ED4/ED4e/matrix_top_genes.csv]

	Ltbp4	Arc	Arnt2	Efhd2	Wbp2	Clstn1	Pltp
0	0.015900191518960275	0.005300063839653425	0.037100446877573974	0.01060012767930685	0.026500319198267126	0.1484017875102959	0.0
1	0.0	0.020287064248445553	0.0	0.0	0.05071766062111388	0.14200944973911886	0.0
2	0.016643566632465155	0.008321783316232578	0.016643566632465155	0.024965349948697733	0.024965349948697733	0.16643566632465154	0.008321783316232578
3	0.027330668723026263	0.0	0.0	0.027330668723026263	0.013665334361513131	0.13665334361513132	0.0
4	0.019107505086717085	0.0	0.0	0.009553752543358543	0.019107505086717085	0.19107505086717086	0.0
5	0.008621010001864528	0.017242020003729056	0.025863030005593587	0.008621010001864528	0.043105050009322646	0.1206941400261034	0.017242020003729056
6	0.013408633111818826	0.006704316555909413	0.013408633111818826	0.026817266223637653	0.013408633111818826	0.18772086356546358	0.0
7	0.0	0.0	0.05521970894648183	0.03451231809155114	0.020707390854930688	0.06902463618310228	0.0
8	0.024292891664506072	0.024292891664506072	0.0	0.0	0.024292891664506072	0.18219668748379556	0.0
9	0.021926450482675733	0.08770580193070293	0.021926450482675733	0.010963225241337866	0.021926450482675733	0.09866902717204079	0.0
10	0.015523478095810096	0.023285217143715144	0.007761739047905048	0.007761739047905048	0.038808695239525244	0.15523478095810098	0.007761739047905048
11	0.0	0.018826917258786872	0.0	0.009413458629393436	0.05648075177636061	0.11296150355272122	0.0
12	0.0	0.0420889437396518	0.0	0.0	0.0	0.0	0.0
13	0.0199432425232871	0.0	0.0	0.00997162126164355	0.00997162126164355	0.1595459401862968	0.0199432425232871
14	0.0	0.015476001304286493	0.007738000652143247	0.015476001304286493	0.02321400195642974	0.09285600782571896	0.0
15	0.0	0.029225901534786457	0.029225901534786457	0.014612950767393228	0.014612950767393228	0.04383885230217969	0.029225901534786457
16	0.02694106688872069	0.0	0.0	0.013470533444360345	0.040411600333081034	0.05388213377744138	0.0
17	0.013600722489568479	0.013600722489568479	0.0	0.0	0.0	0.054402889958273914	0.0
18	0.0	0.03439087249804544	0.0	0.0	0.0	0.03439087249804544	0.0
19	0.0	0.0	0.019090088708030313	0.0	0.0	0.038180177416060626	0.0
20	0.018549555830406732	0.018549555830406732	0.0	0.0	0.027824333745610098	0.10202255706723702	0.0
21	0.0	0.0	0.014346596915594902	0.021519895373392352	0.043039790746784705	0.09325287995136686	0.0
22	0.09467727448197127	0.0	0.0	0.018935454896394255	0.0	0.03787090979278851	0.03787090979278851
23	0.01067338589917677	0.01067338589917677	0.01067338589917677	0.01067338589917677	0.01067338589917677	0.07471370129423739	0.0
24	0.05925568289249715	0.05925568289249715	0.0	0.0	0.03555340973549829	0.07110681947099658	0.02370227315699886
25	0.0	0.0	0.0	0.020290196015399928	0.020290196015399928	0.020290196015399928	0.0
26	0.02220577958421638	0.0	0.0	0.0	0.02220577958421638	0.13323467750529827	0.0
27	0.0	0.0	0.0	0.0	0.08155185451433536	0.1304829672229366	0.016310370902867074
28	0.028251095689230198	0.007062773922307549	0.0	0.02118832176692265	0.0423766435338453	0.14831825236845853	0.0
29	0.0	0.012257258446136503	0.0	0.0	0.024514516892273006	0.08580080912295553	0.0
30	0.017989569074028863	0.0	0.008994784537014432	0.0	0.008994784537014432	0.22486961342536077	0.0
31	0.0	0.0183239637848103	0.0183239637848103	0.0183239637848103	0.0	0.0916198189240515	0.0
32	0.019036399080283813	0.009518199540141907	0.009518199540141907	0.0	0.019036399080283813	0.17132759172255432	0.0
33	0.02968260885977624	0.02968260885977624	0.0	0.0	0.01484130442988812	0.05936521771955248	0.0
34	0.050363296516587906	0.0	0.0	0.050363296516587906	0.0	0.025181648258293953	0.050363296516587906
35	0.0054890397243516735	0.010978079448703347	0.010978079448703347	0.06586847669222008	0.021956158897406694	0.09331367531397845	0.027445198621758368
36	0.04283966084831548	0.0	0.0	0.014279886949438495	0.04283966084831548	0.014279886949438495	0.07139943474719247
37	0.0	0.0	0.04565543744410528	0.0	0.0	0.02282771872205264	0.09131087488821056
38	0.0	0.0	0.0	0.0	0.03959037912324479	0.0	0.0
39	0.0	0.0	0.017175134664318158	0.0	0.0	0.0	0.0
40	0.0	0.0305851875103308	0.0458777812654962	0.0152925937551654	0.0	0.1223407500413232	0.0
41	0.0	0.0	0.04170288281141495	0.0	0.0	0.0	0.0
42	0.0	0.0	0.0	0.0	0.0	0.0	0.0
43	0.0	0.0	0.0	0.01807163335369944	0.0	0.0	0.1807163335369944
44	0.0	0.0	0.0	0.01103709732488557	0.01103709732488557	0.03311129197465671	0.02207419464977114
45	0.0	0.0	0.021324918758878316	0.021324918758878316	0.021324918758878316	0.04264983751775663	0.0
46	0.009448690018127141	0.009448690018127141	0.018897380036254283	0.018897380036254283	0.04724345009063571	0.1133842802175257	0.0
47	0.0	0.0	0.029659752219015994	0.014829876109507997	0.0	0.05931950443803199	0.0
48	0.0	0.017676288623554512	0.017676288623554512	0.0	0.026514432935331764	0.05302886587066353	0.0
49	0.0	0.0	0.0	0.0	0.022809896167307987	0.0	0.0
50	0.0	0.0	0.018389687012948967	0.018389687012948967	0.018389687012948967	0.03677937402589793	0.0
51	0.0323254091917618	0.0323254091917618	0.0	0.0161627045958809	0.048488113787642693	0.1293016367670472	0.0
52	0.0	0.07270724594106698	0.024235748647022326	0.0	0.024235748647022326	0.0969429945880893	0.0
53	0.01969129728669193	0.029536945930037892	0.009845648643345965	0.009845648643345965	0.049228243216729826	0.11814778372015157	0.0
54	0.012624139541344158	0.06943276747739287	0.006312069770672079	0.006312069770672079	0.025248279082688316	0.1514896744961299	0.006312069770672079
55	0.031082555139232925	0.031082555139232925	0.015541277569616463	0.023311916354424693	0.015541277569616463	0.13987149812654817	0.0
56	0.0186582101944113	0.0	0.00932910509720565	0.0	0.0	0.1679238917497017	0.0186582101944113
57	0.016629177793748375	0.016629177793748375	0.016629177793748375	0.008314588896874187	0.03325835558749675	0.133033422349987	0.0
58	0.0	0.031137022427958627	0.02075801495197242	0.01037900747598621	0.01037900747598621	0.17644312709176554	0.01037900747598621
59	0.0	0.013704739353025863	0.013704739353025863	0.013704739353025863	0.09593317547118103	0.08908080579466811	0.0
60	0.0	0.015207476616811839	0.0	0.022811214925217756	0.022811214925217756	0.12926355124290062	0.015207476616811839
61	0.009903903154562271	0.0	0.0	0.029711709463686814	0.019807806309124543	0.07923122523649817	0.0
62	0.0	0.009233960689413971	0.009233960689413971	0.036935842757655886	0.027701882068241916	0.1292754496517956	0.0
63	0.0	0.03654835519541747	0.009137088798854368	0.009137088798854368	0.009137088798854368	0.11878215438510678	0.0
64	0.006538042768955877	0.03922825661373527	0.006538042768955877	0.013076085537911755	0.02615217107582351	0.11114672707224992	0.006538042768955877
65	0.0	0.038341984923917445	0.038341984923917445	0.025561323282611632	0.025561323282611632	0.06390330820652908	0.0
66	0.0	0.04695495512073213	0.011738738780183033	0.011738738780183033	0.011738738780183033	0.181950451092837	0.0
67	0.0	0.015046953925539633	0.0	0.007523476962769816	0.015046953925539633	0.14294606229262652	0.007523476962769816
68	0.02198200410494181	0.0	0.0	0.010991002052470906	0.032973006157412714	0.10991002052470905	0.0
69	0.0	0.02470265583266059	0.012351327916330295	0.012351327916330295	0.06175663958165148	0.12351327916330296	0.0
70	0.0	0.030815051830019195	0.0	0.0	0.041086735773358925	0.15407525915009598	0.0
71	0.005757595319686752	0.02878797659843376	0.017272785959060257	0.017272785959060257	0.023030381278747007	0.14969747831185556	0.005757595319686752
72	0.01612221824416488	0.01612221824416488	0.0	0.0	0.06448887297665952	0.16928329156373126	0.0
73	0.007736148015341176	0.05415303610738823	0.0	0.007736148015341176	0.03868074007670588	0.10830607221477646	0.015472296030682352
74	0.0	0.024854790640048002	0.0	0.0	0.024854790640048002	0.09941916256019201	0.0
75	0.0	0.045760214247790865	0.0	0.015253404749263623	0.015253404749263623	0.09152042849558173	0.0
76	0.0	0.017746431523668803	0.008873215761834401	0.0	0.035492863047337606	0.133098236427516	0.008873215761834401
77	0.048238307019494775	0.0	0.0	0.0	0.0	0.09647661403898955	0.048238307019494775
78	0.011467015269229691	0.022934030538459382	0.011467015269229691	0.0	0.011467015269229691	0.1261371679615266	0.0
79	0.009886946477802763	0.03954778591121105	0.019773892955605527	0.0	0.009886946477802763	0.17796503660044974	0.0
80	0.010837601479372586	0.0	0.02167520295874517	0.0	0.0	0.14088881923184363	0.0
81	0.0	0.02543286319707309	0.01695524213138206	0.00847762106569103	0.01695524213138206	0.1949852845108937	0.0
82	0.021018888703981057	0.021018888703981057	0.0	0.010509444351990528	0.042037777407962114	0.16815110963184846	0.021018888703981057
83	0.03911057032671693	0.0	0.0	0.0	0.05866585549007539	0.11733171098015079	0.0
84	0.0	0.011653143917938586	0.02330628783587717	0.0	0.04661257567175434	0.0815720074255701	0.011653143917938586
85	0.02046363772675145	0.0	0.02046363772675145	0.02046363772675145	0.03069545659012718	0.07162273204363008	0.02046363772675145
86	0.05589199680799573	0.018630665602665245	0.0	0.03726133120533049	0.018630665602665245	0.018630665602665245	0.2049373216293177
87	0.0	0.04373159256984912	0.0	0.01457719752328304	0.0	0.04373159256984912	0.02915439504656608
88	0.035398230088495575	0.0	0.0	0.017699115044247787	0.02654867256637168	0.11504424778761062	0.035398230088495575
89	0.016214676546473877	0.08107338273236939	0.0	0.016214676546473877	0.04864402963942163	0.1864687802844496	0.0
90	0.0	0.0	0.0294531964803556	0.0	0.0147265982401778	0.1178127859214224	0.0147265982401778
91	0.013149928875514541	0.013149928875514541	0.0	0.013149928875514541	0.0	0.11834935987963087	0.0
92	0.0	0.008212461681898063	0.016424923363796126	0.016424923363796126	0.05748723177328644	0.14782431027416512	0.0
93	0.0	0.0	0.0	0.017365717791179697	0.034731435582359395	0.06946287116471879	0.0
94	0.0	0.03771571432023571	0.03771571432023571	0.018857857160117855	0.03771571432023571	0.09428928580058928	0.0
95	0.01740381063343864	0.06091333721703524	0.00870190531671932	0.00870190531671932	0.01740381063343864	0.12182667443407048	0.0
96	0.008278894609555937	0.016557789219111874	0.008278894609555937	0.0	0.03311557843822375	0.16557789219111874	0.0
97	0.008184358432725308	0.016368716865450616	0.0	0.016368716865450616	0.04910615059635185	0.1964246023854074	0.0
98	0.0	0.0	0.03617281242205845	0.018086406211029225	0.0	0.09043203105514613	0.0
99	0.03696106354772864	0.0	0.0	0.0	0.03696106354772864	0.0	0.0
100	0.018609684207969417	0.027914526311954128	0.018609684207969417	0.009304842103984709	0.009304842103984709	0.17679199997570946	0.018609684207969417
101	0.0	0.01847737675347874	0.02771606513021811	0.00923868837673937	0.046193441883696854	0.22172852104174487	0.0
102	0.02486823656509969	0.058025885318565944	0.0	0.0	0.04144706094183282	0.07460470969529907	0.0
103	0.008570519095208522	0.017141038190417044	0.017141038190417044	0.017141038190417044	0.03428207638083409	0.17141038190417046	0.017141038190417044
104	0.0	0.0	0.014394823400711484	0.0	0.014394823400711484	0.014394823400711484	0.0
105	0.0	0.0	0.0	0.0	0.0	0.04648509810399775	0.0
106	0.029015656558794012	0.0	0.019343771039196007	0.0	0.009671885519598003	0.038687542078392013	0.0
107	0.013162168121914399	0.0460675884267004	0.013162168121914399	0.006581084060957199	0.0789730087314864	0.20401360588967318	0.013162168121914399
108	0.023061746890864317	0.0	0.023061746890864317	0.0	0.011530873445432159	0.10377786100888943	0.023061746890864317
109	0.0	0.0	0.039844467420880714	0.026562978280587145	0.0	0.05312595656117429	0.0
110	0.0	0.0	0.0	0.0	0.04702304105723989	0.11755760264309971	0.0
111	0.0	0.018935454896394255	0.018935454896394255	0.0	0.03787090979278851	0.13254818427475978	0.018935454896394255
112	0.015406967142175902	0.0	0.015406967142175902	0.007703483571087951	0.015406967142175902	0.10014528642414336	0.0
113	0.0	0.0	0.05630430706135765	0.011260861412271532	0.045043445649086127	0.06756516847362919	0.0
114	0.008221893962045838	0.0	0.016443787924091676	0.0	0.04110946981022919	0.08221893962045838	0.016443787924091676
115	0.07777627747825355	0.0	0.0	0.0	0.0	0.0	0.19444069369563388
116	0.13297266215338088	0.0	0.0	0.0	0.022162110358896814	0.04432422071779363	0.24378321394786492
117	0.08523671072659189	0.021309177681647973	0.0	0.010654588840823986	0.0	0.021309177681647973	0.10654588840823986
118	0.0	0.03784622077803828	0.022707732466822967	0.007569244155607655	0.01513848831121531	0.05298470908925359	0.01513848831121531
119	0.014248606376342387	0.11398885101073909	0.0047495354587807955	0.009499070917561591	0.06174396096415034	0.07124303188171194	0.018998141835123182
120	0.02546376458532526	0.03819564687798789	0.0	0.01273188229266263	0.06365941146331315	0.1273188229266263	0.0
121	0.012831062079946472	0.06415531039973235	0.025662124159892944	0.025662124159892944	0.025662124159892944	0.06415531039973235	0.025662124159892944
122	0.016558356684513588	0.033116713369027176	0.024837535026770382	0.0	0.049675070053540764	0.11590849679159511	0.0
123	0.03308611113236434	0.0	0.03308611113236434	0.0	0.01654305556618217	0.0	0.0
124	0.011993908641222597	0.05996954320611299	0.023987817282445194	0.017990862961833897	0.10194822345039208	0.10794517777100338	0.029984771603056494
125	0.05470221338180498	0.02735110669090249	0.013675553345451246	0.02735110669090249	0.02735110669090249	0.09572887341815872	0.25983551356357365
126	0.0	0.13742460151111816	0.03817350041975505	0.022904100251853028	0.06107760067160808	0.1450593015950692	0.0
127	0.006042433952384816	0.07855164138100261	0.018127301857154447	0.018127301857154447	0.07250920742861779	0.1510608488096204	0.0
128	0.0	0.11543265116801604	0.0	0.0673357131813427	0.038477550389338686	0.12505203876535073	0.009619387597334671
129	0.0	0.06550778539761627	0.016376946349404068	0.008188473174702034	0.05731931222291423	0.13920404396993458	0.0
130	0.01544689411561872	0.1158517058671404	0.01544689411561872	0.02317034117342808	0.04634068234685616	0.13902204704056847	0.0
131	0.0	0.19613165740938157	0.021792406378820173	0.01452827091921345	0.03632067729803362	0.13801857373252777	0.0
132	0.0	0.06976272577286312	0.023254241924287704	0.0	0.04650848384857541	0.10464408865929467	0.0
133	0.006931087162517846	0.03465543581258923	0.03465543581258923	0.013862174325035692	0.07624195878769631	0.090104133112732	0.0
134	0.006003651330350927	0.024014605321403707	0.024014605321403707	0.048029210642807414	0.13808398059807134	0.14408763192842225	0.0
135	0.03464461937917057	0.027715695503336454	0.013857847751668227	0.02078677162750234	0.04157354325500468	0.13164955364084815	0.04157354325500468
136	0.0	0.01379474382450195	0.0275894876490039	0.0275894876490039	0.041384231473505846	0.041384231473505846	0.0
137	0.0	0.06323522992684352	0.009033604275263361	0.02710081282579008	0.036134417101053445	0.12647045985368705	0.0
138	0.01188372799684306	0.0594186399842153	0.02970931999210765	0.02970931999210765	0.0594186399842153	0.11289541597000907	0.0
139	0.00783934056986331	0.039196702849316555	0.01567868113972662	0.0	0.03135736227945324	0.11759010854794966	0.00783934056986331
140	0.006651901052377393	0.14634182315230265	0.01995570315713218	0.006651901052377393	0.09977851578566091	0.15964562525705744	0.0
141	0.012671177704957758	0.03801353311487327	0.012671177704957758	0.006335588852478879	0.06335588852478878	0.06969147737726766	0.012671177704957758
142	0.030351844328946238	0.030351844328946238	0.030351844328946238	0.0	0.0	0.07587961082236559	0.030351844328946238
143	0.010011018183339182	0.15016527275008773	0.020022036366678365	0.010011018183339182	0.030033054550017545	0.08008814546671346	0.0
144	0.0068411360129633095	0.08893476816852303	0.013682272025926619	0.02052340803888993	0.04104681607777986	0.19155180836297267	0.0
145	0.0	0.037037037037037035	0.012345679012345678	0.0	0.08641975308641975	0.012345679012345678	0.0
146	0.0	0.04318684443528735	0.01850864761512315	0.0123390984100821	0.04318684443528735	0.0987127872806568	0.00616954920504105
147	0.0	0.039396956686881195	0.00787939133737624	0.039396956686881195	0.05515573936163368	0.12607026139801983	0.0
148	0.008982800927271592	0.13474201390907387	0.017965601854543184	0.03593120370908637	0.07186240741817274	0.18863881947270342	0.008982800927271592
149	0.0	0.05203254508787189	0.05203254508787189	0.0	0.031219527052723132	0.10406509017574378	0.0
150	0.0	0.009485599932656795	0.01897119986531359	0.01897119986531359	0.08537039939391114	0.09485599932656794	0.0
151	0.0	0.07369450259515195	0.01339900047184581	0.0	0.08039400283107485	0.08039400283107485	0.0
152	0.008869375827221778	0.06208563079055244	0.008869375827221778	0.008869375827221778	0.07095500661777422	0.14191001323554844	0.017738751654443555
153	0.0	0.11404629334009814	0.0	0.020735689698199663	0.062207069094598985	0.07257491394369882	0.0
154	0.07359885906297496	0.024532953020991653	0.0	0.012266476510495826	0.08586533557347079	0.012266476510495826	0.3679942953148748
155	0.0	0.03482080747080783	0.0	0.017410403735403916	0.0	0.017410403735403916	0.05223121120621175
156	0.009439845097188829	0.037759380388755315	0.009439845097188829	0.018879690194377657	0.037759380388755315	0.11327814116626594	0.018879690194377657
157	0.017511550487910747	0.07004620195164299	0.017511550487910747	0.026267325731866117	0.06129042670768761	0.12258085341537522	0.0
158	0.0	0.15026130622691206	0.007513065311345603	0.022539195934036808	0.14274824091556645	0.16528743684960326	0.007513065311345603
159	0.0	0.029207196955888234	0.0	0.014603598477944117	0.0	0.04381079543383235	0.0
160	0.0	0.056444051316480275	0.011288810263296055	0.033866430789888165	0.056444051316480275	0.07902167184307239	0.0
161	0.0	0.050373945273767186	0.025186972636883593	0.016791315091255726	0.04197828772813932	0.07556091791065077	0.0
162	0.02711879987864283	0.1762721992111784	0.0	0.013559399939321416	0.02711879987864283	0.06779699969660707	0.013559399939321416
163	0.0	0.046741221245529645	0.018696488498211858	0.0	0.08413419824195335	0.12152717523837707	0.018696488498211858
164	0.0	0.038969255642692	0.0	0.0	0.058453883464038	0.136392394749422	0.0
165	0.021287439778666435	0.08514975911466574	0.010643719889333218	0.0	0.0638623193359993	0.11708091878266538	0.010643719889333218
166	0.015762208124782014	0.07092993656151905	0.0	0.04728662437434604	0.07092993656151905	0.07092993656151905	0.05516772843673704
167	0.0772539303936907	0.0	0.0	0.0	0.0	0.0	0.2832644114435326
168	0.0	0.12597927055671546	0.016797236074228727	0.02519585411134309	0.10918203448248673	0.11758065251960109	0.0
169	0.016259625244346283	0.0975577514660777	0.032519250488692565	0.032519250488692565	0.08129812622173141	0.1382068145769434	0.016259625244346283
170	0.0	0.038050971707388075	0.012683657235796024	0.012683657235796024	0.0	0.02536731447159205	0.0
171	0.0	0.08524154918546824	0.04262077459273412	0.014206924864244706	0.056827699456978825	0.19889694809942587	0.0
172	0.013407729169180404	0.07374251043049222	0.03351932292295101	0.006703864584590202	0.060334781261311816	0.08715023959967262	0.006703864584590202
173	0.0	0.13578800365979157	0.029097429355669623	0.00969914311855654	0.04849571559278271	0.10669057430412195	0.0
174	0.0	0.15806460750644769	0.0	0.0	0.08279574678909164	0.14301083536297649	0.0
175	0.0	0.05778922974133905	0.0	0.014447307435334763	0.04334192230600429	0.05778922974133905	0.0
176	0.009215122259681071	0.018430244519362142	0.009215122259681071	0.018430244519362142	0.04607561129840535	0.07372097807744857	0.018430244519362142
177	0.05587260669577024	0.03724840446384682	0.0	0.01862420223192341	0.01862420223192341	0.09312101115961706	0.13036941562346388
178	0.015164575679025565	0.10615202975317894	0.007582287839512782	0.015164575679025565	0.03032915135805113	0.1364811811112301	0.007582287839512782
179	0.0	0.1127327725051204	0.017343503462326215	0.026015255193489323	0.09538926904279418	0.15609153116093594	0.0
180	0.0	0.10376350237632215	0.014823357482331736	0.014823357482331736	0.014823357482331736	0.10376350237632215	0.0
181	0.013241839334480553	0.026483678668961105	0.0	0.0	0.05296735733792221	0.05296735733792221	0.0
182	0.0	0.0335247850256244	0.0335247850256244	0.0	0.0670495700512488	0.1340991401024976	0.0
183	0.0	0.09781588509178572	0.02445397127294643	0.04890794254589286	0.03668095690941965	0.04890794254589286	0.0
184	0.0	0.027775098981515433	0.0	0.0	0.04166264847227315	0.09721284643530402	0.0
185	0.0	0.09755749354839208	0.0	0.02926724806451762	0.09755749354839208	0.1463362403225881	0.0
186	0.0	0.06207708552442008	0.01034618092073668	0.0	0.07242326644515676	0.1034618092073668	0.0
187	0.0	0.09569049396129835	0.0	0.028707148188389504	0.06698334577290885	0.17224288913033703	0.0
188	0.0	0.1076157444981418	0.008967978708178483	0.0	0.03587191483271393	0.13451968062267725	0.0
189	0.0	0.08279603996011078	0.0	0.010349504995013848	0.04139801998005539	0.11384455494515233	0.010349504995013848
190	0.029427679302959423	0.044141518954439136	0.029427679302959423	0.029427679302959423	0.0	0.14713839651479713	0.0
191	0.007163904618402982	0.07880295080243281	0.007163904618402982	0.0	0.050147332328820876	0.08596685542083579	0.0
192	0.029083410863952962	0.058166821727905924	0.0	0.0	0.014541705431976481	0.04362511629592944	0.014541705431976481
193	0.008827806894330608	0.11476148962629791	0.035311227577322434	0.026483420682991823	0.05296684136598365	0.08827806894330609	0.008827806894330608
194	0.015619281095398016	0.10933496766778611	0.0	0.0	0.0	0.12495424876318413	0.0
195	0.0	0.04837294183179749	0.016124313943932496	0.024186470915898744	0.09674588366359498	0.14511882549539246	0.008062156971966248
196	0.0	0.06336224719563238	0.0	0.0	0.05068979775650591	0.08870714607388534	0.0
197	0.11298653657320641	0.03766217885773547	0.0	0.0	0.03766217885773547	0.056493268286603206	0.24480416257528057
198	0.0	0.040318647566227626	0.024191188539736577	0.040318647566227626	0.08870102464570077	0.12901967221192842	0.008063729513245526
199	0.016671298226202138	0.09169214024411175	0.016671298226202138	0.0	0.033342596452404276	0.12503473669651602	0.0
200	0.0	0.14940589212429722	0.00622524550517905	0.018675736515537153	0.05602720954661145	0.11827966459840196	0.0
201	0.0	0.012050816982703888	0.0	0.0	0.03615245094811167	0.024101633965407775	0.012050816982703888
202	0.0	0.0973044052563452	0.02162320116807671	0.0	0.06486960350423013	0.15136240817653698	0.0
203	0.016094527141591035	0.016094527141591035	0.040236317853977584	0.008047263570795517	0.040236317853977584	0.0482835814247731	0.02414179071238655
204	0.0	0.03775009706506187	0.0	0.007550019413012373	0.03775009706506187	0.12835033002121035	0.007550019413012373
205	0.020403914662519312	0.06121174398755794	0.0	0.010201957331259656	0.03060587199377897	0.020403914662519312	0.13262544530637552
206	0.007728058346689829	0.14683310858710674	0.023184175040069487	0.015456116693379658	0.08500864181358811	0.19320145866724572	0.023184175040069487
207	0.0	0.05043177929023082	0.0	0.005043177929023083	0.055474957219253905	0.1159930923675309	0.0
208	0.016191810876608356	0.08095905438304178	0.008095905438304178	0.008095905438304178	0.0728631489447376	0.10524677069795431	0.0
209	0.0	0.1748235497692681	0.01589304997902437	0.01589304997902437	0.03178609995804874	0.07946524989512187	0.0
210	0.018918504347032943	0.11351102608219767	0.018918504347032943	0.009459252173516472	0.037837008694065886	0.037837008694065886	0.0662147652146153
211	0.0	0.05029159361403269	0.012572898403508172	0.012572898403508172	0.05029159361403269	0.12572898403508173	0.012572898403508172
212	0.06503324771430899	0.043355498476206	0.0	0.0	0.021677749238103	0.021677749238103	0.28181074009533896
213	0.03481084317776194	0.03481084317776194	0.0	0.011603614392587312	0.05801807196293656	0.08122530074811118	0.023207228785174623
214	0.0	0.018278756253377788	0.0	0.018278756253377788	0.0	0.018278756253377788	0.0
215	0.0	0.06275137107728405	0.0	0.007843921384660507	0.06275137107728405	0.10197097800058658	0.0
216	0.010087382145783665	0.09078643931205298	0.005043691072891833	0.02521845536445916	0.07565536609337749	0.1412233500409713	0.0
217	0.007932262144844762	0.11898393217267142	0.0	0.0	0.015864524289689524	0.15864524289689522	0.0
218	0.0	0.0476999046002862	0.0	0.0211999576001272	0.079499841000477	0.1536996926009222	0.0105999788000636
219	0.0	0.01765148752043473	0.026477231280652092	0.008825743760217365	0.06178020632152155	0.07060595008173892	0.0
220	0.028227871846881837	0.028227871846881837	0.0	0.028227871846881837	0.014113935923440919	0.056455743693763674	0.18348116700473194
221	0.015598839801441748	0.11699129851081311	0.015598839801441748	0.015598839801441748	0.054595939305046116	0.04679651940432525	0.0
222	0.0	0.0	0.0	0.013714079724757678	0.05485631889903071	0.05485631889903071	0.0
223	0.006777208348860035	0.05421766679088028	0.006777208348860035	0.006777208348860035	0.06777208348860035	0.1355441669772007	0.01355441669772007
224	0.016507704705732068	0.1485693423515886	0.005502568235244022	0.011005136470488045	0.07153338705817229	0.16507704705732068	0.016507704705732068
225	0.014173351371926586	0.02834670274385317	0.0	0.0	0.042520054115779755	0.05669340548770634	0.0
226	0.05866305139593666	0.02933152569796833	0.009777175232656109	0.02933152569796833	0.039108700930624435	0.05866305139593666	0.09777175232656109
227	0.0	0.09994795732148172	0.02498698933037043	0.016657992886913622	0.016657992886913622	0.14159293953876578	0.0
228	0.006490360050054389	0.09086504070076144	0.025961440200217557	0.032451800250271945	0.07139396055059828	0.16225900125135972	0.006490360050054389
229	0.0	0.071156806696482	0.0177892016741205	0.0	0.0177892016741205	0.11562981088178326	0.0
230	0.017354626098209376	0.06594757917319563	0.024296476537493127	0.0138837008785675	0.045122027855344374	0.17701718620173562	0.024296476537493127
231	0.0	0.08433890013435398	0.028112966711451328	0.028112966711451328	0.05060334008061239	0.2136585470070301	0.011245186684580532
232	0.0	0.2014295830186991	0.016114366641495927	0.05640028324523575	0.05640028324523575	0.15308648309421133	0.0
233	0.0	0.0	0.0	0.0	0.029707338916290543	0.11882935566516217	0.0
234	0.0	0.057215823460844396	0.016347378131669827	0.008173689065834914	0.06538951252667931	0.14712640318502845	0.0
235	0.014975497667455975	0.10982031622801049	0.014975497667455975	0.0	0.06489382322564256	0.15973864178619707	0.009983665111637317
236	0.0	0.016552873628283206	0.005517624542761068	0.022070498171044273	0.06069386997037175	0.20415210808215953	0.011035249085522137
237	0.0	0.13509179862650236	0.03377294965662559	0.05628824942770932	0.039401774599396526	0.1069476739126477	0.0
238	0.014597762407504468	0.03649440601876117	0.014597762407504468	0.05109216842626564	0.05839104963001787	0.1532765052787969	0.007298881203752234
239	0.016027205229701	0.048081615689103	0.032054410459402	0.096163231378206	0.016027205229701	0.048081615689103	0.064108820918804
240	0.0	0.09126909289903119	0.00702069945377163	0.01404139890754326	0.00702069945377163	0.13339328962166097	0.0
241	0.0	0.04586203096303259	0.0076436718271720985	0.05350570279020469	0.04968386687661864	0.1452297647162699	0.0076436718271720985
242	0.0	0.1294405272246039	0.0	0.020437977982832194	0.006812659327610731	0.09537723058655023	0.0
243	0.0	0.020166814049503382	0.0050417035123758456	0.050417035123758454	0.10587577375989275	0.14620940185889952	0.0
244	0.0	0.03809696588797296	0.0	0.0	0.01904848294398648	0.01904848294398648	0.0
245	0.0	0.007755667343294813	0.03102266937317925	0.007755667343294813	0.07755667343294813	0.21715868561225474	0.015511334686589625
246	0.007443229275647868	0.029772917102591473	0.03721614637823934	0.022329687826943605	0.05210260492953508	0.11164843913471803	0.014886458551295736
247	0.014351397764150781	0.10045978434905546	0.014351397764150781	0.057405591056603124	0.05022989217452773	0.09328408546698008	0.014351397764150781
248	0.0	0.02296576060873127	0.0	0.09186304243492507	0.08038016213055944	0.06889728182619381	0.04593152121746254
249	0.0026786557785149784	0.026786557785149784	0.008035967335544935	0.07500236179841939	0.050894459791784585	0.19018456027456346	0.0026786557785149784
250	0.017553992994650422	0.021942491243313027	0.013165494745987816	0.052661978983951266	0.10532395796790253	0.166762933449179	0.04827348073528866
251	0.0	0.026988631918353233	0.0115665565364371	0.07711037690958067	0.0693993392186226	0.17735386689203553	0.007711037690958066
252	0.06869233337845496	0.04995806063887633	0.018734272739578627	0.037468545479157254	0.03122378789929771	0.06244757579859542	0.11240563643747176
253	0.022900096155161174	0.06870028846548352	0.022900096155161174	0.0610669230804298	0.0305334615402149	0.16030067308612822	0.007633365385053725
254	0.0	0.01975204841832832	0.031603277469325314	0.07110737430598195	0.05135532588765363	0.2093717132342802	0.003950409683665664
255	0.0	0.007191267624060053	0.028765070496240212	0.10067774673684074	0.05033887336842037	0.057530140992480425	0.014382535248120106
256	0.0	0.02937050728701008	0.0	0.08811152186103025	0.01468525364350504	0.01468525364350504	0.0
257	0.014230280599530564	0.028460561199061127	0.007115140299765282	0.049805982098356974	0.0782665432974181	0.11384224479624451	0.0
258	0.0	0.010955820713295535	0.0	0.04382328285318214	0.08216865534971651	0.14790357962948972	0.0
259	0.005279011422411294	0.021116045689645178	0.013197528556028237	0.06070863135772989	0.06862714849134684	0.16364935409475015	0.002639505711205647
260	0.0	0.00754679369000044	0.0377339684500022	0.0	0.04528076214000264	0.19621663594001143	0.0
261	0.0	0.007651667097285499	0.0	0.030606668389141996	0.04591000258371299	0.08416833807014049	0.0
262	0.0	0.008661824135772017	0.017323648271544034	0.06063276895040412	0.06063276895040412	0.08661824135772017	0.0
263	0.1362998487391971	0.0	0.0	0.0	0.03407496218479927	0.017037481092399637	0.2725996974783942
264	0.0	0.0	0.01906078220786296	0.03176797034643827	0.05718234662358889	0.10165750510860247	0.0
265	0.04542827223339312	0.01817130889335725	0.01817130889335725	0.0	0.0	0.01817130889335725	0.12719916225350072
266	0.0	0.019465238749126125	0.029197858123689188	0.024331548436407658	0.048663096872815316	0.11192512280747523	0.0
267	0.01073733615306555	0.016106004229598327	0.026843340382663877	0.0644240169183933	0.037580676535729426	0.06979268499492608	0.026843340382663877
268	0.0028532325320571044	0.0028532325320571044	0.011412930128228417	0.02567909278851394	0.057064650641142085	0.1312486964746268	0.0028532325320571044
269	0.011480862046101629	0.0382695401536721	0.022961724092203258	0.0382695401536721	0.05357735621514094	0.16838597667615723	0.0
270	0.01708403591392721	0.01708403591392721	0.004271008978481802	0.012813026935445405	0.05125210774178162	0.02562605387089081	0.01708403591392721
271	0.0	0.06914444474748492	0.009877777821069274	0.02963333346320782	0.04938888910534637	0.12347222276336592	0.0
272	0.005276181729939467	0.047485635569455203	0.005276181729939467	0.12662836151854723	0.047485635569455203	0.11607599805866828	0.005276181729939467
273	0.023659482576980084	0.11829741288490042	0.0	0.03943247096163347	0.03154597676930678	0.1419568954618805	0.0
274	0.0	0.0347017975273718	0.04626906336982906	0.011567265842457266	0.04626906336982906	0.07518722797597223	0.0
275	0.0	0.0714200315973449	0.017855007899336226	0.08034753554701302	0.03571001579867245	0.10713004739601736	0.0
276	0.004124386446487616	0.10723404760867801	0.02062193223243808	0.09486088826921515	0.045368250911363775	0.17322423075247986	0.0
277	0.005291449707896672	0.03704014795527671	0.0	0.010582899415793344	0.021165798831586688	0.17990929006848685	0.010582899415793344
278	0.0207189929488151	0.0	0.0	0.0207189929488151	0.031078489423222656	0.11395446121848307	0.0
279	0.0	0.060351259017081584	0.005486478092461962	0.043891824739695696	0.060351259017081584	0.1591078646813969	0.005486478092461962
280	0.0	0.018676822240528558	0.018676822240528558	0.024902429654038077	0.031128037067547597	0.14318897051071894	0.0
281	0.0381184869937701	0.0	0.025412324662513402	0.0635308116562835	0.0	0.012706162331256701	0.1143554609813103
282	0.01059224571312274	0.06355347427873644	0.01059224571312274	0.02118449142624548	0.02118449142624548	0.04236898285249096	0.0
283	0.02320332388218638	0.052207478734919356	0.005800830970546595	0.029004154852732975	0.04640664776437276	0.243634900762957	0.06380914067601254
284	0.0	0.05191914089480184	0.01730638029826728	0.0057687934327557595	0.06345672776031336	0.2019077701464516	0.0
285	0.0	0.07972526945014163	0.01875888692944509	0.08441499118250291	0.014069165197083818	0.19696831275917345	0.004689721732361272
286	0.021283823258588463	0.1702705860687077	0.0	0.06385146977576539	0.031925734887882695	0.12770293955153078	0.0
287	0.03966037493707579	0.07932074987415158	0.019830187468537895	0.019830187468537895	0.05949056240561369	0.019830187468537895	0.0
288	0.007368494533829885	0.1031589234736184	0.01473698906765977	0.02947397813531954	0.06631645080446898	0.11789591254127817	0.0
289	0.02376745599368612	0.0594186399842153	0.02376745599368612	0.01188372799684306	0.0594186399842153	0.02376745599368612	0.08318609597790143
290	0.0	0.017795538239143146	0.017795538239143146	0.05338661471742944	0.05338661471742944	0.07118215295657258	0.017795538239143146
291	0.0	0.03510032555702932	0.0	0.07020065111405864	0.023400217038019547	0.05850054259504887	0.0
292	0.012991670137991771	0.0454708454829712	0.012991670137991771	0.012991670137991771	0.03897501041397531	0.2143625572768642	0.0
293	0.0	0.004761364955207805	0.023806824776039025	0.00952272991041561	0.06189774441770146	0.12855685379061074	0.0
294	0.006709898395797314	0.07380888235377045	0.040259390374783884	0.03354949197898657	0.03354949197898657	0.15432766310333823	0.013419796791594628
295	0.0	0.08931303026157686	0.01674619317404566	0.022328257565394215	0.050238579522136985	0.12280541660966818	0.0
296	0.11013346473215285	0.036711154910717615	0.036711154910717615	0.018355577455358808	0.036711154910717615	0.036711154910717615	0.23862250691966452
297	0.010628679156203412	0.021257358312406823	0.021257358312406823	0.0	0.03188603746861023	0.06377207493722047	0.0
298	0.006898315490439434	0.027593261961757737	0.010347473235659151	0.0793306281400535	0.055186523923515474	0.1207205210826901	0.0
299	0.0	0.08871961357296844	0.025348461020848125	0.031685576276060154	0.06337115255212031	0.09505672882818046	0.0
300	0.0	0.036025803716501	0.012008601238833667	0.072051607433002	0.04803440495533467	0.15010751548542084	0.0
301	0.034958838351085375	0.017479419175542688	0.0	0.0	0.0	0.05243825752662806	0.0
302	0.0	0.011263718411280401	0.028159296028201004	0.03942301443948141	0.05631859205640201	0.12390090252408442	0.0
303	0.0	0.01705812508530173	0.01705812508530173	0.05970343779855605	0.08813364627405894	0.15352312576771557	0.005686041695100577
304	0.009812767799262186	0.06378299069520421	0.019625535598524372	0.024531919498155464	0.09322129409299076	0.1324723652900395	0.0
305	0.018921044027681643	0.028381566041522463	0.018921044027681643	0.037842088055363286	0.07568417611072657	0.037842088055363286	0.13244730819377148
306	0.006495698024616309	0.025982792098465237	0.012991396049232619	0.0	0.045469886172314164	0.1429053565415588	0.0
307	0.0	0.09275778815971707	0.01636902143995007	0.0381943833598835	0.09275778815971707	0.17460289535946744	0.010912680959966715
308	0.0	0.05083376896216485	0.029653031894596164	0.05083376896216485	0.07201450602973354	0.1016675379243297	0.0
309	0.0	0.005761894564274993	0.023047578257099972	0.03457136738564996	0.046095156514199945	0.14404736410687483	0.0
310	0.0044587352994729336	0.0401286176952564	0.017834941197891734	0.07133976479156694	0.031211147096310534	0.13822079428366094	0.008917470598945867
311	0.00907900538951823	0.02723701616855469	0.013618508084277345	0.05901353503186849	0.07263204311614584	0.19973811856940107	0.004539502694759115
312	0.0	0.023695929853469206	0.0029619912316836508	0.05923982463367301	0.06812579832872397	0.16587150897428443	0.0
313	0.0	0.0	0.007348373700112362	0.03674186850056181	0.051438615900786536	0.08083211070123598	0.0
314	0.03386427307392982	0.03386427307392982	0.03386427307392982	0.01693213653696491	0.0	0.08466068268482455	0.11852495575875437
315	0.009343754316012512	0.028031262948037535	0.0	0.0	0.04671877158006256	0.05606252589607507	0.0
316	0.005224871484436975	0.05224871484436975	0.01044974296887395	0.14107153007979834	0.03657410039105882	0.15152127304867227	0.01044974296887395
317	0.036271161201728776	0.02418077413448585	0.012090387067242926	0.060451935336214624	0.0	0.036271161201728776	0.0
318	0.0	0.0	0.0	0.0	0.04504915855996573	0.0	0.2477703720798115
319	0.012535797723398176	0.018803696585097264	0.025071595446796352	0.050143190893592704	0.0	0.21937646015946807	0.006267898861699088
320	0.0	0.09305681398813816	0.0	0.06203787599209211	0.02326420349703454	0.1085662829861612	0.0
321	0.018456908433294183	0.027685362649941276	0.04614227108323546	0.05537072529988255	0.027685362649941276	0.04614227108323546	0.0
322	0.0	0.06757132737611563	0.02533924776604336	0.03378566368805781	0.008446415922014453	0.18582115028431798	0.0
323	0.0	0.05449368761247979	0.018164562537493264	0.06357596888122642	0.027246843806239894	0.05449368761247979	0.0
324	0.005682735536262027	0.11365471072524054	0.01704820660878608	0.09660650411645447	0.02273094214504811	0.17048206608786082	0.0
325	0.0	0.05151116061908372	0.0	0.06438895077385466	0.0	0.02575558030954186	0.0
326	0.014385511304279034	0.007192755652139517	0.007192755652139517	0.07912031217353468	0.02157826695641855	0.09350582347781372	0.03596377826069758
327	0.028742040903948458	0.04311306135592269	0.0	0.057484081807896915	0.014371020451974229	0.0	0.2011942863276392
328	0.0	0.057167348277650985	0.006351927586405666	0.08257505862327365	0.025407710345622662	0.12068662414170764	0.0
329	0.0	0.01930988153885304	0.01930988153885304	0.03861976307770608	0.01930988153885304	0.0965494076942652	0.0
330	0.0	0.03597331769373702	0.03597331769373702	0.01798665884686851	0.03597331769373702	0.0	0.0
331	0.0	0.0	0.0071346715268382765	0.0	0.028538686107353106	0.0071346715268382765	0.0
332	0.014403780047891935	0.0432113401436758	0.014403780047891935	0.05761512019156774	0.0216056700718379	0.1080283503591895	0.0072018900239459675
333	0.0	0.0	0.0	0.036992662308349696	0.05548899346252454	0.036992662308349696	0.0
334	0.0	0.06987712429686843	0.02795084971874737	0.05590169943749474	0.0	0.11180339887498948	0.0
335	0.0	0.026148321378860216	0.034864428505146955	0.034864428505146955	0.0	0.07844496413658066	0.017432214252573477
336	0.0	0.06467794112980865	0.0	0.05749150322649658	0.05030506532318451	0.15091519596955352	0.014372875806624144
337	0.007640937949081218	0.04584562769448731	0.06876844154173097	0.0840503174398934	0.0	0.1681006348797868	0.0
338	0.016926071800735056	0.06770428720294022	0.03385214360147011	0.0592412513025727	0.0	0.16079768210698303	0.0
339	0.0	0.0	0.0	0.0	0.030653365991446857	0.07663341497861714	0.0
340	0.0	0.0	0.008867632049640245	0.0	0.008867632049640245	0.008867632049640245	0.0
341	0.0	0.013752933555729518	0.0	0.013752933555729518	0.013752933555729518	0.11002346844583615	0.0
342	0.0	0.024933392145179936	0.01994671371614395	0.024933392145179936	0.04986678429035987	0.1595737097291516	0.0
343	0.0	0.020094442545223398	0.020094442545223398	0.10047221272611699	0.013396295030148933	0.15405739284671272	0.0
344	0.041757384532966166	0.0	0.08351476906593233	0.041757384532966166	0.0	0.0	0.0
345	0.0	0.08685624160521647	0.00965069351169072	0.06755485458183504	0.057904161070144324	0.22196595076888656	0.0
346	0.0	0.07809569983652657	0.008677299981836285	0.05206379989101771	0.008677299981836285	0.08677299981836285	0.0
347	0.0	0.04318894504492167	0.0	0.02879263002994778	0.0	0.05758526005989556	0.0
348	0.0	0.07900153893272192	0.016928901199868982	0.05078670359960695	0.04514373653298395	0.14107417666557484	0.005642967066622994
349	0.05009052301819586	0.05009052301819586	0.0	0.05009052301819586	0.0	0.0	0.10018104603639172
350	0.019361891671777664	0.029042837507666494	0.0	0.009680945835888832	0.019361891671777664	0.08712851252299948	0.0
351	0.0	0.06397112000435665	0.010661853334059442	0.021323706668118884	0.021323706668118884	0.06397112000435665	0.0
352	0.0	0.08646107609554321	0.0	0.02593832282866296	0.00864610760955432	0.060522753266880246	0.0
353	0.12680144526293144	0.042267148420977146	0.0	0.021133574210488573	0.0	0.021133574210488573	0.2536028905258629
354	0.013078042303435306	0.026156084606870612	0.013078042303435306	0.045773148062023566	0.039234126910305915	0.16347552879294133	0.0
355	0.02255384108019632	0.0075179470267321075	0.015035894053464215	0.08269741729405318	0.04510768216039264	0.1127692054009816	0.0075179470267321075
356	0.028154434571018107	0.03753924609469081	0.04692405761836351	0.03753924609469081	0.009384811523672702	0.17831141894978134	0.0
357	0.0	0.03315423167212019	0.03315423167212019	0.06630846334424038	0.0	0.03315423167212019	0.0
358	0.0	0.02538819852820651	0.0	0.016925465685471007	0.008462732842735503	0.09309006127009055	0.0
359	0.015531901798028562	0.023297852697042844	0.023297852697042844	0.04659570539408569	0.023297852697042844	0.15531901798028563	0.0
360	0.02236627204212922	0.04473254408425844	0.02236627204212922	0.04473254408425844	0.0	0.04473254408425844	0.08946508816851688
361	0.03392701479321645	0.03392701479321645	0.0	0.0226180098621443	0.01130900493107215	0.0452360197242886	0.1583260690350101
362	0.0	0.10839440602948862	0.024087645784330803	0.024087645784330803	0.012043822892165401	0.12043822892165403	0.0
363	0.0	0.12781821610961894	0.00852121440730793	0.06816971525846344	0.025563643221923785	0.13633943051692687	0.00852121440730793
364	0.019468005073129166	0.0584040152193875	0.0	0.07787202029251666	0.06813801775595207	0.17521204565816248	0.0
365	0.0	0.10330054244373248	0.005436870654933288	0.11417428375359906	0.021747482619733152	0.1467955076831988	0.0
366	0.0	0.02598401031784835	0.01732267354523223	0.02598401031784835	0.02598401031784835	0.02598401031784835	0.01732267354523223
367	0.0245259833736889	0.008175327791229633	0.016350655582459267	0.008175327791229633	0.0	0.15533122803336305	0.016350655582459267
368	0.0	0.07026398585198938	0.020075424529139824	0.030113136793709736	0.020075424529139824	0.18569767689454336	0.020075424529139824
369	0.0	0.14829010488109717	0.008238339160060955	0.0906217307606705	0.03295335664024382	0.23891183564176768	0.0
370	0.0	0.0504535987287508	0.0	0.08072575796600129	0.03027215923725048	0.1311793566947521	0.0
371	0.01804513318462704	0.02706769977694056	0.02706769977694056	0.02706769977694056	0.00902256659231352	0.08120309933082168	0.0
372	0.007290923055751616	0.02187276916725485	0.051036461390261315	0.029163692223006465	0.007290923055751616	0.15310938417078396	0.0
373	0.0	0.12577443714661585	0.026951665102846255	0.017967776735230836	0.008983888367615418	0.17069387898469293	0.0
374	0.0068712701273754085	0.2404944544581393	0.013742540254750817	0.0755839714011295	0.034356350636877045	0.19926683369388687	0.0
375	0.0	0.11408922437619057	0.031115243011688335	0.04148699068225112	0.02074349534112556	0.1452044673878789	0.0
376	0.017886397581055202	0.07154559032422081	0.008943198790527601	0.0536591927431656	0.017886397581055202	0.08048878911474841	0.0
377	0.0	0.04370026330094908	0.014566754433649695	0.02913350886729939	0.02913350886729939	0.14566754433649695	0.0
378	0.0	0.14814192748730906	0.0	0.052907831245467524	0.03174469874728052	0.08465252999274804	0.02116313249818701
379	0.04871131270286155	0.08118552117143592	0.032474208468574364	0.04871131270286155	0.0	0.016237104234287182	0.06494841693714873
380	0.01212990331990062	0.02425980663980124	0.01819485497985093	0.10916912987910558	0.01212990331990062	0.13949388817885713	0.0
381	0.0	0.005989420049774818	0.02395768019909927	0.011978840099549635	0.017968260149324452	0.15572492129414525	0.0
382	0.005721670266599689	0.08582505399899534	0.022886681066398757	0.08582505399899534	0.03433002159959814	0.21170179986418852	0.011443340533199379
383	0.014547474500333923	0.14547474500333923	0.021821211750500887	0.10910605875250443	0.029094949000667846	0.08728484700200355	0.014547474500333923
384	0.08784669487603439	0.029282231625344796	0.029282231625344796	0.014641115812672398	0.0	0.014641115812672398	0.24889896881543078
385	0.0	0.14777070116983138	0.03940552031195503	0.1379193210918426	0.029554140233966273	0.12806794101385385	0.009851380077988758
386	0.01756670322605034	0.13467805806638597	0.011711135484033562	0.05270010967815103	0.03513340645210068	0.13467805806638597	0.03513340645210068
387	0.0	0.010977417979149003	0.03293225393744701	0.15368385170808604	0.03293225393744701	0.15917256069766053	0.0
388	0.004948979198917483	0.07918366718267973	0.019795916795669933	0.054438771188092316	0.029693875193504898	0.22270406395128675	0.009897958397834966
389	0.0	0.07964399060478126	0.007964399060478126	0.05575079342334689	0.023893197181434383	0.13539478402812816	0.0
390	0.0	0.08253735687114211	0.02358210196318346	0.08253735687114211	0.02358210196318346	0.1886568157054677	0.0
391	0.006081978005734051	0.08514769208027671	0.012163956011468103	0.09122967008601077	0.024327912022936205	0.20678725219495775	0.0
392	0.0	0.07694442171660333	0.028854158143726247	0.0	0.009618052714575416	0.13465273800405583	0.0
393	0.0	0.02203932016357621	0.0	0.02754915020447026	0.011019660081788105	0.0936671106951989	0.005509830040894052
394	0.0032995035445533903	0.08908659570294154	0.01979702126732034	0.026396028356427122	0.03959404253464068	0.22106673748507716	0.013198014178213561
395	0.0	0.04063689467966661	0.0	0.010159223669916652	0.020318447339833304	0.08127378935933322	0.0
396	0.00896005550950784	0.0448002775475392	0.00896005550950784	0.01792011101901568	0.03584022203803136	0.23296144324720383	0.026880166528523517
397	0.006008743073270502	0.08412240302578704	0.030043715366352513	0.012017486146541004	0.012017486146541004	0.18026229219811507	0.018026229219811507
398	0.04193139346887673	0.0	0.04193139346887673	0.020965696734438367	0.0	0.04193139346887673	0.18869127060994528
399	0.0	0.16246396996561505	0.01547275904434429	0.0696274156995493	0.023209138566516435	0.12378207235475432	0.0
400	0.007578857346406384	0.022736572039219152	0.011368286019609576	0.026526000712422344	0.03789428673203192	0.15157714692812768	0.0
401	0.0	0.04773392043446408	0.0	0.07637427269514253	0.019093568173785633	0.10501462495582098	0.0
402	0.0	0.17278013225641706	0.017278013225641705	0.05183403967692512	0.017278013225641705	0.12958509919231279	0.0
403	0.05479966243511909	0.0	0.018266554145039696	0.0	0.018266554145039696	0.03653310829007939	0.12786587901527788
404	0.0	0.1341389299580891	0.011178244163174093	0.05589122081587046	0.011178244163174093	0.06706946497904455	0.022356488326348185
405	0.0	0.18337171616451844	0.0	0.07720914364821829	0.009651142956027287	0.11581371547232744	0.0
406	0.010301617120256885	0.12361940544308261	0.02060323424051377	0.030904851360770653	0.02060323424051377	0.0721113198417982	0.0
407	0.016484511834894675	0.0	0.0	0.0	0.03296902366978935	0.03296902366978935	0.16484511834894675
408	0.0	0.08127922673599372	0.027093075578664572	0.07224820154310553	0.009031025192888191	0.11740332750754649	0.009031025192888191
409	0.008063401824596085	0.028221906386086296	0.008063401824596085	0.040317009122980425	0.036285308210682383	0.036285308210682383	0.0
410	0.005662928165852228	0.005662928165852228	0.033977568995113366	0.045303425326817824	0.016988784497556683	0.1868766294731235	0.0
411	0.012672958240019587	0.019009437360029382	0.0	0.012672958240019587	0.012672958240019587	0.1013836659201567	0.006336479120009794
412	0.0	0.025649458802128853	0.008549819600709618	0.03419927840283847	0.017099639201419235	0.1453469332120635	0.0
413	0.0	0.11250384541199734	0.018750640901999557	0.037501281803999115	0.028125961352999336	0.14062980676499667	0.0
414	0.0	0.10672418254081459	0.0	0.0254105196525749	0.02032841572205992	0.2083662611511142	0.0
415	0.0	0.02725799657961229	0.031151996090985474	0.042833994625105024	0.02725799657961229	0.1440779819208078	0.0038939995113731842
416	0.0	0.20552925391642812	0.026808163554316713	0.05361632710863343	0.0312761908133695	0.1563809540668475	0.004468027259052786
417	0.016131597029637693	0.059149189108671535	0.026885995049396153	0.016131597029637693	0.00537719900987923	0.12905277623710154	0.00537719900987923
418	0.0	0.09987135976221417	0.026632362603257114	0.0932132691113999	0.026632362603257114	0.20640081017524264	0.0
419	0.0	0.10395310174187211	0.032485344294335035	0.07796482630640408	0.032485344294335035	0.15592965261280817	0.012994137717734014
420	0.0	0.0	0.01840135880650326	0.07360543522601304	0.01840135880650326	0.13801019104877446	0.00920067940325163
421	0.011299054340110892	0.007532702893407261	0.018831757233518154	0.03766351446703631	0.015065405786814522	0.1355886520813307	0.011299054340110892
422	0.0	0.0	0.016063868397104466	0.008031934198552233	0.040159670992761166	0.008031934198552233	0.0
423	0.02853650727676748	0.0	0.0	0.0	0.01426825363838374	0.01426825363838374	0.04280476091515122
424	0.0	0.009619387597334671	0.0	0.009619387597334671	0.04809693798667335	0.009619387597334671	0.0
425	0.03781445847530735	0.0	0.025209638983538233	0.0	0.03781445847530735	0.012604819491769116	0.13865301440946026
426	0.0	0.0	0.0	0.0	0.017455436425840954	0.0	0.03491087285168191
427	0.0	0.0	0.0	0.0	0.028828501260673087	0.014414250630336543	0.0
428	0.0	0.01751602719900157	0.01751602719900157	0.029193378665002618	0.11093483892700993	0.02335470293200209	0.0
429	0.10484276710366572	0.009531160645787792	0.019062321291575583	0.019062321291575583	0.04765580322893896	0.019062321291575583	0.13343624904102908
430	0.0	0.006022020636596778	0.012044041273193556	0.006022020636596778	0.048176165092774226	0.006022020636596778	0.0
431	0.0	0.014049711527259569	0.028099423054519138	0.014049711527259569	0.014049711527259569	0.042149134581778706	0.014049711527259569
432	0.0	0.0	0.0	0.0	0.029591497808609105	0.0	0.05918299561721821
433	0.0	0.014245072057454743	0.0	0.007122536028727372	0.0498577522010916	0.007122536028727372	0.0
434	0.0	0.013452238537854362	0.0	0.06053507342034463	0.06053507342034463	0.07398731195819899	0.006726119268927181
435	0.0	0.04368057197462652	0.0	0.01456019065820884	0.02912038131641768	0.0728009532910442	0.0
436	0.0	0.0402993266542511	0.030224494990688324	0.09067348497206497	0.09067348497206497	0.06044898998137665	0.0
437	0.0116945067431247	0.0116945067431247	0.0	0.0467780269724988	0.0350835202293741	0.0116945067431247	0.1520285876606211
438	0.01318818287963712	0.05934682295836704	0.00659409143981856	0.05934682295836704	0.02637636575927424	0.07253500583800415	0.0
439	0.014879453255607493	0.014879453255607493	0.014879453255607493	0.08927671953364495	0.05951781302242997	0.10415617278925245	0.0
440	0.0	0.027139465475470713	0.02171157238037657	0.11941364809207114	0.054278930950941426	0.05970682404603557	0.005427893095094142
441	0.0	0.02794812054335457	0.013974060271677285	0.02794812054335457	0.013974060271677285	0.06987030135838643	0.0
442	0.051283924496351836	0.03418928299756789	0.0	0.03418928299756789	0.03418928299756789	0.017094641498783945	0.03418928299756789
443	0.0	0.053798738786375325	0.017932912928791775	0.0717316517151671	0.07770928935809769	0.13150802814447302	0.0
444	0.0	0.04541058695280056	0.0	0.14758440759660182	0.03405794021460042	0.04541058695280056	0.0
445	0.01224724459487362	0.016329659459831496	0.01224724459487362	0.12655486081369408	0.10206037162394684	0.05715380810941023	0.008164829729915748
446	0.0	0.03762883473534389	0.0	0.05644325210301584	0.03762883473534389	0.03762883473534389	0.0
447	0.010102040868919413	0.0	0.0	0.010102040868919413	0.03030612260675824	0.03030612260675824	0.0
448	0.0	0.052759614254766496	0.0	0.0	0.026379807127383248	0.0	0.0
449	0.012949120885698353	0.05179648354279341	0.019423681328547528	0.07122016487134095	0.019423681328547528	0.08416928575703929	0.0
450	0.0	0.033389028164708894	0.033389028164708894	0.06677805632941779	0.0	0.016694514082354447	0.0
451	0.020648937605075614	0.04129787521015123	0.006882979201691871	0.08947872962199432	0.06194681281522684	0.13077660483214554	0.013765958403383741
452	0.0	0.01409324639048543	0.01409324639048543	0.01409324639048543	0.06341960875718444	0.01409324639048543	0.0
453	0.0	0.0056787024965657225	0.017036107489697166	0.11357404993131445	0.062465727462222946	0.062465727462222946	0.0056787024965657225
454	0.0	0.05780286019910372	0.03211270011061318	0.07064794024334899	0.07707048026547163	0.11560572039820743	0.0
455	0.050023453992377356	0.0	0.0	0.012505863498094339	0.03751759049428302	0.0	0.1875879524714151
456	0.0	0.045147198703228	0.012899199629493716	0.10319359703594973	0.07094559796221543	0.10319359703594973	0.006449599814746858
457	0.0	0.01765698985458347	0.01765698985458347	0.026485484781875207	0.03531397970916694	0.07062795941833389	0.008828494927291736
458	0.0	0.023607963364813148	0.0	0.0	0.011803981682406574	0.011803981682406574	0.0
459	0.0	0.0	0.0	0.0	0.013725701281150703	0.041177103843452106	0.0
460	0.024012874351904117	0.036019311527856174	0.012006437175952058	0.06003218587976029	0.036019311527856174	0.012006437175952058	0.0840450602316644
461	0.0	0.0453288711774194	0.0226644355887097	0.07932552456048395	0.0679933067661291	0.0453288711774194	0.1133221779435485
462	0.0	0.009820453933476948	0.019640907866953897	0.04910226966738474	0.05892272360086169	0.03928181573390779	0.0
463	0.01454055244170612	0.02908110488341224	0.0	0.02908110488341224	0.05089193354597142	0.0727027622085306	0.021810828662559182
464	0.0	0.024230412139493798	0.012115206069746899	0.024230412139493798	0.024230412139493798	0.060576030348734496	0.024230412139493798
465	0.011855299985119524	0.15411889980655383	0.0	0.07113179991071715	0.047421199940478095	0.047421199940478095	0.0
466	0.023846593248375923	0.009538637299350368	0.014307955949025553	0.05723182379610221	0.06677046109545258	0.11446364759220443	0.0
467	0.015873015873015872	0.031746031746031744	0.0	0.07936507936507936	0.047619047619047616	0.015873015873015872	0.0
468	0.04280585024726951	0.0	0.0	0.0	0.0	0.021402925123634755	0.0
469	0.0	0.035821055117553645	0.011940351705851214	0.0	0.02388070341170243	0.0835824619409585	0.0
470	0.007002773647655489	0.05602218918124391	0.021008320942966466	0.07002773647655489	0.07002773647655489	0.07703051012421037	0.0
471	0.0	0.045713705226476394	0.022856852613238197	0.09142741045295279	0.09904636132403219	0.07618950871079398	0.0
472	0.0	0.036149170058472534	0.0	0.054223755087708804	0.018074585029236267	0.036149170058472534	0.0
473	0.0	0.049006132956786665	0.024503066478393332	0.08984457708744222	0.049006132956786665	0.08984457708744222	0.0
474	0.014069165197083818	0.05627666078833527	0.028138330394167636	0.028138330394167636	0.0703458259854191	0.11255332157667054	0.014069165197083818
475	0.0	0.020966848790747967	0.03145027318612195	0.11531766834911382	0.020966848790747967	0.08386739516299187	0.0
476	0.015460272246196099	0.12368217796956879	0.02319040836929415	0.0773013612309805	0.0463808167385883	0.0773013612309805	0.0
477	0.0	0.05931819989552855	0.0	0.09490911983284568	0.04745455991642284	0.03559091993731713	0.0
478	0.01619540860467409	0.01619540860467409	0.04318775627913091	0.01619540860467409	0.05398469534891363	0.11336786023271864	0.005398469534891363
479	0.0	0.1093238998166124	0.01093238998166124	0.02186477996332248	0.032797169944983724	0.12025628979827364	0.0
480	0.003921840044458431	0.035296560400125875	0.015687360177833724	0.05490576062241803	0.07843680088916861	0.07059312080025175	0.0
481	0.04173919355648411	0.0	0.04173919355648411	0.06260879033472617	0.020869596778242055	0.0	0.0
482	0.0	0.04181952650174518	0.03136464487630889	0.05750184893989963	0.07318417137805408	0.08363905300349037	0.005227440812718148
483	0.0	0.03929129013546712	0.03929129013546712	0.03929129013546712	0.01964564506773356	0.01964564506773356	0.05893693520320068
484	0.0121099303430106	0.01513741292876325	0.01513741292876325	0.03935727361478445	0.0847695124010742	0.05752216912930035	0.00302748258575265
485	0.0	0.0	0.026077591960304673	0.026077591960304673	0.06519397990076167	0.026077591960304673	0.0
486	0.02424465066702759	0.02424465066702759	0.012122325333513794	0.0	0.04848930133405518	0.012122325333513794	0.0
487	0.0	0.0	0.0	0.0	0.06321000756850997	0.015802501892127493	0.0
488	0.0	0.01671315676162189	0.011142104507747925	0.05571052253873963	0.07242367930036152	0.09470788831585737	0.011142104507747925
489	0.0	0.028985507246376812	0.028985507246376812	0.0	0.057971014492753624	0.043478260869565216	0.0
490	0.033557802760701215	0.033557802760701215	0.0	0.0	0.033557802760701215	0.016778901380350607	0.0
491	0.0	0.02845984081530606	0.0	0.08537952244591818	0.04268976122295909	0.13518424387270378	0.007114960203826515
492	0.0	0.03754174290545253	0.005363106129350361	0.05363106129350361	0.021452424517401442	0.0965359103283065	0.010726212258700721
493	0.0	0.011674764789606237	0.0	0.09923550071165302	0.08172335352724366	0.05253644155322807	0.0
494	0.01600307288501921	0.03200614577003842	0.01600307288501921	0.04800921865505763	0.024004609327528816	0.07201382798258645	0.0
495	0.01946063082851872	0.0	0.00973031541425936	0.01946063082851872	0.07784252331407487	0.03892126165703744	0.0
496	0.0	0.03566881875032109	0.02377921250021406	0.05944803125053515	0.07133763750064218	0.03566881875032109	0.01188960625010703
497	0.0	0.04580186033759067	0.0	0.08015325559078368	0.0	0.05725232542198834	0.0
498	0.0	0.07623834160181593	0.01694185368929243	0.07623834160181593	0.050825561067877285	0.06776741475716971	0.01694185368929243
499	0.0	0.05997155742737171	0.0	0.0436156781289976	0.07087547695962111	0.10903919532249401	0.016355879298374103
500	0.01044318792088783	0.12009666109021003	0.0365511577231074	0.11487506712976611	0.057437533564883056	0.09398869128799046	0.01044318792088783
501	0.0	0.09386465089278642	0.0	0.04693232544639321	0.04693232544639321	0.0	0.0
502	0.0	0.008627424444717641	0.0	0.05176454666830585	0.05176454666830585	0.05176454666830585	0.008627424444717641
503	0.007419835097481367	0.07419835097481367	0.014839670194962734	0.05935868077985094	0.044519010584888205	0.05935868077985094	0.007419835097481367
504	0.0	0.0	0.0	0.031980561725910656	0.031980561725910656	0.015990280862955328	0.0
505	0.015686877630880322	0.054904071708081134	0.054904071708081134	0.031373755261760644	0.04706063289264097	0.13333845986248274	0.0
506	0.008230243607705242	0.016460487215410484	0.016460487215410484	0.024690730823115726	0.03292097443082097	0.024690730823115726	0.016460487215410484
507	0.0	0.048312641932074255	0.020705417970888967	0.06901805990296321	0.055214447922370576	0.1242325078253338	0.0
508	0.0	0.018176561258998206	0.009088280629499103	0.08179452566549193	0.06361796440649373	0.009088280629499103	0.018176561258998206
509	0.01094843116800099	0.0	0.016422646752001484	0.0	0.04379372467200396	0.0	0.0
510	0.007297909302497077	0.08027700232746784	0.029191637209988307	0.07297909302497077	0.014595818604994154	0.10946863953745616	0.014595818604994154
511	0.02331121256658948	0.0	0.00777040418886316	0.01554080837772632	0.0777040418886316	0.02331121256658948	0.10101525445522108
512	0.0	0.009352842927637066	0.018705685855274132	0.12158695805928185	0.08885200781255212	0.07949916488491506	0.0
513	0.006180143947117157	0.0432610076298201	0.012360287894234314	0.09888230315387452	0.09270215920675735	0.1297830228894603	0.0
514	0.006339789116762172	0.10143662586819475	0.006339789116762172	0.08241725851790824	0.05071831293409738	0.10143662586819475	0.0
515	0.0	0.007431504570113826	0.0	0.029726018280455305	0.05945203656091061	0.10404106398159356	0.0
516	0.0	0.036386016135405715	0.014554406454162287	0.029108812908324573	0.050940422589568005	0.09460364195205487	0.007277203227081143
517	0.0	0.14288359421002558	0.020411942030003655	0.06123582609001097	0.07484378744334674	0.08164776812001462	0.006803980676667885
518	0.0	0.04220331890571441	0.0	0.056271091874285875	0.014067772968571469	0.04220331890571441	0.0
519	0.009660145050098943	0.11592174060118732	0.0	0.05796087030059366	0.04830072525049471	0.08694130545089049	0.0
520	0.016232349870096984	0.14068036554084054	0.02705391645016164	0.11903723238071122	0.05410783290032328	0.07575096606045259	0.010821566580064657
521	0.012612837825590072	0.23964391868621138	0.01891925673838511	0.04414493238956525	0.03153209456397518	0.11351554043031065	0.0
522	0.027869320571664705	0.06270597128624558	0.013934660285832352	0.05573864114332941	0.06967330142916175	0.04877131100041323	0.027869320571664705
523	0.0	0.0	0.0	0.0	0.0	0.0	0.0
524	0.0	0.0	0.0	0.0	0.058520573598065284	0.058520573598065284	0.0
525	0.0	0.0	0.0	0.0	0.023162052730603976	0.0	0.0
526	0.0	0.03645413082882446	0.0	0.0	0.05468119624323669	0.01822706541441223	0.0
527	0.0	0.0	0.030223344611218454	0.015111672305609227	0.0	0.030223344611218454	0.0
528	0.0	0.0	0.0	0.0	0.0	0.0	0.0
529	0.0	0.0	0.0	0.0	0.0	0.0	0.0
530	0.0	0.0	0.0	0.0	0.0	0.0	0.0
531	0.0	0.0	0.0	0.0	0.02564102564102564	0.0	0.0641025641025641
532	0.0	0.0	0.0	0.0	0.0	0.0	0.0
533	0.0	0.0	0.0	0.033557802760701215	0.0	0.0	0.0
534	0.0	0.0	0.0	0.0	0.040723148118768406	0.0	0.0
535	0.0	0.0	0.0	0.0	0.0	0.0	0.0
536	0.0	0.0	0.0	0.0	0.0	0.0	0.0
537	0.0	0.0	0.0	0.0	0.0	0.0	0.0
538	0.0	0.0	0.03617873026462108	0.0	0.0	0.03617873026462108	0.0
539	0.0	0.0	0.0	0.011195043036766855	0.011195043036766855	0.033585129110300566	0.08956034429413484
540	0.0	0.0	0.06872081327440495	0.034360406637202474	0.0	0.0	0.0
541	0.0	0.0	0.0	0.0	0.0	0.0	0.0
542	0.0	0.0	0.0	0.0	0.0	0.0	0.0
543	0.0	0.0	0.0	0.0	0.0	0.04449941594899848	0.0
544	0.0	0.0	0.0	0.0	0.0	0.0	0.0
545	0.0	0.0	0.0	0.0	0.05263157894736842	0.0	0.0
546	0.0	0.0	0.0	0.0	0.0298142396999972	0.0298142396999972	0.0
547	0.0	0.05177803730784977	0.10355607461569954	0.0	0.0	0.0	0.0
548	0.0	0.0	0.0	0.0	0.0	0.0	0.0
549	0.0	0.0	0.0	0.0	0.0	0.0	0.05603318146805258
550	0.0	0.0	0.0	0.0	0.0	0.0	0.0
551	0.0	0.0	0.0	0.0	0.0	0.0	0.0
552	0.0	0.0	0.0	0.0	0.0	0.0	0.0
553	0.0	0.0	0.0	0.0	0.0	0.0	0.0
554	0.0	0.0	0.0	0.0	0.0	0.0	0.0
555	0.0	0.0	0.0	0.0	0.039644788229876424	0.0	0.0
556	0.0	0.0	0.0	0.0	0.0	0.020892357824136742	0.0
557	0.0	0.0	0.0	0.0	0.0	0.0	0.0
558	0.0	0.0	0.0	0.0	0.03280893574623933	0.0	0.0
559	0.0	0.0	0.0	0.0	0.0	0.0629940788348712	0.0
560	0.0	0.0	0.0	0.027983662310423867	0.0	0.0	0.0
561	0.0	0.0	0.0	0.0	0.0	0.0	0.0
562	0.0	0.0	0.0	0.0	0.0	0.0	0.0
563	0.0	0.0	0.06145850838630021	0.0	0.0	0.030729254193150105	0.0
564	0.0	0.0	0.05070201265633938	0.0	0.02535100632816969	0.0	0.0
565	0.0	0.0	0.0	0.0	0.025540472211939846	0.025540472211939846	0.0
566	0.0	0.0	0.0	0.023986954644045835	0.0	0.04797390928809167	0.0
567	0.0	0.0	0.0	0.0	0.0	0.03177005447496773	0.0
568	0.0	0.03062819459158444	0.0	0.01531409729579222	0.03062819459158444	0.0	0.0
569	0.026624102127695722	0.0	0.0	0.0	0.013312051063847861	0.0	0.0
570	0.0	0.0	0.0	0.0541706899093592	0.0	0.03611379327290613	0.0
571	0.0	0.0	0.0	0.0	0.0	0.021947564065307356	0.0
572	0.0	0.0	0.0	0.028116077855776665	0.0	0.0	0.0
573	0.0	0.0	0.0	0.0	0.0	0.0	0.0
574	0.0	0.0	0.0	0.0	0.0	0.0	0.0
575	0.012982634358099925	0.02596526871619985	0.012982634358099925	0.0	0.02596526871619985	0.06491317179049962	0.0
576	0.0	0.0	0.0	0.018656586541256383	0.037313173082512766	0.0	0.0
577	0.0	0.0	0.0	0.0	0.0	0.0	0.1121103709342421
578	0.0	0.0	0.0	0.0	0.0	0.0	0.04098739319195582
579	0.0	0.06982174570336382	0.0	0.0	0.04363859106460238	0.04363859106460238	0.0
580	0.0	0.012577870090366055	0.02515574018073211	0.0	0.037733610271098166	0.07546722054219633	0.0
581	0.0	0.025203633113534348	0.0	0.012601816556767174	0.0	0.050407266227068696	0.025203633113534348
582	0.0	0.045097806228294575	0.0	0.0	0.022548903114147287	0.022548903114147287	0.0
583	0.0	0.0	0.0	0.0	0.032879797461071454	0.0	0.0
584	0.04567400595261685	0.05480880714314022	0.02740440357157011	0.00913480119052337	0.00913480119052337	0.02740440357157011	0.04567400595261685
585	0.0	0.0	0.0	0.02006834877696495	0.02006834877696495	0.0401366975539299	0.12041009266178969
586	0.0	0.0	0.0	0.0	0.0	0.0	0.0
587	0.0	0.01907966171296492	0.0	0.00953983085648246	0.00953983085648246	0.08585847770834214	0.0
588	0.0	0.0	0.03047845743896501	0.0	0.0	0.0	0.0
589	0.0	0.03571428571428571	0.0	0.0	0.0	0.017857142857142856	0.0
590	0.0	0.0	0.0	0.0	0.0	0.010689838846014718	0.0534491942300736
591	0.0	0.05165079796192418	0.02066031918476967	0.0	0.04132063836953934	0.06198095755430901	0.0
592	0.0	0.018446699748290288	0.018446699748290288	0.009223349874145144	0.036893399496580576	0.036893399496580576	0.0
593	0.020175277533341876	0.020175277533341876	0.020175277533341876	0.010087638766670938	0.020175277533341876	0.06052583260002563	0.12105166520005126
594	0.0	0.0	0.021586644588817278	0.0	0.021586644588817278	0.0	0.0
595	0.0	0.03899517220909279	0.029246379156819595	0.0	0.03899517220909279	0.04874396526136599	0.0
596	0.0	0.0	0.0	0.0	0.0	0.027874733666903025	0.05574946733380605
597	0.015021044203152742	0.0	0.0	0.030042088406305484	0.06008417681261097	0.06008417681261097	0.007510522101576371
598	0.0	0.0385280891896502	0.025685392793100136	0.0	0.0385280891896502	0.06421348198275034	0.0385280891896502
599	0.0	0.009555497043061452	0.009555497043061452	0.009555497043061452	0.019110994086122903	0.009555497043061452	0.0
600	0.0	0.0	0.0	0.0	0.0	0.03653920476209348	0.0
601	0.0	0.030025156607402997	0.015012578303701498	0.0	0.015012578303701498	0.030025156607402997	0.030025156607402997
602	0.0	0.0	0.03228747597800068	0.0	0.0	0.0	0.03228747597800068
603	0.0	0.0	0.0	0.009855685228632576	0.0394227409145303	0.0394227409145303	0.02956705568589773
604	0.0	0.0	0.03366221139379705	0.0	0.0	0.0	0.0
605	0.0	0.027456575727816533	0.027456575727816533	0.013728287863908267	0.013728287863908267	0.08236972718344959	0.0
606	0.0	0.0	0.0	0.0	0.0	0.0	0.15183792360022466
607	0.0	0.0	0.0	0.02223938886999066	0.02223938886999066	0.016679541652492996	0.055598472174976654
608	0.0	0.0	0.0	0.0	0.0	0.0	0.0
609	0.0	0.0	0.03276048324034816	0.01638024162017408	0.0	0.0	0.0
610	0.0	0.0	0.011612999900505624	0.0	0.03483899970151687	0.023225999801011248	0.0
611	0.128713880712757	0.0	0.0	0.0	0.0	0.0	0.14158526878403271
612	0.0	0.0	0.03850428143282595	0.019252140716412975	0.0	0.019252140716412975	0.0
613	0.0	0.0	0.010918208261595409	0.010918208261595409	0.027295520653988523	0.032754624784786225	0.043672833046381636
614	0.0	0.0	0.0	0.08126120990005095	0.020315302475012738	0.0	0.0
615	0.0	0.0	0.0	0.0	0.031567581587358555	0.0	0.0
616	0.0	0.0	0.0	0.0	0.03359565703416979	0.0	0.0
617	0.0	0.0	0.0	0.0	0.0	0.0	0.0
618	0.0	0.0	0.0	0.0	0.0	0.0	0.20480798012976012
619	0.0	0.0	0.013622157841701952	0.013622157841701952	0.06811078920850977	0.0	0.0
620	0.0	0.0	0.0	0.0	0.0	0.0	0.03222454963485545
621	0.0	0.0	0.0	0.0	0.05015698625755192	0.0	0.0
622	0.0	0.0	0.0	0.0	0.03141921118033474	0.03141921118033474	0.0
623	0.0	0.0	0.0	0.0	0.0	0.0	0.0
624	0.0	0.0	0.0	0.017246506858208475	0.0	0.017246506858208475	0.0
625	0.0	0.0	0.0	0.0	0.0	0.0	0.0
626	0.0	0.0	0.05616559563017304	0.0	0.05616559563017304	0.0	0.0
627	0.0	0.0	0.0	0.0	0.0	0.0	0.0
628	0.0	0.0	0.0	0.0	0.04372694694466261	0.08745389388932522	0.0
629	0.0	0.0	0.028553951908418196	0.0	0.028553951908418196	0.07138487977104549	0.0
630	0.0	0.0	0.0	0.013648777260815353	0.013648777260815353	0.013648777260815353	0.027297554521630706
631	0.0	0.01248756740109525	0.006243783700547625	0.0	0.04370648590383337	0.01248756740109525	0.0
632	0.0	0.0	0.0	0.013818430323758357	0.027636860647516713	0.013818430323758357	0.0
633	0.0	0.015424827112758251	0.0	0.0	0.09254896267654951	0.046274481338274755	0.0
634	0.0	0.0	0.0	0.0	0.0	0.02101656758545993	0.0
635	0.0	0.0	0.0	0.01642880193633814	0.01642880193633814	0.01642880193633814	0.0
636	0.0	0.0	0.0	0.045859016797805525	0.0	0.0	0.0
637	0.0	0.01259881576697424	0.0	0.01259881576697424	0.0	0.02519763153394848	0.0
638	0.0	0.0	0.016490986016919593	0.010993990677946396	0.04947295805075878	0.010993990677946396	0.0
639	0.0	0.0	0.0	0.0	0.0	0.0	0.0
640	0.0	0.0	0.0	0.0	0.039825153146676354	0.019912576573338177	0.039825153146676354
641	0.0	0.0	0.0	0.0	0.042485928866208736	0.0	0.0
642	0.029894063777797554	0.0	0.0	0.0	0.0	0.0	0.0
643	0.0	0.0	0.0	0.0	0.0	0.06913011298202835	0.0
644	0.0	0.0	0.0	0.02853650727676748	0.0	0.0	0.0
645	0.0	0.0	0.0	0.0	0.0	0.0	0.06388765649999399
646	0.0	0.0	0.0	0.032461373658059775	0.0	0.0	0.0
647	0.0	0.0	0.06600983619844496	0.0	0.0	0.0	0.0
648	0.0	0.0	0.0	0.0	0.041344911529736156	0.0	0.0
649	0.0	0.0	0.0	0.029012942659282972	0.029012942659282972	0.0	0.0
650	0.0	0.0	0.0	0.0	0.0	0.07443229275647868	0.0
651	0.0	0.0	0.06533715203848012	0.0	0.0	0.0	0.0
652	0.0	0.0	0.0	0.0	0.0	0.0	0.0
653	0.0	0.0	0.0	0.0	0.0	0.0	0.0
654	0.0	0.0	0.0	0.0	0.0	0.04582289310823138	0.04582289310823138
655	0.0	0.0	0.0	0.0	0.0	0.0	0.0
656	0.0	0.0	0.0	0.0	0.029894063777797554	0.0	0.0
657	0.0	0.0	0.0	0.0	0.0	0.0	0.0
658	0.0	0.0	0.0	0.020399668712070152	0.020399668712070152	0.020399668712070152	0.0
659	0.0	0.0	0.0	0.0	0.01922366120271981	0.0	0.0
660	0.0	0.0	0.0	0.0	0.0	0.0	0.0
661	0.0	0.0	0.0	0.0	0.0	0.0	0.0
662	0.0	0.0	0.0	0.0	0.0	0.0	0.0
663	0.0	0.0	0.0	0.0	0.02570023310217136	0.0	0.0
664	0.0	0.0	0.0	0.04499212706658475	0.0	0.0	0.0
665	0.0	0.0	0.0	0.0	0.0	0.024566243134638045	0.0
666	0.0	0.0	0.0	0.0	0.0	0.0	0.08144629623753681
667	0.0	0.0	0.03753594027406051	0.0	0.0	0.0	0.05630391041109076
668	0.0	0.0	0.0	0.0	0.0	0.0	0.0
669	0.0	0.0	0.0	0.0	0.03829197905337418	0.0	0.0
670	0.0	0.0	0.0	0.0	0.01795184592614303	0.01795184592614303	0.0
671	0.0	0.0	0.0	0.0	0.03021989426077497	0.03021989426077497	0.0
672	0.0	0.0	0.0	0.0	0.0	0.0	0.0
673	0.0	0.0	0.0	0.0	0.036369648372665396	0.0	0.0
674	0.0	0.0	0.0	0.0	0.0	0.0	0.05992215177119797
675	0.0	0.0	0.029012942659282972	0.0	0.0	0.0	0.0
676	0.0	0.0	0.0	0.0	0.0	0.0	0.03163859985841663
677	0.06066179032873795	0.0	0.0	0.0	0.0	0.0	0.0
678	0.0	0.024009413535520656	0.024009413535520656	0.0	0.0	0.012004706767760328	0.0
679	0.0	0.0	0.0	0.02051093267690182	0.01025546633845091	0.02051093267690182	0.02051093267690182
680	0.0	0.0	0.0	0.0	0.0	0.0	0.0
681	0.0	0.0	0.0	0.0	0.0	0.0	0.0
682	0.035039222081842444	0.0	0.0	0.0	0.0	0.017519611040921222	0.12263727728644856
683	0.0	0.0	0.0	0.0	0.0	0.0	0.0
684	0.0	0.0	0.0	0.0	0.0	0.0	0.0
685	0.0	0.0	0.0	0.0	0.0	0.0	0.0
686	0.0	0.0	0.0	0.0	0.0	0.0	0.0
687	0.0	0.0	0.0	0.0	0.03468961565679801	0.0	0.0
688	0.0	0.0	0.0	0.0	0.031686212526223896	0.031686212526223896	0.031686212526223896
689	0.0	0.0	0.0	0.0	0.0	0.0	0.0
690	0.0	0.0	0.0	0.0	0.0	0.0	0.0
691	0.0	0.0	0.0	0.0	0.0	0.0	0.0
692	0.09109750373485538	0.0	0.0	0.0	0.0	0.0	0.09109750373485538
693	0.0	0.0	0.0	0.0	0.0	0.024000768036865964	0.0
694	0.0	0.0	0.0	0.017808937699164553	0.0	0.0	0.0
695	0.0	0.0	0.0	0.0	0.0	0.0	0.12757297666876868
696	0.0	0.0	0.03244428422615251	0.0	0.0	0.0	0.0
697	0.0	0.0	0.0	0.0	0.02473853479976467	0.0	0.0
698	0.0	0.0	0.0	0.0	0.025871684190211096	0.0	0.0
699	0.0	0.0	0.0	0.0	0.0	0.0	0.0
700	0.042973504259354006	0.0	0.0	0.0	0.021486752129677003	0.0	0.150407264907739
701	0.0	0.0	0.0	0.0	0.0	0.0	0.0663885809658864
702	0.0	0.0	0.0	0.0	0.0	0.0	0.0
703	0.0	0.0	0.0	0.0	0.0	0.0	0.0
704	0.0	0.0	0.0	0.0	0.02193699965359284	0.02193699965359284	0.0
705	0.0	0.0	0.0	0.0	0.0	0.0	0.0
706	0.0	0.0	0.0	0.03542181734879073	0.0	0.0	0.03542181734879073
707	0.0	0.0	0.0	0.0	0.0	0.0563436169819011	0.0
708	0.0	0.0	0.0	0.0	0.06926356448094152	0.0	0.02308785482698051
709	0.0	0.0	0.0	0.0	0.0	0.0	0.0
710	0.0	0.0	0.0	0.0	0.0	0.0	0.0
711	0.0	0.0	0.0	0.0	0.026481357066618805	0.026481357066618805	0.0
712	0.0	0.0	0.0	0.0	0.0	0.027842302319485226	0.0
713	0.0	0.0	0.019679854401103796	0.019679854401103796	0.019679854401103796	0.0	0.0
714	0.0	0.0	0.0	0.0	0.0	0.0	0.11162911443718952
715	0.0	0.0	0.0	0.0	0.02154152090660819	0.0	0.0
716	0.02973505167250263	0.0	0.05947010334500526	0.0	0.0	0.0	0.0
717	0.0	0.0	0.0	0.0	0.0	0.0	0.0
718	0.0	0.0	0.0	0.033351867298253506	0.0	0.0	0.0
719	0.0	0.0	0.0	0.0	0.0	0.0	0.04045566970313674
720	0.0	0.0	0.0	0.0	0.0	0.0	0.04222003309207491
721	0.0	0.0	0.0	0.0	0.0	0.04319342127906801	0.0
722	0.0	0.0	0.0	0.0	0.03806934938134405	0.03806934938134405	0.0
723	0.0	0.0	0.0	0.0	0.044455422447438706	0.0	0.0
724	0.0	0.0	0.0	0.0	0.0	0.0	0.0
725	0.0	0.0	0.0	0.0	0.0	0.047298376984040214	0.0
726	0.05042729056592992	0.0	0.02521364528296496	0.05042729056592992	0.0	0.0	0.0
727	0.0	0.0	0.0	0.0	0.0	0.033351867298253506	0.0
728	0.0	0.0	0.0	0.0	0.0	0.0	0.0
729	0.0	0.0	0.0	0.0	0.0	0.0	0.0
730	0.0	0.0	0.0	0.0	0.0	0.0	0.0
731	0.0	0.0	0.0	0.038376477822666816	0.0	0.0	0.0
732	0.0	0.0	0.0	0.0	0.0	0.0	0.0
733	0.0	0.0	0.0	0.0	0.0	0.0	0.0
734	0.0	0.0	0.0	0.0	0.0	0.0	0.0
735	0.0	0.0	0.0	0.0	0.0	0.0	0.0
736	0.0	0.0	0.0	0.0	0.0	0.03504998186163908	0.0
737	0.0	0.0	0.0	0.0	0.0	0.0	0.0
738	0.0	0.0	0.0	0.028939954008661634	0.0	0.0	0.0
739	0.0	0.0	0.0710220824228435	0.0	0.03551104121142175	0.0	0.0
740	0.037938986262964235	0.0	0.0	0.0	0.0	0.0	0.0
741	0.0	0.047062080533501166	0.0	0.047062080533501166	0.0	0.023531040266750583	0.0
742	0.0	0.0	0.0	0.0	0.04778184825674966	0.04778184825674966	0.0
743	0.0	0.0	0.0	0.0	0.0	0.050964719143762556	0.0
744	0.0	0.0	0.0	0.0	0.0	0.0	0.0
745	0.0	0.0	0.0	0.0	0.03075831259604325	0.03075831259604325	0.0
746	0.0	0.0	0.0	0.03984095364447979	0.0	0.0	0.0
747	0.0	0.0	0.0	0.0	0.0	0.0	0.0
748	0.02022369785697524	0.0	0.0	0.0	0.0	0.0	0.0
749	0.0	0.0	0.0	0.022450662753346864	0.0	0.0	0.0
750	0.0	0.0	0.0	0.0	0.0	0.0	0.0
751	0.0	0.0	0.0	0.0	0.0	0.0	0.0
752	0.0	0.0	0.0	0.0	0.0	0.0	0.0
753	0.0	0.0	0.0	0.0	0.0293199664755695	0.0	0.01465998323778475
754	0.0	0.0	0.0	0.0	0.0	0.0	0.0
755	0.0	0.0	0.0	0.0	0.0	0.044151078568834795	0.0
756	0.0	0.0	0.0	0.0811774958468199	0.020294373961704974	0.020294373961704974	0.0
757	0.0	0.0	0.0	0.0	0.0	0.0	0.0
758	0.0	0.0	0.027226638505866506	0.027226638505866506	0.0	0.027226638505866506	0.0
759	0.0	0.0	0.0	0.024829877392851134	0.0	0.024829877392851134	0.0
760	0.0	0.0	0.0	0.0	0.06049506040189035	0.0	0.0
761	0.0	0.0	0.0	0.0	0.0	0.02732811719720984	0.0
762	0.0	0.0	0.0	0.0	0.0	0.0	0.0
763	0.0	0.0	0.0	0.0	0.0	0.0	0.0
764	0.0	0.0	0.04791879851827602	0.02395939925913801	0.0	0.0	0.0
765	0.0	0.0	0.07591896180011233	0.0	0.0	0.0	0.0
766	0.0	0.0	0.0	0.0	0.0	0.0	0.0
767	0.0	0.0	0.0	0.0	0.0	0.0	0.0
768	0.0	0.0	0.0	0.0	0.0	0.03244428422615251	0.0
769	0.0	0.0	0.0	0.0	0.0	0.03114373299321498	0.0
770	0.0	0.0	0.0	0.0	0.0	0.0	0.0
771	0.0	0.0	0.0	0.0	0.0	0.0	0.0
772	0.0	0.0	0.0	0.05581455721859476	0.0	0.0	0.0
773	0.0	0.0	0.0	0.0	0.0	0.0	0.0
774	0.0	0.0	0.0	0.0	0.0	0.0	0.0
775	0.0	0.0	0.04432422071779363	0.022162110358896814	0.022162110358896814	0.022162110358896814	0.0
776	0.0	0.0	0.0	0.050251890762960605	0.0	0.0	0.0
777	0.0	0.0	0.0	0.0	0.0222717701593687	0.0	0.0
778	0.03760887072223008	0.0	0.0	0.0	0.01880443536111504	0.0	0.01880443536111504
779	0.0	0.0	0.0	0.0	0.0	0.03070027799227584	0.0
780	0.0	0.0	0.0	0.04515236409857309	0.0	0.0	0.0
781	0.0	0.0	0.0	0.0	0.0	0.0	0.06950480468569159
782	0.0	0.0	0.0	0.0	0.03296902366978935	0.0	0.0
783	0.0761386987626881	0.0	0.0	0.0	0.019034674690672024	0.0	0.03806934938134405
784	0.0	0.0	0.0	0.022558941739747075	0.0	0.0	0.0
785	0.0	0.0	0.0	0.017180203318601237	0.017180203318601237	0.0	0.0
786	0.0	0.08268982305947231	0.0	0.0	0.0	0.0	0.0
787	0.04188539082916955	0.0	0.0	0.0	0.0	0.0	0.0
788	0.0	0.0	0.06796276660305849	0.0	0.0	0.03398138330152924	0.0
789	0.0	0.0	0.0	0.0	0.0	0.0	0.0
790	0.10954451150103321	0.0	0.0	0.0	0.0	0.0	0.0
791	0.0	0.0	0.03293324609693921	0.0	0.03293324609693921	0.03293324609693921	0.0
792	0.0	0.0	0.0	0.0	0.0	0.0	0.0
793	0.0	0.0	0.0	0.0	0.022043335708870276	0.0	0.0
794	0.0	0.0	0.0	0.0	0.0	0.04656201971797188	0.0
795	0.0	0.0	0.0	0.0	0.023014365447458086	0.0	0.0
796	0.0	0.0	0.0	0.0	0.017931631503020816	0.0	0.0
797	0.0	0.0	0.0	0.0	0.03620243071279983	0.0	0.0
798	0.0	0.0	0.013921151159742613	0.0	0.041763453479227844	0.013921151159742613	0.0
799	0.0	0.0	0.0	0.0	0.029741626587270104	0.05948325317454021	0.0
800	0.0	0.0	0.0	0.0	0.0	0.05641330608334511	0.0
801	0.0	0.010377330783240666	0.0	0.0	0.010377330783240666	0.02075466156648133	0.0
802	0.0	0.018123497440281577	0.009061748720140789	0.0	0.0	0.027185246160422366	0.0
803	0.0	0.0	0.0	0.023236970617008655	0.0	0.0	0.0
804	0.0	0.013798683116522041	0.0	0.0	0.013798683116522041	0.027597366233044082	0.0965907818156543
805	0.0	0.0	0.0	0.0	0.0	0.012292398150143692	0.07375438890086215
806	0.0	0.0	0.00822078259491964	0.024662347784758922	0.0	0.03288313037967856	0.13153252151871425
807	0.0	0.0	0.0	0.010382363301091733	0.010382363301091733	0.0155735449516376	0.16611781281746774
808	0.0	0.0	0.0	0.0	0.020400140353448448	0.013600093568965632	0.08160056141379379
809	0.0	0.01666493082677583	0.0	0.0	0.008332465413387915	0.024997396240163745	0.14165191202759456
810	0.0	0.0	0.0	0.007802268136932939	0.0	0.04681360882159764	0.10142948578012821
811	0.0	0.009210430640067841	0.0	0.009210430640067841	0.055262583840407054	0.04605215320033921	0.04605215320033921
812	0.0	0.0	0.0	0.0	0.0	0.0180923255062985	0.108553953037791
813	0.04142465106674667	0.0	0.0	0.0	0.020712325533373335	0.0	0.04142465106674667
814	0.0	0.0	0.0	0.012624894069692605	0.012624894069692605	0.012624894069692605	0.06312447034846302
815	0.0	0.0	0.0	0.01698823971458752	0.0	0.01698823971458752	0.15289415743128767
816	0.0	0.0051152400816265545	0.0051152400816265545	0.025576200408132774	0.020460960326506218	0.08184384130602487	0.1483419623671701
817	0.013544466674945677	0.0	0.0	0.013544466674945677	0.0	0.06772233337472838	0.10835573339956542
818	0.0	0.0	0.016541923836708217	0.008270961918354108	0.008270961918354108	0.05789673342847875	0.1075225049386034
819	0.0	0.0	0.010556772586992273	0.010556772586992273	0.0	0.07389740810894592	0.10556772586992273
820	0.0	0.0	0.0	0.014456362470655182	0.014456362470655182	0.014456362470655182	0.014456362470655182
821	0.0	0.0	0.015366440995063938	0.046099322985191815	0.015366440995063938	0.046099322985191815	0.1229315279605115
822	0.0	0.0	0.0	0.0222181081386505	0.01110905406932525	0.0	0.16663581103987876
823	0.0	0.0	0.0	0.02322861049059416	0.007742870163531386	0.03871435081765693	0.10065731212590802
824	0.0	0.0	0.0	0.015579423821243894	0.015579423821243894	0.0	0.04673827146373168
825	0.0	0.0	0.0	0.010645529071457278	0.010645529071457278	0.031936587214371835	0.07451870350020094
826	0.0	0.0	0.0	0.0	0.013306157385308737	0.03326539346327184	0.05322462954123495
827	0.0	0.0	0.0601929265428846	0.0	0.0	0.0	0.0
828	0.0	0.0	0.0	0.017907176978341786	0.026860765467512676	0.03581435395668357	0.08953588489170893
829	0.0	0.0	0.0	0.017797651932695783	0.0	0.017797651932695783	0.09788708562982681
830	0.0	0.0	0.0	0.0	0.0	0.0	0.15643895780365824
831	0.007621163174291353	0.0	0.0	0.015242326348582707	0.04572697904574812	0.007621163174291353	0.10669628444007895
832	0.005831027698698111	0.0	0.011662055397396223	0.005831027698698111	0.005831027698698111	0.017493083096094337	0.12828260937135846
833	0.006072551012717003	0.0	0.0	0.012145102025434005	0.012145102025434005	0.04858040810173602	0.09716081620347204
834	0.0	0.0	0.0	0.010784531408540248	0.0	0.021569062817080497	0.08627625126832199
835	0.0	0.0	0.0	0.0	0.016731862035256367	0.0	0.033463724070512735
836	0.0	0.00939308810304273	0.00939308810304273	0.00939308810304273	0.0	0.07514470482434184	0.04696544051521365
837	0.0	0.0	0.046299273454351926	0.0	0.0	0.0	0.046299273454351926
838	0.0	0.008671751731163108	0.0	0.008671751731163108	0.008671751731163108	0.04335875865581554	0.09538926904279418
839	0.0	0.0	0.0	0.011563785046197367	0.0	0.057818925230986834	0.08094649532338156
840	0.0	0.0	0.0	0.022466238252069216	0.0	0.056165595630173044	0.06739871475620765
841	0.010681450530521561	0.0	0.0	0.0053407252652607805	0.010681450530521561	0.04806652738734703	0.12817740636625874
842	0.0	0.0	0.0	0.0	0.022151233248863027	0.011075616624431513	0.09968054961988362
843	0.0	0.0076162986486025125	0.015232597297205025	0.015232597297205025	0.022848895945807537	0.03808149324301256	0.10662818108043517
844	0.0	0.0	0.0	0.037775466756813224	0.02518364450454215	0.037775466756813224	0.06295911126135537
845	0.0	0.0	0.0	0.008407221205088638	0.016814442410177276	0.016814442410177276	0.15973720289668414
846	0.0	0.0	0.0	0.0	0.0	0.048999595755002526	0.0
847	0.0	0.0	0.012285902336679025	0.0	0.012285902336679025	0.02457180467335805	0.11057312103011122
848	0.009822348676680664	0.0	0.0	0.0	0.009822348676680664	0.029467046030041993	0.07857878941344532
849	0.0	0.0	0.0	0.023698944887213864	0.023698944887213864	0.0355484173308208	0.11849472443606933
850	0.0	0.012814195740641491	0.0	0.012814195740641491	0.0	0.012814195740641491	0.08969937018449044
851	0.0	0.0	0.0	0.025977190495371914	0.008659063498457305	0.06061344448920113	0.07793157148611575
852	0.0	0.0	0.0	0.021307968272885024	0.0	0.03196195240932753	0.11719382550086763
853	0.0	0.0	0.0	0.0	0.0	0.025785531156469834	0.06446382789117458
854	0.0	0.0	0.0	0.053944620826993334	0.0	0.032366772496196	0.053944620826993334
855	0.0	0.0	0.0	0.0	0.0	0.03381583323641223	0.05072374985461833
856	0.0	0.0	0.009758071433598877	0.009758071433598877	0.0	0.03903228573439551	0.07806457146879102
857	0.0	0.0	0.0	0.0	0.03280011020855545	0.0	0.04920016531283318
858	0.008162245514079562	0.0	0.008162245514079562	0.0	0.024486736542238687	0.04081122757039781	0.04081122757039781
859	0.0	0.0	0.0	0.0	0.038720154633118314	0.038720154633118314	0.05808023194967748
860	0.0	0.0	0.0	0.0	0.0	0.0	0.0
861	0.0	0.0	0.0	0.01125729321882593	0.0	0.01125729321882593	0.1125729321882593
862	0.0	0.0	0.0	0.0	0.0	0.0	0.08787495503274936
863	0.0	0.0	0.0	0.00851225689806951	0.0	0.025536770694208535	0.12768385347104266
864	0.029562389819677248	0.0	0.0	0.0	0.0	0.029562389819677248	0.11824955927870899
865	0.0	0.0	0.02077480629531073	0.0	0.0	0.04154961259062146	0.0
866	0.0	0.0	0.0	0.01976423537605237	0.01976423537605237	0.03952847075210474	0.09882117688026185
867	0.017386703560518024	0.0	0.017386703560518024	0.017386703560518024	0.0	0.052160110681554066	0.12170692492362616
868	0.0	0.0	0.0	0.0	0.0	0.07723792618179896	0.07723792618179896
869	0.0	0.0	0.0	0.0	0.0	0.03318159794312059	0.04977239691468088
870	0.0	0.0	0.0	0.00973169759406428	0.0	0.03892679037625712	0.05839018556438568
871	0.0	0.0	0.0	0.015248084103296531	0.0	0.015248084103296531	0.09148850461977918
872	0.024922239313961342	0.0	0.0	0.0	0.024922239313961342	0.024922239313961342	0.024922239313961342
873	0.020973765119087412	0.0	0.0	0.010486882559543706	0.010486882559543706	0.020973765119087412	0.13632947327406816
874	0.0	0.0	0.0	0.0	0.02119519516996487	0.10597597584982435	0.04239039033992974
875	0.0	0.013746434980705375	0.0	0.013746434980705375	0.013746434980705375	0.02749286996141075	0.13746434980705374
876	0.007685489276703678	0.0	0.0	0.007685489276703678	0.007685489276703678	0.06148391421362943	0.09222587132044414
877	0.0	0.0	0.0	0.017345460121805843	0.0	0.017345460121805843	0.05203638036541754
878	0.0	0.0	0.0	0.0	0.014980537942799493	0.0	0.08988322765679696
879	0.08560952183030245	0.0	0.0	0.0	0.02853650727676748	0.05707301455353496	0.19975555093737235
880	0.0	0.0	0.0	0.0	0.0	0.05368590708727254	0.1288461770094541
881	0.0	0.0	0.0	0.0	0.0	0.0	0.054758567819339354
882	0.0	0.0	0.0	0.0	0.024219749691391384	0.024219749691391384	0.09687899876556554
883	0.0	0.0	0.0	0.0	0.0	0.019069251784911846	0.09534625892455922
884	0.0	0.0	0.0	0.0	0.0	0.0	0.024625761678892605
885	0.0	0.0	0.0	0.0	0.0	0.0	0.09889363528682975
886	0.0	0.0	0.0	0.026584088867567534	0.0	0.0	0.0
887	0.12627032634943422	0.0	0.0	0.015783790793679277	0.0	0.06313516317471711	0.07891895396839639
888	0.0	0.0	0.02825039109405883	0.05650078218811766	0.02825039109405883	0.042375586641088245	0.0988763688292059
889	0.03119673075391651	0.0	0.0	0.015598365376958256	0.03119673075391651	0.015598365376958256	0.06239346150783302
890	0.0	0.0	0.0	0.0	0.026845704762393965	0.026845704762393965	0.11633138730370719
891	0.0	0.008651282983072488	0.0	0.025953848949217463	0.025953848949217463	0.008651282983072488	0.0692102638645799
892	0.007192197533368385	0.0	0.0	0.01438439506673677	0.01438439506673677	0.07911417286705223	0.05753758026694708
893	0.028988551782622423	0.0	0.0	0.0	0.0	0.057977103565244846	0.028988551782622423
894	0.0	0.0	0.019655129761506667	0.0	0.009827564880753334	0.009827564880753334	0.05896538928452
895	0.0	0.0	0.0	0.02511405706977552	0.01255702853488776	0.037671085604663285	0.037671085604663285
896	0.0	0.0	0.0	0.0329735040698467	0.0	0.0329735040698467	0.08243376017461675
897	0.0	0.0	0.0	0.02171861213815347	0.02171861213815347	0.02171861213815347	0.0651558364144604
898	0.0	0.013614580855202115	0.0	0.02722916171040423	0.02722916171040423	0.0	0.08168748513121268
899	0.0	0.0	0.0	0.00849075117984329	0.01698150235968658	0.01698150235968658	0.10188901415811949
900	0.0	0.0	0.0	0.0	0.0	0.0	0.07758584652912108
901	0.0	0.0	0.0	0.0	0.0	0.0	0.0
902	0.018563133840324784	0.0	0.03712626768064957	0.018563133840324784	0.0	0.0	0.0
903	0.0	0.0	0.0	0.0	0.0	0.0	0.04926646390821466
904	0.0	0.0	0.0	0.02553422683412012	0.01276711341706006	0.0	0.10213690733648048
905	0.0	0.0	0.0	0.0068022489231675184	0.020406746769502555	0.04081349353900511	0.061220240308507666
906	0.0	0.009234748133298014	0.0	0.01846949626659603	0.009234748133298014	0.02770424439989404	0.03693899253319206
907	0.0	0.0	0.0	0.006160878672959376	0.006160878672959376	0.006160878672959376	0.13553933080510627
908	0.02207419464977114	0.0	0.0	0.0	0.02207419464977114	0.01103709732488557	0.077259681274199
909	0.029991378717749873	0.0	0.0	0.0	0.0	0.04498706807662481	0.04498706807662481
910	0.16262312563634834	0.0	0.0	0.0	0.040655781409087086	0.08131156281817417	0.0
911	0.0	0.0	0.027724348650071385	0.0	0.027724348650071385	0.013862174325035692	0.05544869730014277
912	0.0	0.0	0.0	0.0	0.0	0.0	0.0
