# Supplementary material for: Minimal gene set discovery in single-cell mRNA-seq datasets with ActiveSVM
Source: Nat Comput Sci. 2022 Jun 27;2(6):387–98. doi: 10.1038/s43588-022-00263-8 (PMC10766518; doi:10.1038/s43588-022-00263-8)
Supplement: Supplementary file 7 — There are five folders for five subfigures. ED4a: the accuracy versus the number of genes selected by ActiveSVM and all comparison methods, compared with the same number of cells used. ED4b: the accuracy versus the number of genes selected by ActiveSVM and all comparison methods, where comparison methods use the entire dataset. ED4c: the t-SNE coordinates and labels. ED4d: number of acquired cells versus number of genes selected. Extended Data Fig. 4e: the t-SNE coordinates, the processed partial data matrix used for distribution plots of top gene markers we selected, and the FOV coordinates. [file 43588_2022_263_MOESM7_ESM.zip › ED4/ED4e/fov_labels_and_coordinates.csv]

	target	labels	fov_coordinate_x	fov_coordinate_y
0	0	Layer1	1305.7	414.98
1	0	Layer1	669.51	457.53
2	0	Layer1	1185.9	507.11
3	0	Layer1	710.24	533.06
4	0	Layer1	763.87	569.15
5	0	Layer1	1142.4	742.97
6	0	Layer1	957.71	755.66
7	0	Layer1	1725.4	764.51
8	0	Layer1	806.56	828.27
9	0	Layer1	1800.1	854.41
10	0	Layer1	1886.0	844.88
11	0	Layer1	950.97	863.93
12	0	Layer1	593.51	884.54
13	0	Layer1	1596.5	918.18
14	0	Layer1	1021.4	931.14
15	0	Layer1	1696.0	944.12
16	0	Layer1	391.16	972.08
17	0	Layer1	597.81	1001.1
18	0	Layer1	1865.2	1009.6
19	0	Layer1	469.54	1022.3
20	0	Layer1	1636.6	1029.2
21	0	Layer1	344.12	1041.0
22	0	Layer1	1293.3	1054.1
23	0	Layer1	1378.9	1066.2
24	0	Layer1	1594.2	1108.4
25	0	Layer1	822.23	1124.2
26	0	Layer1	560.36	1123.7
27	0	Layer1	742.3	1134.5
28	0	Layer1	1751.6	1133.9
29	0	Layer1	668.36	1165.0
30	0	Layer1	241.57	1236.5
31	0	Layer1	624.11	1246.1
32	0	Layer1	103.12	1244.6
33	0	Layer1	449.39	1248.8
34	0	Layer1	1342.6	1294.3
35	0	Layer1	407.86	1342.5
36	0	Layer1	894.7	1428.8
37	0	Layer1	1272.8	1436.4
38	0	Layer1	1363.8	1434.1
39	0	Layer1	421.27	1481.6
40	0	Layer1	271.42	1493.4
41	0	Layer1	1069.0	1515.1
42	0	Layer1	426.59	1586.4
43	0	Layer1	669.71	1629.6
44	0	Layer1	782.61	1687.7
45	0	Layer1	228.25	1698.9
46	0	Layer1	442.86	1692.8
47	0	Layer1	973.21	1705.6
48	0	Layer1	1201.2	1726.0
49	0	Layer1	854.77	1725.6
50	0	Layer1	855.84	122.03
51	0	Layer1	469.57	208.95
52	0	Layer1	1090.2	215.81
53	0	Layer1	267.56	245.42
54	0	Layer1	981.25	261.05
55	0	Layer1	390.59	277.05
56	0	Layer1	1117.0	312.56
57	0	Layer1	520.51	359.75
58	0	Layer1	980.24	382.43
59	0	Layer1	799.96	389.1
60	0	Layer1	527.31	538.48
61	0	Layer1	621.1	564.33
62	0	Layer1	571.13	677.51
63	0	Layer1	1458.0	207.93
64	0	Layer1	1738.7	244.68
65	0	Layer1	1561.7	242.0
66	0	Layer1	1319.2	234.32
67	0	Layer1	1875.4	249.56
68	0	Layer1	1428.9	334.44
69	0	Layer1	152.2	367.61
70	0	Layer1	334.16	397.61
71	0	Layer1	1623.4	414.97
72	0	Layer1	228.45	471.04
73	0	Layer1	1829.6	471.16
74	0	Layer1	1741.8	490.58
75	0	Layer1	1418.1	480.91
76	0	Layer1	363.87	495.87
77	0	Layer1	291.89	554.35
78	0	Layer1	1745.0	572.24
79	0	Layer1	1617.6	580.99
80	0	Layer1	1238.0	597.74
81	0	Layer1	1875.9	589.25
82	0	Layer1	402.8	589.35
83	0	Layer1	238.72	602.18
84	0	Layer1	1298.3	606.25
85	0	Layer1	1401.0	619.94
86	0	Layer1	312.93	632.17
87	0	Layer1	448.36	646.88
88	0	Layer1	699.92	689.47
89	0	Layer1	1923.8	695.5
90	0	Layer1	370.94	707.28
91	0	Layer1	781.88	748.95
92	0	Layer1	191.29	802.62
93	0	Layer1	1960.0	814.15
94	0	Layer1	739.38	818.87
95	0	Layer1	374.81	836.35
96	0	Layer1	1502.4	839.0
97	0	Layer1	266.0	875.11
98	0	Layer1	1357.2	890.97
99	0	Layer1	446.9	904.75
100	0	Layer1	1308.9	937.98
101	0	Layer1	745.68	922.15
102	0	Layer1	1460.8	940.49
103	0	Layer1	799.79	982.66
104	0	Layer1	996.9	1054.7
105	0	Layer1	886.81	1056.5
106	0	Layer1	1198.5	1077.4
107	0	Layer1	113.16	1090.7
108	0	Layer1	280.75	1107.6
109	0	Layer1	1444.0	1139.5
110	0	Layer1	234.96	1152.6
111	0	Layer1	404.65	1155.9
112	0	Layer1	1127.0	1172.7
113	0	Layer1	921.13	1260.5
114	0	Layer1	796.06	1271.3
115	0	Layer1	1336.0	1556.2
116	0	Layer1	1794.6	1625.1
117	0	Layer1	1383.3	1777.0
118	1	Layer2	1378.7	1786.5
119	1	Layer2	1547.5	1805.0
120	1	Layer2	1634.0	1890.9
121	1	Layer2	681.3	453.14
122	1	Layer2	773.77	559.19
123	1	Layer2	861.26	580.49
124	1	Layer2	682.46	625.45
125	1	Layer2	495.56	678.78
126	1	Layer2	594.86	688.87
127	1	Layer2	837.63	711.08
128	1	Layer2	667.59	797.63
129	1	Layer2	575.64	836.86
130	1	Layer2	830.55	838.28
131	1	Layer2	822.66	928.82
132	1	Layer2	926.19	982.7
133	1	Layer2	1601.6	140.15
134	1	Layer2	1354.5	178.6
135	1	Layer2	1800.3	206.95
136	1	Layer2	1675.2	209.95
137	1	Layer2	1597.6	278.13
138	1	Layer2	911.59	281.52
139	1	Layer2	1512.5	313.9
140	1	Layer2	1083.2	412.02
141	1	Layer2	1606.3	415.85
142	1	Layer2	1456.6	472.5
143	1	Layer2	1464.7	538.64
144	1	Layer2	1080.9	561.08
145	1	Layer2	1255.1	546.74
146	1	Layer2	1814.4	557.17
147	1	Layer2	1320.5	575.85
148	1	Layer2	376.66	602.42
149	1	Layer2	301.91	647.45
150	1	Layer2	1376.3	647.65
151	1	Layer2	1224.7	662.74
152	1	Layer2	407.08	690.47
153	1	Layer2	1439.6	704.34
154	1	Layer2	1660.6	795.69
155	1	Layer2	1213.6	804.34
156	1	Layer2	1581.2	832.92
157	1	Layer2	1496.8	836.92
158	1	Layer2	375.37	848.23
159	1	Layer2	451.05	845.44
160	1	Layer2	508.2	854.1
161	1	Layer2	1402.5	865.38
162	1	Layer2	1159.9	894.7
163	1	Layer2	1495.1	955.24
164	1	Layer2	366.94	972.24
165	1	Layer2	1388.5	972.1
166	1	Layer2	513.53	979.4
167	1	Layer2	1039.8	991.14
168	1	Layer2	289.92	1001.6
169	1	Layer2	1555.4	1015.5
170	1	Layer2	397.93	1044.7
171	1	Layer2	1816.8	1062.3
172	1	Layer2	1311.8	1064.3
173	1	Layer2	1223.2	1068.7
174	1	Layer2	1954.9	1080.9
175	1	Layer2	1410.2	1077.8
176	1	Layer2	1675.7	1086.2
177	1	Layer2	1002.1	1094.2
178	1	Layer2	1103.8	1102.7
179	1	Layer2	247.23	1111.9
180	1	Layer2	1534.7	1118.8
181	1	Layer2	493.17	1132.6
182	1	Layer2	176.2	1138.3
183	1	Layer2	1197.8	1158.6
184	1	Layer2	1370.7	1173.5
185	1	Layer2	324.83	1171.1
186	1	Layer2	1443.6	1172.4
187	1	Layer2	427.71	1198.8
188	1	Layer2	1535.1	1200.2
189	1	Layer2	900.27	1238.5
190	1	Layer2	224.88	1256.6
191	1	Layer2	1461.1	1280.3
192	1	Layer2	1021.7	1287.0
193	1	Layer2	1117.7	1293.9
194	1	Layer2	440.01	1288.7
195	1	Layer2	1737.6	1294.6
196	1	Layer2	945.65	1316.1
197	1	Layer2	368.95	1337.0
198	1	Layer2	561.77	1325.4
199	1	Layer2	1802.9	1378.6
200	1	Layer2	1326.7	1369.9
201	1	Layer2	1687.2	1392.0
202	1	Layer2	514.6	1405.4
203	1	Layer2	1241.1	1416.5
204	1	Layer2	861.75	1422.2
205	1	Layer2	590.72	1450.9
206	1	Layer2	743.94	1449.9
207	1	Layer2	1463.2	1454.4
208	1	Layer2	1109.0	1461.1
209	1	Layer2	464.69	1475.3
210	1	Layer2	918.22	1498.7
211	1	Layer2	1748.9	1504.6
212	1	Layer2	1205.4	1539.0
213	1	Layer2	743.17	1548.5
214	1	Layer2	1087.2	1575.8
215	1	Layer2	856.63	1602.7
216	1	Layer2	531.71	1597.7
217	1	Layer2	1751.5	1615.1
218	1	Layer2	653.89	1619.9
219	1	Layer2	1625.7	1618.1
220	1	Layer2	751.4	1634.2
221	1	Layer2	1164.1	1649.6
222	1	Layer2	1536.8	1667.0
223	1	Layer2	1020.7	1715.3
224	1	Layer2	918.24	1736.8
225	1	Layer2	1046.5	1825.1
226	2	Layer3	1033.1	257.05
227	2	Layer3	794.27	292.92
228	2	Layer3	892.49	333.43
229	2	Layer3	1037.7	482.11
230	2	Layer3	1174.9	454.87
231	2	Layer3	864.35	553.63
232	2	Layer3	1112.1	572.82
233	2	Layer3	1240.8	601.12
234	2	Layer3	1365.4	629.16
235	2	Layer3	713.46	648.61
236	2	Layer3	1351.7	731.0
237	2	Layer3	874.24	769.85
238	2	Layer3	1231.8	782.75
239	2	Layer3	1699.3	815.55
240	2	Layer3	1336.0	845.58
241	2	Layer3	568.71	905.37
242	2	Layer3	1744.9	914.82
243	2	Layer3	1145.7	942.57
244	2	Layer3	1047.9	969.42
245	2	Layer3	493.04	1010.5
246	2	Layer3	999.3	1015.8
247	2	Layer3	1623.1	1034.6
248	2	Layer3	1437.8	1046.3
249	2	Layer3	752.18	1060.3
250	2	Layer3	490.18	1135.7
251	2	Layer3	1073.6	1212.2
252	2	Layer3	1585.5	1208.9
253	2	Layer3	761.15	1230.4
254	2	Layer3	529.72	1280.6
255	2	Layer3	872.18	1260.4
256	2	Layer3	800.37	1293.8
257	2	Layer3	1122.9	1357.8
258	2	Layer3	1281.7	1370.7
259	2	Layer3	1487.7	1419.8
260	2	Layer3	1168.7	1459.4
261	2	Layer3	1620.9	1484.7
262	2	Layer3	998.12	1506.5
263	2	Layer3	906.57	1575.0
264	2	Layer3	1769.8	1623.7
265	2	Layer3	974.49	1642.2
266	2	Layer3	1879.2	1640.0
267	2	Layer3	1473.7	1712.1
268	2	Layer3	873.9	1791.7
269	2	Layer3	1327.8	1779.7
270	2	Layer3	1507.3	242.2
271	2	Layer3	1522.7	378.56
272	2	Layer3	1655.5	403.55
273	2	Layer3	1415.4	428.59
274	2	Layer3	1309.2	499.93
275	2	Layer3	1484.8	523.33
276	2	Layer3	1668.2	564.18
277	2	Layer3	1474.1	692.95
278	2	Layer3	876.46	1435.8
279	2	Layer3	1734.5	1490.7
280	2	Layer3	1652.8	1624.6
281	2	Layer3	1371.3	1629.1
282	2	Layer3	707.72	154.95
283	2	Layer3	520.95	164.22
284	2	Layer3	623.17	186.34
285	2	Layer3	1818.8	303.04
286	2	Layer3	551.91	318.44
287	2	Layer3	633.05	351.02
288	2	Layer3	1820.3	432.8
289	2	Layer3	703.15	435.75
290	2	Layer3	573.52	448.74
291	2	Layer3	539.39	579.98
292	2	Layer3	420.87	649.9
293	2	Layer3	325.13	651.95
294	2	Layer3	1042.1	767.07
295	2	Layer3	300.32	799.03
296	2	Layer3	713.42	822.36
297	2	Layer3	756.36	882.69
298	2	Layer3	414.39	898.37
299	2	Layer3	257.98	941.94
300	2	Layer3	1904.6	1174.7
301	2	Layer3	1273.9	1232.8
302	2	Layer3	1803.1	1234.4
303	2	Layer3	174.8	1240.0
304	2	Layer3	1936.0	1321.0
305	2	Layer3	695.89	1485.6
306	2	Layer3	602.98	1502.4
307	2	Layer3	212.18	1495.6
308	2	Layer3	355.41	1509.6
309	2	Layer3	496.92	1581.6
310	2	Layer3	644.44	1678.4
311	2	Layer3	374.85	1718.7
312	2	Layer3	546.78	1820.3
313	2	Layer3	411.24	1829.3
314	2	Layer3	1202.5	1199.5
315	2	Layer3	1411.1	1282.3
316	3	Layer4	734.12	173.2
317	3	Layer4	1601.5	187.76
318	3	Layer4	1495.3	205.83
319	3	Layer4	1033.3	286.35
320	3	Layer4	723.27	295.67
321	3	Layer4	863.07	291.82
322	3	Layer4	1135.9	326.69
323	3	Layer4	1297.7	352.94
324	3	Layer4	701.05	402.96
325	3	Layer4	854.93	417.8
326	3	Layer4	352.2	411.06
327	3	Layer4	995.24	439.72
328	3	Layer4	1091.3	451.51
329	3	Layer4	1468.1	459.06
330	3	Layer4	1285.5	526.38
331	3	Layer4	1700.8	538.11
332	3	Layer4	653.28	565.94
333	3	Layer4	726.66	605.62
334	3	Layer4	1234.0	592.7
335	3	Layer4	877.47	601.13
336	3	Layer4	432.99	647.71
337	3	Layer4	1599.6	640.47
338	3	Layer4	1184.0	657.09
339	3	Layer4	1715.2	652.71
340	3	Layer4	966.9	695.14
341	3	Layer4	856.05	704.98
342	3	Layer4	716.81	720.39
343	3	Layer4	1873.1	727.22
344	3	Layer4	366.31	731.25
345	3	Layer4	1698.0	741.69
346	3	Layer4	1441.5	790.49
347	3	Layer4	985.08	766.92
348	3	Layer4	1559.7	768.01
349	3	Layer4	482.59	770.78
350	3	Layer4	859.35	781.87
351	3	Layer4	1768.8	803.16
352	3	Layer4	1052.8	811.34
353	3	Layer4	469.33	821.01
354	3	Layer4	1909.7	851.54
355	3	Layer4	699.51	869.09
356	3	Layer4	993.52	885.85
357	3	Layer4	475.36	880.24
358	3	Layer4	1725.6	893.95
359	3	Layer4	775.74	912.61
360	3	Layer4	914.75	902.99
361	3	Layer4	1374.1	897.6
362	3	Layer4	847.67	928.91
363	3	Layer4	1124.1	915.51
364	3	Layer4	499.0	934.52
365	3	Layer4	336.15	925.75
366	3	Layer4	1539.6	947.81
367	3	Layer4	1473.9	1010.6
368	3	Layer4	904.01	1039.9
369	3	Layer4	520.84	1054.7
370	3	Layer4	413.05	1088.1
371	3	Layer4	1345.6	1088.2
372	3	Layer4	1487.5	1109.4
373	3	Layer4	1010.8	1121.2
374	3	Layer4	271.68	1131.0
375	3	Layer4	475.72	1146.1
376	3	Layer4	1259.8	1137.3
377	3	Layer4	580.9	1156.0
378	3	Layer4	1083.2	1176.6
379	3	Layer4	1612.4	1171.4
380	3	Layer4	748.67	1163.3
381	3	Layer4	1758.6	1203.5
382	3	Layer4	894.31	1208.5
383	3	Layer4	1354.0	1217.6
384	3	Layer4	1227.8	1268.2
385	3	Layer4	536.66	1276.8
386	3	Layer4	1534.4	1322.1
387	3	Layer4	784.88	1319.8
388	3	Layer4	432.49	1328.1
389	3	Layer4	1147.6	1353.1
390	3	Layer4	303.16	1387.8
391	3	Layer4	808.9	1434.0
392	3	Layer4	1609.4	1457.8
393	3	Layer4	1101.1	1462.9
394	3	Layer4	972.21	1479.9
395	3	Layer4	1185.6	1503.2
396	3	Layer4	1413.4	1511.1
397	3	Layer4	1297.3	1513.0
398	3	Layer4	762.65	1521.3
399	3	Layer4	430.62	1531.7
400	3	Layer4	1702.9	1550.5
401	3	Layer4	592.77	1558.2
402	3	Layer4	1867.0	1560.0
403	3	Layer4	1413.6	1582.4
404	3	Layer4	1781.4	1601.5
405	3	Layer4	1137.3	1593.3
406	3	Layer4	422.92	1624.4
407	3	Layer4	1050.7	1631.9
408	3	Layer4	1219.8	1647.5
409	3	Layer4	843.53	1672.9
410	3	Layer4	1895.4	1682.8
411	3	Layer4	447.82	1730.5
412	3	Layer4	538.71	1731.2
413	3	Layer4	1185.9	1740.7
414	3	Layer4	972.19	1767.1
415	3	Layer4	325.14	1766.7
416	3	Layer4	1581.5	1739.0
417	3	Layer4	1802.9	1776.8
418	3	Layer4	1108.7	1832.8
419	3	Layer4	1596.6	493.4
420	3	Layer4	1298.9	646.27
421	3	Layer4	1352.2	718.58
422	4	Layer5	1008.4	250.45
423	4	Layer5	1253.3	272.22
424	4	Layer5	828.07	300.14
425	4	Layer5	1175.3	314.15
426	4	Layer5	1496.1	341.25
427	4	Layer5	787.84	407.41
428	4	Layer5	637.7	403.88
429	4	Layer5	1535.8	411.86
430	4	Layer5	1049.9	442.5
431	4	Layer5	856.5	483.83
432	4	Layer5	1431.2	506.98
433	4	Layer5	1365.5	553.75
434	4	Layer5	1669.5	541.34
435	4	Layer5	649.07	568.45
436	4	Layer5	1457.3	591.01
437	4	Layer5	1748.3	593.4
438	4	Layer5	1142.4	641.94
439	4	Layer5	1401.1	664.95
440	4	Layer5	594.37	678.13
441	4	Layer5	1462.6	694.32
442	4	Layer5	912.72	702.49
443	4	Layer5	979.93	787.12
444	4	Layer5	572.9	779.29
445	4	Layer5	1199.9	799.52
446	4	Layer5	1052.5	858.53
447	4	Layer5	1476.8	883.76
448	4	Layer5	1025.6	907.36
449	4	Layer5	1694.6	927.21
450	4	Layer5	756.22	931.75
451	4	Layer5	1346.7	921.01
452	4	Layer5	1015.0	963.72
453	4	Layer5	1214.2	976.64
454	4	Layer5	1511.0	1013.1
455	4	Layer5	1704.5	1072.9
456	4	Layer5	514.98	1070.0
457	4	Layer5	1140.8	1085.8
458	4	Layer5	360.99	1112.3
459	4	Layer5	1457.5	1133.4
460	4	Layer5	723.69	1137.1
461	4	Layer5	548.96	1178.0
462	4	Layer5	401.67	1186.7
463	4	Layer5	1751.0	1181.5
464	4	Layer5	649.14	1187.4
465	4	Layer5	590.47	1230.9
466	4	Layer5	1389.3	1260.8
467	4	Layer5	704.43	1265.8
468	4	Layer5	650.71	1274.1
469	4	Layer5	433.74	1281.7
470	4	Layer5	357.85	1335.5
471	4	Layer5	1526.8	1335.1
472	4	Layer5	748.14	1349.5
473	4	Layer5	611.71	1394.1
474	4	Layer5	1659.9	1433.7
475	4	Layer5	1058.5	1443.8
476	4	Layer5	1473.4	1441.7
477	4	Layer5	1352.4	1463.7
478	4	Layer5	1212.3	1473.5
479	4	Layer5	566.57	1489.8
480	4	Layer5	458.62	1505.2
481	4	Layer5	1568.4	1597.5
482	4	Layer5	1077.3	1600.3
483	4	Layer5	1467.0	1663.0
484	4	Layer5	1197.6	1671.7
485	4	Layer5	874.41	380.91
486	4	Layer5	937.71	418.1
487	4	Layer5	516.36	460.09
488	4	Layer5	501.54	549.3
489	4	Layer5	1174.3	549.17
490	4	Layer5	1237.7	565.2
491	4	Layer5	1055.9	578.53
492	4	Layer5	806.82	595.74
493	4	Layer5	1270.6	676.58
494	4	Layer5	1335.0	809.99
495	4	Layer5	1562.7	1098.3
496	4	Layer5	1059.2	1135.8
497	4	Layer5	932.93	1213.5
498	4	Layer5	1544.0	1241.6
499	4	Layer5	1081.0	1280.7
500	4	Layer5	847.99	1286.6
501	4	Layer5	639.03	1320.0
502	4	Layer5	1591.6	1402.9
503	4	Layer5	1749.5	1407.3
504	4	Layer5	1638.8	1512.5
505	4	Layer5	890.9	1517.0
506	4	Layer5	759.11	1549.9
507	4	Layer5	650.84	1561.3
508	4	Layer5	1727.9	1546.3
509	4	Layer5	872.21	1595.3
510	4	Layer5	767.46	1663.4
511	4	Layer5	401.07	396.26
512	4	Layer5	258.56	955.12
513	4	Layer5	230.15	1139.9
514	4	Layer5	1957.4	1157.5
515	4	Layer5	197.26	1435.4
516	4	Layer5	435.9	1670.1
517	4	Layer5	471.56	1766.3
518	4	Layer5	639.25	1774.4
519	4	Layer5	1129.9	1821.6
520	4	Layer5	296.98	1871.0
521	4	Layer5	456.62	1881.5
522	4	Layer5	1055.6	1903.3
523	5	SVZ	1318.4	438.57
524	5	SVZ	1266.6	443.21
525	5	SVZ	874.55	685.41
526	5	SVZ	838.26	765.0
527	5	SVZ	664.49	777.48
528	5	SVZ	542.23	855.84
529	5	SVZ	570.19	879.8
530	5	SVZ	614.6	902.81
531	5	SVZ	1846.1	960.08
532	5	SVZ	1359.5	968.53
533	5	SVZ	575.12	976.99
534	5	SVZ	1386.1	980.5
535	5	SVZ	1333.2	987.57
536	5	SVZ	481.27	993.4
537	5	SVZ	659.27	1007.2
538	5	SVZ	1532.6	1019.5
539	5	SVZ	1864.6	1016.9
540	5	SVZ	640.93	1033.4
541	5	SVZ	1304.6	1037.8
542	5	SVZ	601.66	1058.3
543	5	SVZ	535.3	1057.4
544	5	SVZ	701.94	1068.0
545	5	SVZ	1249.3	1094.2
546	5	SVZ	566.2	1106.4
547	5	SVZ	1725.3	1105.9
548	5	SVZ	949.75	1115.2
549	5	SVZ	619.76	1120.4
550	5	SVZ	1559.4	1127.3
551	5	SVZ	558.61	1164.3
552	5	SVZ	1626.3	1173.6
553	5	SVZ	673.82	1178.8
554	5	SVZ	1694.5	1179.3
555	5	SVZ	1492.0	1194.4
556	5	SVZ	706.85	1199.7
557	5	SVZ	1576.2	1207.5
558	5	SVZ	520.72	1211.9
559	5	SVZ	581.5	1208.7
560	5	SVZ	1394.3	1222.6
561	5	SVZ	1332.6	1226.4
562	5	SVZ	1427.6	1256.0
563	5	SVZ	1454.8	1283.7
564	5	SVZ	821.13	1311.9
565	5	SVZ	1535.6	1336.0
566	5	SVZ	1480.8	1356.5
567	5	SVZ	1565.8	1362.5
568	5	SVZ	729.27	1374.3
569	5	SVZ	832.75	1377.3
570	5	SVZ	1008.0	1431.7
571	5	SVZ	1381.4	415.23
572	5	SVZ	1350.5	425.35
573	5	SVZ	1237.8	471.52
574	5	SVZ	1282.8	472.81
575	5	SVZ	1341.3	175.17
576	5	SVZ	1462.6	224.22
577	5	SVZ	1640.8	252.21
578	5	SVZ	1609.4	280.49
579	5	SVZ	602.76	271.27
580	5	SVZ	1291.3	288.34
581	5	SVZ	1206.6	308.55
582	5	SVZ	682.44	324.7
583	5	SVZ	1354.5	339.12
584	5	SVZ	917.27	355.88
585	5	SVZ	1625.7	369.31
586	5	SVZ	1286.1	406.16
587	5	SVZ	560.14	427.05
588	5	SVZ	782.55	463.51
589	5	SVZ	1033.2	507.38
590	5	SVZ	1845.2	511.95
591	5	SVZ	532.17	521.5
592	5	SVZ	415.9	528.74
593	5	SVZ	671.41	543.44
594	5	SVZ	1416.1	556.32
595	5	SVZ	789.24	564.4
596	5	SVZ	1366.0	582.24
597	5	SVZ	1822.7	601.59
598	5	SVZ	956.77	611.15
599	5	SVZ	310.11	619.77
600	5	SVZ	1147.5	632.11
601	5	SVZ	769.97	645.73
602	5	SVZ	648.65	660.05
603	5	SVZ	1771.9	695.12
604	5	SVZ	1009.1	729.56
605	5	SVZ	364.9	749.52
606	5	SVZ	1248.8	782.47
607	5	SVZ	1754.7	795.66
608	5	SVZ	1156.6	804.03
609	5	SVZ	769.09	804.48
610	5	SVZ	289.1	830.86
611	5	SVZ	197.86	841.12
612	5	SVZ	370.67	863.92
613	5	SVZ	1808.7	889.53
614	5	SVZ	334.21	912.41
615	5	SVZ	955.73	942.69
616	5	SVZ	813.56	960.42
617	5	SVZ	408.08	972.32
618	5	SVZ	376.77	1000.9
619	5	SVZ	893.65	1027.4
620	5	SVZ	354.42	1041.8
621	5	SVZ	1627.9	1080.3
622	5	SVZ	828.06	1228.6
623	5	SVZ	995.7	1248.2
624	5	SVZ	1293.6	1281.9
625	5	SVZ	991.98	1281.6
626	5	SVZ	735.77	1285.3
627	5	SVZ	935.97	1323.0
628	5	SVZ	1433.2	1337.3
629	5	SVZ	407.8	1444.9
630	5	SVZ	616.16	1504.9
631	5	SVZ	411.79	1530.5
632	5	SVZ	508.45	1554.9
633	5	SVZ	583.78	1594.1
634	5	SVZ	678.82	1605.7
635	5	SVZ	684.74	1666.0
636	5	SVZ	975.84	1676.5
637	5	SVZ	466.77	1721.0
638	5	SVZ	768.28	1763.1
639	5	SVZ	1544.4	254.09
640	5	SVZ	1507.1	298.37
641	5	SVZ	1569.1	325.61
642	5	SVZ	1433.7	327.44
643	5	SVZ	1326.8	365.9
644	5	SVZ	1518.6	367.08
645	5	SVZ	1571.7	389.54
646	5	SVZ	1191.2	404.88
647	5	SVZ	1237.0	405.36
648	5	SVZ	1494.0	425.43
649	5	SVZ	1534.4	434.05
650	5	SVZ	1436.6	441.98
651	5	SVZ	1193.7	455.84
652	5	SVZ	1347.0	467.32
653	5	SVZ	1446.7	478.94
654	5	SVZ	1514.1	495.4
655	5	SVZ	1385.5	500.0
656	5	SVZ	1336.7	507.72
657	5	SVZ	1288.2	521.83
658	5	SVZ	1451.1	530.33
659	5	SVZ	1205.0	533.3
660	5	SVZ	1296.7	550.37
661	5	SVZ	1325.8	561.68
662	5	SVZ	1261.7	571.44
663	5	SVZ	1280.9	600.11
664	5	SVZ	1215.3	619.27
665	5	SVZ	1068.6	629.86
666	5	SVZ	1256.2	646.6
667	5	SVZ	1313.2	657.35
668	5	SVZ	1192.1	656.44
669	5	SVZ	1161.9	682.58
670	5	SVZ	987.56	686.98
671	5	SVZ	1117.1	696.32
672	5	SVZ	1221.7	708.18
673	5	SVZ	1181.9	731.84
674	5	SVZ	1277.6	737.05
675	5	SVZ	1134.9	751.55
676	5	SVZ	943.41	772.13
677	5	SVZ	1197.0	780.63
678	5	SVZ	465.62	790.69
679	5	SVZ	555.58	788.12
680	5	SVZ	1104.5	803.24
681	5	SVZ	1020.0	804.7
682	5	SVZ	926.48	815.14
683	5	SVZ	1232.2	821.94
684	5	SVZ	601.2	823.12
685	5	SVZ	1048.3	841.21
686	5	SVZ	691.21	846.47
687	5	SVZ	617.23	857.67
688	5	SVZ	1223.0	855.49
689	5	SVZ	747.81	861.49
690	5	SVZ	969.54	868.85
691	5	SVZ	1196.3	867.79
692	5	SVZ	1166.2	884.25
693	5	SVZ	671.17	881.72
694	5	SVZ	427.64	893.97
695	5	SVZ	1333.4	894.12
696	5	SVZ	765.03	900.44
697	5	SVZ	503.13	903.63
698	5	SVZ	1082.5	898.77
699	5	SVZ	707.7	908.0
700	5	SVZ	1469.7	914.39
701	5	SVZ	1531.2	918.7
702	5	SVZ	1033.4	931.78
703	5	SVZ	551.75	931.78
704	5	SVZ	1396.7	930.3
705	5	SVZ	1318.2	933.31
706	5	SVZ	1583.8	941.25
707	5	SVZ	1125.1	947.05
708	5	SVZ	457.33	943.03
709	5	SVZ	743.39	947.68
710	5	SVZ	1477.6	954.21
711	5	SVZ	347.56	958.13
712	5	SVZ	1194.7	955.89
713	5	SVZ	684.86	964.57
714	5	SVZ	1632.8	962.99
715	5	SVZ	524.04	968.91
716	5	SVZ	1547.1	972.6
717	5	SVZ	1599.0	974.21
718	5	SVZ	1038.8	983.53
719	5	SVZ	1753.9	982.0
720	5	SVZ	1670.6	980.93
721	5	SVZ	1701.5	988.16
722	5	SVZ	1283.5	997.62
723	5	SVZ	1084.1	1004.8
724	5	SVZ	1725.6	1004.9
725	5	SVZ	526.26	1017.0
726	5	SVZ	576.41	1018.5
727	5	SVZ	1625.5	1016.6
728	5	SVZ	1685.6	1020.6
729	5	SVZ	1792.3	1026.0
730	5	SVZ	1497.0	1036.7
731	5	SVZ	1764.1	1035.3
732	5	SVZ	405.72	1044.8
733	5	SVZ	1011.2	1048.8
734	5	SVZ	1451.9	1048.5
735	5	SVZ	452.61	1050.3
736	5	SVZ	1731.5	1055.3
737	5	SVZ	1406.4	1054.8
738	5	SVZ	1084.6	1060.4
739	5	SVZ	1527.9	1075.7
740	5	SVZ	1567.9	1075.7
741	5	SVZ	494.96	1090.2
742	5	SVZ	911.84	1082.0
743	5	SVZ	1755.3	1091.1
744	5	SVZ	1066.3	1096.4
745	5	SVZ	1482.1	1092.6
746	5	SVZ	438.82	1096.8
747	5	SVZ	379.99	1098.7
748	5	SVZ	676.38	1101.0
749	5	SVZ	1790.6	1111.9
750	5	SVZ	1424.4	1111.4
751	5	SVZ	1604.9	1111.6
752	5	SVZ	1661.9	1117.9
753	5	SVZ	1018.3	1134.5
754	5	SVZ	725.92	1139.5
755	5	SVZ	1693.7	1142.2
756	5	SVZ	430.84	1141.7
757	5	SVZ	777.81	1142.8
758	5	SVZ	512.39	1143.3
759	5	SVZ	1081.6	1145.1
760	5	SVZ	1314.4	1152.6
761	5	SVZ	483.26	1161.4
762	5	SVZ	820.82	1169.6
763	5	SVZ	1383.3	1171.9
764	5	SVZ	1264.2	1188.7
765	5	SVZ	466.23	1193.2
766	5	SVZ	902.94	1193.8
767	5	SVZ	961.03	1191.1
768	5	SVZ	416.6	1202.9
769	5	SVZ	1167.4	1203.0
770	5	SVZ	763.6	1211.0
771	5	SVZ	1013.2	1214.3
772	5	SVZ	1731.2	1216.9
773	5	SVZ	1073.5	1223.1
774	5	SVZ	909.97	1231.2
775	5	SVZ	1651.6	1234.9
776	5	SVZ	1701.9	1239.7
777	5	SVZ	633.35	1243.5
778	5	SVZ	1213.1	1257.1
779	5	SVZ	922.88	1266.4
780	5	SVZ	1073.8	1272.5
781	5	SVZ	1369.4	1281.2
782	5	SVZ	1146.5	1287.0
783	5	SVZ	543.26	1297.4
784	5	SVZ	781.33	1307.9
785	5	SVZ	628.89	1311.4
786	5	SVZ	1011.0	1322.9
787	5	SVZ	1340.4	1324.3
788	5	SVZ	1078.5	1322.9
789	5	SVZ	701.92	1334.7
790	5	SVZ	1132.9	1333.9
791	5	SVZ	1390.7	1330.0
792	5	SVZ	1129.0	1382.2
793	5	SVZ	1187.0	1392.8
794	5	SVZ	1338.9	1394.3
795	5	SVZ	1263.1	1422.6
796	5	SVZ	1414.2	1420.6
797	5	SVZ	1061.1	1446.7
798	5	SVZ	912.22	1453.7
799	5	SVZ	1636.4	1504.4
800	5	SVZ	1517.5	1548.2
801	5	SVZ	598.46	1668.9
802	5	SVZ	342.92	1682.3
803	5	SVZ	817.56	1008.9
804	6	ChP	689.58	596.01
805	6	ChP	1301.4	655.32
806	6	ChP	1462.7	704.52
807	6	ChP	1106.1	773.68
808	6	ChP	1186.7	794.79
809	6	ChP	271.67	838.14
810	6	ChP	317.41	943.07
811	6	ChP	407.83	1007.4
812	6	ChP	687.62	1042.3
813	6	ChP	1261.3	1052.6
814	6	ChP	844.06	1085.6
815	6	ChP	1243.9	1107.9
816	6	ChP	912.97	1120.8
817	6	ChP	1241.4	1161.4
818	6	ChP	1230.4	1286.5
819	6	ChP	1689.1	1299.6
820	6	ChP	427.49	1318.8
821	6	ChP	1269.7	1373.6
822	6	ChP	387.5	1381.1
823	6	ChP	1616.0	1384.0
824	6	ChP	387.68	1453.5
825	6	ChP	739.29	1463.2
826	6	ChP	853.0	1524.0
827	6	ChP	1331.7	1548.7
828	6	ChP	370.57	1546.4
829	6	ChP	788.33	1560.0
830	6	ChP	440.33	1557.9
831	6	ChP	922.88	1596.3
832	6	ChP	1107.8	1590.5
833	6	ChP	1256.8	1668.7
834	6	ChP	1616.2	395.68
835	6	ChP	1175.0	427.15
836	6	ChP	1503.9	441.39
837	6	ChP	1214.9	479.35
838	6	ChP	1643.3	482.6
839	6	ChP	1163.7	533.74
840	6	ChP	454.92	576.67
841	6	ChP	595.53	588.0
842	6	ChP	324.02	594.87
843	6	ChP	906.0	627.83
844	6	ChP	786.31	625.34
845	6	ChP	254.13	660.79
846	6	ChP	443.96	660.93
847	6	ChP	380.39	678.69
848	6	ChP	906.68	715.8
849	6	ChP	1280.7	717.68
850	6	ChP	323.03	729.66
851	6	ChP	1682.4	754.92
852	6	ChP	202.05	756.78
853	6	ChP	978.54	825.8
854	6	ChP	1324.8	838.48
855	6	ChP	1027.8	886.77
856	6	ChP	1090.8	919.48
857	6	ChP	1240.0	926.09
858	6	ChP	1188.4	937.38
859	6	ChP	1351.3	926.91
860	6	ChP	1313.2	948.98
861	6	ChP	1704.1	983.16
862	6	ChP	1289.4	998.08
863	6	ChP	1584.1	994.19
864	6	ChP	1437.4	1025.0
865	6	ChP	1696.2	1046.5
866	6	ChP	1588.4	1061.8
867	6	ChP	1390.7	1069.4
868	6	ChP	1784.9	1081.5
869	6	ChP	1093.3	1104.9
870	6	ChP	637.47	1107.5
871	6	ChP	1709.9	1117.7
872	6	ChP	1789.0	1118.0
873	6	ChP	1631.6	1126.5
874	6	ChP	1344.0	1157.3
875	6	ChP	1013.4	1169.5
876	6	ChP	1551.3	1166.4
877	6	ChP	1444.5	1185.8
878	6	ChP	1282.9	1233.3
879	6	ChP	653.02	1243.2
880	6	ChP	504.95	1256.1
881	6	ChP	583.82	1286.5
882	6	ChP	1425.5	1398.2
883	6	ChP	1295.1	1433.7
884	6	ChP	1278.7	1487.1
885	6	ChP	1368.5	1494.7
886	6	ChP	605.14	1593.9
887	6	ChP	1755.5	1637.6
888	6	ChP	490.23	1708.8
889	6	ChP	1034.8	358.87
890	6	ChP	1105.1	381.5
891	6	ChP	1257.8	380.21
892	6	ChP	1386.3	399.33
893	6	ChP	1322.6	529.93
894	6	ChP	1494.6	534.57
895	6	ChP	1247.1	579.42
896	6	ChP	1652.9	709.22
897	6	ChP	1557.5	753.37
898	6	ChP	836.96	784.33
899	6	ChP	1013.1	767.09
900	6	ChP	870.32	862.08
901	6	ChP	837.08	922.4
902	6	ChP	660.76	935.14
903	6	ChP	919.96	986.27
904	6	ChP	1808.3	1037.9
905	6	ChP	759.1	1081.7
906	6	ChP	809.31	1176.0
907	6	ChP	1136.2	1198.8
908	6	ChP	1505.3	1409.3
909	6	ChP	1344.3	1429.5
910	6	ChP	1409.3	1454.2
911	6	ChP	389.93	1667.5
912	6	ChP	447.85	1672.3
